# Supplementary material for: Multiplex profiling of developmental cis-regulatory elements with quantitative single-cell expression reporters
Source: Nat Methods. 2024 May 9;21(6):983–93. doi: 10.1038/s41592-024-02260-3 (PMC11166576; doi:10.1038/s41592-024-02260-3)
Supplement: Supplementary file 5 — Quantification of variability in activity of integrated reporters [+/-U6/oBC]×[+/-cHS4] (Supplementary Fig. 1). [file 41592_2024_2260_MOESM5_ESM.txt]

Summary of experiment to estimate positional-integration effects for different reporter architectures. 
column 1: identity of promoter
column 2: cell line
column 3: technical replicate (library preparation) identity
column 4: biological and bottleneck replicate (indicating estimated starting population [3k, 10k, 30k] of replicate)
column 5: boolean indicating presence/absence of U6/oBC cassette on reporter
column 6: boolean indicating presence/absence of cHS4 insulators on reporter
column 7: number of detected DNA barcodes in library
column 8: 75th percentile activity (RNA UMI/DNA UMI) per barcode
column 9: 25th percentile activity (RNA UMI/DNA UMI) per barcode
column 10: fold-change interquartile range (Q3/Q1) of estimated activity per barcode (RNA UMI/DNA UMI) distribution
column 11: short descriptor of reporter architecture

promoter	biotype	tech_rep	biol_rep	U6_oBC	cHS4	n_BC	activity_Q3	activity_Q1	activity_IQR_FC_Q3_over_Q1	reporter_architecture
4_EEF1A1p	HEK293	techrep1	03krep1	FALSE	FALSE	186	7.30220120251282	0.127627712955533	57.2148558758315	3_wo_oBC_wo_insulator
4_EEF1A1p	HEK293	techrep1	03krep1	FALSE	TRUE	169	9.08477265856204	4.60378686173199	1.97332607512248	1_wo_oBC_w_insulator
4_EEF1A1p	HEK293	techrep1	03krep1	TRUE	FALSE	122	7.28506278562352	0.452832943082613	16.0877491289199	2_w_oBC_wo_insulator
4_EEF1A1p	HEK293	techrep1	03krep1	TRUE	TRUE	730	8.80001166066338	4.79712462988929	1.83443465400783	0_w_oBC_w_insulator
4_EEF1A1p	HEK293	techrep1	03krep2	FALSE	FALSE	206	6.63136032274269	0.156829883736725	42.2837801364117	3_wo_oBC_wo_insulator
4_EEF1A1p	HEK293	techrep1	03krep2	FALSE	TRUE	140	8.91618630496696	4.65553170923225	1.91518109248091	1_wo_oBC_w_insulator
4_EEF1A1p	HEK293	techrep1	03krep2	TRUE	FALSE	133	7.50200492479473	0.231552456273941	32.3987274655355	2_w_oBC_wo_insulator
4_EEF1A1p	HEK293	techrep1	03krep2	TRUE	TRUE	745	9.08868123168234	5.12637003194307	1.77292727115866	0_w_oBC_w_insulator
4_EEF1A1p	HEK293	techrep1	10krep1	FALSE	FALSE	213	7.37650701231975	0.160995192729201	45.8181818181818	3_wo_oBC_wo_insulator
4_EEF1A1p	HEK293	techrep1	10krep1	FALSE	TRUE	175	10.0409378954296	5.13142020382134	1.95675612142467	1_wo_oBC_w_insulator
4_EEF1A1p	HEK293	techrep1	10krep1	TRUE	FALSE	143	7.14422564556901	0.337974357942282	21.1383659075967	2_w_oBC_wo_insulator
4_EEF1A1p	HEK293	techrep1	10krep1	TRUE	TRUE	948	9.61678889436184	5.16588612344968	1.86159521610591	0_w_oBC_w_insulator
4_EEF1A1p	HEK293	techrep1	10krep2	FALSE	FALSE	390	7.86676457450425	0.141116813020193	55.7464727706015	3_wo_oBC_wo_insulator
4_EEF1A1p	HEK293	techrep1	10krep2	FALSE	TRUE	303	9.69190538878632	5.01056254592272	1.93429486209547	1_wo_oBC_w_insulator
4_EEF1A1p	HEK293	techrep1	10krep2	TRUE	FALSE	228	7.9850493351235	0.342523095563184	23.312440645774	2_w_oBC_wo_insulator
4_EEF1A1p	HEK293	techrep1	10krep2	TRUE	TRUE	1480	9.33942357021158	5.29424504611616	1.76407088996815	0_w_oBC_w_insulator
4_EEF1A1p	HEK293	techrep1	30krep1	FALSE	FALSE	633	7.3686363323417	0.203296489879897	36.2457627118644	3_wo_oBC_wo_insulator
4_EEF1A1p	HEK293	techrep1	30krep1	FALSE	TRUE	537	9.90593263749474	5.22226621158722	1.89686473958669	1_wo_oBC_w_insulator
4_EEF1A1p	HEK293	techrep1	30krep1	TRUE	FALSE	381	7.78044709126064	0.382197400974207	20.3571428571429	2_w_oBC_wo_insulator
4_EEF1A1p	HEK293	techrep1	30krep1	TRUE	TRUE	2299	9.72021730020019	4.99720039294601	1.94513258141922	0_w_oBC_w_insulator
4_EEF1A1p	HEK293	techrep1	30krep2	FALSE	FALSE	515	6.97842461743956	0.341094334098469	20.4589285714286	3_wo_oBC_wo_insulator
4_EEF1A1p	HEK293	techrep1	30krep2	FALSE	TRUE	388	9.36281440875905	5.38261394477302	1.73945493859004	1_wo_oBC_w_insulator
4_EEF1A1p	HEK293	techrep1	30krep2	TRUE	FALSE	301	6.92777865434621	0.639340454326716	10.8358208955224	2_w_oBC_wo_insulator
4_EEF1A1p	HEK293	techrep1	30krep2	TRUE	TRUE	1927	8.85268378219424	4.27234333712373	2.07209090741151	0_w_oBC_w_insulator
4_EEF1A1p	HEK293	techrep2	03krep1	FALSE	FALSE	194	7.53420262192568	0.115467183787179	65.2497304845692	3_wo_oBC_wo_insulator
4_EEF1A1p	HEK293	techrep2	03krep1	FALSE	TRUE	175	9.11679459484838	5.01107496026089	1.81932911942984	1_wo_oBC_w_insulator
4_EEF1A1p	HEK293	techrep2	03krep1	TRUE	FALSE	130	7.70553631175189	0.418574811847825	18.4089823220258	2_w_oBC_wo_insulator
4_EEF1A1p	HEK293	techrep2	03krep1	TRUE	TRUE	731	8.7506118848369	4.59845355875066	1.9029466695787	0_w_oBC_w_insulator
4_EEF1A1p	HEK293	techrep2	03krep2	FALSE	FALSE	191	6.72752760342901	0.189640186943395	35.4752213223512	3_wo_oBC_wo_insulator
4_EEF1A1p	HEK293	techrep2	03krep2	FALSE	TRUE	125	8.96245741205534	5.4520443440682	1.64387096774194	1_wo_oBC_w_insulator
4_EEF1A1p	HEK293	techrep2	03krep2	TRUE	FALSE	121	7.69441742106399	0.252534725614408	30.46875	2_w_oBC_wo_insulator
4_EEF1A1p	HEK293	techrep2	03krep2	TRUE	TRUE	689	9.26261297164275	5.0807581700994	1.82307692307692	0_w_oBC_w_insulator
4_EEF1A1p	HEK293	techrep2	10krep1	FALSE	FALSE	367	7.18237762283178	0.144884448227394	49.5731440517283	3_wo_oBC_wo_insulator
4_EEF1A1p	HEK293	techrep2	10krep1	FALSE	TRUE	266	9.73174971623784	5.03062658480991	1.93450051443354	1_wo_oBC_w_insulator
4_EEF1A1p	HEK293	techrep2	10krep1	TRUE	FALSE	231	7.64021988165067	0.207222944903261	36.8695652173913	2_w_oBC_wo_insulator
4_EEF1A1p	HEK293	techrep2	10krep1	TRUE	TRUE	1355	9.6151780127456	5.19759193206634	1.84992937853107	0_w_oBC_w_insulator
4_EEF1A1p	HEK293	techrep2	10krep2	FALSE	FALSE	382	7.52878919125853	0.135377917445301	55.6131260794473	3_wo_oBC_wo_insulator
4_EEF1A1p	HEK293	techrep2	10krep2	FALSE	TRUE	280	9.56180603573062	5.20760985577042	1.83612181030332	1_wo_oBC_w_insulator
4_EEF1A1p	HEK293	techrep2	10krep2	TRUE	FALSE	215	8.09809658958187	0.421244864448933	19.2242025316456	2_w_oBC_wo_insulator
4_EEF1A1p	HEK293	techrep2	10krep2	TRUE	TRUE	1377	9.5788644592385	5.36835403202782	1.78432055749129	0_w_oBC_w_insulator
4_EEF1A1p	HEK293	techrep2	30krep1	FALSE	FALSE	554	7.17129615573072	0.179325146615105	39.990465872156	3_wo_oBC_wo_insulator
4_EEF1A1p	HEK293	techrep2	30krep1	FALSE	TRUE	492	9.95844472514563	5.21422349388536	1.90986150417675	1_wo_oBC_w_insulator
4_EEF1A1p	HEK293	techrep2	30krep1	TRUE	FALSE	343	7.50826355823958	0.455064016746104	16.4993567540821	2_w_oBC_wo_insulator
4_EEF1A1p	HEK293	techrep2	30krep1	TRUE	TRUE	2127	9.77152966191247	5.23759931146781	1.8656504785537	0_w_oBC_w_insulator
4_EEF1A1p	HEK293	techrep2	30krep2	FALSE	FALSE	541	6.88548381225124	0.322505096592564	21.35	3_wo_oBC_wo_insulator
4_EEF1A1p	HEK293	techrep2	30krep2	FALSE	TRUE	392	9.53877263695076	4.93680878630155	1.93217380900361	1_wo_oBC_w_insulator
4_EEF1A1p	HEK293	techrep2	30krep2	TRUE	FALSE	295	7.31318238804769	0.447392514949612	16.3462332150804	2_w_oBC_wo_insulator
4_EEF1A1p	HEK293	techrep2	30krep2	TRUE	TRUE	1927	9.05685829245736	4.59699805022062	1.97016796472705	0_w_oBC_w_insulator
4_EEF1A1p	K562	techrep1	03krep1	FALSE	FALSE	357	5.35137131418811	0.659758107228671	8.11111111111111	3_wo_oBC_wo_insulator
4_EEF1A1p	K562	techrep1	03krep1	FALSE	TRUE	417	5.92682699660422	3.33544376432272	1.77692307692308	1_wo_oBC_w_insulator
4_EEF1A1p	K562	techrep1	03krep1	TRUE	FALSE	238	5.2830703563031	2.73811068633704	1.92945828766719	2_w_oBC_wo_insulator
4_EEF1A1p	K562	techrep1	03krep1	TRUE	TRUE	2581	5.8632416138061	3.83597063437872	1.52848970251716	0_w_oBC_w_insulator
4_EEF1A1p	K562	techrep1	03krep2	FALSE	FALSE	410	5.59136494347182	0.477990550361885	11.6976474518976	3_wo_oBC_wo_insulator
4_EEF1A1p	K562	techrep1	03krep2	FALSE	TRUE	482	6.45331663369456	3.86475690916038	1.66978591031138	1_wo_oBC_w_insulator
4_EEF1A1p	K562	techrep1	03krep2	TRUE	FALSE	236	5.78307498620181	3.4317836883493	1.68515137065166	2_w_oBC_wo_insulator
4_EEF1A1p	K562	techrep1	03krep2	TRUE	TRUE	2610	6.25356481294365	4.13515690388712	1.51229202622643	0_w_oBC_w_insulator
4_EEF1A1p	K562	techrep1	10krep1	FALSE	FALSE	736	4.75610460158776	0.628801768513053	7.56375830945048	3_wo_oBC_wo_insulator
4_EEF1A1p	K562	techrep1	10krep1	FALSE	TRUE	780	6.14879629308101	3.84502270331051	1.59915734380111	1_wo_oBC_w_insulator
4_EEF1A1p	K562	techrep1	10krep1	TRUE	FALSE	464	4.81778703394196	2.49544213646747	1.93063464126721	2_w_oBC_wo_insulator
4_EEF1A1p	K562	techrep1	10krep1	TRUE	TRUE	4496	5.60245537281802	3.72804949055033	1.5027846027846	0_w_oBC_w_insulator
4_EEF1A1p	K562	techrep1	10krep2	FALSE	FALSE	725	4.99088057508157	1.07121339172482	4.65909090909091	3_wo_oBC_wo_insulator
4_EEF1A1p	K562	techrep1	10krep2	FALSE	TRUE	766	6.21383785196354	3.80074751486981	1.6348988791423	1_wo_oBC_w_insulator
4_EEF1A1p	K562	techrep1	10krep2	TRUE	FALSE	411	5.07548382129734	2.65634419774784	1.91070262114396	2_w_oBC_wo_insulator
4_EEF1A1p	K562	techrep1	10krep2	TRUE	TRUE	4463	5.73263447298823	3.75493137606373	1.52669487105187	0_w_oBC_w_insulator
4_EEF1A1p	K562	techrep1	30krep1	FALSE	FALSE	946	4.04176861427375	1.12825704361383	3.58231188287368	3_wo_oBC_wo_insulator
4_EEF1A1p	K562	techrep1	30krep1	FALSE	TRUE	1047	5.39827009863091	3.21151817657869	1.68090909090909	1_wo_oBC_w_insulator
4_EEF1A1p	K562	techrep1	30krep1	TRUE	FALSE	512	4.37934296806185	2.00719886036168	2.18181818181818	2_w_oBC_wo_insulator
4_EEF1A1p	K562	techrep1	30krep1	TRUE	TRUE	5821	5.11835709392229	3.37209408540763	1.51785714285714	0_w_oBC_w_insulator
4_EEF1A1p	K562	techrep1	30krep2	FALSE	FALSE	863	4.22203630890328	1.42395775436879	2.96500110059432	3_wo_oBC_wo_insulator
4_EEF1A1p	K562	techrep1	30krep2	FALSE	TRUE	1012	5.21454395345727	3.39770098824656	1.53472714976851	1_wo_oBC_w_insulator
4_EEF1A1p	K562	techrep1	30krep2	TRUE	FALSE	453	4.32547149687196	2.13922775117037	2.02197802197802	2_w_oBC_wo_insulator
4_EEF1A1p	K562	techrep1	30krep2	TRUE	TRUE	5758	5.04638341301729	3.37697491154654	1.49435028248588	0_w_oBC_w_insulator
4_EEF1A1p	K562	techrep2	03krep1	FALSE	FALSE	354	5.26226606726619	0.740775406949993	7.10372674078451	3_wo_oBC_wo_insulator
4_EEF1A1p	K562	techrep2	03krep1	FALSE	TRUE	417	5.90903548614629	3.60769291422219	1.63789868667917	1_wo_oBC_w_insulator
4_EEF1A1p	K562	techrep2	03krep1	TRUE	FALSE	241	5.31903442481476	2.56575083479998	2.07309078990495	2_w_oBC_wo_insulator
4_EEF1A1p	K562	techrep2	03krep1	TRUE	TRUE	2584	5.85382864687494	3.82137934067996	1.53186274509804	0_w_oBC_w_insulator
4_EEF1A1p	K562	techrep2	03krep2	FALSE	FALSE	382	5.47483396155606	0.461677782273003	11.8585606060606	3_wo_oBC_wo_insulator
4_EEF1A1p	K562	techrep2	03krep2	FALSE	TRUE	451	6.73993115028088	3.95354668028561	1.70478097144764	1_wo_oBC_w_insulator
4_EEF1A1p	K562	techrep2	03krep2	TRUE	FALSE	217	6.07326130251986	3.41641558882022	1.77767052767053	2_w_oBC_wo_insulator
4_EEF1A1p	K562	techrep2	03krep2	TRUE	TRUE	2505	6.2994718449619	4.1111307278596	1.5322966507177	0_w_oBC_w_insulator
4_EEF1A1p	K562	techrep2	10krep1	FALSE	FALSE	859	4.60964210535362	0.838961946758078	5.49445910290237	3_wo_oBC_wo_insulator
4_EEF1A1p	K562	techrep2	10krep1	FALSE	TRUE	863	6.06629600223449	3.77946652686279	1.60506673603746	1_wo_oBC_w_insulator
4_EEF1A1p	K562	techrep2	10krep1	TRUE	FALSE	555	5.11014156752249	2.42950106575588	2.10337078651685	2_w_oBC_wo_insulator
4_EEF1A1p	K562	techrep2	10krep1	TRUE	TRUE	4827	5.55175874002443	3.69065779876624	1.5042735042735	0_w_oBC_w_insulator
4_EEF1A1p	K562	techrep2	10krep2	FALSE	FALSE	743	5.30806763774766	1.12952281108796	4.6993894993895	3_wo_oBC_wo_insulator
4_EEF1A1p	K562	techrep2	10krep2	FALSE	TRUE	793	6.11680045389172	3.75349118761537	1.62962962962963	1_wo_oBC_w_insulator
4_EEF1A1p	K562	techrep2	10krep2	TRUE	FALSE	439	5.28020883337163	2.72033325971114	1.94101543056247	2_w_oBC_wo_insulator
4_EEF1A1p	K562	techrep2	10krep2	TRUE	TRUE	4548	5.70706262444443	3.77162399528501	1.51315789473684	0_w_oBC_w_insulator
4_EEF1A1p	K562	techrep2	30krep1	FALSE	FALSE	825	4.048793520239	1.27653044109446	3.17171717171717	3_wo_oBC_wo_insulator
4_EEF1A1p	K562	techrep2	30krep1	FALSE	TRUE	950	5.31887683789359	3.4040811762519	1.5625	1_wo_oBC_w_insulator
4_EEF1A1p	K562	techrep2	30krep1	TRUE	FALSE	413	4.20782256508915	2.08886799451821	2.01440329218107	2_w_oBC_wo_insulator
4_EEF1A1p	K562	techrep2	30krep1	TRUE	TRUE	5558	5.05606174708003	3.4040811762519	1.48529411764706	0_w_oBC_w_insulator
4_EEF1A1p	K562	techrep2	30krep2	FALSE	FALSE	919	4.17200977392181	1.29704668162655	3.21654558237638	3_wo_oBC_wo_insulator
4_EEF1A1p	K562	techrep2	30krep2	FALSE	TRUE	1009	5.04940199335548	3.25553549571603	1.55102040816327	1_wo_oBC_w_insulator
4_EEF1A1p	K562	techrep2	30krep2	TRUE	FALSE	462	4.25820371183083	2.13524828101375	1.99424289423109	2_w_oBC_wo_insulator
4_EEF1A1p	K562	techrep2	30krep2	TRUE	TRUE	5772	5.01249116007072	3.42993918298654	1.46139359698682	0_w_oBC_w_insulator
3_Pgk1p	HEK293	techrep1	03krep1	FALSE	FALSE	585	0.19399412369241	0.0219287615896325	8.84656084656084	3_wo_oBC_wo_insulator
3_Pgk1p	HEK293	techrep1	03krep1	FALSE	TRUE	857	0.3828831388666	0.0689189649959879	5.55555555555556	1_wo_oBC_w_insulator
3_Pgk1p	HEK293	techrep1	03krep1	TRUE	FALSE	299	0.290016141520384	0.0273187420117535	10.6160137752906	2_w_oBC_wo_insulator
3_Pgk1p	HEK293	techrep1	03krep1	TRUE	TRUE	1829	0.479070854240404	0.118146797135979	4.05487804878049	0_w_oBC_w_insulator
3_Pgk1p	HEK293	techrep1	03krep2	FALSE	FALSE	688	0.156170930531411	0.018290053220396	8.53857168426705	3_wo_oBC_wo_insulator
3_Pgk1p	HEK293	techrep1	03krep2	FALSE	TRUE	861	0.344308434981251	0.0732014895935841	4.70357142857143	1_wo_oBC_w_insulator
3_Pgk1p	HEK293	techrep1	03krep2	TRUE	FALSE	379	0.222438319737466	0.0392402950446195	5.66861996028663	2_w_oBC_wo_insulator
3_Pgk1p	HEK293	techrep1	03krep2	TRUE	TRUE	1906	0.483239908745615	0.113531454692429	4.25644073754514	0_w_oBC_w_insulator
3_Pgk1p	HEK293	techrep1	10krep1	FALSE	FALSE	794	0.139706572203026	0.0199580817432894	7	3_wo_oBC_wo_insulator
3_Pgk1p	HEK293	techrep1	10krep1	FALSE	TRUE	1171	0.291867606269112	0.0731796330587277	3.98837209302326	1_wo_oBC_w_insulator
3_Pgk1p	HEK293	techrep1	10krep1	TRUE	FALSE	428	0.22966674214843	0.0346640367120289	6.62550481515999	2_w_oBC_wo_insulator
3_Pgk1p	HEK293	techrep1	10krep1	TRUE	TRUE	2597	0.415128100260419	0.105703914418162	3.92727272727273	0_w_oBC_w_insulator
3_Pgk1p	HEK293	techrep1	10krep2	FALSE	FALSE	1342	0.163942678218276	0	Inf	3_wo_oBC_wo_insulator
3_Pgk1p	HEK293	techrep1	10krep2	FALSE	TRUE	1539	0.283197939620147	0.0655770712873105	4.31855119572788	1_wo_oBC_w_insulator
3_Pgk1p	HEK293	techrep1	10krep2	TRUE	FALSE	697	0.210783443423498	0.0189164628713396	11.1428571428571	2_w_oBC_wo_insulator
3_Pgk1p	HEK293	techrep1	10krep2	TRUE	TRUE	3851	0.402404755626678	0.0894232790281506	4.5	0_w_oBC_w_insulator
3_Pgk1p	HEK293	techrep1	30krep1	FALSE	FALSE	2149	0.146999000374695	0.0100578263414265	14.6153846153846	3_wo_oBC_wo_insulator
3_Pgk1p	HEK293	techrep1	30krep1	FALSE	TRUE	2273	0.277057595501748	0.0682495358882512	4.05947955390335	1_wo_oBC_w_insulator
3_Pgk1p	HEK293	techrep1	30krep1	TRUE	FALSE	1148	0.218923511272313	0.0265414861787644	8.24835164835165	2_w_oBC_wo_insulator
3_Pgk1p	HEK293	techrep1	30krep1	TRUE	TRUE	5999	0.386160655776916	0.0881994002248169	4.37826850060893	0_w_oBC_w_insulator
3_Pgk1p	HEK293	techrep1	30krep2	FALSE	FALSE	1713	0.146515520783206	0.0192151502666499	7.625	3_wo_oBC_wo_insulator
3_Pgk1p	HEK293	techrep1	30krep2	FALSE	TRUE	2071	0.32157422967598	0.0732577603916029	4.38962681846932	1_wo_oBC_w_insulator
3_Pgk1p	HEK293	techrep1	30krep2	TRUE	FALSE	922	0.224871806623309	0.0279077182444202	8.05769230769231	2_w_oBC_wo_insulator
3_Pgk1p	HEK293	techrep1	30krep2	TRUE	TRUE	5080	0.468849666506259	0.101923840544839	4.6	0_w_oBC_w_insulator
3_Pgk1p	HEK293	techrep2	03krep1	FALSE	FALSE	599	0.199473311182059	0.0233725065798408	8.53452797202797	3_wo_oBC_wo_insulator
3_Pgk1p	HEK293	techrep2	03krep1	FALSE	TRUE	872	0.325842868631819	0.072076856733902	4.52076968110287	1_wo_oBC_w_insulator
3_Pgk1p	HEK293	techrep2	03krep1	TRUE	FALSE	313	0.284594638942767	0.0338147393582535	8.41628959276018	2_w_oBC_wo_insulator
3_Pgk1p	HEK293	techrep2	03krep1	TRUE	TRUE	1847	0.505431683110823	0.115789097850596	4.36510597710147	0_w_oBC_w_insulator
3_Pgk1p	HEK293	techrep2	03krep2	FALSE	FALSE	648	0.149225065135787	0.0174165536548459	8.5680019189254	3_wo_oBC_wo_insulator
3_Pgk1p	HEK293	techrep2	03krep2	FALSE	TRUE	830	0.331113553884045	0.0716675279594865	4.62013359901604	1_wo_oBC_w_insulator
3_Pgk1p	HEK293	techrep2	03krep2	TRUE	FALSE	348	0.205184464561707	0.0335781286363372	6.11065812463599	2_w_oBC_wo_insulator
3_Pgk1p	HEK293	techrep2	03krep2	TRUE	TRUE	1804	0.493849184129207	0.113205221827148	4.36242406629669	0_w_oBC_w_insulator
3_Pgk1p	HEK293	techrep2	10krep1	FALSE	FALSE	1211	0.147621678845371	0.018228914263482	8.09821565407772	3_wo_oBC_wo_insulator
3_Pgk1p	HEK293	techrep2	10krep1	FALSE	TRUE	1494	0.303732659140816	0.0728502566931999	4.1692736982376	1_wo_oBC_w_insulator
3_Pgk1p	HEK293	techrep2	10krep1	TRUE	FALSE	644	0.198213251646598	0.0330355419410996	6	2_w_oBC_wo_insulator
3_Pgk1p	HEK293	techrep2	10krep1	TRUE	TRUE	3638	0.435749454829536	0.0991066258232988	4.39677419354839	0_w_oBC_w_insulator
3_Pgk1p	HEK293	techrep2	10krep2	FALSE	FALSE	1263	0.157122557034961	0.0029096769821289	54	3_wo_oBC_wo_insulator
3_Pgk1p	HEK293	techrep2	10krep2	FALSE	TRUE	1503	0.277566969176931	0.0628490228139843	4.41640866873065	1_wo_oBC_w_insulator
3_Pgk1p	HEK293	techrep2	10krep2	TRUE	FALSE	659	0.197153087011934	0.0186845112957587	10.5516855052392	2_w_oBC_wo_insulator
3_Pgk1p	HEK293	techrep2	10krep2	TRUE	TRUE	3636	0.404497059033455	0.087988631939578	4.59715136054422	0_w_oBC_w_insulator
3_Pgk1p	HEK293	techrep2	30krep1	FALSE	FALSE	2030	0.148160377545243	0	Inf	3_wo_oBC_wo_insulator
3_Pgk1p	HEK293	techrep2	30krep1	FALSE	TRUE	2187	0.296320755090487	0.0634973046622471	4.66666666666667	1_wo_oBC_w_insulator
3_Pgk1p	HEK293	techrep2	30krep1	TRUE	FALSE	1059	0.237056604072389	0	Inf	2_w_oBC_wo_insulator
3_Pgk1p	HEK293	techrep2	30krep1	TRUE	TRUE	5586	0.399431680531856	0.0867280258801424	4.60556638385691	0_w_oBC_w_insulator
3_Pgk1p	HEK293	techrep2	30krep2	FALSE	FALSE	1741	0.161252548296282	0.0169739524522402	9.5	3_wo_oBC_wo_insulator
3_Pgk1p	HEK293	techrep2	30krep2	FALSE	TRUE	2046	0.327926479850094	0.0771642404576261	4.24972082800674	1_wo_oBC_w_insulator
3_Pgk1p	HEK293	techrep2	30krep2	TRUE	FALSE	909	0.24571816883243	0.0307147711040537	8	2_w_oBC_wo_insulator
3_Pgk1p	HEK293	techrep2	30krep2	TRUE	TRUE	5160	0.477006330467423	0.107501698864188	4.43719806763285	0_w_oBC_w_insulator
3_Pgk1p	K562	techrep1	03krep1	FALSE	FALSE	1082	0.718403272315663	0	Inf	3_wo_oBC_wo_insulator
3_Pgk1p	K562	techrep1	03krep1	FALSE	TRUE	1455	1.15326764378662	0.212618304182094	5.42412210568158	1_wo_oBC_w_insulator
3_Pgk1p	K562	techrep1	03krep1	TRUE	FALSE	564	0.682090538605719	0.0496592123720505	13.7354280510018	2_w_oBC_wo_insulator
3_Pgk1p	K562	techrep1	03krep1	TRUE	TRUE	5973	1.02629038902238	0.279897378824284	3.66666666666667	0_w_oBC_w_insulator
3_Pgk1p	K562	techrep1	03krep2	FALSE	FALSE	1197	0.544371517783969	0.00365099977708931	149.102040816327	3_wo_oBC_wo_insulator
3_Pgk1p	K562	techrep1	03krep2	FALSE	TRUE	1498	0.957818947874244	0.151626557654251	6.31696031811477	1_wo_oBC_w_insulator
3_Pgk1p	K562	techrep1	03krep2	TRUE	FALSE	646	0.627168780322889	0.0543133710334959	11.5472261873803	2_w_oBC_wo_insulator
3_Pgk1p	K562	techrep1	03krep2	TRUE	TRUE	5859	0.865776294187307	0.236753293237407	3.65687117737003	0_w_oBC_w_insulator
3_Pgk1p	K562	techrep1	10krep1	FALSE	FALSE	2079	0.765244808801807	0.0346795301446542	22.0661815661816	3_wo_oBC_wo_insulator
3_Pgk1p	K562	techrep1	10krep1	FALSE	TRUE	2389	1.2165214127059	0.389013859883513	3.12719298245614	1_wo_oBC_w_insulator
3_Pgk1p	K562	techrep1	10krep1	TRUE	FALSE	1187	0.750451520825066	0.114709215093856	6.54220779220779	2_w_oBC_wo_insulator
3_Pgk1p	K562	techrep1	10krep1	TRUE	TRUE	9991	1.08734776807718	0.415703374781731	2.61568183960041	0_w_oBC_w_insulator
3_Pgk1p	K562	techrep1	10krep2	FALSE	FALSE	1972	0.686246079073716	0.0457497386049144	15	3_wo_oBC_wo_insulator
3_Pgk1p	K562	techrep1	10krep2	FALSE	TRUE	2353	1.14374346512286	0.3338494438737	3.42592592592593	1_wo_oBC_w_insulator
3_Pgk1p	K562	techrep1	10krep2	TRUE	FALSE	1162	0.715486129399465	0.0914994772098288	7.8195652173913	2_w_oBC_wo_insulator
3_Pgk1p	K562	techrep1	10krep2	TRUE	TRUE	9887	1.01666085788699	0.374316043131118	2.71604938271605	0_w_oBC_w_insulator
3_Pgk1p	K562	techrep1	30krep1	FALSE	FALSE	2854	0.89208838238297	0.145978098935395	6.11111111111111	3_wo_oBC_wo_insulator
3_Pgk1p	K562	techrep1	30krep1	FALSE	TRUE	2952	1.4179123763787	0.618923077162075	2.2909347359937	1_wo_oBC_w_insulator
3_Pgk1p	K562	techrep1	30krep1	TRUE	FALSE	1540	0.867778973963034	0.185279894802617	4.68361111111111	2_w_oBC_wo_insulator
3_Pgk1p	K562	techrep1	30krep1	TRUE	TRUE	13003	1.26770454338633	0.602159658108505	2.10526315789474	0_w_oBC_w_insulator
3_Pgk1p	K562	techrep1	30krep2	FALSE	FALSE	2625	0.94031989062434	0.171710588722705	5.47619047619048	3_wo_oBC_wo_insulator
3_Pgk1p	K562	techrep1	30krep2	FALSE	TRUE	2905	1.36520517453608	0.658223923437038	2.07407407407407	1_wo_oBC_w_insulator
3_Pgk1p	K562	techrep1	30krep2	TRUE	FALSE	1506	0.87763189791605	0.234296372747231	3.74581939799331	2_w_oBC_wo_insulator
3_Pgk1p	K562	techrep1	30krep2	TRUE	TRUE	12835	1.25375985416579	0.626879927082893	2	0_w_oBC_w_insulator
3_Pgk1p	K562	techrep2	03krep1	FALSE	FALSE	1086	0.709499336128425	0	Inf	3_wo_oBC_wo_insulator
3_Pgk1p	K562	techrep2	03krep1	FALSE	TRUE	1452	1.16917759389428	0.208136129666665	5.61736972704715	1_wo_oBC_w_insulator
3_Pgk1p	K562	techrep2	03krep1	TRUE	FALSE	567	0.705156854021175	0.0650495988540417	10.8402951969528	2_w_oBC_wo_insulator
3_Pgk1p	K562	techrep2	03krep1	TRUE	TRUE	5914	1.03163125139129	0.286866521693011	3.59620650504241	0_w_oBC_w_insulator
3_Pgk1p	K562	techrep2	03krep2	FALSE	FALSE	1129	0.54127739990628	0	Inf	3_wo_oBC_wo_insulator
3_Pgk1p	K562	techrep2	03krep2	FALSE	TRUE	1453	0.944729535947534	0.140152183904305	6.74074074074074	1_wo_oBC_w_insulator
3_Pgk1p	K562	techrep2	03krep2	TRUE	FALSE	616	0.654043524886755	0.0327021762443377	20	2_w_oBC_wo_insulator
3_Pgk1p	K562	techrep2	03krep2	TRUE	TRUE	5640	0.86883894902467	0.226399681691569	3.83763326226013	0_w_oBC_w_insulator
3_Pgk1p	K562	techrep2	10krep1	FALSE	FALSE	2361	0.78617562577269	0	Inf	3_wo_oBC_wo_insulator
3_Pgk1p	K562	techrep2	10krep1	FALSE	TRUE	2513	1.24548253258613	0.378529005001666	3.29032258064516	1_wo_oBC_w_insulator
3_Pgk1p	K562	techrep2	10krep1	TRUE	FALSE	1350	0.757058010003332	0.117236716123998	6.45751633986928	2_w_oBC_wo_insulator
3_Pgk1p	K562	techrep2	10krep1	TRUE	TRUE	10720	1.10117528727757	0.403560761784034	2.72864805391281	0_w_oBC_w_insulator
3_Pgk1p	K562	techrep2	10krep2	FALSE	FALSE	2044	0.714950702402928	0.0234960324733357	30.4285714285714	3_wo_oBC_wo_insulator
3_Pgk1p	K562	techrep2	10krep2	FALSE	TRUE	2380	1.14141252488889	0.333643661121366	3.42105263157895	1_wo_oBC_w_insulator
3_Pgk1p	K562	techrep2	10krep2	TRUE	FALSE	1213	0.708992779882904	0.10213581462899	6.94166666666667	2_w_oBC_wo_insulator
3_Pgk1p	K562	techrep2	10krep2	TRUE	TRUE	10118	1.02659588037344	0.36265615339279	2.83076923076923	0_w_oBC_w_insulator
3_Pgk1p	K562	techrep2	30krep1	FALSE	FALSE	2541	0.90775498033384	0.165476168290023	5.48571428571429	3_wo_oBC_wo_insulator
3_Pgk1p	K562	techrep2	30krep1	FALSE	TRUE	2840	1.36163247050076	0.645786864560414	2.10848585690516	1_wo_oBC_w_insulator
3_Pgk1p	K562	techrep2	30krep1	TRUE	FALSE	1383	0.851020294062975	0.212755073515744	4	2_w_oBC_wo_insulator
3_Pgk1p	K562	techrep2	30krep1	TRUE	TRUE	12476	1.23494832995192	0.632654097729234	1.95201190411076	0_w_oBC_w_insulator
3_Pgk1p	K562	techrep2	30krep2	FALSE	FALSE	2723	0.93015299877601	0.174403687270502	5.33333333333333	3_wo_oBC_wo_insulator
3_Pgk1p	K562	techrep2	30krep2	FALSE	TRUE	2949	1.39522949816401	0.664394999125721	2.1	1_wo_oBC_w_insulator
3_Pgk1p	K562	techrep2	30krep2	TRUE	FALSE	1545	0.881197577787799	0.253678090575275	3.47368421052632	2_w_oBC_wo_insulator
3_Pgk1p	K562	techrep2	30krep2	TRUE	TRUE	12981	1.25036960491201	0.643952076075699	1.94171220400729	0_w_oBC_w_insulator
2_UBCp	HEK293	techrep1	03krep1	FALSE	FALSE	48	0.6022433841214	0.132501080900164	4.54519600919464	3_wo_oBC_wo_insulator
2_UBCp	HEK293	techrep1	03krep1	FALSE	TRUE	47	0.85084216488042	0.330116050821119	2.57740319734247	1_wo_oBC_w_insulator
2_UBCp	HEK293	techrep1	03krep1	TRUE	FALSE	20	0.322488741868019	0.095619599954793	3.37262174303684	2_w_oBC_wo_insulator
2_UBCp	HEK293	techrep1	03krep1	TRUE	TRUE	127	0.700831367020012	0.220965837446552	3.17167293876155	0_w_oBC_w_insulator
2_UBCp	HEK293	techrep1	03krep2	FALSE	FALSE	59	0.792977053104803	0.126383056491134	6.27439369738959	3_wo_oBC_wo_insulator
2_UBCp	HEK293	techrep1	03krep2	FALSE	TRUE	53	0.926984248026444	0.430971102289457	2.15091973244147	1_wo_oBC_w_insulator
2_UBCp	HEK293	techrep1	03krep2	TRUE	FALSE	19	0.642688058580692	0.144703941830143	4.44139980191482	2_w_oBC_wo_insulator
2_UBCp	HEK293	techrep1	03krep2	TRUE	TRUE	138	0.731576370468791	0.308841478137117	2.36877628899312	0_w_oBC_w_insulator
2_UBCp	HEK293	techrep1	10krep1	FALSE	FALSE	47	0.704666320282578	0.102059889583577	6.904439375329	3_wo_oBC_wo_insulator
2_UBCp	HEK293	techrep1	10krep1	FALSE	TRUE	53	0.972243696351668	0.530552339675776	1.83251231527094	1_wo_oBC_w_insulator
2_UBCp	HEK293	techrep1	10krep1	TRUE	FALSE	25	0.523899645761346	0.0439077798352366	11.9318181818182	2_w_oBC_wo_insulator
2_UBCp	HEK293	techrep1	10krep1	TRUE	TRUE	169	0.702524477363786	0.26726474682318	2.62857142857143	0_w_oBC_w_insulator
2_UBCp	HEK293	techrep1	10krep2	FALSE	FALSE	88	0.650995683410436	0.0894232790281506	7.27993527508091	3_wo_oBC_wo_insulator
2_UBCp	HEK293	techrep1	10krep2	FALSE	TRUE	76	0.809514631458034	0.295447847938963	2.73995778647632	1_wo_oBC_w_insulator
2_UBCp	HEK293	techrep1	10krep2	TRUE	FALSE	44	0.522420209059196	0.08449353415865	6.18296079411554	2_w_oBC_wo_insulator
2_UBCp	HEK293	techrep1	10krep2	TRUE	TRUE	278	0.6951746949177	0.285884561939455	2.43166224227569	0_w_oBC_w_insulator
2_UBCp	HEK293	techrep1	30krep1	FALSE	FALSE	117	0.636995668290344	0.0901408964561808	7.06666666666667	3_wo_oBC_wo_insulator
2_UBCp	HEK293	techrep1	30krep1	FALSE	TRUE	114	0.852276611740322	0.395937058827982	2.15255579829571	1_wo_oBC_w_insulator
2_UBCp	HEK293	techrep1	30krep1	TRUE	FALSE	83	0.493037630842995	0.0788201710763305	6.25522152654973	2_w_oBC_wo_insulator
2_UBCp	HEK293	techrep1	30krep1	TRUE	TRUE	438	0.716620126826637	0.257631060552525	2.7815750371471	0_w_oBC_w_insulator
2_UBCp	HEK293	techrep1	30krep2	FALSE	FALSE	118	0.536113610138549	0.0793625737575698	6.75524475524476	3_wo_oBC_wo_insulator
2_UBCp	HEK293	techrep1	30krep2	FALSE	TRUE	120	0.854179554363629	0.337934285268794	2.52764987631903	1_wo_oBC_w_insulator
2_UBCp	HEK293	techrep1	30krep2	TRUE	FALSE	69	0.450816987025249	0.124316199452417	3.62637362637363	2_w_oBC_wo_insulator
2_UBCp	HEK293	techrep1	30krep2	TRUE	TRUE	348	0.609471517844426	0.225408493512624	2.70385338345865	0_w_oBC_w_insulator
2_UBCp	HEK293	techrep2	03krep1	FALSE	FALSE	47	0.643700332797902	0.121788356805412	5.28540124592023	3_wo_oBC_wo_insulator
2_UBCp	HEK293	techrep2	03krep1	FALSE	TRUE	44	0.875302756364687	0.297437797589676	2.94280943262023	1_wo_oBC_w_insulator
2_UBCp	HEK293	techrep2	03krep1	TRUE	FALSE	23	0.279983151737676	0.0612534568699568	4.57089552238806	2_w_oBC_wo_insulator
2_UBCp	HEK293	techrep2	03krep1	TRUE	TRUE	127	0.694810644561723	0.212520544699931	3.26938106404142	0_w_oBC_w_insulator
2_UBCp	HEK293	techrep2	03krep2	FALSE	FALSE	52	0.647830230122444	0.114699390127662	5.64807039864292	3_wo_oBC_wo_insulator
2_UBCp	HEK293	techrep2	03krep2	FALSE	TRUE	50	0.847146767800462	0.35745493919006	2.36994002578331	1_wo_oBC_w_insulator
2_UBCp	HEK293	techrep2	03krep2	TRUE	FALSE	16	0.900409245322758	0.0960784397550848	9.37160561326772	2_w_oBC_wo_insulator
2_UBCp	HEK293	techrep2	03krep2	TRUE	TRUE	128	0.715067858997547	0.246221357474048	2.90416666666667	0_w_oBC_w_insulator
2_UBCp	HEK293	techrep2	10krep1	FALSE	FALSE	78	0.641695686033614	0.027444911766452	23.3812260536398	3_wo_oBC_wo_insulator
2_UBCp	HEK293	techrep2	10krep1	FALSE	TRUE	70	0.900969325666353	0.392710004824822	2.29423573272154	1_wo_oBC_w_insulator
2_UBCp	HEK293	techrep2	10krep1	TRUE	FALSE	40	0.626953511930919	0.0612129159496846	10.2421768707483	2_w_oBC_wo_insulator
2_UBCp	HEK293	techrep2	10krep1	TRUE	TRUE	246	0.744786293062091	0.292553406354983	2.54581309560406	0_w_oBC_w_insulator
2_UBCp	HEK293	techrep2	10krep2	FALSE	FALSE	79	0.687411187027953	0.0591520214719852	11.62109375	3_wo_oBC_wo_insulator
2_UBCp	HEK293	techrep2	10krep2	FALSE	TRUE	81	0.713421340050632	0.333885433699291	2.13672496025437	1_wo_oBC_w_insulator
2_UBCp	HEK293	techrep2	10krep2	TRUE	FALSE	37	0.519187579767696	0.0496176495899876	10.463768115942	2_w_oBC_wo_insulator
2_UBCp	HEK293	techrep2	10krep2	TRUE	TRUE	257	0.707051506657323	0.257109638784481	2.75	0_w_oBC_w_insulator
2_UBCp	HEK293	techrep2	30krep1	FALSE	FALSE	110	0.622686416463368	0.0654022238021145	9.52087528930837	3_wo_oBC_wo_insulator
2_UBCp	HEK293	techrep2	30krep1	FALSE	TRUE	107	0.991686793702828	0.44448113263573	2.23111111111111	1_wo_oBC_w_insulator
2_UBCp	HEK293	techrep2	30krep1	TRUE	FALSE	77	0.518561321408352	0	Inf	2_w_oBC_wo_insulator
2_UBCp	HEK293	techrep2	30krep1	TRUE	TRUE	407	0.73175561002055	0.253989218648988	2.88104988830975	0_w_oBC_w_insulator
2_UBCp	HEK293	techrep2	30krep2	FALSE	FALSE	114	0.509447389102714	0.0929573513707978	5.48044217687075	3_wo_oBC_wo_insulator
2_UBCp	HEK293	techrep2	30krep2	FALSE	TRUE	118	0.817257233410702	0.396929349652386	2.05894886363636	1_wo_oBC_w_insulator
2_UBCp	HEK293	techrep2	30krep2	TRUE	FALSE	70	0.468016324698018	0.0897612707265018	5.21401179941003	2_w_oBC_wo_insulator
2_UBCp	HEK293	techrep2	30krep2	TRUE	TRUE	362	0.701640552408227	0.250837297349772	2.79719387755102	0_w_oBC_w_insulator
2_UBCp	K562	techrep1	03krep1	FALSE	FALSE	81	0.394727072700914	0.109959684538112	3.58974358974359	3_wo_oBC_wo_insulator
2_UBCp	K562	techrep1	03krep1	FALSE	TRUE	109	0.519327666734214	0.149667348399097	3.46987951807229	1_wo_oBC_w_insulator
2_UBCp	K562	techrep1	03krep1	TRUE	FALSE	54	0.313916647457594	0.0667295666249428	4.70431119719359	2_w_oBC_wo_insulator
2_UBCp	K562	techrep1	03krep1	TRUE	TRUE	420	0.423892348941483	0.11809633343579	3.58937772756474	0_w_oBC_w_insulator
2_UBCp	K562	techrep1	03krep2	FALSE	FALSE	104	0.438066423649504	0.121646096858648	3.60115478393468	3_wo_oBC_wo_insulator
2_UBCp	K562	techrep1	03krep2	FALSE	TRUE	106	0.420811099903689	0.179983970967655	2.33804764747253	1_wo_oBC_w_insulator
2_UBCp	K562	techrep1	03krep2	TRUE	FALSE	37	0.390830833280798	0.0914195884778105	4.27513227513228	2_w_oBC_wo_insulator
2_UBCp	K562	techrep1	03krep2	TRUE	TRUE	478	0.384041966579029	0.122963228584783	3.12322611401044	0_w_oBC_w_insulator
2_UBCp	K562	techrep1	10krep1	FALSE	FALSE	165	0.576153103085051	0.106515699730009	5.40909090909091	3_wo_oBC_wo_insulator
2_UBCp	K562	techrep1	10krep1	FALSE	TRUE	168	0.79620485548182	0.265576769728167	2.99802146210597	1_wo_oBC_w_insulator
2_UBCp	K562	techrep1	10krep1	TRUE	FALSE	81	0.441842902583743	0.0994146530813421	4.44444444444444	2_w_oBC_wo_insulator
2_UBCp	K562	techrep1	10krep1	TRUE	TRUE	763	0.596487918488053	0.180753914693349	3.3	0_w_oBC_w_insulator
2_UBCp	K562	techrep1	10krep2	FALSE	FALSE	175	0.499088057508157	0.0481724464374406	10.3604465709729	3_wo_oBC_wo_insulator
2_UBCp	K562	techrep1	10krep2	FALSE	TRUE	165	0.774226345621628	0.307627552688217	2.51676528599606	1_wo_oBC_w_insulator
2_UBCp	K562	techrep1	10krep2	TRUE	FALSE	69	0.623860071885196	0.076249564341524	8.18181818181818	2_w_oBC_wo_insulator
2_UBCp	K562	techrep1	10krep2	TRUE	TRUE	751	0.599365565857652	0.196070308306776	3.05689102564103	0_w_oBC_w_insulator
2_UBCp	K562	techrep1	30krep1	FALSE	FALSE	222	0.407120523563926	0	Inf	3_wo_oBC_wo_insulator
2_UBCp	K562	techrep1	30krep1	FALSE	TRUE	228	0.567939218913904	0.17204561660243	3.30109670987039	1_wo_oBC_w_insulator
2_UBCp	K562	techrep1	30krep1	TRUE	FALSE	81	0.370559789605234	0	Inf	2_w_oBC_wo_insulator
2_UBCp	K562	techrep1	30krep1	TRUE	TRUE	1020	0.481727726486804	0.133813257357446	3.6	0_w_oBC_w_insulator
2_UBCp	K562	techrep1	30krep2	FALSE	FALSE	206	0.408436383260931	0.0702490444603856	5.81412012644889	3_wo_oBC_wo_insulator
2_UBCp	K562	techrep1	30krep2	FALSE	TRUE	220	0.598385384942762	0.203839902019295	2.93556550515865	1_wo_oBC_w_insulator
2_UBCp	K562	techrep1	30krep2	TRUE	FALSE	75	0.493667942577778	0.146271982986008	3.375	2_w_oBC_wo_insulator
2_UBCp	K562	techrep1	30krep2	TRUE	TRUE	992	0.490797780120931	0.164555980859259	2.98255813953488	0_w_oBC_w_insulator
2_UBCp	K562	techrep2	03krep1	FALSE	FALSE	88	0.356804793714282	0.0971655911454073	3.67213114754098	3_wo_oBC_wo_insulator
2_UBCp	K562	techrep2	03krep1	FALSE	TRUE	113	0.45629843811538	0.213033450364704	2.14190981432361	1_wo_oBC_w_insulator
2_UBCp	K562	techrep2	03krep1	TRUE	FALSE	52	0.365581040656448	0.0684658321271923	5.33961290322581	2_w_oBC_wo_insulator
2_UBCp	K562	techrep2	03krep1	TRUE	TRUE	418	0.391927765595532	0.125197035572221	3.1304875854624	0_w_oBC_w_insulator
2_UBCp	K562	techrep2	03krep2	FALSE	FALSE	95	0.375706106207611	0.105122518231021	3.57398312492805	3_wo_oBC_wo_insulator
2_UBCp	K562	techrep2	03krep2	FALSE	TRUE	100	0.452799363383138	0.169771796881116	2.66710591335859	1_wo_oBC_w_insulator
2_UBCp	K562	techrep2	03krep2	TRUE	FALSE	34	0.356751013574593	0.0618923229976462	5.76405919661734	2_w_oBC_wo_insulator
2_UBCp	K562	techrep2	03krep2	TRUE	TRUE	457	0.392426114932053	0.109007254147792	3.6	0_w_oBC_w_insulator
2_UBCp	K562	techrep2	10krep1	FALSE	FALSE	195	0.601661892160542	0.100990940069614	5.9575828460039	3_wo_oBC_wo_insulator
2_UBCp	K562	techrep2	10krep1	FALSE	TRUE	180	0.719603561087377	0.252352670001111	2.85157894736842	1_wo_oBC_w_insulator
2_UBCp	K562	techrep2	10krep1	TRUE	FALSE	99	0.542918744316675	0.108396942341386	5.00861678004535	2_w_oBC_wo_insulator
2_UBCp	K562	techrep2	10krep1	TRUE	TRUE	843	0.581866724793717	0.163203985805365	3.56527275925505	0_w_oBC_w_insulator
2_UBCp	K562	techrep2	10krep2	FALSE	FALSE	170	0.582486225041052	0.0839456006347028	6.93885350318471	3_wo_oBC_wo_insulator
2_UBCp	K562	techrep2	10krep2	FALSE	TRUE	165	0.758281048003105	0.312790932301281	2.42424242424242	1_wo_oBC_w_insulator
2_UBCp	K562	techrep2	10krep2	TRUE	FALSE	69	0.503613073390742	0.0308929315853117	16.3018867924528	2_w_oBC_wo_insulator
2_UBCp	K562	techrep2	10krep2	TRUE	TRUE	766	0.588504151593587	0.175601926905982	3.35135360962567	0_w_oBC_w_insulator
2_UBCp	K562	techrep2	30krep1	FALSE	FALSE	180	0.430135257325308	0.0732309129854915	5.87368421052632	3_wo_oBC_wo_insulator
2_UBCp	K562	techrep2	30krep1	FALSE	TRUE	212	0.581908469098703	0.248862895951851	2.33826929833401	1_wo_oBC_w_insulator
2_UBCp	K562	techrep2	30krep1	TRUE	FALSE	63	0.324935021369499	0.0326385624143471	9.95555555555555	2_w_oBC_wo_insulator
2_UBCp	K562	techrep2	30krep1	TRUE	TRUE	940	0.458684015043298	0.170204058812595	2.69490644490645	0_w_oBC_w_insulator
2_UBCp	K562	techrep2	30krep2	FALSE	FALSE	206	0.427675242444214	0.0896933248819724	4.76819476819477	3_wo_oBC_wo_insulator
2_UBCp	K562	techrep2	30krep2	FALSE	TRUE	221	0.620101999184006	0.218859529123767	2.83333333333333	1_wo_oBC_w_insulator
2_UBCp	K562	techrep2	30krep2	TRUE	FALSE	77	0.387563749490004	0.0979108419764221	3.95833333333333	2_w_oBC_wo_insulator
2_UBCp	K562	techrep2	30krep2	TRUE	TRUE	1017	0.487222999358862	0.169118727050184	2.88095238095238	0_w_oBC_w_insulator
