# Supplementary material for: Multiplex profiling of developmental cis-regulatory elements with quantitative single-cell expression reporters
Source: Nat Methods. 2024 May 9;21(6):983–93. doi: 10.1038/s41592-024-02260-3 (PMC11166576; doi:10.1038/s41592-024-02260-3)
Supplement: Supplementary file 6 — Positions of SCR elements (Extended Data Fig. 6) and other literature-selected CREs (Supplementary Fig. 3h,i). [file 41592_2024_2260_MOESM6_ESM.xlsx]

## Sheet: Sox2_control_region
Position of different fragments tested for activity either in reporter assays (Zhou et al, 2014), or at endogenous loci (Brosh et al, 2022) from the core Sox2 control region.
Positions are from mm10 reference.
Column 1: chromosome
Column 2: start position
Column 3: end position
Column 4: identifier and reference from original studies
chr3	34756223	34757153	Sox2:chr3_2005, this study
chr3	34757495	34758126	Sox2:chr3_2007, this study
chr3	34759780	34760653	Sox2:chr3_2008, this study
chr3	34761013	34761590	Sox2:chr3_2009, this study
chr3	34755704	34757573	DHS23_Brosh2022
chr3	34757573	34758631	DHS24_Brosh2022
chr3	34760351	34762064	DHS26_Brosh2022
chr3	34756155	34757185	SRR106_Zhou2014
chr3	34757648	34759185	SRR107_Zhou2014
chr3	34759598	34761035	SRR109_Zhou2014
chr3	34761023	34762535	SRR111_Zhou2014

## Sheet: other_literature_selected_CRE
Source reference, genomic position (mm10), and sequence for literature selected CREs to test with scQers in mouse embryoid bodies.
source_reference	CRE_id	chromosome	start
Bueker2014	Tbx3_mESC	chr5	119679585
Bueker2014	Esrrb_mESC	chr12	86501431
Papayanotou2014	Nodal_ASE	chr10	61418902
Papayanotou2014	Nodal_HBE	chr10	61415300
Blassberg2022	Cdx2	chr5	147304184
Chakraborty2023	Sox2_DNE	chr3	35088229
primers used to clone literature-selected enhancers by PCR
short_description_primers	primer_id	sequence
Cdx2_PCR2_handles_p043	oJBL655	accgcatcgatctcgaggATCTAAGGGGTGGGAGTTGC
Cdx2_PCR2_handles_p043	oJBL654	tcccaaagcagatgtagttgacGCAAAGTGTGACAGGGAGTG
Sox2_DNE_PCR2_handles_p043	oJBL653	accgcatcgatctcgaggTCTCAAAACGACACCCACAC
Sox2_DNE_PCR2_handles_p043	oJBL652	tcccaaagcagatgtagttgacGCTTAACTTACAGCCGAGTGC
Nodal_ASE_PCR2_handles_p043	oJBL651	accgcatcgatctcgaggGTTGCAGCAAGTGACACCAG
Nodal_ASE_PCR2_handles_p043	oJBL650	tcccaaagcagatgtagttgacGCCCCTCTCCTCTAGACCAC
Nodal_HBE_PCR2_handles_p043	oJBL649	accgcatcgatctcgaggTGGCTGTTCTTCCAGAGGTC
Nodal_HBE_PCR2_handles_p043	oJBL648	tcccaaagcagatgtagttgacGGAAGCAGAGGGAGACACAC
Tbx3_PCR2_handles_p043	oJBL647	accgcatcgatctcgaggGGAGGACACCCACAGAAGAG
Tbx3_PCR2_handles_p043	oJBL646	tcccaaagcagatgtagttgacGTGCTGGACGAGATGGTG
Esrrb_PCR2_handles_p043	oJBL645	accgcatcgatctcgaggTTTTATTTGTTCCTCCTGACTGC
Esrrb_PCR2_handles_p043	oJBL644	tcccaaagcagatgtagttgacTCCCAGGACACCTCTCAAAC
Cdx2_PCR1	oJBL657	TGGGAAGGAAGTGAGCAAAG
Cdx2_PCR1	oJBL656	CATCAAAACAGATAGATTTTAGTGCTC
Sox2 DNE_PCR1	oJBL641	TTGTTGATATGGGAAGTCTCTGGG
Sox2 DNE_PCR1	oJBL640	TCTCTCATCACAGCAAAAAGTTTC
Nodal ASE_PCR1	oJBL639	TCGTTACTGGTTTTATCCCGGTT
Nodal ASE_PCR1	oJBL638	ACAGACCCCACTTCTGCTATG
Nodal_HBE_PCR1	oJBL637	ACGTAACCATTCATTTCAAGAACCTTCTA
Nodal_HBE_PCR1	oJBL636	GTTGCGGGATGAGCAGGTG
Tbx3_PCR1	oJBL635	AAATGTCTTCAATCCATTTACACTTAACATAAAG
Tbx3_PCR1	oJBL634	GGACTCCTGCGCTCATCAGC
Esrrb_E_PCR1	oJBL633	TGGAAAGTCTCAATGAGATGATAGACTCT
Esrrb_E_PCR1	oJBL632	CCATGCTCCTTTGCCATTCTGA
