# Supplementary material for: Multiplex profiling of developmental cis-regulatory elements with quantitative single-cell expression reporters
Source: Nat Methods. 2024 May 9;21(6):983–93. doi: 10.1038/s41592-024-02260-3 (PMC11166576; doi:10.1038/s41592-024-02260-3)
Supplement: Supplementary file 8 — High-confidence clonotypes and clonotype-assigned cells, mEBs (Supplementary Fig. 6). [file 41592_2024_2260_MOESM8_ESM.txt]

Summary of high confidence identified clones in CRE series mEB experiment.

Column 1: clonotype unique identifier (replicate_clone number). 
Column 2: MOI (number of integrated reporters per clone)
Column 3: Number of cells assigned to clonotype
Column 4: csv list of oBC constituting the clonotype. Note that all oBC (not just those uniquely mappable to their respective mBC/CRE are included in this list).
Column 5: csv list of cells (cell barcodes) assigned to clonotype.
See Methods for description of clonotype identification and cell assignment criteria

clonotype_id	MOI	n_assigned_cellBC	list_oBC	list_cBC	biol_rep
2B_clone_230	111	21	GTGTGCTTATTCCATC,GGGGAGACGAAGCTTT,AGAACATGCTTGATAT,AGGTAATTAATGCGAA,AGTAACGCATTCGGAA,AATTGTGCACCGACCA,GTGCGCCTGCGACCAA,GATGGTTGCTGTAAGT,CCTTAGTAATTACTAC,GGTGCACACTTGCCTT,AAACGTGAAAAGGAGG,GATGGGGTAAATCAAT,ATGACTTTATTAGCAA,ATCCAGCTGAGGCCCA,CGGAGCTCGGGGAGAG,ATGCGATGGGCGATGT,GTAAAATGCGCTCGAG,GGTTGAGGGTCAAAAA,GCACCTGTATCAGATA,CATCGGCTCATAGCTC,ATTTAATGGGGTAGTC,CGATGTGAAGTGATAC,ATGCAAGTACTTGTAC,AGAAAGCCCAAGGGGG,GACTCACTATTAATGT,ATTCCGCTGTTACAGT,GTGGATTCCCGCAGGG,AGGTAGTGCCCAGTAG,GATGGTAGGTATCTTC,ACAGGGTTAAATACTA,GCGCGTACGTGTAAAT,CGGGCGAGACTAGACC,GTTTCGGAGCTGAGGG,CTAAGCGTGGCAGCGT,GCATCACAGGAGCCCA,ATCTATATCGACAGAT,GGATACAGATTGCCCG,ATGTGGATGATTAGAT,GTGTCTGGAGGAATCA,CGCTGGCAGGTGGAGT,CAGTACCTGCATCTTA,GATTGAGTACGTCGAC,GACCACGTGTTTATAT,AAGAGTGGCGTGAAGA,GGCTGTAAGAAGGCGC,CCAGAGTCCCACGCGA,GGTTATATGAGTCAAT,ATATAAGGAGTACCTC,CATCGCATAGTCGGGA,ACGGCAAAGTAAGACG,CCACATTTATATCGTG,AGTTACGTCTACATAT,GGGGCTTCAGGAGGTT,GTTCAAGTGTAAGGTC,CTGAGTTTCTTGATGT,GGACAAAGGAATAACT,ATGAACAGATTTGGGG,GAGTAGTAGGGGAGCA,CATGACAAAATTCAAG,GGCGATACGTAGACTA,AGGGACTTGCTTCAAG,GTATGTATACGTGGAC,CTCCAAGACCCCCGGG,GGATCCGTGATTGGTC,GAGACAGGCTGAAGGT,CACGGTATCCAGGGTA,GTCTCTTCAAGTGATT,GGAGGCGACTGAGCCT,AAAAGTGTCGTTGAAT,GGTCGGTTAAGAATGT,CCCTCGTGCACGATTA,GGATGAGTCTTTCCTG,GGGGGCATAGGTGGGG,GAGTAGTTAACCATAC,GGGAAAGTGATGGGTA,AGGGGGTCGCGTCACG,AAGCGGGTGGTGACAA,GGACAGCACGCCGCCC,ATGACAAAACAAAGCC,ATATCGGAGTTTAGTG,GTGACTGTAGTAACTT,CCGACATGCAAACTAT,CTATGGTGAGGCCTGG,AGGGCTTTAAGAGGGT,GAGGAGTGGGAAAGGG,AGGTGTATAAGCAAGT,AGCTCTATATTCGGGA,CTTTGCAAACCCGTGC,CTCTATTTATATAGTT,ATAAAAGTAGATGGGG,GTGTAGTAACGCATAA,ATAGAGGGGGTACTAA,GAAGATACCAGTAATA,ATCGAACGCTCTCCAC,ACAAAGGGGACGGATG,CCACGACTAAGTATTC,GTAGGGTAATATAGGC,AGGTAGTAGTGGAGGT,GTGCATAAGATTAATG,AATAGGTAATTTATGC,AGGGAGGGCGAGAAGG,CGATGTTCGGGCAAAG,CGACGTGGCCGGGTAG,GTGTATGGGTTTGTCG,GGGTCAAACATCACAC,AGACGGTGGGGGGGGG,ATTTCGGTAGGAAGTA,AGTAGGGAGGGAGTCG,AAGTAAGGAGGACTAC,CGATCGGTAATCCTTT,CTAGATTGATATAATT	2B2_TTGATGGCATGCGTGC-1,2B2_CACTTCGAGCGCACAA-1,2B2_GTAACACAGTGGTCAG-1,2B2_CCAATGAAGTGGACTG-1,2B2_GGTTAACAGCGCCTCA-1,2B2_AGGGTGAGTTTCGCTC-1,2B2_AGAAGTAGTGACGTCC-1,2B2_ATCCTATGTACTCGCG-1,2B2_CTATCTAAGTTGCCTA-1,2B2_TGCATCCTCCGTAATG-1,2B2_CCGTGAGAGCGCATCC-1,2B2_ATCCGTCTCGGTAGGA-1,2B2_TATGTTCAGTATCTGC-1,2B2_GAAGAATTCACTACGA-1,2B2_TCGACGGCACACCGAC-1,2B2_GTCTACCCACATGAAA-1,2B2_TATTGGGTCGTAGCTA-1,2B2_TCCTTTCCATCAGTCA-1,2B2_GTCTCACAGTCACTCA-1,2B2_AACCACAAGTCTTCGA-1,2B2_GAGGGATAGCATTTCG-1	2B
2B_clone_669	101	2	GCACAATACCGTGATG,GGCGGCTCGTTACTAG,GGGGGAGAGAGGCTAG,ATTTGTTTCTGCCGAG,CATCCGTGGGGTAATT,GGGCGGGGATATGATC,GGGAGTGGATATGCGT,ATGTGTTGATTGGTAC,AAACAAATGTGTGATG,AGTTATAGCCTGGAAT,ACTGACCTAATTATCA,GGTGGAGGAAATGAGC,GGTTCTTAACGGGAAT,CGATAGCGGACGACTA,CATTGGGCCTTTGAGG,ATTTCTAGGGGTAATT,GTATGTCGGGCGCTAT,ACAAATTTCTGAACTG,GGGAAAGGGGGTGGGC,CGGGAACGCGAGATAA,GGGCGATTCTGTGCTG,AAGTGCACCTACCGCC,GTGGAACGATAGGGCT,GGTAAGTGGGGTAATT,CAAGAAATCTTTCACG,GGTAGTTCACCGGGGC,GTTTATCTCGAGGTGA,AATGATGTAGTTGGAG,GGATGGAGCAAAAGGG,GATTGTTGAACTCGTC,AACACATACACAAGCT,CCTGAGTGGGCACGAT,CAAAGTCGCTATCGCA,AAAGAACCCAGGCAAT,ATTTCTACGAGAAAGA,CGTCAATGCATGATTG,GGCAGGGAAACGGAAG,GGGAATAGAAGAAAAC,AAAGGTTTAAAGAATA,GATGCGTTAGGTGCAC,GTTCCTTCGTCGAGGT,GTCCGAGTGTTTGAAG,AAAAATTTGTTTGTGG,GGTGAAAGGTGGGCGA,AGTGGATACATTGGTC,CAGCCCCACATCCCTC,CACAATGGAGTTACGT,CCTTAAGTCGTTGGAG,GGAGCACGAAATCAGT,CGATAGTACGCTATTG,ATTGAAGCGGAAGCGT,CCACAGGTATTCGGAG,CGGACTTTGGTGGTAA,CTACGTGACGTTGCCA,GGGTAGGTAATGGGCT,AGAAAGTTATAGAACG,GGCTGCACGATTATGA,GTTTGCAAAAGTGATC,GAGACAGCGAGTGGTG,ACCTACATGAAGCAAC,AAATAAGAGGTGGGGC,ACGACGCACGCCCGTG,AGTAGATGGAGCGTGT,AGAAGACGCCGTGTAG,CGTACCCACATGCAGG,GGTGAGGTAGGGGTAA,CATGCTTCCTCGAGAG,AGGGCCTGCACAGGTT,GAAAGGAAGCCAGTTA,GTTAAAGTGAAGAAGG,GTTGACCCGCTCACGG,ATAAATACGTATCGTG,GCGGGTTCAATAGGGG,CTCCCTAAGAATAAGC,GGACCCTAGTCTGACT,CAAGGAGGCGGGGCGA,GAATCTGTCTTCCACG,AATCACACGTTTGAGT,GCAAAAGTGCGCAGGA,GTGTACCAAGAAGTTT,CGGCGCACCGCCAACG,CTTACGGTCTACACGT,ACGGAGCGACTTAAAT,GACTAGGGGTGTACAC,CAGAAGTTCACTAAGT,ATCGGTAACGCACGCA,AAACGAGCCTCGCGGC,GAGGATTGGATAGTGG,CGCAACAAATTTATAT,AGGCCGCGCTAAGAAT,GGTGAGGACGGTGTGC,GCGTCCCTCATACTCG,ACCTAAACATAAGGTG,ATGTGGGTAGTGGGAG,GGCGGGCACAACGTTA,AGAGGGGAGATGCGAG,ACTTAGGGGTTAGGGG,GAGGGTGTATGGGTGA,GTTGATGTAGACCTGT,AGTAGTTTCCTTGATC,AGCAGCAAATGTGCGC	2B1_ACGGTTACAGCGCGTT-1,2B2_ATGGGTTAGGATTTAG-1	2B
2B_clone_513	85	6	GGATCTGACGGCGTGC,GGGCGGTCGAAGAGAG,GCGGGGGTGTAGGTGT,GCTACGGTGTTGAAAG,GAGCCCGTAGTGGTCG,GAGCCATGCTAGGTTT,CGGTCTTACAAAGGTG,GTGCGACTCTGGCTAT,ACGTAAGTCGCGAATC,ACTAGCTAGAACGTAA,CGTTAATGATATGTAT,ATCAGCTTAATTATTG,CAGTAAATATTAATGC,CGGACGGACTAAGCGA,AAGCCGTTCCGGCCCT,GGTTGGTTGTTAAAGG,GCAGGGGGGATGCTGG,GGGTGGTTGCTGATGG,GTAGAATACCAAAAGC,GAGTAAGCCTGTGCGG,CAGCACGTGCAACATT,CTTCCTTAACTTGCGA,AAGTGCACCTACCGCC,AGGGAGACATGTGGTA,GGCTAGATGGACGGAT,AGGGCCTAACTCGTTT,ATTAAATAGTAACGCT,AATCATTGCTTAATCT,GGCTAATTAATTGATT,ATTCCAATGGATGTGT,CATCATGTAAATAAGA,GGGTATAGAATCATAT,GAGTGGGCATGTAAGA,CAAAGCCGAGAAGTGC,ACGGATATGCGTCTTG,AACTATGGGCTTCTTT,AGCTATTTGTCTAAGT,AGAGGACTATTGGTCA,AGCTACAGACTTGATC,CGTCAACCGAGTAATT,ATCAGTGAATTAAGTG,AATTGTTGCGCAGTGG,GGTGAAAAGTTAGTCC,AGGTACATAGAAGAAC,GTGGGACAAGCTGTCA,CGTTATACACGGATGT,GTGGGTTGCGGTGCAG,GTTGGGTAGCGTATAT,GTTGCTACATATGCAA,AAGAGTCCGAATGTAC,AAGCCAGCGAGTGTTT,CAAGCAGCGAGCGTGA,AGTGGTCGAATTAGGT,ACATCACTACCGACGT,AATTCTGTGATAATTG,CAAGGAATGTCTCATT,CATTACAACGTTGTTA,CGCACGGACTCTCCTA,ATTCCTATATTAGTGT,AAATAGCAAAATCTCT,CTTGGTCGGTAGAGAG,CTCAGGTGAGTGGTGA,AGGTATCAGTGTATCG,GCGAGTGTAATTGGGG,GTTCAAGACGGACAGC,AGGTACAAACGTCTTT,GTTTGAGTGTCTGATT,ACGTGGTTGCTTGATC,ACTTCTAGATCGAGAT,CGGAGGTTGCGCACAG,GTGCCTTTGATAAGTT,GACCGAACGTCGGGTA,GGGCGAAGGGGTGGTT,ATAGGGGTCCTCGCAA,CTTAAACGGAAAATTA,GTTCGTGGAGCTGGGG,CACCCGGTCTCTCTTG,AGCGGTGAGCGGGAAG,GAGCAACCGTAGCGCA,ATTTAATAACAAAAGG,GTTTATTGCTTTATAT,CAGGATCTGCATATAC,ATTTGTAAGGTGAATC,GAGCCAATATTCGGAG,CCACACGGGCGAGCCG	2B1_TAGACCAAGTTGGCTT-1,2B1_ACGTACATCGGACTGC-1,2B1_CTGCCTATCCGTACGG-1,2B1_GGAGGTACAGCGACCT-1,2B2_GTGAGTTCATCTTCGC-1,2B2_GGGTAGACAAGTGGAC-1	2B
2B_clone_277	73	8	CTGAGGCTACACGTGA,GGGCCTAAAGTACTAA,CAATCGCACACAGAAT,GTCCGTCGAGGCAAGT,CCGGCAGTGGGTCGTG,ATTTGGTACTATATTC,AAATCAAAGAGAGTGA,GGGTCGGGGGCTGACA,AATTGTCCGGTCATGC,GCTTACATGTTTAATA,GGAGACCCCGTGATAA,AAGAATAAGGAAGCAC,GTCTCCAGCTTTACTA,AATACCATCTCAAGCT,GGGGGAGTGAATAAAA,CCTGAATAATATATGG,GAAAGATAGTATAATA,ACTAGTCTGTACGTAA,GTTTCTTCAGATAAGT,AGTAAACGGAGGGTTC,CATTGATTCCTGCTCT,ACAGCTCTAGTGAAGA,GTGTCTACGGGGCGCA,AACTGTTCCATGAATT,AGTTCTTGCCGTCTTG,GTATCGTCGACGCGTA,AGTAAGAACGACCTTA,AGTGCTATATACGAAT,GCCCGTCACATCGGGC,AGAAGGGTAGAAAAAA,AATAGTGTGGAGATTC,GTGGGGTAAGTAGTGG,ACTACCGAGGTAGTTG,GCGACCGCAGGAGGAC,GGTTCTTCGAAACTAT,GTGCAGCAAGCCAGAG,CTATAGACGGTAGTAG,AGAACATAATGTGGCA,CTGTAATCGGCACAGT,GAATAAACCTGTGGTA,GTTTATGTCCGTACGT,CACTAGCTACAACATG,GCATCATGAGGTAACA,AGTAAGGAATACCGCT,CGAAATTAACAACGTC,CACACAATGCCGGTAA,ACTAGCTAGAACGTAA,ATCTGAAAGCCTGATA,GATGAAAACAGTGGTC,GCCGGAGAGCGTGATT,ACCAAACGATACGGAA,GAGCACAAGCGGGGGG,GAGGAATTGTTAGTGG,CCCCCGCCCCGAGCGC,ATCTAATGGTGTGTTA,CTCGAGGGGTATCCTG,AGGGAAGGCGGTGAGA,ATGGAACAATGGAATT,GGGGAAAAATTCAAAC,GTGCAGACCAGCATAC,AGCAGGAGGTTGGGTG,GGGGAACAATCCCTGA,AATCCGGAGCTAGTAG,GGTTGTAAACTTATCT,GAGTATGTATTTATTT,ACATGTACAGTGGAAG,GGACCACCGTGCCCAC,CATTACGGCATGGGTA,GCGGGTAGAGCTCTCC,ATTCAGGGCTTTGGTA,AAGCCGTTCCGGCCCT,GTCGGGCGGTCTGTGT,CACTAGGAGGGTGTCG	2B1_GTGACGCTCTTACCGC-1,2B1_CCTATCGAGTCAGCGA-1,2B1_GTTGTCCGTAGTATAG-1,2B1_TGATCAGGTCGAGATG-1,2B1_TTCGCTGTCTTAGCTT-1,2B1_GGAACCCGTCCACGCA-1,2B1_ACAGCCGGTTATAGAG-1,2B2_CTCAACCGTATGAGAT-1	2B
2B_clone_367	71	14	ATAAGTTCCGGAGGAG,GGGCGGGGGCAGCGTG,ACTAGCTAGAACGTAA,GATTATATATAGAATG,CCAGGTTTATGAATGA,GGCGGGCTGAATCCCA,ACGTAATACTGGGATT,GATTAGTACAGGCTAG,CCAGCGACAACTCCAT,CCGCGTGAGTTGATTC,GGACAGGGATAGAATG,GATTCGGCCTACGCGT,GTGCCCCCGCCACGAT,GTAAGTATGTGGATTC,GCGTGGAGCGTGAGGG,AAATCGTCCATCGTAA,GGGCCGAGAAGTGCAG,AAGTATGGCGGAGAAG,ACGCAGAGAACTGGTA,CCTTAGTAATTACTAC,AATTGTCTGGAGCCGT,AGTGGACAACTAGTGT,CTAACGCCGTAGGTCA,CCGTGCTAATAGCGTT,GATCGGATCTCAAGCA,GGGCAGTGCTGCCGAA,CGGCCCATGGTGGGCC,CGCGGTGTCAAAAGGA,CCAGATTAACTGGCAG,GGAGACCGAACCCGTG,GACCGAAGCATCGACT,AGTAGGTTGTTAATGT,CTGTGACCGATCGTAG,CTGAACGCAGATCGTC,GTACCAGCGGCCGCGA,GGGGAAGTAGTTAAGG,ATATGTCCGATCGAGT,CGGAGGCTGTGCGTAT,GAAAATGTAGGTAGTT,ATGTATGTCTGTAGAG,ATCTAGAAGTATGCGG,CTTGGATAAATACTAC,ATTCAGTGATATCAAT,CATCGTGGGTCAATGG,AGGTGTCCAAAGGTAT,GAGTGTAAATGTAATT,ATAGGTTAAATGAGGG,GAGTATTGGCGTAGTT,AGACATCACGAAGTTG,GAGCCGCAACTCCGAA,GGGTCATGAGTTGACA,ACTTAGGGCATGATGG,ACGTCAACGAGTGAAG,GGGGACTGGAGGAAGT,CTCGCGATGATGCTGA,CCGGGTCGATTTATTG,ATGTGCGGCAGCGGGG,GTAGGTATGAAGGCTT,GCGTCTGCCCAGGCAT,CTGGATTGATCGGTAT,AAGGGTATCTAAAGGA,CATAGGTTACAGCGTA,GTGTCGGGGGAGGGAA,CATGCGCGATAACGCG,GGACATGGAATGAAGG,ACACCTGTGAAACTTA,GTACGGCAGTTCGTCT,CATGGATTCAAAAGAT,CTAAAAGGCTGCAAAG,ATTTAATTGTTGCCTC,ATGGGGATAGGCGAAA	2B1_CGATGGCCACATGTTG-1,2B2_AGTAGCTTCTAATTCC-1,2B2_AGGACGATCGGAACTT-1,2B2_TGATGGTGTTCGTGCG-1,2B2_TGTGATGTCGGCATTA-1,2B2_GAGGGTAGTATGAAAC-1,2B2_GGTAGAGGTCGGAAAC-1,2B2_AGCTCAAAGAAGCTGC-1,2B2_TTAGGCACATCTGGGC-1,2B2_GACCAATCAGGTGAGT-1,2B2_GAGTTACTCTAGACCA-1,2B2_AAATGGATCCCAGCGA-1,2B2_CACAGATGTCCTTAAG-1,2B2_CGAGGAACACAAACGG-1	2B
2B_clone_100	69	12	ACATCTCTCGTCGTTG,GTGCATTGAATTATGG,ACCGAAGTAATAGAGG,GATTATATATAGAATG,ACTGGCGGGATCCGTC,ATACCACGAAAGCAAT,ACGACAGTGAACCGAT,AGCCCTATAGACGACA,CACGCCCGCCAGATTG,AAAGAAGTATTCGGGA,GCATCTGTACAAGGGG,ACTGAAGTGCGAGCTG,GATAAAATCTTAAATG,CTGTAATGATTGGCGA,CCAGGTAAGTGGGGGT,AAGTGGCGATCCACGC,GATAACAGGAATAAAG,AATGCAGGGTTGGGGC,GAATATTGAGAGGGGT,ACGCGATTATTTCGGT,AGAAAGCCCAAGGGGG,ATACGATTACGAAGTA,GCCGGGGAAAATATGT,GCAACGATAGGAATTT,ATAGGCTAGATGGAGG,GTACCTTGAGGGGTAC,AGTGCGTAGTTAGTGT,CACACGTCATCGGAGT,GGGTGGTTACATGAGG,CATAGTTTGATAGCGG,CTTTGTTCATATGGTT,ATCTATTTCTATATTT,AGGTCCCCAATGATTT,AATCATCAGTACATCT,GCACGTCGCATTCGGA,AGTGATGCCGAAGGGG,GATAATTTAGGTATGG,AAGGGATTCGTACATG,ATTGGGTCCAACCCGT,AGGTACGAGCTAAAGG,ATAAGAGCAAAAAGTT,AAGCAGTCGGATATAA,AGGCATGCGCATCCTT,GGCTGAGAAAGGGTTA,GATTGGTTGGAGAAGG,AGTGGTATATTGGTCT,AGTAAATCGTTCCTAC,GTGCATGTATGCGTGT,GTACGTTGCGCACGAA,GTTCCTGTATTTCGTG,ACCGGAGCACCGCCTT,CGCGCCGCAGAAACGA,ACAGGAGTAGGGCGAA,GGGAGCTTATAAAATA,CTAACAAAATAAATGC,GGTGGTTTGTATATAA,GCATCCAACAAACAGC,GTTAAACGAGGTGAGG,AGTACTTGGTGAAAAT,GAGAGTTTGTATCTGG,AGCAACGGGCTCATTA,CGTCACATAAAGATGG,GTGTCAACCGGGACGA,CAAAAGCTAGTAGATA,AAGGGGATGTATAACG,GTTGCCGAGTTCGCGG,GTTGATCGGTCAACGG,ATTTAGGTAACGCCTA,GACGATCAACAGGCGT	2B2_GGAAGTGCACGCTGAC-1,2B2_ATCACTTGTGGTTTGT-1,2B2_AAAGGATCAGCAGTCC-1,2B2_ATAGAGAAGTAGTCCT-1,2B2_ATACTTCTCCGATAGT-1,2B2_TGTGCGGAGCCGAACA-1,2B2_CTGCCTAAGGACAGTC-1,2B2_ACTGATGGTAGTTAGA-1,2B2_TTGCATTGTTATCTTC-1,2B2_CAGGGCTTCCCACAGG-1,2B2_GAATCGTGTCTCACAA-1,2B2_CTTTCAAGTGGACAGT-1	2B
2B_clone_558	67	4	AGTGCTCTGACTACAC,ACAGCAGGAGGCAGGG,CGGCATATAGGAACAA,GATGGTTCAGGGAATT,ACAAAAAGGGTGATGC,ATCTATCTACTAGAAA,GAGTATATGTCGATAT,AGGAGATTGGCGAATG,CATCATGTAAATAAGA,ATTCCTATATTAGTGT,GTGGCAGAACCCGTTT,GGATAAGGGTATAAAG,AACGGGAGGTGTATAA,GCTGAGATATTTGTGC,CTCGGGCAAAACGCTT,ATGTGGATGATTAGAT,GGACAAAGGAATAACT,AAGGGTAAGGTTAGAT,ATATAGTGACTGCATG,CAAGAAGCCGGGCAAG,AAGCACGTAGGTGAAT,CGATGGGCCTGTGCTG,AGCGGTTGATGGGCGC,AGACAACGATTCACCA,CAATATAACCAGGTCA,CTACGCCGGGCGGTAC,CTTGATGAAGGCGTAT,ATCGCAACGTCCGTTG,CCCACTTGCGGTGACA,GGGAACCGCCCACTCC,GTATCAAAGGGGGAAT,CCAGGTTACGCAGTCC,ATAAGAGGAGAACCAC,AGATAGTCCGTCCCTT,CAGACTTTCGTAAAGA,CACTACGCGCATAGAA,GGGTCGCGATAGCTGA,ACTAGATTCGCGGGAT,AAACAGAGGACCCCAT,ATAGGCTAGATGGAGG,GAAAGTAAAGAAAGAC,GGTGCATTGATAAGGC,ACGACCACATTTATGG,GTACCTTGAGGGGTAC,ATTTGGGGACGAGAAA,GGATGGCTCGTTCAGG,GCAGCTGTATAGATGG,AAAGGGGCCTTGATGT,GGGGCTCGGGTGAGAA,GCCCATTGAGACCATG,CATTGTTGGATCCTAA,GTTAACCAAGCGAAAA,GTATCACGGTCCAGAT,ATGGCGGTATAGCCTG,ACGCAAAGGTGGGTGT,ATGGGGCAAAAGCGTA,ATGAGAAGGATGAAGG,GACGGTCTCCGAGTGG,ATAGATACGGTTCGTT,GCACATAGGGGAAAGG,GCAGGCCGGTAGAAGG,ACATCATCATATGGTT,CATTATATAGAGCATT,ATGGGACGGCTGAGGG,ATACGTGGGGGGCTCT,GCTCATTGCCATGAGG,GTTGGTGGAGGCAAAG	2B2_ACACTGATCACTTATC-1,2B2_CAGGTATCAGGCGTTC-1,2B2_CCGTTCACAAGTGGAC-1,2B2_TGCAGGCTCTACTTCA-1	2B
2B_clone_431	64	3	GTATCGAGATTAGAGT,AGTAAGCGCACAAAGA,CGGTCTTACAAAGGTG,AATGCGGGGGGGGAGC,GTTGGTTGAGTTAAAC,GGCGGGCTGAATCCCA,GCGACGTCAAACGTGA,CGTGCGTGCATTCTTC,CTGCCATTCATAATGA,CAAACCTGGATACCTT,AGGCGTCTGCAAGAAG,CTTCGGAGAGTACGAA,GCCAAAGCAGTAATTT,CTATCTTGGTGCAAAG,GGAGAGGGAATTATCC,GGGGGGGTCCTGGGGC,GTGTACGAACTGGTGT,AGATGGGCGTAAGTAA,GGTAATGTGAATGTCT,GAGAAATGGATCCATT,CGTTGGCGGATTATGT,CAGCGACCGCTTCACA,CGCAGCGCACACCAGC,ACTTGTAGACTCATTG,ACTAGGCAAAGGGAAC,GGATAAATAACGAGGA,ATTACATTCGACGGCT,GAATCATTAGATCCTA,GGCTGTCTCTGTGTTT,AAAGGTCGCACAAGGG,GTGGACTTGGATGAGG,CTGTGGTGGGCGACGC,GGTACATTAGAGGTAG,GTTTAACTGAAGATAC,CAAGGTGCATGGAGGC,CCGCGAAAGGGAGGTT,CAGGAGCCGTACCACC,GTACAGCCGATGGTTA,GGCACATACAATGGTT,GATTGTTAATGTATGT,AGCTATGTAGTAATGC,GAGAGGGGAACTCATT,CTTGGTATATTGGAAG,CGGGACGCACGGCACC,GAAGGCCAGGAGGATG,CGGAGACGCGTCCTTC,GGCTGCGTCTTTGGTT,AAAGATTTGTGTATAG,ATACGGTGCGTTCATT,CAAAACTAATAGCAGC,ATTCATACCTAAATTC,ATAAGGGCATCGGTTG,AGACGCACAGCGGATG,GGGGAACGAACCAAGG,ACACCACGCTCAGATG,GGTGAGGCACCTGGGG,GAAGAGCTAATAGTGG,AAAGGGCTGGTGGTTG,ATGCGATGGGCGATGT,GTGTGTGTCCAGCCGC,ATGTATCAAGAGGGTT,AGAAATAGCGAAACGC,ACTGACGAAGGGCAAC,ACATCGTAATTAGATT	2B1_TTGAACGCACAACGTT-1,2B2_GGTTGTAAGCGCCCAT-1,2B2_GTTCTATAGGCATCGA-1	2B
2B_clone_524	64	3	AGACGTGTGGTAAAAA,GCGACATAAGGCGCTC,GGGGAATGAATAGGCG,CTAGAGTGAGGGGAGT,CTTTAATTATGACAGT,CAGGCTTACTAGCATA,GGATACGCCGGTAGTT,AATAGCGACGTTCAAT,AAATAGACGTCAAGTC,CTTGCTATAGTAGCGT,CGAGGCGCGCGACGGC,CAAGAGCGATAACCGT,AGGGCGAGAGTTGCGG,ATTTACTAGATGAAGG,ACACACCCGAGTACGT,CAGAATAGCTCGAAGG,ATATCCATACATAGAA,GATACGCAAGAAGAAG,GCGAGTTAACGTATGT,ATTCCTTACGGGCTTC,GTGTGGAAGTCACAGG,ATTTAGATGGGTGTAC,ATAGCTCCAGTTCGTG,GTAGGGTAACACGCCC,ATGCAGTCGCATGGTA,GAGTAGGTATACGCTT,GGGTCAGGGTGCGGGA,GACGGGCAAATCGGGG,GCGGAAGCAACTAATT,GGGGGGTAGGGAATTT,GCAGGAAGGTAGGTTA,CCGCGAACGCCCGCGC,GCATGTACGTTTCTTG,GTTAGAGTACGTCCTA,CTGGAAGTGGTGAGGT,GCCGCTGCGGCCAAAT,CTAACCAAGCAGGTGC,GGTACTTAGAAAAGTT,CGGGGCGTGAGTCTGG,CCGGGGGTCTCTAACG,ACATCTAAACAACAAT,GATTGACAATTAGACT,AGACAAGGACCACAGT,AGGCCGTCGTGGGGAC,GGCTCTCCCGGTATTA,GAGAGCGACGGAATCA,AGTAATGTGTTTGGTT,CAACGGAACTCGATAT,GATACTCTACCGGACA,GCATGAATACGAGGAA,CTTTCGGAGCTTGGGA,GTTTCCTAGTTCGATT,GGACATAAGACTAGGC,ATGCGTGTGGTAGTCC,AGTAATTGATATCTGG,CTTCATTAAGATGTTC,AGGCGGGACGGAGAAC,ATACGTTAACAAAGCT,GGGCGTCACAATGCGT,GGCTCAGGCGCGAAAC,GGTACTTTGAGGGGTG,GTACATGTACTAACGG,ATGGATATCCCTAAAA,AGGGAGGGCTTGAAGA	2B2_GTCATTTCAACCGATT-1,2B2_GACTGATAGATCCTAC-1,2B2_GTCATGATCACATCAG-1	2B
2B_clone_162	63	26	CGTTAACCCGCGCAGG,AGTCCGCACGTCAAGA,GTCTCATGACAGGAGG,ACGCGGCAAAAAGGAT,GACGGTCCCGGTGGGT,GTTTGGACGAGCGGGT,CGGCCCCGAACGCTGC,GACTAGAAGGCAAGGG,CTGGGCCAAGTGCACT,ATGCCCCACTCCGGGA,GTAAGGAGATCGAGAG,ACTCAAGAAAGGGTCA,GGGAATCAGTCAGAGC,GAATCTAAAAGGATAA,CTGAGGATACCAACCT,CAATACACAAATCCGC,AGGCAAGACCATATTT,CAATAATGAAACCTAG,ATATCTTACCGAGGTA,CTGAAACTGCTCATAC,GATCATGTATTGATTA,GCAAAAGCCCAGCAGC,GAGTATAAAGACCAAG,GGTAATTAGTGTAGTT,GATTAACAACTCAGGA,ACGGGTTCGTCCACGT,CAAGCTAACGCTGTAA,GTAGAGGGATCACGGG,AATGGATCCGCCCATC,AGAGAACAGCGGCTTG,CTATAGTACTAACATG,AAGGGGATATGAGGGA,CAGGAAGGAATACAAT,AGTGAGAGAACAGATG,GCGGACTTCTTCAGAC,AAGTGTGAAAGAGTTG,CTTAGGGGAGCACTAG,AAAAATAGATTACACC,GAGTGTCTGTGAAGAG,AGTGGGGTATCTGATT,GTGCGCGCAATCGTTG,ATTTCTAGGGGTAATT,AAGGAAGAAGCGAACG,CCAGCATGCATTCATT,GTGGGAGAGCCGGGGG,CGGCAGCCCCGTGTTG,GAAACAGAATTGAATT,GGACATTGCCACCCGT,AGTCAAGGGGTTAGTT,GATGGTCGAAATGTCA,ATATAAATGGGTAATT,CGCTGCGTGATGGATA,AGGTCTGGGTGGGTTT,AGTGCTGGAGGGACGA,CTCTATGGGTGTGGGC,CCCAAAATCCTGGTGC,AGCCCTATAGACGACA,ATGCGTCGGCCAAATA,AGCGGAAAAGTGACGG,GTCGCGAGGTTGACTA,GACGGACTACTGGGAC,ACCGGTCGCTCCGTGA,ATGGGTGCGCGGCGTT	2B1_TGAATGCTCAGCTAGT-1,2B1_GGCTTGGGTACGATGG-1,2B1_ATACTTCGTATAGGGC-1,2B1_TGAACGTTCCGCAGTG-1,2B1_TACCGAACAGCGGTCT-1,2B1_TTGACCCAGTAATTGG-1,2B1_GGTTGTAAGACGACTG-1,2B1_CATGCAAAGGTAAGAG-1,2B1_AGCCAATAGAAACCCG-1,2B2_TAACCAGGTCCAATCA-1,2B2_ATGTCCCCAAGCTCTA-1,2B2_CAACAACAGATGCCGA-1,2B2_GATGTTGAGGAGCAAA-1,2B2_ACAAGCTTCTAGTGTG-1,2B2_AGTACTGAGGTTAGTA-1,2B2_ACATGCAGTTCTCAGA-1,2B2_AGGTTGTCATGAGGGT-1,2B2_GACGTTATCGTAACCA-1,2B2_TGTTTGTGTGTTCGTA-1,2B2_TGGGCTGTCTTGATTC-1,2B2_GCTTCACTCTCTCGAC-1,2B2_GAGTGTTGTGCGTCGT-1,2B2_GAGTTACCAGATCCAT-1,2B2_CAATGACTCGCGTAGC-1,2B2_AGGTGTTTCTCCGAAA-1,2B2_CTCAACCTCACTTATC-1	2B
2B_clone_336	63	7	CTAAAGTACCGACGAC,AGTGGTTCAGAGCGGG,AGTCCTAGCCAGAGGA,CGTAGGCCAGAAAATA,GTGGGGACGGGAGAGT,AGCTACGTAACAAATT,CGTTGTAAATATAGTT,GGGTGGGTCGGCAATA,GCGGGGTGGCAGGAAT,GTGAGGCAAATTCACG,ATTCACACCGTTCTGT,CTGTCTGTAGAGAAGT,ATCAGATTATTTCTCG,GACTATTAGATTCCAT,AGTGAATTATAAGCTG,GAACACTGCTATCAGG,GGTGGTTAGGTGACGA,ACAGGGGGATCTAGAC,CTAAAATACGTGGGGA,GCCAAGCCATCCAGGG,GCGCATGAAAGTGTTG,GGGAAAGACTGAGTTG,GACTGGCGGTTTGTAT,AATACAATGGACCAGG,GTGGCTAAGGTTGGGG,GGAGGTCAGGCGGGGC,CGCGCCGCCAAGCGGA,GCAAGTTGCGGAGGAA,CCCGAGCTGCGAATTG,GATAGTTGGGGGGATG,AGACCGTTACAGCGCA,CGTTGTGAATTAAATA,GCGACCTACCTCGAGT,GGACATGCAGTGGGAT,ATCTGGAAGGTTCTTT,ACGCCCCAGCACACGT,GAGAACGGAAAGGAAT,GAAAGTGTCGACAAGA,CCGCGCGTGTGTGCCC,AAAGCGGGGTAAGCTC,GTACCAGCATTTGGGA,CCTTCGTGCGTGCGTG,CTCACTTTGATTGAAT,CCGAGGATGATACAAG,CGTGAGTTCTGCGAGT,AGGAAAAAGCAAACCG,GACCGATTGCCAACAA,GAAAGGTGGGGAAAGC,CTGTATTGCCATATCC,CCTTCTAGACCAATAG,CATGGACTGCATGGGG,GGAGGGGGGGACGATG,CGCCGTCTAGTCGTCA,GTAACACTGCGAAGAT,CGGGGCAACGAGCCCG,ATGTAGGGGTGAGGTA,GGACCTCAAGGTAGGG,CCACCGGACGATAGGG,CTCGATCGGTGCAGAG,ATTCGGTGCAGTGTAA,CGAAACAGGGACGCGC,CACGCCATGTCCCGCT,AGGGGATAGAAGCTAA	2B1_TTCTAGTCAGAGATGC-1,2B1_GTCGTAACAAAGACTA-1,2B1_TGTAGACTCAGAGCGA-1,2B1_GGGCTCAAGGCTTAAA-1,2B1_GCCGATGCAGAGATTA-1,2B1_GATAGAACAAGCGATG-1,2B2_GACCCTTAGGGCATGT-1	2B
2B_clone_532	62	8	GAGCAAGAATTTATGT,AGCTATGCACCTGTGC,ATCGGAGGGGAAGAGC,GGCGCGTGGTTACGGT,GGCGGTGTATTTCTAG,CCGGGGTCAATGAACA,AGGGAGGAGCTGCAAG,CGGCAACGGCTTCTCA,ATGCAATAACTGGTAT,GTGTGGAGAATACCGT,AAGTGTCAGCGGGAGA,CCTTGAAAGCACCAGT,AGGCCTTAATCTATAA,GAGTACTCGTGTAGTG,GTGAATTAGAGTGTTG,ATGGCCATGCGCGTAT,AATTCTCGGAAGGGAC,AGGGCAGTACAGCGTT,GAATGCTCATTAATTG,AGGAAGACAGCCGCTG,GGGACGGAGGGTCCTG,GTCCATATATGTCATG,AAGCAGTCACCAGAGA,GCTTCGATGCGGGGGG,ATTTCACGCAAGGGTG,CGATAATTGACTATCA,GTATCGTTCGCTGGAA,CATCGATAAGAGCCAG,AGATATGACAATAGGT,ACTTAGTAATAAGGTC,GTTTCGTAGGGTGTGG,AAACACGAGAAAGCAT,GGTGCACACGCCCCTT,GGGCGGGGATATGATC,ACACCTAGATACATCG,AGTAGCTTATCGAACC,GCAGGTGCGCATGCGT,ACATATGGGTTTGTTA,ATATGATTGGGCACAT,CACTCGAGGAACCGCC,ATCTGTGGAACACGCG,ATTTGGCCAACCATAT,ATGGGTCTGGTGGAGG,CCTTGTCCCGCTGTTC,AATGCGCTCCTACAAC,GGGAAATTAATCGTGT,GTCAGTCTCGGCATGA,GGCTACAAGAGTCTAC,GGTTCACTAATTGTCA,GACGATTAGTTCAAAC,CGCAGACTGGCTGCGA,ATGTATAGCGCGATGA,ATCTGGTAGTAGAATT,AATGCTTAGGTAATGC,GAGGGACGCGACCGGG,CTTACACCGTCTCTGG,GGGAAAGTGGTGCCGT,AATAAATTGGTGATAC,ACTCACAGCATCACTT,AGAGGCCGGAGGGTAC,GACTGCTTAGCACCGT,AAATGTGAGTTCCTTT	2B1_CCCAACTCAGAACTAA-1,2B1_AGGCTGCTCATCTGTT-1,2B1_TTTCGATTCAGGGATG-1,2B1_CGAAGGACAACACAAA-1,2B1_AACCCAAGTAGTCTTG-1,2B1_ATCAGGTCACGACCTG-1,2B2_CAATTTCAGAAGGGAT-1,2B2_GAGTCATAGGCTCCCA-1	2B
2B_clone_188	61	26	CAATCGCACACAGAAT,ATGGCCATGCGCGTAT,AGAAACAAGCAACGTG,ATTCGTTACTAAGTGC,ATTGATCTATTGGTCA,ATAGACTTCTTCCAAA,ATTTCCTCGCTTGTCG,GAATAACTAGTAGTGC,CAGTGAGAAAAGGCGT,GGGTAGACGAGAATGA,AGGAAAAGAGATACTC,CGTTAGCAATTTATTA,GTATCAGAAGGTGTAG,AACTATGTCTCTATAT,CCTACGTGGAGTAGAT,ACGCGAGCCCAAACAC,AGAGGGTGAATTGGGA,ACGAGATAATTTAGGA,AAGAGGCACTAAGGGA,AGTGGGTAAAACGGCG,GTATCGCAAAAGATAG,GGAGGCGCGGGTGCAG,GAACGTTTGGTTCAGG,CGCCCGCAAAGGCCCC,CGACGAAGCATCGGAA,ATGTGAGGGGTGAAAG,GAATGCTACTAGAATC,AACGACCAGTAGAGGT,GGGTGTTCGTAAATGA,GGTGATATGCTGCACT,AGATGGTGAAAACCCC,GTTAGGGCAATGATCA,GTTTATACGTTTAAAA,GTTCGTATACTTGGAA,GTATGATTAAGTCGCT,GTTCAGGTCGGAAATT,GGTTGGTGGTTAAGCG,AAGACGCTGAGGAGTC,CTTGATAGCTTAAATG,GAGGGTTGAAATCTCC,AGTAATGGCTGTGTTA,AGTTAAAAATTAAGTA,GGGGCACGAGTAGATG,GCCGCGTGAACTGAGT,GCAGAGAACCACGCAG,ATTGGGAAGTAGATAC,CGCTATAGATGAGAGG,AGTACGCCCAATGGCT,ATCACGAGGCATATTT,CTTGGGCGGGTTGTCA,GGCTATACCACTAATG,ATTCGACTATTTAATG,GGTTGAAAGGGGGTTC,CTCGGTTGACCACATT,GTTCCCATCTTGAGTA,GAGCGTGGGCTAATGG,CTTGCATTATAAATGT,ATTGGTATATACGGGC,CTTTGACACGCGGTTT,CGTGGCCAGGCCCCCG,GCTAAAGGGTTAGAGA	2B1_TGATGGTGTCTGTTAG-1,2B1_GTAACCATCACCTGGG-1,2B1_GTAAGTCAGTCCGTCG-1,2B2_GTGCAGCCATCCGAGC-1,2B2_CACTAAGGTGATACTC-1,2B2_AGAAATGTCGAACCAT-1,2B2_CCGGTAGTCTTGCAGA-1,2B2_CCGCAAGAGTCCTGTA-1,2B2_CACTGTCGTCGCGGTT-1,2B2_CCTCAACCAAGTTCCA-1,2B2_GTGGCGTCACTCCGGA-1,2B2_TCAGGGCAGCAGGCAT-1,2B2_TTCAGGACAACAAGAT-1,2B2_GCCAGGTGTCGAGTTT-1,2B2_TCCCATGCAACTTCTT-1,2B2_CTGCGAGAGGAGTACC-1,2B2_TGGTACAGTATGCGTT-1,2B2_ATCTTCACAAACCGGA-1,2B2_TGATTCTGTCTACTGA-1,2B2_AGTCATGAGGATTTAG-1,2B2_TGTGAGTTCACGGAGA-1,2B2_TCTACCGAGGCGTCCT-1,2B2_GGTAGAGAGCATCAGG-1,2B2_TCAGTGAAGGTAGTCG-1,2B2_AAAGGTAGTGGTCTTA-1,2B2_AAACCCAAGCTCGCAC-1	2B
2B_clone_54	59	57	ACGCACTAAAATAAGG,CATAAAAACTCGATAG,GTAACATCACTGGTCA,CATTACCGGGCTGGAT,CACTCGAGGAACCGCC,AAGAAAATGGTTCTAT,GATGATCTATGTGACC,CTTTGCCAACAAGGAA,ATGCCCCCGATAGTTA,GGTTATTCGACTCAAA,AATCGAGTATTGCCGC,CTATCGTTCCTGAGTC,CGTCGAAACTCAGATT,AAGGATTTCTTTAATT,ATCTGTGGGGAAGCAG,ATGTAGAGGGTCGCTT,AAAGGGCTCAGACCGT,GCATAATTGGGTATGA,CCTTATTTGTGCCTGA,CGGCGCTCCGATGTCA,CTGAAACGCTATCAAC,GATGAATGACATGAAA,GGCCCCCAGCTTGGTG,GTGCATTAAGGAAGTT,AGTAGCGCGGCAAACC,GATAGTATATATATTA,CAGGATAACGGCAAGC,CGGAACCTGGAGGCAA,ATGGATTAAAGAGTTA,CATAGTTTGATTATAT,GAAGATGGCAATAGTG,AAGAAGCAGATGGCGT,CGGTAGTGAGTGAGCG,GTCTCCGAACAACGGA,CGGGCGCGGCCCCCTA,GGAGCATGGAACATCT,AACCATCCCAAAGAGC,GATACCTAAGTGGAAA,GAGACGGCGTGGGTTG,GGCAGGCCGGGAGGCG,ATATATCGGTAGATCA,CTCACTCAGGAGGAGG,GGGGATGCATGTCTAT,GTTTATTTGAAGGAAT,GCATGATGCTCAATTT,GTATGTCAGCCCGCTG,GTGAAAAGCATCCTAG,CGACCCTACAAAAGTC,GGGCAGTTCGCTATAC,GTGCGTAAAAATACAA,ATTTGACCCGTTGTCG,GTTAAACAACCCCTTA,GTTAGAGACTATCCGG,ATGAGGTGGAAGGGCG,GGGTCGGGGGCTGACA,GTTTGTACAAAAATAA,AGACGAGCGGGGAGGC,GAGGCGCAGATCGGTT,GTATCGCGGGACGCAC	2B1_GCACATAGTTCGGGTC-1,2B1_CACGTTCCAAATACGA-1,2B1_AAGTCGTAGAACGCGT-1,2B1_ACTGTGACAAAGACTA-1,2B1_GTAGGAGCATACCACA-1,2B1_GGTAGAGGTACGTACT-1,2B1_TCACTCGTCCATCTGC-1,2B1_GCTGGGTGTGCCTGCA-1,2B1_TCATTTGCAGGGTCTC-1,2B1_TCCTCTTTCAGGAAGC-1,2B1_TGTCCTGCAGCGTAGA-1,2B1_CGTGATAAGTGGAATT-1,2B1_GAGGCAACAGGCCCTA-1,2B1_CCACAAACAGATTTCG-1,2B1_CTATCCGTCACGTAGT-1,2B1_GCGGAAAAGTACCCTA-1,2B1_CCATCACTCTCGTCAC-1,2B1_ACTATTCAGCGCCATC-1,2B1_AAACGAAGTCCAGAAG-1,2B1_GCCAACGAGGTGTGAC-1,2B1_ATCCACCAGAAGCTGC-1,2B1_GCGGATCAGCACTCGC-1,2B1_GACAGCCCAGTAACAA-1,2B1_CGCCATTAGTGATAGT-1,2B2_GATGACTGTCATAAAG-1,2B2_TTTCGATCAAACTAGA-1,2B2_ACCGTTCGTATTTCGG-1,2B2_ACCATTTCACCTTCCA-1,2B2_TCTAACTAGACGTCGA-1,2B2_TTAGGGTCACGACGCT-1,2B2_CGGTCAGTCCTTCGAC-1,2B2_TATTGCTAGCAACTTC-1,2B2_GTCATCCTCGCATAGT-1,2B2_GTGCTGGGTATGGTTC-1,2B2_ATCACGACAGTTTGGT-1,2B2_CAGCGTGAGCTAATCC-1,2B2_GAACTGTGTGGATCAG-1,2B2_AGAAGTATCGCTGACG-1,2B2_CGCATAAAGGGATGTC-1,2B2_TCCGTGTGTCTACTGA-1,2B2_TGCGACGCACAGGATG-1,2B2_TTGGGCGCACCCTTAC-1,2B2_TACATTCGTCACCGCA-1,2B2_CCTGTTGGTCTAACGT-1,2B2_TCAGGGCGTGACTCGC-1,2B2_CCTACGTAGGCATTTC-1,2B2_CGTGTCTTCAAGAGTA-1,2B2_TCAGGGCCAGAAATTG-1,2B2_CAATTTCGTTCTGACA-1,2B2_CTAGACAAGGAGATAG-1,2B2_GTGTCCTCATGATGCT-1,2B2_TAGACTGTCGTTCTCG-1,2B2_GTCGTTCTCTGTCCCA-1,2B2_TCCTCCCAGTCGCTAT-1,2B2_CTTCGGTGTCTGCGCA-1,2B2_CTAAGTGGTAGGACCA-1,2B2_GAGCTGCCAAGGTTGG-1	2B
2B_clone_305	59	26	GCCTGTGTGGCTCGGG,GTTGATAAATGGGGTA,CTACCTAAACAGCATT,CACGCGCAACGAGAAC,AAGCGTTTGTATATTT,AAGGGTTACGTGGAGT,ACTTACGGGTTTACTT,CTTGGAGAAAGGCTTA,GTAGACTGAAATATGG,AACTGAGAATATGTAT,GGGGAGGTACTAGCTT,GTGTAATACCTTAATG,ATTACCTGCTTTGTAC,CAAGGTGTGGGTATGA,GATAGATAATTGACGA,GGTAGGTCACAGGTGG,CCTAGTAAACAGAGTC,ACGTAACTCACAGTTG,ACTTCGGAGTCAATAG,AAGCCTGGGCTCAGGG,GATTCACTGCGGGAGA,GCAACGCTAGTTACGA,CGTGATTAACGTAGCT,GCGTGGTTATGCCCAC,AATTCAAACGAGGCTG,GCCGAGGAAGGGGTTC,GGGACCGAGTATCTAA,AACTGAGCGCCAGCAG,CACACCCGGCATCCCA,GGTGGACTGTTGGATG,GTGTAAATGTAGAATG,AAACATACATCAAGTA,CGGGCATGCTGAATGC,CAATACCGCAAACATT,ATTTGGGCGTTCCACT,AAATCAAAGAGAGTGA,GCCGGGGCGGGGAAGG,GTGCGCCTGCGACCAA,GTCGATACCGATGTGG,AATTACACCCTACTGC,GATGCGCGGTCTATGA,ATGAGGATGCATGATT,GGACCAGTGGTCCGCG,CATAGGTTATGTGGAT,GGCAGTACATGCGAAT,AACTAATTGGATCAGA,AAGTAAGGAGGACTAC,CGCGGTTTACAAGTAA,GTCCAGCAAACTCTGA,GAGACGTGAGGTGTTT,GAGGGCGTATGTACTT,AGTAGGTTAGGCGTTT,ATTTGTTAGGTTGATG,GTTGATTCGCGGACAA,ATAGGGAAGTAAGTGG,GTATAAGAATTGGAAT,GAAGAAAGACGAAAGG,CTGAATATAAGCGATA,CTTACTTGCTTAGGTC	2B1_TCCGGGAAGTCATGCT-1,2B1_ATAGAGATCCCTCATG-1,2B1_GTGGCGTCACGGCTAC-1,2B1_TGTGGCGCAAGCCATT-1,2B1_CTCAGTCAGTCGAATA-1,2B1_GCCTGTTGTCGGATTT-1,2B1_TCAGTCCCATACTTTC-1,2B1_CAACCAATCATTGCTT-1,2B1_GGGTGTCAGACCTCAT-1,2B1_ATCGTGACATTGACCA-1,2B1_CTCTCAGGTTTGCCGG-1,2B2_TCGACCTGTTCAAGGG-1,2B2_TTAATCCAGGTCCAGA-1,2B2_TCCCATGCAAGAGTGC-1,2B2_GAACTGTGTGCCGTTG-1,2B2_GTAGAAAAGACCTTTG-1,2B2_AAGGTAAAGCTGTTAC-1,2B2_TCGGATAAGGGACACT-1,2B2_CGCATGGAGTTTAGGA-1,2B2_TCTCACGGTGAAGCTG-1,2B2_GGTGGCTTCGAGATAA-1,2B2_GTTGCTCTCCTAAACG-1,2B2_GATAGAAAGGTACCTT-1,2B2_AGTGCCGCAGAGTTGG-1,2B2_ACTATTCCAAACTAAG-1,2B2_GGGTTATCATGACAAA-1	2B
2B_clone_621	59	5	ACGCCCAACTTCAGTT,AGGAAGACAGCCGCTG,GGCCCCCAGCTTGGTG,CAAGCCGCGGTGGCAT,ATTAAGATGAGCCAAG,ACATGGGGCCCGAAAG,GGCTAGTTCGGAGGTA,AATGGTGAGATTAAGT,GAAGATCAAGCTCCTA,CGAGCTTCATTCGGGT,AGATGTTTGATGATCT,GCACAAAGAACGATCT,GCCTGTTGCTCAATCT,GTCTATACGATCAAAG,ATGACCCAAGTCAGCC,GATCGGTACTAACACT,GGGTGAGGCTTAAGAA,AAGGGTTCCTGTAGTT,ATAAATTCACTGGAGG,CCAAGGAAATATATTC,ACAAATATGAAAGCTG,GGGTCGCTCGCTGGGA,CATGGAGTCCGAATCG,GAGTATATGTCGATAT,GCAGCACGCGTGGAAG,GCCTGCACGGAGGAGG,CCGAGTCACATTGTAT,AAGTAACACATTAAAA,CGTTGAACGTAACGTC,CGGAGGTGATTGAGGC,AAAAGGAGAGAGATTA,GCAGATTAATTAAATT,CCAAAGATAGTAGATT,GAGTGGCAAGGCGTTA,GGTGCACACTTGCCTT,GGTTAGTAATTTCGGT,CAATGAAAAAGTAGTG,AATTCTAGGATGAGAA,ATGTGGGTAGAGGTTG,GGCTGCATACGTGGTG,ATGAACTTGTATCGGG,GGGCATCACAGAAAGG,AGACGGGAAGATGGGT,GGATACGCCGGTAGTT,AACGCTTAGGGAGATG,AAATATAAATTTCTTG,GGTGAAGCCACTCTTC,ACTTAATAAATTAATT,GGTAGAGGAGAGGTTA,CATTATTACGGACCCT,CTTTGATGGACTGAAT,GTTAGTTCGTGCATAT,CCATATTGAGCTAGTG,ATTGCAATGTTTACAT,CATCACATGAAAGAAG,ATAAAAAAGCTCGGGT,GGTACTAGGGGAATTG,ATTTAGCCGGGTGAAG,GTTGATTTAAGAGCTG	2B1_TTCGATTGTATTTCCT-1,2B1_CATGAGTTCCCTCGAT-1,2B1_AGAACAATCGCCAACG-1,2B2_TATCTGTTCGCCTTTG-1,2B2_TGCAGGCTCCTGTTAT-1	2B
2B_clone_73	56	27	ATGAACTGCCACCCAC,GGGGAATGAATAGGCG,GGTTAAGGAACTCTTG,CTGTGAATCGGAATGC,GCAGGGGTCTTGAAGG,GCCTGTAGGCAGAGTA,GAGAATCTCTTTAGTA,GAGGACAGAGCGATGC,AACTGGTCGTTGGAGT,GGAAGTTCCCCCAGTT,CTATCGTGGTGACGGG,GAAGAGAGGCTAATTA,ACGCCGCAAGTAGTGT,GTAGCATTGACTCATA,AGATGGGAAGCGCGTA,CGAGATACGTGGGAGT,ATGAGACTATTACATC,AAGTGTTTGGTGGCTT,AGAAGGTGGCGGGTTA,GTGGGTTCAGTTAGTG,GTATATATGTTGAAAT,AGTGGTTCAGAGCGGG,AACCGCCAGCAGAGAG,GTTTATGGCGCAGGGG,GTATCCTCGCACGGTG,GTGTGCTTCATTCTTC,CAAAAGAGAAGTGTGG,AAAAGGGTGCAGCACA,GTACAGCTGTACAGAT,CTAAGATCATGAGCAT,CGATGATAAGATGTGG,CATACTGGCAAGCTTG,CGTGGTGGAGAGGGGG,GTGTAAAAAACTGCGA,CAAACGTACTTTGTAT,GGATACGACTGTATAT,GTCGGCAACGCAGGAG,GGGTGGAGGCCTAATA,ATAGCATGAATAGAGA,GGTTCAATACTTAGGC,AGCTCATCGTTTACAC,GTGGCGAGAGCCGTGT,GGCTATGTGCAACGCA,GGTTCAATAAGGGATA,CAGGATTCAAGGGGAG,GTAGGGTTGTTAAATG,CCTGGGTTGGGTATAT,AATGGTATGAGTATGT,AGTGACGTGGGCAAGT,ATCCCGTCGCGTAGAT,AGTTGGTCACTCATGT,CACGCGCAACGAGAAC,GAGCCCGTAGTGGTCG,ATCAATTCAAATAAAG,GTAAAAGAGCTTGTTT,GATCAGGAGGTGCTTT	2B1_ACACTGATCATTCCTA-1,2B1_GATCAGTCAAATACAG-1,2B1_TCAGGGCGTTATGGTC-1,2B1_GCCGTGATCTGAGAAA-1,2B1_TCCTCCCAGGGCGAAG-1,2B1_TCGTCCAAGTACCATC-1,2B1_CAACGGCCAGTCTACA-1,2B1_GAGTTGTGTAACACGG-1,2B1_CATAGACAGGGAGGCA-1,2B1_TCTCCGATCCGGACTG-1,2B1_CTTCAATTCGGCTCTT-1,2B1_TTGGGCGAGGAACGAA-1,2B1_CTCATTAGTAGGACCA-1,2B1_TTCTCTCTCGTGTTCC-1,2B1_TGGCGTGTCGGAGTAG-1,2B1_AAACGAAGTAGTCTGT-1,2B2_CTCAGAACACAACGTT-1,2B2_ACTATGGAGCGGGTTA-1,2B2_TAAGCCAGTAAGCGGT-1,2B2_GACACGCCACTGCGAC-1,2B2_CCTTCAGAGCAGTAAT-1,2B2_ACAACCAAGCCTGCCA-1,2B2_ACGATCATCCACGTCT-1,2B2_GTGTTCCTCCCTGTTG-1,2B2_GGGTGAAAGACTCTTG-1,2B2_TTCCACGCACCGTGCA-1,2B2_GGCTTGGTCGTGCATA-1	2B
2B_clone_67	55	32	ATTGAAATCAAGATTG,AGGCACAAAGGTATTA,ATGGATAAGGCTAGAG,CTCTAAGAACTACACT,CAGTCTTCAACTGTTT,CCAGATTAACTGGCAG,GGTACCCTGACTGTTT,AAAAGCAAGCGACTTA,CATAGGGCAGCGGTGA,GTTGACTGGTACAATA,AGTCATTCGAAGAAAA,AAGGCTAAGAAGCCTG,ATTTGTCTCTGTATGG,AGTTGATCAAACGATT,CATTAGATATTGATAA,ACCTAGTAAATAGAGA,CCAGCCTGGGATCACC,CAAACCTGGATACCTT,CCTAACGTGGTTCTAA,GGGCAGCGGCACCAGG,GTCTCGGTACGTGGTG,GCCGACTAAGGTCGTA,GACGATAGAGAAGGGC,GCTAGTTTCTAAGGGT,GAACAATGATTTCGAA,CGGACGGACTAAGCGA,CGCTGAATCAAGGAGT,GACGGGATATGGAGGT,GTCGGCTTAATGAAGA,CAAAGGTACTACATGT,GTGGGGAACCTGAGTG,ATCTAAACACCCATCT,CGATGGTACCAGATTA,CGGAGCCCAAATGATT,AATAGCTGAATAAAGT,GTATCAAAGCCACCGT,ACTAAATCATTTGCTT,AGGTCTAAGGATAAGT,GGGTATATCAGTATAG,ATATACCTAGCCACAT,ATGTATACAATTAGCT,AAGTCCATCGGGGTTA,AATACTGTCGGAGGTG,GAGAACTCGAGGAAGC,CGCGCGTAGTGAGAGA,GCGTAGAGCAATGTGC,CGGCAATGATGGGGGC,AGTGAAAGAGACGATA,GGAAAAGCATTTGGGC,AAAGGGAAACGTCGGG,ATCGAAAGGTGTACTC,ATACGTAAATTACATG,AAACGTGAAAAGGAGG,GTTGACAGGGTTGTAC,AGTGGGTTGGTTGTTT	2B1_TGAGACTAGCCAACCC-1,2B1_CGTCCATAGCGTGCTC-1,2B1_CACACAATCAGTCAGT-1,2B1_GTAGCTACAGTGCGCT-1,2B1_TAAGCCAAGTTTGAGA-1,2B1_CAACGATTCTCTATAC-1,2B1_CTTCTCTCAAGATCCT-1,2B2_GACTCTCCAATCCAGT-1,2B2_CAAGAGGCAAATCGTC-1,2B2_AAGCGAGTCTCTCGAC-1,2B2_CTGGTCTCAACAAGTA-1,2B2_ATCGTAGGTGACAGGT-1,2B2_CTGTAGATCCTACAAG-1,2B2_CTTGATTCACGAGGAT-1,2B2_TCCCACACAGCTTTGA-1,2B2_TTCTAACAGAAGTCCG-1,2B2_CCGGTGATCACCTCGT-1,2B2_TTAGGCATCCAGCAAT-1,2B2_TTGATGGAGTTTGAGA-1,2B2_GCCATGGTCAACCTCC-1,2B2_CGGAGAACATATACCG-1,2B2_GGGTGAATCTGTCTCG-1,2B2_GTCTTTAGTATAGCTC-1,2B2_GACTCAATCTCTGAGA-1,2B2_TGATCAGTCGTGTGAT-1,2B2_ATGGGAGCATAGTCGT-1,2B2_AAAGGATAGAGTCACG-1,2B2_TCATGCCTCCTCACGT-1,2B2_GGGTTTACATGAAAGT-1,2B2_CCTAAGAAGCGGATCA-1,2B2_ACTTTGTGTCTTCAAG-1,2B2_TGCTTCGAGTGCGTCC-1	2B
2B_clone_295	55	20	CTTCCGCTGCTAATCA,GGGTACTACTTAGTAT,GAGGAGGGCGGGGGTG,GAGAAAATCTTGATGA,GGGCGCCTCAAGCTAT,ACTAGCTAGAACGTAA,GTTGGTTCATGTGTGG,CAAGGAGTGTTCGAGT,GTCTGTTCGTTACGAT,GAAAATAGGGTTAGGG,ACTTCATTCGAGATCA,GGTCGCGAATGACCAA,AATGCCACGTTTAAGG,GATTAGATGAATACTA,CTGACTATCGTGCTTG,ATTTCAGTGTGTGGGG,GTTAGTGTGTGTCTCC,AATACGATCGGAGTTG,ATATAGGGGGGTGCAG,ATCTCGAGAGATCCGA,GGTAAGTTGCATAAGG,CATAATCTGTATAAGA,GGTTCTGTGCCGCTTC,CTCCGCTCGGGTGCGC,GACAGGGGATTAAGTT,GATGGCAGAGTTAGTG,GACGAGACAGATGGAA,GTCACAAACATCCCGG,ACCCGCAACGCCATGG,GGTCGCTAATTTCAAG,GATGCTGGATACCGAA,GGAAGTAGACGTGTAT,ATCTGAGTGTGGCACT,GAGAAAGGGCTCAGAA,GGCAGGGGGGAAGCCA,AGCTACTTATCGCAAA,ACAGGTCAACATGTTA,GTGAACAAACGGCTGT,ATTTCATCCTGGAATC,CATAACCAAGGTCGGT,ATTCGCGTGTACAAGT,AATAGATTGAATAGAT,AATGATTACGTAGTAA,CAAGATGCAGTCCTTC,ATGTACCGATTACCGA,ATGGAGCACGTGCCTT,ATACATGTATCCAATA,GTTAGATAGTGACGGG,GGGTGCCCGGAGGCAA,CGCACTGCCGTGAAAT,CGAGGTAGCTTAATGA,AATGCCAAGGGCGGAT,GGGAGGGCGATACGCT,GGATCCTTATGTGTAA,AGGAATTAGGTGCCAT	2B1_GCATTAGCAATCAAGA-1,2B1_TCCTCTTAGTCTTCCC-1,2B1_TAACACGTCCCAAGCG-1,2B1_TGGATGTGTGCGACAA-1,2B1_TCTATACAGTTGCCTA-1,2B1_TCTTTGAGTAGATCCT-1,2B2_TTGACCCAGACCAAGC-1,2B2_ACAACCATCGTCTACC-1,2B2_GCCATGGAGAAATCCA-1,2B2_ACCAAACCATGAGAAT-1,2B2_CATCGTCAGATACGAT-1,2B2_GTCTACCGTGATACTC-1,2B2_TTGCGTCAGTGTCATC-1,2B2_CACTGGGTCCGTTTCG-1,2B2_AGAGCAGCACAATCTG-1,2B2_ATAGAGAAGGTCCCTG-1,2B2_GTGACGCTCTGTCAGA-1,2B2_GTAACACGTGCGACAA-1,2B2_GATGATCTCGTGGGTC-1,2B2_CCCGAAGCAGGTTTAC-1	2B
2B_clone_344	55	12	AGTACGTAGTTACGAA,GCGGCCGACCGTAGCT,GGGGGTTGGTCAAGGA,ATTCATTTCTTGGTAA,GGCAGGGGGGAAGCCA,AATGATCAGTGTATTC,CCTTCACACCTCGTTC,GTCGCTTCCATCGATA,ACTGGCGGGATCCGTC,GGGGGCGAGGCGCGAA,GATGCTGTGTTGGAGG,GAAGGTGTGGTAGAAC,CGTAAGTGCAGTCCTT,AATCATTACGTCAACT,AAAGCAGAAAATCTGC,AATTGGTGGGAGGGAC,CAACGAAGGTACCGCC,CTCTAAGCCCCTGTGG,ATAACGTTGTCAGCGC,CACGCAGTGAGAAACA,AGGAGATTATATGGTT,ATTGGCATGGCAAACA,AAAGGGGGGGATAAGA,ATTAAGATGAGCCAAG,GGTACCCTGACTGTTT,AATGATGTGTTTATGC,AAATAAGAGACTCGAG,GGGAAAGACGTGCTTT,GGCAGGTGCTCAAACT,GGCGAGTGAATCGTGT,ATAAATGAGTCTGAGT,GTTCAGCAACGGGTTT,AATTATTGACATGTTA,GATTGGCGGGGAACAT,AGAGGTGAGGGGGATG,CATACTGTACTCAAAT,GTTACCGAAGTGATGG,GCGCCGACGTGTATGT,CACAAGGCATTGAAGC,GCCGGGTACCCTAAGG,AATCGAGGGCAGGTGT,GGGCCCCCGCGCGCGA,AACTAGCAAGGAGTAC,CGTGCACTGGGGCTCT,ATGTATTGAGGTCATC,AGTGAGTGAGATATCT,AGCAGCGGAGGCAATG,CGGAGTGGGCACCTAG,CGTCCTCCGGGGATAG,AGAGGTCACGATATGG,GATGAAAGCCGAGTAT,CACCGAAAACGTGTCT,ATTCAAAAGATCATGT,AACTGTAGCAGGCCGA,GAGAGAGAAAAGGTCG	2B1_ATCCGTCTCCCATAGA-1,2B1_TGATTTCAGGTTCATC-1,2B1_CACAGGCTCAAGAAAC-1,2B1_ATACTTCAGTTGGAGC-1,2B1_CCTTTGGGTTGGGTAG-1,2B2_TCAAGCACACGCCAGT-1,2B2_GCCTGTTTCAAGCCAT-1,2B2_CCCGGAATCAGGCGAA-1,2B2_ATTGGGTCATCGCTCT-1,2B2_AGTAGTCAGTTAACGA-1,2B2_ATGATCGTCGGAAACG-1,2B2_GGGTTTAGTGGACTGA-1	2B
2B_clone_91	54	19	GCGTACGTCGGAGAGA,GTGCATTGAATTATGG,GAACAGTGGTTAACTG,GAAACCTAGTATGGGA,ACTTCAGTGCATCCTA,ACCTATGGGCCAACAT,GCGTCGCAATAGAAGT,GAACCAATCCTTAGTG,GACGGGTCAGTAGGTT,CAATCAGTCTAACCGA,GGGAAGATGTGGCGTA,GATTATTCAAGTGTGC,AACGAATAACTTCTGG,ATTGCAATGTTTACAT,ATTCGTGTAATGGGTT,GTCTATACCAATCTAC,AACTGGCCGGTTATTC,GATAGATCATTTAGAT,GTCTATACCCGTAGTA,GGATCTGACGGCGTGC,GGGCGGTCGAAGAGAG,GGTAAAGTCAGGCAGC,AGGTAATACAATACCC,CAACACTCCACGCGGA,CGCAACGGAGGTGTGG,ACTACGACCCTAACGT,AGTCGTTACCTACATG,ACAGGGCAGATTGGAG,GCGAATCGGGCAGTGG,AGGTAAGAGGTGGTTT,GAAAGTTGAGGTGATT,GAGAAACGGTGAAATA,GTAGATTTAAGTATGT,ACAGGCGTACGAACGT,AAGTGTTGCTTAAGTT,CGGTGGCTATTAAGTG,GACAAATTATATCGGG,GCGAACTACGGTCTCT,AATTAAGGCGTGCAGC,ACAACCGTACATAGTA,GTTCCTTTATTCCGAC,GTGCGACAGGATATAC,GCTAAGTAAATTCATA,CCGTAGGTCTAACTAG,ATTACACGCACAGTAT,GGTAATCCGGACAGTT,CTACAAGCGTGCCTCG,ACCAGGATGGGAATGC,AGGGGGTTAAGTGAAT,AGGAGGCGAGGGGGTA,GGAAGGGACTGGAGAC,ACTTCTTTGATGAGAG,CGCGGGGGCAACGGAG,GGTTGCTGAAACGGTG	2B1_CTACAGAGTGCCTGCA-1,2B1_TCCGGGAAGCTGGAGT-1,2B1_TGAGACTTCAAGGACG-1,2B1_CCAAGCGAGAGGGCGA-1,2B1_GATTTCTAGACTCATC-1,2B1_GTGGAAGTCGCGGACT-1,2B1_ACGTACATCACCATAG-1,2B1_TTTCATGTCAGCGCAC-1,2B2_CGGAATTAGTGCCCGT-1,2B2_GGCACGTTCACGTCCT-1,2B2_GGGATGATCCACGGGT-1,2B2_TCGGGACGTTGACTAC-1,2B2_GCTGGGTGTACACGCC-1,2B2_GTACAACCACTTCCTG-1,2B2_ACTTCCGCAGTTACCA-1,2B2_TGATTTCTCTGCGGAC-1,2B2_GTAGATCAGAGGTCGT-1,2B2_TCTTGCGCACCATATG-1,2B2_GTCAAACCATACTGAC-1	2B
2B_clone_152	54	2	GGGTATCTATCGCATA,ACCAGGCCACTGAGCC,GGGTAATGCGGAGTGT,AGGCACAAAGGTATTA,AATAACTGGATTGACT,AACTGAACGCGAGGTG,CGGAGGGGAATGCCGA,AGTGGATGCCATGGAG,ATACAGGTCGGTGGTG,AAGAAAATGGTTCTAT,GGTTCTTCGCGGAAGA,AAGTGTTTATTTGGAT,CGAACTCACGTTAATC,AGGTGGTACCACCTGG,AGCAAATACAGACATA,CCGGGTCTCTATCTGG,AACGCCGCGCCTCACG,GTAGGAAGGTTCAGAG,CAGTGTTCAAAGATTG,GATACCTGAACAATAA,GTTTCCGAGATCAGTG,GCAAACAACTCGGATT,AAGTATCGCAAGACGA,ATTCAGTTAGTGAGTG,ATGGGTCAGTGTGTAA,AAGACGTGATCAGTGG,GAGGCACAGATCACTT,CCGGGCGCAAGTCAGC,AGGCACAAGACAATAA,ATCCGGATACCCATTA,AGTTAAAAGGTGGTGA,AGATATCTATTTATGA,GCGGAGTAAATGATTT,CTATCATTGTACAGTG,CTTGAGCGAGTGATTT,GTCTCACGCCGCGTTG,AGCAATTAAAGAATTA,ACGGCGGAAGGAAATT,GTTTGTATATTTAACG,AGATGTGGAATCAGGT,GGTACCGTAACGGTCG,CATTACGTATGGATAC,GAAAGTGTAAGAGGGA,GCACGGTGAGCGGGGG,GGAGAGGAGCCCCTGC,CGGAACTAAAGGCGGC,CTTGCTTACTGTCTGT,ATTGAGGTGCATCAAC,AAAGAGCTAGTTGGTT,AAGGCAGTGAAGAATT,GACAGATTGAGCAGGC,CTTGGCAGAGCAGGGA,CATCAGGGAAGCAGAG,GTACAGAACGTTCAGC	2B1_GAGTTTGGTGCCGTAC-1,2B2_GCTTGGGCAGACCAGA-1	2B
2B_clone_303	53	4	AATTGGAAAATAGGCG,ACCAGGATGGGAATGC,GTACCAATGCGAAGCA,AAGAGTGTCTGAAAGG,GTTTGGGCGGGGGATC,CTTTCAAGATATGAAT,CAACGTGGATTTGGTT,GAGCACTAGCCTCGGC,CGTAGGAACTATAGGG,GTAGGTTAACAAGTAC,AGGAATAGGAAAACAT,GGTCCAGAGCCGAATG,GGTTAAGGAATTATTA,AGGCCCGTAGAAATGA,CAGGCAAACGGGGGGC,CCGCATTGGAATCAAC,ACGTGAGGAATCATGA,GTGCAAAGGATGAGGG,CGACGTCCACGCGTGC,GGTCGATTCTGGGGTT,GATAAAATATGTAGGT,CCTAAAGAAATTCGAT,GTAAAGGTCCTGAAAT,GAGCACAGGCATATAT,GTCCATTGCTGTAATT,GTGAGCCGACCTCTCT,CCTGCGAAAATAATCG,AATTCATGCTGAACTA,GGGGCAACATCTACGA,GGGGATTTCTTAAATC,AGGGGTGAGGTACAGG,AAGTACGGAATAAGGG,AATTATGGGTTAATTG,GATCAACCAGGTGGGG,CGGTGATACTTCAAAC,ATGTGCACCAAGAATT,GCGCAAGTGGGTGCGA,GTGAGTAGATCAAGAA,CGCCAATGGGGAGATT,CAAGCACAGGTGAACT,GCATGGGCGTCTGGAA,CAGTGCAGAAGAACGT,GCGGCGGTAGCCCGGA,GGCAGCAAAATTCGGA,ACTACAGAATAAACGG,GTGGGATCAAAGCATG,AGTAATCGCTTTGTGC,GCGAATGGGGTCGAAA,AATTCATTGAAACATG,ATTGCGACGGCAGAAA,AAGGACAGATGTCGCC,ATTTAATAGTGACATG,ACGGATTAAAGAATTG	2B1_TCACGCTAGTGAACAT-1,2B1_TGTTCATAGTCGCCAC-1,2B2_GTAGTACAGACCATTC-1,2B2_ATTTCACCATTCCTCG-1	2B
2B_clone_135	50	11	GTAAACTAGGTGATCT,ATCCACCCGGATAATA,AGAGCGAGGTATACGA,GATACGGGGTTTGAAC,ATGGATAAGGCTAGAG,GGTTGTAGCATGCGAG,CCGGGGCGCGACGAGG,GGGTACAAGTTAATTT,GGCTAACCCGAGCGCC,CGTTATATGAAGAGGC,CGGAAAGCGTGTCTTT,AAGTATATGAGGATGT,AGCCAGCAGTGCGAGG,ATTTCCTGGTTGATAT,AGTCGGATGAAAGAAG,GGGAGGGGGTTCATGA,GGAACGACCACGGAGG,GCTCGTGTATTTAACT,CTACAGATGCAGGTTT,ACCCGCGACAATAAAC,GTTTGATTAAGTGTCT,AGTTGGTAGTTCACTA,GGGTAAGTAAGACATA,GGTCCGTGGTTTAGAT,GGAGATTGAAGAATCC,GATAATTAGATTGATA,GTGTGGGGAGAAAAGT,CAGAATAAACAACGCA,GCTGGTCTAATAAAAA,GTATAGGCCAGTGGAG,GGTGGGGGGCACGTAC,GTGTGACTGGATCTTT,GTGGGTCAGCCGGATG,CATAGCGTAGTGCTAT,GAACGAAGAAGGCTGA,ACAAAGTTCTATCTTG,ATTCGGCTACATGTTG,AGAGGGTGGCTCAGGA,GCTGAGTTGAGTGTAC,ATGCCTGGAACTCTGA,GTGAACGAAATCAAAC,GTGGACATATGGGGAT,AATAGGGCGTGACTGC,ATATGAGAGGGGCTAA,CGTTATGTATAAGTCA,CTGGGCAAACGACTTT,CCAGAATCAGTTCGGG,CGGTCGCGCCGACTCA,CTGGGGAGGCCAAAGT,CGATACCCGTTGGGCG	2B1_CGCCATTGTGACCGTC-1,2B1_GACACGCGTTGCATTG-1,2B1_GTTACGAAGCGATGGT-1,2B2_GTTGCTCTCGAAGAAT-1,2B2_TCCAGAATCTGAGGTT-1,2B2_GCTCAAAGTTTCTATC-1,2B2_CCGGACAAGGTAAGTT-1,2B2_ACCATTTCATCCGAGC-1,2B2_ACAAAGACAACCAGAG-1,2B2_AAATGGAGTGCCGTAC-1,2B2_ATCCATTTCTGCGGAC-1	2B
2B_clone_417	50	9	AGGGGGCGCGCGAGGG,ATCTGTATCAGAGGGG,GGTAGTCCAATCCTAC,CCTGAGGAGTCGGAGG,AATTGTGCACCGACCA,GCCCACTCCGCCGAGT,CTGGACAACAATAATC,AAAGCTGTAGGAATGA,ACCGAAGTAATAGAGG,GAAAGAGAGCACATGA,CGAGCTTGACTCCTCG,GTTAGATTGACTATGG,ACCTAACACCCTCCGT,GTCTCCGTAATGAAGT,CTTCGTTTGTTGATTG,GCATGAAGCCAGCATT,GGCTAAAAATTGCTAA,CTAGGATAACCGAATC,AATTGGGTATTCAGCC,GGATACATGAAGGAAT,ACGTCGGCAAGTGGGG,CTTTCCTAGGCAGCAT,AGTTAGATCAGTATGG,GATTGTCCATCTATAA,GCTCAGTTAGAGAGAT,CTTGAGCTATAACTTC,AGTGATGAATGGCAGC,CGGGGATAGCGGAGTA,GTGGAGTGAGTAAGCT,GCGTCATGACTGCGTA,ACTGCAATAGAACGTA,AATGAGAGATGGGCTC,CACACTAGGTTTATAA,CTCGGCTGCTCAGGGG,CGTCAACAACCGGTAA,AGGGCGTGGCACATGT,CTCAAGAGGTTTAATC,GCAGAACGGGTTAGCA,GCTAACGCAGACCAAC,AAATCGTAATACAAAT,ACTTAACTGAGTACGA,CTCTGGTTGTTACAGG,GGGGGAGCGGTGGTTG,GGCCGGAAAGGTAAGT,GGGGGAATCAATGGTA,AGTAATACGCTAGTCG,GGCTAGAGGCGAGCGC,GGTGGCCGCATTAAAA,AGGGGTCTGAGTATAC,ACTAGATGGGGCACAG	2B2_ATCGTCCTCTGGCCAG-1,2B2_AAGTCGTCAGATCCAT-1,2B2_AGGAATATCCCATGGG-1,2B2_GAGAAATAGAGGCTGT-1,2B2_GAAGAATAGCGCCTTG-1,2B2_ATAGACCCACTCAGAT-1,2B2_CGTAGTAAGTATAACG-1,2B2_GCCCGAAAGGGACCAT-1,2B2_GGCTGTGCACGAGGTA-1	2B
2B_clone_299	49	4	CATCAAACAGTGGTTA,CAACGTTAGCATATTA,GACGGTCCCGGTGGGT,GATACCTAAGTGGAAA,GAGTAGGCACGTGGTG,CGTACCGAGTTAAATG,AGGAGGGTCAGTGCAG,CAGTCAGGACCTATTT,GTCTGAATGAGGGGGC,CAATCTAAGACTAGTT,ACCCCCTCGGCCGTAG,CATCAGTAGTATATCC,AACTATGAGTCTAAAA,CCTTAGTGAGAGAGAT,CGAACTGGATGAGCTT,ACGGCAGCATGTGTTC,AGGAATTTGAAAATTG,AACACTAGATAAAGAG,AGCGCCATACGAGTAC,ATAGCGGAGGCGGCAG,CACACGGAAGCCCTTC,GCGCATTAGCATAATA,GGCGACAAGAGCGAAG,GTGGACCAAGTTGTCT,AGAGGCTGGCGTGTAA,GGGCAGTCAATCGATG,AGTTAAGAGTATACTG,GAGCGCTGGCTGGGGT,GGGGCCGAGACTACGT,CTAGGAGAACAGAGGA,GTGAATCAATGAATTA,AGTGAGTAAACTGCCT,CAAAACAAATTTATGA,ATATACGTGCATCAAG,AAGCATAAATAACTGG,GGCGAGGAAGTCGGGG,GCGGCGGACGTAATCC,AGGGATGGACTAGTTT,CTTCATCGACGTAGTT,GATTGTCTAGGTGGAA,CCTTGTGTATTCAGGT,ATCTGTAGCACGCGGT,ACGTGTGCGGTCGCGT,CTAGAAGGATACAATG,GTTTGGAGGGGAGGGA,CTTTATTTGGCCCAGT,CGTTGGGTATGACTGA,CATCCATTACTTATCT,CGAGCTGGGCGGGTGA	2B1_TATCAGGTCGTCAAAC-1,2B1_GGATCTACACAGTCGC-1,2B1_TGTTACTGTGACTGAG-1,2B1_CCTTCAGCACGATTCA-1	2B
2B_clone_199	48	22	AAGAGATAATTAACTA,GTGTGGCGCGAGAATA,GGGTATTTCGGCGTGT,ACATACTTGTCCGCAC,CTGTAACAAAGAATGG,GTCTATGAGTGCACTA,AGGCATTACCCGGGTC,ATTGAACAGAATATTT,CCACACGCATCCATAG,ATTTCTATAGCACTAG,ACTTCTAAGCACGTGA,ATATCAGAGGTTATGT,GTAGGTCCATTAGGGA,ACGTCTCACCGCCATC,CGTTGTCAGGTAAAAT,CGGTCTTAGTAGCTTC,AATGGAGAGTGGAAGG,AATCCCTGCAAAATTG,CGTAATCCAGACACTC,AAGTATCTCGTACAGT,CAATGTATCATTACCA,ATTACACAAGATAGAG,CCACGGGGGTATACTT,CCTGCGACAAGTATCC,AAAGACGGCAGTAATG,ATACACTAGGCAGTCG,CTGTGGCCACAAGTAG,GTATAATGGCACGCCG,AAGTGGCGAAATGTTA,CAGCGTCAACTCAGTG,CATTGACCGAAAGAAT,GTGAACATGACAGGGG,GTAAAGAAGACTAAGT,ACGCCTTAGCTTAAGT,AAGTACTAATGTGCAA,CGGCGAGTGTGGGGTT,AATTCTCTGGAAGGGG,AAGAAGGAAGATGTAT,CTAGAGAGAATTGGAC,GAGCCGTTATGAACTT,GAATCTTCGATACTAG,GTAAAATCGAGGGGAC,CGCACAATCAGTCTTT,GTTAATATGTGAGGGT,AAAACATAGCGGCTAG,GTCTAATAATCAAGGG,ACCAATAGGGTAGAGG,CTTGGCTTCCACGGAT	2B1_TCGTGGGAGGAATGTT-1,2B2_TCGGGCATCACCCATC-1,2B2_CCGATGGGTATCGTGT-1,2B2_GTTGCGGAGCATGAAT-1,2B2_TCACTCGAGGGTACAC-1,2B2_TAGCACAGTAATGCGG-1,2B2_ACCGTTCAGAGTCGAC-1,2B2_AGAGAATTCAAACCTG-1,2B2_GACTCAAAGGATGTTA-1,2B2_ATCCACCTCCTGGGAC-1,2B2_GATGACTCACGCCACA-1,2B2_AGCGTATGTGTCTTAG-1,2B2_GGTAATCTCCTCCACA-1,2B2_GTGGAGAAGGTGGTTG-1,2B2_TGGGCTGAGTTTGCTG-1,2B2_TTGCCTGGTCCACTCT-1,2B2_ATTCTTGAGTACAACA-1,2B2_TTCATTGCAATTGAGA-1,2B2_ATCTTCACATAACAGA-1,2B2_AGATGAATCGTGCACG-1,2B2_CCGTAGGAGCAGCCCT-1,2B2_TTACCATTCCGACGGT-1	2B
2B_clone_215	48	13	GAATAGTTGTATGTTT,CATACCCGCACACGGA,GTTTGTCAGTGGAGGT,GTGGGGTCCTACAGCA,CGTGCTAGAATGGTGA,AGCTATGCACGTAAGT,AATGAAAGACCCCAGC,GTACGCGCAACAGAGC,ACGGCGGTAGGGGAGA,CAACGAATCAGCGTTT,ACGCAGAAAGGGATGC,GGCCCGCACGTGCTGC,ATCTAAGCACGCGATG,CATCGGTTATGTCATC,ACATATGGGGAAATCT,GAATGCAAATTTGGGT,GGGCCGCGCCCAGAGG,AATGCGTGAGATGGGC,CGGGACTGATGAGGAA,ATGTGCTGAGTAGAGG,AGTTGATTCCTCGTTA,AGGCCAGAGGAAAAGT,AGGCGAGTGAAAAAAT,GGGAAAGCGCGTATCT,CGTCGAACATGCAGTG,ACTTATACAGACATGT,AAATGACGCGCAGCGG,CGCAAATAAATTGTCA,ACAAAAAGGGTGATGC,CGGCCAAACTTCGTTC,GGTAGTGGGTTTGTCC,GGGCAATTAAAGGTAA,CTTCGGTTGCGTCTTA,CGTTCGGGCGGTAGGT,CTGAAAGTAAAAACAA,GGAGGGGGAAAGCACA,CAGGGTAAACGGCGGC,GGTTGTGTGTTGGTTA,GAATCCCCCATAAGCT,GTTAGTTTCCTTAGTA,GTTAACAAACGGGATG,CGATGGCGCAGACTGG,ATTGAAGGAGGGAGGT,CCTGGTTGCGTGCATA,AAATATATAATCGTTT,CTGCGCGAGGCTAGAG,GCGGGTGGATAACGTT,AAAGACGGGGGTGAAG	2B1_CGCCATTGTTAAGTCC-1,2B1_CTGAGCGAGTCTCGTA-1,2B2_AATGAAGAGATAGTGT-1,2B2_TAGGTTGCAGAGAAAG-1,2B2_TCGCAGGCATTCACAG-1,2B2_AAGCGTTCAAGCCTGC-1,2B2_ATACCTTGTGGTACAG-1,2B2_GCCATGGGTAACGCGA-1,2B2_CCGGTAGGTGTCTTGA-1,2B2_GAATCACCACACCGCA-1,2B2_CCCTGATGTCCGACGT-1,2B2_CATCCGTTCATGCAGT-1,2B2_TCGCTTGTCCCATACC-1	2B
2B_clone_353	48	7	ACTTGTTAAAGTAGGA,CGCGAAGGGAGAACGT,AGCACGTCGAATGAGT,GACAATAGCGAAAATA,AGGAAGCGGGGTGCCC,GTCGCTCTCTCCGTAT,CGAGGAGTAAGTAATT,ACTGCAAGATTCCAGG,CTTAAATACGCACAGA,GATGCTTAATTAACTA,AGCAAATTAAGTCGTG,CTTGACAGCGAGGTGG,GGTAGGTACTTCGGAT,CTTGGTCGGTAGAGAG,GGTAAATAACGTGGAT,GGGTGCGAGTACGAGA,CACTAGTGCGGCAAAC,ATTTCTGACTAAATAA,GGGGATTGGGCAGGAA,GAAAGAATGTCTCGGC,AAGGGTCCACTCGAGG,AGAGCAATGGTTATAA,CATGGATGGGGAGATT,AGGACACGGATTAGGT,ATTCGGTTCAGCGAAT,AGACACACCTAGAGGG,ACCAGACCAGTCGCCT,GATACCGTCGTCGAAG,AGTACCCGAGTCGTAC,AGGGCAATAGCCACTG,GGGTGTTCAAGTGAAC,AAGTACAACATTCATA,GTTGACACGTTTAGAG,GGGGGAAGAGTTACGC,ACGAGGACGCTAAGCC,CCTGGCCTGGTAATAA,CGGTATGCGCGCGCGC,ACCAATGAGGTCGCGT,CTGTATCAAGGTGGGG,CGCTGTGTATACGTTC,GCTTAAGTGATCACAA,ATGAACCCGTACACAT,GCTTAAGGGAGTGCAG,CAGGAAACATACCTCA,CTGTAGAGCGAACAAC,CCGCCAGGCGGCATAA,GCTCGTAAGAAAATGT,GTTAGTAAAGTGATCA	2B2_GCAACCGAGGCATGGT-1,2B2_TGTCCACGTTAAGGAT-1,2B2_TACTTACTCTTGAACG-1,2B2_CGAGAAGCACGAGGAT-1,2B2_ATCGGATAGCTGAGTG-1,2B2_CAATACGAGACGCCCT-1,2B2_AGTTCGATCCATTCGC-1	2B
2B_clone_118	47	31	AGAGGGGGGTCTGTCC,GAGCGCCCGCTTCGTG,AACTGCATACTCGTAG,CTTTGTATAATTCAGT,GCATGCATCAGTGTAG,CGTCGAGGAAGTAACA,GACAACCTAAATCTCT,CGATGTTTACCAAGAC,CATACTTGGCATGCAA,GTGGGGATACCAAAGG,AATAAGCCGCGAGGAC,ACAAAATGATCTATTA,GTCACCTCCTGGCGTC,CATTAATCCATTCTGA,AAACAAATGTGTGATG,AGGTCTCGAATCAGAC,GATGGTCGACCGGGGT,AGAAATTAATTAGTAG,CCGCATACATTAACAC,CTGGCGTTGACGGTGA,AGATGCGTATCTAGAA,GCAGAAGCAGTAGTTT,AAAGGAGTCAGGGTGA,AGTTGGCTAGTCATGT,CTCGGAGGATGAAGAT,ATTAGTTAGAGTCTAC,GTTGGATCGATAGGGC,GAGCCCCAAGCGGGCG,CTAAGCTAATTTGCTT,ATACATCTAGTTAACT,GCCCAAGGGCTCACAT,GTAAGCAGGGACACCC,GTTTGGACGAGCGGGT,AGAGATGCATCGGTCA,GATCATGTGACTAAGG,GAACGAACCTTGATCG,AGAGAATAGAACCGAG,CGAGAGGTCCAGAGGG,AAAAAAGAACATAACT,GGTTATACGGTGCCAG,AAAAGGGGGCAGAAGC,GATCATGGCAACATTG,GTGCGACTCTGGCTAT,ATGACTTTGCTGGTTC,GTGTGTTGCTAAAACA,ATGCGGGAGCTGGAGG,AGGGATTGGGGCGCCT	2B1_CTCTCAGAGAAGTCTA-1,2B1_TCGATTTTCCTCTTTC-1,2B1_CTTCTCTAGTCATAGA-1,2B1_CCGGGTAAGAGGTCGT-1,2B1_TTCGGTCGTTTGATCG-1,2B1_GAGGCAACAAGACGAC-1,2B1_TGAATCGTCGCGTGAC-1,2B1_GAACACTAGGTAAGGA-1,2B1_GAGTTACTCAAGTCTG-1,2B1_CTTAGGAAGGTTCATC-1,2B1_TCATGCCAGAAACCAT-1,2B1_GTAGATCCATGTTCAG-1,2B1_AACAAAGTCCATAGAC-1,2B1_AGAACAAAGGATTCCT-1,2B1_TTGGGTAAGTAACAGT-1,2B1_GTAGGTTGTCAACACT-1,2B1_AATGAAGCAGGACAGT-1,2B1_TTCACGCGTAATCAGA-1,2B1_TCGGATACAGCAAGAC-1,2B2_AATTCCTCAAAGGGCT-1,2B2_GTCTAGACATCTAACG-1,2B2_CGAGAAGCAGGCACAA-1,2B2_CGAGGCTTCATGCCAA-1,2B2_ACGATCAGTGACTCTA-1,2B2_CTGCAGGGTAACGTTC-1,2B2_GCTACAAGTCCTTTGC-1,2B2_GATGTTGCAAGGGTCA-1,2B2_GCTTCACTCCAACTGA-1,2B2_GAATAGACACAAGCCC-1,2B2_TATCTGTCAACTCGTA-1,2B2_TATCTGTTCGATTCCC-1	2B
2B_clone_262	47	9	ATTAACATGTGGAAAG,GGTTAGTTAAAGCTTG,CAGTGAGTATAAGTTA,AATACGATAAACAAAA,ACCCCAGCACTGGGTC,GAATAGTTGTATGTTT,CGGCCGACGTATGAAA,GATTATTGATGAGTGG,ACGCATGTGAGGCTCT,GTCTATCGATCACCAC,CAGAGCGCCATCGGCA,GTTTCTTTACTAGTAG,ATTACACCATTAGATA,CCCTGCGTGTCACACC,AATCGATAAGAGAAGT,CACTGTGAATCCCGAC,AATAACTGGATTGACT,CCGGCAGTGGGTCGTG,ATATGAATCATTCCTT,ACACGACGGTTCCAGC,AACGAGGCGTTTATAT,ACGAGCGGGTTAGGCA,ATCTGGTTGCTGAAAG,AGTAAGATGGGCAGCC,AATGAAAAATTAGAGT,CGTAGTTTGAATGTGG,GTGTCTGTAGTCACTA,CGGAAATAGTAAATTT,AAGCGATTATTTAGTA,CATTGGAGGGAGCAAT,GTGGCAAGATATGTGT,GGTGCCACGCTGAAGG,CCGAGGATGGATGATT,AAAGGGGCCACGGTTG,CACCGGGTCATGCCTT,GTTTCCCTATGTAGGG,CTTTGTTTATTACAAC,CCTTGTAACAACAATG,ACTGATAACTCGGCTG,ATAAGGAGATTGGTGT,AGACCAGACGGGGGGA,GAGTGCTTACGGGGTC,CTTCGAGACTTTATGA,GATACGACCCCTATTA,CATCGGATATAGACAT,CATTACCGGGCTGGAT,GCTAAAGAAAGGCTGA	2B1_TCCCATGCATTAGGCT-1,2B1_TACTGCCAGTAAACGT-1,2B1_TTTCCTCAGTAGACAT-1,2B1_AGATGCTTCCGTGGTG-1,2B1_TCCATGCAGAGGTCAC-1,2B2_CGTCCATTCGGAATTC-1,2B2_GTCCCATAGGTCACCC-1,2B2_GTGCTTCCAGACGCTC-1,2B2_AGCGATTCACGGTAGA-1	2B
2B_clone_371	47	3	ACACGTGTAAGACGAT,GTGAATTAGAGTGTTG,ATCGGATTGGAGGTCC,GATTGACTCGTCCGTT,AGCAACTTGTCTCCAT,GTTTATGTCCGTACGT,CTACGCAAAGGTCGCG,AGTAAGTCAGCTCTTT,AATACTGTCGGAGGTG,CACCAGATCGTCGTGT,GGTTGGTGGAGCAGGG,CAGAGATGATGCCATC,AAACGGAGAATCATTA,GGCGGGTCAGGTGAGG,GTATCTTAAAATGGCC,ACCACAATGGTTGGTC,GAGTGACGGAGGGCGT,GATACTCTACCGGACA,GAGTGGATGGAGGGGA,ATCAAGAGGTCGGGGA,GTCGGCTAAACGCCTG,CCTAGATTAACGACCA,AACACTCGCTTAGGTG,ATCAATGCATTGGCGG,CCATATACGCCTGCGA,GCTTCGAGGGGTAAAA,CGGGCGAGAGAGGTGC,GGTCAGTGAATTAATT,AATCCTAGCACTGGGG,CCGTACTTGTCTCTAC,AGGAGCTCAGCAGTGT,CTAGCTGACTCTCTCG,GAAAATAGGTATGCAG,AGTAGACTACTTAGAG,CACGACTCGTTGGGGT,AATTGAGTAGAAATTC,ACTAATGGCCGCGAAT,ACATAATCGATTGATG,GTAGGACTGTAAGAAG,GCACGGCGCAGAGGAC,GTACATTAGTATAGAT,AAAGGTAGGTATCGAT,GAATAGCAAGTCGTAG,GGAGGAATAGGTCCAT,GGACATTTCCAGGTAA,ATAGCGCAGCCCAAAT,ATGTGGTTCATAGTGG	2B2_TACCGAACAATAACCC-1,2B2_CACTGTCCAATACCCA-1,2B2_GTGACGCTCCCAAGTA-1	2B
2B_clone_1	45	30	GTTGCCAAGGTTCTTA,CAATGCATGCGGCTAA,GGATCATAAGGTGGAC,ATGTCCTGATACGCAG,AATCGCGGGTATGGAG,AGAAGTTGCTTCGTTT,ACTGAAACAAAACGGT,CGATAGTGAAGCAGCT,GGCGCAGTATCCCTGG,GTCACTTTCGCTGTAC,GAATGTGAAGAAAGCG,CTGCGCTGCTTCGAGG,CAGGATGACGCGAAGC,GGTTGTGGAGGTAGAA,GAGCCATGCTAGGTTT,AGTGCATAGCATCCTT,ACATGTTGATGTGTGA,ATACGTCAATGCCAAC,GGTTAATCAGGGACTT,GAGTGTCGGATCCCCG,AGAACTATGGAAGTCA,GGCCGGTTCTCAGAGG,AGATGGGCCGAAGTTG,AGCGGGTTCCATATCA,GTATAAATGAGTATGG,CCGACGGAGTGGGCGC,GAATAATCCTGGGCAA,GATTGATAAATGGTTG,ACAACGGGGTTGGGCG,GTATGTAGCTACCAAT,CGGTAAGGCCTTGGAG,GTAGACGGGATACTGG,AAGGGATGGGGGCGGG,GAAAGCACATTACTAA,CTGAAATTGGCGAAGA,CCGCCGTAGATGACTG,CGACACTGGAATATGT,AGGTCTTACTATAGTT,CCGGAGTAATTAGAGT,CGCTGCATCAGGAGGT,AGTAACGCATTCGGAA,ATGTGTTGATTGGTAC,GGGCGCCTCAAGCTAT,AGTCCGTAACTTGGGT,GTCGGGGGCCAGAGTG	2B1_CTGTAGAAGATACCAA-1,2B1_TCTACATTCAGAGTGG-1,2B1_TTAATCCTCAGAATAG-1,2B1_AGCTTCCGTACAACGG-1,2B1_CTCTCGATCTATCACT-1,2B1_TGCTCCAGTTATAGAG-1,2B1_AAACGCTAGTATCTGC-1,2B1_TATGTTCCATACTGAC-1,2B1_AATTTCCAGACGGTTG-1,2B1_ATGTCCCTCCCTCTTT-1,2B1_ATTCATCAGTATCTGC-1,2B1_ACGATGTAGGCTCCCA-1,2B1_CTGGTCTCATGCGGTC-1,2B1_CGAGTTACAATCAGCT-1,2B1_TGAGGTTCATCCGGTG-1,2B1_TCACGGGTCAATCTTC-1,2B1_CCGATCTTCTCAACCC-1,2B1_GGCAGTCTCATCACCC-1,2B1_TTCTGTAAGGTATCTC-1,2B1_TGCATGAAGAGGGCGA-1,2B1_GGTGAAGCAACCGCTG-1,2B1_TCCTTCTCAAAGGGTC-1,2B1_TTTACGTGTGACTAAA-1,2B1_CCGGTAGAGAATCCCT-1,2B2_AATGCCATCCCGTTCA-1,2B2_GTAATCGGTAGCTCGC-1,2B2_CTCAAGAAGCTGCGAA-1,2B2_GTTACCCTCCTACGAA-1,2B2_GTATTTCTCTACGGGC-1,2B2_TGCGGGTGTCCAAGAG-1	2B
2B_clone_17	43	8	GCGAAAGGGTTTATGG,ATACGCGAGTATAGGT,GCGTGGGCCCCTAGCG,ATCTATGTAGTAAAGT,CAGACCGTGGGGCACT,GCTCCTGAGTAAATGG,AAGCCGGTAATGGGTG,GGGTGGCACCACGCCA,CATTAGGAGGGAAGAC,GGCAGGTCGGTGCTGT,ATAGCTGTCTCTGAGG,CAGGGAGTACACGATA,AGTTGTATAACCATCT,CGGGCAGTATCACGCG,CCGGGGTTATTCGTCA,CCTTCTTTCTTTGTAT,ATGCAGATGTTTACTC,CGTTGTCTGCGAATGG,ACGTATGCGATAGCAG,GTGTAAGCCTAGATGT,CATTATTGATCTGTCT,CGAGAGGAGAGGAGAA,GCCAGCTTAGAGGGGG,GTTCAGGCAGTTAGGT,AACTATGAGAGGAGTT,CGTGCGGTACCCATCC,GTGTGGTTAATGACTA,CGGAAGAACCTTGCCA,AGCGGTAAACAACATA,GGGTGTTCGAATAGTT,GCATGGTGGCGGATGC,AAATAATTCTTTATTA,GAATGGATACGAGAGG,ATGCGGTAATATGTGC,AAGGGGAGAGCGGGGG,ATAAAGTTACGGCAGG,AGGTCAGCGTGTGGTG,CCCAGGCGGTCAGTGT,ATTAGATCGTTAAAGG,CTAACCAGCTCGACGA,CCAGCTAAATTCGGAG,CGTACCGTCTGTCGTT,CTTGGGAGCGGTGAAT	2B1_TATCCTAGTAACCCGC-1,2B2_GGGCTCACATGAAGGC-1,2B2_TGGTTAGGTGCATGTT-1,2B2_GAGATGGGTTATGACC-1,2B2_GTCGTTCCATCAGCGC-1,2B2_TCAGTGAGTCTTTATC-1,2B2_TCCTCGAAGCGCAATG-1,2B2_CTCCGATAGCTTCGTA-1	2B
2B_clone_30	43	6	GGGGAATGAATAGGCG,GGGCAGTTCGCTATAC,CCCGCTCCGAAGGCGC,GCACATAAGTATCTTT,GTTGGTAGGCATAGCA,GCATATTGGCTAACTT,CTGTAACGAAGGCGCA,CACGACTTAGAGCGCA,CAATGTATCATTACCA,AGTACAATATGTGTGG,CGTCGATTAGTTATTT,AGGCCGCGAGGTGCGC,ATGACGAGATGGGCAC,GTTGGGAGACAAGTGG,AGTAGCTTACGCGCAG,GCAGCGAGCGTGGTCA,ATGCCCAAGGTACAGA,AATTAGACGCTTATCG,ATTCATGACATCGCTT,CATTGGTTAATTATGC,CGATCCACCTACAATG,GACACCCTGGGAGGAC,CAAGAGGCCCCAGCTG,GCACACGAAGTGCATT,AAGGGTGGAGGAGTTT,CGTCCGGGGAACCAGT,CATGCTTAGTGGCTAT,ATGGGTACACCAGAGG,GTATGGCTAAACCAGT,GGGCGATTGAGTAATA,GCCGAGAGCCGGGCAG,GCTGATTGGATCGATT,GATTCTAGAAGAAAGA,CTAAGCTACGGCCACT,AAGCAAATATGAACGG,ACGAAATTCAATCTAG,CCCTGAGGGCAGCTGA,GTTGACGGAAGAAGCC,AGGAAATAGAGGGTTG,ATTGGCGCCTTCAGGT,ACAGGGCGCGATCTCT,AGGCAGGAGGGGATAG,AGGGAGACATGTGGTA	2B1_GTTATGGAGGATACAT-1,2B1_AACCTTTTCCGTGTGG-1,2B1_AGGGTCCCATAGGCGA-1,2B1_ACATGCAGTGTGTGGA-1,2B1_CTCCCAAAGTAACGTA-1,2B1_TCTACCGCAGTTAGGG-1	2B
2B_clone_276	43	5	GTGTAAAGGGCAAGGC,ATTGGCATGGCAAACA,CTGAGGATACCAACCT,CGGCATATCGCCGATA,CGAACGATAAGAATAT,GCGCGTTAGTTCCCAT,CCCGGATAAAAAGTGT,CTACGGTCGTGGCTCT,GCGTATTGCTATATTG,GAGGAACACCATGCCA,GTGACGTAAAACGTCG,ACTCACTGGCAGAAGA,GTAAGGGGCTGAAGCT,CAGCGTCAGTTAGAGT,GGAAGTTGCATGGGTT,CAGTGAGAAAAGGCGT,GGAAGTCTGGAAATAG,GGAGAACTCCCTCCCA,CTAAGCGTACTTCTAA,ACTTATAAGTTAGCAG,GTGACTGGCGAACGCT,AGTAAGATAGCTAAGT,CCGCGGATAAGTAGGT,GTTGACATGCATGTTC,CTATACTGAAAAGCAC,AGGCCGATGCCGGAAA,GTTTATCTCGAGGTGA,CCCCCGGGGCTGAGCT,AATGCCGGGGGGCAGA,AAGTAATTCGAGCGTG,ACCTAGGCCAAGCTTC,GAGTCTCGCCTAGTTC,AAAGACACGGTGGGTG,GAGACAGTGGAGGGGG,GCGGCATGAGTTAGTG,ATCGGGGTAGCAGATG,GGTTGTACCATTAATT,GCGAAGTCAGGTGTGG,GGTTACGTGCTGGTAT,GTTTATTTAGAAATTG,ATTGATACATTGCGTG,AAATGTTTCATTATAA,GCCCGTAAGAATGAAG	2B2_GTTATGGTCAATCTCT-1,2B2_TTCGGTCAGCTCCATA-1,2B2_TCCGATCCAGTCAACT-1,2B2_TCAAGCAAGCGGTAAC-1,2B2_CTATCCGTCTCGGGAC-1	2B
2B_clone_433	43	2	CGTAGCTGGGCTAATC,GCAGAACGGTTGAGAC,ACGCATGTGAGGCTCT,ACAGAGGGCAGGGTGA,ATACATCTAGTTAACT,CATCGGTTGTTCAAGG,AGAACAACCGGAGCAA,GATTAGTGGGGTGAGT,GTAGCCTCAGCGATCT,CTGTCCTGGAGCATTG,GACAGGTTAGTAATGT,GGTACGGCACGCAGTA,GGCTGCTCCATCGGAG,GATTGTGGCCCTACTC,GTGTGGGGGTATCAGT,CTGCCTGAAGGAATAA,AGTGGCGTAGAAGGGC,GAATGTTCAGTGAAGT,GTGAGATAACTACGCG,AACGAACAAGTTAGCG,GAGCCTTCAACAGGGG,CGTAGAAGGCCGATTG,CTTGATGTGGCAAGGA,ACACACGAAGGGCGCT,GAAAATTAACAAACGA,CTCAAATTACTTCTAA,ATCTGTGGGTAGCTCG,GGGTGGTTGCTGATGG,ATGGGAGTACATGAGC,CCTGCAAGCAACGAAA,GGGGACATCACAAAGA,GGGTGATCATCTCCAA,GAGAGGGCACTTGTCT,CAAGAAAAAGTTACAT,ACATCCATGAACAAGT,CTTGATTTAGAGGATG,CTGCGGCGCTGGCAGC,GTGCCAGACATCCCCG,CTAAGTGACTAGAGTC,CGCTAGTTCATGCGAT,GGCTGACTGCCGAAAG,GTGAAAAGCATCCTAG,CGTTGGCTGGAAGCTT	2B2_TCAGCAACACCAGGTC-1,2B2_TACAACGAGCCGTAAG-1	2B
2B_clone_51	42	2	AATGCTTACATGCCGC,CGTGCGCGGAGACAAT,AACAAGCCCGTTACTC,GTGTATTCGTAGGGAT,AGGGCTCTAATTCGGA,AATTCTATCAGAAGTT,GCATATCTGTAGGTGT,CAGCGGGTCGGAATTA,ATCACTATCTTAGGGG,ATCAGTATCTATAGTA,AATTCCTAAAATAACT,ACAAGGGGAGAGGGGT,GTACATTGCTGTGGTT,GGTACCATACGGGCCA,ATGACGCGCATGGGGC,CTCCGATAGTTAGTAA,AGGCGTTCAGCGATGA,GAGTGTGTGGGCGTGG,GAATAGTGGGAGACTC,GGGACGTTCAGAGATG,CATAAATTAGTAAGAC,CGTTCCACCGTAGGGG,ACAAATAGATTGGTTT,AAAAACTAGAGTGGGG,GAGTAGGTAATTCTAT,AGGAATATCTGGGAAG,CGTAAAACCTAGCCCA,CTTCGTCCAAGCGTCA,GGGGCATGATAGCTCC,AGATCATTAGTAGTGT,ATGACTGGATTTCTTT,GACCAGCTGATCGCAC,GAAACTCTCGTGCTGG,CATCCACGGGCGCGAA,GACACCTCATTTATAG,CGGTGAGGCCGTCTTT,GGCACGGGATGGCTAA,CAGACTGGGGGCGAGG,CAATAGCACCATCTTC,GGACCAGAGTCAGAGG,GGTCACAGGTTGCGAT,GCTAAGGTAAATAGGG	2B1_CACCGTTGTGCATTAC-1,2B1_GGGCTCAAGTTGGACG-1	2B
2B_clone_252	42	12	AGTAAGGGAGGTGAGG,CTTCCGCTGCTAATCA,CCTGGTGCGTGTGTCT,GAGGAAAGGTGGCGTA,GATAGTATATATATTA,CAATAGTGGGTGGCAG,CCTTCATTGGCTGGAG,AAGAATTACGTCCTGG,CCTTAATAGTATAATC,CGATCATACCTCAGTG,GGTGGAGGAAATGAGC,CAGAATACACCAGGTA,GCTCGGTTCGTGCGAC,GTGCAAGAGTGAGAAG,ATTCCTATAAGTATGT,AAGGGTGTGCATCGTA,CCTTAAGAGCTCGTTT,GGTAATGGCGAGGGGA,ACTGAGGGATATCGGA,CACCCCTTACTCCATG,AGTTCATTAAGAAGTT,GATTATATATAGAATG,GGGGGAAAAAGAATGG,ATGCGCGGAATCCGTG,AATGGATTAGTTCTTC,CGTGCCTGAAGGGGAC,AGTGAAATATTAATCC,GTGGGCGAGTTAATGG,GTATATTGAATGAATT,ATGGGTAGGCTGAGGG,CAGCCTGTCGACGTGT,AGTTCTAACCTCATAA,AAAAGTTTGTTCGTAG,CTAAGTTAAATTACGC,ATGTAGGAATATATTT,ATTCATTTCTTGGTAA,GATGGTTGCTGTAAGT,CTTTGGCTAAGTCATG,GCTGACGGCGAACGTA,CGTCGGGACGCTCATG,GGTCATCTAGGCGGGG,GCCAGGGCGATTAATG	2B1_CCTACGTCAAGCAGGT-1,2B1_CAGGTATTCAGAATAG-1,2B1_TCTATCAGTATCAGCT-1,2B1_GCCAGCAAGCCGCTTG-1,2B1_GTCTGTCCAAATGCGG-1,2B1_GAGACTTAGCGATGCA-1,2B1_ATTCATCCAATGAACA-1,2B1_TAAGCCATCTCGTCAC-1,2B1_ACTGTCCTCCCATTTA-1,2B2_AAGCCATAGAGGATGA-1,2B2_GGGTATTGTTTCCAAG-1,2B2_TCGACGGCACAACATC-1	2B
2B_clone_342	42	2	CATGGCTCAAAGAGTC,AGGTAGAAGGTTGGAC,GCGTGATAATAAATTC,GTTGGTGTATAGACAA,GGCACGTACTGTGCAC,ATGGCATCAAGAATGA,AGGGCGTACGGTAGCC,CCCGCTCCGAAGGCGC,AAAGATAAGCCGCGGG,AGTTAGTCCCGTGAAT,GCACATAAGTATCTTT,CGTTCTGTCTCTGGTT,CTGCACCAACCAATAC,GGTGGAGGCTCTCGAA,AGACCAAACCCCCCCG,ACTGACCTAATTATCA,GAGGAGTGCAATGGTG,ATCGATATACGCATAT,AGTCCCTGGGGTGTAA,CGTGAAGTAATGACAG,GTGAAGGCATGCGTGA,GGTTACAAGAGGCTGG,ACGTGATAAAGGCGGG,GTGTGGGGGTTAATTC,GCATCGGGCCCGATGT,GCTTCAATCTACATTG,GTACGGGCAGTGCAAT,GACTAGAACTAGGCGT,GTGACATACCTAAGTT,CCTAGCTACATGGTCA,AAGTAAGCAGCTATAA,ACGTCTCTAGTGCTGA,AGGTCATGAGAGATCA,GACGACGCGTTGGAGA,ATTTGCGCGCGACGGT,AGACAACTCTTTGTGT,GCGGGTTAAGGCGAAG,GATAGAGGGGTAAATG,AGCAACTTGTCTCCAT,ATATGAGAGTTGGGAC,CGTGGGCCGTTCCTTT,GTCAGCATGCTGGCTG	2B1_AGACAAAGTGACTCGC-1,2B2_TTTCAGTAGAGGCGTT-1	2B
2B_clone_455	42	3	AATAAGCTGTTCACTA,GGGGGTTTGTTTACTA,AATTACACCCTACTGC,AGGTCTCGAATCAGAC,CTATAACAAATTGAGC,GGGCGGTAACTGGCGT,CCGAGTGTATTAATGG,ATAGAGTGCACCCGTA,CCAGGGCACCACGGAC,ATCGGTTACAGACCCA,ACCGGTAGGGGTGTAT,CCGCGCATGTTGAGAG,GCACCTATCTTTAAAA,AGCGCCATATTAGGTG,AGTGGTAACGTGAGAG,ACTCGCTTAACTGCAG,GTCAATCGGCGACGAC,GAGTGAACAGGTATAA,AGTGCTGAGTTTATGT,GATTAAATCATACGTG,CCGGATCTATCAACTC,ATGGATTAAAGAGTTA,ATGTGGCGGTAAGTTG,GTTAGTCCGATGGGTT,GCTGATGCGGTTAACG,GCTCGTAAAGTTGGCT,GTTTAGAAAGCAGCAG,CGCAGTGCGTGCACGA,GAGTATTAGGCTGTAG,AAATGGGTCAATGAAT,GTTTACATCGAGGTTG,GCGCAAATGTGCAAGC,ACTAAGGCATATCGGG,ATGGCCGAATTTCGCT,CGCAGGGTGAGTCATG,CGTTACCGCGGCAAAA,ATGGGGTAAACGGGAT,CGATGGAAACAAAGCG,CTAGGGAGACGTCTAA,GCTAGTGCGTACAGAG,ACCCGGGAATAGCAAA,GCGGGTGCAGTCCAGA	2B1_GCAACATGTTATGGTC-1,2B1_TTGACCCCAACACACT-1,2B2_ATTGTTCCAAGGCTTT-1	2B
2B_clone_83	41	2	AGTAAGTCCTAGCAGG,GATTGTCCATCTATAA,GTCGCTCTCTCCGTAT,GGCGCACCCAGGCGGC,CAATAAACAAGCATAG,CTTAGGGGAGCACTAG,CTCACTTTATGCGGGC,GCACACGAAGTGCATT,CCATCTAAAGTTGCTT,GATCAAAAGGCAACGC,AGCAAGTGGGCAGACT,GGATAGACCCACACGA,CCACAATCAAGAACAT,AACTACAGACCACGTC,CGACCTAAATACCAAA,AGTTAGAGGTTTCTAT,ACTGGATTCGTACGCG,AATTATAAGTATCACA,AACCGTTTGTATAATT,AGGTGTTTGAACAAAT,CAATAAGTACATCTAG,GTAGATTAAGCTGTAG,GTGGAACAGCCGGAGG,ATGAGTAACTCTATAG,ATATGCCCGATAGTTT,CCGCACCGGCTGCCCA,CGTGATTCCTAAAATT,GCTAATGTGTGGGGCT,CAGACTGGGGGCGAGG,CTGTCGAACTCTGCTG,CGACAGTTAAATGGAC,CTACGTTAGCATAAGG,ACGGCCGACTGGGGCC,CAGAATCGCGATCTTA,GTAAAATGCGCTCGAG,CTGCGTTCATTTCAGA,GAGGAAGGCTATAAAT,AGGTGGTGCATAGTAA,AGATGTGTAACGATAG,ATTTAAGTGTTGACCT,GACGGGGGCTTACAGG	2B1_AGTTAGCCACAGTCCG-1,2B2_TGAATCGTCGGATACT-1	2B
2B_clone_178	41	31	AATGCATAGTCCGCAG,GAGCCATGCTAGGTTT,CGGGGATGGTAAGTGG,GAGGCTGCGTAAAAGA,GGGAAGCACCCCGATG,GGAGGTAAGAGTCGAG,CCAAAAATAGCAAATT,GTCTAAGTCGTGCTAT,CTCTGAAGGATTCTGA,CAGCGGTGACTTAAAG,AGTTGTCTAGACAGTT,CCATCGTACATACGAG,ATACCGCAAGATGGGG,GAAAGAGTATAGAATT,ATCACTGACTGTATAC,GGAGACCACCGTGAGG,GTGTATCTACATAATG,GTGTATTCGTAGGGAT,GGGACGATGCATGGTG,AGTGGTGAAATCGTGG,GAAACTAACGCGGGTG,AGGTATTTCGTGGTGC,ATAACTGAAGAGCTTG,GAATGCGGAAAGACGG,AAAGGCAAACTTCGGT,CAATACTTGCAAATGT,GGTGAAATGTATGTTG,AGACAAGTGGTAGGAA,ACCTGTGAGGTCGATC,GATTGGAGGCGCGTTA,ACGGGGGGGTAGCCTT,ATTTCTGGATGTCGTG,AATTCAGTCGAGATCA,GTTGATGACGGAGATC,AGTTAACTGACGAGGG,CTACGCAAAGGTCGCG,CAGAAATAGGGGCGTG,CGATAGCAGGCCGAGG,AACAATTCCTACGGTG,ACCAGGCTACGTGTAC,GGGCCAGAAAAACCGC	2B1_AGAAATGCATACATCG-1,2B1_AAAGGTAAGGTTCATC-1,2B1_CATACCCGTACGAGTG-1,2B1_TGTGAGTTCACGGACC-1,2B1_CTACTATGTAAGATAC-1,2B1_TGCAGTATCGTAGCCG-1,2B2_GACCGTGAGCATCAGG-1,2B2_AGGCATTTCGTAACTG-1,2B2_GGCTGTGAGTAATCCC-1,2B2_AGAGAATGTTCCGCGA-1,2B2_TCAGGGCGTGATGGCA-1,2B2_ATGGATCTCATCGTAG-1,2B2_CCCTAACAGGAACTCG-1,2B2_CAAGCTACAGAGAGGG-1,2B2_AAGGTAAAGTTGTACC-1,2B2_AGGCATTCACCAAAGG-1,2B2_TATTGGGAGTAGGGTC-1,2B2_GAGAGGTCACCAGCCA-1,2B2_AGGAGGTCAGGGTTGA-1,2B2_CGAGTTACAGTCACGC-1,2B2_CTCATTAAGCAAATCA-1,2B2_CATACAGTCGTTCATT-1,2B2_ATGCCTCGTCTCTCTG-1,2B2_AAGCATCCATCCTATT-1,2B2_ACCGTTCCAGGAGGAG-1,2B2_GGTCTGGTCTATACTC-1,2B2_AGGTTGTAGTTAGTAG-1,2B2_GCCTGTTTCTAGCAAC-1,2B2_TGACGCGCAAGACTGG-1,2B2_TCATTACCATGGGTCC-1,2B2_CCATCACAGCTCAGAG-1	2B
2B_clone_390	41	2	ATGCGGACGTGTGTGT,CGAGCCGGGATTGAAT,GATCAGGAGGTGCTTT,GGGCAGTTCGCTATAC,GGAAATCGAGGTGTTG,CACTGTCGCTTCGAAA,AGTGAATTATAAGCTG,ATTTACGAACTAATGT,AGGTGAACATCTAGAG,ATCTGGCCCTCACATC,ACATATTTCTCAGGCG,CTTGATGAAGGCGTAT,AGTGGTTGAACGCAGA,CTTTGGGCGGTTGAAG,CGACCGTTGATTACAA,ATGTCGTAAGCAAATA,GGCCGGAGGGGAAGGG,CCCCGATTGCCGCTGA,GGCAACCCGTGAAACA,CTGGAGAAGTTTAGGC,GCGAAAGGCCCTAAAT,ACAGAAGGGAATCCTA,GGAGACCTGATGGGAG,ATGTATGCCGATGTCT,GGTAATGTGACAAGTC,AAGAGTATCTGTCTAT,CGTAATGCGGATGATA,ATTGCGTCGAACCCTT,GTCCGGATGTACATTA,GGGACTAAGTCGAGGG,AGCACAGGGTTGCTGT,CTAGACATGGACAAAG,AGCTAACGCAGTCTTT,AGGTCGGTAGGTCAGA,ATGAAGGACTCCACGA,AGTTCATCCCATAGGC,ATTCGCCTGTAAAGCA,CTATCGTTAATTCTTA,AGACCAATGTATGAGA,GGGGAATAAATGAGCG,GACGGGGTCAGGCGGA	2B2_CGGGTCAGTGGCTGCT-1,2B2_CGAATTGCAATGTGGG-1	2B
2B_clone_408	41	5	CCCTCGCGGCATACGA,CTCAGTTAATTGAACT,CGACCCTACAAAAGTC,CATGCCACGAACCGAG,CCTGGTTGCGTGCATA,ACTAGCTTGTCGCCGC,ATTGGCGTAAAGGGAT,AGGCCTATGGCGGAGT,CACGGGTAGCTGAGCC,CCCTACGGGCGTCTTG,GGGTAATGCGGGCTAC,ATTCCTCTGTATGACT,GCATCTGTACAAGGGG,GTTCCGTTACAGAGTG,CATGAGCGGCTAACTC,CCAAACATCGTAATTC,GCTTAGTTGCAAACCT,CTTCGAAGGTTTGAGT,AGATAACAGGCTATTG,CAAGATGGCCGGGCGG,AGACGAACCAGTGAGC,CTAGACCTCGGGATGT,GTTGGAAAAGTCCGAT,GATTGAGCACCTGTAA,ATATGTAAGAGGGTGC,AAAACTGTGGTAATGT,GTGGAGCCAGGGGGTG,CGTCAATCAAAGGTGT,GCGTGTGGGTTAGACA,ACTTGCTAAGGTCACA,AGTAAACAATTTAGGC,GTTGAGCGACACATTT,AAATCGAGCGTTAGTG,AGATAATTAAATCCAA,GTTAGAAGGCTTCGGA,GAATCTTCAGTACTTT,GTCAGTAGCGATAAAA,CTTCACTTCCTAATCT,GTAACTGGAAGCATCG,ATACGAACGTGAATAA,AAGGGCGTACGTCGTT	2B1_ATTCTTGTCGATGCTA-1,2B1_CCGCAAGTCGAGCTGC-1,2B1_AATTCCTGTATGCGGA-1,2B2_GGGTTTACAGGACAGT-1,2B2_GGGATCCGTAGTGTGG-1	2B
2B_clone_227	40	2	CAATCGCACACAGAAT,ATGGCGCAGACGGTAT,AGGGCACGGAGAGTCA,AAGGGATAATTCCCCG,GTTCAAAGACTTGCGC,CTATAAAAACTACGGT,AGTTGGCTAGTCATGT,GACCGAAGGGTTAAGT,CAACGAATCAGCGTTT,GGGCGTATGCCCCCTT,CGGAATGGGATTGATA,CTAACAGAGTTAAATT,GATAGTATGAAGCTAA,GTAACTTGACTGCTCT,ATTTACTGGCGTAGGG,ATTCAGTGGGGAGTCA,GTTAAATAGTAACGAG,CGCGCGAGCCGTGAAT,GTACCAAGGTAACGAG,CATTAAATAGTTAAGT,GCGTGTAGCGTAAGCG,AGTACTATGCCCGGTT,GATGCTTAATTAACTA,AAAAAGGTATGACACA,CCAGGTAAGTGGGGGT,GTTTCCGCGAATCTTT,CATTGGTTGTGCACGC,GAAGAGGGCACCAAAG,ACTGACTGAATAGGTC,GACAAGTGGCCTGGGG,GCTGAGACATACATCG,GGACAAGCCCGCGCCC,GATGGTGACTGTGCAA,ACAGGTTGCGTACATT,AATTATTGAAATAAGG,GGCGGTGCGTCGGCGC,AGTGCGGGCGTCAAGC,GGGCCAATGGTGGCCA,GACGGCGCAGGGCGCC,GGTTCATGAACGATCC	2B1_AAAGAACTCACGAACT-1,2B1_CTATCTATCTCGTCAC-1	2B
2B_clone_237	40	15	GAAGGGAACTAAACTT,CTCGCAACCATGATAG,GGGTCGAAACAGCGTG,GTTTCAGAAGTCAGAT,AATGCATAGTCCGCAG,CAATCGCACACAGAAT,AAATATGGGATCAATG,CCTGGGATCCCGGACG,CGCTATCCCCGGGAAT,GTGGGGTACTGACTAT,GTCTGTGTAGCGCAAT,AGCAAGTGGGCTATAC,CTTGAAACCTCGCTGA,CAAGAATAATAGGTGT,GGACCTATAATCAGGA,CTCTGGCGGTGCGTAT,CGAGGAAGCTAAGTCA,GAGGGGGTGTACATAG,GGGGATGAGCGAGCGC,CGTAAGATGGGTAACT,GGGTGACCAAGCAGAA,ACCAGGCCACTGAGCC,ATGCCATAATATACAT,CGAGCCGGGATTGAAT,ACAGATAGGGGAAGTG,CTTTGACCATGCAGGC,ATATGGATATGACCAG,GGGTAATGCGGAGTGT,CCTAGACTATCGGCAG,GGCGGCTCGTTACTAG,GACCGATTCAAAGTTT,GGTCAGGAAGCAGGAC,CAAGGTATGGCCACAT,AGTGATAACGACGGGA,ACAGGGCGAGCCAAGG,AATGGATTGAGTAAAC,CGGGATTAGTCGATAT,GCGGCGCCAACACTGA,ACACGTGTAAGACGAT,GCCGGCGCCAGGATGT	2B1_TGGGCTGTCGAGAATA-1,2B1_CCCGAAGGTAGTTAGA-1,2B1_TACCGAAAGGAACTAT-1,2B1_GGCGTCAAGAGAGCCT-1,2B1_CTGCATCCACGGATCC-1,2B1_CATCAAGTCGAAGCAG-1,2B1_AGGTTACTCACCCTCA-1,2B2_TACATTCTCCCGAAAT-1,2B2_GTTCCGTAGATTGGGC-1,2B2_CGTCAAAAGTTCTCTT-1,2B2_AAAGAACTCTAGACCA-1,2B2_GTAGAGGGTACGGCAA-1,2B2_AATGGAATCATTTACC-1,2B2_GGAGAACGTCTGTGAT-1,2B2_GGAGATGAGCACCGTC-1	2B
2B_clone_588	39	4	AGTAACGCATTCGGAA,GATGCCTAATCTCTGG,AATGAAAGACCCCAGC,ATGTATGTCTGTAGAG,AAGGGAGAACATAATA,GAGTGCGTCCAGAGTT,CTTAGGGGGCAGGGGG,CACCAGTAAGGGAGTT,AATGGCAGCGGTGGTG,AAATATAACTGTACAA,GCGTATGACGAAAGGC,AGCGGGATATTGAAGG,CTTTAATTGGAGGAAA,GTTTGGCAAATAGTAT,AAAGCAAGATAAGTAA,ACGAAAATAGCTATGC,GACCATTAAATTAATT,ATTTACTGGGTTAGCC,CTAACCCGGTCCAAGC,GAGCCCTTGGCCGCTG,GAAACCGAAATAAGGG,AGTGGGCAAAGCCGAG,ATAACTCTCATAACAA,AGAGGTGAACCACATG,GAATGACAGTATAATG,AGCACCAGCGAAATGA,CTGCACCCAAGCGCGG,AATGACAGCAATCTGA,AGGGAGGCAAAAGCAT,GCGCGTCAATGCGAGT,GATGATAACGATAGAT,AAAGGAAAGGCGGAGT,ATCTCGTGCAGCATTT,AGCGAGTTAGAGGGGG,ATGTATAACGGCAGTT,GTCTGACAGGATGCCT,ACTTGGATACGGCCAA,GCGCGGGGGGAGGCAG,ATTCCAAACGCGGCTG	2B1_TTACTGTGTAAGCGGT-1,2B1_TGATTTCCAGGTGAGT-1,2B1_TCGGGCACACAACATC-1,2B1_GACTATGGTGATCATC-1	2B
2B_clone_266	38	4	ACCTGGTTAGTTCCTG,GTCTATACCCGTAGTA,ACGGGGTGGGTTGGCA,ATACCGTTATAGAGGG,AAAACTTTATTTACTA,GAGCGATGGCTGAATT,GGCTGCTCCATCGGAG,AGAGGCTGGCGTGTAA,GCCGGTGTGGTTCAGA,GTGGATATGGATGATT,CCTTAGATGCATCAGA,GTAAATGTCATTAATT,AGATGTGGGTGTGAGT,AGTCGTTAGCTTGCGG,AATTGGTTACTGGAGG,AGAAATTTACGGCAAT,AGAAGGGCGTGGACCT,AGTGACTTAACTGCTT,ATCACGGAAAAAGCGC,CGATGAATGGGTGCGT,AGGGATCGCTTGGTGT,AGTACGGAGTTGAAAT,GGAACGAGGTGTAAAC,AGACATGTCAGACTTT,ATATGAGGATTAGAGG,AAGGGTATAGTGAAGC,AGGGAAGCGAATCAGA,GGGTCGGGACTCGCAG,ACTCAGATGGCCAGTT,AGATGATTGGAAATTC,AGAACAAAGCGGCACG,AATTCTTCGTATGTGA,CTCCCGGCGATAAAGG,GGTTAGCGCAACATGT,GATCAGAGAGCGGGGG,CACGGCAGGGTCCAAT,AACTAAGCGTACGGAG,CGTACACTACTAAGGT	2B2_ATCGTAGTCCGCAAAT-1,2B2_ACTCCCAAGAGTACCG-1,2B2_TCGCACTTCGAAGTGG-1,2B2_AATTCCTTCTACCACC-1	2B
2B_clone_119	37	9	GTGTGCTTATTCCATC,ACGGGGTGGGTTGGCA,GTTTAAAACGCGGTAT,ACACCTGTAGTTCTTC,GTTTGTTGAGTGAAGT,ACGAGGCTGGTGAAAC,CCAACTAGCAGGGGAT,AAAGCGGGGTAAGCTC,CAGACAACGCTGGTAA,GTTGAAAAGATAGGGC,CACTACACCATTATCG,AGACAAGTATATATGG,ATGAGAAGCTCGATAC,ATCACATTAATAGGGG,CTTGGCCTGCTTGAAG,AGCTCGTGGTTTACGG,GTATATCCAAGTATGA,GTGTATCGACCTGCAC,CCAACGTGAAGTGACG,GGGTCTTACTTAGTGA,AATAGATGCAACGAAT,AACGCCGCGCCTCACG,CAATCTGGGAGGAGAC,ATCGGTAGCTGGACGC,GTGGGAGAAGAAGTGG,ATTGAGGGGTGTATTT,CTAGAAGGAAGAAATC,GATTAGGAGGAGGTGA,GTGCAAGTGACGAGAC,CAAGCCTTGATTGCTG,GTAGACGGGATACTGG,CCCTCTGTAAGAGTTG,GTACGTCCAGCGAGGG,CTTGGTTAAGTGACGT,GACTAGCCGTCCGCCT,GTCAGGTGCCGTCTGG,CGATGTTTCATTAGGT	2B1_TCCTAATAGTTCTCTT-1,2B2_TACTTGTAGGACGGAG-1,2B2_TCTACATGTCGTGGAA-1,2B2_TGGTAGTTCTCGGTAA-1,2B2_TCAGTTTGTTTACACG-1,2B2_CCGGTGATCTCCACTG-1,2B2_TGCTTCGCACATTGTG-1,2B2_AAGTCGTCAAGCGAGT-1,2B2_TGAGGAGGTCCCAAAT-1	2B
2B_clone_131	37	13	CTATACATCTCAATAT,GGGGGAGCGGTGGTTG,ATGGGGTAAGTGGCAA,GCTACAGGAGCAAACC,AATTAAAAACAGGAAC,CGATCGGTAATCCTTT,AAGGGGGGATGCAAAT,ATTTGATCGAAAATTG,AAAGACGCGTGTGGGA,GTTAGCGCAATAGCGC,CGGCCCCGAACGCTGC,GTGGGGTTGCTGAAAT,GTGAGCTTCCGGAAGG,ATATATCAGATCGCCA,ATGGATTTAGAAGTGG,GCCTAGTTGGTGGTGA,ACTTGGTAACGGGGTT,CCGGAGTTAATCCTAG,ACGCGCTACGGCATTT,GTTTCAATATTTATCA,GGTCGTTGAAACACAC,CTGTGTTCACTCATTT,CTCCATGTATTGGATG,GCTTAATGGCGCAGTT,GTAAGTGGAAAGGGTA,CCGTAGTGATAGAATG,CCACCGATGGTTATTC,ATGAAGACAGTACTGG,CCTCCTATCTTTGGAT,ACTTCCGAGGTTCGTT,GATTGCTACATTGTGG,CGGGGGACGCGACGAG,GAAAGCGTGTGGGTTG,ATTTAACGGTTGGTAA,AGACGTCGCTACATCA,GGTGCTTCAGTGATGT,CAAGATAGATATGAGT	2B1_GCCTGTTCAGTCGAGA-1,2B1_CACCGTTCAAATAGCA-1,2B1_GTCATCCCATGACGTT-1,2B1_ATTACTCCAGAAATTG-1,2B1_ACCAACACACTTTATC-1,2B1_CAGTGCGTCAAAGACA-1,2B1_TAGATCGCATCATTGG-1,2B1_GGCTTTCAGAATCTAG-1,2B1_GGTGATTGTAGACTGG-1,2B1_AGGAGGTTCCCAAGCG-1,2B1_ATGGAGGCACTACTTT-1,2B1_GCCAGCAAGATTGATG-1,2B2_AATCGTGTCCGGTTCT-1	2B
2B_clone_338	37	2	GTTTAGGGGCCCGCGC,CAAGAATAATAGGTGT,GGGTATGAAAATCAAA,ATCGGAGGGGAAGAGC,GCCAATGGGGAAGCAT,CGTAAAATCACTAATG,CGGGGGACGCGACGAG,AGTAAGGAATACCGCT,ACGCAGAGAACTGGTA,GACGATGAGTAGAGGT,CGATGGCGCAGTGGAT,AGTACCTTATATAATT,GTACACCTCTTAGGTG,CTGCCAAAGGGGGCAC,CAAAGCTTGATCCCTG,CTTTGATCATCTCTCA,ATTAGGTCGAGTGGTT,CGTTAGCAATTTATTA,GAGTCTAAGTAGATAG,GGTCCCAAGTGACGCT,GATGGTAGCTGTGGCT,CTTAGAGGCATTAAAC,GGCTATTAGAAAGACA,GTATGGATAGCGCATG,GTGAACGTCGAACGAG,CTAAAATTGTGTCTTG,CAAAACGGGCCTGGGA,AGAAAAGGGAGCGCTG,CTGCGTTGCGGTCTTT,CGGCCCGAAAGCCAAA,GATCGGCAGATGATTG,AGCCGCATGCGGCTGG,ACGTAGCGAAAACGAA,AGATGGGGGGAGGGGG,AATTGGGAACAGAGGG,AGAAAAGGACAGACTC,GGGTAACAGCCGGGAA	2B2_CGTGAATCACAGCCAC-1,2B2_GATGATCAGTCGAAGC-1	2B
2B_clone_108	36	3	CCGGAGTAATTAGAGT,CATCACATGAAAGAAG,CCGAGTGTATTAATGG,GAAAAGGTCGGGGAAA,AACACTGTATGGGGGT,GCGAGATCGGGAGTGA,CGCAATGGGTGCGGCA,GTAACGGAGGGAGGAA,GTTCGCATAAGGAAGT,GAAACGGCGCGCGCAC,CGCGGTAGGATACCTG,AAGTGTTGGAAGAGGA,GAGCGGGGAGAGGTTA,ATATCGGACGATGGTT,CCTGGCTGGCTTGTAC,ACAGCATTACGTGAAC,GTGCGGTTAATGGAAA,GGTTACCGCTTTATTT,GTCACACTAGTTGTAT,GCATGCCCCGGTGGTC,ATAGCTGAATGTCGGT,CATTACTTATGGGTGG,AATACCATCCCGATGT,CTTGGTTACTCTGGCT,GCTGCAATCTCGAAGA,AGAGCACCAACTAAAT,ATCCGAGCAAGCCGGA,AGATGGGTGCTGGAGG,CCGCAATTATAAAATA,GTTCACGCGGTGGTTG,GGTTGAGGGTCAAAAA,GCTTATGACATCCGGA,ATAGGTGCGTAACCAG,GGTCGTTCGATTGTAG,GGAGGTGTGCGCGTGG,GGTGATCAATTTAAAG	2B2_CGCATAAAGAATTGTG-1,2B2_AGAAGTAGTTGACTGT-1,2B2_GTGCTGGCATGACGGA-1	2B
2B_clone_151	36	14	ACAAACAGAGAAGTTA,GAGTAAAAAATGCCGG,GATTCACTGCGGGAGA,AGACCAAACCCCCCCG,GGTTCGTTATAGGTAC,AAAAATGAGCAAAAAG,GTGGGTTCACGAGCGA,CTCCGAGGCTAAAAGA,CCATAGGCCCCGGGGC,GTCGGTTGAGATGTAG,AATTGTGCACAGAGTG,CAGGCACGCCCTACCC,AACGACGAAAAGAATG,AATAATCGAACAGGCA,CTTCCGAACATTCGCT,AAACAGTTATCGCTTT,ACTAATTTAGAAAAGG,ACCCGGGGGCCAAGGT,ATCTAGCTGTGAGAGA,CGTAACTACGCCGCGG,AAAAACGACGTGGGAT,CGGTGGGGCACAGTGC,GGCTGTGTGAGGGTTA,CCGTCGTAACTGACTT,CGGTGGGTCAGGCGCC,AGTGGGCCAAGAGCAT,GTACGAGTATGCATTG,AAGGCGGGACGAAGCA,AGTTGGTAGTGTGGGG,CTTTAAATGAGGAGTT,AACTGGACCCAGCGTA,CGTGCGTACTTGCAAG,GTGGGGACGGGAGAGT,CCGGACACAGGGGTTG,GATTAGTCCCAGCCTT,AGGGAAGGGCTTGAGC	2B1_CAGGCCATCGGCGATC-1,2B1_CATCGTCCATTCACAG-1,2B1_TCAAGACGTTGCATCA-1,2B1_ATCTTCACATGAAAGT-1,2B1_GATCATGGTTTCCAAG-1,2B1_GGAATCTCAACGTTAC-1,2B1_TCGGGACGTAGCGTAG-1,2B1_GGGAGATTCTACACAG-1,2B1_TGAGACTCACCACATA-1,2B1_GAGTCTAGTTCAATCG-1,2B1_CCTCAGTGTGGTTTGT-1,2B1_ACAAGCTTCCGAGTGC-1,2B1_ACCGTTCCACGTGAGA-1,2B2_AGATGCTAGGTAGATT-1	2B
2B_clone_6	35	14	CAGACAATGCGTATTC,ACGGCATCAGGAACCC,ATTACACGCGAACGAT,ATCCCCATAGAGGGAA,ATCAACAGATTAAAGT,ACTTGAACAATGGCGT,AAGAGGAAAACGCACT,CAGAATTAACTGCCAT,ACTGAGTTATTAGATA,AACTAACCGCTTCTGA,CTGTCGCGGAGTATTG,GTCGGGTAAGGTGGGA,AGGAGAGAAGCAGCTG,GTGCATTCGTTGAAAA,CCGAGGCTCCACGGAT,CTCTAAGAACTACACT,GTCACCTGGTCACGTG,CCAGGAGACCAAATTA,ATAAGTCTCACCAAAG,GTGCGAATGTGTGCTG,AGGCAGTCAGTACCGT,CCCAGTTAGACGCAGC,GTCGGTCTAGCTGCAG,AAGGGATAATTCCCCG,GGGGGGCAATAGGTGT,AGGGGGGGATGAGAGG,AGCGGGAGGAGTCAAG,ACTACACCAGGCGCCA,ATGTGGAGCTGACGAG,GTACCGCAGGATGTGC,ATTTATCCGCAAATAA,ATATGGTCCAGAGAAG,AGGGAAATCGGACTTT,CCGGATACGTGCGCCC,GAGGATCACATGGTTC	2B1_ACCATTTAGAAGAACG-1,2B1_ATGGTTGGTCACGCTG-1,2B1_ACCAACAAGGGCAATC-1,2B1_ACGTCCTCACTGTCGG-1,2B1_AGGGTTTAGCGGTATG-1,2B2_CTACCTGCACGCGTCA-1,2B2_CGGGTCAGTCGAGATG-1,2B2_GGTGTTACAACATACC-1,2B2_CTGCGAGTCGCCAATA-1,2B2_ATTATCCTCTCTAAGG-1,2B2_TTCTCTCAGCGTGAAC-1,2B2_TCGTAGATCCAAGAGG-1,2B2_GAAGGGTGTCTGTGGC-1,2B2_TGCATCCAGTGAGGCT-1	2B
2B_clone_44	35	15	AATTGGCCCTGAGTAT,CATAGAATGCCAAAAG,CGGAATTGATTTCTGT,ATCTGGGTAAAGGTTA,AATGACGTGAAAAAGG,GATGGGGTGTGTGCGA,AATAAGTTGGTCAGAT,GGTCCACGAGTACTAT,AGTTGTACGTTGCGAA,CAAGAGATGCTAAGAG,AGAGCCAAGGTAAGGC,CACTGAAGGGTTCGAA,CGGGGCCCCGCACTAC,AAAGCCCTCAAAGCGC,CTTCCCTCATGTAAGG,CTTGACTACGCAGGTT,ATTCGTTGAGACATTA,GTGAAAATGGTTATGC,GTCGATGTGTTTGGTC,AGGTGAGTGACGCCCA,ATATGGAACACCGGTC,AAGGGACGGAACGTGG,CAGCAGCGGCAGACTC,GTGTGGCGCGAGAATA,GATGCGTAGTCTGTTA,CGAAACTAGTTCATAG,ATACATGTCGTTGAGG,GTTAAGAGGCAGAATT,ACGAAGGCGACTGGGA,GGTTCCCCGATGGGTT,GGGTCCCCCAAACGAT,ATATATTGGGTACAGG,AGGGGCTAAGGCGGGG,ATTTGCGGGAGCAGGT,ACTGATGGATTGGGAT	2B1_TGCCGAGCACCCATAA-1,2B1_GACACGCTCTCTCGCA-1,2B1_CATGCTCAGTTGCATC-1,2B1_GTTCCGTTCTTTGCGC-1,2B1_TGTAGACTCCCAACTC-1,2B1_GTTGCGGCAGCTCGGT-1,2B1_TACTTGTGTCACAATC-1,2B1_AGTGTTGGTATTGACC-1,2B1_GTAAGTCCAGCAGTCC-1,2B1_TCGATTTGTGGACTGA-1,2B1_CGATCGGAGGCTGGAT-1,2B2_TACTTGTGTGAGTTGG-1,2B2_GTTCCGTTCATAGCAC-1,2B2_CGGAATTCAAACTAAG-1,2B2_GCCATTCTCACGTCCT-1	2B
2B_clone_52	35	53	CGAGATATCGAGGTCA,AAAGATATATTCCAGA,GGTGACTTCCAGGCAA,AGTCATGTGTTTGTAT,GGAAAGGGGGGTGGGC,ATGCACCGGGTGCGGA,CGAGCCAAAATAACGT,GTTGATAAATGGGGTA,GGGTACTACTTAGTAT,CGGAGGGGAATGCCGA,GGTTGTTACGTAAGAT,GACAATAGCGAAAATA,GGGTGTCCATATCTCT,CCTTATCGGCGTGAAC,CACTGTGACTGTCTAA,CGTGAATGATAAAGCT,ACCTCACGGAGTGAAG,CTCTCGACCACCATCG,GGTAGAATATATATTC,CAGCGGCTGTCAAAAG,GGTGGACCAACTGTTT,CATAGATCGTTGGAGG,GTGAATTGGGTAAGGG,GACGACATGGTCGGGC,GTAGGTTGCCCGCTGG,ATTAAATTGTCTAAGG,ATCCCCATAGAGGGAA,AGTTGTGTAGAGCCAT,CACGCGTAGTGTCCAG,CATACAGCAGACGCTG,GTATGTTTGTTAACCC,GGGTGCGGGCTGCGAT,GCCAATGGGCGAGCGC,CGTTAGCAAGGAGCCC,GCGGGGACGGTGGAGC	2B1_ATCCGTCTCCGCAACG-1,2B1_TTCTCTCAGTGGGAAA-1,2B1_CCCTAACTCCGTGACG-1,2B1_TGAGCGCGTTGTACGT-1,2B1_GGGATCCGTACTGCGC-1,2B1_CGGAGAACACTACGGC-1,2B1_AAGTGAAAGCATGGGT-1,2B1_AGACAGGGTCCGGTCA-1,2B1_GGGTATTTCACCGGGT-1,2B1_CAAGGGACATGGAGAC-1,2B1_CTGCCATGTGAGCAGT-1,2B1_TATCCTAAGTCTCGTA-1,2B1_AGGCTGCTCCTAGCCT-1,2B1_TACCGGGCAAGCGGAT-1,2B1_CTCGAGGTCGGAGCAA-1,2B1_AGGTTACAGTCACTGT-1,2B1_TCCGGGAGTACGTGTT-1,2B1_TCATTGTAGATACATG-1,2B1_TTGGGCGAGACATCAA-1,2B1_ACTCCCACAAGTGGGT-1,2B1_CTGAGCGGTCGACTGC-1,2B1_GATTCGATCACCTTGC-1,2B1_TCAGTGACAGATTTCG-1,2B1_GGTTCTCTCTAAGAAG-1,2B2_GAGTTTGGTCAGGTGA-1,2B2_GTGGAAGGTAGTCACT-1,2B2_CCCTGATAGCGGGTTA-1,2B2_GTCGTAACAAATCCCA-1,2B2_TCAATCTTCGTCAAAC-1,2B2_GCCAGGTGTCTACAGT-1,2B2_ATTACTCGTTGTGGCC-1,2B2_ATCGCCTGTAGACGTG-1,2B2_TTATTGCAGAGAGCCT-1,2B2_ATATCCTGTGCATCTA-1,2B2_AAACGAATCCCATGGG-1,2B2_TCATTCACACACCGCA-1,2B2_TCTGGCTGTGGCAACA-1,2B2_ATGGATCCAACCCTAA-1,2B2_GGGAAGTAGTGCACTT-1,2B2_GGTCACGGTCTACAGT-1,2B2_TCGCTCACAACGGGTA-1,2B2_GGATCTATCAACCCGG-1,2B2_AGGTGTTAGTATTGCC-1,2B2_CCGATCTAGCGAGGAG-1,2B2_AGCCAATAGGCTATCT-1,2B2_CACAACAAGGCGTCCT-1,2B2_CAGCGTGGTTTGTTGG-1,2B2_GATGTTGGTCTCAGAT-1,2B2_GGATGTTAGAGATTCA-1,2B2_CATTTCAGTTACTCAG-1,2B2_CCGTGAGCACCGGCTA-1,2B2_AGATAGACAGAACTCT-1,2B2_ATTCCTACAGTCTGGC-1	2B
2B_clone_130	35	151	CTCGATCGAGACAATA,AGTTATTTGCATGTTT,ACTAGCTGCGAAATTC,GATTGTCTGGCCCTGC,GGCACCAAAATGCCAT,CTCGCAGGCATCATTT,AGACGAGGATGCAGTA,ATGAAGGTCGGTGAAG,GGATCAGGATTGGGAG,AATAAATTCAACCAAA,GTTTAAGGAAGGATGT,CGGTGATTGGGTAACG,CGCTAGTACGAGAGGC,ATACGCGAGTATAGGT,AATACTGGGTATACCT,GGGAATGGGTCGGGGG,GGCTCTCCACCGCGAA,CTCCGGGAATGTACAC,GACGATCGACTTCGTA,GTGGGGCAGATAGTGC,ATATCTAGATGTCAAG,GGTTAGGTCACTACTT,ATTGATGGCTCACAAC,CAGTGAATCTCGGCGG,GTTCACAAATTCCACT,CAGACAGAGGTCGTAA,GTTTATCTGTAAGCGC,GCGTCTCAAAAAAATG,GTTGGTCCGTTTCGTA,CCTGGGGGAGTGATAA,ATGGCGCAGACGGTAT,AAATGATTGGGCCAAA,CGTGCGCGAAGGGGTT,ACAGGGTTCGGTCTAT,CGCACTTTGTGCACAG	2B1_ATTCCATGTACTAAGA-1,2B1_CATGCTCCAATCTGCA-1,2B1_AGAGAGCCAGAAGTGC-1,2B1_CAGATCAGTATCTCGA-1,2B1_CAACCAATCACATCAG-1,2B1_CACTAAGAGGTGAGCT-1,2B1_ACAACCAAGCTAGAGC-1,2B1_TATCCTATCCGCCTAT-1,2B1_CCATCACCACACCTAA-1,2B1_AAACCCAGTAACAGTA-1,2B1_TGACTCCAGTGTACCT-1,2B1_TGAGGGAGTCTTGAGT-1,2B1_ATGAGTCTCGCTACAA-1,2B1_AACAACCAGTGGCGAT-1,2B1_GCCTGTTCACCCTAGG-1,2B1_ACAGCCGGTAGAATGT-1,2B1_TACGGTAAGACCATAA-1,2B1_GACTTCCAGTGTTGTC-1,2B1_GAGACCCAGTTGCTCA-1,2B1_ACGATCACACTCAAGT-1,2B1_TCACTCGTCACGGAGA-1,2B1_GCCAGCAAGCGCTGAA-1,2B1_CTCTCGAAGTAATCCC-1,2B1_TAACACGAGACAACAT-1,2B1_CCTAAGAAGTCATACC-1,2B1_CTGTCGTCACGTGTGC-1,2B1_TTTGGTTTCCCAATAG-1,2B1_CCTGTTGTCTTGTGCC-1,2B1_GGTAACTAGGTATCTC-1,2B1_GTGGTTATCGAGTGGA-1,2B1_CATAGACTCACCTCGT-1,2B1_ACTATTCGTGACACGA-1,2B1_GTGCGTGTCTGGGATT-1,2B1_GTTACGAAGGTCGTAG-1,2B1_CTACTATGTGTAGGAC-1,2B1_TCTGGCTCAAATGGTA-1,2B1_CGAGTGCAGCCTCGTG-1,2B1_AGGCTGCAGTTGCGAG-1,2B1_GACCCAGTCCTGTACC-1,2B1_CGTCCATTCACCCTTG-1,2B1_GTGACGCCACTGGCGT-1,2B1_GAACGTTCACGACTAT-1,2B1_CAAGGGAGTGGTACAG-1,2B1_GACTCAAGTAGCGTAG-1,2B1_CGGAACCTCATCAGTG-1,2B1_GAATAGACAATCTCTT-1,2B1_GGCAGTCGTGAATTAG-1,2B1_TCCCAGTCAGTAGAGC-1,2B1_CTCAAGAGTCTGCCTT-1,2B1_TCATTTGCATGGCGCT-1,2B1_CGATCGGGTACTCCCT-1,2B1_GGCTGTGAGATTAGTG-1,2B1_AAATGGATCAATCCAG-1,2B1_TCAAGACTCAGACCTA-1,2B1_GTGTGGCCACCTGCTT-1,2B1_CATTCATGTTTCGATG-1,2B1_GATTGGTGTATTGACC-1,2B1_TGAGACTTCAGGGTAG-1,2B1_CAGCACGTCCGATCTC-1,2B1_TGCCGAGTCGATGCAT-1,2B1_CTCCATGTCACGTCCT-1,2B1_TCTATACCAGAGGGTT-1,2B1_TGATCTTCATGGAACG-1,2B1_TACAACGAGGGAGTGG-1,2B1_CGCATGGGTAGTTACC-1,2B1_GAGATGGTCGCTCATC-1,2B1_TACACCCAGCCTATCA-1,2B1_CTAACCCGTCCTACAA-1,2B1_TTGGGCGAGAGCCCAA-1,2B1_ACTGTCCTCAGCTCTC-1,2B1_GGTGAAGAGAAAGCGA-1,2B1_TCAAGCAAGTGCAGGT-1,2B1_GTCACGGCATCGGAAG-1,2B1_ACCTACCAGCTTAGTC-1,2B1_GATCCCTGTATGGAGC-1,2B1_CTGCGAGGTCGTACAT-1,2B1_CATGCTCCAAATGATG-1,2B1_CTGTATTTCCGTCCTA-1,2B1_GCAACCGTCTGCCTGT-1,2B1_GTCCTCACAGAGAAAG-1,2B1_CTGTAGACATGGGAAC-1,2B1_GTAGGAGTCTGTGCTC-1,2B1_CTCATGCTCAAGCTGT-1,2B1_ATCTTCAGTAGCTTGT-1,2B1_TCTTGCGGTTCGGCCA-1,2B1_TAACCAGGTACTGTTG-1,2B1_CGCATGGCAACTTGGT-1,2B1_GACATCAGTCACCGCA-1,2B1_CCCTCAATCTAGTGTG-1,2B1_GTCGTAATCGCAATTG-1,2B1_GCGATCGAGCCTTCTC-1,2B1_TGTTTGTCAGCGAACA-1,2B1_ACACTGATCTTCACAT-1,2B1_CACTGAACAACAAGAT-1,2B1_AGGGTGATCGCTTACC-1,2B1_TACTTGTAGAAACACT-1,2B1_GGCGTCAGTGGCAACA-1,2B1_GTTGAACCATGATCTG-1,2B1_CCGATCTAGACGTCGA-1,2B1_TAAGCCACATTAAAGG-1,2B1_CTCCACAAGGTTGCCC-1,2B1_ACCAAACGTAAGTTGA-1,2B1_AACCCAATCGAGCCTG-1,2B1_TTTACGTAGCTCTGTA-1,2B1_TCAAGTGCACCTCGTT-1,2B1_CCCTCTCGTGAACTAA-1,2B1_GTCAAGTCATCTTTCA-1,2B1_CGTGATAGTCGCTGCA-1,2B1_GTGAGTTTCCACAGGC-1,2B1_TTCATTGCAGAGGTAC-1,2B1_TACCTCGCAGGTCAGA-1,2B1_TTTACGTGTGGTAACG-1,2B1_CTAAGTGTCAGTGATC-1,2B1_GTCAAGTTCCTACCAC-1,2B1_CTAACTTAGGCAATGC-1,2B1_GCAGCTGAGGGATCAC-1,2B1_GTTCATTAGCCTCGTG-1,2B1_TTGTTGTCATTCATCT-1,2B1_CTGTGAACACAAAGTA-1,2B2_TATTCCAAGCAGCCCT-1,2B2_GAGACTTGTGACGCCT-1,2B2_GGCAGTCAGTCATAGA-1,2B2_CATCCACCATCTGGGC-1,2B2_GTCTACCAGGGCAGAG-1,2B2_AACCTTTCAGTATTCG-1,2B2_TCCTTCTCATCGAAGG-1,2B2_TGAGTCAGTCCAGCAC-1,2B2_AGGAATATCTTGTTAC-1,2B2_GGTGATTCAGCTGTCG-1,2B2_CACAGGCAGAAATGGG-1,2B2_CTGTCGTAGATCACTC-1,2B2_AGGCATTGTTTCTATC-1,2B2_CAGCGTGAGCCATTGT-1,2B2_CACCGTTAGCCAGAGT-1,2B2_CCACACTCAGGCGTTC-1,2B2_GTTAGACAGTGCAACG-1,2B2_CTAACTTGTCACCGCA-1,2B2_AGGTTGTGTTTGCAGT-1,2B2_AAGCGAGTCAAGCCAT-1,2B2_CGTGAATTCTGAACGT-1,2B2_TTCTTGATCGAGTCCG-1,2B2_TTACGTTGTAGAGACC-1,2B2_TCACTCGCATAAGCGG-1,2B2_TCGTCCAGTTCAAGGG-1,2B2_GGGCTCAGTTATCCAG-1,2B2_GCCAGGTTCGTTGTAG-1,2B2_GCAGCCAAGGGTTTCT-1,2B2_GATGACTCAGGCACAA-1,2B2_GTAACCAGTGACTGAG-1,2B2_CAAGAGGAGGCTCTAT-1,2B2_TCGGGTGGTGTTGCCG-1	2B
2B_clone_156	35	20	CTATAGAAATCGAGCT,ATGGAAAGGTCGAATA,AGTTCAATACTCAGTT,ATGAAAGTACTAAAAC,GGTAATACCGTGGGGC,GCGTATGGCTATGGGG,ACTCAGTTGGAACCGA,AAGGAAGTGCAAGGTA,GCCTGCGCCGGAACAG,AGAAGGAGCAGCATGG,GAATCGTCGGCGCAAG,GCCGAGAGCGATATAT,GACAAGCAGTGGGGGC,GACGATGGCAGGCAAT,ATGTCCGAGATAGGGC,GATTCGTGAAAGAGGC,GACCAATAGCCACGTG,CTGCCTATAATTATAA,AGATGGGTAAAAAGGG,GCTCCAATCAAAAATC,GTTTCGAAAGTCAGTT,GAAACTATGACAAGGG,CAGTATTTGTGGGTCA,CGTTAGCTAGTGGGAA,AACGCTTTAAAAACAC,CGCGGGTAAAACGGTG,CTGGCTAAGTCAATTT,GTGGGGGTGTTCACGC,AATCACGCCACAATTT,GATTCCAAGTTTAATT,CTTTGTGAGGTGGAGT,AAACGATACTGTGACA,CGGTCGGTATTAACGG,AGCAATGTAACAGGGT,GACGGCGTGGGCGCAG	2B1_CCTACGTCATACAGGG-1,2B1_ATTCACTCAAATGCTC-1,2B1_TCTACATAGACTGAGC-1,2B1_AAGTGAATCGCTTGAA-1,2B1_GTTATGGCAGGCAATG-1,2B1_GATGATCAGTCTCTGA-1,2B1_ATGAGTCAGCGTTAGG-1,2B1_GTGCTGGCAGCACACC-1,2B1_TCAAGACCAATAGTCC-1,2B1_CCCGAAGCAGCGGTCT-1,2B1_CTACCTGAGAATCGAT-1,2B1_CATTCTACAGGAAGTC-1,2B1_CTGCGAGAGTGTACCT-1,2B1_GCACTAATCCTAGCCT-1,2B1_TCATTACTCGTGGGTC-1,2B1_GGATCTATCGGTCACG-1,2B1_ACGTACAAGGTAAGGA-1,2B2_GTACAGTCAACGACTT-1,2B2_AAGTACCGTTATTCTC-1,2B2_AGATGCTAGCCAAGTG-1	2B
2B_clone_196	35	3	CGGTCACCGTTCATAC,GGCCGTGGGAGAAGTA,CAATAAACAAGCATAG,AAAAATAGATTACACC,CAATGTATCATTACCA,ATTCCAATAGGTCTTT,ACGGCCCAGAGTGCAC,ATTCCATGCAGTCAGG,CTCACCCACCGACGCG,AGGTCGTAGTAGAACA,ACTTGACGACTTCTCC,GTCTCTATAGTTGTGT,ATGCGCCCAGTGAGTC,GTGGGCAACAATATCT,ATGTCTACAGACGAAT,CCTCAGTGATCTAAGA,CAGAAGGGGTGGATCT,GTGAAAGAACCAAAAT,AGTAGTAGCAAAGACA,CCGGGCCAATTCAACA,GTAAGTGACCGCAAAT,AAATGTTACATGGTTT,CGACATATATTGAAGG,AAGTGAGACCTTACTA,GTAAGGTGACGCGAGG,ACAAAGGAGTTTAAGT,AGGGGGGCGAGGGGTT,AGATGGTTCGTGAATG,CGTAGTTCATATGATT,CGGAGCTCGGGGAGAG,CACTACCGACTCAGCT,CGTCAGTTGAGCAACT,CTATCCTAAGTGGGTT,GTTTCTTTACTAGTAG,ACTTATTAGGTAGGTC	2B2_GTGGAGAGTAGTGATA-1,2B2_TGTCCACCACACCTGG-1,2B2_GAAATGACATACACCA-1	2B
2B_clone_232	35	20	CGTTGACTGAATACAG,GGGTGTCGGGTGCGGA,GAAGGGGTCGCAAGGG,GTTAAGGTCGCTAGAC,GTTTGTATGATCCATG,AAATACGTAACTGCAG,AAGCCAGTAGCTCTAG,CGGCATATAGGAACAA,ATCGAGGGCGAGAACA,CGCGACGTACTAGGAA,CATACTACATTGGTCT,CTATGAGCCTCAGGAC,GAGTGTGAGGTGCCAA,GGGTGCGGCATGCAAG,CCGTGACTCTGACTAG,ATCGGTTAAATTCATA,GCTACGGTGTTGAAAG,AGAAACAAGCAACGTG,GTCGGACCCACTCATT,AGCTCAAGGTGGGGAC,ATCTGTATCAGAGGGG,AAGCCATACGTCGTCG,GTCGGAAGATACAAGT,CGAGATATATTAAACC,GAGAAAATCTTGATGA,GTTAAAAAAAGGGGTG,GCTGGAGGACTTAGAT,CCTTGGTTCTTCAACG,GACGGAAAATGTAAGT,GATAGGCGCTCGCTGC,CTATACCAGTATAAAC,GGGGGTTTGTTTACTA,AGCAAACAGCACCTCT,ATCAGGGGGCCAGTGT,GGCTGCTTGTATAAAA	2B1_TTGCATTGTTCCGCAG-1,2B1_AAACCCAGTATCAAGA-1,2B1_GCCCGAACAAATCAGA-1,2B1_CGAGTTATCGGTCATA-1,2B1_ACACCAATCGAGTCCG-1,2B1_AGAACAAAGCAATAGT-1,2B1_CAGCGTGAGTCATGCT-1,2B1_CGCAGGTAGGAATTAC-1,2B2_AGGTCATGTGGATTTC-1,2B2_GGAAGTGTCGGCTGGT-1,2B2_TAAGCCAGTCTTCAAG-1,2B2_GGGAGATCACATAACC-1,2B2_CATTGTTAGCGCGTTC-1,2B2_ATGACCATCTCCCTAG-1,2B2_CCGTTCAGTACAGTCT-1,2B2_GGTAGAGCAACCGCTG-1,2B2_TCAAGCAGTACGGATG-1,2B2_TAAGCCACATGACGTT-1,2B2_ACAAAGAAGGAGGTTC-1,2B2_TGCATGACATTCACAG-1	2B
2B_clone_256	35	5	AACTGAACGCGAGGTG,CTGGATTGCTAAAGAC,ATGGGATCACTTAACT,GTTAACAAACGGGATG,AGGAGTCACTGAAAGC,CCGGACTAACCTAGCG,AAACATTCAATAATGG,CAGCCAGCGCGTACGT,ATCGGTCAGATTGTTG,CTGCGGCCGTTGCGCC,GAATCGGTAATAAGCG,ACGTGGAAACCAGAAC,CCATACACGACTATTT,GTTCATAAGTAACAAG,ACTGGACCCCTTCACA,CCGGGGTTGGCTCCGT,GTAAACATGCGTGCAC,AGGTAGCCATATACGG,AGTGAGGTGTGAAACG,AGTCGTTCAGCAGTAA,ACGTGGTAATGCACGC,ATAGGGGTGTTTAGCG,CGTTGAATGATTGGGA,AGGTGCCTGGGGAGGT,AAGAAACAGGATCATA,GACAGACCACTCAGTG,GTTGGAGTACTTATTT,CTGAGTGGGCCGGGGG,ATCTAGAGCTTTGTTT,AAAAAGTAAATGGTGG,GTTAGTCGCTGGGCCT,GTTTAGTGCGTCGGCA,GCAAACACAGGGGTGG,GACAATCGGGGGCTCT,GCAGGGATGGTCATAC	2B1_ACCAAACAGATAGTCA-1,2B1_TTCTTGATCCGTAGGC-1,2B1_ATCTTCATCGGTAGGA-1,2B1_ATTACTCTCTGTGCAA-1,2B2_ACTCCCAAGCGTGCTC-1	2B
2B_clone_257	35	8	GGCTAGAGGCGAGCGC,AACCGTGCCGTGAGAA,ATATGATCGGCGGCTC,ACGACAGTGAACCGAT,GAATCTAAAAGGATAA,GGTTCCTTGTACCACT,ATTTCTATCCTCAATG,CTATGAAGGGTACATT,AAAGGCTGATCGCGCT,ACTCACTCGACAACTC,GCATAGTAGTGGCTAG,CAGAGATCGGGGAATC,GTCTACTCATGCAATG,AAGACGAAAACGCGGT,CGAACACCCGGTGGGG,ACTTCTTAAATAGATG,AGAAATATATTCGGGG,ATCGGCTGCATACAAC,GTAAGGTCAGATACGG,GACGGGGGGTATACTC,ATCTGTTAGATGCCTC,CGAACTTGCAATATGC,CAAAATCACCTTATTA,AGAGCGTGAATTGATG,GACTATGTATACGAGA,AAATGTTGATTTGGAT,GCATATGAGTCGATGT,ACTTATACGATGACGT,GGGTCGCCCTACCGAA,ATAGCTCTGCTGATAA,ATGCAAATGTGTAGAT,GTTTGGGTCTCGGGGA,CATGGGACCATAAGTG,ATTTGAGTAACACTTT,AGTACAATAGTGCGGA	2B1_GACACGCGTGGCTGCT-1,2B2_CTCTCAGCATACCGTA-1,2B2_TATTGGGCACCTGCTT-1,2B2_TACAGGTGTGTAACGG-1,2B2_TCTACCGCACCGTACG-1,2B2_CCTCTCCGTCAACATC-1,2B2_CTACTATCATGAGAAT-1,2B2_TCACATTAGACCGCCT-1	2B
2B_clone_387	35	4	GTCTGTGTAGCGCAAT,CCTTATCGGCGTGAAC,CGCGACGTACTAGGAA,CACAAACACATAACTC,GGTCGATTCTGGGGTT,AGTTGATTACAAATTT,ATCGAGGGACGTAGAG,CTGTCCTGGAGCATTG,AGGAGTGTAATAGAAG,AATAATTTGTAACGAT,ATACGTTAACAAAGCT,CAAGACCCGTCCCACC,GTATATCCATAACGTG,GGATGTGACGACCTTG,AGAGGTACAAGAATCA,ACTTCGTTGTATGTCT,GTGTAATCGAATAAGA,GGTTGTTTATAGGGAA,ACTCGTAGCGCTCGAG,GGCGATGGGCAGCGGA,CGCTAAGCGTAAACGG,ACTACACGAACAAAGC,ATTTATTTAGGGGTAA,ACCACGTAATAGGCAA,GTAACATTGTATGTGT,CGATGTGAAATGATTT,ACAGGTTGCTACAGGG,ACGAGGTTATTGAATG,GAGAGTAGATTGCGGG,AGCGGTAACAGCCGGA,AGGCAAAAATACGCTT,GTAGGCGTGCGCAATA,GTATGACAAAGGCCGC,CCTAAGTACTTCATTT,ATGGCGGGAACTGGGT	2B2_GGGAAGTAGTAGACAT-1,2B2_CGATGGCGTCATATGC-1,2B2_AGATCGTTCTCCTACG-1,2B2_CATACTTGTAAGCTCT-1	2B
2B_clone_47	34	28	GGACATCTAATAAAAC,AGCGGGTTCCATATCA,CAAGGTGTGGGTATGA,CATAGTTTGATTATAT,GTTTCATCAAGCCTTT,CGTGGAGCCGAGATGC,ATACGTATCATGGTTT,GATCGTGGCGATGGGT,AAATGAGAAAACATTA,CTAGATTGCGTAACGA,GGTGAGTCGATGATGA,CGTCACGCGCCTGCAT,CCTGAAGTACATCGGG,GCGAGTGTATGGCTAG,AGACGTACATATGGAT,GGTGCTGCATGTATTC,GCCACATTCTGAGTTG,AAGAGAGTCTCGCAAC,AAGTCAATGAAAAGAA,CGAGGTGCGCAGCCGG,ACATCGCCACTCGAGC,CGAGATGGGTTCGATG,GAGGGAGTAGCAGGGG,ACCCATTTGGATAAGA,GTGTCGCAACGTAGGT,GTGACATAGGTGATAT,GACGAAAACGTCGCTC,CAGTGTTTACTCATAT,AATTATGTGCATCGTA,AGGTATCTAAGACTGA,AGTGCTTAGAGGCGAG,ATCTATTTAGGTCTAA,ACTCGTGCCTCTACCT,CGAGGCGAGGTAACTA	2B1_GTTAGACGTTTGCAGT-1,2B1_CATGGATCACTAGGCC-1,2B1_GCACATATCTTTCCGG-1,2B1_TTCACCGGTGTCGCTG-1,2B1_ATTGGGTGTTGTACGT-1,2B1_CAGAGCCAGCCTGAAG-1,2B1_GGGAAGTTCGGCTATA-1,2B1_CTGTATTAGTGGAAAG-1,2B1_CAGATCACAAGGTTGG-1,2B1_GGGCTACCAAGGGTCA-1,2B1_TCGCTCATCGATACTG-1,2B2_TGAACGTGTTTCAGAC-1,2B2_GAGTGAGCAACCAGAG-1,2B2_CCTACGTCAGCAGTAG-1,2B2_CAACAGTAGACCACGA-1,2B2_AACGGGAGTCAGTCTA-1,2B2_TGGGAGAAGAAACCAT-1,2B2_CCCTGATAGACGAAGA-1,2B2_TACGCTCAGCCTGAAG-1,2B2_AGGACGAAGATTGGGC-1,2B2_CACCGTTAGTCGCGAA-1,2B2_CGAATTGCAGCGAACA-1,2B2_GCGTTTCAGTGATGGC-1,2B2_GATCATGAGCTAGCCC-1,2B2_AGGACTTTCCGTAATG-1,2B2_TCATTTGAGCTGGTGA-1,2B2_CCGATGGTCCTTTAGT-1,2B2_GTAGTACCACTCGATA-1	2B
2B_clone_355	34	4	GTCTATCGATCACCAC,GGTGACTTCCAGGCAA,ATGTAACTGAGGCAAT,GAGTAAACGTTCGCAC,AATAACAAAGTAGAGA,CTAACAAGAAAGATAG,GCTTGTGGGTATGGAG,GGGGGATAATACGTGT,GGCTGCTCCATCGGAG,ACACACGAAGGGCGCT,GGGTCCAGCGTCAATG,GCGGCATGAGTTAGTG,AGAGGAGCATATGTAT,GTGGATATGGATGATT,GAGTGGGTAGAAGGAG,CTTTAGTGCCGTCTAG,AGGTGCAGCTCGGAGA,GTGAGTGGAGATATCC,AGTTGAAAGTTGCAAA,GCTGATTTGATCGTTA,AATCGCCAATGAACTA,GCCACGCGAGACCCGT,AGGTCGTCGAGCGTGT,CTCCATAGGGGGAATT,CTGAAAAGATTGGTCA,AGCCCCAAGCAAGGAG,GTAGAGCTCCGTGATC,AAAAGCTTATCAAACC,GTTTCACCATAGAAGG,ATGTCGCAAATTGAGC,GGGAATCGAATACGGT,AGCGCTTTGTATATGA,ATTAGTTACTTTGGGT,GGAGAGGCGGAAGGTG	2B1_TTACCATAGGGCGAAG-1,2B1_TTGCCTGTCTGGCTGG-1,2B2_TCCGGGAGTAATTGGA-1,2B2_TCGGGTGAGGGCTGAT-1	2B
2B_clone_424	34	26	ACACGACGGTTCCAGC,CTCTGGTTGTTACAGG,GACTAATTGAACGTAC,AGTTGTCGAGGACATC,GCCAAGGCGTTTACTG,GGCTAGAAGCCAGGGA,AGGTGTACGAACCGTT,GGCACTTCATTCGGTG,CGTCCTTGGTCGAAGG,CAGTCCGTGTAGGTCA,ATGACTTAGTATGATC,CGGTGGTAAGTCGGAG,CACCAGCGGGGGGGAA,AATAACAAAGAACGTC,ATGAAATGAACAATAT,GCCCGTCGGGGTGACA,GTAGCTGACTGTGATG,GGTTACGCCTATGGGA,ATTTACGAACTAATGT,AAACCGTAGGAGGAGT,GGTTGGTTATTTGTCG,GGCAGTGTCAGTCAGG,ATTACATCCGTTCTCC,ATGCAACAGTGAGTAA,GCAGAACACGGCGTAT,GTGGATAGCTGTGTTG,GTACGGCAGTTCGTCT,CGAACCTGAGTCCGGG,AGGGACTCCAGAACGG,AGCTATTAGCAAATTA,GTTTATGACAGTCTTA,CTGAATGGATACCATC,AAGTAAAAGTCAGTAT,CGCAAGAGATTTCAAT	2B1_GGGATCCCACCCAAGC-1,2B1_GAACGTTCATAGGCGA-1,2B1_TGGCGTGGTCCGGTGT-1,2B2_CATGCGGAGTCAGCGA-1,2B2_GTCTGTCCATCCAACA-1,2B2_TGGTAGTTCGACACTA-1,2B2_TCCTTCTAGAGGCCAT-1,2B2_ACAAAGATCTTGGCTC-1,2B2_TGTCCTGGTGGTCAAG-1,2B2_ATCTTCAAGTACGTCT-1,2B2_CCTCCTCTCGAAGCAG-1,2B2_AAACGCTGTAAGATCA-1,2B2_AGACAAAAGGCTAACG-1,2B2_GGGATCCTCGTGTGAT-1,2B2_CTGCCATGTGACAGGT-1,2B2_TGCTTCGGTTAGCGGA-1,2B2_CCTGCATGTCCAAGAG-1,2B2_TCTATACTCCCGTGAG-1,2B2_AACCATGAGTATGGCG-1,2B2_GTCTTTACATCCTATT-1,2B2_TGATGGTCAAGTTTGC-1,2B2_TTTCCTCCAACAGCTT-1,2B2_GTGGAAGTCCTGTTGC-1,2B2_TTCTAACCATCTGCGG-1,2B2_GCGTTTCCAGGAGGTT-1,2B2_AATAGAGTCGCAATGT-1	2B
2B_clone_5	33	38	ACATCTCTCGTCGTTG,GATGCGACCAGACACA,CGCGGAGGCAGAGTGG,CCTGCTCGGTTTATTA,GACAGCTTGCACGGGG,AGGGGCTTATGTCGTT,AGTTATGGCTTTGACA,GGTAATGGATCGATAA,GGCGCAAGATGACACT,CGAGCAAAAGTTCATT,GCCCGAACATGAGTCT,ATAAATTTGTCGCAAA,GGGTATCTATCGCATA,GGGAACTTACACGATT,ATGGAGAGACAGCGTT,ATGGGCATGGGAAGGG,GTTGCCAAGGTTCTTA,ATAGATGACAGAGAAT,CTTTATAAATTTGGAG,GGCGCCTAGATGGCAT,AAGTCGGTCTCGAAGA,CATCGAATGTCAGGTT,CTGAGGCTACACGTGA,GGTAACGGGTGGCTAG,AGATAGCAGTTAATAG,GTGTGACGCAGCATAA,ACTAAGACGCGTGGAA,GCCGGCCGAAGTGAGA,CGAGAATAAGTTACGT,AAGCGCATAAGCGTGA,AGAACATAAGCTCCCA,ATTAGAAGCTGGCGGT,CAACGGGACTGGGGGT	2B1_GTTCGCTGTAGACACG-1,2B1_TGCAGGCTCCACGGGT-1,2B1_GAGTGAGAGGAGAATG-1,2B1_GACAGCCAGCATGAAT-1,2B1_TATCGCCTCCGGTAGC-1,2B1_TCGGGTGAGACATAGT-1,2B1_GTTCGCTAGTGCGTCC-1,2B1_CACCGTTTCGCAATTG-1,2B1_CATTGTTAGTAGAGTT-1,2B1_GGGCCATTCTCATAGG-1,2B1_TCTATCAAGGCTTAGG-1,2B1_TCTATACCACTTACAG-1,2B1_TTTCATGCAGACCAGA-1,2B1_CAGGGCTAGCACTGGA-1,2B1_CAGGCCATCCCTTTGG-1,2B1_GTTAGACGTACTGGGA-1,2B1_TGAGGGAAGCGAGTAC-1,2B1_TCGACGGAGTCTAGCT-1,2B2_GTATTGGAGCCTCAGC-1,2B2_GTTGAACTCCTTCTTC-1,2B2_ATCCACCAGAATACAC-1,2B2_GAATCACCATCGTCCT-1,2B2_TAGCACACAAACGTGG-1,2B2_AAGCGTTCACCCAATA-1,2B2_AGAACAAAGCACTAGG-1,2B2_ACCCTCAGTTCCACAA-1,2B2_TGTTACTGTATTAAGG-1,2B2_TTTCCTCCAGGAATCG-1,2B2_TCCTCCCAGGTTCCGC-1,2B2_CTTCCTTGTTCTCGTC-1,2B2_CCGGGTAAGAAACCCG-1,2B2_GACCCTTGTGGCTTAT-1,2B2_TTTACTGCAAATGATG-1,2B2_AATAGAGCAACCGCCA-1,2B2_GGCTTTCGTTGCAAGG-1,2B2_GAAGAATTCAGCCTTC-1,2B2_TGTTCATGTACTGGGA-1,2B2_TTGAGTGTCGCGCCAA-1	2B
2B_clone_15	33	23	ATCCACGAAGTCACAG,AGAAGTGGATGCGGCA,GAGGACTTGTGCATGG,ATCTGACGGTGGGAAA,GTTTACGGGAATGCGA,GACAGTTCCATTAGCT,ACGGGGAAAGAAGTCA,CACGCTTAGTTAACGG,CGTTACCAAGTGATGG,GATGATAGACTGGTAC,GTATCTTGGCCTGGTT,ATAAATTTCTGGGTTT,ATCCGCGAGTAAGGGG,GCCTGTGTGGCTCGGG,GCGCACAAACCGCCTG,GTTAATTAATGCGTTC,GTGTACTTAAATCACT,AAGGAGATGTGGACAA,GGGTGGATGGTCCCGC,AGGTCTCCAACGGAGT,GAACAGTGGTTAACTG,AAATGTTTGCGCGGGA,ACAACGGGGTGGGGGT,ATATAACTCCGTCAGA,ACGGGCCTCGGGGTGA,ATTGAAATCAAGATTG,GCGTCGGGGAATGTGA,CATGCAAGATGCATCG,ATTTATAAAACTATCT,CGGTGTGCGTCTATAT,CGACGTCAACGGGAAC,CTGGACTCGATACGAG,ACTAGCTGCGAAATTC	2B1_ATCCGTCAGTTGGCGA-1,2B1_AGCCACGTCGTTGTTT-1,2B1_AGACCATGTGTCCAAT-1,2B1_CTCCCAAAGCCGGATA-1,2B1_TTCTTGACAACCGTGC-1,2B1_AGACTCACAATAGGAT-1,2B1_GGAACCCCACTGAGGA-1,2B1_TTAGGCAGTACTAGCT-1,2B1_GTGCTGGGTGTGGTCC-1,2B1_TTGGGATGTGACAGCA-1,2B1_GACGCTGAGGTCCCTG-1,2B1_TTTACTGCAATTGCCA-1,2B1_AAGTGAATCCGTTGAA-1,2B1_CTAGACATCGTAACTG-1,2B2_CGTGCTTGTTCCAAAC-1,2B2_GGAGCAATCGAGAAGC-1,2B2_GTGATGTGTACGATGG-1,2B2_TCATTACGTGGACTGA-1,2B2_TCCCATGGTATTCCGA-1,2B2_ACCTGAATCCACGTGG-1,2B2_GTCTGTCCAAAGAACT-1,2B2_GTGTCCTCACGAGGTA-1,2B2_AGCGTCGAGCTCTGTA-1	2B
2B_clone_146	33	3	ACCCGAGTGTGTCCAT,CCAGGAGACCAAATTA,CGAGGATTGTGGAGTT,CGGAGGCAGTCCGTAG,ATGTATACAATTAGCT,CGCTACAAGACGAAAA,AAAGGATGAGAGGGAG,CTTAATCTATGGACAC,AAAGACGAAATTGGAT,ACCCCACCCAGGGGGT,GCTTGCGTCCGCAAGG,ATCGAGGGACGTAGAG,AGGCGGGAGCCACTCC,AGCAGTTCAGTTAGAC,CGGAAATAATAAGTGG,ACAAAGTAACTAATTA,GGTTATATCGACCTGG,AAATGCTTACGTAAGC,AGGAGTCGGGATATTT,AGGGGTGTCACACTGA,GTCAAGTGCGTGAATG,CATGGGCCCAGGGGGA,GAGCGATTACATGTAA,GTTAATGCATCGAAGG,ATCTCTTACAGTGGTG,GTGGAGTGGTGACAGT,AAGCATGGGACAATCA,GAATGGCGATTGGTTT,GTAAGAATCAAAGTGG,GCGGAAGGGATGCGGT,GTGGATGGCGTTGTGG,AATTGATTGTGGAACA,CGTGAAGTGTCTAACG	2B2_AGGAGGTGTATGAGCG-1,2B2_AGGTGTTTCAGTCTTT-1,2B2_GAGACCCCAATAGTGA-1	2B
2B_clone_246	33	3	CCTTGTAACAACAATG,CTACGCAAAGGTCGCG,GTTAACGAACCAAATA,GCGCAAATGTGCAAGC,GGGCGTATGCCCCCTT,CGGAACGACTGCGAGA,AGCAGATTAGGTATAA,CATTGGTTAATTATGC,AACAAGCAGACACCAG,AATTCTAAGAAAGGTG,ACACCGTTGCGTGTAG,AATGATGTCCATCTTT,GGGGCTGAGGCGAAAA,GTGTATGGCACCCCTG,GCTAGTTACTCACTAT,AATGATGTAGTTGGAG,AGTTCTTAGGTGAGGA,ATCAAGAAGGCGGGAT,GTCACGGGCTACAGCT,AAATAGTAGTGTCCAA,ATGTGGGAAATTAATG,GATAGATACCTAGGGT,ATGAGAGGATTGCCGC,CTGGGGTACGAACAAC,ATTCGAAAATTGGGAA,ATTAATTTGCGAGTAT,GTCGGGGTGGGTAGTC,CATAGGGGAATCGAAG,GGCTAATGGTGAGATT,ATAGGTGAGACAGTCC,ATGCGTTTGCCGATCT,CATTGTAAACGTCTGA,GGGGAACAGACGCAGG	2B2_CCTAAGACACGGCACT-1,2B2_TACACCCTCGTCTAAG-1,2B2_TAATCTCAGTGCCCGT-1	2B
2B_clone_317	33	11	ACAGCAGGAGGCAGGG,GAGAACTTGAGTATTT,CTGAGCCCAAGGGTAT,CTGGGCTCCTAGAGGC,CGAGATGGGTTCGATG,ATTTAAGACTCTCCTG,GGGTAGAAGCGAGATG,GTGTAGGCCTGAATAG,AGGTAAAACTTTCGTT,ATGTCGCCAAGCCAGT,GAGACTCGCTATAGGT,GACTATCGCGTGGCAT,ACCAGTATGGTGATGA,GGACGCTGCAACCGGG,AAGCAGGCGGAGAAGA,GGGGGAGGGGTAGAAG,GAGTGTGGACTAAGGG,ATGGATTAATTGAGAG,GTGTGTTGACATGTAC,GAGGGGGGAGGGGGGA,CTGCGCATAACCACGT,AAATAGTTAGTAATCG,GGCGCTGCAGATCCTG,ATTGCAGTGTTAAGTA,ACTCGTAAGGGCAAAA,GGGGGATAATACGTGT,GGCCGAATGTTTCCTA,CTACCAATATACACTA,ATGGGGCGCTGAGATT,GGGTGCGCCAAGATTG,GATGACTCCATAATAA,GGTCATCGATAAAGTT,GTACGGTCCGGTGAGT	2B1_ACCCAAATCGGTGCAC-1,2B1_TGTAACGCAACCCGCA-1,2B1_CAGTTAGGTTGCCGAC-1,2B1_CGACAGCGTAACGTTC-1,2B1_GCGTTTCTCGCGTTTC-1,2B2_CATGCGGAGGGTACAC-1,2B2_AAACCCATCACTGGGC-1,2B2_GCATGATGTTCTTGCC-1,2B2_GGGACTCGTCACTCAA-1,2B2_CGTGCTTAGGAACGCT-1,2B2_ATCCCTGAGTGAATAC-1	2B
2B_clone_39	32	118	ATGTAGTCGCTCCGCT,ATATACTACTGCACCT,GGTCGTTAGAAGGATT,CGCGCAGTGTGGCGAT,ACGCCCGTACATACGC,GTGTGTTAAGGTAGTT,GCACAATACCGTGATG,ATGGGAGACCCTGCTG,AGGCGCGACAGGCAGT,CCAAGGGACGAAACGA,GTTTAGATATCTGTGT,CCTGAATGGTGTATCC,CGAAGTTCAAACGTGC,AATAATACCGTAATAG,AGCGAGTTCTTCAGTT,ATGCACCGCTGCGGTG,CAATATAACGTGGAGG,AATGCGCCGTTCCATT,GTAAGTTTGTTAACGC,AGCCGGCTCATTCTTT,GTGGGAACATTGGAGG,ATTCATTACTCACCAC,GGGTGGTGCTCGCTGA,ATCTAAGTATTTCTTG,GATGGAATAGTGCTGG,CAGCCGGGGGGCACGT,ATTACCTAGGATGAAA,GTAAAATTACGTCTTA,AGAGGCTCGCATCGGG,GACAGCATACAGCGGA,GTTGAAAAAGTGGATG,AGATCGGGGAGTCTAG	2B1_ATGAGGGCACCTCAGG-1,2B1_CACAGGCAGCTTCGTA-1,2B1_TGCTCCAGTGGTCTGC-1,2B1_TCCGATCGTATGGTTC-1,2B1_CAGCGTGAGGGTAATT-1,2B1_ATAGGCTTCTGTGCTC-1,2B1_ATCCGTCAGACTAAGT-1,2B1_TTGTGGACATTGAAGA-1,2B1_TTCCTTCTCTGCCTGT-1,2B1_GAGTGAGTCTCTATAC-1,2B1_TCCTGCAGTCAGCGTC-1,2B1_CCTCTCCTCACCCTTG-1,2B1_TATGTTCAGGAAAGTG-1,2B1_TGGATCACAGTCACGC-1,2B1_TCGGGACTCGCAAGAG-1,2B1_TGTAAGCAGCTGCGAA-1,2B1_TCAGTCCAGGGCGAGA-1,2B1_CCTTCAGAGTTACGTC-1,2B1_CTGAATGAGTCAACAA-1,2B1_CAGCGTGTCCCGAGAC-1,2B1_CTAGGTATCAGCGCGT-1,2B1_TCGTGGGGTACAATAG-1,2B1_GGGTCACGTTCGGCCA-1,2B1_CCTCTAGCAATGAAAC-1,2B1_GGCTTTCAGTGTTGAA-1,2B1_GTGACGCAGTAGAGTT-1,2B1_CTCTGGTCAACATACC-1,2B1_CATACTTGTGCATTTG-1,2B1_GTTACGATCCAGTTCC-1,2B1_CCACTTGGTGAAGCGT-1,2B1_ATTCTTGAGGGAGGGT-1,2B1_TGAACGTTCGCTCATC-1,2B1_CGAGGAAAGCAACAAT-1,2B1_GGGCTACGTTGCATTG-1,2B1_CCGAACGGTATCCCTC-1,2B1_AACCACAGTCTTGAGT-1,2B1_ATAGAGACATCCGAGC-1,2B1_ACCATTTGTATAGGAT-1,2B1_ATTCTTGCAGGTGTTT-1,2B1_GGTCTGGGTGTCCCTT-1,2B1_GCGATCGTCGCCATAA-1,2B1_ATCTCTATCCATTCAT-1,2B2_CTAGGTAAGTCCTGTA-1,2B2_TCATACTAGATTGACA-1,2B2_GCAACATGTTCAGGTT-1,2B2_AGCGCCAAGCGATGGT-1,2B2_CATGGATTCCACTTCG-1,2B2_ATGGTTGCAATTTCTC-1,2B2_GCATCTCTCCGATCGG-1,2B2_TCATTACGTTTACCAG-1,2B2_ACACCAAAGTAGTCAA-1,2B2_TCCACCAAGGATCACG-1,2B2_GCCAGCACAGAAATTG-1,2B2_CATGAGTGTATCGTTG-1,2B2_TCACTATGTGTACATC-1,2B2_CCTCTCCCAGAGCCCT-1,2B2_TATACCTAGGATCATA-1,2B2_AGGACTTCAAACTCTG-1,2B2_GGGTGTCTCAGGGATG-1,2B2_CCGGTAGGTTTACCTT-1,2B2_GGTCTGGAGTGACACG-1,2B2_AAAGAACAGTGTTCCA-1,2B2_AGAACCTGTCTGTGCG-1,2B2_AAAGGGCCAGCAGTAG-1,2B2_AACGGGATCACGACTA-1,2B2_TGTTCTAAGAAACCAT-1,2B2_CCGTTCACAGCAGAAC-1,2B2_GTCGTTCCATAGGTAA-1,2B2_TCCTCCCGTGAGTAGC-1,2B2_CATACCCGTCTTCCGT-1,2B2_GACCGTGGTCGTGCCA-1,2B2_CGGACACTCGCGTGAC-1,2B2_GCCAGTGGTCAACGCC-1,2B2_ACGGTCGGTTCAATCG-1,2B2_TCGTCCAAGCCTTTCC-1,2B2_TTCGGTCCACATTCTT-1,2B2_TGATGGTGTCGCATCG-1,2B2_CATCGGGGTAGTCGGA-1,2B2_AGGATAAGTGCGTGCT-1,2B2_CCATCACCAGAAGCGT-1,2B2_CTCGAGGTCTAGGAAA-1,2B2_GGCAGTCAGTTTCAGC-1,2B2_ATCATTCAGCAGTACG-1,2B2_ATGATCGTCCGTGTGG-1,2B2_GAATCGTAGGAGGGTG-1,2B2_TACTTGTTCTCGAACA-1,2B2_TGCCGAGGTGACCTGC-1,2B2_ACTGTCCAGGTGCCAA-1,2B2_TGGTTAGTCCATAGAC-1,2B2_GTGGGAAAGTGGCCTC-1,2B2_GGGCTCAAGCACCTGC-1,2B2_GGTGATTAGAGAGGGC-1,2B2_GTGAGTTTCCGAAGGA-1,2B2_CAGATACAGTCCCGAC-1,2B2_AATGAAGAGAGTAACT-1,2B2_ATTCGTTAGGCATGGT-1,2B2_TGTGGCGTCTGCGGGT-1,2B2_GAAGCGATCGACGACC-1,2B2_CCGTAGGAGAGGTATT-1,2B2_CTCCCTCTCAAGCCAT-1,2B2_CTTGATTAGGACTGGT-1,2B2_CTCATTATCAAACGTC-1,2B2_TTCCTAAAGGGATCAC-1,2B2_TCACATTTCCGCTGTT-1,2B2_GTAGAGGCAGTGGGTA-1,2B2_CTTAGGACACCATATG-1,2B2_ATCCGTCAGACTGGGT-1,2B2_CTGTGAACAGGCGAAT-1,2B2_GCATGATCATAAGCGG-1,2B2_CTCTGGTCAAGACGGT-1,2B2_GAAGCGAAGCTGAAGC-1,2B2_CATCCACAGTCTGTAC-1,2B2_AAGCCATTCTCCTACG-1,2B2_GCAGCTGGTTTCCATT-1,2B2_GTGCGTGGTTGTCATG-1,2B2_CTGCTCATCTGGAAGG-1,2B2_ATCGTAGCAAGGCAAC-1,2B2_TGAGACTAGCAGCCCT-1	2B
2B_clone_107	32	11	ACGCATAAGAGACGGT,AGAGAAGGGTCAGGTA,GTGCGAATGTGTGCTG,AAACAGTTATCGCTTT,CGAAATGACTAGCGGC,CAAGACCTCTAAGTGA,ACGGGTGTGGTGGTAA,CGGGATGCAGCAAAGT,ATAAACTAAACACGTT,AGCGACGAGAGGGGTC,CTTTCGCTCTGTATTC,GCTCGAGTATTTCTAA,AAGCCAAGATGGGGGG,AAAACGAGCTTTGCTC,AGGGATGTGACGGGTT,CGTTAGTTAGTCAAGT,CCCGGGGCATCTCAAG,GGCTCGTAACTTATGA,GTGGCGTACTCAGTTT,CACGCGAACCGCGGAC,ATGTGTTTCGATCGAC,GGCTGCGGCTCTACCA,GTTCCTCAAACCAAAA,AGTGATTAGCTGCGAC,CGTCGGGGATATAGTC,GCTAGTTCACACGGTG,GGGTGCCAAACAATAT,CTTTCGGGAGCAATGG,AAGGGCAGGTATGTTA,ATCTAGTGATGGCGGT,CCACGTAGGAGAATAT,AGAGAATCACGGGCAG	2B1_GTTGTCCCAAGTGCTT-1,2B1_TTACCGCGTTTCTTAC-1,2B1_CTTCCGACACATATCG-1,2B1_CACCAAAAGCTATCCA-1,2B1_TGAGGAGGTTGTGTTG-1,2B1_AGTACCACAGAGGGTT-1,2B1_AGGAATAGTGCTTATG-1,2B2_AACGAAACACTAGGCC-1,2B2_GATAGAACAGTGGCTC-1,2B2_ACTATGGCAGACAAGC-1,2B2_CGAGGAACAGCACCCA-1	2B
2B_clone_187	32	5	AGCGATTAAACCGTGC,AGTAATCGCTTTGTGC,GTGGGCGAGTTAATGG,GGCTATTTATATATTG,GGCTACTAATAAAATC,AGGAGGTGAATAATAC,GGCTAGATGGACGGAT,ACACGTTAATGTAAGG,CCGTAACACCAGATAA,AAAGACGCCGACAAAG,GTGTATTCAGGGAGTA,CACAGGATGCGTACGA,CATACGTCGCGAATGA,GAGTAATTGATGGATC,ACGTCAGTAGTAAGAT,AATGGTGGGTTACGTA,GCGGAGATAATAAGTG,ATTGGGGTATGGGTAA,CTTCCTAGAATTGGTT,GCACACGGGGTAGGGG,GCGGATTTCTTGATAG,CCATGTAAAGTTAGCA,AGTGGGTTATGGGAGC,AATTCAGAGTCGGTGT,CGGTATTAATGTGGTT,GGACAGCGGGCCGAGG,GTACAGGACCAACAAC,AGGGCCTAACTCGTTT,CCGGGTCTCTATCTGG,CTCGGGTTGCTGCGGT,CAGTGTAACATCCGGA,AGCGGGGTCTGTATGA	2B1_AATCGACCAGCCATTA-1,2B1_ACCTGAAGTATGGGAC-1,2B1_GCGGATCTCCGCATAA-1,2B1_ACGATCATCCTGGGTG-1,2B1_CATGGTACACTTCTCG-1	2B
2B_clone_190	32	4	GAATGTGAAGAAAGCG,GGTGCATTGTACGTGT,AATGAAAGACCCCAGC,CGGGGCCCCGCACTAC,ATTTCTGGATGTCGTG,AGGGCTCTAATTCGGA,GGAAATTAGTTAAAGA,GGGGAGGAATTAAATC,CAATGTATCATTACCA,ACCAGTATGGTGATGA,CCCAAGGAGCGTGGCG,CCGCCAACGCAACGTC,GTGAACACGTGAATTT,GCAGCAAAAGGCGGGG,CGTGAGGACAATCCTT,GGTCATGTGCCGACAG,CCTGATGGAAAACAGC,GGTAAGGTCCTGATCG,GTTGCATTAAATCTTT,CAGGCGTACGAAGGCT,CCAAGGGCGAAGGGCA,AAGTGAGTACCAACTC,CAGGGTATAATGCGTG,GAGTGACGGAGGGCGT,CGAAAAGGCCAAACCG,ATATGCACAACCCTTG,GAGTGCGGACGTATGA,AAATAAGGATGTAGCA,CACGCCAGATTAGCAG,AGCCCCACCCGACGTG,CACGGCGAGAAGGGCG,GTTTCAGTGGATGTGC	2B1_GATTCGAAGGGCTTCC-1,2B2_AAGCCATAGGACTTCT-1,2B2_CTCACTGGTGACTCGC-1,2B2_GCCAGGTAGAGGCGGA-1	2B
2B_clone_260	32	8	GGATCATTCGAGGTTT,ATACCAGAATCCGCGA,GATACACGGCGGACAC,AGGAACGCGACGCAAT,ATTCAGATCCAACGGT,ATTAGAGAACAAAGTG,CAATGATAATTGAGAG,AGGTCATGAAGTGGAA,GGGGCGGGGTAACGGG,ACGGGTGTGGTGGTAA,AAATAAGAGACTCGAG,GTTTGGTTGATTATAC,GTCGCGGGAGGAAGGA,CATACAAGCAAACAGG,CTGTGGTGCAACCGGT,GTATACGTCTTACCAT,ACTAAAGACTTTAAGT,GCGGGTCTCATAAATT,CGGCAGTTAACCCGTG,ACCGAGTGACTAGTAC,GCCCAATTCAAAGCTT,AGGGAACCAGGTGTCA,GGGTAGACGAGAATGA,ATGGGATTGCAGATGG,GGAGCTTAATGAATTA,AGTGCTTTGGGGAGAA,GTACATTAAACAACGT,AGTCCGGGGCTTAGAC,CTTTGTCTATATAAAT,ATATATGTATGGGGAT,ATGAAGGCCCCAAGGT,CACAATTTATAGGGCG	2B1_TTTCATGGTATGCTAC-1,2B1_GGGTATTGTTACGTAC-1,2B1_TGGTTAGGTTAATGAG-1,2B1_GTGAGGATCAGCGCGT-1,2B1_GGCACGTTCACTCTTA-1,2B1_ATTCTTGTCTCTTGCG-1,2B2_GACCGTGGTCTAGATC-1,2B2_CACAGATCATCGAGCC-1	2B
2B_clone_264	32	5	CCACCCGGGTTGCTCT,AGTCGCCGCACAACAT,ATTTGCGGGAGCAGGT,AGCAGCGGAGGCAATG,CCGAGTCACATTGTAT,GGCCACGGCCAAGGCT,CGTACTGGATCTCGGC,CACCAGCGGGGGGGAA,ACGCCTGGAGAAGATC,GGATAGGCGTAAGCTT,AAGTCTAGATTTGGAA,CTGGCGTTGGTACGGG,CGGTCGCAGTAAAATG,AGGTGTGAATTGCGCG,AAGGGGGGGAATAGGA,GAGAATCGAGGCGTTA,AGTTATGTGTGTAAAA,GGAGAGACCACGAATA,GAGTATGACCTGGCGT,AGGGGATTCAATGCAC,ATGCGTTTACAGAGAA,CGTTGTATGTACGCAG,AAGGATATCTCGAGCC,CATAGACGGGGTGACA,AGATATGGACCCCAGT,ATCTGCTCCCGTGCTT,GCACGGACCCAAGGCT,CTTTGAATAATAGGAG,GTACCACGGATGAGGA,GTGTAGTGGCATGTCA,AAAGAATGGTTCGCTC,GGGGCATTCAACAAAC	2B1_TTTGACTTCAACGCTA-1,2B2_TCCATCGCAGGCACAA-1,2B2_AGGTAGGAGGGCGAGA-1,2B2_CTGGCAGCAAATACGA-1,2B2_TCTATACAGCCACAAG-1	2B
2B_clone_308	32	9	GATAGCGGATTGCAAA,ACCTGGTTAGTTCCTG,ACCCGCCGATATCGGG,CAGACAATGCGTATTC,ATGGACAGGTAAATTG,AGGTGTTTATAAAGTC,AAGCGGTCGAGAAGGG,AGTTATTTGCATGTTT,CATCATACGGCAACTT,GGGGCCCAAGGTATGA,CTTGGGTCATATACGG,AGATCAGTCTTAGACT,CCACCCGGGTTGCTCT,GAAAGTGAGAGTATGG,GAGAGTCTCTTGAGGT,GAGCGCCCGCTTCGTG,AGAGGAAAAGGGCAGA,GGGCCTAAAGTACTAA,AATTAGAGAGTCAGTT,AACTACGGAGCTGCGG,ACTAAGTAGGAGAAAC,AGTCCTTTGAATGGGG,AATCCGATATTTGTAA,AGTGAGTTAATAGATG,ACAACTGTAGTGGTTA,GCGAAAGGGTTTATGG,AAGTCGGTATACGAAC,GGTCGGATCAAAAAGA,GCCGGGGAGTTTAGAG,CGATATTTGGGTAATA,ATGTGATTATGGGTTG,CAGGGGGACACCCCGG	2B1_CTAACTTAGTCGAATA-1,2B1_GGTTGTATCAAGAGGC-1,2B1_TCCATCGAGGCGTTGA-1,2B1_ACCTGAACAAACTCTG-1,2B2_CTCAGGGCAATAGAGT-1,2B2_TGCTTGCCAGTCGCAC-1,2B2_AGCCAATGTCTTCATT-1,2B2_CGATGGCCATTGACCA-1,2B2_GATCATGCAGCAGTCC-1	2B
2B_clone_382	32	6	GTTACGGTCAAAGTAG,GTTTCGTGAAGAAGAG,ACACCTGTAGTTCTTC,AGGAGTGCAAATAGCT,AAGTGTGAAAGAGTTG,GTACGTCCAGCGAGGG,CGAACAGGATGTCCTT,AGTCATTGGATGCATT,GTCTCTGTATATGAGA,AGGAGTGTAGTGAGGA,AATGGACAGTGTAAAG,GGGTAGTGATCTGTAG,CCGGATTGGCGCCGGA,GGGAAAGGGGGTGGGC,GGACCGACAACCAAGA,GTTGATCGCCAGGTTA,ATGACTTTATTAGCAA,ACTTAGGTATGTGTGG,GCATCTGTGTATAATC,ACGTGAAAGCAGCACA,ACTGCAGGGCCCCCTA,AAGTGGCGCTGGGTGA,AGCGCCGTCGGCATGT,GTAGGCATCGGTGGTC,ATAAAATTGAAACTTA,AGATATATGGGCAGTA,GGGGGGGCGGGCACTG,AAGCACCGATGAGAAC,GTCAACATGCTCGGCG,AGCGGAAAGAGCGTGT,GGCTGAATGTGCAGTA,CACTGTCGGTTACCTT	2B1_TGTCAGAGTTCGGGTC-1,2B2_AAAGTCCAGCAGATAT-1,2B2_TGTCAGAGTGTCTTAG-1,2B2_GTCAAACGTTCATCGA-1,2B2_CGAGGCTGTTACACTG-1,2B2_TTACCATTCTCCCATG-1	2B
2B_clone_400	32	7	GTGGGTTCAGTTAGTG,AGTTACGCAGTAGCGC,CATGGCTCAAAGAGTC,AAGAGTCTGGAAATGC,CAGGGGCCCACTATCT,AAATCTGTGCGTACGC,CTGGGCCAAGTGCACT,CGAACAGGATGTCCTT,CGTAATTTATAACGTA,ATCAGTGAATTAAGTG,CACGGCGAGAAGGGCG,AAAAGAATCTCAGGCA,GGAAGGTCGTAGGAGG,ATGGATTGAACCAAAA,CCGTACGGGATTCCAT,AAGAAAAGAACAAGAA,AGTACAGAAAACCGAA,CCGGCATAGAGTAGAA,CAGCGGGACTGCATGT,AGTGAATGGTGGATTA,AGGGGGTTATAGGGGT,GCCAAGCGCGCGATCA,GAAGGAAACTTTAGAC,GGGTATTGACATATTA,ACTTCGTTCCAGCTTA,ACGGGTTGCAATCTCC,AATTGAAGGATTGGGG,GGAAGGCTGCACAAGG,CGGCATTGACCTGGAA,CACAGGTACTTTCGTT,AGGGAGGGGTGTCTTA,GGTTAGGAGAGAAGCC	2B1_TCCTCGAAGCAAATGT-1,2B2_AGACTCAGTCATACCA-1,2B2_TCATGGATCCTAAACG-1,2B2_AGTAGCTTCGTCGATA-1,2B2_TACTGCCGTGGTCTTA-1,2B2_ACGTACATCGCCATAA-1,2B2_TGTTGGATCCATAGGT-1	2B
2B_clone_514	32	3	CTTTATAAATTTGGAG,GCCTGGGGCAGTGGGG,GGAAATCAGGAGATCA,ACGCAGAAAGGGATGC,AGGCGAGTGAAAAAAT,CAGAGATGCATTATTT,CCGGACACAGGGGTTG,GTTGAAATGTTTGTCA,GTACGGTGGCGTATAG,GAAGAATGCATTAATA,GTCTATTTATCGAAAA,GCCCGACGGTCGGAGC,AGCACTGAGTATGATA,ATAAGGATGACTGATA,CATCGTGGGTATACGG,GTTGAAGCGTACGGAT,GGCAATTCGTTTGTTA,ATGGAAGGATTAAGGG,GTTAACGGAGATAGAT,GGTTAAGACGACGGTG,AGGGCAAAACGACTTT,GGTTCAGGCAGAGTCC,AGAGGGAAAAACAAAG,GGGGATCGGAGTGCTG,AATTGAAAGTGTCAGA,GCGTAGTAACACGTCT,GATAACAGGAATAAAG,GAAGACTCGGATGGTG,ATTAGAAGGGTTCCTA,GGAAAAAGGGATATTT,GTCAAAGTGTCAGTTC,GTAGGGGAAGTTGTCC	2B1_CATTCCGCACAAAGTA-1,2B2_ACGATCACAGCTACTA-1,2B2_TACGTCCGTGGCTTAT-1	2B
2B_clone_169	31	24	CGCTATTCATCTGAAG,CGGTGTTGGTGGAGGT,GGGCCAGACCCTGTCC,CCCTCGCGGCATACGA,AGGTATGAAGTTATTA,ATCGAGGGGAAAGTGT,AAACGGGTGTAGCATT,AGCCGTGTGGATCCCC,GTATCGACACGGGCTT,CTTCGTCGGACTAGAG,AAAAGACTCCATCCGA,CAACGTTAGCATATTA,CCCAAACAACATCTTT,AATTATTCCAAGGGAG,GGTCAATGGTAGGCGC,ACTGCTACCGGAAGGA,AAATGGTGACGTAAAC,GCGGGGGTGTAGGTGT,GTTTAATTGAGAGCAG,GAGGAAAGGTGGCGTA,AATTACGTGAGTATTG,GGGCATTGCATAGTGG,AAGGAGAAAAGGGCAT,ATTTCTATACCGGGGA,AAATATCTGAATGAGT,ACGCGAATATTCAGAA,AGGGCACGGAGAGTCA,ACGAAACCGAGGAGAT,GGGTGCGGGCGCGATT,CGAGCTTCAAATCCCT,ATTTCAGAGTTGGTTT	2B1_GTCCACTAGTGGATTA-1,2B1_TGGGCTGCATGGACAG-1,2B1_CCTACGTAGTAGCAAT-1,2B1_TTTATGCCAAATTAGG-1,2B1_GATTCGAGTAGGACCA-1,2B1_CGCATAATCTAGTACG-1,2B1_TCTACCGCATTAAAGG-1,2B1_TTTGTTGTCTAGACAC-1,2B1_TGTTGGATCAGTGTTG-1,2B1_GGCTTTCGTTATGACC-1,2B2_TCGTGCTTCCCTGGTT-1,2B2_ATCTTCAGTCCTGTCT-1,2B2_TACTTCAGTTAAGACA-1,2B2_AAACGCTAGACATGCG-1,2B2_TGCGGGTGTCGTACAT-1,2B2_TGTAAGCAGATGTTGA-1,2B2_CCTCTCCCACGTCGTG-1,2B2_CCTCAGTTCTAGGCCG-1,2B2_TCATTTGAGCATGCGA-1,2B2_GACTGATCACCGGTCA-1,2B2_GGTGATTGTCTGGTTA-1,2B2_GTCTCACCAACTAGAA-1,2B2_ACATGCAAGCTCCACG-1,2B2_TTTGGAGTCAAGCTTG-1	2B
2B_clone_172	31	13	ACAACTAAATAGAAGT,AAGTAATGATAAAGCT,GGTTGTTTAAGTATTT,CATTGTTTAAGCAAAC,GTGGGAGTGGGGGGGG,CGACGATTACATACAC,GCAGGTGGGCACCTTC,CCAGCAGTCAGTAGCA,ATTTAAGAGCATAGGG,CTGCAGTAGTTGCATC,AGGTGGGTAAGAAAAA,GCCAGTTTGCTTGTAT,GATAGGTTACTTCATC,GATAGTGGATTGGACC,AACCACGGGGCAGTGG,AATGGTACGAGGCGGA,CTGGATGAGCCTGTTT,ACTAACGTAGTAGTAG,CTTAATGGAGATCCAA,CAGTACGGGCAGCAGT,GGCGGATGCGTCAATA,ATTGGGTGCCCAGGTG,AGCTATGCACCTGTGC,CCATAAGTGTTACGTA,GATGGTTCAAGAGCGA,ACGGGGTGGGTTGGCA,CCTTCGCAAGCAGCAA,ATGTACCTGCCGACTG,ATCCACCCGGATAATA,ACGTAGTGGGCTATGG,GTTGATTAAGTCGGGA	2B1_AGGTGTTAGACAACAT-1,2B1_ACTTCGCCACCAAAGG-1,2B1_CACCAAAGTCACTTCC-1,2B2_ATTTCTGGTTGGCCGT-1,2B2_AATTCCTGTCAGTTTG-1,2B2_AGACCCGAGCCGATCC-1,2B2_AGGCTGCTCTTGTGCC-1,2B2_TCATGGATCATCGCAA-1,2B2_TCTTTGACAATTCTTC-1,2B2_TCCTCGATCAGAGTTC-1,2B2_GTTATGGCAGTCTACA-1,2B2_TTGGTTTAGAGCAAGA-1,2B2_CATCGTCCAATTCTTC-1	2B
2B_clone_231	31	21	CGTTGCCTATATGTAA,GCAGACGAGTATGGCA,ACGTAATACTGGGATT,CTATAGCGGGGGAATG,GCTACGCACATGCTTA,GTTAGTATATAACTAT,GAGTGCAGGGTCACTC,ATCAAAGAGCGCCCTG,GACAATATGGCACGGT,ACTAGGGACCTTAGTT,GACTGACGACCTAGGT,GGAAGCTGATGTCAAT,AGGTGGGAATGACGGT,CGGGGCTAAAAAACAT,AACCCGAAACGGCAAT,GACGGGGAAGCGGTAT,AGGAGATTGGCGAATG,GTCGATGGACAGAGGG,ACGACAGTGAACCGAT,GGTTGAGTCGAACAGC,AAGCGCAGAGTGATCA,GAAAGATAACTGATAC,CTATAGGGAATCGGTT,GGTTAAGAGCGCCAGG,GAAAATAAGTATCCAG,AGTCGAAAGTTGCATG,GAGTGTGCCGGGGGAA,CTAGATCAGCCACTAC,ACTTAGGGGCTTAACT,GGGCCACAAGCGAACA,CAGCGACTATGCCGAG	2B1_GGAGGTAGTGTCACAT-1,2B1_TGCCGAGTCTGTCAGA-1,2B1_GGAGATGTCTTCTAAC-1,2B1_TCAAGTGTCGGACAAG-1,2B1_TCCCAGTAGGATTCCT-1,2B1_AGGCATTTCTCTCAAT-1,2B1_ATGGATCAGGATCATA-1,2B1_GGCTTTCGTCGAGCAA-1,2B2_GTGTGATTCGTGGCTG-1,2B2_TAAGCGTTCGAGAAAT-1,2B2_ACTATTCCACTCCTTG-1,2B2_GCATCGGGTACCATAC-1,2B2_AGCCAGCGTTGCACGC-1,2B2_TGGTTAGGTGCGTTTA-1,2B2_CGGAATTTCGGACTGC-1,2B2_ACTTATCTCAGCTCTC-1,2B2_GCATGATCAGCTATAC-1,2B2_TCATGGACAGCAGTCC-1,2B2_ATTCTACAGCAAGCCA-1,2B2_ATCTCTAGTCCAGCGT-1,2B2_TCATCATTCCAGTACA-1	2B
2B_clone_251	31	5	AGAGCTTTACAAAAGG,CGTCGGGGATATAGTC,GTCTGGAAATTGATCC,ATCTGGAAGGTTCTTT,ATTCATACCTAAATTC,GCAGCGAGCGTGGTCA,AACAAGCAGACACCAG,GGTAAATAGTATGGGG,CCTTAGACGCCCGTGG,ATCAAGGTGTAAAAGC,CGGGCTACCCAGAAAA,CAATCATCGTCCATAA,CAGTAGAAGTCAGTCT,GTCCGACTCCTTGTGG,ATCGAGTTATTGGTAG,ATGACTAAGCGTACGC,ACTAGGTCAGTGGGAT,ATGAAGATGTAGAAGG,CAATGATAGGATGGGA,AACGAGGGCGACAGTG,CGTGAGCTGGTTCGGA,CCAGAAAGAGACATGA,GATGGAAGGTGGGGTT,ATTCATGGATTTGATG,CGCGAATTATTCGTAT,CCCCATCAGTCCAATC,GGTTATTTGTACCGCT,ATTCGTTTAGTAGCTT,ACCTGTTGATTACTGC,ACTTCGAACATTGAGA,GAGGGAGGATGCGAGG	2B1_GCTTGGGCAATGTTGC-1,2B2_TCGTCCACAATAAGGT-1,2B2_AAACCCAAGAGGTTAT-1,2B2_ACGTTCCAGTTAACAG-1,2B2_ACGATGTAGTTTCAGC-1	2B
2B_clone_456	31	5	AGGAGGTTCGCAAGCA,AAGTAGGTACTGCGTT,GGACACTCGATTGTGC,CATAAAAGCATTACGC,ATAAGGGTCTTCAGGG,CGAAGTATATTGAGTT,ATTGAGGCCTTAATAA,CACAATGGATGGGTGC,AAAGGTGTGTTTGTGA,GGCAATGTGCTCACAT,CCCGCCCAACGGCATC,ACATGAGTCTGCGGAT,GGAAAACAGCCGATGT,CGTAATTGCAGTGGAT,CAGTCAATATATCGGG,CAACATAACGAGCGTT,GTTCGTTCATTTGTAA,CGTGCCAAAACAGACT,AGCAGCATAACCATAG,AATCATAACTGTATTC,GGTTACTGCTTTATTT,AATCCATGGAATACTG,GGCGGGTAAATTATAG,GCGGGGATAAATAAAC,GAATGAGGGTGTATCC,GTGAACTCGGAGGCTG,GGAACCGGAAGCGAAC,CGTGATTGGGCTAAGG,ACCTAACGAAGTAAAT,GTTGGGCCGGGTCGTG,GAGCAGGTAAACACTG	2B1_GCACGTGTCGTCTCAC-1,2B2_AGAAGTAGTTGTACGT-1,2B2_GTCACGGGTGATATAG-1,2B2_GCCCGAAAGAGCTTTC-1,2B2_GTGGAAGTCTTGAGCA-1	2B
2B_clone_32	30	54	GTGAATGGAATCATAG,CATAAACGGTATATGT,AGTTGATTACAAATTT,GGACATTTGTAAAGAG,ATGTAATGCTCTGTGG,GATTGTAAGATTCATT,AGCTGGTACACCCGAG,GTCGACGAGTTGGCTC,CCATCAGCGGTACAGA,GGCTGCATAAAAAACA,CCAAGTGAGTATGCGG,CGTAATTTATAACGTA,ACGTATAGCGTAGTAG,AAGAGTTGGGGGATGA,GGGAGGGGGTGAAGGA,GTAAGTAAATAAGGAC,GTTGCAAAAGTAGAGA,CCCTATTTAAATCCTT,ATGTGGATGTTTGAAG,GCTCATAAACGCATCT,CGATGTGACATAAAGT,GACGATGGGCGTCGCT,GTGTACAGCAGACACG,CGAACGATAAGAATAT,ATATAGTCGGAAGTCG,GCAGGGGGGATGCTGG,CTAGAAAACTTAGTGG,ATTAATAGCAGTCTTC,CTCCGTGAAGATACTA,ATGTACTCGACCCCAA	2B1_CTCCACATCATCGCTC-1,2B1_TTCATTGCATAACTCG-1,2B1_AGGCTGCTCGTAATGC-1,2B1_ATCACAGAGTGGAATT-1,2B1_CTCAAGAGTTCTCGCT-1,2B1_CTGCATCCAGCAGATG-1,2B2_CCTGCATAGATGTTGA-1,2B2_GTTTGGATCACTTGTT-1,2B2_CATGCAAGTATTGACC-1,2B2_AACAACCCACAGGATG-1,2B2_TGTTACTCAGCTGTTA-1,2B2_GCGGATCTCGCTATTT-1,2B2_CTATCCGGTTTGAACC-1,2B2_ACTTTCAGTCCAGTTA-1,2B2_TAACACGCATATTCGG-1,2B2_GAGCTGCGTCCAAATC-1,2B2_AGTGACTCATATAGCC-1,2B2_CAGATACTCGCTCCTA-1,2B2_AAGGAATCATAAGCGG-1,2B2_AGGTGTTCACGCACCA-1,2B2_CATGCCTTCGACTCCT-1,2B2_AGGGTCCGTGCCGTAC-1,2B2_CCCTAACAGAATTCAG-1,2B2_CTTCTCTGTAGCTGTT-1,2B2_GAGTTACAGGATACGC-1,2B2_CTCCCAAAGGGTCACA-1,2B2_AGCGATTCAGTAGATA-1,2B2_GAAGCGAAGCCTCTCT-1,2B2_CCTGCATCAAGAGTGC-1,2B2_TGGTACATCGTCTAAG-1,2B2_TGCTTCGTCCATCGTC-1,2B2_TCAGTCCGTGATTGGG-1,2B2_CATCGCTCACTCCGAG-1,2B2_TCTACCGTCTGCTTTA-1,2B2_CAGCGTGTCGCGTGAC-1,2B2_CCGTGAGAGTCCTACA-1,2B2_GGAGGATGTCGCACGT-1,2B2_GTCTAGAAGACGCAGT-1,2B2_CTCCGATAGCGCACAA-1,2B2_TGACCCTGTTACGATC-1,2B2_ACATGCATCCGTGGCA-1,2B2_TTCACGCGTACGGTTT-1,2B2_GCACTAAGTTAGGAGC-1,2B2_TGCAGATGTTCGGCCA-1,2B2_CTCTCAGCATCTGTTT-1,2B2_CCTGCATTCAAATAGG-1,2B2_ATTGGGTTCTTCACAT-1,2B2_AGGGCTCCAGCAGTGA-1,2B2_GACTGATCAGTAACAA-1,2B2_ATGAAAGTCCCGAAAT-1,2B2_CATACAGCACACCTAA-1,2B2_AGAGCCCCACCGGCTA-1,2B2_TGCGGCATCCTGTAGA-1,2B2_GTAATCGTCAGACAAA-1	2B
2B_clone_223	30	3	CATTAAGGGTTTCGGT,AGGGGGTAAGGAAGAT,AAGCCTGGGCTCAGGG,GTTACTGGGGAAAGGT,GAGGGGGGGTAGGGGG,AGATACTACCAAGATG,GGTAAGTCAAGGCAGA,GGGTATATCAGGATAA,CAAAGCTTGATCCCTG,AAAGCGGAGAGCATGG,ATACACGCCTTTGTCA,GCTGATATGTCTATCC,CGTCGAGGAGGGGGAA,CTAAGTTTCAACAGTC,GGGACTAGGTGTGGTG,CTACCTTCCGTGCAGA,AGGGATGTGTCAGGGG,AGTTGACTACCCATTT,AGATAGGAGCAAAGGG,AACTAGCGGTATCTGT,AAGAGGCTCAGCACTG,GCCGATCTGCAGAGCA,GTCTGGTGGATTGGTT,CTGTAGGTCCTTATCT,CGTCATTGCTTTGCGC,AGAACATTAGGGCCAT,ATGCGCAACGCTGGGC,GTGGCACGGTGTGGGT,ATAGAGGGGGGTGGGC,ATAGGTTTGTGGGATG	2B2_CTGTACCAGACCAAAT-1,2B2_GACCGTGAGCTTCATG-1,2B2_CATACCCGTTGCAACT-1	2B
2B_clone_316	30	5	ACTCAGTTGGAACCGA,CGGCATATAGGAACAA,AATCCTGGGTAAAGTC,ACTTAGGGCATGATGG,CCGCAATTATAAAATA,GAGAAGGGAAGCCGAG,ACAACGGTGCGACGAC,GTCTAACACTTTAAAG,GTGTAAATAATGAATG,GACACGGAGTACCATC,AGAACCCTCGAAGGGT,ATAAGTCTGAAAAAAT,CGTAGTCCGAATATAT,GGAGGCTCATGTCGTG,ATAAATTCCTATAATG,GATAAAACCCGACATT,GTAGCAAGATGCGCGC,AATTAGCCCTGCAGAC,ATTCCCACGGATCTCC,GTTACACTGGGTGGCC,GTACCCGTAAACATGG,AGGAACTTCTGTATAT,GGTCGGTAGTAAGTCG,AATTATGAGTTTCGGG,CGTTATGACTGTAGTT,AGATAGACAGGTCCTA,CGGCAGTACTGAAGTT,GCCGGTAAGTAAACGA,GGTTACAGAAACCCTA,GAAGACCCCGTACTTG	2B1_AAAGGGCTCCTGGGAC-1,2B2_AGCTCAATCCGTGGCA-1,2B2_GTGAGTTAGGGTCACA-1,2B2_TATCAGGTCCTGTAGA-1,2B2_GGCTTGGGTGTCCATA-1	2B
2B_clone_360	30	2	AGGCGTGTCCGACTAC,AAGAATACCAAAACCT,AATTCTAGGATGAGAA,GGCCGTGGGAGAAGTA,CACCACGGGCTCGCGT,CTCACTTTATGCGGGC,ACGACATAGTTCAATA,AACCGTGTAGTGGGGG,ACAACTCGAGTTGAGT,CTGCAGACCGTGATTG,AAAAAATACTTGACTT,AGGCAGCGACAAGCCC,GGTTATGGCGCTAATA,ATGTAGACGAGGCAAA,CTATGCTGCAAACTCC,AGATGTCAACTTGTGG,GGTAATACAGCTCTTA,GATAAAAACGGAGACA,ACGGAAAGCCCGCCGG,AATTCAGTCTTAGGCT,CTGGCTCTCATTGACA,GTGAATCGATTGGACC,AGTTATGGGGCGAGTC,GGTTAGGTCGATCTCA,GTTAGACAGCCTAATG,ATGCCCTTCCTCGGAA,ATAGGGTGGGACGGTT,ATACCATCATGCGGGG,GTTGAAAAGATAGGGC,GGATCTTTGTGTAATC	2B2_ATCACGAGTATCAGCT-1,2B2_ACGCACGTCACAGTGT-1	2B
2B_clone_364	30	3	GTAACATCACTGGTCA,CACTGTGAATCCCGAC,GTGTGGGGAGAAAAGT,ATTGACCCAGAGGGTC,ATGGCATGCCTAACTT,ATCCAGCTGAGGCCCA,CTCACCCACCGACGCG,GTTAACACCGTCGTAC,AAGCAAAGCATTGGGT,GTACCATGGGTAAGTC,GGGGCCCGGGGAGGAC,CCCGGATAAAAAGTGT,CTAGATGCGTCTGGAG,AAGGAATAAATTGGTG,GTGGGGGAGTGTGTGT,GTTGGGAACGTGCAGG,GATAGAGTAATTGGGT,GTTTGTTGATAAGCGG,AGCTACTAAGCAGTAC,GAAGGCTAAGATATGG,AGTACTATGTTCACTT,CTCTCCGCGTGGGTGG,ATAGCTTGGTTTGGAC,CCCGGGATAACCATGG,GAATCCCGGGACAGAG,ACTGCCTGAACAACCA,GTAGAATACCAAAAGC,GGATCCTTCTTAACCG,AATTGACAATGTGTGT,CTGTATAGATATGGAT	2B1_ATTCATCGTTAATCGC-1,2B2_TTGGATGAGGTGCCAA-1,2B2_AAACGAACACCTTCCA-1	2B
2B_clone_375	30	3	GGCCCAGGGCACGGGA,GCGCGTTTCGCGCCGA,GTAGACGGGATACTGG,GCACCTTCAATTAATA,CAATATAGCATTGTTT,CAGAGATGCATTATTT,ACTAGATTACGAGGGT,CCTCGTTTGTATAAGG,GGTGCGTAGAGTAAGC,GGATATTCGTGTATGG,GGGGATTAATGCAGCG,GGTTGTGGCCATGTGG,GCGGCTCGGTCGGGAT,ATTAGGTGCAATATGT,GTGGCGGTGGCACATA,GAATGTAAGTGTCATA,GTCAACAAGGATGACA,AAGGATATGTCTGAGT,ATCACGTCATTGATAG,GAAGCGCTATCTGAGG,GAATGCGAACAGAATC,AACACTTCGCAAAGAT,GCGGGTGAGAGGGGGA,AACCATTTGTTTCACA,GTATGAATGGGGGGCA,AGAGGGTTATATGATT,GGGTACGTAACAGTCC,AGGAATCACGGGAAAG,GTTTGTTGAGTGAAGT,CCTCAGGAAAACGTCG	2B1_GGATCTATCCCGTGTT-1,2B1_TATTTCGTCTGAGAAA-1,2B1_GTAATGCCATATGGCT-1	2B
2B_clone_92	29	7	CATCATACGGCAACTT,GGTAAAGTCAGGCAGC,GTCCAGTTGATTCTTC,GATCATGGCAACATTG,GCGTGGAGCGTGAGGG,ATTGGCATGGCAAACA,CGATGTTAACAGATTA,AGCTACAAAGGTCGTT,AGAGGTGAACCACATG,AGAAACATGGGAAAAG,GCACGCGACTATGGAG,AATAATAACGGTCAAG,AGTGGTTTATGAAGCT,CAAGAATAATTGAGGC,GAAAGTATATGAATGA,CAGCGAGCGCGTCCGT,CTTCCGGGATGGAGAT,GTATATAAGTATACGT,GGAAGGGTGTCGATTG,GGGGGCGGATGTGCCC,GGTCATAACGTGGCGT,GAGTATTTCAAAACAA,AATCAGGGATGTAGTT,CACGATTAAGTGGCAG,CTCTAAAAGTAAAGTC,ATTCGTTGGGTGGGGA,CCTGAAACCGTACAGG,AATGGCGACTGAGCTT,GGCCGAGGCTGTAGTC	2B1_CCTAAGAGTAAGACCG-1,2B2_ATGAAAGTCAGGAAAT-1,2B2_CTGCGAGGTCACCGAC-1,2B2_GGGTTATAGACGAGCT-1,2B2_TCAGCAACATAGATCC-1,2B2_TGTACAGGTGGCTGAA-1,2B2_GAAGCGAGTGGACTGA-1	2B
2B_clone_201	29	3	GGCTGGTTAGAAGTGG,GATCATGGCAACATTG,CCGCATTGGAATCAAC,CAATAGTCCATCAGTA,ATATCCATACATAGAA,ATCAAATAATAAAAAG,CCGTACAAAGCGCTTG,GTAACTAACGATGCTC,GAGAAAGACATACGTG,AATTACACCTTTGTGG,CGTGGGCGACATGCAG,GGGTAGTTGTCACTTT,GTTTGTAGAGGTGGGA,GGGGGCAAGATGCACG,AACAGGGACGTTAGGT,AGCAGGCTATAAGATT,CCCCCCCCGCGCCGTT,AGTAGGTAGGTAGATT,GAAGCCAGGCTTCTAA,CAGAACGAATTTAGGT,ATAGGGGTGATTAAGG,AGCTACCGGAGGGGGC,ATGAAATCCCTTGAGT,AGCAATTTCTACGGAT,GTGGGGGACAGAATGA,AGCACCTTCTGGATCT,GTGGGCGGCACTGAGC,GACGCCGAAGGTAGAC,CCTCAGTAACCAAATC	2B2_ACGTACATCGGAGTAG-1,2B2_TGAGGGAAGAAGCCTG-1,2B2_GACTCAATCCTAGCCT-1	2B
2B_clone_249	29	18	GCAGGAATGAGTAGGG,CTGGACTCGATACGAG,CTTACACCGTCTCTGG,GACTAGTGGTTTGTTA,ATACGGACAAATCACC,CGAACGATAAGAATAT,CAATGGGAAAGTGGTA,ATATAGTGCGCTACTC,GAAAAGGTCGGGGAAA,CATCAAAGACTAGATA,CGGGCGGTGGGAGGGA,GTTAAAAGGTGTGTTG,ACTTCGACAGTGATAG,AATTACAAATGGGCCC,GTGGCATTAATAGGAA,ATAAACCGGAGGCGCA,CTTGCATTCGTTACAT,AAGTGACGCGGCAGCC,CTACGTTTGTTTCCAT,GTCTCGTCATAGCTTT,ATCGGGGACGGAGGTG,CACGGATTGTTGGGTG,GTGTAGGCAGAGGGTA,CTGAGAGCGGGGCGTA,GGAAGGGCGGTACAGC,GAATGCACATAGCCAG,CATTAGCGGAGGAACA,GTTCGTGGAGTAATTG,CAAACTACATTCAGAC	2B1_TCATCATCACATGTTG-1,2B1_CATCCACGTACCCGCA-1,2B1_CATGAGTCACGTCGGT-1,2B1_CGATCGGAGAAGTCCG-1,2B1_TCATCATTCTACACAG-1,2B1_CAACAGTGTCGTGATT-1,2B1_GGTCTGGAGGTAAGAG-1,2B1_CACGTGGCAACGTATC-1,2B1_GGTCACGTCCGATGCG-1,2B1_CGTTCTGTCTGGGAGA-1,2B1_AACCACAGTAGGTACG-1,2B1_GGCTTGGGTTGGTAGG-1,2B2_GCCGTGACAGCAGTCC-1,2B2_TCGCAGGCAGACCTAT-1,2B2_TTCGATTAGAAACTCA-1,2B2_TCAGTCCAGTTGTACC-1,2B2_AGGAAATTCTTGCGCT-1,2B2_GTGAGTTAGTAGACCG-1	2B
2B_clone_399	29	2	ACTGGAATATCTACGT,GTCTGGGAGATTATGT,CGCCAATGGGGAGATT,CGCTATGGCACTCATA,CAGGAAGGCCTGGTCG,ACCAATAGGGTAGAGG,AGGTATGTAATGATAA,CGATCGTGATCTAATT,AATGAATAGCTGATCT,ATCACGATAATGCGTA,ACCGAGGCGTGTGTCG,GTCGGAAAATTCGTGT,GGTGGCAAAATCGGGG,AATGCGCTATCGCTAT,CGTTAAGAACTTATAC,AACGATTCGTCTATAA,ATCAGTACCTAGCAAG,CGGGGGGCAAGTCAGT,GTAAGGGTGAAACCCC,ATATATCCGCATCTGT,CAAGACCTAGCTCTTC,GAAGATGAGCTCCGGC,ACGTACCGGACTCCTA,GGATGAGAAACGAGAG,GTCAGGGACGCAGAGT,ATACGGAGCTCTACCT,AAGGAAGCGGTAGAGT,GTCTGGCACGTGATAA,ATGGCATGGCAACCAC	2B1_TTCCTCTAGCAATAAC-1,2B2_AAGTCGTGTATTTCTC-1	2B
2B_clone_48	28	10	CGGGATTAGTCGATAT,GAAAGCACATTACTAA,CTAAATTTATAAGGGA,GTAGAGGGATCACGGG,AGGGCGAACTATGAAG,ATCTCTTACAGTGGTG,GTGAAGGGCTGTGAAC,GGTTCCTGACGGGGGG,ATGCCTTCACTTGCCT,GTACAAGAAGTGAAGT,GCGCAAAGATTACATC,GAAGGGGAACGGGGTG,CTTACGTAATACAGCT,CTTGGTTACGCTGTAT,CTGGATCTGACTGTCA,ACGCAGCGCGATATTG,ATGCACTAGGTGATAC,GGGTGTGGACAGATGA,AATGGAGACGTAGGAG,AGTTCCTCGGATAGGC,GAATAACTAGTAGTGC,GGCGAGGTGGTTCAGG,GTGGATAAAGTGGGTC,AACAAGACATCGCTAG,AGCCATCGAATTAGGA,GATTGCTGAAAACTGC,AAGCACCCCAGAAGGC,CTAGGGGTCTTTGCAT	2B1_CTAACCCAGGAATCGC-1,2B1_CAGATTGAGCTTTCCC-1,2B1_GATTCTTGTAATGTGA-1,2B2_GTGCGTGCACACTGGC-1,2B2_GCATCTCTCGACGTCG-1,2B2_GCATGATCACGGTGAA-1,2B2_ACTGTCCAGTCGAAAT-1,2B2_ACTGTGACAAGGCCTC-1,2B2_TACTTACGTTCGAAGG-1,2B2_GGAGGATCACGGTGCT-1	2B
2B_clone_80	28	11	ACGCCCGTACATACGC,GTCTATACCAATCTAC,CAATGATAATTGAGAG,GAACGAAGAAGGCTGA,AGCAGCGGAGGCAATG,GAAAGTGTCGACAAGA,CTACGTACAAATGAAT,AGCTCATAGCATAAAG,GTGCAAAGAGGTGTGA,AAGCATCGGGGGGTCT,GCCGGTGTGGTTCAGA,AGATAATCAAGAACGC,GACACGTAAATTCATG,ATCAGACGATTGCAAG,ACCCGAATGCCGAAAT,CGTCCCCTAGAAAGGT,ACAGGGGCAAAAATCA,ATGGGTGTGTGAGCGG,AGTGCGAAGTAACTAG,CATGGCAGGGGTGCGC,CGGAACGTCCAGCCGA,ACCTGTGTCGTTATGT,GCGCAGTGATATCTGT,AAGCAGTAGATGAATG,ATAGCTGTGTGGGGCC,GTATAGGGACTAATAT,AAGGAAAGCGGGGAAG,AACTCAATGAGCGACT	2B1_CATCCCATCGAAGTGG-1,2B1_ACACAGTTCTGGGTCG-1,2B1_GGAAGTGTCTGCTAGA-1,2B2_GCACGGTAGAATTTGG-1,2B2_GATCACAAGTCATCGT-1,2B2_TGCTCCACATAATGAG-1,2B2_GTTGAACAGAGATGCC-1,2B2_ACTTCCGCAGCTCTGG-1,2B2_CATGCTCGTCTTACAG-1,2B2_CTACCCAAGTACCGGA-1,2B2_TTTACTGAGGTAAGAG-1	2B
2B_clone_86	28	15	CTTGGAGAAAGGCTTA,AAAGCGTGAGTTCCTG,GCACGTGAAAGGGTAA,ATTAGCACACGTAAGT,GAACACATGGCTGCTG,CAAAGGGGGTAGCTTA,AGATAATAATCGGTAG,ACTCGTAAAAAAATAA,AACCGTGCCGTGAGAA,CCGCACAGACAAAAAG,ACAAGTCTACATCATT,GGTAGAGGCGAGCGCG,AGTTGATTACAAATTT,CGCTAACAGTATAGTG,ATAGACTTCTTCCAAA,CATTGGGCCTTTGAGG,CGTTCCGGATAAAGGA,CCGCCATTCCCGGTGG,GCTTAGTGATCTCAAG,GAGGCCCTATATCACG,AGGACATAGATTGGGC,AGATAAGTGTCTACGT,GAGAAAAGGGGCAGAA,GGTAAGAGATCGGAAA,CACGACAGATTGATTG,CTATACAGGACCCAGT,ATTAATATAATAATTC,GTGGCCAGGCGGGGTC	2B1_TCGATTTTCTCCTGCA-1,2B1_AAAGAACTCTAGCCAA-1,2B1_GAACACTAGTACAACA-1,2B1_TCTATACCAGAACTAA-1,2B1_TAGTGCAGTGACTCGC-1,2B2_AAGCCATCAGGATCTT-1,2B2_GACATCAAGCCTCAGC-1,2B2_TCCAGAATCGCCATAA-1,2B2_TACTTCAAGGGATCAC-1,2B2_TGCATCCAGTATCTGC-1,2B2_ATCCGTCTCGCTATTT-1,2B2_TCACGCTGTGAGATAT-1,2B2_GTGGCGTCAACAGTGG-1,2B2_GCGGAAAAGAGCAACC-1,2B2_GGGAAGTAGATAGTCA-1	2B
2B_clone_314	28	16	AAAGATATATTCCAGA,CTACACGCGATGGGTT,GTATAGGTGAACCAAG,GATGGTTGCTGTAAGT,CTGTGAGTGTGACGCT,AATGGCAAAAGACGTA,GCCGCCATGATGACCT,GTGTAACTAATACTCC,GGGACGGAATTGGTCG,AGTCCATGAGGTGCAG,GATAATGGAAGGCGCA,GTGCAACACGTAGCGC,ATTTGTGAGTTAAAGC,AGGGCAGCCTATGGAG,ATCGGCGAGTCGAGTG,ACCTGAAGGGTGGTGA,GAAGACTTAGAAACCT,ACTTGGTTCCTCACAA,CAGGAAGGCCTGGTCG,ATGCAACGGTGAGGTT,ATGGATTAAAATCAGC,GTGCCAACGGCGCTGT,AGAACAGGGTGGCACT,GATTAGTGGATGAAGG,ACCTAATACGGTGGCA,CGCGGGATCATAGAGG,GGAAAGACGTTTAGTA,AGTGAGTTAGGGATCA	2B1_ACCCTTGAGATTCGAA-1,2B1_GTAACACCAATACGCT-1,2B1_ACTGTCCTCTGCCTCA-1,2B1_CTACCTGGTCATAAAG-1,2B1_TCATTACGTGTCCCTT-1,2B1_GCAGTTAGTCTACGTA-1,2B1_TGTGAGTTCTGGCTGG-1,2B1_TCATACTCAGGCACAA-1,2B1_CTACCCATCGATTGAC-1,2B2_ATCTTCACAATAGTCC-1,2B2_ATTTACCTCACTGGGC-1,2B2_CCTCTCCGTCACCGAC-1,2B2_ACGATGTGTACGATTC-1,2B2_TGTGATGAGCTAGTTC-1,2B2_GGTCTGGGTTGCTAGT-1,2B2_TCGTGCTTCGGTATGT-1	2B
2B_clone_339	28	4	CGTTGCGGGTAACCTT,CTGCGCATAACCACGT,ATTCGTGGCATAATGG,GATTCTACAGCCCTCC,GCAAGGTGAGAGAATT,CACGGCTTGTGGCACC,GGAACAGAAAACAGTG,GATAGTAACTCGCGGG,AGTGCACAGAAAAATA,CTATAGACGTTCGGCC,GTGTGCTTGCTTGTAG,GAGGGAGAGTATCTTA,CAGCGGGTCGGAATTA,GTGGGCGTCTATCGAG,GGGGATCAGGAAAAAA,GTTCGGTCCTCTGTGG,GTGCAGTAAGTAGGAA,GTCGCGGGAGGAAGGA,GTGAACTGGAAGGATG,CAACGCCTCAAAGAAA,CAATGCACCGAGCGGG,ATGTGCTCGGCAATAA,GTGGCTTGGCATCGTT,GAGGGCTAATGCATAT,GTGCGGATGTCTCCCA,CGGCATTAGGCTCTTG,CGGGGGAAGGATACTG,AGTGGGGGGCGTCGGC	2B1_GGGTAGACAAGCGAGT-1,2B2_TATCAGGGTTCGGTTA-1,2B2_AACCTTTAGGTTCAGG-1,2B2_CTAGACACAGAACTAA-1	2B
2B_clone_405	28	9	AAGTAGCGATCAATTT,CTACCTACAGCAGGTC,CAACCCCGAACACCAA,GACCACTACATCGTGT,CGCTATTCATCTGAAG,GCGAGCTCGTGAGTCA,CTTGGAATGTAGAGGA,ACGGCATCAGGAACCC,AATAAGCCATCAGTGG,GGGCGTTACGTAATTG,GATCGCTCCTTGCTGC,GCCGCAAGCATTCTTG,AAGGGGCGAGTAAATT,AAATCAGCCGGGAGTT,CTGCAGGGGAATCACC,AGCGGTTGAGTTGCGG,GTTAGAGGGTAGCAAC,ATCTAGTACTAGATTG,ATTAGCATCATGAGTT,CACAATCTAGAAAGCC,GTCAGGAGAGTGCACG,ATTCATATAGTTATAC,AGGAGTCGGTTAAGGG,GACTCGCAATGACCTA,CTCTAGGTCATAGGGG,ATGTGGTCATGTATTA,AGTGAGCAATAAGTAA,ATTTCTTACTTAACTT	2B1_CTGTCGTTCGTGGCTG-1,2B1_TCAGTGAAGGATTTCC-1,2B1_CACAGGCCACTAGAGG-1,2B1_TAGCACACAAGCGCTC-1,2B1_TTGCTGCGTGGTCAAG-1,2B1_AGTGCCGAGAGCATCG-1,2B1_CCTCATGCAAGGCTTT-1,2B1_ATGCGATAGCGCTGCT-1,2B1_CAACGGCGTCATCCCT-1	2B
2B_clone_416	28	4	CGCAGGGCAGCGATTT,GTTTAGACACCCGGAG,GATCATGTGACTAAGG,CCTCGTTTGTATAAGG,GTTCCTTTCGCTCGTT,ATCTCTTACAGTGGTG,AGTAGATCCGATAAGT,GTACAACCGGTAGCAC,ATAGCTGTCTCTGAGG,GAATGGAGGAGTGAAC,CATAATAAACAGGCGT,GAAACTTAGCGGAAGC,GAAAGTTTCTAAAGGC,GGGCACAGGTCAGTAG,AGCACGTTAACACGCA,CATCCGGGGGCGGGGG,GCTGGCATATACGGCT,ATAAAAGACGATCGGC,ATCTGGGACAGTCGGG,CAGGGCGACCCAATCA,AATCCGGCCACCGTTA,ATACGGCGAAAAGGAG,ATCGAGTTATTGGTAG,GAATGCTACTAGAATC,ACAAGGTGATGCCGCC,GATCCGGTGCAAACTC,CCAGATCCAAGCCGGC,ATGGGCCCGCAACGGC	2B1_TCACACCGTTAAGTCC-1,2B1_TGGGAGAAGCAAATGT-1,2B1_CATGGTAGTTTCGTTT-1,2B2_CCCTGATTCTATCACT-1	2B
2B_clone_3	27	22	ATCCATATAATCAAGG,ACAAAATGATCTATTA,ATGGCATCAAGAATGA,CCGGCTGGGGTTGCAT,GTTAGATAGTGACGGG,GTGGAGCTGTCGAAGG,GGCGGAATAGAGGAAA,CGCGGAAAACAGCAGA,ATTTGTGGAGGGGGTA,CACGCCCGCCAGATTG,GTTAACGAACCAAATA,ATCGCTCAGATACTTC,GTTAAATGGACACCAG,AAGTACTGCCTGATTA,ATGCGTGGGAGGCATT,GATGGGGTAAATCAAT,AGACAGTCCCATAGCC,CCTTGTGGAAGTGGGA,AATTCTATCAGAAGTT,CCTAACGGAATGGAGG,CCGGCTTTCAGGGAAG,ACTGCAAGATTCCAGG,CGTTCAAGAAAAGCAT,CGATATGTCAAAAGCT,GCTGCATTGGGGCCTC,GTATCTAGGTAAGCGT,GTATCAGCGGTTCAAG	2B1_TCCACGTTCATTTCGT-1,2B1_ATTCACTTCACTGATG-1,2B1_ACCGTTCTCCCGAATA-1,2B1_TGACGCGGTGTGCCTG-1,2B1_TGGGATTAGTATGAAC-1,2B1_GCCGTGAAGAAACTCA-1,2B1_CAGCCAGCAGCCTACG-1,2B1_TGTTCCGAGATGAATC-1,2B1_AAAGGTATCCGGTTCT-1,2B1_GTACAACGTTAGAGTA-1,2B1_TCGTAGATCTGCTTTA-1,2B1_TCCTTCTAGCGGCTCT-1,2B2_ACTATCTTCTTCACGC-1,2B2_TCTAACTCACACCAGC-1,2B2_TACCCGTTCCCATAGA-1,2B2_CCGTAGGTCGAACCAT-1,2B2_GCGTGCAGTGACTAAA-1,2B2_AGATCGTTCTCGTTTA-1,2B2_TACGGTACAGACCAAG-1,2B2_AGAACCTAGTCGGCCT-1,2B2_TTGTTTGTCGCCAGAC-1,2B2_ATTCGTTGTACAAGTA-1	2B
2B_clone_64	27	47	AGAGCTCCGTATAGTG,GTAAGCAGATCGGTAC,AGGGGGGTGTCACAGG,ACAGGTTAAAAGAGGG,AAAGCTATGAGAGAAA,ATTAAGGGAGCTCTTT,GATAGTCGCGGTCTTT,ATATGTCTGCAGCAGC,GTAAATTAAATCATCG,GGCCCAGGGCACGGGA,ATTACACGCGAACGAT,ATTGGATCGATCACGT,GTCCAGTTATTGGTTG,CCTGGTGCGTGTGTCT,AATTGGAAAAGGACAT,AGCCCGGAGGGGGGAG,GCCGCGAGGGTACCTA,AACTGCATACTCGTAG,GGAAATTCCATTATTC,CATGCGACCACAGAAT,GTCAATATAATTGGTG,GGCTATATGGGTCGCA,GCGGCCGACCGTAGCT,CGTAGTGGGAATCAGG,CGTAGTTAACTAGGCA,CGTGGGTTCGATGTAG,ATATAGCTCTTTAACC	2B1_TGAATCGTCAGATTGC-1,2B1_TCAATTCGTGTCCGTG-1,2B1_AGAAGCGAGCTGCGAA-1,2B1_CATGAGTCAGGTCCCA-1,2B1_GCCGTGAAGATGACAT-1,2B1_TGCACGGCAACCCGCA-1,2B1_CTCAATTGTAACTAAG-1,2B1_GGTGGCTAGCTCCACG-1,2B1_CATTCCGGTTTAAGGA-1,2B1_TTTCCTCCAATCTCGA-1,2B1_GCCGTGAAGTTAGTAG-1,2B1_CATCCCAGTCAAATCC-1,2B1_ATCGGATGTAAGTTGA-1,2B1_GGGTTTAAGACCAGCA-1,2B1_GGTTAACTCTCATTAC-1,2B2_ATTGGGTGTCTGCCTT-1,2B2_TCACGCTCAACCAATC-1,2B2_TAACACGGTGCACAAG-1,2B2_CCTCACACAGGTCCCA-1,2B2_AGCGTATTCGCTATTT-1,2B2_CGGGTGTGTCGAGCAA-1,2B2_AGTGACTGTATTAAGG-1,2B2_TTCCTTCCAGTCTGGC-1,2B2_AAAGAACTCTATACTC-1,2B2_GATCAGTCATCTTAGG-1,2B2_AGGGTTTAGATGTAGT-1,2B2_AATCGTGTCTGTGTGA-1,2B2_CTTAGGAGTATCTTCT-1,2B2_GAAATGAAGAGCAAGA-1,2B2_CATTCTACAGAATGTA-1,2B2_TGTGGCGCACAAGCAG-1,2B2_CCCTCTCGTACAGCGA-1,2B2_AGCCAGCTCGACCCAG-1,2B2_CGGGCATGTATGCTTG-1,2B2_GGGTATTCAGCTGTGC-1,2B2_TTCCTCTCAAGGACAC-1,2B2_TCACTATAGCGTCTGC-1,2B2_AATGGAAAGGCTGGAT-1,2B2_TCATGAGTCCACGTGG-1,2B2_TGGAACTCAGAGACTG-1,2B2_GCTACCTCAAGTTTGC-1,2B2_CCATCACAGAGCATCG-1,2B2_CGAGTTACAAAGGAGA-1,2B2_GTTACAGTCCACACCT-1,2B2_GCAACCGAGGTACTGG-1,2B2_ATTCCTAGTCATAAAG-1,2B2_CAGCAGCGTAGACGGT-1	2B
2B_clone_96	27	18	CAATATTTAAATAATC,CTTCGTAGAGTCGATG,CAAACTAGATGAGTGA,ATCTCATGGTTAAAAT,CTAGGCGTACAGGTTA,AAGCGGGAGTTCGTAC,ACTCATGAAGTTGATA,GTTAGCCAGCGACTTT,CGAGGTTTCCAGCTTA,CCGTCAGAATACAGGG,ATTTGATTACTAATGA,GGGGAACGAATCCGGA,AAAGATACAACGGTAC,GATAGCGTATTTGCAA,AATCGAACAGGAGAAC,ATAAAATTAACAGTTT,GTTAGCGTGTTGATTA,GTATAGCCCAGTGTGC,CATAATTAGCTTGAGG,GGCCAAGGAGTAGATG,GGGTCTGTAGCTGTGA,CTAAGTACGGGTACAT,CGAAGCCTGATTAACG,ATTGACCCAGAGGGTC,CTTTGTATAATTCAGT,GATGGTTTAACTATCC,CGACGGCACATAGATA	2B1_ACCATTTTCTCCGAGG-1,2B1_TGTACAGGTCTTACAG-1,2B1_CTACTATCACGCTATA-1,2B1_ACACGCGTCTGAGGTT-1,2B1_TAGGAGGGTCACCACG-1,2B1_ACCCAAACATATTCGG-1,2B1_CCTCTAGTCGATACTG-1,2B1_CAGATCATCTGAGGTT-1,2B1_TATTCCATCACTCGAA-1,2B2_AGATCGTCAGAAGTTA-1,2B2_AACGAAATCGGCTTCT-1,2B2_AGACAGGTCGGTCTAA-1,2B2_TGAGCATGTACAGAAT-1,2B2_CATACTTGTATTGCCA-1,2B2_TGATGGTTCCATTTGT-1,2B2_TTGAGTGCACAATCTG-1,2B2_CTGGCAGAGGGCAATC-1,2B2_ATTTCTGCAGGACATG-1	2B
2B_clone_149	27	2	GCGAACTACGGTCTCT,CGCACTTTGTGCACAG,CGTTGCCTATATGTAA,ACCGCCTAGACACCAC,AGTCGCCGCACAACAT,GATAAAAACGGAGACA,CCTGAAAAACCGAAGT,GGTTATTTGTACCGCT,AAAGGAAAGGCGGAGT,GGAGACTAGCCACCAG,AATGAATTATGGCATG,AATACCTGCGACGTGA,ACCTGGGGGCAAGAAA,GATTATTAAGAGCAGT,GGGGCCAAGGTGGATA,AAAGCGGAGAGCATGG,GCGGGGTAAGCTGCAT,ATACCTAAAATCATGG,ATTGGGATCTCCCGTC,CTCGATGGCTCTGAAT,AAGCAGCGGAGTAAAT,CATTCTCTAAATAAGT,GCAGCGGGAGAAATCC,GTGTCTTCGGTCAAGT,GAGCCGACACATGGTG,GCGGGGTTATGAGTGA,ATTAACTGCGAAGGTC	2B1_CATCGGGAGGGCAGGA-1,2B1_TGATCTTCAGGTCTCG-1	2B
2B_clone_198	27	34	ATGTGTAAGCTTAAGG,AAGGGGTCGATGGTGG,AATCCTATCTGTGGTG,CTCAAGCACGGCACAT,GGGGCAGCAAATATGT,CTTTGTCTATGAGTTG,GTCAGAAAATCCATAA,GGGGGTCACAGTATTT,GAGCCGTGGGGTGAGG,CGGAATGTAGTGGCAA,GGACATGGACGGAATC,ACAAAGAGAAAGGGTG,GGGGGTTACGCACTAT,ACATCGATCGCGAAAA,ACAAGGTCACCGAAGC,CGATACACCCGCCATC,AAGGGTGTAAAAAGGC,ACTTGATTGGTGGTGT,ATGGGTCAAGAAAAGG,ATAAGTTCCGGAGGAG,CGACGTGCGGAGCGGA,AGGCAATGAGTGCGGG,GTTACATTATGTATTA,GTGCGCTCCGCGGTGT,CAAGGAAAATGAAGAG,AGGCATACGGTGATAC,GATTGCTTCAGTGTTT	2B1_TCAGTGAGTATAGGGC-1,2B1_AAAGTGATCCCAGGAC-1,2B1_AGCCACGAGATAGCTA-1,2B1_TTAGGGTAGAAGCCTG-1,2B1_TGGTTAGAGAGTGTGC-1,2B1_GGGTCTGGTCAGGTGA-1,2B1_AACGGGAGTACCCGAC-1,2B1_GTGAGTTCATAGGTTC-1,2B1_CAGCGTGCAGTTGTTG-1,2B1_TATCGCCTCCGACAGC-1,2B1_GGTCACGTCAACTTTC-1,2B1_TCATTCAGTCTCGGGT-1,2B1_GTCGTAAAGTCTTCGA-1,2B1_CGCAGGTTCAGTCCGG-1,2B1_ACCAACACAGCAGTTT-1,2B1_CTGGCAGGTTAGCGGA-1,2B1_TGATGGTTCTCATGGA-1,2B1_ATCTTCAAGGCTGGAT-1,2B1_CGTGATAGTTTAGACC-1,2B2_TATACCTTCTTCCCAG-1,2B2_AGGATCTCACTGCATA-1,2B2_GGAACCCGTCCAAAGG-1,2B2_GTTCATTGTGTCCACG-1,2B2_CGCAGGTAGAAGCCAC-1,2B2_CCAATGAAGCGCCTAC-1,2B2_TTCGGTCCAGGTCTCG-1,2B2_TAACCAGTCCACACCT-1,2B2_AAACGCTAGGCACAAC-1,2B2_GTTATGGAGCAGAAAG-1,2B2_CTGTGGGTCCTTGGAA-1,2B2_CTCCTTTCATTCATCT-1,2B2_CATTGAGAGTTGAATG-1,2B2_GATTCTTTCTCGCTTG-1,2B2_GAGACTTGTGACTATC-1	2B
2B_clone_233	27	9	GTCAATCCGGAGGGTT,ACGCATAAGAGACGGT,CGATGATTAGTCCCAT,AATACATAAATCCGTT,CTTGACGCCACAATAA,GGATCTCAGATTGCAC,CGCGAAGGGAGAACGT,ACCGGGGGATCACTTG,GAAGAGGTAAAAATGC,CTGACAATCTAGAGGA,GGCGAAAGCTAAACCA,AATTGGAAAATAGGCG,GTGGAGGCGAAAGGCA,GTTTAGGGGCCCGCGC,GTTTCACAAGAGAAGG,ATCGCTTTGTCTCGGG,CGTAGCTGGGCTAATC,GATTAGGGAGATGGGG,GTGTAAACAGATAAAA,AATCATCTAAGGCTTA,GTCTAACGCTGGCCCC,CGTTAACCCGCGCAGG,ACTTGGGACAATGTCT,GAAGGAAAATGGCAAG,GTACCGCGATGAAACA,GGCCACCTGTGGGTAG,CCGGGTCTACAAACTT	2B2_ATGGGAGAGTTGAATG-1,2B2_GAAGGGTCAGTTTCGA-1,2B2_CATTGTTAGCGACAGT-1,2B2_TTCGCTGCAGGTGACA-1,2B2_ATGGATCTCCACGGAC-1,2B2_AGAACCTCACCTATCC-1,2B2_CTCTCAGTCCGTACGG-1,2B2_CAGCAGCTCTTTGGAG-1,2B2_GCTACCTTCCACTTCG-1	2B
2B_clone_302	27	6	GGCGCACGGGGCGTGT,CTTTGTGAGGTGGAGT,CGTAAGGTGAACATAT,GGGTACAGAAATGGTG,GCACGTCTAATTGTAA,CGGGGGAAGAGCGCGA,AGGCGTTACGGCGCCT,GCCAATGGGGAAGCAT,ACTGGAGTATGGAGTG,AGGTCATGAAGTGGAA,ATCGCGACAATCAAAA,GCTGGCGTGACTGTGA,GACGCCTACCAAGTCA,AATCGAGGAGGGGTAG,GGCAAACGGAAAGCTG,AGGGGGTAAGGAAGAT,GCCGGGTGCACGGGGG,CGTGAATCATATATTT,GTAGATTTAATGGGTT,GGGGACACCACGAATA,ATGCAATAATTAGTAT,ACTGGAATATCTACGT,AATAAAATAGGTGGGA,ATCTATAAATATATGC,AGGAGAGGGTATATGG,CAACAGATGAAAACTG,GTCTGGGAGATTATGT	2B1_GATGCTATCTTCTGGC-1,2B2_CGTTGGGAGTGCTCGC-1,2B2_ACTCCCATCTGGGCGT-1,2B2_TCACACCAGGTGAGAA-1,2B2_GATTCGAAGGCTGAAC-1,2B2_AGGTCATTCTCTCCGA-1	2B
2B_clone_350	27	13	CGAGCAAAAGTTCATT,CACGGGCCCCAACAAC,CATTAAGCAGTTCTTT,ATTGCGACGGCAGAAA,ACGTACATACTCAATA,GGTGGTTTCATACATG,CATCGGCTCATAGCTC,ACTCACTCGACAACTC,GTCAGTAGGAAGAGAG,CCCACGTCGCCCCTGA,CATTGGAAGGCCAGGG,CCTAAGTTCTCCAAGT,AGCAATGCATCAGGAT,GATGGATAATTGGATT,GGGGAACCAGCGAAAT,GGTTGACTATGTCTTT,GGCGGTTGGGTAAAGG,CGGAAGAAAGTCCTAC,GCCCGAAGGGTTAAAA,AGCGCTTGATTAAACA,CACACTGCCCTTGGGG,ACTGGGGTACGAGTTT,CCTCCGGACTCTCAGC,GTAGATTCAATCATGC,GAACGGACGCTCGCTT,AGTGGGGGGCCGCGAA,ATTCATTTCTTGGTAA	2B1_ATGGGTTGTATGCGGA-1,2B2_TGCAGGCCATCCGGTG-1,2B2_CCCGGAACAGTATTCG-1,2B2_AGAGAGCCAAGCCCAC-1,2B2_TGGTTAGGTTAAGGAT-1,2B2_GGTGTCGCAATGAGCG-1,2B2_TCATACTGTCCAGCAC-1,2B2_GAACGTTAGAACTTCC-1,2B2_TTGAACGGTGTTGCCG-1,2B2_CAATTTCTCACGGGCT-1,2B2_TCAGTCCGTCAAAGAT-1,2B2_ATTTCTGTCGAAGCAG-1,2B2_CCTTTGGCATCCGAGC-1	2B
2B_clone_507	27	5	CCTTGAAGCAGTGGGT,GAGCAATTCGGCAAAT,AATTCGAGGCGGGCGA,ATACGTATCATGGTTT,CTAAAATTGTGTCTTG,CCACAACTCGAGCGAG,GGTCGAAAATACCATG,AATGGATAGTAGGGGT,AATTAATAATTAGTAG,CAGGGTGCATGGATGT,AACTGAATAGCGATAT,CAAAGTAGCTAAAGGT,ATGTAATTAAACCGCC,ACACCAAAGTTAAAGG,GGTGATGCGGGTAATG,ATGGGGATATTAGAGG,GGTGAAGCGAGGAAGT,ACAAGACCACGGAGAG,GTTTGTTTGTCGCTAA,GTAAGTTCGGAAGAAA,AAGTGACGGGGCGACG,GCGTAAGCGGGGATGC,GGATCAGTCGATGGTG,ATTTAATGGGGTAGTC,GGATAGCTAGATGCCA,CGGCGATTAGACCCAT,AACACTGGGCTGCGTG	2B1_ACCACAAAGTGTAGTA-1,2B1_GCCCAGAAGGACTATA-1,2B1_CGACAGCGTATGGAGC-1,2B2_TCTTGCGAGTAGACCG-1,2B2_TGCTTGCGTAGAGCTG-1	2B
2B_clone_27	26	188	CATGAATTAGGCGACC,CTAAAGTACCGACGAC,CAATAGTGGATTCCTT,CGTCAGAGCACTAAAA,CCATCAGCGGGAACAA,AAATGTAGAATGAAGG,ATTTGTTTCTGCCGAG,GTATCGGGGCATCGGG,AGCAGTTAATAGCTTC,GTTCGACTCAGTGTGT,CGTTGACTGAATACAG,CGTAGAGGCCAAGGTA,CCGGGATGGCGTGAGC,ATTACCGCATAGCGAA,GGGTGAAACAGTGTCC,GGGAAGGGAAGTGCGG,CTTTCTCTGGTAACTA,GGGTAGGAGGACGATT,CTGAGGGTGTGGCTCA,CTGAGCTACGATCTTT,ACGAGAAGGATGCGGG,GCTGCAGTAAGTCTTT,GGGAAGGGATACCGGC,ACATGGTAATGACGAG,GGTTGTTCGCGCGGGG,GGTTGGGTCTATACGG	2B1_TTTGACTAGTCACTGT-1,2B1_TGCACGGTCCTACAAG-1,2B1_GTCAGCGCACTCCGGA-1,2B1_GGAATGGTCTCATTAC-1,2B1_TCGTCCAGTCCGACGT-1,2B1_CGAGTGCGTGACTGAG-1,2B1_TAGATCGCACTTCTCG-1,2B1_AAACCCACACTTGAAC-1,2B1_GTGGCGTAGCGATTCT-1,2B1_TCACGGGGTACGCTAT-1,2B1_AATGCCATCTCAGAAC-1,2B1_CAATTTCCAAAGGCTG-1,2B1_AGGCATTGTGAGATAT-1,2B1_GGCTTGGTCCCAAGCG-1,2B1_CAGTGCGCATAATGCC-1,2B1_ACCAAACTCACGGGAA-1,2B1_CCTCTCCGTTCCTAAG-1,2B1_ACCAACAAGTACAGCG-1,2B1_CTCCATGCAAACCGGA-1,2B1_ACAGAAACAAGTGGGT-1,2B1_GTTACGAAGCGTGTCC-1,2B1_GGAGGTAAGGGTAATT-1,2B1_CGTGAATTCTACCACC-1,2B1_CAGTTCCAGGTAAGGA-1,2B1_CATTGAGTCCGTGGGT-1,2B1_TGTAGACGTAAGTAGT-1,2B1_ACCACAATCTGTAACG-1,2B1_AGCTTCCCAATCTCTT-1,2B1_CGGAACCTCAGGAAGC-1,2B1_ACATGCACACGACGAA-1,2B1_ACGTAGTAGGTCCAGA-1,2B1_TGCCGAGCAACAGCTT-1,2B1_AGTGTTGTCCACTGGG-1,2B1_ATGGGAGTCTCGTGAA-1,2B1_CCGATGGCAGCAGACA-1,2B1_TGTGAGTAGAGCTGAC-1,2B1_AATCGTGCATCGCTGG-1,2B1_GTAGATCCAATCAGCT-1,2B1_CAGTGCGGTGAGAGGG-1,2B1_CATCCCATCCTGGGAC-1,2B1_GAGTGAGGTCCTTTGC-1,2B1_TATCTGTAGACTCCGC-1,2B1_TCAATCTAGGTTGCCC-1,2B1_CCCAACTAGAGATGCC-1,2B1_GAGTGAGGTCATACCA-1,2B1_ACATGCAAGCTGAGTG-1,2B1_CATCGGGCACTCAAGT-1,2B1_TCAGTGACACATGGTT-1,2B1_AACACACAGGTTATAG-1,2B1_TTTGATCCACGCACCA-1,2B1_GTTAGACGTAGATGTA-1,2B1_CCGATGGAGTGGACTG-1,2B1_ATCGGATGTAATCAAG-1,2B1_AGTTAGCGTATTGACC-1,2B1_CCTTGTGCATCTTCGC-1,2B1_GCCATGGTCCAACCGG-1,2B1_GCACATAGTGAATGAT-1,2B1_TGCGGCAAGCATTGAA-1,2B1_GATAGCTCAAGTATCC-1,2B1_AAAGGGCCACCATTCC-1,2B1_TACGTCCCAGAGACTG-1,2B1_CTCAGGGAGCAGTCTT-1,2B1_AGCCAGCTCTCGAGTA-1,2B1_GACCGTGGTAATGCGG-1,2B1_AGTCAACAGGTAGACC-1,2B1_GTAATGCTCTGTCCCA-1,2B1_CCGATCTAGGGAACAA-1,2B1_GGGTTATAGGTAAGGA-1,2B1_GACATCACATCGGCCA-1,2B1_ACCAACATCGTGGGAA-1,2B1_CACTGAATCGTTCTAT-1,2B1_TCGAACAGTGGATCGA-1,2B1_TATATCCGTATTGAGA-1,2B1_TGATGCATCTTCGCTG-1,2B1_GGGAGATCACGGCACT-1,2B1_GGAACCCAGGTGCCTC-1,2B1_TAGGTACGTTGACTGT-1,2B1_TCTGGCTTCGATTTCT-1,2B1_GTGTTCCTCGAGTACT-1,2B1_TGGGAGATCTGGGTCG-1,2B1_ACATCCCAGGATTTAG-1,2B1_GGGCTCACATCACCAA-1,2B1_AAGCGAGTCAGCATTG-1,2B1_ATTTACCAGCAGTAAT-1,2B1_CAGTTCCTCTGAATGC-1,2B1_ACTTATCGTAAGTCAA-1,2B1_TCTTGCGCAGGACATG-1,2B1_TACAGGTTCAAGTGTC-1,2B1_TCTCACGCAGTCAGAG-1,2B1_CCTACGTGTCGCTTGG-1,2B1_GAGATGGGTAGTCGTT-1,2B1_GACCGTGGTCGCAGTC-1,2B1_AATTTCCTCCGCAACG-1,2B1_TGCTCGTGTGCATGAG-1,2B1_TAGATCGAGAGGCCAT-1,2B1_GATGAGGTCGCACTCT-1,2B1_CTCAGAATCCTTCTGG-1,2B1_TCTATCAAGAGCCGAT-1,2B1_GGTGTTACACCGTACG-1,2B1_AGAGAATAGTCCGCCA-1,2B1_GACTGATGTCGCTTAA-1,2B1_ATTCTTGAGCATGAAT-1,2B1_ATGGATCCAGATCCTA-1,2B2_CAACCTCCACTTCAAG-1,2B2_TGCGACGTCCGCGATG-1,2B2_GGTAGAGGTAGGACCA-1,2B2_TGTTCCGTCATAGCAC-1,2B2_GAAGCCCCAACGGTAG-1,2B2_TTTCAGTCATGATAGA-1,2B2_CAGTTCCAGGGACAGG-1,2B2_GTTCATTCACACCGCA-1,2B2_GCGTTTCGTGTGTGGA-1,2B2_GTGAGTTGTCATGACT-1,2B2_CCTCTCCCAATGTTGC-1,2B2_TCCCAGTTCTCCTGAC-1,2B2_TGCACGGAGACGCTCC-1,2B2_CACAACACAATCGCAT-1,2B2_TGTCCACCAGAGCTAG-1,2B2_AACCCAAGTGGAAGTC-1,2B2_TCACGGGAGATCCTAC-1,2B2_GGGTGTCCAACACAGG-1,2B2_CATTGAGGTCAACCAT-1,2B2_TCTATACTCGCAGTTA-1,2B2_CAGCACGCATGTGCTA-1,2B2_CAAGACTTCAGCTAGT-1,2B2_TTTCACAAGGTCCCTG-1,2B2_CAGTGCGGTCCTACGG-1,2B2_ATTATCCCAGCACACC-1,2B2_TATCTTGCAATTGTGC-1,2B2_TTCATTGAGCTCTATG-1,2B2_AGGTCTACATAACCCA-1,2B2_GTAATGCGTCATCACA-1,2B2_GATTGGTTCGGAGATG-1,2B2_TGGCGTGCAACTACGT-1,2B2_TAGACCAGTCTCGGAC-1,2B2_ACTTTCAGTTGACGGA-1,2B2_TGCATGAGTCGAATGG-1,2B2_CACATGACACTCGATA-1,2B2_CTAACCCCATGGGTCC-1,2B2_TACCGAACACGCGGTT-1,2B2_GAAGGGTGTGACTAAA-1,2B2_TCGGATACATAACAGA-1,2B2_GGGACTCGTATCATGC-1,2B2_CATAGACAGTCTGTAC-1,2B2_GGGATGACATATTCGG-1,2B2_GTGTGATGTAACAGGC-1,2B2_ACTTATCGTACTCGCG-1,2B2_CTCAACCGTGTATCCA-1,2B2_GCCAGGTAGATGTAGT-1,2B2_TAGACTGCATCCCACT-1,2B2_AGGGCTCTCTAAGAAG-1,2B2_GGGTTATAGGAGGTTC-1,2B2_GTTGTCCGTACAGAGC-1,2B2_GATAGCTGTAGTCGTT-1,2B2_TTTCGATCAACGACTT-1,2B2_GCTGCAGTCCGTCACT-1,2B2_TACATTCCATAGTCGT-1,2B2_ACTTATCGTGACCGAA-1,2B2_GAGCCTGGTCTACGAT-1,2B2_CGTCAAACACATATCG-1,2B2_GAAGCGATCCAACCGG-1,2B2_CAAGAGGCACCTGCGA-1,2B2_TCCTCGAGTATCGCAT-1,2B2_CAGTTAGGTTACACAC-1,2B2_GAGTGAGCATAGAATG-1,2B2_GTACAACGTTGCCGCA-1,2B2_CTGAATGCAGGTGACA-1,2B2_TGCATGAAGGTTCCAT-1,2B2_GCATCTCGTCGTTATG-1,2B2_CAGTTCCCATAATCCG-1,2B2_TTCAATCCAGCGTACC-1,2B2_CTTCTCTGTGTTGAGG-1,2B2_CACTGTCTCAAGGCTT-1,2B2_GTAGGAGAGGTTACAA-1,2B2_ACGTAGTCAGTTCTAG-1,2B2_TCAAGCAAGACGACGT-1,2B2_TACCGGGCAGGCCCTA-1,2B2_TTGCATTTCGTTCAGA-1,2B2_TTGCGTCTCGAAATCC-1,2B2_TTGCATTTCTGGTGGC-1,2B2_TGTTCATTCATTCATC-1,2B2_CATGGTAGTCACAATC-1,2B2_CTCATGCAGGCATCTT-1,2B2_CAGCACGTCGATTGAC-1,2B2_TCTAACTGTCAACGCC-1,2B2_TAATTCCTCCGTTTCG-1,2B2_GGCTTGGCATTGTAGC-1,2B2_CGTCCATAGCAGCAGT-1	2B
2B_clone_75	26	27	CGTTAACCCGCGCAGG,GCGTCTCAAAAAAATG,ACTCAGTTGGAACCGA,CGAAGATTCGATGGTC,CCATGAGTAAAGCCTC,GGCTCTCGAGGGGGTA,GTGGCATGGCACAGAA,CTTAAATACGCACAGA,GAGCCGTTATGAACTT,GTATACGTCTTACCAT,AAATCAGACTGGGTCA,CTGAATTTGTCTCAAA,CCGTGAAGAAAGGGTT,ACCGCCCCGTACCAAC,CGGAAGGTGTTGAGGC,GGCACTTAGGGGGGGT,GTGACTATAAACGATG,GAGCAGAAGCTAGTGC,AAGTAGTTGGATCTTG,ATCCACGACTCCCTGT,ACTCATCCCGGGCAGC,GTGTCAAAATCCAGCC,ATTACGACAGGTGTGG,CTATCAAGGTGTCGTT,AGGGGATGAGCACTTG,ACGGACTTACTCGAGG	2B1_TACACCCTCGAAACAA-1,2B1_CTCCATGGTGGCTACC-1,2B1_AGACAAACACAACGTT-1,2B1_CTCTCGAGTGGCTGCT-1,2B1_GTGTAACCAGCAGTTT-1,2B1_GGTGTTAGTTTACTTC-1,2B1_CGGAGAATCGCTGTCT-1,2B1_CTATCTAGTCCGTTTC-1,2B1_TCAGTCCGTGGAGGTT-1,2B1_GATCACATCTTCACGC-1,2B2_CAGCACGAGTGGTGGT-1,2B2_ACGATCATCTACCACC-1,2B2_ACCGTTCAGGCTAGCA-1,2B2_GTTAGTGGTATACCTG-1,2B2_AAAGTCCTCAATCAGC-1,2B2_TGTTCATTCATGGGAG-1,2B2_ATGGGTTCACCAAATC-1,2B2_AAACGAATCGTCAGAT-1,2B2_TTGGGCGTCCACCTCA-1,2B2_ATGGATCCAGGTAGTG-1,2B2_TGCTTGCGTTGAGTCT-1,2B2_ATCGTGAGTCGCGTCA-1,2B2_GCGTTTCCATACAGAA-1,2B2_AGCGATTCATGGATCT-1,2B2_AGACACTGTCCAGCAC-1,2B2_GGCAGTCTCATGGATC-1,2B2_GTCATTTAGAAGTCTA-1	2B
2B_clone_95	26	5	GTGGGTTCACGAGCGA,CCATAGGCCCCGGGGC,CGCGAAGTACGTCAAG,AGGCCGTAGAGGCGTA,CGGCGACCGAATGTAC,GACCGCATCCTAAGCG,AGGGGGTAAGGAAGAT,AGTCGGAAATGTCGGG,ATCTAAGCACGCGATG,ACTGCGAGACAAATTA,AATTACACCTTTGTGG,GGTCAGTGGGAGATGG,CCGTAACAGTTACTAC,ACATATTTCTCAGGCG,CATACTTAACGTAATT,ATAAAGGGGGGCGGGA,GTCCAGAAAGCGAGGA,GCGTCTTACTACGAAT,CCATCGGAGTGCGTTC,CTGTAGTTCGTACTGA,GTAACTGTACGCACTA,AGTTGTTTATCGGTGA,CATACGAGACTCGCGT,GGGCCGTCAAGAGGGG,CACACAACCCATGGGC,AATAGTGTAGGTGTGC	2B2_ACTCCCACAATAACGA-1,2B2_CAGTTCCGTAGAGTTA-1,2B2_GTGTTAGTCATGACAC-1,2B2_GTGCTTCCAGAGTCTT-1,2B2_TCATTACCAAACTAGA-1	2B
2B_clone_132	26	3	GCGGATGGAAGCAAGG,AGTTGGTCACTCATGT,CACAAACACATAACTC,CATTAATCCATTCTGA,CCGGATCTATCAACTC,GTTCATGACCAAGTTG,AGACGCTCACAGACGC,GGCTCGTGACTCGGGG,GTGTCGCGAGGTCTAT,CCCTCCAAATATGAGA,ACCCGCATACGCCCAG,GCGCGATGGTCAGATC,GAAAGAACGGCAGAGT,GACTGCCGGGTTAGCA,ATATGATAACCAGGAC,GGATGTTTAGGCGGGT,GCAGGGTGATTTGTGG,GCAGCAACAGGCGTCC,GCATATTTGTGTCTGG,CTTTGGGAGAGTCCCC,AGTCATCACTGTCCAC,AGTCGGCAGTAACTGG,AAAAGTTTCACGATGT,ACAACCGCGGCTATTT,ATTCCTTCGACAGAAT,GTTAGCAAATGCGTCT	2B1_CCACTTGGTGCCTTTC-1,2B1_CCCTGATCAGCACGAA-1,2B2_AAGATAGCAACCACAT-1	2B
2B_clone_140	26	15	GACAATAGCGAAAATA,GGGTGCGGGCTGCGAT,ATCACCTCGTTTAGTA,ACTCCGTTCTGGACTT,CGGCGCTCCGATGTCA,AGTGACTTAGTCAAAT,AGCGGCTCCGGTGAGA,CGTTGGGTATGACTGA,ACGGACATGCGTGAAA,GTGTACCAAGAAGTTT,CATACAATGGTGGGTA,GCCTGCAGCATACTGG,CAATATTTACAGATTG,CGCTACGTGGTGGAAA,CGTGAAGTAAACGGGG,CCGACGTCGCCTGGTC,GCGGGAGGCATGACCC,ATAAGGGTGTTGGGTC,CACAGTAGATAAATTT,CGCGGAATCGTGGTAG,GTGAGGGACATGGTGA,AAGTATGCAACTCATG,GGAGACGTCAAGACGA,AAAGCGCGGTTAGATG,AATGGCAGCGGCATGA,GCACCTGTATCAGATA	2B1_TTCAATCCAGTAGGAC-1,2B2_ACATGCATCCGTGTAA-1,2B2_AGACAAACAGCTATAC-1,2B2_CGGGCATGTGACTAAA-1,2B2_GTCCCATTCGCCGAGT-1,2B2_TGAACGTGTGGATACG-1,2B2_ATCACGAGTTCTAAGC-1,2B2_GTGACGCAGCACTAAA-1,2B2_ATGGATCAGGCCTAGA-1,2B2_TGACCCTTCACTTGTT-1,2B2_TTACGCCGTGCTCCGA-1,2B2_GGGAGATCACGTGTGC-1,2B2_GAGTTTGAGCCTCTCT-1,2B2_CCCTGATTCAGGAAAT-1,2B2_GTGTTAGGTGTGTGTT-1	2B
2B_clone_160	26	21	CGAAATGCAGTAATCA,GGGCACTTGATGGTAT,CCCAAGGAAAGACGAT,AAAGCGTGAGTTCCTG,CCCAAGACGTTTGTTG,GCCGGCAAAATGGAAA,CGGTATTTCGACCTCA,CTAACAAGAAAGATAG,GGTGGTAGAAGTGGAG,ATCAAATTATGCGATG,GCCTACGTACCAGAGC,GGCTCTCGAGGGGGTA,GACCATATGCAGATAG,GTATCTCGGCGGACTC,CAGGCTGCACTGCCAT,GGATATCAAATACAAT,CTACACTTGAAAACTT,GGCGCACCCAGGCGGC,ATAAAAGGGAATGGTT,GTTTCTCCAAATACAC,AGTCGGAAATGTCGGG,AGTAATCAATTAAGTG,AAAAGTATAGTTGTTA,GCTTGGAGATGGAAAG,GGGTGAGGCGTAATTT,AACGCAGAACATATTC	2B1_TAGGTACGTACCTATG-1,2B1_ACATTTCAGAGGTTAT-1,2B1_ATGCCTCAGAGATTCA-1,2B1_ACTATTCAGCAAATGT-1,2B1_CAAGAGGTCCTTATAC-1,2B1_AACTTCTGTCTGCATA-1,2B2_TCAGCCTCACGCCACA-1,2B2_AACAAGAGTTAAAGTG-1,2B2_TCCGATCAGTGCTCAT-1,2B2_GAAGTAAGTTTCGATG-1,2B2_CTACGGGCAGCTCGGT-1,2B2_CATCCCAAGCGCCTAC-1,2B2_AGCTACAGTAAGCAAT-1,2B2_ACGGAAGCAGTCCGTG-1,2B2_TTCACGCTCTACACAG-1,2B2_TCTGGCTGTATGGAAT-1,2B2_CCGGGTACACTGGCGT-1,2B2_CTCTCGAGTCAAAGAT-1,2B2_TGATTCTTCCTATTGT-1,2B2_TGCTGAATCATATGGC-1,2B2_GTTCGCTAGAGGCGGA-1	2B
2B_clone_549	26	2	AGAGCTCCGTATAGTG,CGATGATAAGATGTGG,GTTTCGTGAAGAAGAG,GGTAGGTCACAGGTGG,AAATCTGTGCGTACGC,ATGACTTAGTATGATC,GAAGGCGAAACAAAGA,ATGTATTAGTAACTCA,GCCGGAGTGGTAAAGG,AATTGTATGCGTAGGC,GTTCCCTTCGAGACGA,GTAAATTGGCGAAGAG,ATGAGACAGAATATTA,GGACCATCCTATGAGA,GTACGTCTGTGTAGAA,GGACATAGAGAGGTGG,CGGTGTGAGGGAAAGC,ATTTACTAGATGAAGG,GCGTGTTGCATGAATG,AAGAGGTGAACTGTCT,GGTTACGGGTGTACTA,ACGTGCATACCAACAA,ATGCGACGAAAGATTG,ATGGGCTGCAAAAAAG,CGAGATTAATTTAATG,ATAAGGCACAGTAACG	2B1_GCACTAACACAACGTT-1,2B1_CCGATGGTCTATACGG-1	2B
2B_clone_40	25	39	GTGTCATTGATGCCGA,ATGTATAGCGCGATGA,AAGTGTTTGGTGGCTT,CCGGAGTAATTAGAGT,CCCACTGTGAGGGCAC,GGTACCCTGACTGTTT,GTGTATTCGTAGGGAT,GGCCGTGGGAGAAGTA,ACGACAGTGAACCGAT,GGACCGACAACCAAGA,GCTTGAGGAGGAAAGT,GAAACGGAGGGTAATG,GCTTAATTCTAACTTT,GCAGACGTGGATATTC,GAAGATGTAGCAGAGT,GCCAAAGCAGTAATTT,AGCAGATTAGGTATAA,GCTACCCGAATTGGTA,ACGGGGTGAAACAACG,GGTTGATTAATGATGG,GCTAAAGTATATAGTG,GCATATATGAGACTAG,GATGGAAACATAGGGA,GTAAGCGTGGGGGTTA,ACGCGTTGGCAGGGCA	2B1_CGATCGGTCTCCGATC-1,2B1_GGGACTCCACCTGCAG-1,2B1_ACAGAAAAGTTCACTG-1,2B1_TGACCCTTCTCTCTTC-1,2B1_CGTCCATAGCAAGTGC-1,2B1_GGGTATTAGGCTAAAT-1,2B1_CCTAACCAGGGTACAC-1,2B1_GGGAGATGTCCATCTC-1,2B1_TGATCAGAGCCGATCC-1,2B1_GTAATGCTCCATTGCC-1,2B1_TTAATCCTCTAGTCAG-1,2B2_TTGCATTTCCTCGATC-1,2B2_TATTCCAAGGGCTGAT-1,2B2_AGGTTGTGTAGAATAC-1,2B2_TATTTCGCACTTTATC-1,2B2_TCTCAGCCAAACTAGA-1,2B2_CAGTGCGAGCACTAAA-1,2B2_CCGGTGAAGCTGGCCT-1,2B2_TAGAGTCTCTGGAGAG-1,2B2_AAACGAAAGAGTGGCT-1,2B2_GCACGTGAGATGCTTC-1,2B2_GCCAGTGGTCGGTGAA-1,2B2_CCACTTGCAACTCATG-1,2B2_GATAGAATCTCCGATC-1,2B2_CTGAGGCTCATTTACC-1,2B2_TGGAGAGTCAAATGAG-1,2B2_TAGACCACAGTAGTGG-1,2B2_TTGTTGTTCCTTATCA-1,2B2_GCCTGTTAGGGCAGAG-1,2B2_GCATTAGAGACATCAA-1,2B2_GTTCATTAGTGCACCC-1,2B2_TCATTACAGTATGGAT-1,2B2_TGTTACTAGTGAGTTA-1,2B2_TAATTCCTCTAGCCTC-1,2B2_ATCGTGAAGTGCCTCG-1,2B2_AAAGTCCAGGTCCTGC-1,2B2_GTCACGGAGAAACTCA-1,2B2_GGAATGGAGGATACAT-1,2B2_ATTCCATTCAAGAGTA-1	2B
2B_clone_45	25	2	GCGAGCTCGTGAGTCA,GGTTGTGGAGGTAGAA,AACTCAAGATTCGTTA,CACTGGATGTATCGTA,GGCCGAATGTTTCCTA,GTTTATCTCGAGGTGA,GATAGATACCTAGGGT,AGGGGAAACTATCTAT,CGTCGAAGCGGACTTC,GGCCATGTGGTGGTTT,ATGAATTGCTAAGTTT,CTATCCTTGTGGATAT,GGCGAATTAGAAGCAC,GGAGGAGAATTGGGTT,ATCACACGGGGAAATG,GGATGTGACGACCTTG,ATGAAATTGTTGGGGG,CGTCAGAGCTGGAATA,GACAAGATGAGTAACC,CATGATCAAGAGCTAG,ATTTGAATAAAGACGG,GGTGCGGTGAATGGGG,ATTGATAAATATCTCG,ACTGGATGGACTCGTT,CCTAGATTAACGACCA	2B2_CATGCCTCACCTGAAT-1,2B2_AGAAGCGGTAACCCGC-1	2B
2B_clone_113	25	58	AACCAAGCCATTAATA,GCGACATAAGGCGCTC,GGGTACCCCTATACTA,GAGCAAGAATTTATGT,GTGTATTCCTCGCCTG,GGCACCGACTACGGGG,AGGTAATTAATGCGAA,CGAGCTGTGATAGTTG,AGCGGAACACCACTTA,CTTCCGCTGCTAATCA,GATCGACCACTTACGT,CCTGGTAAGCTCGAAT,GGGTATCTGCAACAGG,GCTAAGCGCGGAGATT,GATGAGGAATGTGTGA,GCCTCACACAGTATAA,AACTGGTTCCTAATAT,GCTACTTTAGCAGAAA,ATCTGTCGGTGACAAA,ACGAGGGTAAAGGGCA,GAACAGTAGAGGCTTG,ACGTATGTGTGACCAG,CCTCATGAACTAAAAG,AGGCACAAAGGTATTA,AGTAAAGGCCTTACAT	2B1_TCACTCGTCTATTCGT-1,2B1_AGCTTCCGTCCACAGC-1,2B1_CGTTCTGTCGAATGCT-1,2B1_TACTGCCAGTGCCAGA-1,2B1_TTTCATGAGGCCCGTT-1,2B1_TCAGGGCGTATCGTAC-1,2B1_TCCTAATCAACGTTAC-1,2B1_ACTTATCGTGTGTCGC-1,2B1_GAAGCCCAGAGCCCAA-1,2B1_TGGAACTAGGAATCGC-1,2B1_TCTTAGTGTAACAAGT-1,2B1_GCTCAAATCGAACGGA-1,2B1_ATCGGCGCAAATACGA-1,2B1_TCGGGTGCACACTTAG-1,2B1_TCTCAGCGTCGCAACC-1,2B1_ATTATCCGTTGGCCGT-1,2B1_TGCTCGTCACATCCCT-1,2B1_TCGTCCAGTCTTAGTG-1,2B1_CCTCAGTAGGGATCTG-1,2B1_TCATTTGTCACGTCCT-1,2B1_GACCAATCACAAATCC-1,2B1_CGTGCTTCAGGACTTT-1,2B1_TTCCTTCGTCCGATCG-1,2B1_GTTTGGACACAACATC-1,2B1_TCGACGGTCGTCAACA-1,2B1_GACCCAGTCACCATAG-1,2B1_TACTTACGTGAGGAAA-1,2B2_GTCCTCACACAGACGA-1,2B2_ACTATGGTCAGGAGAC-1,2B2_CAGCACGTCCTTCAGC-1,2B2_GCAGCCAAGACTCAAA-1,2B2_TGCTCGTTCATGCATG-1,2B2_ATCACGACATTGCCTC-1,2B2_TGGGTTAAGGAAGAAC-1,2B2_CAACCTCCATAGAGGC-1,2B2_GGAGAACGTTATCTTC-1,2B2_CCAATTTTCGTTGCCT-1,2B2_ACACTGAAGGCAATGC-1,2B2_GCTACCTTCTGTCCGT-1,2B2_TCGTCCAGTTAAGACA-1,2B2_CGAGGCTTCGTTACCC-1,2B2_ACGTACACACAGACGA-1,2B2_CGAGGCTCATGACGAG-1,2B2_GCCAGTGGTGAATTGA-1,2B2_AGGCCACTCGGCACTG-1,2B2_GAGTGTTCACTTGAGT-1,2B2_GGAACCCTCCGATAAC-1,2B2_GTCTTTAAGAGAGTGA-1,2B2_CTATCCGTCGCTGACG-1,2B2_GAGACCCTCACTTCTA-1,2B2_TTCGATTGTTGCAACT-1,2B2_TTCATTGGTTCGGTCG-1,2B2_TGGATCAAGTCCCAGC-1,2B2_GTGTCCTGTGCAAGAC-1,2B2_AACAAGACAACTCGAT-1,2B2_TGTCCCAAGGGTCACA-1,2B2_ACCGTTCGTAGGATAT-1,2B2_ATTCAGGCAACTCCAA-1	2B
2B_clone_170	25	17	ACTGCTACCGGAAGGA,AATAAATTGGTGATAC,GTGTACTACTGTCTCA,GGCTGGGCATTGCGGA,ATCACACACCGAGTTG,AAGTCGATATCTAGAG,CATCCGTGGGGTAATT,AAACCTCGGAGTGGTG,AGGGCGCGGCGGGGAG,CAGGCTTAGAATATAG,GTAACGGGAAGAACGT,GTGCGTTTAGAAACAT,GGGAGGGGGGTAGGGC,GCCCAGATATTGGGTG,CTGGGTTAGGGGGGGG,CCACAAAAAGGCGAGC,GAGCCAATATTCGGAG,GGAGAAGAGCAAGGGT,GGTAGACGGTACAGTA,CGGGGGTGAGGGCAAT,ACACGGCACTGGGGGG,GCGCGTGTAAGTATTC,AAATAGGGCTAAATCC,CTTTCGATCGCGATGT,GGGGAATGAATAGGCG	2B1_GCCGTGATCTCAGTCC-1,2B1_CCCGGAATCCCGTTGT-1,2B1_TCATTGTTCCGTGGGT-1,2B1_TGTTTGTCATCCGGTG-1,2B2_GTCAGCGTCGAGAAGC-1,2B2_AGTCACAAGAGCAGAA-1,2B2_TTGCTGCGTCCCTGTT-1,2B2_TTCCACGGTCATCAGT-1,2B2_ATTGTTCCACGCTGCA-1,2B2_TGTCCACCATAAGATG-1,2B2_TCAGCAACATGAAGCG-1,2B2_GTGTAACCAAACTAGA-1,2B2_CATGCCTAGGTCGCCT-1,2B2_TTATTGCCAGCAGAAC-1,2B2_ACCCTCAAGTATTGCC-1,2B2_CGTGAATGTGGTCCCA-1,2B2_GCTTGGGTCTGGAAGG-1	2B
2B_clone_239	25	10	GGCTAGAGGCGAGCGC,CCCGCTCCGAAGGCGC,GTAGAGTTCTATGCGC,AGATATATGGGCAGTA,GTTGGGCACATAAGAG,AGCGGCTAAGCGAAGA,CGACCCGTCTTCCAGA,CCCAGTCTGGAAGAAA,CCATCAGCGGGTATAT,AGTGAGACCATTCAAA,GTTAAATAATTTAATA,GTTTCAGTCAGTCGTT,GGGGATGAGTATCGGG,AAGAGCTTGCACACGG,AACCGAGAAAGTATAG,GTGGATAGCAGTCCAG,AAACGTATGCGAAGTC,GGCGGGGTCCGAGGAA,AGAGACGGCGGGGTAG,CTCGACACGGATATAC,ACGTACATACTCAATA,CCTTGGTAGAACCCAT,AGTAAGACCGTTGAGC,ATCAATTAGGGTATAA,GACGGCAACTAGGTAG	2B1_GCACATAAGATCGGTG-1,2B1_CCCATTGCAGCACCCA-1,2B1_CATGCGGAGGTGTGAC-1,2B1_AACAGGGGTGTACGCC-1,2B1_AGTCACAGTGCGTCGT-1,2B1_TGAGGGATCACCGCTT-1,2B1_GAGCTGCTCGTTAGAC-1,2B1_TCAGCCTGTTGGCTAT-1,2B2_TCTCCGATCACCTCAC-1,2B2_ATCCCTGAGCTCGCAC-1	2B
2B_clone_293	25	13	CAACGTTAGCATATTA,GTTTGGCCCCACGGCT,GCTACCGCATATCACA,AGGAGGCGGAGCAATG,GTGAAACCGCAGCACA,GGCGAAAAAGATGTGC,GAAGAGTACTGTGGGA,AACTCAAGATTCGTTA,CGCCACAGGCGTAATT,CTCACAGTCTGCAAGT,CATAATTGATAAAGGG,AGATAGCTGAATGTGA,GGAGACTTGAATGTTT,GTTACGGCGTTCGGGC,GAATCGTTGTGCCATC,CTACGGTGCGGGAAGT,CTACCTCGAGAAGTGC,GGATACCGAGAGATAC,ATTTGTTTACGGGGAT,GGTTAGGTATTTATTT,GGAGGGGTAAATATAT,GGGCGTATGCCCCCTT,CACCAGGGCTTTGCGT,CTCTCGTGGGCAATAA,CTTGGCTTGGAGGCAT	2B1_TAGGTTGGTTCAAGTC-1,2B1_AGCGTATTCAAGTTGC-1,2B1_AGCCAATCAGGCTATT-1,2B1_AGACTCAAGAGGGTCT-1,2B1_GACGCTGAGGCGTTGA-1,2B1_TACGCTCGTGAACGGT-1,2B1_TCTACCGCAATTGCGT-1,2B1_GACAGCCGTAGATCCT-1,2B1_GTGCAGCGTTTCGTGA-1,2B1_GTGGAGATCCCATAAG-1,2B2_GTAGGAGAGGTTACCT-1,2B2_TTTGGAGAGGCGAAGG-1,2B2_AAGTACCTCTACGCGG-1	2B
2B_clone_331	25	2	CTGGCTAAGTCAATTT,CCTGATACGAAAGAAT,GAGGCCTCATTACTGG,AGGAACGCGACGCAAT,GTTACGACCGTACCAC,ATTCCTGTATGGCGAT,AGGAAACTGACGGGGA,GGTTAAGAGGGCAGCA,AAAGATGTATTACTGA,AAATCTGTGATAGAAA,ATTGGTTCACAGCGTT,AGGTGTGCGAGAAATA,ATTAAGTCCCCGAGTT,ATGAGTAGAGATGGCT,AACCATTGAATGCGGA,AACGATGTGGTCGCCC,ATTAAAACGTCACCGC,CATGATGTCTGTCCTA,GACGAAAGGAAAACGT,AACGGTGTATTCCGCG,AGGAATCGGGTTAGGG,CTGTACTTCGTGAGGA,ATTTAATGGACCACTG,AGTAGCGCACTGATAT,ATTAATGTGGATGATC	2B1_CGTTGGGAGGATACAT-1,2B1_GCTACAAGTGCATCTA-1	2B
2B_clone_562	25	2	CCAGGGAGAACCCCCA,GGGCGCCTCAAGCTAT,CTCAAGAGGTTTAATC,GATGCGCGGTCTATGA,GGACCAGTGGTCCGCG,AGTGAGGTGTGGCAGA,CGATCGGTAATCCTTT,AGCGATGGCATCCATT,CAGTAGGTGTCAGTAT,CAAAGTAGCTAAAGGT,CTTCCTGTCTTTATCA,GCCGCTGCGTGAGCTG,ATCAGGGTGGATGGCG,CATTGTGACTTTGACC,CATGGGCGAGAGCTAC,CATGGTGGAGGGGTGA,AGCGCCGACGCGAAAA,GAGTCATTATTTAGGT,CTTTACGAGATGGTGA,AAGGCTCCGAGTAAGT,ATACAAAAAGGGGTAT,CCGTAGGGCCTGCTAA,AATTAGTAGTAAAAGG,ATGGCATTCTGTAACC,CTTGGGTTAAGGCGGG	2B2_GGAAGTGCAGCTGTAT-1,2B2_AGATGAAAGGCTGGAT-1	2B
2B_clone_631	25	2	AGGTAATTAATGCGAA,CTCCACAAGGTACGCA,GATCGGGTCACGGAGC,AGTTGTAACCTTGGAA,ACTCGCAACAATGCAT,ATGGGTGAAGGCGAGA,AAATGTGACGTTATCG,GCATATGTGGTAGCAA,AAAGGTGTGTTTGTGA,CCGGGTGCATGTCCAA,ATTCGGAAATTGATGT,AATGAATTGTTGATTG,AGGTGTGGCGTTATGA,GGTGAGTTCGGGCGAA,AGTGGACTCGCTCAAA,GTTAATATAAATGCAG,AAAAAAAGGTAAAATG,GTATGGGAAGTGAACG,AAAGCGTGGTGCCTAC,AATCGAGTGGTTGTTC,CTTTCGTTATTGGTCG,GTTTGTACCTTTGAAT,GTAGGATGGCATGATA,GTATAGATACCGACGT,ATACATTTCATTGCTG	2B2_AGTCAACCACTAGGTT-1,2B2_CCTTTGGAGTTCGCAT-1	2B
2B_clone_798	25	3	GGTTGTTACGTAAGAT,GATTCGTGAAAGAGGC,GAGAAAATCTTGATGA,ACATATCTATGGATTT,GCATACCCGTTAGGGC,AGTGAGTAGTGGGGCT,ATCGGTAACGCACGCA,GGTAAGCGATTAGGGA,GAAGATGGGGTTAGGG,GGCTCTTCATCTATGC,AGAGATTTAGTAAGTT,GATGGTGCGCAGAGTA,ACTGACAGCCCTGGTG,CAAACCCGGTACAAGC,GGGTGGGGGGCGGTCG,AGTTAATGGTTTATAA,GTCCGGGTCGGGGTGG,ATTTATGAGAATAATG,ATTAAAGAAGTAAGGG,GTGTAGAACTGTAAGA,GGAAATCGGGGGGAAA,GGGACTCAGTATATAT,GCAGGCTTGCCTGGGA,GTTTAGTTCTAAAGTT,GTGGCGGTGGATGGTC	2B1_TAATCTCCAGTAACAA-1,2B2_TAGACCAAGAAAGCGA-1,2B2_TAGACTGTCAGCAGAG-1	2B
2B_clone_38	24	152	AAGAATACCAAAACCT,AACACCTGATATACTT,CGAGGGGTACCACCTA,AAGACCACGCGAATCT,CACGATCCATCGGTAC,GAGGAGAAACAAAGAG,GGATCGTGGTAAGACG,AAGCATTTGATGGACA,CGAAGACACGTCGGAA,ATTTGTGCGCGTACTG,AACCCTAGGAGTGTTG,CGTGCGGGAAATAGTC,CTATACATCTCAATAT,AAGTGGCTGCACGTCT,ATCACCTCGTTTAGTA,GTGAGAGACCTGCGAA,GGAAAGCTGAAACTTT,AGATGTTGCAGTGAAC,CTGCAAATGAAAAGAG,CTACCACCAGGTCAAA,ATATGGGTATTCAAGA,GAAAGCTGGCTTGATG,GGTTAACCGGTGAAGG,CGACAGCCGTCGCTCT	2B1_CACCGTTCACTAACCA-1,2B1_GCACTAACATGTGACT-1,2B1_GGTTGTAAGTTCCAGT-1,2B1_ACCCTCAAGACGACTG-1,2B1_TGAGGAGAGTCTAACC-1,2B1_GATTTCTTCACCTCGT-1,2B1_CTCCCTCCAGAGATTA-1,2B1_TGGTGATTCTGCGGCA-1,2B1_TACTTACTCACTCTTA-1,2B1_AAGATAGAGACAGCTG-1,2B1_TCCTTTCTCCTGGGTG-1,2B1_AAACGCTTCCTACAAG-1,2B1_GACCAATTCTGTACAG-1,2B1_TTGCGTCCAGTCACGC-1,2B1_GTCGTAATCTGCGATA-1,2B1_CTAACCCTCCGGCAGT-1,2B1_TGTAACGAGTCACGCC-1,2B1_AAGCGAGTCGCAGTGC-1,2B1_CAACCAATCTCATTGT-1,2B1_TCCCATGTCTGGGAGA-1,2B1_CTCTGGTCATCGATCA-1,2B1_TCACAAGGTTCGAAGG-1,2B1_TTGAGTGTCACGGTCG-1,2B1_CGTCCATGTACCGTGC-1,2B1_CTCGAGGTCATTGTGG-1,2B1_CATCCCAGTCCTGAAT-1,2B1_AACCACATCATGCATG-1,2B1_TCATGCCTCGTGACTA-1,2B1_AGTAGTCGTCGTTCAA-1,2B1_TGAGGGAAGCGTTCAT-1,2B1_TGACCCTCATACAGAA-1,2B1_CGTAATGCAAGTGGAC-1,2B1_GTATTGGGTGAGAGGG-1,2B1_CACACAATCTGAGGTT-1,2B1_TAGGGTTGTCCCGCAA-1,2B1_CGATGGCTCCAACTGA-1,2B1_AAACGAACAACTTGCA-1,2B1_GATTCGACAGAGATTA-1,2B1_TCTGTCGGTGAATAAC-1,2B1_CTCATTATCCTACAAG-1,2B1_GTGTGATCAACGATTC-1,2B1_GAGGCAAAGACTGGGT-1,2B1_CGCATGGCAGATCCAT-1,2B1_TGGGTTAAGCGTGCCT-1,2B1_GTCACTCAGACATCAA-1,2B1_GGGTCACTCAAGAAAC-1,2B1_GCCAACGCAATTGGTC-1,2B1_CTGGTCTAGTATCCTG-1,2B1_CTCCAACCAATACAGA-1,2B1_CATCAAGTCCGTACGG-1,2B1_GCATCTCAGCATCGAG-1,2B1_ATCGGCGGTAGCTTGT-1,2B1_CCCAACTAGACCTCAT-1,2B1_ATTTCTGCATACCATG-1,2B1_CTCCCAAAGGAGCAAA-1,2B1_TCATTTGCAACCAATC-1,2B1_GTAGTACAGCTTAGTC-1,2B1_AAGCGTTAGGCAGGGA-1,2B1_AAAGGGCGTATGTCTG-1,2B1_TGATCAGGTCTCGGAC-1,2B1_GATGATCAGGAGCTGT-1,2B1_TGCAGGCCATGACTAC-1,2B1_TTTCCTCTCTACGCAA-1,2B1_ATCGATGAGACCAACG-1,2B1_TCTTCCTCATGTTCGA-1,2B1_TGTTCCGTCAGTCATG-1,2B1_TCTGTCGGTATACAGA-1,2B1_CGGGTGTCATCCTTGC-1,2B1_ACGTTCCAGGTTTGAA-1,2B1_TCTCTGGAGTCAGCGA-1,2B1_ATTCTACCAGGTACGA-1,2B1_GCTTTCGCAGGCATTT-1,2B1_GATGAGGAGCCGTTAT-1,2B1_TGGGCGTTCCGCGATG-1,2B1_GTGGAAGTCATCGACA-1,2B1_CGGTCAGGTGGACCTC-1,2B1_GGGTGAATCGACGACC-1,2B1_GACTATGTCTTTGCTA-1,2B1_ACGGAAGCACTAGGTT-1,2B1_TGCTTGCTCGCGTGCA-1,2B2_ACAAGCTGTAGATCCT-1,2B2_GTCTCACAGTCCCAAT-1,2B2_GTGCACGTCCGAGATT-1,2B2_TGAGCATCACAAGTTC-1,2B2_CATTCATAGTAGAGTT-1,2B2_TGGGTTATCGATTTCT-1,2B2_CGCAGGTCACGCAGTC-1,2B2_ACAAAGACACTTCAGA-1,2B2_CGGAGAACACAAATAG-1,2B2_CGTGTCTGTACAGTTC-1,2B2_CGGCAGTGTCCGGTGT-1,2B2_CTTGAGAGTGGCCCAT-1,2B2_TTAGGCATCTGCGGGT-1,2B2_CGAAGGAAGCTCTATG-1,2B2_CTATCCGCATTGAAAG-1,2B2_TTCTAGTCAATCAGCT-1,2B2_TCAGCAACAATAGGGC-1,2B2_TCAGCAAAGTCGAAGC-1,2B2_ATAGAGACATCTTTCA-1,2B2_TTGGGATAGTGTACAA-1,2B2_AGGGCCTCACCGTCGA-1,2B2_CTAGGTATCTTGAGCA-1,2B2_GAGCCTGAGGTAGTCG-1,2B2_GCCATGGAGGACACTG-1,2B2_ATCCACCCATGCGTGC-1,2B2_TCCCAGTAGAAGCTGC-1,2B2_GTAAGTCGTCTTTCAT-1,2B2_GTCTGTCGTGCCGTTG-1,2B2_GCTGCAGGTGAGATAT-1,2B2_GACTGATCAAGCGGAT-1,2B2_GTCCCATTCCATGATG-1,2B2_TTGTTTGAGTGGCAGT-1,2B2_CGTTGGGCAGTAGATA-1,2B2_TCCGTGTTCAAGTAAG-1,2B2_TTCACCGTCTTGGTGA-1,2B2_AAAGGATGTGCCGGTT-1,2B2_TCGCAGGAGCCTGTCG-1,2B2_GACGCTGTCATAGCAC-1,2B2_CCGGTGAGTTAAGACA-1,2B2_TAGACTGAGTAAACAC-1,2B2_CCGATCTCATCCTAAG-1,2B2_AAGCGTTAGGTTCTAC-1,2B2_TATCTTGGTTATGTCG-1,2B2_CACCGTTCATGAGAAT-1,2B2_ATGATCGTCATTCGGA-1,2B2_GATTCTTTCCTCTCTT-1,2B2_TCGCACTGTGGTCCCA-1,2B2_AATGACCGTGAATAAC-1,2B2_AACCAACCAAATCAGA-1,2B2_CTCCCAAAGTGAGGCT-1,2B2_TCACACCCACCGGCTA-1,2B2_GTCTACCAGTAGGGTC-1,2B2_CGAGTTATCTTGTTAC-1,2B2_CGATCGGCATTACTCT-1,2B2_CTCTCAGTCGATGGAG-1,2B2_TGACAGTCATTCCTCG-1,2B2_ATGACCAGTGTAAATG-1,2B2_GGGACAACACACTGGC-1,2B2_TGAGACTCATCACAGT-1,2B2_AGCTCAAAGATGAATC-1,2B2_CCTAACCAGTCAGCCC-1,2B2_TACCGAATCCTGGGTG-1,2B2_ACTTCGCGTTCCGCAG-1,2B2_TAGACTGAGTCGGCCT-1,2B2_GGTTGTATCACTGTTT-1,2B2_GGTGTTATCCTAGCTC-1,2B2_ATGGAGGGTCACCACG-1,2B2_AGTCTCCCAGCGATTT-1,2B2_TGGTTAGCAAGCAATA-1,2B2_TTTACTGCATACACCA-1,2B2_AGGTAGGTCCGGCAGT-1,2B2_GGAAGTGGTCCGCAGT-1	2B
2B_clone_65	24	30	CAGTCTTCAACTGTTT,GACGGTAACAGTGAGC,AGCAAATTAAACGATT,ACATAAAGAAAGATAA,GTCGAATAATGCAGAC,ACACCACGGGCTGTTA,CGTTAAGGGAAAGCGC,AATGAAATGTATGGTT,AAGTGTTAAATTCATT,GAACGTGCGGACAAAC,AATTCAGGCAGTGGCT,GTTTCGTGAAGAAGAG,CTGGCTCAGGTGGGGG,CACCACGAGTCTACAC,CGGTCTTACAAAGGTG,AAGGATATGATACGGT,ATAGCTGTGGAGACGT,AGATGGATAAAGCCAT,GTTTAAGAAGATGAGC,GCTAGATCCCAAAGTC,GGTGGGGTAGTGAGCC,CTTTCCTAAATCGTTT,CCTGAACGCTCGGTTA,ATTACCCGGTCACAAC	2B1_CGAAGTTAGTCACACT-1,2B1_TACGTCCAGGCTTCCG-1,2B1_ATCTCTATCGGAGCAA-1,2B1_TGGGATTCACAGACGA-1,2B1_CTACATTAGATGAACT-1,2B1_TTCTAGTTCTGTACAG-1,2B1_CTCCAACTCAGCTGAT-1,2B1_GATGGAGAGGTGATCG-1,2B1_CAGCCAGCATCCGTTC-1,2B1_GATCATGCAATTCTTC-1,2B1_TGTCCTGCATCAGCGC-1,2B1_TCCACCAAGAAGATCT-1,2B1_ACATGCAGTGGACTAG-1,2B1_AGGGTCCAGGACTAAT-1,2B1_GTTGCGGAGGGCAGGA-1,2B1_AATTTCCCACAAATCC-1,2B1_CTCGAGGAGGCCGCTT-1,2B2_CAGATACGTATCGCTA-1,2B2_ACTTAGGTCATCAGTG-1,2B2_ATTGTTCAGGACGGAG-1,2B2_CTGTATTCACTTGGGC-1,2B2_AGCCAATAGGCATCTT-1,2B2_TATATCCTCCGCAACG-1,2B2_AAAGGTACAGCCTATA-1,2B2_GCAACATAGTTTAGGA-1,2B2_CCACTTGTCATTCACT-1,2B2_GACTCAATCGCTTGCT-1,2B2_AGATCCAAGATCGCCC-1,2B2_CCGGACACAACCGTAT-1,2B2_TACGTCCGTTAACCTG-1	2B
2B_clone_124	24	2	AAACACGAGAAAGCAT,GGGTGAGTGGTGCGCA,ACCGCCTAACATACCC,GGGACTCAGTAAGGAA,GGAACTACATCGCTAC,ACCGATATCTGGAAGA,CTTACTTCCTGGAATA,GGGCAGTAGTGTGTAA,GTCGCTCAAGGTATAT,GGCCAGTGGTGTCGTG,AACACTCGCTTAGGTG,CGTACAAACATGAGTG,GGTCATGTATTGAGGT,ACCGGTGGAATACCGT,GTAGGTGCAATCAGGC,GAAGGTTGGTATGGTC,GTTTAAGGCTAAACCT,CAACGGTACCGTCGCT,AACGAGAGATTACTGG,GAAAGATGGTATGTGG,CTTGCTTAGTCGACGT,GGGGGTAAGCTTCAAA,ATTTCTCCGTCAGTGA,GCTCGGGGGGTTAGAG	2B2_AGTACTGGTTTCGTGA-1,2B2_CTGCGAGTCGTCCTTG-1	2B
2B_clone_209	24	6	CGTAAGGTGAACATAT,GATTATTTCCATGGGG,ATGTAACTGAGGCAAT,CCGCATTGGAATCAAC,CGTTAATGATATGTAT,ACCGCTCTCTGACCTG,AGTAGATGGAGCGTGT,GAAGATAAAAAAAGGG,AGAGAACGGTGCGAGC,GCCAAAATCAGCACAG,GGGCGACAAGGAATAA,GGGGCCAGCGAGAGTC,ATTAGCGGCATGCCTC,GTAGCGGAGCAAGGCT,GAGTGAGACCAGACAT,GGAGGTAGAGTTCCCC,GGGGACCTAGGCAGAA,GGATACCTAAATAACT,ACAGCGCGAAGAGCGC,CCAGGCCACCGTAACT,GTTGAGCTGCCGGTAT,ACGGGATGGTATATGT,CTGAGCATCGTCAAAA,CGCAGGTACACCGGTG	2B1_ATCGTCCTCACTTTGT-1,2B1_AGCGCTGGTATCACGT-1,2B2_AGTTCCCGTTCAGCTA-1,2B2_CGAGTGCAGTTGTCAC-1,2B2_TCCTGCACAGCTTCGG-1,2B2_TTTGTTGTCCCTCAAC-1	2B
2B_clone_392	24	10	AGGGCCCCGCTTCGAG,CTTCAGAGCTTGAAAG,GGGCGTTAGTGGGGGT,GCGTGGGCCCCTAGCG,AACTAGTTATTGATAT,AAACATTTAAAGGGGA,GGGCAAGGGATCCTGT,CGTGGGGGCGTTCTGG,ACAGATTTGCTACGCT,GCCAGGATAGTGAGGA,AGCCAACTGTTGCTGT,ATGGGAAGCCAAGGGG,AGGCAGAAATCTATCT,AGGGAGGAAGGCGATA,GTTCAAATGTAGGGGA,GATCGTTCAACACGAA,GAGTCTAGAATTGAAC,GCCGAAGCCCTCAAAG,ATTTAAGAATATGAAA,GGCTCGCCGTCGACCC,CCTAGGTTATGGGTAT,ATATAGTTACGAACTT,ATTAGAGTCTTGAGAA,GTTGATGTGTGGATAC	2B1_TTACTGTCATGCGGTC-1,2B1_AAAGAACTCCTACGAA-1,2B1_AGACCATTCGTTAGAC-1,2B1_CCCTCTCTCCAAGCCG-1,2B1_CGAGGAACAAACGAGC-1,2B1_ACGGTTAGTCCAACGC-1,2B1_AACTTCTCACGTACAT-1,2B1_CCACTTGCAATGACCT-1,2B1_ATGAAAGCAGCTGTTA-1,2B1_GGTTCTCGTACCTAGT-1	2B
2B_clone_469	24	2	GTCCAGTTGATTCTTC,AGTGGGTGAATTGCGT,GTCCAGCAAACTCTGA,CATGGATAAAGAACAA,GGTGCCTGCTGAGTAG,CTGGCGAGAATGATAG,ACGGGCACCTAAACTT,AATGGACAGTGGAGAT,GGGGGCAAGAAGGTCT,GAAAGTGTGGTTGCAT,CAGTGTTACATCATGT,GAATGATTCGAGAGGC,AGAGAACTATTAAGTC,GGGGAGTTATTGGATT,CGCCGCACGACTCATG,GCTCAAGCAGTTCTCT,GATCCGTAAAGAGCGC,GGTGGAGAGACAGTCT,GGTTACCGGTAGGGTA,GAGGAACAAGGTACTC,CATGCTTGGTAACTTT,CTGGGGTCAGGGGGGG,GAACATCGGCGCATCT,GTTTCAGTATGGAAAG	2B1_CAATGACTCACGGTCG-1,2B2_ACAGCCGTCACTCTTA-1	2B
2B_clone_4	23	378	AGTTATGGACTTCAAT,GTGAGTGTATATCATT,CATAAAAGCATTACGC,CAATGCATGCGGCTAA,CAGAAGATGTCAGGAG,AACAGGTAGTAACTAC,CTAGCCCCCCGAACAA,ATTAAGTTCCGAGTCA,AACTAAAGAGTACTTT,AGAGCGAGGTATACGA,GAGTAGGTGGGCATGT,GTGTAGCCGGTAATTA,GTCAGACTATACCTTA,GCATATATAAAAGTTT,AATGCTTACATGCCGC,GTTTGGCCCCACGGCT,ATCGACAGGCTTATCC,ACAGATCCCCCAATTC,AAACAAAAGTCGGGAG,CCAGATGGCACTCCGG,AATTAGTGATAACTTT,CTACGGCCAAGACGTT,GGTACTAGGGGAATTG	2B1_CGGCAGTCACGGCTAC-1,2B1_GAGTTGTGTCCCACGA-1,2B1_TCATTGTGTTACGATC-1,2B1_CAATCGATCACCGACG-1,2B1_TGGGAAGGTGCCTAAT-1,2B1_GTTACGATCAGTGTGT-1,2B1_CTAAGTGTCGCTGATA-1,2B1_TCATTTGAGATACGAT-1,2B1_GAAGAATGTGCGGTAA-1,2B1_AGTAACCAGTCTAGAA-1,2B1_TAAGCGTAGGCGATAC-1,2B1_TCCCAGTCAGTAACAA-1,2B1_GAGGGATCACAAATCC-1,2B1_GATAGCTAGCTAGAGC-1,2B1_GACTGATAGCCTCGTG-1,2B1_CGTGTCTAGACCAACG-1,2B1_CAATGACGTAGTATAG-1,2B1_ATTGGGTGTGGAACAC-1,2B1_ACACTGAAGGATGGCT-1,2B1_AAAGGATAGGTATCTC-1,2B1_TTGGGCGGTCTGGTTA-1,2B1_TAATCTCGTGTCTTAG-1,2B1_GAAGTAATCCACACCT-1,2B1_GCACTAAGTAGGTGCA-1,2B1_TGTGAGTCACTAGGCC-1,2B1_GGCGTCAGTCACTTCC-1,2B1_GGTTGTATCCAACTGA-1,2B1_TACTGCCGTAAGCTCT-1,2B1_TCTTGCGGTACAAACA-1,2B1_CTATCTACACCAGCGT-1,2B1_CAATACGGTAGTTCCA-1,2B1_GCAACATTCTGCCTGT-1,2B1_CTATAGGTCTTTGCGC-1,2B1_GGCAGTCGTCGCAACC-1,2B1_CCCAACTCACATACGT-1,2B1_AGAGAATCAGCGGTCT-1,2B1_AACAAAGGTACAATAG-1,2B1_TTTGATCAGGGTTAGC-1,2B1_CATTGCCGTCACGCTG-1,2B1_CTGAGCGTCATCTACT-1,2B1_CTATCTAGTAACATAG-1,2B1_CCTCAGTAGGGTAGCT-1,2B1_CGAGTGCGTCAAGGCA-1,2B1_GTTCATTTCGTTGTTT-1,2B1_TTGCGTCAGTAGAGTT-1,2B1_AGGGTGAAGGCTTAAA-1,2B1_GTGTTAGCAAGCGATG-1,2B1_GATTTCTCAGGGACTA-1,2B1_CCGTGAGGTTACAGCT-1,2B1_TACAGGTCAACCGTGC-1,2B1_CCCTTAGGTAGTTACC-1,2B1_TAACACGGTAGGCAGT-1,2B1_CACTGTCCAGTTCCAA-1,2B1_AGAACCTGTCTCTCCA-1,2B1_CAATGACGTACGTTCA-1,2B1_CCGAACGTCTTCCAGC-1,2B1_TGGTAGTAGTGCAGGT-1,2B1_CCCTCTCAGAGCGACT-1,2B1_TCAGTGACACGCCAGT-1,2B1_TAGACTGTCTTCCTAA-1,2B1_ACGTAACTCGACTCCT-1,2B1_TTACGCCGTCCCAAAT-1,2B1_CGGCAGTAGCATCCTA-1,2B1_CAAGCTAAGCTAAACA-1,2B1_ACCTGAAGTTGCGTAT-1,2B1_CTTGAGATCTATCCAT-1,2B1_ATCCACCTCGCCTAGG-1,2B1_GAGACCCAGTGCCGAA-1,2B1_AGCCAGCCACCTGATA-1,2B1_AGGGTCCAGCGGATCA-1,2B1_TACGCTCGTCCAAGAG-1,2B1_CTGTGAAAGGTGGGTT-1,2B1_GACATCACATCTCATT-1,2B1_CATCGGGTCGCGAAGA-1,2B1_GCCCGAACAGTCGCTG-1,2B1_CAATACGTCCATAGAC-1,2B1_TGGGAGAGTAGGACCA-1,2B1_TAGGAGGCATCCGGTG-1,2B1_AGAACAAAGCCTGAGA-1,2B1_CCTACGTGTCCAGCGT-1,2B1_GCGTTTCCAATTGCAC-1,2B1_TAGCACATCAAGGACG-1,2B1_CAGATACCAACCGTAT-1,2B1_ACCCTTGCACGGTGCT-1,2B1_ATGGAGGAGACTCGAG-1,2B1_AGGATAAGTTGTGCCG-1,2B1_CAGCCAGTCATTGCGA-1,2B1_GATGAGGGTTGTTGAC-1,2B1_TGATGGTGTACGACTT-1,2B1_ATCCCTGAGCATACTC-1,2B1_TGTTCTAAGGAAGTGA-1,2B1_GCTCAAAGTAGATTAG-1,2B1_AGTACCATCTAAGCCA-1,2B1_ATGGATCTCCGACATA-1,2B1_GACATCATCGATGGAG-1,2B1_TTGAACGCACTTTAGG-1,2B1_ACGGTTAAGGCCACCT-1,2B1_GCTGCAGCAATCCAGT-1,2B1_CGAGAAGAGTGACACG-1,2B1_TCTGCCAAGAATTCAG-1,2B1_CACCAAACACAAGCTT-1,2B1_CGTAATGGTTAGGCCC-1,2B1_AACCACACATTGAGCT-1,2B1_ACATTTCCACGAGGAT-1,2B1_TTTGATCAGACAACAT-1,2B1_GCCGATGTCAGTCATG-1,2B1_GTGCGTGTCGTTGTGA-1,2B1_ACGTCCTAGGAGTATT-1,2B1_CTTTCAATCGTAGTCA-1,2B1_GACTCAATCTCTCTTC-1,2B1_TGTGATGTCTGTAAGC-1,2B1_CTTCTAAAGCTCTTCC-1,2B1_TCAGTGACATTGGCAT-1,2B1_CTCAAGATCAGAACCT-1,2B1_ACCGTTCTCCGGACGT-1,2B1_ACTTCGCCATAGGCGA-1,2B1_TAATTCCCAAATGGAT-1,2B1_CCTCAACAGCCTCTCT-1,2B1_CACTAAGGTCTTGGTA-1,2B1_TCATACTAGAAGTATC-1,2B1_TCAGGGCGTTACGATC-1,2B1_ACGCACGAGTTGCCCG-1,2B1_GGAGCAATCTTGTGCC-1,2B1_TCCTTCTTCGTGCATA-1,2B1_CCCAACTGTCACTACA-1,2B1_GCATCGGAGAAATCCA-1,2B1_TAAGCGTCAGTGGCTC-1,2B1_TTATTGCAGTACCCTA-1,2B1_TCGTCCAGTATGACAA-1,2B1_CTGGTCTTCTTCGCTG-1,2B1_GTGTGGCCAGACCGCT-1,2B1_AGGACGAAGGAGTCTG-1,2B1_TGAGACTGTAACCAGG-1,2B1_CACTGGGAGACCCGCT-1,2B1_TGCGATACACATGTTG-1,2B1_CAAGCTAAGTACGTCT-1,2B1_TGCTCGTTCTAGAGCT-1,2B1_AACCATGAGAGCTGAC-1,2B1_GGGAGTACATATCGGT-1,2B1_TCTGCCACAACTTGGT-1,2B1_TGGTTAGTCGTAGTGT-1,2B1_GAAGGGTTCCGTGGCA-1,2B1_TGTTCCGTCCACGTGG-1,2B1_CCTTGTGAGGGCTAAC-1,2B1_GATCATGCATGCAGCC-1,2B1_TTTGGTTGTCATAAAG-1,2B1_TCAGGTAAGACTCCGC-1,2B1_CTGCGAGGTCGGTGTC-1,2B1_AAGATAGGTATCGAAA-1,2B1_AGATCCAAGGGAGGTG-1,2B1_AGATCGTCACGCTGTG-1,2B1_GCCCAGAAGAGAGCAA-1,2B1_CCTGCATCACTTTATC-1,2B2_CGAGGAATCCTAGAGT-1,2B2_CATTTCACATCAGTGT-1,2B2_AAGCGTTAGGACAAGA-1,2B2_TAACGACTCCTATGGA-1,2B2_CAGGGCTTCTACGCGG-1,2B2_AAAGTCCAGACCAGAC-1,2B2_CACGGGTAGCATTTCG-1,2B2_AACTTCTCATCCCACT-1,2B2_AGTACCAAGTAGTGCG-1,2B2_ATCCGTCAGGCTCTCG-1,2B2_AAAGGTAGTATTTCCT-1,2B2_GTGGAAGAGCCGGATA-1,2B2_GTAGTACCAATCGTCA-1,2B2_TTGCGTCTCTTCTAAC-1,2B2_GTCCTCACAACATCGT-1,2B2_GTGTGGCCACATAGCT-1,2B2_AGCGTATTCTGTAACG-1,2B2_GACCCAGTCGTGGTAT-1,2B2_TAACTTCAGTAGCATA-1,2B2_AGACAGGTCGCAGTGC-1,2B2_GATTGGTAGATTAGTG-1,2B2_ATGATCGGTCTAACTG-1,2B2_GGGTAGAAGAAGCCAC-1,2B2_AGGAATAGTGGTCAAG-1,2B2_ATAGACCAGTATTCCG-1,2B2_CGGAACCTCAGTGTCA-1,2B2_TTTAGTCAGTCGTCTA-1,2B2_ATTCCCGGTCTTACTT-1,2B2_GCCGTGATCAAGCTTG-1,2B2_CATTTCAAGGTTCTAC-1,2B2_GAGGCAAGTCCACAGC-1,2B2_TTGCTGCCATCATTTC-1,2B2_GTCTCACAGCAAATGT-1,2B2_GGTTAACCAAGTCCAT-1,2B2_GACCGTGTCAGGTGTT-1,2B2_CCTCACAGTGAAGCGT-1,2B2_TATCCTATCATGCCAA-1,2B2_TCACAAGCAACCCTCT-1,2B2_TGATGGTCAAGACGAC-1,2B2_GGTTGTATCTCATTTG-1,2B2_CATGAGTAGCGCCGTT-1,2B2_CGCCAGAGTAGTGCGA-1,2B2_CGTAAGTCAGAGGCAT-1,2B2_ATTGTTCCATCCGATA-1,2B2_ATGTCCCTCAAGCCGC-1,2B2_CAACAGTCACCGTCTT-1,2B2_CACAGATCAACTTGGT-1,2B2_ATCACTTGTAGTCGGA-1,2B2_CGGACACGTCTTGCGG-1,2B2_ATTACTCCACTCAGAT-1,2B2_AACACACCAAGGCTTT-1,2B2_TTGTGGACAGTCGTTA-1,2B2_CTATCTAGTGGTACAG-1,2B2_CGTAATGTCCGCGAGT-1,2B2_TGCGATATCAGACAAA-1,2B2_TTGAGTGAGTGATAAC-1,2B2_ACAAAGATCGCGTAGC-1,2B2_CCTCTAGGTGTCTTAG-1,2B2_TCCACGTCACATGAAA-1,2B2_TGGTTAGAGTCATAGA-1,2B2_TCCTAATCAACAGAGC-1,2B2_ATGGATCAGGTAGATT-1,2B2_ATAGACCCAAACTAGA-1,2B2_GATGGAGAGGAACGTC-1,2B2_TGCGATAGTCCGTACG-1,2B2_TGAGGGATCCGAGGCT-1,2B2_ACTGTGAGTCATAAAG-1,2B2_CTGAGGCTCTCAGGCG-1,2B2_ACATCCCCAACACGAG-1,2B2_AGACCATTCAGAGTGG-1,2B2_AAGTTCGCATACAGCT-1,2B2_GTGGTTAAGGTTGTTC-1,2B2_AGGATAAGTGAATTGA-1,2B2_CCATCACCATGTGTCA-1,2B2_CCCTGATTCGCTGATA-1,2B2_CCCTAACTCGTAACAC-1,2B2_GTAGAGGTCGACGCTG-1,2B2_AAACGCTCAATTAGGA-1,2B2_TGGGAAGGTGTCCTAA-1,2B2_TCTCAGCCAGGGAGAG-1,2B2_TTCAGGACATCGAAGG-1,2B2_GCTCAAAAGGGCTAAC-1,2B2_ATGGATCCAGACATCT-1,2B2_ATTCCTAGTTAGCGGA-1,2B2_GGAAGTGGTGCAGGAT-1,2B2_AGTAGCTCATGGCACC-1,2B2_AACAAAGTCTTCTTCC-1,2B2_AGCCACGCATGACTAC-1,2B2_GTAACACGTAGGTCAG-1,2B2_GGGACAAAGTCGCCAC-1,2B2_GGCAGTCAGTCATTGC-1,2B2_AGGACTTCACAAACGG-1,2B2_CCCTAACCAACACACT-1,2B2_ATCACTTCAATGGGTG-1,2B2_AGCCAATGTTCAAAGA-1,2B2_CAACGATGTTGATCGT-1,2B2_CTCACTGAGTAACAGT-1,2B2_GTAGGTTTCTACACTT-1,2B2_GACCGTGCAATAACGA-1,2B2_CACAGATCAGCGTGCT-1,2B2_CAATCGATCCCACAGG-1,2B2_CGGGCATTCTTCGTAT-1,2B2_AACGTCAAGATAGCTA-1,2B2_ATCGTAGCACCATATG-1,2B2_ATGAGTCGTGTTTGCA-1,2B2_TGAGGTTAGATTCGCT-1,2B2_ACACTGACAGCGTGAA-1,2B2_TAACACGTCTGCGGGT-1,2B2_GAGTTACAGCGATGAC-1,2B2_CGGTCAGGTTAAGGGC-1,2B2_TTGTGGAGTTCGGACC-1,2B2_GTTCATTTCTGCTGAA-1,2B2_ATTCCATGTGAATAAC-1,2B2_GTGTCCTTCGCTCATC-1,2B2_CCAATTTGTGAGTCAG-1,2B2_TGTACAGTCTCCGAGG-1,2B2_TACACCCAGAAACCCG-1,2B2_CAACGATAGGACTAAT-1,2B2_GTCCACTCAAATTGGA-1,2B2_TGCAGATTCGATTGGT-1,2B2_AGGACGAGTTCTTAGG-1,2B2_GCTTGGGCAGCAGTGA-1,2B2_GTCGCGAGTTCGGTAT-1,2B2_AGTGCCGGTAGCTTTG-1,2B2_AGGATAATCACCGCTT-1,2B2_TGAACGTAGCATCTTG-1,2B2_AGTTAGCAGACGGTCA-1,2B2_TCATCCGAGGATGAGA-1,2B2_CTATCTAAGAGGCTGT-1,2B2_CAACCAAAGATGACCG-1,2B2_GGTTAACCACCAACAT-1,2B2_GTGTTAGTCAGCTGAT-1,2B2_TATTGCTTCGCACGAC-1,2B2_GGGAGATCATGAATCC-1,2B2_CTCGAGGCAGATCACT-1,2B2_ACCATTTGTACCTATG-1,2B2_TACGCTCAGTACAACA-1,2B2_TAGAGTCAGGATATGT-1,2B2_GGTAACTCAATACCCA-1,2B2_AGGGTGAGTAAGTTAG-1,2B2_CCGTGAGCATGCCGGT-1,2B2_TTTAGTCAGCCGTCGT-1,2B2_ATGGTTGCACAAATGA-1,2B2_GTAGAGGCAATGTTGC-1,2B2_GAAGTAACAGCCGTTG-1,2B2_TTCCTAATCTCAGGCG-1,2B2_GCCAGTGTCAACACGT-1,2B2_CTCAACCTCGACCTAA-1,2B2_CTTCTAACATGAGAAT-1,2B2_TATTCCACAGTCGAGA-1,2B2_GTTGCGGGTACGCTTA-1,2B2_AAGTGAACACTCCACT-1,2B2_ATGGGTTAGGGCCTCT-1,2B2_CGGCAGTTCATTGCTT-1,2B2_ATCAGGTAGTTGAAGT-1,2B2_ATGGTTGGTATGAGCG-1,2B2_GAACGTTCAATAACGA-1,2B2_GGCAGTCTCCAAGCAT-1,2B2_TCACAAGTCCTGGGTG-1,2B2_CGCCAGAGTTTAGTCG-1,2B2_TCTAACTTCTTCCGTG-1,2B2_TAAGCCAGTTGGGTTT-1,2B2_ACCATTTAGCTAGTTC-1,2B2_AAACGAATCGTCAAAC-1,2B2_TTAGGCAGTATTGAGA-1,2B2_GTGTGATCATGGCCCA-1,2B2_TGGGTTAGTTCTCGTC-1,2B2_AGGAATATCAGACCCG-1,2B2_GTGTAACGTAGATCCT-1,2B2_TGGGTTAAGGCGAACT-1,2B2_TCACGGGGTTATGTCG-1,2B2_CGAATTGAGAAACACT-1,2B2_AGAAATGCAGACCTGC-1,2B2_GATGTTGGTCCTGAAT-1,2B2_GCCAGCACATCATCCC-1,2B2_AGGGCCTTCGGCTATA-1,2B2_TCCAGAAGTGTTACAC-1,2B2_CTCAGAATCCTATTGT-1,2B2_ACGTTCCTCACTGTTT-1,2B2_GTTACGACACCCTAAA-1,2B2_TTGGGATCAAGACCGA-1,2B2_CTGTAGAGTTGCGAAG-1,2B2_TAAGCACAGGGAGTTC-1,2B2_TCAGGTATCCATTGTT-1,2B2_GTAACACTCCAAAGGG-1,2B2_AAAGGGCCATCTAACG-1,2B2_GACTCTCCAAGAATAC-1,2B2_ATCGATGGTTGTAGCT-1,2B2_GGTTCTCTCCGCAACG-1,2B2_AGGTAGGTCGTGGAAG-1,2B2_GACCAATAGGCCTGCT-1,2B2_GGGTGAACAGCCATTA-1,2B2_AGATCGTGTATGCGTT-1,2B2_CACATGACAGCTATAC-1,2B2_TTATTGCCATATGAAG-1,2B2_TCTTGCGGTTGCATCA-1,2B2_ATCCACCCACCCTAGG-1,2B2_CATGCGGCAAGAGCTG-1,2B2_GTTTACTAGATGATTG-1,2B2_ATTCCATAGTCTCTGA-1,2B2_TTTACGTAGCTCACTA-1,2B2_TACCCACAGCATTTGC-1,2B2_CGCCATTTCCAATCCC-1,2B2_CGGAGAAGTTGTAGCT-1,2B2_GCATCGGGTGAGATCG-1,2B2_GCTTTCGAGCACACCC-1,2B2_GAACTGTAGGGCAATC-1,2B2_GAGGGATTCGCATTAG-1,2B2_GTCTAGAGTGTTGCCG-1,2B2_GCTCAAACATCGTGGC-1,2B2_TTTCGATAGACCCGCT-1,2B2_TGCGGGTCACACCGCA-1,2B2_GAGTTACGTATGATCC-1,2B2_GACTCAACAACACACT-1,2B2_CCGGGTATCGCAGTGC-1,2B2_TCTATCAAGTATGGAT-1,2B2_GATCATGTCTCGCAGG-1,2B2_TACTGCCGTATGGTTC-1,2B2_ATCCGTCAGCATCAAA-1,2B2_TCCGAAACACCATAAC-1,2B2_GCTTTCGTCCTGCCAT-1,2B2_TTGAACGCAGCTCATA-1,2B2_AAGCGAGGTACTCCGG-1,2B2_TTGACCCTCGCTATTT-1,2B2_CTGATCCAGTAACCGG-1	2B
2B_clone_10	23	175	GCGCACAAACCGCCTG,GCGTGGTCAAGTAAAT,AATAAGCTGTTCACTA,AACACCTGATATACTT,GTTGGAGACGTAATGT,GACAAAGGATCAGCGA,GTACATGGAGGTAAGA,CTTAAATAATGGAATT,ACAGCTTGACGGGAGG,GGTAAGCCCGTTGTAC,GATTATCCACCTGTAA,GTATCGTTATACATTT,ACATGGGAGCGTGTCA,GTGCCTATGCGAGAGG,GGAAATATGGAGGAAT,AGGGGGTAAAAAGCGT,AGCTCGGACGTGAGTT,ACCGGGTGAGTCCAAG,GTCTCATGACAGGAGG,CGTAACCCCGGGGGGA,ACAGGATGCGTTGAAG,CGCGGAAGGGGAGTAC,GTTTACTACATTAGTT	2B1_TTCTAACGTAATCAAG-1,2B1_CCCTGATTCGTAACTG-1,2B1_TCGCTTGAGGGCTTCC-1,2B1_GAGTCATGTTCCTTGC-1,2B1_GATCATGTCATTGCCC-1,2B1_GCGTGCACAGGTCAAG-1,2B1_TCAGGTAGTTGTCTAG-1,2B1_CATGGTATCCTTCTAA-1,2B1_TCAAGTGTCCGTTTCG-1,2B1_AGCGATTGTTCCACAA-1,2B1_TTTGGAGAGGTAACTA-1,2B1_GACTCTCCACGCACCA-1,2B1_CGCATGGCAGACCTGC-1,2B1_GCCATTCTCTGCCTCA-1,2B1_GTGAGCCGTAGAGACC-1,2B1_CAGATCATCGCTCTCA-1,2B1_CAGATCACAATAACGA-1,2B1_TTCACGCCAGTTGTTG-1,2B1_GAACTGTAGTAAACAC-1,2B1_TAGGTACAGTCTGCAT-1,2B1_GATGCTAAGACTGTTC-1,2B1_TGTACAGTCGTAACAC-1,2B1_CTTAGGAAGGGCGAGA-1,2B1_CTGCCTAGTCTGATAC-1,2B1_TCATGAGCACAGCTTA-1,2B1_CATGCAAAGCGGTAAC-1,2B1_TGACGCGGTCGAATTC-1,2B1_CATCGGGGTTGGCCGT-1,2B1_TGGGAAGTCTTACGTT-1,2B1_TCCGAAAGTGGGTCAA-1,2B1_TTAGGGTCAATCAAGA-1,2B1_GTCAAACTCATCTGTT-1,2B1_AGGTAGGCAGCGAGTA-1,2B1_CTCTCGAGTTGCAACT-1,2B1_TAACTTCTCCATTCGC-1,2B1_TGTTACTGTATCGCGC-1,2B1_TCAGTGAAGTCCCAAT-1,2B1_CCACACTTCGTGTTCC-1,2B1_GTGATGTAGGATTTCC-1,2B1_TGGATGTAGACTCATC-1,2B1_GGATGTTCACAACGTT-1,2B1_AACCAACAGTCTGCAT-1,2B1_ATCTCTAAGACTGTTC-1,2B1_TTGAGTGCAATAGTGA-1,2B1_CAAGCTAGTCTGTAGT-1,2B1_TCTAACTTCGCAGTGC-1,2B1_CTCCCTCTCTGGTGCG-1,2B1_AGAAGCGGTAGACGGT-1,2B1_CAATCGACAGATTTCG-1,2B1_CTGAGCGGTGGCCCAT-1,2B1_GTCAGCGCACCTCTAC-1,2B1_ACTTTGTAGTGGCGAT-1,2B1_GTCTCACTCCAGTGTA-1,2B1_CGAGTGCCAAATGGAT-1,2B1_AGAACAATCTATTGTC-1,2B1_TTATTGCTCCGATCTC-1,2B1_TGCATCCAGGATGAGA-1,2B1_CGTGAATGTGGATCGA-1,2B1_AATGAAGCAAGACCTT-1,2B1_ACTACGACACCTGAAT-1,2B1_TGCTTCGTCGAGTCTA-1,2B1_TCTTGCGGTTATTCTC-1,2B1_GCGAGAACAACTGCTA-1,2B1_TACTTACAGTAGAGTT-1,2B1_TGCAGTATCTACGGTA-1,2B1_CACGAATAGCGAGAAA-1,2B1_GTCATTTAGGTTCCAT-1,2B1_CGTCCATGTACAGTCT-1,2B1_ACTTATCTCCCTCTTT-1,2B1_AACTTCTAGTCGAAGC-1,2B1_CACTGGGAGGAGAGGC-1,2B1_ATTCTTGGTGCTGATT-1,2B1_GTGCTTCGTATAGGAT-1,2B1_CACGTTCCATCTGCGG-1,2B1_AGACAGGGTCCCTGTT-1,2B1_CCACAAAAGGCCTTCG-1,2B2_TCCGAAAAGGTAATCA-1,2B2_CCTACGTTCTCGTTTA-1,2B2_ATTCCCGCAGCTTCCT-1,2B2_TGCGATACACGGTGTC-1,2B2_TCCCAGTTCTACACAG-1,2B2_CACTGTCTCCATACAG-1,2B2_CCACGAGTCAACTCTT-1,2B2_GGCTTTCAGACTTCAC-1,2B2_CATAGACCAGAAATTG-1,2B2_AGTACTGCAGAACATA-1,2B2_TCTTCCTGTACGCTAT-1,2B2_CTACCCAGTCGCTTGG-1,2B2_GCCATTCGTAAGTTAG-1,2B2_TGAGGTTCAGAAGTGC-1,2B2_GCAGGCTAGGACTATA-1,2B2_TATTCCAAGAGAGCGG-1,2B2_CTAGGTATCCCTTGTG-1,2B2_TGTGAGTCAACCAGAG-1,2B2_AGCTTCCGTGGATTTC-1,2B2_GACCCTTGTAAGTAGT-1,2B2_CTCCGATTCCCTCTCC-1,2B2_TCGCACTGTGCGTGCT-1,2B2_TGCTTGCTCGGCATCG-1,2B2_TACCTCGCAATTGAGA-1,2B2_CTCCATGTCCTTCAGC-1,2B2_CCACCATTCGACCTAA-1,2B2_CATACTTGTACAGCGA-1,2B2_GACGCTGCAAACGAGC-1,2B2_CCACAAATCAAGCGTT-1,2B2_TCCTCTTCAGATACCT-1,2B2_ACACGCGAGAGGTTAT-1,2B2_TGTGTGAAGGTTAAAC-1,2B2_CCTAACCAGGGCGAAG-1,2B2_CGACAGCGTGATGAAT-1,2B2_CGTTGGGGTACAAACA-1,2B2_TCACACCAGGTGCTAG-1,2B2_GTAATCGTCCGTGCGA-1,2B2_GTTAGACGTCGTGATT-1,2B2_GCCAACGCACCCTATC-1,2B2_GCGATCGTCAACCTTT-1,2B2_TTACGCCGTCCGCAGT-1,2B2_GACGTTAAGCAGTAAT-1,2B2_CGTCCATCACCAGACC-1,2B2_CATCGGGGTCGTGGAA-1,2B2_TTCTAGTCATATAGCC-1,2B2_TGCATCCAGGCGTCCT-1,2B2_TCGGGTGTCGACCCAG-1,2B2_TCCTCCCCAATAGGGC-1,2B2_CATGAGTGTCGAGTTT-1,2B2_AAATGGATCCGACAGC-1,2B2_CTCCAACGTGATGAAT-1,2B2_GTGGAGAGTCTACATG-1,2B2_TCTATACGTTCGTAAC-1,2B2_TCGGGACGTCAGGTAG-1,2B2_GGATGTTCAAACGGCA-1,2B2_TGTGGCGGTCTTCAAG-1,2B2_TCATTTGTCCATCTGC-1,2B2_CCTTGTGAGAGTCTGG-1,2B2_CTCAGAAAGCACTAAA-1,2B2_ATCACGACACCTATCC-1,2B2_TCGCTCAAGTAAGAGG-1,2B2_GCGGATCGTCGCGTTG-1,2B2_CTGCTCATCTCTCGCA-1,2B2_TTTCACAAGAGCAGCT-1,2B2_TAATTCCAGGCAGTCA-1,2B2_TCATTACAGGTTCACT-1,2B2_TCCACGTAGCCGTCGT-1,2B2_TTGGGCGCAGACGATG-1,2B2_ATTCAGGCACTCCGGA-1,2B2_CTCACTGCACCGGCTA-1,2B2_CGTTCTGCACCCTGTT-1,2B2_TGATTTCGTGTTAACC-1,2B2_TGCAGTACATGTCGTA-1,2B2_CCCTCTCTCCAAGCCG-1,2B2_AGCTACAGTAGTCCTA-1,2B2_GGATCTATCTGGTGCG-1,2B2_CCGAACGCAATTGCCA-1,2B2_ATCACGAGTAGTCCTA-1,2B2_GTCATGAGTTGATGTC-1,2B2_TGTGGCGTCTTGGATG-1,2B2_AGAGAATGTCAAGCCC-1,2B2_TGGAGGACATGACAGG-1,2B2_ACCACAAAGCCTTGAT-1,2B2_TTCCTTCCACGTAGAG-1,2B2_CCACTTGAGAGAGGGC-1,2B2_GGTGAAGAGTATAACG-1,2B2_TCCTCGACACACGGTC-1,2B2_GTAGGTTCAACTAGAA-1,2B2_GTCAAACAGCGAATGC-1,2B2_CCGTGAGAGAATCGCG-1,2B2_TGAGACTCAAACTCTG-1,2B2_TCGACGGGTCACGTGC-1,2B2_CTGAGGCTCTCTAAGG-1,2B2_CAGTGCGCATCGGAGA-1,2B2_AGTTCCCCAGCGGATA-1,2B2_TCCGATCCATCCGATA-1,2B2_TTTCCTCTCATTATCC-1,2B2_TTTAGTCGTAGGCAAC-1,2B2_GTGTAACTCGTTCTAT-1	2B
2B_clone_42	23	12	GGGACGATGCATGGTG,GTCTGAAAGGAGGGTA,GTGGGACAAGCTGTCA,GATTGTGCAACGACGT,GTGGGCTTGAGTAGCC,CCGCGTCTCATACGTC,GGATGAGAGAACCGTC,GGTCATGAAGTGGGAT,GTGTACAGATTTCATG,AATGCGCTCGATGTAG,CATTGAGAATCGAAGG,GGGTGTGTACTCAGCA,GAGGCATAAGCCATAC,ATAGGCTTGCATGGCA,CGACAGAGATGGGGGA,CAGTCTAAGTGTGTGC,ATTAGCTAACAAGTAG,AGCGACGAAAGAGTAG,CGACATGTAGATGGTC,ATATCAATGTGTAGCA,CGGTCGCACTCGGGAG,CCAAGGAAGATAGTGT,GTGGGGTCAGACCCGA	2B2_GTTGAACCAACGGCCT-1,2B2_CAATTTCGTACCAATC-1,2B2_CTCTGGTCACTGAGTT-1,2B2_CCTGCATCAGCTATAC-1,2B2_AGCTTCCAGGGAGTTC-1,2B2_AACACACCAATAACCC-1,2B2_TCATTCACACACGGAA-1,2B2_GGTGGCTGTGTTTGCA-1,2B2_GGGATCCAGAGGTCAC-1,2B2_TCCGATCTCGTGGGAA-1,2B2_GGGCTACTCACGGGAA-1,2B2_CTCTCGACATCCGATA-1	2B
2B_clone_62	23	69	AATTGGAAAATAGGCG,ATAAGGGTCTTCAGGG,GGGGAGGAATTAAATC,ATCAGGTCGGGAGGGG,GCCTATTCACCTCGGT,GTACGGCGGAAAGGAG,CTATGTCGATTAGGGG,ATAAGGTGGGATGTCA,GCTGATTTGTGGATAT,AAAAAATAGCACCATC,AGGGGTTCGGGGCAAT,GATGCATTATAACTCT,CTTACTATATTCATAG,GCTACAGCGCGGGGAC,GTGGCATGGCACAGAA,AGAAACCTACGAATGT,GTTTGCTAAGTTAGAC,GTTTGATTCGCGGGTG,CGCGGTACGACGGTGT,GACGCCGTGTCCGAAA,GTGTGGTGCAGCGTCG,CGAGAATAAGTTACGT,ATATGATCGGCGGCTC	2B1_TACTGCCTCCATCTAT-1,2B1_ATCATTCTCTGAGAAA-1,2B1_GCCGTGAAGGCGTTGA-1,2B1_CAATTTCTCTGCGGCA-1,2B1_TCGCAGGTCGTGCGAC-1,2B1_TTGTTCACAGCTCTGG-1,2B1_ACCTGAAAGTTCCATG-1,2B1_GACATCATCTTACACT-1,2B1_CTCTGGTGTCGTTGCG-1,2B1_TATCTGTAGTCGTTAC-1,2B1_CGTAATGAGTCCCAAT-1,2B1_CTCAAGAGTACTGAGG-1,2B1_GGAATGGTCCACACAA-1,2B1_ACTACGAAGTAAATGC-1,2B1_AAAGGATGTCGATGCC-1,2B1_AGGGCCTAGGTTCCAT-1,2B1_CACGTTCCATGGACAG-1,2B1_GACTGATCAGACATCT-1,2B1_ATATCCTTCGTGCTCT-1,2B1_CTTAGGAAGACTTCGT-1,2B1_TCCTTTCGTACAGTAA-1,2B1_AGCGATTGTTCCTACC-1,2B1_GCTACAAGTCATCGCG-1,2B2_AGACAGGAGCGTCAAG-1,2B2_ATTCACTCACTAACCA-1,2B2_CGGAACCTCTAGAGCT-1,2B2_AACAACCGTTCCTAAG-1,2B2_ACTCTCGAGCTGTTCA-1,2B2_TCGCACTAGCAGGTCA-1,2B2_TAACTTCAGTTGGCTT-1,2B2_GAACACTGTTATCTGG-1,2B2_CGAGGAACAAACACCT-1,2B2_AAGTCGTTCGGTAGAG-1,2B2_AAGCCATTCTGCAGCG-1,2B2_CTCACTGAGCGGACAT-1,2B2_CAGCAGCTCAAATGCC-1,2B2_CAAGAGGTCAAGCTTG-1,2B2_GTCTGTCAGACAAGCC-1,2B2_ACATGCAGTGGATCGA-1,2B2_CATGGATGTATCGCTA-1,2B2_ATGACCAGTCTCCTGT-1,2B2_ACTATGGCACTTGAAC-1,2B2_ACTATGGGTTGAGAGC-1,2B2_CGCCAGAAGATTCGCT-1,2B2_TGCAGGCCACCATAAC-1,2B2_AAATGGAAGCTGACCC-1,2B2_TGCATGATCCAGGACC-1,2B2_ACTGCAACATGTGTCA-1,2B2_GTGTCCTAGGTGCTTT-1,2B2_GTCATCCTCTGGGCCA-1,2B2_GGTTAACAGCACTGGA-1,2B2_AGTGTTGTCCGTGGGT-1,2B2_TTTACCATCAGTGCGC-1,2B2_TCATTGTCACATTACG-1,2B2_ATGATCGAGTTACTCG-1,2B2_GCTCAAATCGAAGCAG-1,2B2_CTTACCGGTGATCATC-1,2B2_ATTTCACTCGGCGATC-1,2B2_GCGGAAAGTGGTGATG-1,2B2_ACTTCCGCAACTTGCA-1,2B2_GCATCTCCAATACCTG-1,2B2_GTCCTCATCGGTAACT-1,2B2_GGGCTCATCCCTCATG-1,2B2_TCATGTTCATCCTTCG-1,2B2_TGCTCCAAGACCGCCT-1,2B2_AACCATGAGTCCCAGC-1,2B2_TAAGCACAGATTAGAC-1,2B2_CCACGAGAGTACTCGT-1,2B2_GTGTCCTGTTACACAC-1	2B
2B_clone_77	23	23	GGTCAGGAAGCAGGAC,ACAGCAGGAGGCAGGG,ATGGACTGGGGTAGTA,AAGAATCTGATCACCG,AATTCTTAATAGCTGG,AATGCTCAGTGGGGTC,AGTGGATGCCATGGAG,GAACGACGCTAACGAG,CCTTCATGACGGCACC,AACTAATCAATTCCTT,ATAGCGATAGCGCTAT,GTGAGTGCATGCCTGA,GTTAGCAAATCCCTCT,GGGTGTCGGGTGCGGA,GGCTGGTTAGAAGTGG,AATCAATTATTCCCTT,CTTCGGTCGTGTAGTC,CCTTAGCGGTACACGG,ACAAGGATAGGGGGCT,AAGTCTAACAGTAGTA,AGCGCTAGATCCCCCA,ATAAGGGTCTTCAGGG,GAGAAGTAACATAGAT	2B1_AGATGCTCATATGCGT-1,2B1_GCCATGGTCGGATAAA-1,2B1_AGAAGTACACTTCATT-1,2B1_CTTGAGATCCATGAGT-1,2B1_TCTTTGACATCCGTGG-1,2B1_AAGGAATGTGATAGAT-1,2B1_CACAGGCTCACGGACC-1,2B1_AGGCTGCGTTGCATGT-1,2B1_CGGGTCACACTAACCA-1,2B1_CGTTGGGAGTACCGGA-1,2B1_ATGCATGTCTACACTT-1,2B1_GATCATGAGGTTCTTG-1,2B1_ACTGATGGTCGTTATG-1,2B1_ACTGTGACAGTGTACT-1,2B1_GGCTTGGCATACATCG-1,2B1_GGGACAATCGGAGCAA-1,2B1_ATCGTCCCATACACCA-1,2B1_CCATAAGGTACCGGAA-1,2B1_AAACGCTTCCCTCAAC-1,2B1_GGGATGACAGCTGGTC-1,2B1_ACGGTTATCATGCGGC-1,2B1_GACCCTTCACGTCGGT-1,2B2_TTGCCTGGTAATGTGA-1	2B
2B_clone_182	23	16	AATTGGAAAAGGACAT,CTTCAGTTATAAAATA,CAGTAAATATTAATGC,GGCCGTGGGAGAAGTA,GTGGCGGTGGATGGTC,GTAGGATAACAAGTAA,ACCTATCAAGCTAAGG,GATTATATGAATCACC,CATTAAAAGGCTCATA,ACGTATTGGAGCATCA,GAGTGGCGCCCGGCAG,GATGGAGACTACCATC,CGAAGCGGAGTGAGGA,CTGAGTTGCGAGCAGT,ATTGATTCGCCAATAC,AGGTAATTAGTTCTTT,AGGTGCGAATTTCTGG,CGAGGAGTAAGTAATT,CACCACGGGCTCGCGT,CTAAAATGAATTACTT,AGGTGGTACCACCTGG,AACCAAGTACATCTAG,GGAGGTCTGGCAAGTC	2B1_CTAGGTATCTCGCGTT-1,2B1_GACACGCTCGTGTGAT-1,2B1_ACCCAAAGTGATTAGA-1,2B1_TCAAGTGGTCTTGGTA-1,2B1_CGTGAATTCGGCCCAA-1,2B1_TGAGTCAAGGCTGTAG-1,2B1_CCGTTCAAGGTTTGAA-1,2B2_CAGCAATGTACTCGAT-1,2B2_TGGTGATCACCTTCGT-1,2B2_GGTGATTTCTGCTGAA-1,2B2_AGTGCCGCAAGAGAGA-1,2B2_CTGTGAAAGAACGTGC-1,2B2_CATTGCCTCTAGACAC-1,2B2_ACCAACATCACCATAG-1,2B2_CGAAGGAGTAGCTGAG-1,2B2_GTCATCCGTCGTGGTC-1	2B
2B_clone_194	23	3	GGCTATATGGGTCGCA,GCATATATAAAAGTTT,GGTGGGGGGCACGTAC,CTCAAATTACTTCTAA,GCTTATAAGGTAACCC,ATAACCAGCCTAGGGT,ATCTCATGCATAAAGA,ATTAAGGTGTGCGTGT,CGCTCAGAAGAGATAA,GGCACAAAAGAGCCAC,AGGTCCTTGTGTGTGA,AATCATGTGTAGATTT,AATAAGAGGCTGCCAG,AATAGTTAAAATAAAC,GGTGGGGAAGAGAATT,AAGAGTAGAAATGTAC,CTATAGGAACGAATGG,ATGCGTTCGTTTGGGG,CGAGGTTAGGGGGGGT,AAAAAGCGGTGGGGGG,ATGGGAGAGTCTACGG,ATGAACACAGAGAAGT,AGACCCGGAGAACATC	2B1_CTGAGCGAGAGTCTGG-1,2B1_TTAATCCCAATCTCGA-1,2B1_GACCCAGAGGTTGGAC-1	2B
2B_clone_349	23	7	AAATAAGAGACTCGAG,GGACGCAGATAGAGGG,GAGACTCGCTATAGGT,ATGTCCACGAATCCAG,GCATGTGGATTCATAT,GCCAGGTAGTCAGGGT,AAAGCTATAATACTCA,AAGAAACTGCTGCTGC,GGAGATTTCGTTGCTT,CGGAGTTACTAAAGAT,CTCCCTCGATGGGCTT,CAAGAGCGATAACCGT,AGGCATTTAAGACTGT,GTAGCTCCAGGTGTAG,GGTGGTAGAAGCGTCT,CGCAGAGGGCAAGTTG,AGGGGTAACCGTACAG,CTTTCTTTGAATCGGA,AATGATATATATGAGT,CATACCCGCACACGGA,GCGGATCGGAGCGGTA,ATGTAGTCATGGCTTC,GTTCGGTCCTGTCGAA	2B1_CACTGGGAGTCCCGGT-1,2B2_AATGACCCATTGGCAT-1,2B2_GGTGTTACAAGATTGA-1,2B2_TCCTCGAGTTGTTTGG-1,2B2_GACCCTTTCTTGTGCC-1,2B2_CGTTCTGAGTGTCATC-1,2B2_CACCGTTTCCCACAGG-1	2B
2B_clone_372	23	2	ACTTATCAGGCCATCT,ACTTAGGGGCTTAACT,GTGAACACGTGAATTT,ATGGGGCCATCTGCCC,CACAGTAGATAAATTT,GGTGGGGAAGAGAATT,GATTAAGAATGTGCTG,GGTTGGTCGTAACGTA,ATTCGTTTAGACGCGC,ATAAACGTATGCATTC,ATTGGAGTGATAGAGG,ACGAATAGCCCGGGTC,CAATAGTTCGGAAGTT,CCTAGTGCCACTGTCG,GTGGAAGGGGGTCATA,CTTCATGGGTATACAA,AGCAAGTTAACTGATA,AGTAGCTGCCTAACCA,CCTGAGCAGGTTGGTT,CTTACTTTACGTAATG,ACTAGACCGTTACATA,GGTGGCTAGATACTGT,AAGTGCAAAGGGGATG	2B1_CCTCACACACAAATCC-1,2B1_GGGTAGAGTCAAAGTA-1	2B
2B_clone_388	23	7	CAATAGTGGATTCCTT,GGAGAAGTGTATGGTT,GAATATTACAGTAAAA,ACAAAATGATCTATTA,GGTTATACGGTGCCAG,CGAGGTAGCTTAATGA,CAGCGCGAGATGGAAA,AAATATGGGTGACCAC,ATGGGAGTATTCGTAA,CGCCACTTGGGTATTT,ATTACTGCCTAGGTAT,AGTTGTGAGGAAATAA,ACGGACATGCGTGAAA,GGGTCCAGCGTCAATG,GCTTGCGGAGTGGATA,GGGCGCAAATATGGGT,ACGTGGCCCTTTGGGC,ATCGAGCCACTGGTCT,GAGGAAGTCAGGGGGA,ACGTATATAAAAAACC,GTGCGGGAATGTGGTT,ATGGGGCCGTATCAAC,CAGCATTAGGTACGCA	2B1_CCGTTCAGTCACGTGC-1,2B1_GAAACCTCACTTGGGC-1,2B2_AGGTTACAGCTAGAAT-1,2B2_CCGATGGAGTTTCGGT-1,2B2_TCAGGTATCGTTCCTG-1,2B2_GACCGTGTCTTAGCAG-1,2B2_GCTGGGTCAATACGCT-1	2B
2B_clone_448	23	2	AAGAATACCAAAACCT,AAGCCAAGATGGGGGG,GAGAGAGAAAAGGTCG,ATGGCGGGGTATCATC,CAAGAGCGATAACCGT,GGTGGTAGAAGCGTCT,ATCTGTTTAGCAGCTC,GTCTACAGGCTAGAGA,CAGCAATAGGGGGAGC,GTGCGAAAACTAGTCG,ACTTGGTAAAAAGGAG,CGTTGTTGGTGTACTT,AGTGGGTGACTCAACG,GAGCGGGTGGGGGGGC,GTTTACCTAAGTGCCT,GGGGACGAGGGCGGTT,AGTTCCGGGCTAGTTT,AGGGCATTCTATGAGG,CTCTAGATACGCCAGC,CGAGCCATGATGGACT,AGAGGGCCAAGTCTAG,CCTGCTGTATTAGTGC,CGTTCCCGGTAGGTTG	2B1_CATCCGTCAACCGCCA-1,2B2_TCCCATGAGTTGGCGA-1	2B
2B_clone_7	22	10	GATCCTTTGTTTCAAT,GTTACTATGTCAGTGT,ATAAGGGGAGATAGGC,GGCTCACTCAGAGCGG,GGGGGGCCATACATAT,CGTGGACACGGGGGAC,GTCGGGAGGAGCATGT,CCGCGATTCCTGGACT,CAGTATTTCTCTGGTT,GGTAATTAGGTTATAC,GTACATGCATCAGACT,CATCACACCACGGTTT,CCGCCGCTGATTAGAT,AGTACCGGGGAGAGTG,ATGGCAATAATTAAGC,AGTCATCGGGGAGTCG,GTGTGTGGAGTAGCGC,CTTTGATACTTGGTAT,AGGAGGTTCGCAAGCA,GCAGGAATGAGTAGGG,GGTGGGCGGTAAAAAG,GATTGGGGGCTGGGGG	2B1_CATCCGTGTGGTTTGT-1,2B1_CATGGATTCAACGTGT-1,2B2_GACGTTACATGTGGTT-1,2B2_TGTGCGGGTGTTCAGT-1,2B2_GGGTTATTCGAACCTA-1,2B2_TGAGGTTGTCTTACAG-1,2B2_ACTATGGGTTCCGCAG-1,2B2_CACACAAGTCTTGTCC-1,2B2_AGCATCATCGCAATGT-1,2B2_GGCAGTCGTAGTATAG-1	2B
2B_clone_35	22	35	CTGCCGGGAGCTGAGT,GTAAACCCGTAGGCCT,ATAGAAAAGATTGCAG,CGGTACTCGAAACGTG,ATCGGGTCACCCGGGC,GCAAGCAGAAGTAAAG,CAGTGGATGTGTGGAT,CTTGACTGGGAGAAGA,GCTCATATGCAAGAGT,ATACGGCTCAGAACAA,CGTGCGCGGAGACAAT,GTAACTCGCTGAATTT,ACGCGCGCATGCGGGT,CTTTACTAGAATAGGG,GTGTCAGTGGAGGAGT,CTATAAAAACTACGGT,GATCCGAGGAACAGGG,GTGAGACGAAGGCTTT,AGACCGGTGAAGGTGC,CTCTCGTAAGCACTTT,CCGAACGTCCCCGCGA,CAAAAAGAAGTGGGCT	2B1_GACACGCAGACGACGT-1,2B1_GTCATCCCAGACTGCC-1,2B1_AACGGGAAGAAATGGG-1,2B1_ATCGGCGTCTAGACAC-1,2B1_TACTTGTGTAATCAAG-1,2B1_GTATTTCTCCCGTTGT-1,2B1_CAGGGCTTCAAACGTC-1,2B1_ATCGTAGAGGAGGTTC-1,2B1_CGGGCATAGATTGATG-1,2B1_GAGGGTAGTAGCGAGT-1,2B1_TGATTTCAGCTTGTTG-1,2B1_TCAAGTGTCTACTATC-1,2B1_TCAGTGACAAGTTCGT-1,2B1_TATCTGTTCGACGCGT-1,2B1_TCTACATTCGACCAAT-1,2B1_ACGTACATCTCGTCGT-1,2B2_TCTTTGATCCTTCACG-1,2B2_TCCCATGAGCGCCATC-1,2B2_AACAAGAAGGATTTAG-1,2B2_CTGTATTTCTAAGCGT-1,2B2_CAACCTCGTCGAGATG-1,2B2_CAGTTAGAGCTCCATA-1,2B2_CCACCATCATAGGAGC-1,2B2_GGGTTATCATAGGTTC-1,2B2_AGAACCTGTTTCGTTT-1,2B2_AGATGAAAGAGTCGAC-1,2B2_GTGGTTATCGCGCTGA-1,2B2_ACGCACGCAAAGAGTT-1,2B2_GGAGATGGTTTCTATC-1,2B2_CAGGGCTCAACCTAAC-1,2B2_TCCGAAACAGTTAAAG-1,2B2_CTTCTCTGTTTAGAGA-1,2B2_GAGAGGTTCCATGCAA-1,2B2_TCGTGGGGTGCGACAA-1,2B2_GGTTCTCGTCACTACA-1	2B
2B_clone_79	22	2	GGGGAACGAATCCGGA,GTATCTCGGCGGACTC,ACCTGAAGGGTGGTGA,GCATATCTGTAGGTGT,CTTCAGCTGCTGAGAA,CTAAAGTTAAGTGTTG,CATGGTCCGCGACGGC,GTAAGGATGAAAAAGA,AGACGAGTCGGTGGTT,GATGGACCAACGAATC,CGGTGCGTAATAGGGT,AAAAGCAGCAAAGTGT,GCCAAGGCGTTTACTG,AATGGGTGGTTAATGG,AACTCTTAAGGCGTTC,ATACGGTTGAGGGTAT,AGACGCAAGCACGGAT,CCTGATACGAAAGAAT,ATCTATATCGGTAAGG,GTGCATTGGTTAGGCA,CGCAGAGTAGCTGTTT,ATACGTGAGTATGCCG	2B1_GTAATGCTCCATACAG-1,2B2_ATTTCACAGTTTCAGC-1	2B
2B_clone_85	22	17	GTTTCACAAGAGAAGG,GTAGGTTGCCCGCTGG,ACAAAAAGGGTGATGC,AGGGGGAGCGCGCAAT,GCGTAAGCGGGGATGC,GTCCGGCGAAAAGGTT,GTAAAGTCGCCAGGGT,CTCGATGTGTTCGGGC,AGAGGGCAAGAGAGAA,GTTAGCTGGTATCTTA,CTGTAAGCCTTAATGT,CGACAGATAGTCAAAG,AGTCCATGGAGGGAGG,CATCGATTCTATACAA,GTATCACGGATCGATG,ATGCGAATATAGGGGT,CCAGGTAGAGGCAGCT,CGGAGGCAGTTTAGCA,CACAGTTTCATTGGTT,GGTGCCTTATTTCAGG,CGGACCTACGGGGGGG,CCGCCATGATGACACT	2B1_TCGAAGTTCGTGTTCC-1,2B1_GTATTGGAGCGTGAGT-1,2B1_TGGATGTCAAGTGCTT-1,2B2_ATTTACCTCAAAGAAC-1,2B2_CATCAAGAGGTAAGGA-1,2B2_TCGGGCATCTCTTCAA-1,2B2_GTGTGGCTCGCTAGCG-1,2B2_GCCGTGATCTATCCAT-1,2B2_TCATCCGGTCAAGCCC-1,2B2_CAGCAATCAAATGGCG-1,2B2_TCAGTTTCAGGTGAGT-1,2B2_GTAGTACAGTTGGCTT-1,2B2_TATCTGTGTCACTTCC-1,2B2_CGCCAGAGTACTGGGA-1,2B2_TGAGCATAGGGCAGGA-1,2B2_ATCTCTACATCCTTCG-1,2B2_AGCGCTGTCGACGATT-1	2B
2B_clone_197	22	6	GCGCGTTTCGCGCCGA,ATACCACGAAAGCAAT,CGATAGTCGGGTATGT,CAAGCTCGATCGACAG,GTTGATTTAGCGGGGT,AACACTTTCAGCGAAT,AGGTCTATCGGCAATA,CTGAATGCACAAGGTG,AGCGCGGTGGAAAGCA,GGAAAATGCCACGTCG,CCCACCCGAACACGAG,CTCAGATACCTAGCTG,GTATCGGTGGCAGGCA,AGTGAGTAGTGGGGCT,GTTAGATGATTGCAGA,ACTGATATCTAGAGTC,ATGTGGAGGACTCTCC,GTACACTGCTTAAATG,GGCCGGAGCAGAATGG,AGTTGGGGGTGGCGAC,GCATGTAGGGAGCAGT,AAGTGCACCTACCGCC	2B1_TTTCATGGTCGTGTTA-1,2B1_CTCACTGCATCTCGTC-1,2B1_TGCAGATAGCCTTTGA-1,2B1_TGTAAGCCACAAATAG-1,2B1_AGACTCAAGTTGCCCG-1,2B2_GCATCTCAGCTTAGTC-1	2B
2B_clone_272	22	4	GAAGGGAACTAAACTT,GTGTGCTTATTCCATC,CAGTATCTCTTACATG,CAGCAGCGATATCCCC,CATCAAACAGTGGTTA,CCAAACAGAGGTGTTT,GGTCATTCGACGCCGT,AAAAATGGGGTACTTT,AGTGAATAAATCATGC,ATACGTTGACTTCCGA,GTATGTGTAGCTCTAA,GAGACACTCTAGCATT,GTACCAAGGATTCTTG,CATAAATTGGAGGGAA,ATCAATTTAGAGGCAT,CCAGGGAGAACCCCCA,ATCGGGGTGTATGCGG,CTCGCAACCATGATAG,CTCTCAGGGATAGCAG,CTGCCTCAGCGTATCG,CTTTATTAGGTTATGG,AGAGGGGGGTGGCTAC	2B1_ATCGGATTCCAGTTCC-1,2B1_ATAGGCTTCGCTGATA-1,2B1_CCTCACATCCGAGATT-1,2B2_CGAGGAAAGGCGAACT-1	2B
2B_clone_274	22	15	CTTTACTGCCATCGAG,ATGCGGTGAGGTATGG,ATATGATTGGTGAACC,ATAAGGTCCTATGTGG,GGGCGACGCGTGGTGC,CCATAAGGAAGAATAA,CCTTAGGTGACGACTT,CAAGAGGGCACGACGC,GCGAACTTGCTAACGT,GAGTCCGCGTCTACTA,ATTCAAATGGCGCGAT,GTGGCATAATAACAAG,ACCGATTGGTAAATCT,CCCGAACGGAATGGGC,GTTTATATAGTACATC,GGAGGAGAACCCGCGC,CTTGGTTACTCACATG,CAGGATGGCGCTCCGA,GATAAGATATTGCTTG,GGGAGCTGCCTGGGGG,GTTCCATTCACACGTT,GTGAACGAAATCAAAC	2B1_CCTACGTAGTCGTCTA-1,2B1_ATCACAGAGTTAACAG-1,2B1_AATTCCTAGAGGCCAT-1,2B1_CCGAACGCAAGGATGC-1,2B1_GGTGTCGGTTCCCAAA-1,2B1_GGAGGATAGGCGTCCT-1,2B1_ACCCAAAAGCACCGAA-1,2B2_AATGACCGTTCGAACT-1,2B2_ACAGCCGAGGGCCAAT-1,2B2_ACTCCCACACGACGCT-1,2B2_TCCAGAAAGAAGCGGG-1,2B2_GGTTGTAGTGGCTTGC-1,2B2_TAGGTTGTCTCTCCGA-1,2B2_GCCATTCAGGTGAGAA-1,2B2_CGTTCTGTCCCTCGAT-1	2B
2B_clone_313	22	4	ATGGCAATAATTAAGC,ACCGCGTAGTGGGAGC,CCGAGGCTCCACGGAT,AACTGTTCCATGAATT,GTGTATTCGTAGGGAT,GGCTACTAATAAAATC,CGGTATAAATAGAAAA,AGGTGCCCCAGCATCC,CAAAGGTCCAAACGTA,AACTCAATAATTGGGT,GCATATTAAGAGAGCA,GGTCGTAAAAAACTGT,AGGTGCTCGCGCAGTT,GATTGATTATTGGGAA,GAGTCACGGCGCGTGG,GGGAGGGAGTAAATAT,GTAGATAAAACTGGGT,AGGTGTTCCTAAATAA,ATGGACCAATAAGGGG,CGAAATTTGAGTAGTG,CCGTATGGATGTACTC,GGCACAGGGCAAACAC	2B1_ATGGTTGAGTACCATC-1,2B1_GCATCGGCAACTGATC-1,2B2_ACACAGTTCCGAGAAG-1,2B2_GTGCGTGAGCGTTACT-1	2B
2B_clone_389	22	6	CAAAAATCGTCACTTG,CACTAGCTGTAGGTGA,CCCGGGGCATCTCAAG,CCTCAGTGATCTAAGA,AATTGACAATGTGTGT,GGCGAGGTGGTTCAGG,GTGCCTACGATCGAGA,AGACCAAACCTTCTGG,CAGCGCTTGCCTCTCA,ACGTGTACGAAAAAAC,GGGGCACCGCGGAGTT,GTATAGCGCGGCGTTA,GAAGGACACATGAAAT,GTTACACTGGAGAATG,GCTAAAACGGAGACAA,GCGGGGGTAGGTATGC,GATGGCGTAGAAATTA,ATAGGCTTGGTTCAGA,GGGCAATGACAGACAG,ATACGATTACGAAGTA,CGGCATAAAATAGGAC,AAGCATCGCTGCGTAG	2B1_GCCGATGGTGTCCATA-1,2B1_AGCCAATAGAGTACCG-1,2B2_TGATCAGGTACTCAAC-1,2B2_AGTACTGAGGAGATAG-1,2B2_GCCAACGCATTGGGAG-1,2B2_CGCCATTAGTCCCAAT-1	2B
2B_clone_404	22	6	AGAGGAAAAGGGCAGA,GCAGAACGGGTTAGCA,GTTGGTTGAGTTAAAC,CGGTGGCGGTATACCG,AACGCTGGATCTGTAT,AATGAATCACTAGTTC,AAAGGTAAATAAATGA,GAGTAAACCCTAGCGT,CCGAATTAAAAAATTT,ACACGTCTATTCATGA,AATTGCTCAAAGACGT,GAATATTGAGAGGGGT,AAGGGCGCAATCATAC,GGAGGTCTCACGCCAT,GAATCGGTGTGGCTGC,CAGGAGGCGGCAGGGC,CGTCAGTTGAGCAACT,ATTAAAGGGATTCTAT,GTTAAGTGATTTGGTG,ACTAGGAAGTAGGTTC,CGAGGGAACTTGATGA,ATGGGCTAAAGCAGAG	2B1_CTCGAGGTCTGGTTGA-1,2B2_ACAGGGACATGTGGCC-1,2B2_GGGTGTCCAGAAATTG-1,2B2_ACTTAGGCACAAATGA-1,2B2_ATGCCTCCAACATACC-1,2B2_GACTATGAGTCTTGGT-1	2B
2B_clone_452	22	2	AAAGATATATTCCAGA,GTGGGGTTGCTGAAAT,ATTTCATCCTGGAATC,GTGAAAGAACCAAAAT,GGGGATGCGTTACCAT,GGGGGGTGGTACAATG,ACAAATGGGATGATTG,AAAAGAGAATTGCAAT,GTCGGACTCCAGGTCT,AAGCCGGTAATGGGTG,ACCCGATGGGTGGGTA,ATTAGCTACAAGGCAT,GTGTATCAGTGAAAAC,GGTGATCCGATTATCA,GCGAAAACACGTGCCT,AACGCTGGATCTGTAT,AGGTAGGAGTTTATAC,GGTGACAAGGCGGTTG,AATGGAACGGTGGTGT,AATTCCTGATGTCGAC,AAGTCTGTATAAAGGT,GGCAGGGTGTAAGCGC	2B1_TATCAGGTCTGCATAG-1,2B2_CTTACCGTCAGACCGC-1	2B
2B_clone_120	21	39	AGGTGGCTAAAAATGG,GGTCATTAGATCCGCG,GAGACTTGAGACGCGT,AGAAATTGGCAAATAG,GTACGTCAACTGGTGG,GTGTGGACGGTACGGA,AGATGTGGCATAATTT,ATTTGGTGGGCTCATG,AGACCTCTCATAGCAC,CCGTCGTCGGATACAC,GGATACAAGAAAATTG,ACATCACACCGTACTT,GTTTGTTGCGTGGAAT,CTGGGGAGAGATGAGT,AAGTAATTCAGGGGAC,GTAGATATATGTAAAA,AAATGATTCGCAGATG,CTAAATTTATAAGGGA,GTTTAGACACCCGGAG,CTTAGATCCCAGAAAT,ATGTCGTAAGGTCATG	2B1_CGGAACCGTCGATTAC-1,2B1_TCCTCTTGTATTGAGA-1,2B1_AGGGTTTGTTACACTG-1,2B1_TCCTCGAAGGCCCACT-1,2B1_AACCAACTCTACGGTA-1,2B1_TGTTACTCACCAATTG-1,2B1_GGGTGAAGTAAGAACT-1,2B1_TTGCATTTCCTACACC-1,2B1_CTTGATTGTCATGACT-1,2B1_TAATTCCAGGGTAGCT-1,2B1_TCTAACTAGGAGGTTC-1,2B1_CATACTTTCCGCAGTG-1,2B1_ACGGTCGCAGTGCGCT-1,2B1_ACTTTGTTCTCACGAA-1,2B1_TGAGTCAAGTTGCGCC-1,2B2_CCGGTAGGTCCAGCAC-1,2B2_TCACATTCAGAGGTAC-1,2B2_GGATCTAAGCGACATG-1,2B2_TTTCCTCGTACCAGAG-1,2B2_CCGATCTTCCGGCAGT-1,2B2_ATCGGCGTCTCCCAAC-1,2B2_TGGTACAGTAGAATAC-1,2B2_ATTATCCCACACCGCA-1,2B2_CCGAACGGTGAGTTGG-1,2B2_GCTGCAGGTCGTTGCG-1,2B2_ATTGGGTTCTTAATCC-1,2B2_GAGGGTAAGGTCACTT-1,2B2_TTCAATCGTCTCAAGT-1,2B2_CATACAGCAGGCGAAT-1,2B2_TTCCTTCCACTACGGC-1,2B2_GGATCTACAAGTGCAG-1,2B2_TCTATACCAATTTCGG-1,2B2_TCACGGGTCCATGCAA-1,2B2_CAACGATCAATTGCGT-1,2B2_GTGAGCCAGTATGGCG-1,2B2_TCTGCCATCCATACAG-1,2B2_CAGCAATCAGCGACAA-1,2B2_TATACCTAGGTTCATC-1,2B2_GTTGTGAGTGATTGGG-1	2B
2B_clone_176	21	3	AGATCAGTCTTAGACT,GTGGCAAGATATGTGT,AACTAGCAAGGAGTAC,CCAGGGCGGTGTCTTG,CTTCGGAGAGTACGAA,CTGTAGTGAAAAGACA,CGCCCGGAACACCGTT,GTATGTAACTCACAGC,CATGACACCTCCGAAG,AGTGAGCTGATTCGGC,AGTCGAGTGCTTAATG,CGTACGGCGAACCTGG,GCCCAGGGCATCAATG,CGGTATGGGTGACTTT,CGATCGTAGCTAAGTG,AGTAAATTATAAATCC,ATGTGAACACAAGGTG,GAGTCTATCATAAGTA,GGGGAAACCTTACAGT,AAAACTAAAGTGGTAG,AAAGCTTTAATGCTAA	2B2_GTCCCATGTTCATCTT-1,2B2_CGGGCATAGATGCTAA-1,2B2_GTTTGGACAACATACC-1	2B
2B_clone_247	21	2	ACAAAAAGGGTGATGC,AAAGGGAAACGTCGGG,GAGTATGTATTTATTT,AGGCGTCTGCAAGAAG,CAATGTATCATTACCA,ATCTCTCTATAGCGGA,ACTTGTGCGCGCAAGT,GTGTGCCTAAACAATG,GGGGGATTCTCAATGT,AGACCCGGAGAACATC,CTTACTTTACGTAATG,GAGGCATCGCACGTAG,CTGCCCCGACATAAAC,CCAGCCGAGCATATAA,AAATCGGACTCAGCAG,CAACCACACTAAGTTG,GTAGGCCCGTAGAACA,CACTGAATCCTCAACT,AAGGGCTACTGGAAAG,AGGAGATTCAGTCCAG,AGATGCAACTATGGTT	2B2_AGTGCCGCACGCCACA-1,2B2_AGAGAGCTCCCGAAAT-1	2B
2B_clone_258	21	25	AAGCCTGGGCTCAGGG,CGAGGATTGTGGAGTT,AGTAAAGGCCTTACAT,ATGACTTTATTAGCAA,CAAAACGCGAAGATAG,AACGCTTGGATAATGT,ACGAATGAATACGAAA,ATCAAATGGGCAGAAT,AGGTATTTGTCGATTA,GTTACGACCGTACCAC,GGAAGGGCCGTGAGCG,CACGGGAGGAAGCAGA,ATTAAGGTGTACGGGT,AGGCACATAATGCTTA,GTGTGGGACTGCGTAC,GTTTAGAAGAGTCAAG,AGTAGAGTGATACAAG,ATATGTGTCCTCGTCT,GCGGGTGACGAAGGTC,AGGACATTATAGAAGT,ATCAGCTACAGCATAC	2B1_CTAGGTAGTTGAGGAC-1,2B1_GCAGCTGCACCATTCC-1,2B2_ATTCAGGTCCCTAGGG-1,2B2_CAAGCTAGTGACCGAA-1,2B2_ACCTACCAGATGCGAC-1,2B2_GTTCATTAGGCTCAAG-1,2B2_TGAACGTTCTATTCGT-1,2B2_AGAGCCCGTCGTCATA-1,2B2_GAAACCTAGGTGGGTT-1,2B2_TTCTTGATCACACCGG-1,2B2_TCTACATCACGGCCAT-1,2B2_CTAACTTGTCCAGCGT-1,2B2_AGACCCGCAAGTGGAC-1,2B2_GTAATGCTCTCTAAGG-1,2B2_AACCCAACAGGTGAGT-1,2B2_TTACCATTCATTTCGT-1,2B2_CTCCCTCGTGGAAATT-1,2B2_ACATTTCAGTCTTCCC-1,2B2_TACCGAACAGTCCCGA-1,2B2_GATGAGGTCCGTAATG-1,2B2_CAACAACAGTACCCTA-1,2B2_CAAAGAAAGGGCAAGG-1,2B2_CGAGTGCAGAGCCGAT-1,2B2_GCTTTCGAGTTGGAAT-1,2B2_ACTTTGTGTGAACCGA-1	2B
2B_clone_319	21	3	AAGAATCTGATCACCG,CGATACACCCGCCATC,AGTCGAGCCCAAAGTT,AGAAAAGGACAGACTC,CTCCGATAGTTAGTAA,CGATACTTGCATAAGT,AATAGCGTCTGTCGTG,CAAAGTGCCTTAGTGA,ATACGGATGTTTATGA,GAACGTTTGTGAACCT,GGAAAGATATTAGATC,GTCCGTGGGTGTGCAA,GTGTAGCTGCATCGCC,AGGAGAATGTATGGGC,AGAGGTTCCTAACGTG,ACAGCCGGAATTGGTG,CCAGCGTTATGGGCAT,GTTTCGTGGAGAGGTG,CTGTCAGGATTAGTGT,ATACAACAAGGGGGTG,CCCGCTCCGAAGGCGC	2B1_TTATTGCCATCGATAC-1,2B1_CTGCCTAAGACTAGAT-1,2B1_TATGTTCAGGAGAATG-1	2B
2B_clone_324	21	4	CACCCGTGACTTAGGT,CAAAGTGAGGCAACCA,GTAGGTGCAATCAGGC,GTACGGTTGTTAATGA,CGGTGGGCGTTCAGGC,AATCATGCGGCGACTT,GCCAAGCAGGAGGGAG,CTTGGAAGAAGTAGTA,GCGGGTTACGCAAGGC,AATTATTCGCAGCTAA,AGCCGAAGGCATCCCC,GGGAGAGAGAACAGGG,GTCTATGTGGTTGGTT,ACTAAGTTAGTAATTT,GGTAAGTTAGTTGGTT,ATTCGGGTATGGATAG,GTAGGTCTCATAGTTA,GGAGCACCCGGTGATT,AGAAAACAGACAGTGC,GGATACGGACCTGAGG,CTAGATAGAGAGCAAC	2B2_CGAAGTTGTGACAGGT-1,2B2_AGGTGTTTCCATCACC-1,2B2_CATACTTGTTCTCCAC-1,2B2_TCCTCGAAGATTGAGT-1	2B
2B_clone_396	21	4	AGGTGTTTATAAAGTC,ATGGCATGCCTAACTT,AAGTATTAGTAAACAT,ATCTGGAAGGTTCTTT,ACGCCGTCAAGTGGGG,AAGGGAGAACATAATA,ATTCGACTCGTTATCT,CGAGGAAAGTAGGCGA,GCCCAGGTAGAGCGCT,GTGTAGTGCAGAAGTG,GCATCGTGGTTAGGTT,ACAGCCAGAGATGGGT,AAACGGAGAATCATTA,AGTAATGTCACGATCA,AGCTAGTTAACGCCTT,GACCGTCCCCTGAAAT,ATGGAAATGGTTCGAG,GTTAAGTAGTTAGTAC,GGACCTTCACAGCTTG,CATAGCCCGTAGCAGG,CGAGACCAGGAACTAT	2B1_CCGCAAGCAGCGAACA-1,2B2_CCATAAGCAGCCGTCA-1,2B2_GCACGTGGTAGTGCGA-1,2B2_AGAACAAAGGTGCTTT-1	2B
2B_clone_70	20	2	CGGTCGGTATTAACGG,AGTTGAGCCGTGGAAC,CGGCCATGATCGGTAA,ACATCGTAATTAGATT,CCTGAGCACTAGACAG,GTTGCTACATATGCAA,ATTTGTAAGGTGAATC,GCGTGTCAGCATGAAA,GTTTAGAAGAGTCAAG,GGTACAGTGCATGTCA,ATTTATACCCGTGGCA,GTATATCCATAACGTG,AACGGTAAGTGGAGAT,ACACAGGAATGCATAA,GCTTAATTACTAGAAT,AGTTATCTAAGACGTG,GACGAATTGGGTATTT,CCTTGTGTGGTCGGGT,AACCCAATAGACATCA,CAGACCAGGCCCCGAT	2B1_AATGGAAAGGAGAGGC-1,2B2_CCCGAAGCACGCTTAA-1	2B
2B_clone_129	20	15	GCGAACTACGGTCTCT,GGGAGTATCTTAGAGG,ATCTATCTACTAGAAA,ACTGGCGGGATCCGTC,GCATGCGTCATGGGGG,GGGCGATTCTGTGCTG,ACCGGGCAATATACGT,CCAGAGGTGGACAAGC,ATTGATTTAGTTATTG,GCGCAGGAGCATGTTA,GTGTACAGAAATAGGA,CAGAGATGATGCCATC,GTGGAACTCGAGGTTT,ATACGTTTAGGTATTT,AGTAAGGACCACAGTG,GGTCAGATCGGGGTAA,AGTTCGGGGGGACGAT,AATGGGGAAGGGGCGT,AAAACTAAAATTAGGC,AGAACTGGGCTTCGAA	2B1_TCCATGCAGTGGAATT-1,2B1_GTTACCCCAGAGCTAG-1,2B1_GGCACGTTCCTCAGAA-1,2B1_TAGGTTGTCTCGCTTG-1,2B1_CTACGGGAGCGCAATG-1,2B1_GTTCTATTCCCTTTGG-1,2B1_CATACCCGTACGGTTT-1,2B1_TTCCTCTGTTCTCGTC-1,2B1_TTACGTTTCGGACAAG-1,2B2_TTCATGTGTAGTTACC-1,2B2_TTGGGCGAGCTAGCCC-1,2B2_GGAACCCCAGCTTTCC-1,2B2_GTGTGGCTCTGTGCGG-1,2B2_TATATCCAGCTCACTA-1,2B2_TTTCCTCTCAGGAAGC-1	2B
2B_clone_161	20	14	GAATATCTATTAGCGT,GGTCGTTGATTTAAAA,CGCAGGGCAGCGATTT,CGGCGCTTGACTGTTC,GTCTGAGTCGAAAACT,GTAAGATCCTGTATTT,CGTTATACGTGAGGAC,ACGGGTCTAAGTGCAG,AGTACTGCGGCAGGTA,AGGAGGCTATAAGGAT,GGTGCAGAATCGGGAT,GCCTCGTAATGGGAAG,ATCTACTTCTAACAGG,AGCGCCCCGCGCGGGG,GTGGATAGACGGAGGT,CTAAGGAGGAACAGGT,AGTAAGGGAGGTGAGG,ACATATTCGGAACTTG,ATCACGCGACTGGCTT,ATTAGCGTAACAATAT	2B1_TAGGTTGAGTGATAAC-1,2B1_AGTTCCCAGATCGCTT-1,2B1_TCCATCGTCAGGCGAA-1,2B1_TCTTCCTCAAATGAGT-1,2B1_TTCTTGAGTTGTGCAT-1,2B1_CTCAGAATCTTACGTT-1,2B1_GACCTTCTCCTTATGT-1,2B1_CGAGGCTGTGGAGGTT-1,2B2_TCACATTTCGTGAGAG-1,2B2_GCTGGGTAGCACTAAA-1,2B2_CCTCTAGTCCGTAATG-1,2B2_TCATTTGAGGCCCACT-1,2B2_TCCTAATTCTGTAAGC-1,2B2_ATTACCTAGTCATTGC-1	2B
2B_clone_171	20	2	GGTCATGTATCCCCAG,AATTGTCCGGTCATGC,GGGTGAGGCTTAAGAA,ATCAGATTATTTCTCG,CCGGGGGTCTCTAACG,GAAAGAAAAGTAACTT,GGCAGCCTCCGTGGGG,AGTTGTTTGTCACAAT,CAACATTACGGTAGCC,GCCAACGAGTGTAGGC,CATAATTTGTCTCTTC,CAATGCAGCTGTAGAC,CTTTGGGCGGTTGAAG,CATAAAGAAATTGTGG,GCGGAGTAATGGGCAT,CAAGGTGCAATTATTG,CAGGCATCAGTAATAT,GGACGTTGAGGGAAAG,ACGAAGCAGAGGGAAG,GTAAGGCACGGCGGTG	2B2_GTGAGCCAGTAGCCAG-1,2B2_AGTTCGAAGCGTTAGG-1	2B
2B_clone_181	20	10	ACAGGGCGAGCCAAGG,CAAAAGAGAAGTGTGG,GTTTGTTGCGTGGAAT,GTAAGGTGACGCGAGG,CAATATGAAGTAGAAT,GAATAGAGGCCCCAGT,GGAGACTAGCCACCAG,GATACTGGAATGATAT,GCGACAGCAAGAAGTT,GAGAACAGCGAGAAGG,GATTATCAGTTGATTG,GTTGAATGATGCACTA,AGACATGGGAGAAGGC,GACGATGAGTAGAGGT,GGGGGATAGCAGCGGG,ATGCAAGTAGTTATTA,GTTGCAGAGGCGGGAA,GAGAGTGTCCCGAGTC,GTGAGTTGAGGTCTCG,CTTGACAGCGAGGTGG	2B1_GAGACCCAGACACACG-1,2B1_TCATTGTTCAGTCCGG-1,2B1_GACATCACACGCTTAA-1,2B1_TACTTCACACAAATCC-1,2B1_GCTGAATTCATCTATC-1,2B1_AGGTGTTCACAGTCAT-1,2B2_ATTCTTGAGTGAGGCT-1,2B2_GCATCTCGTGGATGAC-1,2B2_AGATGCTGTACTGACT-1,2B2_ACATGCATCTGTCTCG-1	2B
2B_clone_219	20	11	GATAAACTCCACATCT,CGGCAGTGACCTCTCA,CATAGGATATAACTAT,AAGGGAGGCTTTGATT,AGTTGAGCCGTGGAAC,AGGCAACAAAGTAGCT,AATCGCACATTTCCAC,GGGGGTTGGTCAAGGA,AGCGATTAAACCGTGC,ATACAACGGTTCGTAA,AACTGTTCCACACAGG,AAGGGACTCTGGGTGG,CATCAGAGGACAGTGA,ATTCATGGCACGCACT,CAATAATTGGTAGCAT,CAACATTGCGTCCCTG,AGATCGTTATCGGGGG,CCATGAGTAAAGCCTC,AAAAGCGTAATCAATA,AAAAAGTTGCTACGAG	2B1_TCATGCCAGCTGGCTC-1,2B1_GATCATGCACTTCATT-1,2B1_TCACGGGAGCATCTTG-1,2B1_GGTTAACTCCTGTAAG-1,2B1_TGATGGTCACGACGCT-1,2B1_GAATCGTTCGGTCATA-1,2B2_TGGTAGTAGGTCGTCC-1,2B2_TGCGATAGTCGAAGCA-1,2B2_GGCTGTGTCGGCATTA-1,2B2_TCGGGTGTCTAGTGAC-1,2B2_TACTTCAAGGCAATGC-1	2B
2B_clone_288	20	4	CTTGACGCCACAATAA,CATTCACCGGGCCCTA,CAGCCAGCGCGTACGT,ATGAGATTGAGGCCTA,GTTTGCTAAGTTAGAC,CTACGGGGGGTACGAG,GGTGATGCGGGTAATG,ACAGCGCGAAGAGCGC,GGATACAGATTGCCCG,ATGTGAACAGCTATCG,AAGGGTAAGGTTAGAT,CTGGGGGGCTTAGGAT,GCTCCAGAACTCACAG,GCGGGCACATCAGATA,CCACCTGGGTTAACTC,AGGTAAGCAAAGGTTT,CAACGGTTGGGGGGAG,GCTGCCCCCGCCGGGG,GTTAGTTTCGATAAGA,CGGTGGTGGGCAAGAG	2B2_AGCCACGTCGTCGCTT-1,2B2_TCGTCCAGTATTAAGG-1,2B2_GTCAGCGTCTAAGAAG-1,2B2_GCAGGCTTCTGAGAGG-1	2B
2B_clone_297	20	25	GCACCTTCAATTAATA,GGAAGTGACGGTGATT,GCAAATAGAGATGGAT,GGAAATCAGGAGATCA,GTTCAGTCGTCAAGCA,GTAGAGGTCTTGGGGA,GATGCCTAATCTCTGG,AATCGGGAGTGGGTAT,ATGTCGTACCTACTAT,CTGGAAATGGCTATAG,AGTTACGCAGTAGCGC,GGTTCTTCGCGGAAGA,CTACGCGCGCTACTAA,AAGTGTTTATTTGGAT,AGTTGCTGCTCTACTA,CATTAACACGATGCAT,GAGGCTGCGTAAAAGA,CGTAGGCCAGAAAATA,GTTGAGTAATTCAGAT,ATTTAGCTAGATAGCT	2B1_ACCATTTCACTCTCGT-1,2B1_GGCACGTGTCAAGGCA-1,2B1_GTAGATCGTGCATTAC-1,2B1_TCCATGCTCGTCTCAC-1,2B1_GGTGGCTTCTCCCAAC-1,2B1_CCAAGCGAGGGACCAT-1,2B1_GCAGCTGTCACAAGGG-1,2B1_TGTGCGGCACCCTAAA-1,2B1_TGCTCGTCATCATGAC-1,2B1_GATGATCTCTCCAAGA-1,2B1_ACTCCCAGTGGTTTGT-1,2B1_TGGGTTAGTTCCGCTT-1,2B1_TCACGGGAGTGGTTAA-1,2B1_GGGTGAACACCTCGTT-1,2B2_GCCGATGGTGCTGCAC-1,2B2_CCGTGAGCACCCGTAG-1,2B2_CCTTGTGGTACTGCGC-1,2B2_CAATACGTCAAGCGTT-1,2B2_ACGTTCCTCCTACCAC-1,2B2_ATTTCACTCGTTAGAC-1,2B2_GTGTGGCTCTGCTTAT-1,2B2_AGGCCACTCTGTCGCT-1,2B2_ATTCTTGAGAACAGGA-1,2B2_GCCGTGATCCCGGTAG-1,2B2_AATGCCACAGTTCACA-1	2B
2B_clone_343	20	9	ACGAAACCCAGACTAA,GTATGTATGGCTGAGT,GTGTGAGTGTTGCAAA,GAGTCGGGCACTCCAA,GTAAATGGAGTTAGAC,AACCGCGCATCGAATA,AGTACTATGCCCGGTT,ACGCGGTAGTTAGATA,ATTTAGCTAGATAGCT,CAATCCTCAAGGGTGG,GGTAATGGGCTCCATT,GCGGGTGCAGTCCAGA,GAAGGGGGAATGGTGT,AGTCCCGCCTAAGTTC,CTGACCTTCAATGTCT,AATACGAGAATTGTTG,GGCTGTTTGAAAAAAC,GTTTATCGGAGTCGGA,ATTTGTCAGTGGGCCA,AAGGCGGGGGGGAACT	2B2_GTGTTCCAGGTTAAAC-1,2B2_CAGGCCAGTGCGGCTT-1,2B2_CTCACTGTCCGCGGAT-1,2B2_CGGGCATCAGAAGTTA-1,2B2_TTCTAGTAGGTACAGC-1,2B2_AGGATAACAAGACAAT-1,2B2_GAGTTGTTCGACATAC-1,2B2_CCTAACCAGGTTGACG-1,2B2_TCTCTGGTCGTTCCTG-1	2B
2B_clone_365	20	2	AAGCGATTAATTCTGA,AGCGGAACACCACTTA,ATGCCTGGAACTCTGA,AAGAAATAGGGTCTGG,GTCGGTTGAGATGTAG,AAGTATGGCGGAGAAG,ATTTCCGTATTAGTCT,GATCCGTAAAGAGCGC,CTCACTTAATACCAGA,GATGGCGTGGCAGCGC,GAGGAAGTAGACATGA,CATGGAGCAGTCGGAA,CACCATGGCGTTGACG,GCTCAGGTGCTTACGG,CATCGGCTCATAGCTC,GGTCGAAAATACCATG,ACGAAAGTGCGGGGGC,ACGTCGTTGTTAGCGA,ACGGAAGCGGGAGGTG,GTTAACCAGACTCTTA	2B1_AGAAATGCATCATTGG-1,2B1_CGAGAAGTCAAGTCTG-1	2B
2B_clone_383	20	6	ATTTCTATACCGGGGA,AGTGGTTCAGAGCGGG,CAGGATTCAAGGGGAG,GTAGCCTCAGCGATCT,CGGTGTGAGGGAAAGC,CAATATTCCTGACAAA,GTTAAGGGGTATGTCT,ACGCGATTGCCTATTC,CAAGAGGGCGGTGTTG,GGGGATTAATGCAAGA,GATCGTCGAGTAAATG,GGTGGATGGAGCGTAC,AATCAATTCTTAGGGT,ATGAGTCAAATTCTAG,AACTGATGATTTGTGG,AAAACAAAATGAGGGG,CATCCTTTAGACCTGA,ACAGGGGGGCGCGGGG,ATAAGTGAACTAATTA,GCTGAGGTGCATAGTA	2B1_AGTGCCGAGGCCACTC-1,2B2_ACTTTGTAGCCTTGAT-1,2B2_CAGCACGAGACAACAT-1,2B2_TTATTGCTCCGACGGT-1,2B2_ATAGAGACATCTGTTT-1,2B2_AACGAAAAGATTAGTG-1	2B
2B_clone_410	20	7	ACGTAACTCACAGTTG,AGCGGGAGGGGAGCGC,AAATGAGAAAACATTA,CACTACCGACTCAGCT,AGGCCGCGAGGTGCGC,ATAGAGGGCGAAGGGG,AGTCCCGAATTAGGAA,ATCGAATCGGATCAGT,CTGTAATGCTCGGAAA,CATGGTGGGAGGGAAG,CGCTGTGTGGTTACCA,GGGGGGGCGTGAGGGT,CTTGCCGTCTGACTGC,CTAAATAGCTGTAAGG,CGGGAAGAAGGGGATG,GAGTCGCAAGTTCCGT,CTATGCGGCGCTCGGA,CGGGGAGAGGCCAGAG,AATACAAGCTAACGTT,CTATGTAGGTACGCGA	2B2_GGGACCTGTGACACAG-1,2B2_AATCGTGGTAAGTCAA-1,2B2_TGATTCTAGACTTAAG-1,2B2_TTAATCCGTTCCTTGC-1,2B2_ATGCATGCAGAGGAAA-1,2B2_CTCCTTTTCCATTTCA-1,2B2_AGGACTTTCACATCAG-1	2B
2B_clone_12	19	122	AGGTAAGCCGACACTC,AGTGGCGGGTTGAGCA,AGGGCGACGTAGGGCA,ACGGAAGTCCACGTGA,GTCAACGCGTTCCATT,AACCCAGACGGGAGGA,ATGCGGACGTGTGTGT,CATGGCAGAATTGGCT,ATATGTACATACCCCA,GAGCAGGTAAGGCGGG,GTAACATCACTGGTCA,GTGCATTGAATTATGG,CTGTAGTGAGCTATGA,CTTACAATAAGGATGC,AGCTGGGTAGCGAACT,ATTGACCGCAAACCAG,GGTTCGCTATTTACTG,GGGCAATAGACTGAAA,GGGCAGTGCAGAAAGG	2B1_AACAGGGCACTTGTGA-1,2B1_ACCTGAATCGGTTAGT-1,2B1_CGACAGCGTGGTATGG-1,2B1_CTGATCCAGGTAGGCT-1,2B1_TCTATACGTGAGAACC-1,2B1_TTCATTGAGTTCATCG-1,2B1_TGTCCACCAGTCGGTC-1,2B1_TTTACCACATACCAGT-1,2B1_TCCGTGTTCATACAGC-1,2B1_TGACGCGTCTTAGTTC-1,2B1_TTACAGGTCGACCTAA-1,2B1_AAGCCATTCATATGGC-1,2B1_ACTGTCCGTTCGTTCC-1,2B1_CTCTCAGCATCCCACT-1,2B1_TGATCAGAGGCACCAA-1,2B1_TTCTTCCCATCCTTGC-1,2B1_TTTCAGTGTTCGAGCC-1,2B1_CATTGAGCACTTCAAG-1,2B1_CTCAGGGCACTATCCC-1,2B1_AGTAGCTTCCAACCGG-1,2B1_GGACGTCGTTCCACGG-1,2B1_ACTTATCGTACTGCGC-1,2B1_AGACAAACAGTTTGGT-1,2B1_GGAAGTGAGCGTGAGT-1,2B1_GTGAGCCTCTGTACAG-1,2B1_ACCATTTGTGGACTGA-1,2B1_TATCCTAAGGTACTGG-1,2B1_TGGTGATAGGCTGTAG-1,2B1_CCCTCTCTCCTTTAGT-1,2B1_AGGACTTTCGAGAGCA-1,2B1_ATAGACCAGTTGCGCC-1,2B1_TCTATCATCCTCTAGC-1,2B1_AGTTCGATCGTGGTAT-1,2B1_AATGACCAGAGCCGAT-1,2B1_ACAGCCGAGTCGCCAC-1,2B1_TTCTTGAGTCGTCGGT-1,2B1_CCGTGAGAGAACAGGA-1,2B1_TCAAGCACACAGCTGC-1,2B1_TTGATGGTCCATCGTC-1,2B1_TCATGGACATGACCCG-1,2B1_ATCACGATCGGACTTA-1,2B1_TTACTGTCAATAGGAT-1,2B1_TACGTCCTCACGTCCT-1,2B1_TTCTAACCATCCGTTC-1,2B1_GCTTTCGTCTAGGCCG-1,2B1_GTCACTCGTCTCACAA-1,2B1_TATTGGGTCCTGTAGA-1,2B1_TTTACCACAGCTTCGG-1,2B1_CCGCAAGTCGAGTCCG-1,2B1_GTGGGAAAGAGTTGTA-1,2B1_GGTGAAGCAACCCGCA-1,2B1_CTGCAGGAGTTGCGAG-1,2B1_CGTAAGTAGGTCCGAA-1,2B1_CTATCCGCAACCGCCA-1,2B2_GTCACGGAGGTTACAA-1,2B2_CATAGACGTTCGGTAT-1,2B2_TGGGTTACACCAAATC-1,2B2_CCTCACACAGACCATT-1,2B2_AGCCAATAGGTAGTCG-1,2B2_TGTGAGTTCAAGTCTG-1,2B2_TCATGAGTCATAGCAC-1,2B2_TTTGATCGTAGCACGA-1,2B2_TGACTCCAGACCAAAT-1,2B2_GAGGCCTGTAGGCTCC-1,2B2_CGGGACTGTTTCAGAC-1,2B2_ACGGGTCCATCCGGCA-1,2B2_CTGCCATTCATTCATC-1,2B2_ATCCATTAGACCTCCG-1,2B2_AAAGGGCGTGACCGTC-1,2B2_TTTACCAAGCATTGAA-1,2B2_AGTGCCGGTGGCTTGC-1,2B2_CGGAATTTCTCGACGG-1,2B2_TGCTCGTAGAGGGTCT-1,2B2_GATTTCTTCACCATCC-1,2B2_CATCCGTGTTAAGAAC-1,2B2_CACGAATGTATGTCCA-1,2B2_GATGACTAGCGATCGA-1,2B2_CGGGTCAGTCTCTCAC-1,2B2_TTGCATTCAATCGCAT-1,2B2_TGCGACGCACATATGC-1,2B2_CCTCTCCTCACATACG-1,2B2_GGTCTGGGTCTTCCGT-1,2B2_CTTGATTTCTGGCTGG-1,2B2_TCACGCTTCACCTTGC-1,2B2_TTTACCAAGTTCCAGT-1,2B2_AGGGTTTTCAAGTAAG-1,2B2_ATTTACCTCCTATTTG-1,2B2_GCATGATTCACACCCT-1,2B2_CCCGGAAAGGTCACAG-1,2B2_GGGCCATGTATGTCTG-1,2B2_AGCGCTGTCCATAGGT-1,2B2_GCGATCGGTATTCCGA-1,2B2_CTTGATTCACGCGTGT-1,2B2_CCGTTCATCCTAGCCT-1,2B2_AGGCCACTCGTTGTTT-1,2B2_CCGGGTAAGAGAACCC-1,2B2_TGAACGTTCTTCGACC-1,2B2_TAGGAGGCAGTCCGTG-1,2B2_CAATCGATCATGGCCG-1,2B2_AGTGTTGCAATAGAGT-1,2B2_TCATTCAAGACTTCCA-1,2B2_TGGGATTTCGTTAGAC-1,2B2_AGCCAGCCAAAGGCTG-1,2B2_GTCGTAAAGAGTCTGG-1,2B2_TACGGGCCATTCTGTT-1,2B2_CTGTATTCAACACGAG-1,2B2_ATTACTCTCCACAGGC-1,2B2_CGTCCATTCGTTGTTT-1,2B2_ACTTTGTTCATAGGCT-1,2B2_AGCCACGAGAGTATAC-1,2B2_TGTTGGAGTGTCTTAG-1,2B2_TTTCCTCCATGGCACC-1,2B2_GCATCGGAGCCTAACT-1,2B2_ATTATCCGTCGCAGTC-1,2B2_TCGCAGGTCGTACCTC-1,2B2_TGTTTGTGTCACCGCA-1,2B2_ATGTCTTCAAAGTGTA-1,2B2_GCGAGAATCTCCGAGG-1,2B2_GCAGTTAAGTGTGTTC-1,2B2_TGATTCTAGAGAGGTA-1,2B2_CACGTTCAGGGTGGGA-1,2B2_CACTGAAAGGTAAGAG-1	2B
2B_clone_22	19	12	GATGAGGAATGTGTGA,ATCACCTCGTTTAGTA,GACGGACAGTGTAGGG,GGCAGGGACTTTACGT,ATTAAGATGAGCCAAG,ATGTGGCCATAGAACG,ATCCAGCTGAGGCCCA,GTTGCTACATATGCAA,GAGAAGGGAAGCCGAG,GAGCAAGCAGCCGCCT,GTGAAAAGACAAGGTA,AGAGGATAGATAGGGG,GGATATTGAACTAAGG,GCAAAAACCTATAAGG,CCGTCCGGGGGGAGGG,GGATAAGAGTTCCCCA,CTACCTCTGTGGGTAG,CGTAGGAACGATCAAT,AGTACACGCGGACAGA	2B1_GCCAACGAGGTATAGT-1,2B1_AGAAGTAAGAGTTCGG-1,2B1_AGTCAACCATACAGGG-1,2B2_GTGTCCTGTAATGTGA-1,2B2_TATTGGGAGCATGCAG-1,2B2_TCCTCGAGTCTTGCGG-1,2B2_TGTGGCGCAGGCGAAT-1,2B2_AATCGACGTGTATACC-1,2B2_CAGATCAGTGCGACAA-1,2B2_AGGCCACGTTGCATGT-1,2B2_TATCTTGGTGCGAACA-1,2B2_TGCAGTATCATTTCGT-1	2B
2B_clone_55	19	45	CGAGGAAGCTAAGTCA,GGGCAAGGGTGGAGGT,ATGTCGTAAGCTACGA,GTGGGATGGATTGTGT,CAAAATGTGTATAAGG,GGACATCTAATAAAAC,GAGAGGAGACAAGTGA,GCGTACCACAGGCCCA,AATGCGCTGTGGATAT,GACTGATTGTCCCTAA,ATTAGCATGCTACCAA,CGTGACGTACCGCCGT,GCTCATGACTCTGAAT,AATCAAAAAGCAGGAC,GGCTGGTCAATCCGTT,CTACACGCGATGGGTT,AGTGGGTGAATTGCGT,ATGACAAGGGGTATTT,AGGGGGTAAATAACGT	2B1_AAGTTCGAGCCGGAAT-1,2B1_GGCTTTCCAAATCAAG-1,2B1_GACAGCCGTTCGCGTG-1,2B1_GGAATGGGTATCAAGA-1,2B1_GATAGAACAGAAGCGT-1,2B1_GGTGGCTCAGGACTTT-1,2B1_CCGTGAGAGACGACGT-1,2B1_CATTCTATCTGACGCG-1,2B1_CACCAAAGTGTGCCTG-1,2B1_AACACACTCAGGACGA-1,2B1_ATCGTAGGTGGTATGG-1,2B1_TATTCCAGTCCTTGTC-1,2B1_GTGGAAGGTATGTCTG-1,2B1_CTGTAGACATCGCTAA-1,2B1_GTGCGTGGTCAGCTTA-1,2B1_TGGATCAAGGACGGAG-1,2B1_GCATTAGAGGTTAGTA-1,2B2_CGAGAAGTCCGCACGA-1,2B2_CCTCTCCGTTAACCTG-1,2B2_ACTTAGGCAAGATTGA-1,2B2_AGGCTGCAGTTCCAGT-1,2B2_TTTATGCGTACTAGCT-1,2B2_TCCTCGACACTCCACT-1,2B2_GCAGTTAGTAGAGGAA-1,2B2_TGAGCATAGCCAGACA-1,2B2_TTAATCCAGCACCGTC-1,2B2_TGACAGTTCACGGGCT-1,2B2_ATCCATTAGAAGATCT-1,2B2_TCAAGACTCTAGGAAA-1,2B2_CAACCAATCCGCAACG-1,2B2_TGATCAGCAGAGTTCT-1,2B2_CTACTATGTGTAAACA-1,2B2_AACCAACTCTAACGGT-1,2B2_CGGGCATCATCGGAGA-1,2B2_TGCAGTACATGTTACG-1,2B2_TACCCGTCAATATCCG-1,2B2_CTGCCATCACGACGTC-1,2B2_GGTGAAGCATGTGGTT-1,2B2_GCAGCTGAGACACACG-1,2B2_TACCGAAGTTGGGATG-1,2B2_CTTCCGATCCACAGGC-1,2B2_GCAACATTCAGGGATG-1,2B2_CAGCAGCTCCTTTGAT-1,2B2_TTCTCTCTCAGACATC-1,2B2_TTCTTGATCGCTCCTA-1	2B
2B_clone_71	19	91	GGAGGCATCTGTAGTT,GCCACGTTCAATCATG,CCACCATGCCGTATGT,ATAAGGGGGCGCACCT,CGGGGGCGCAAAGACG,CACCATCTATTTCGGT,GTTCAAAGACTTGCGC,AAGTCGAGCACCCTGA,CATTACCACTTACCAT,CATACCCGCACACGGA,CGAAATGCAGTAATCA,GGCAAACACTGCACTG,CATTCACCGGGCCCTA,AAATCACAATAAAAAG,CGTCAGCTGATACATA,GATTGACTCGTCCGTT,GAAGGACTGCCAATGA,ATGCATGTCTTAGGGG,CGGCAGGCGCATCGTT	2B1_TTGGGTAAGATAGCAT-1,2B1_CCACAAAAGCACTGGA-1,2B1_ACGATCACAGTCCGTG-1,2B1_ATCGATGGTAGAGCTG-1,2B1_CTCCTTTCATGACACT-1,2B1_ACATCGAGTAGTATAG-1,2B1_GTGTTAGCAAGTCGTT-1,2B1_TTCATGTCAATTGTGC-1,2B1_ATCCGTCTCAACGTGT-1,2B1_TCAGTGAGTACGTAGG-1,2B1_TCGACCTAGCCGGATA-1,2B1_TGCGATATCCGGGACT-1,2B1_AAACGCTCATTCATCT-1,2B1_GGTGATTAGCCAACCC-1,2B1_CACGGGTGTTCGAAGG-1,2B1_GTTTGGACATTGTCGA-1,2B1_TGAATCGCAAGACGGT-1,2B1_CCTGCATGTGTCATGT-1,2B1_TTCGATTAGCAGAAAG-1,2B1_GTTCTATGTGGTTCTA-1,2B1_ATCGCCTGTGGCTGAA-1,2B1_TGATCTTTCTCCTGAC-1,2B1_GGAGGATGTACCGTGC-1,2B1_ACCTGTCCAACTTGGT-1,2B1_TTGCATTAGTAGGCCA-1,2B1_GTGGCGTAGAGGGCGA-1,2B1_ATCCCTGCAACCCTAA-1,2B1_AAACGCTAGACCGCCT-1,2B2_TGCAGATGTCTGTAGT-1,2B2_AACAGGGAGGGTTAGC-1,2B2_CCCTGATGTTCAGGTT-1,2B2_CAACAACTCGTCGACG-1,2B2_ATTACTCCACATATGC-1,2B2_AAACGCTGTCGCGTCA-1,2B2_CTCTCAGGTGCATACT-1,2B2_CAGCGTGGTTCAAACC-1,2B2_CACTGTCTCTAAGGAA-1,2B2_TGAATGCCACGCTGTG-1,2B2_TGATGGTGTGGGTTGA-1,2B2_TGGTAGTGTGCAGATG-1,2B2_AACCCAATCGTTCCTG-1,2B2_TGTGGCGGTGTAACGG-1,2B2_GTATTGGTCCACATAG-1,2B2_ACCCAAATCCTCTCGA-1,2B2_CGGAATTAGGTCTTTG-1,2B2_GATAGAACAAGAGGTC-1,2B2_CCTCTCCAGTTCGCAT-1,2B2_CATCGGGAGATAGCAT-1,2B2_CGGAGAAGTGCATGTT-1,2B2_ATCCACCAGACATGCG-1,2B2_CTTCCTTGTCTTTCAT-1,2B2_AATTCCTAGCTCAGAG-1,2B2_GCAGCCAGTAACATCC-1,2B2_TGCATGACAAAGGGCT-1,2B2_ATGCATGAGTGGAAGA-1,2B2_TTATTGCCAAAGGCAC-1,2B2_ATTTACCCATAGGTAA-1,2B2_TATGTTCGTCCGGCAT-1,2B2_GTGAGTTTCGCTGACG-1,2B2_CCGTAGGAGTTGGAGC-1,2B2_TCCTTCTCAACTGGTT-1,2B2_ATGGGTTTCCCTCTTT-1,2B2_TACCGAAGTCAACGCC-1,2B2_CATTGCCTCCAGTTCC-1,2B2_GATAGCTTCGAGAGAC-1,2B2_CATCCCACAGTAACCT-1,2B2_TCATTCATCGTAGGGA-1,2B2_TGAGGTTTCTTACCAT-1,2B2_GTCCCATAGACGGTCA-1,2B2_TTGCTGCTCAGCTGTA-1,2B2_TGAGGAGCAGAGTTGG-1,2B2_CCGGACAAGGACAGCT-1,2B2_GTTGTCCAGACTCTAC-1,2B2_CTGGACGGTTCCACGG-1,2B2_CTCAGAACACGAAAGC-1,2B2_CTTCCTTAGAAGTCTA-1,2B2_AGCCAGCTCCATTGTT-1,2B2_ATTCTACGTAGCGCCT-1,2B2_AAGCCATTCGCCAATA-1,2B2_CCACGTTGTGTCTTGA-1,2B2_GGCTGTGGTCCTGGTG-1,2B2_ATCGGATGTCTACAAC-1,2B2_TTACGTTTCGATACGT-1,2B2_GTGCTTCAGCAATAGT-1,2B2_GTTCCGTGTGCCGTAC-1,2B2_CGCGTGAAGCGGGTTA-1,2B2_GGGTTTATCCAACCGG-1,2B2_CCTCTAGCAGCGGTTC-1,2B2_TGAGTCAAGGACGGAG-1,2B2_GGGTAGAGTTCCAGGC-1,2B2_TTCCGTGCACGTGTGC-1	2B
2B_clone_90	19	26	CGGTCGCGCCGACTCA,ATTTCTGGCGGGGTTC,ATTTGCGGGAGCAGGT,AGATATTTGTTCAACG,ATCTAGTGGCGCGTTG,GGACGCAGATAGAGGG,ACTAGAGGGCAAGTGG,CGTGAGTAGTTCGGTG,GATTCGGAACTCACTT,GGCTATAGAGGCCCAT,AGCCGCAGAACTGGAA,CGAAGAAAAGTCGTGA,CATGGGGAAAAAGTTG,AATTGGTTCTTAGCGT,CTGAAACCGAAGATAA,ATTCGTTTGTGTATTG,ATCTAAGGGGTGAATC,ATCAGTGGATTTCTGA,GCATGAGGCCCAGTAA	2B1_ATGAGGGTCGATCCCT-1,2B1_CACAGGCAGTAGGGTC-1,2B1_GTGCTTCGTCTTGGTA-1,2B2_TAGACTGTCGATTGGT-1,2B2_CACCAAAGTACGATCT-1,2B2_GTCATTTGTGCATTAC-1,2B2_TAGGTTGAGGTGCATG-1,2B2_CGAGAAGTCATACGGT-1,2B2_AAACGCTAGCAGCGAT-1,2B2_TTACGCCGTGTCATGT-1,2B2_TACCGGGTCCGATGCG-1,2B2_GTCAAACTCCGTGGGT-1,2B2_GCCAGGTGTCTGATCA-1,2B2_TTCGCTGGTAGCGCCT-1,2B2_GGGCTCATCGCCACTT-1,2B2_CTCCAACTCTCGGTAA-1,2B2_TCATCCGAGATAGCAT-1,2B2_AAATGGATCCGAGCTG-1,2B2_TCATTACCAGGTACGA-1,2B2_AGCTTCCTCGTTAGTG-1,2B2_AGGCTGCTCCGATCTC-1,2B2_AAGTACCGTTAGAAGT-1,2B2_TTGCTGCAGCACCGTC-1,2B2_TTGTTCAGTATCGCGC-1,2B2_TACTTACGTGGCCTCA-1,2B2_ATGTCCCAGATGCTGG-1	2B
2B_clone_195	19	16	CAGTATCTCTTACATG,GTTCAAAGACTTGCGC,ACGAAACCCAGACTAA,ATTGAACAGAATATTT,GGATAAATAACGAGGA,GGATCATTCGAGGTTT,CGATGGCGCAGTGGAT,GAAGAGCAACTCGCGT,AAGTGTTGATTAGTTG,ACAAGACCGAGCATAT,CTCGGAATAGTTCTAA,CCCGGTCCCTCGCAGC,CACGCCATCATAGGTT,ATTGAATGGGGGAGTT,CTAACTATGAAGCGTA,ATAGACGTGTGGCAAT,AGGCAGAAGGGGGGGA,ACTTACATCTGGCAAA,ATCTGGCTCTGAACTG	2B1_ATCGATGCAAGTTCGT-1,2B1_AGCGCTGGTACAAGTA-1,2B2_TTTGGTTTCGCGGACT-1,2B2_GAGTTTGAGGTCATCT-1,2B2_TGCGGGTGTCTCTCTG-1,2B2_TATTGCTGTGACATCT-1,2B2_TGGGCTGCAACTGCCG-1,2B2_CATGCGGAGCTGGTGA-1,2B2_TGTAGACAGTCACTCA-1,2B2_ATACCTTAGACTTCAC-1,2B2_ACATTTCGTCCTTGTC-1,2B2_ATTCAGGAGCGGCTCT-1,2B2_AGACAGGTCCGTAGTA-1,2B2_ACTATTCGTATCCTCC-1,2B2_CTGTGGGTCGTTGTTT-1,2B2_CTCTCGACATCACGGC-1	2B
2B_clone_200	19	17	CATACCCGCACACGGA,ATGACTTTGCTGGTTC,GATAAAATATGTAGGT,GGCAGGGGGGAAGCCA,GTCTGGAAATTGATCC,CCAACTAGCAGGGGAT,GTTTGTACGAGCAGGA,GTGTCACTGGTCATAG,AACTCGGTAAGTAAAT,ATTAGATACAGAAGGT,ACTAGCTTGTCGCCGC,GTAAACTAGGCGCTTT,GGCGGGGTGCGTATGC,ACTTGGAGAAATGTCG,ATGACACTATGAGATA,GAGGATAGCATTAGGG,CGATATCTAACCGGTC,CCGGACGTATCTCCAT,AGATGAGCGGGTGGGA	2B1_GCCCAGAGTTGGCCTG-1,2B1_TCGTGCTAGAAATTGC-1,2B1_GTGTTAGTCCCATGGG-1,2B1_CCGATCTGTAGTTAGA-1,2B2_CTGCGAGCATGTAACC-1,2B2_GAGAGGTGTGATACTC-1,2B2_TTCGGTCTCCCAGGAC-1,2B2_GTGTAACTCCGATCGG-1,2B2_ATAGGCTGTGCACATT-1,2B2_AGAGCAGGTGCAGTGA-1,2B2_CAGCAGCCAAGAGTAT-1,2B2_TGTTACTAGCACTTTG-1,2B2_GTTACGAAGCGTGAGT-1,2B2_TCAGTGAGTACCTAAC-1,2B2_ATTGGGTTCCTAGAGT-1,2B2_TGATGGTAGCAGGCTA-1,2B2_GATTTCTTCGACATAC-1	2B
2B_clone_278	19	9	GGTACGCCGTGTGTTT,CTGAAACGCTATCAAC,GGGAATATCACGCGCG,CAAAACGGCAATGCAT,GCAGAATCAAAACTGT,ATAGCGGCCGAAGGAA,GTGAAACGGGTTAGAA,GGGGCATTAACGAATT,ATAACATAACCGATGG,GATAACCGGAGAGGTA,ATTGAAGGGTGGGGTC,AAGGGACTCAATCCCA,GGGCCCCGAGAGAGTA,GGATGTGCGCCTGGTG,GTGCCTGTGGTGGATG,CACGCCTAAAATGCGC,ATCGATGGAGTTAAAT,CACTGGATGTATCGTA,CGGTGGCGGTATACCG	2B1_TACCGGGTCCTTATCA-1,2B1_TTCCAATTCACGAACT-1,2B1_TCTTCCTGTCAGGAGT-1,2B1_GTCCTCAAGCAGTACG-1,2B2_AGGTTGTTCGTTGTTT-1,2B2_CTCCACAGTCTCCCTA-1,2B2_CCGTAGGAGAACAGGA-1,2B2_GAGAAATGTTTCGTTT-1,2B2_GTAGATCAGAGGTATT-1	2B
2B_clone_427	19	3	CGTTACCAAGTGATGG,AACTAATCAATTCCTT,CCTGGGCTGCCTAACC,GAGGCTGCGTAAAAGA,GTTAATGCATCGAAGG,GGATATGGGCGGCAAG,GCCTCATAACAGATCA,AGCAGGGGCATTATCC,CCACGGGTCCGTGGGG,CGGCAAAACGGGCAAG,CGAAGTGCAGGAGCCC,GTCAAAAAGAGGGTTG,AGCTGTAGCATGGGTA,CAAACCCCATGTGTTT,CCATGTTTCTTCCCTA,AGTTGGGAGATGCTTT,GATTGATACCGTCGGA,CCTCAATCCGAACCCA,GGCTAGTTGCTCATTT	2B2_GCCCGAAGTAGACAGC-1,2B2_CGGGCATCACTCCCTA-1,2B2_TTGGGATTCTCTGGTC-1	2B
2B_clone_437	19	4	ATTTAGTGATACCCTA,GATTCTAAGGGCAAGC,ATTAGCACACGTAAGT,GAATCTTCAGTACTTT,AGTGAGGTAGTGCTAT,AATGGGAGGTTGGTTT,ATTCGCTAGTGTATGA,CGGGGCCTAATGAAAA,GGCGAAGTACAGAGGC,ACTGGGCCCAGGGGGG,AAAAACTCGCTAGGTT,GACTAGTTATGGAGAT,ACTTAGCGAGTCGATG,GGGCACAGCTGTCGTC,ATGAGTAACTAACATA,CCATAGGTACGCCAAA,GGACCTAAGCCTGACA,CAAAGTGAGTAAAGAG,CTTGCTGCAGAGAAGT	2B1_TAACTTCGTTTGCCGG-1,2B1_CACTGTCGTAGACAAT-1,2B1_CGTGATAGTTATGTCG-1,2B1_ACTCTCGCAGAGGAAA-1	2B
2B_clone_639	19	5	ATGTATTGAGGTCATC,GTGCCTTAAGTCACTA,AAGTATTAGTAAACAT,GTTTGATAATTTCATG,AGTTAACCGCACCAGA,ATCTGTGGACATGGAT,GGACGCGGAGGGGGGT,CGTTATTAATGGATAG,GAGCGATGGCTGAATT,GTAGCAGAAAATCACA,AATTCGAGGCGGGCGA,GTAGGAAGGACACTAA,ATTAACGGGAGACAGT,GTGTAAGTGTTAGTAG,ATAACTGAGACTCTGT,CGTAGGTCGTGAGTAG,GTTGGTTAGCAAAAGT,ATACGCTGCAAAGGTC,AACTATTAATTGGGAG	2B1_ATTCCTAGTCCGGTCA-1,2B1_GACTGATAGATGTTAG-1,2B1_GCAGCTGAGTTGTCAC-1,2B1_TCTAACTAGCTCTATG-1,2B2_AACACACGTTGTCTAG-1	2B
2B_clone_50	18	299	ATTGCAATGTTTACAT,AGGAAAAGATCCCGGG,AGGTATAGGGTGGTAT,ATCGAGGGATGTGAGT,ATTAGAGAACAAAGTG,GGGTATGAAAATCAAA,GATCGCTTAGTTAATG,AAATGTTTCTTTCTCC,CGAAGCGGAAGCACGG,GTCCAGTTGATTCTTC,CGTTGCCTATATGTAA,GTGACGAGCGCCGAGA,ATGAATGTGCCAAAAA,AGTACGTAGTTACGAA,ATGGGTTTATTTAGTC,GCTTGAAGAGACGTTG,GCGTCCGGGGCAGGGG,ACATATCTGTCGGAAA	2B1_AGTCATGTCTGAGAGG-1,2B1_ATCGTCCGTACTCGAT-1,2B1_GACCGTGTCTTCCACG-1,2B1_CAACAGTCACCTCTAC-1,2B1_ATCTCTAGTCACTACA-1,2B1_GATAGAACAACATCGT-1,2B1_TCGTGGGTCGAGGCAA-1,2B1_GCCAGGTCACCTGCGA-1,2B1_AAGCGAGAGCGTGAGT-1,2B1_GAGTCATAGTATGGCG-1,2B1_CTTACCGGTCCGTTTC-1,2B1_CTGTCGTCAGCACAAG-1,2B1_ACTATCTAGCGCACAA-1,2B1_TGCACGGTCCTAACAG-1,2B1_GATGAGGTCCCTGGTT-1,2B1_GTCTCACCACTAAACC-1,2B1_ATCGCCTCATTCACCC-1,2B1_GAGAAATCAGTCGGAA-1,2B1_TAGTGCACACCTGCTT-1,2B1_AATTCCTCATGGGAAC-1,2B1_GTAGATCAGGATGTTA-1,2B1_TAATCTCGTCTGATAC-1,2B1_CAATACGCACACTGGC-1,2B1_TACAGGTGTCACGCTG-1,2B1_GTGCACGCACATACTG-1,2B1_ACGTAGTCAGATCATC-1,2B1_ATCGCCTTCTCATTAC-1,2B1_TACGTCCAGAAATTCG-1,2B1_TTGTGGACAATCAGCT-1,2B1_GTCTGTCGTATTGGCT-1,2B1_TTTATGCTCTAGTTCT-1,2B1_CATCGCTCAAAGGATT-1,2B1_ATTTCTGTCCTGATAG-1,2B1_GGCGTCAAGCCATGCC-1,2B1_TATTGGGGTGGCTGAA-1,2B1_AATGGAATCACGGACC-1,2B1_TACCTGCAGAGATTCA-1,2B1_AGTCATGTCGGCCCAA-1,2B1_ATGCATGTCAGGCGAA-1,2B1_ATTCTTGTCTAGGCAT-1,2B1_GACTATGAGTAACAGT-1,2B1_GGATCTATCCACAAGT-1,2B1_TAGATCGTCTCGCAGG-1,2B1_CGAGTTAGTGAACCGA-1,2B1_TTACCATCATACCGTA-1,2B1_TTTGATCGTTGCATTG-1,2B1_GGCGTCATCACATACG-1,2B1_CTCCCAAGTCACCTTC-1,2B1_CTCCCTCTCTCGCAGG-1,2B1_CCCAACTCAATTCTTC-1,2B1_GGTTAACGTTGCTTGA-1,2B1_GGGTAGATCTTGGCTC-1,2B1_AGTACCACAATAAGGT-1,2B1_ATGACCAGTGTTGCCG-1,2B1_CAGCGTGCAGTCTTCC-1,2B1_ATCGGATTCTAGCCTC-1,2B1_CATCCGTCAGACCCGT-1,2B1_TACTTACCAGACCTGC-1,2B1_GTTGCGGTCCGAACGC-1,2B1_CATAAGCCACCGTACG-1,2B1_GACTATGGTTATTCCT-1,2B1_TTGTGTTCAAGTTGGG-1,2B1_GGGTGTCTCAAGGACG-1,2B1_GGAAGTGTCATTGCCC-1,2B1_GAGATGGCAGGTTCAT-1,2B1_TTGTTCACAGTTTGGT-1,2B1_TCTTAGTCAAGCTGTT-1,2B1_GTAGATCGTGGCTCTG-1,2B1_TGGTACACAGCGTGCT-1,2B1_CTATCCGCACAAGCAG-1,2B1_CACTTCGGTCACATTG-1,2B1_CAATCGAGTAAGCAAT-1,2B1_AATGGCTGTACTCGTA-1,2B1_TTGGGATCACACACGC-1,2B1_CTCCGATGTTAAGGGC-1,2B1_AGGTGTTGTGAACTAA-1,2B1_GATCAGTAGCTACTAC-1,2B1_GCCATTCCAGTCTTCC-1,2B1_AGTGTTGAGGTCGTCC-1,2B1_ATTCCTACATGACTTG-1,2B1_ACATCGAAGCAGCGAT-1,2B1_CATGCTCTCAGGAAGC-1,2B1_CTCTCAGCAGAGTCTT-1,2B1_TGTGTGATCAACGCTA-1,2B1_ACTTTGTTCGAGAAAT-1,2B1_CCACGTTTCATACGGT-1,2B1_CAGCCAGCACCCGTAG-1,2B1_AGGGCTCGTATCACGT-1,2B1_TTCAATCAGAAGCGGG-1,2B1_TGCTCGTTCGCTCATC-1,2B1_CCTCACACACTTTATC-1,2B1_CGATGGCCATCCTGTC-1,2B1_ACTTTGTGTCTTGCGG-1,2B1_TACTTCAAGGGCTAAC-1,2B1_CTGTCGTCACTGAGGA-1,2B1_GTAGAAAAGCCACAAG-1,2B1_CCGGGTACAAACTCGT-1,2B1_AGTCTCCCACTGATTG-1,2B1_GCCCAGAGTTTGGGAG-1,2B1_TGACTCCGTTAGGAGC-1,2B1_AGGAAATTCTATCGTT-1,2B1_ATTTCACTCTCGGTAA-1,2B1_CAGCAGCGTCGGAAAC-1,2B1_CGCCATTAGGGCTAAC-1,2B1_CATTGCCTCCGTAATG-1,2B1_TTACCGCAGAGGCTGT-1,2B1_CAGGGCTCAAGTCGTT-1,2B1_AAGCGTTTCGCTGTTC-1,2B1_TGTACAGGTACGTTCA-1,2B1_AAGTCGTAGATTCGCT-1,2B1_ACTTTCAGTCTAGGCC-1,2B1_CTGCTCACATACACCA-1,2B1_GTGTTAGAGTAGATCA-1,2B1_GGTAACTTCACCTTGC-1,2B1_AAGGAATCAACACGAG-1,2B1_GAACGTTTCCTTCGAC-1,2B1_TTCTAGTTCATGCATG-1,2B1_AACCACAAGGCTTAGG-1,2B1_AATCACGCAGGCTATT-1,2B1_CTAAGTGGTCGGAACA-1,2B1_GAAGAATGTCGTTTCC-1,2B1_ACTACGATCACCTTAT-1,2B1_CTCCTCCTCGCTTGAA-1,2B1_CTGCCATGTTCAAACC-1,2B1_GCCCGAACAATACGAA-1,2B1_CTTCCTTTCCTATTGT-1,2B2_TGTGTGAAGGACTTCT-1,2B2_TCCACGTAGTGTAGTA-1,2B2_AGGACGAGTGTATTCG-1,2B2_GAGACTTGTCGAAACG-1,2B2_TGCTTCGAGTCTTCCC-1,2B2_CAGAGCCCACTGTGTA-1,2B2_AGGACGAGTCGTTGGC-1,2B2_CGACAGCCACAAATGA-1,2B2_TGACAGTTCAGGACAG-1,2B2_TTGAGTGTCGCCCAGA-1,2B2_CGGAGAACATGTACGT-1,2B2_TCAATCTTCAAGAGTA-1,2B2_AGTCACAAGTATCCTG-1,2B2_CGTGTCTGTAATCAGA-1,2B2_GGTAATCGTTATTCCT-1,2B2_AACAGGGAGTTTAGGA-1,2B2_ATCCCTGGTCATACCA-1,2B2_TGAGCATTCTTAGTTC-1,2B2_TCGCTCATCGAACTCA-1,2B2_TGCTGAAGTTTGGGTT-1,2B2_CATCCCACAGGGAATC-1,2B2_AAGTGAATCATTGCGA-1,2B2_TTCATGTCAACTAGAA-1,2B2_AGGTTGTTCAGGAAAT-1,2B2_CGCATAAAGTGTGTTC-1,2B2_CACAACAAGGTATAGT-1,2B2_GTCAAGTAGTTACGGG-1,2B2_CACCAAACATCTTCGC-1,2B2_AGACAGGGTTGAGTCT-1,2B2_GAGCCTGTCAACCTCC-1,2B2_CATTTCAGTTATCTTC-1,2B2_GACTCTCCATCAGTCA-1,2B2_TTACAGGTCGTAACAC-1,2B2_TGCTTGCAGCACTAGG-1,2B2_CTATCCGCACCCTATC-1,2B2_TGCAGTACAATTCACG-1,2B2_AACCAACTCTACGGTA-1,2B2_GGGACAACATCTTCGC-1,2B2_TCCTCCCTCGAACTCA-1,2B2_TCTTTGATCTGCACCT-1,2B2_GGGTCACCATTAGGCT-1,2B2_TTCACCGGTCTAACTG-1,2B2_GTCAAGTGTTAGAGAT-1,2B2_TCAATTCGTGCACATT-1,2B2_TCGTAGAGTGTTGACT-1,2B2_CTTCCTTGTAGAATAC-1,2B2_GCCAACGGTCTGCCTT-1,2B2_GACTATGCATCAACCA-1,2B2_TACGGTATCTGCTTAT-1,2B2_AGAAATGGTGATTCAC-1,2B2_TGCGGCAAGGGTACGT-1,2B2_GTACAACCAGGCGAAT-1,2B2_CTTCGGTGTGTTAGCT-1,2B2_AGGGTCCCAATGGGTG-1,2B2_CTAACTTTCACCCTGT-1,2B2_CTTACCGGTTCGGGTC-1,2B2_CAGGTATAGATGCTAA-1,2B2_TGATTCTTCCCGATCT-1,2B2_TAATTCCAGTTGCATC-1,2B2_GTGGAAGTCATTGAGC-1,2B2_TCAATCTCAGCGAGTA-1,2B2_ATACCTTAGCCATTGT-1,2B2_CCACACTGTTGAGAGC-1,2B2_ACCCTTGCACCCAAGC-1,2B2_TCAGTTTAGTCAAGCG-1,2B2_CTGTACCTCTGACAGT-1,2B2_GAGAGGTTCCAAGGGA-1,2B2_TGTGATGCATAGACTC-1,2B2_CGAGGAAAGTACCGGA-1,2B2_GCTTGGGTCCGTGTGG-1,2B2_ATCACAGCACTTGAAC-1,2B2_TGACCCTTCGTCGGGT-1,2B2_ACCTGTCTCGATACTG-1,2B2_GCCATGGGTTCCAAAC-1,2B2_CATTCTAAGCTCGCAC-1,2B2_ACATCGACATTGACCA-1,2B2_AGGGTCCTCGTAACAC-1,2B2_GAGACTTTCCATAGGT-1,2B2_GAGGGATAGCTCATAC-1,2B2_GTCCTCACATGTACGT-1,2B2_CTTCTCTGTGATTGGG-1,2B2_CGAAGGATCCGGCAAC-1,2B2_TCATTACTCAGTCATG-1,2B2_TGATGCAGTCCTTGTC-1,2B2_TTCTCTCGTGACTAAA-1,2B2_GGGACCTAGAGCAAGA-1,2B2_TATTGCTCACCGTGGT-1,2B2_CGAAGTTCAAGTTTGC-1,2B2_ATACTTCTCACCCATC-1,2B2_GTACAACTCTCGAGTA-1,2B2_TGAGACTGTAAGGCTG-1,2B2_CAACGGCGTTCTCTAT-1,2B2_GAAGGGTTCGGTGTAT-1,2B2_CCTGCATGTACGGTTT-1,2B2_TTTCACATCGTTCCTG-1,2B2_AGTACTGCATAGCACT-1,2B2_TGTTCTAAGTTCATCG-1,2B2_TTCAATCCAGACATCT-1,2B2_CTTGATTAGCTCGAAG-1,2B2_ACGTTCCCAGGCACAA-1,2B2_ACATTTCGTGGTTCTA-1,2B2_CTCATCGGTAGCTTAC-1,2B2_GGGATCCCACCAGTAT-1,2B2_CTGTACCAGGAACGAA-1,2B2_GCACGGTAGTCTCCTC-1,2B2_GTTATGGTCAGTCACA-1,2B2_TAGATCGGTCCAAAGG-1,2B2_GTTGCTCGTTCGGTTA-1,2B2_CACACAAGTAGCGATG-1,2B2_CGCGTGAAGATAGCAT-1,2B2_TTTCGATCACGTCGGT-1,2B2_GTGATGTTCCGAAGGA-1,2B2_CTGTAGACATCGCTAA-1,2B2_TCGGGACAGTGCACAG-1,2B2_TCTACATTCGTGCAGC-1,2B2_CGGAACCAGGTTGCCC-1,2B2_GTTACCCAGCAACTCT-1,2B2_TGGTAGTCAGAGTTCT-1,2B2_GACGTTAAGGAACGCT-1,2B2_TGAGCGCTCCTCTAAT-1,2B2_AGTGACTGTGGTTCTA-1,2B2_GGGTCACAGTCTTCGA-1,2B2_CATTCATCATGATGCT-1,2B2_CTCAGGGGTAGACTGG-1,2B2_TTTGTTGAGTATGTAG-1,2B2_GGGAGTAAGAATCGAT-1,2B2_GTTACGACAGTTGCGC-1,2B2_CCGTAGGAGGTAAGGA-1,2B2_TACGTCCTCCTGGTCT-1,2B2_ACGATGTTCCCAGGCA-1,2B2_ATGTCTTCAAACAGGC-1,2B2_CAGATACCATCCGTGG-1,2B2_AGGACGATCGTTGTGA-1,2B2_ATGGAGGGTATGTCCA-1,2B2_TGAGACTAGTATGGCG-1,2B2_GGTGTTAGTGACTGAG-1,2B2_GTCGCGACAAAGGATT-1,2B2_TAAGCGTAGCATTTCG-1,2B2_GTCAAGTAGTTAGTAG-1,2B2_CGCATAATCATCCTAT-1,2B2_AAGGAATTCTTCCGTG-1,2B2_GTGGTTAAGGCTTAAA-1,2B2_TCTACATCAAGTTCGT-1,2B2_GTCTGTCAGCGGTATG-1,2B2_TGCATGACACTCTGCT-1,2B2_TTTCAGTAGCACGGAT-1,2B2_AATTTCCTCACGGTCG-1,2B2_AGACACTCATGGAATA-1,2B2_CTGTAGAGTTCTGAGT-1,2B2_GCTTGGGTCTTCACGC-1,2B2_CGGTCAGCACTTTAGG-1,2B2_GTTCATTGTCCTCCTA-1,2B2_CTCGAGGTCGCAGATT-1,2B2_GATCACAAGCTCTATG-1,2B2_TGAGACTTCCGCGATG-1,2B2_TCATGTTAGAGTCTTC-1,2B2_AGTTCCCTCATGTCTT-1,2B2_GACTCAAAGACTCGAG-1,2B2_ACTTTGTAGCATCTTG-1,2B2_GACTTCCGTTACCTGA-1,2B2_AGTCAACGTACGATGG-1,2B2_GGGTATTGTCCGATCG-1,2B2_CTCAAGAAGACCAGAC-1,2B2_AAAGTCCAGCAATTAG-1,2B2_ATGTCTTGTGGTCTGC-1,2B2_GAGTTACTCCATTCAT-1,2B2_GCTACCTAGGCTAAAT-1,2B2_GGTGATTTCAAGAAAC-1,2B2_AGGATAATCATGTCTT-1,2B2_GTATTTCAGAACCCGA-1,2B2_ATGCCTCTCGTCCATC-1,2B2_AGGACTTCAGCGAACA-1,2B2_CCACGAGCATTGAAGA-1	2B
2B_clone_59	18	10	GTGTGCTTCATTCTTC,GTTTCAATATTTATCA,ATGTACCGATTACCGA,CCTTCACACCTCGTTC,GCGTAGTGAATGGGGG,AAGGGCTACTTTGGAA,CAATGCTAAAGAAATT,CCGAGTTACTGAATAT,CTGTCTGGATAGAGTC,GTTAGCAGATTCACAT,GACCACTAGCCTCACA,GATGACAAAGCCCTGG,CATGGGCTGATGAACT,ATACGATGGGCCACTC,ATATCGTTAAAAAACT,AATTAAGTATAAGAGA,ACGGGTCTACAGGTGT,GGTAAGGTCCTGATCG	2B1_TGCTGAACAACAAGTA-1,2B1_TCAAGCAAGGGCAGAG-1,2B1_ATTCACTTCATTGCCC-1,2B1_ACGTAACAGTAAACTG-1,2B1_AATGAAGTCTGATGGT-1,2B1_GGGAGTACATAACTCG-1,2B1_ACCCTTGCAAGTTCCA-1,2B1_AATGGCTCACAGTATC-1,2B1_GTGTTCCTCTTTCGAT-1,2B2_CACTGAATCAGTGCGC-1	2B
2B_clone_88	18	38	ATCGAGGGATGTGAGT,AGAACTTTATATACGC,CTTACGGCCGTGCCAC,GCTCGGATATAGCTAG,GTTGATTCAAGGGGAA,CGGCCGCCAACTGCAG,CCCAGGGCACGTAGCT,GTGTGAGTATGTGGTA,GTGACGACAAGGGGAC,ATGGGATCACTTAACT,GGCGCACGGGGCGTGT,CGATAGTCATTTGTAC,GTTAGATACGCTATGG,AGCTCTGGCAACGCGT,GTACCTGGATTTATCA,ATGAAGTCCTGGGTGC,AACGGGGGGTGGGGTA,GTGAGGGTATGTAGGA	2B1_TGCACGGTCCGAGTGC-1,2B1_ACTGCAAGTCCATAGT-1,2B1_CATCCCACAAAGTGTA-1,2B1_TGTGCGGCACGTCGTG-1,2B1_CAGGGCTGTCAGTCCG-1,2B1_TGGAACTAGTACCATC-1,2B1_GGTGGCTTCTACTGCC-1,2B1_GTAACCAAGAGCATAT-1,2B1_CTAACTTAGGAGAGGC-1,2B1_TATACCTTCCGTGTAA-1,2B1_AGCCAGCGTCACAGTT-1,2B1_GGGCGTTAGTATGGAT-1,2B1_ACGATCACATACAGGG-1,2B1_GCAGGCTTCTCTGACC-1,2B2_TCCTCGAAGCCACAAG-1,2B2_TCCTCCCTCTGAGAGG-1,2B2_TTCTGTAAGCGTGCCT-1,2B2_AACAAAGGTGTGAGCA-1,2B2_GTACAACCATGAGAAT-1,2B2_TATTGGGCAAATCGTC-1,2B2_CTCAGGGGTCCAAGAG-1,2B2_TTACCATCACATTGTG-1,2B2_GCAGGCTTCGCGTAGC-1,2B2_AGCTACATCCTTCTTC-1,2B2_TCTTTGAGTCCTACGG-1,2B2_TGATGCATCCGTTGAA-1,2B2_ATGACCAAGCACCGAA-1,2B2_CAGCGTGAGCAGCACA-1,2B2_AGAGAATCATCGTGCG-1,2B2_TTTCAGTAGCCTATCA-1,2B2_TGTCCTGCAAGGTCGA-1,2B2_GTAATCGTCATCTGTT-1,2B2_CGCATAACAGACAAAT-1,2B2_ATGATCGGTCGTTGGC-1,2B2_GGCGTCATCGTCAGAT-1,2B2_CATCAAGAGCCTGAGA-1,2B2_TCATACTGTCCTTTGC-1,2B2_GGAGCAAAGTAAACGT-1	2B
2B_clone_141	18	5	GAGTAGTGCTTAATAA,GCCGATTGGAGGCTAA,GTCTGAAAGGAGGGTA,CGTTCTTAGTGTCAGT,CTATGCTGGTAGCGTT,CCGAGCACCTATGAGG,GGAACAAGCGACACAA,GCGGGGTGGCAGGAAT,GTAGCCATGCGTGCGT,GGTGAAAAAGTGCACT,GGAGGATTAAAAATAG,GAGAGACGAGGGAGTA,GAACGTGTGTTGCAGC,AATTAGGCAAAGATTG,GTTTAGTTCTTGATAG,GCTGGTTACTTGGCTG,GGCCGTAGCGCCAGAG,AGAACTGAGCTTACAA	2B1_GTTACGACAATAACCC-1,2B2_GGGTCTGGTCCGGATC-1,2B2_GACATCAGTCACCACG-1,2B2_TCAATTCAGTACAGAT-1,2B2_GACCCAGTCCTCTTTC-1	2B
2B_clone_153	18	16	GACCGCATCCTAAGCG,GGTACCTTCGAGAAAT,AGCGGGTGAGGGGGCT,GATTAAGGGTCTCGTG,GCGTATTTATGTGGCT,CATTATGAGGTGGCTC,CAATAGTCCATCAGTA,GTCGATATATCGGGTT,GTTTAGTTCTTGATAG,GGTTGGTTGTTAAAGG,GCCGATTCATGAGATC,AGCGGTTTATGTATGC,GAGTAGTGCATGGATT,GCACAATGGGCCCGAT,AAGAACATAGTTCTCG,GATTCTAAGGGCAAGC,GTTGAAGGCGTTGTTG,GTTTAGGGGCCCGCGC	2B1_TGTTGAGCAACGGCTC-1,2B1_TTGTTTGAGTCACTGT-1,2B1_AGGGTCCGTGGTCCCA-1,2B1_TCAAGTGGTAACGCGA-1,2B1_AGAGAGCAGGGTAGCT-1,2B2_TACACCCGTAGCGTCC-1,2B2_GGATGTTCAGAATTCC-1,2B2_TCATGAGAGAAACCCG-1,2B2_TCGACGGCAACTAGAA-1,2B2_AGAACAAGTGATCATC-1,2B2_TGTGCGGAGAGATCGC-1,2B2_CAACAACTCCATGCAA-1,2B2_TTGCCTGGTGGCTGAA-1,2B2_AGTGACTTCGTGGGAA-1,2B2_TTGCCTGTCACATACG-1,2B2_GTCAAGTAGTCATGGG-1	2B
2B_clone_224	18	7	GGTCGGATAAGCGAGG,AAATAACTGATGCTAG,GCAAGAAAGATTGATG,GTCTGCAACTAGGTAT,ACTTATCTATCTAGTC,ACGTAATTGCGTGGAG,GAAAAAAGAAATGTGA,CATAAGCAGTGCCGAT,ATAAGGGCGTTTGACC,GTGTATGTGATGATAA,CTACGCGCATTTGCTT,ATAGAATGGCTTAAAT,ATGGGGTTCCACGTTT,AGGGCACCCACAATCC,CTTAAGGGGTTCGTGT,CCTGCAATGCACGTAG,GATCCTCTAAGCGAAT,AGGCCTAACCAAAATA	2B2_AGCCAATGTGGCATCC-1,2B2_GTGGTTAGTGATGAAT-1,2B2_CTATCCGCAACCGTGC-1,2B2_GCCAGTGTCCCATGGG-1,2B2_CAAGACTGTCGCATTA-1,2B2_CTACGGGAGGTCGTGA-1,2B2_GAGTCATCATTGCCTC-1	2B
2B_clone_267	18	7	CAATCGCACACAGAAT,AGGGGTCTCTTCCTGG,GTGCGTTAATGGAAGA,GAAAGCTCCTCTAGAG,GGGAGGCGGAAACACT,CACAAGGCGCCTGTAT,AGTACAATATGTGTGG,GTAGCGCGGTAAAAGG,GTTAAATCGTGAGGTA,CTAGACGGCAAACTCT,CGTAGTATACTCAAGT,AGTGAAGAGGATGGAG,AGTACAGGAGGTCTGG,ATCCAGCTGAGGCCCA,CGTTGCGGGTAACCTT,CCGCGAAGCAAAGGGG,CGCACCTGGACCCTAC,CCACACCCCAGTGGGT	2B1_GGTGTTAGTACCCGCA-1,2B1_GAAATGAGTACTTGTG-1,2B1_ATTTCACGTTGCATTG-1,2B2_GAAGTAAGTAGTGATA-1,2B2_CATCAAGGTGACTGTT-1,2B2_GAAGGACAGGATTCCT-1,2B2_TTTCGATGTCTAGGTT-1	2B
2B_clone_422	18	5	GGAACTAACATGATGT,GTGAATAAATCAGCTT,CGGGGTGGAGTACTGC,GTCTACAGGCTAGAGA,CACACAGTGAGCCCGC,AATGCCGTAAGCCTAG,CTCGGGCAAAACGCTT,GTGGCTATAAGTGGTT,ACAAATGCGGGGAGAC,CGTGAATAGTAGATTT,CCGTAAAGGTAGCTTG,ATTCATTTAGTGGGTT,GGTAAACGACTGGGGG,CGATAAGTATCCCCGT,ATATATAGGTACACCT,GGGGGGTGATGCCTTA,GTTAGGTGAGGGAATG,ATTAATGTCAACCAGG	2B2_TCCTCCCCAGTAACGG-1,2B2_AGTAGTCCAAAGCGTG-1,2B2_GACTCTCAGCCAGAGT-1,2B2_AATGAAGCAATTCACG-1,2B2_TCTCTGGTCTGGCCGA-1	2B
2B_clone_484	18	9	GTTGATTTAAGAGCTG,CCCAAGAGCGGTCAAA,AGTAAGTTGGATACAA,CCCTGAGTATTGAAGT,CCTTCGCGGGGCCCTG,ATCGGAAAATTTATTC,ATATACAAAGTTAATT,ATGGGGTTCGTTATTG,AGTCCCATATGAATGG,ATGAAGCAATGCAGGG,CGGAACGACTGCGAGA,GTGTGTGTCGGGGGAG,ACTAGCAAGACAACCT,ACTTAATTCTTCCGGC,GATTGCTGAAAACTGC,CTTTGTGTCCAGGGGG,GGAAGCTGGACGCAGC,ACCTGCTAGTTCGCGA	2B1_GGGAGATTCCCAGGCA-1,2B1_AGCGTCGGTAGGATAT-1,2B1_TTCTTCCTCCATTGTT-1,2B1_CAGATCAGTCTGTGCG-1,2B2_GATGCTAGTGGTCAAG-1,2B2_AGTTCCCTCACTCACC-1,2B2_CCCGAAGGTTGCGTAT-1,2B2_CGAAGGACAGGTGGAT-1,2B2_GTCGAATAGCTGCCAC-1	2B
2B_clone_585	18	4	GATGACAAGATCGTCT,CGTCAGAGCACTAAAA,GTTAAACAACCCCTTA,ATCAAATTATGCGATG,AATCGCGTGGTCAAAG,CCTAAATTAATTACTC,AAAAAGTTAAAGATAA,AGTTATAGCCTGGAAT,GTGAGATCGGGTAGTT,AAAACTTTATTTACTA,CTGAGTTTGTTCCCAT,ATAAATGAGGGTGAAT,AATGCGGGGGGGGAGC,GGACCACTCGAGGAAC,AATCCTGGGTAAAGTC,CCGGGGTAGGTTCAGG,CTTTAATTATGACAGT,ATTGACCTATCCATTA	2B1_GGGATCCTCTCCATAT-1,2B1_CGGGACTGTCGGTACC-1,2B1_CTACATTCAGTCTACA-1,2B2_GTCGCGATCATTTGTC-1	2B
2B_clone_229	17	19	GGGTGAGGCGTAATTT,GACGGGGAAGCGGTAT,GCGGCGTGGGCGCTGA,CCTCCGGACTCTCAGC,GTGAAAAGACAAGGTA,CAACCGTAAAGGGCAC,AAAGACTTGGGTGGGT,CGGAATTTATCGAATA,CGTCGCCACGCCGCGA,GGTAACAAATTGGTAA,GGTACCTAATGTCGCT,GGGTCAGAAAAACAAT,AGGCAAAGGGGTGTAG,ATACCGTCGGAGGAAC,CTGGCAGGGAATACTA,AGCTCGGGGAACAACG,AGCTATATGTAGGTGA	2B1_TGGTGATGTGTTAAAG-1,2B1_CAACAGTCACTAGTAC-1,2B1_CCATAAGCAGTGACCC-1,2B1_CCTCTCCGTATAGGGC-1,2B1_AGGACGACAATCTAGC-1,2B2_TCGATTTTCTCAGAAC-1,2B2_CAGATTGTCTGGAAGG-1,2B2_AGTGACTAGCACCGAA-1,2B2_CCTATCGAGCTAATCC-1,2B2_GATCATGCATGCACTA-1,2B2_CATTGCCCAAGAGCTG-1,2B2_GGTGTTAAGATAGCAT-1,2B2_CCTCACAAGACCAAGC-1,2B2_GATGCTAAGGTAAACT-1,2B2_GATGACTTCGTGGACC-1,2B2_GGCAGTCCAAGCACCC-1,2B2_CTGCTCAAGCTAGAGC-1,2B2_CTCGAGGGTACGGGAT-1,2B2_CCACTTGGTGGCTCTG-1	2B
2B_clone_284	17	2	CTCGGTCGAGAGCCAC,AATAGGGCGTGACTGC,GGATCCTTATGTGTAA,GAAGGGGAACGGGGTG,ACCGCCTAACATACCC,GTCCAGTCAATCGCGT,CGTACGCACGTTCGCC,AAAAATATCACGAAAG,ATTTGCGAGCAGCCCT,ATTCATTAAATAGAAC,AATGATTAATAACTTC,ATTCATTTATTAGGAT,CTCAGATTGTTAGGGT,CAAACGCAAAGTATGC,GCTTGTGGGTATGGAG,GGGTAGTGGGGGGGTT,GCAGCTATGAAGGTCA	2B1_GTAGGTTAGTGGTCAG-1,2B1_GTGTTCCCATGGCCCA-1	2B
2B_clone_421	17	2	GAGGCGCAGATCGGTT,GTGGAGGCGCGCCATG,GAGGGGGGGTCGAAGG,GAGCGTTGACTTATCC,ACGAAATTACGTGCGA,GATGAATCCTGTGAAG,AGTTAGTTAAATAGAG,CCGACGTTAAGAATGC,GTAAAGGGATAGAATA,GATGGCGAGCTGAATG,GGCTCGCAGTAGGGAA,GCATAGGAGTATGGGT,ACCGGACCCCGTGGGC,CTGTGTGAAGCGGAAC,GGGTCAAGCGGGGCCT,GTTGGATAGACAGTGT,AAGTATCGCCGGGTGT	2B2_CGTGATACACCTGCTT-1,2B2_CCTAACCTCTAAGCCA-1	2B
2B_clone_512	17	9	AATCATCTAAGGCTTA,ATCTACTTCTAACAGG,GTAGATGCACTGAATC,AGAAAGGTCTGTATTA,GTAGAGTTGGGGCGCC,AAAGCAGTGTCGCAGG,GGGTATCAATCGCAAC,CTAGAGTGAGGGGAGT,ACGCCCAACTTCAGTT,GTGTGCATGTCGAAAT,ACGCGGCAAAAAGGAT,ACCAGGAGGATGGCGT,GAGGGAGACAGGGAAG,ATCGGAGGGGAAGAGC,CTAGGGTGATTTACTG,CAGGGCTAGGGTAAGT,GTGCCGTGCGGAGACC	2B1_TCATTCACAAGTCGTT-1,2B1_TCCACCACAGCATACT-1,2B1_CATACTTTCAAGAATG-1,2B1_TCGCACTAGAAATTCG-1,2B1_AAGCGAGGTCTACGAT-1,2B1_AGGACTTTCCCTTGGT-1,2B1_GTAGGAGGTACCCACG-1,2B1_GGATCTAAGTGCTACT-1,2B1_ATAGAGACAAACACGG-1	2B
2B_clone_516	17	8	ATAAATGAGGGTGAAT,ATTCATTTAGTGGGTT,CACCGAAGAGAGGGTT,CAAAGATACCGACGGC,ATTTCTTCAGGTGGTA,CGATGATCGAAACATA,GACGAGCGCCATGCTT,CGTACACTGTTAGTAG,GCGTGTCAGCATGAAA,CGATGTGAAGTGATAC,ACGGAGGAAGAGAACT,ATCCGTGCGTTCAAAT,ATGCGGATGCGGGTGT,GTTTGAGGATCGCTTG,GGCGGCGGAGGCGGGG,GCGTCACTCGCGGCGA,ATGGGGCGCGCCAGTG	2B1_GGTGATTCACGTAACT-1,2B2_GAAGCGACACAAGCTT-1,2B2_ATTCCCGGTACTAACC-1,2B2_TCACGCTAGCCGAACA-1,2B2_TAGATCGAGAATTGTG-1,2B2_GATTTCTTCTTGGATG-1,2B2_ATGACCATCAAGAATG-1,2B2_AGTTCCCCAGCAATTC-1	2B
2B_clone_552	17	4	CGATAGTGAAGCAGCT,ACGTGAGAGGTCCAGT,ATACGGATGTTTATGA,GTAGGTGCAATCAGGC,AATCACGTCAGGCTCT,CAAGGGGGAACGCTAG,GTATCCTACGCAAAAA,ATAGATTGCTTAGGTT,GGAGAAAGACATCTCG,AATAAAAGCTATCTGG,CCGCCTTAAGTAAGCT,ATAAACGTCGTCACAT,CATAGTATGACTGCGC,AACGAATGGTGAATTA,GGTTGTTGCCGGGGGA,CTTTGTTTGCTGGTAA,GTGGCTTTGGGTGGGG	2B1_ATTTACCCAGTAGTGG-1,2B2_GCGGATCCACTACGGC-1,2B2_GCAACATGTTCTGAGT-1,2B2_GACGCTGCATCTGTTT-1	2B
2B_clone_34	16	266	ACATGGGAGCGTGTCA,GGAAATATGGAGGAAT,ACGAAACCGTTTACTT,GGAAGCATAATGCAGT,ATTTCAATCAGCATAA,GGGGCACTCAGGGAGA,CTGCGGAGCAGCGTAT,CCCACTGTGAGGGCAC,ACGTGAGAGGTCCAGT,ACGTGTGTAGTCATAT,CTGGGCTCCTAGAGGC,GTGAATCCACACAATG,CGAAATCGCAATGGTG,ATGGGGTAAGTGGCAA,GCACGCCAGGGGGGAG,GTTGGAAGGGGGAGGC	2B1_TATTGGGCATGGCCAC-1,2B1_ATCACTTCAGATCCTA-1,2B1_TACCTCGTCGGTTAGT-1,2B1_GATCGTATCCGTGTCT-1,2B1_TGGTAGTAGGTTCTAC-1,2B1_TCGGGACCAGTGGTGA-1,2B1_CCATCACAGCGAACTG-1,2B1_CAGGGCTGTTCTCTAT-1,2B1_ACCTGAAGTCATATGC-1,2B1_TCTTGCGTCTACGCGG-1,2B1_TTTCCTCTCGTTCGCT-1,2B1_CAACAACAGCATTTCG-1,2B1_CGGAACCAGCTATCTG-1,2B1_TAATCTCTCAACCCGG-1,2B1_CATGCAACAACGGGTA-1,2B1_TAGCACAGTGGACCAA-1,2B1_GCATCTCGTGTATACC-1,2B1_AGAACCTAGTCGGGAT-1,2B1_GGCAGTCAGAAACTGT-1,2B1_CGGAATTGTAACCCGC-1,2B1_GATCAGTCACGGTCTG-1,2B1_CTACGGGAGAAACACT-1,2B1_GCTACCTCATACGCAT-1,2B1_AGAACCTAGAATCGCG-1,2B1_TGACTCCCACCCGTAG-1,2B1_ATCACGAGTTTACACG-1,2B1_GAGTTTGGTGGCTTGC-1,2B1_CCCTCTCCAATACGCT-1,2B1_CAAGCTAGTCATTGCA-1,2B1_CCACGAGCATTCAGGT-1,2B1_AGGTCATCACAAAGCG-1,2B1_ATTCTACAGCAGGTCA-1,2B1_GAACTGTTCCTGCTAC-1,2B1_GACGCTGAGGTAATCA-1,2B1_CTCAACCCATGTTTGG-1,2B1_TTGGGTACAGAACGCA-1,2B1_GGGTTTAAGACGATAT-1,2B1_CTAAGTGGTCCCAAAT-1,2B1_CAGCAGCGTATGTGTC-1,2B1_GAAGCGACACTTACAG-1,2B1_ATGGAGGTCATGGTAC-1,2B1_ACAGAAATCAACCGAT-1,2B1_ATCCCTGTCCGAGATT-1,2B1_TTGCGTCCAGGTCTCG-1,2B1_TACAGGTGTCCGTACG-1,2B1_TTCTCTCCAGTAACCT-1,2B1_AGGGTTTAGAGAGCAA-1,2B1_AACAAAGCACACGCCA-1,2B1_CGAAGTTTCGTAATGC-1,2B1_TAGACCATCATCTCTA-1,2B1_AGGTCATCAAGAGGTC-1,2B1_TCCGTGTTCGCTTAAG-1,2B1_TCACGCTAGGTTACCT-1,2B1_TGGATCAGTATCCTCC-1,2B1_ACGATGTGTCTCAGAT-1,2B1_CTTGATTGTCTACGTA-1,2B1_ATTACTCAGGCTCAAG-1,2B1_CGGGTGTCAGCAGTCC-1,2B1_TATTTCGCACAACGCC-1,2B1_ACTATTCGTCGTCAGC-1,2B1_GACCGTGCATAATGCC-1,2B1_GTTCATTAGTTGGCTT-1,2B1_CCCGGAAGTTTGGGTT-1,2B1_TGGTTAGGTATCCCTC-1,2B1_GTAGCTACACGAAAGC-1,2B1_CGAGTGCCACCCAATA-1,2B1_TCGCTCAAGGGAGGTG-1,2B1_GCCATTCGTGTACATC-1,2B1_GACCAATGTGCCCGTA-1,2B1_GAGATGGAGTCCCAGC-1,2B1_AGTGATCAGTCTCTGA-1,2B1_GTTACGAGTTCACCGG-1,2B1_ATGTCTTTCCGTGTAA-1,2B1_ATCCACCGTCACCTTC-1,2B1_GACTTCCAGCATCCTA-1,2B1_TGGGATTAGTCGAGGT-1,2B1_TCATGTTTCTCAGTCC-1,2B1_TGACAGTGTCCGGACT-1,2B1_AGTAACCAGACGGTCA-1,2B1_ATCACGAAGGCCATAG-1,2B1_CCCTTAGCACAAAGCG-1,2B1_CGGGACTTCGTAGAGG-1,2B1_GTCTACCAGGCCACTC-1,2B1_TTGCTGCCATAACGGG-1,2B1_GATCCCTCACGCCAGT-1,2B1_GGGTGAATCTTCGTAT-1,2B1_TAAGCACTCGGTCGGT-1,2B1_AAGGTAACACCGTCTT-1,2B1_CCACAAAGTAAGGCTG-1,2B1_AGGTAGGCAGACCTGC-1,2B1_CTAACTTCAATTTCGG-1,2B1_AATAGAGAGCCTTCTC-1,2B1_CAAAGAAGTCGGATTT-1,2B1_CAGTGCGCACGCAGTC-1,2B1_ATACCTTAGTCAATCC-1,2B1_TGGAACTAGATCGCTT-1,2B1_ATGAAAGGTTTACACG-1,2B1_CCGATCTCAGACAAAT-1,2B1_AGACCATCAATATCCG-1,2B1_TGGGCTGAGCCGAATG-1,2B1_ATTATCCAGACGCATG-1,2B1_CATACTTGTTCCTACC-1,2B1_GGGAAGTCACCGGAAA-1,2B1_TTCCTTCTCCCGTTCA-1,2B1_AGACCCGAGGGCAATC-1,2B1_ACAGAAAGTTGTTTGG-1,2B1_GCAGCCACAGGTTACT-1,2B1_CGTAAGTTCTCCTGTG-1,2B1_CAAGCTACAGGTTCGC-1,2B1_GCTTGGGTCTTCGGAA-1,2B1_TGGTAGTTCGAACTCA-1,2B1_ACGCACGTCGCTCCTA-1,2B1_CTTTCAAAGCTGAGCA-1,2B1_ACTCTCGCACCAACAT-1,2B1_CATTGTTTCGCCGAAC-1,2B1_TGACAGTGTAGATGTA-1,2B1_TAACCAGAGCGCGTTC-1,2B1_TACTTGTGTTATTCTC-1,2B1_CCTTCAGTCAGATGCT-1,2B1_AAACGAATCGAACGGA-1,2B1_CGTTCTGGTGTTGACT-1,2B1_TCACTATTCCCTCGTA-1,2B1_GGTCTGGAGAACAGGA-1,2B1_TCGCTTGTCGAACCTA-1,2B1_TTCTAGTCAGCGTGAA-1,2B1_ATTCTACCACATATCG-1,2B2_CCGAACGCACGACCTG-1,2B2_CCGGGTATCGACGATT-1,2B2_TAATTCCGTGAATGAT-1,2B2_TGGGAGAGTTACGGAG-1,2B2_AGGACTTTCCAGTACA-1,2B2_TCTCAGCTCGTGCTCT-1,2B2_ACGGTCGGTGGAGGTT-1,2B2_GTTGAACTCTCTATGT-1,2B2_ACGGGTCTCTATGTGG-1,2B2_AGCGATTTCAGGAAGC-1,2B2_TGGGCGTAGTGACACG-1,2B2_GTCCACTAGGATATAC-1,2B2_GCCATTCGTCTGGTTA-1,2B2_TGGTGATCAAAGACGC-1,2B2_ACACCAAAGAGAAGGT-1,2B2_AGTGACTAGTAATCCC-1,2B2_CGGGTCACACGCGGTT-1,2B2_GATGCTACAGGGAGAG-1,2B2_GAGTGAGTCGCACGAC-1,2B2_GTTACGAGTCGTGATT-1,2B2_CATACCCGTTCGAACT-1,2B2_ACCATTTAGCCTCTGG-1,2B2_ACATCCCTCCGTGGCA-1,2B2_GGTAGAGAGTAACCGG-1,2B2_TTCTTGATCCAGTACA-1,2B2_CAATTTCGTCCACTCT-1,2B2_GGGCCATGTGAACCGA-1,2B2_GTCTACCAGGTAGATT-1,2B2_AGTAGCTAGCAACCAG-1,2B2_ATTCCCGTCTCGTCGT-1,2B2_ACGGTTATCACCATAG-1,2B2_AAAGGATAGCGAGAAA-1,2B2_AGAGCCCAGTCGCGAA-1,2B2_AAGGTAAGTGATGTAA-1,2B2_TGCAGTAGTCAAGCCC-1,2B2_GACATCAGTCTTAGTG-1,2B2_GTTTACTAGTATGTAG-1,2B2_AATGACCGTCGGTGTC-1,2B2_CTGTGGGCATTACTCT-1,2B2_AATCACGGTGTCATGT-1,2B2_TATATCCGTGGCTGCT-1,2B2_GAGCCTGCAGTCTCTC-1,2B2_GAGCCTGCATCACAGT-1,2B2_TAGACTGAGACCTGGA-1,2B2_CCCGAAGAGTAAAGCT-1,2B2_TTTAGTCCATAACTCG-1,2B2_AGGCCACAGCACTCAT-1,2B2_TGTAAGCAGGCGTTAG-1,2B2_GGCTTTCAGGTCACAG-1,2B2_CGTTGGGGTCATCACA-1,2B2_CAAGCTACACCAGTTA-1,2B2_GTCGAATCATTCTCTA-1,2B2_CATACTTTCTGTAAGC-1,2B2_TCACGGGAGCCTGTCG-1,2B2_CATTTCACAGTTAAAG-1,2B2_CCTATCGGTGCACAAG-1,2B2_CGGGCATAGTTGAATG-1,2B2_AGCGCTGCAGAGTTGG-1,2B2_GGTTCTCCACAAGCTT-1,2B2_TATATCCGTGACTGTT-1,2B2_TATCAGGCACAGAGAC-1,2B2_TTGGGCGGTCTGTAAC-1,2B2_AAGTGAAGTGGTCCCA-1,2B2_CAAGAGGTCTGCCCTA-1,2B2_ATCTTCACATGGCTGC-1,2B2_CGTAGTAAGCGCCGTT-1,2B2_GTAATCGTCTTTCGAT-1,2B2_GGTAATCCATGCACTA-1,2B2_GTCGCGAAGGGCAGGA-1,2B2_GTGAGTTTCGGTCGGT-1,2B2_ACTGCAATCGCCTCTA-1,2B2_TCTGGCTTCTTTCAGT-1,2B2_CCTAAGACACAGTCAT-1,2B2_TGCATCCTCAGCGTCG-1,2B2_ACTGCAATCCATGCAA-1,2B2_GTCTGTCTCGCTACGG-1,2B2_TGGTAGTAGGTGATCG-1,2B2_TTTGGAGTCGCCAGTG-1,2B2_GTATTGGAGTAAGCAT-1,2B2_TCATTGTGTTGTGTTG-1,2B2_AACAGGGGTAGCACGA-1,2B2_TCATTACCAGCGGTTC-1,2B2_CTATAGGGTCTTGAAC-1,2B2_TCCACCAAGTAGTGCG-1,2B2_CGTAATGGTTGCCGCA-1,2B2_ATTACCTAGGTCCGAA-1,2B2_GACGTTACAGACAAAT-1,2B2_AGGTTACGTGAGTAAT-1,2B2_GTAATCGTCGTGGACC-1,2B2_CCTATCGTCATCCTAT-1,2B2_ATTCCCGCAGCTATTG-1,2B2_CCTATCGTCGCAACAT-1,2B2_CAACGGCGTCGCACAC-1,2B2_CGACAGCGTATATGGA-1,2B2_TCGTGCTGTGGTATGG-1,2B2_CATGGTACAGGGTTGA-1,2B2_CCCTTAGGTTTGCAGT-1,2B2_GTCCTCAAGTCATGGG-1,2B2_CTATCCGTCATCTACT-1,2B2_ACCAACACAGCAGTGA-1,2B2_GGGTCTGTCTTCGACC-1,2B2_CAGTTCCTCTAGATCG-1,2B2_TACTTGTGTACGTGAG-1,2B2_AGAGAATCAAGATGTA-1,2B2_CCTGCATAGTTTAGGA-1,2B2_GCTGCAGTCACTGGGC-1,2B2_TGTCCTGGTCCCACGA-1,2B2_TTTGATCCATTGAGGG-1,2B2_GGCAGTCAGTTGTCGT-1,2B2_GGAGCAACAGCTGTCG-1,2B2_AGGTCTAAGGGAGATA-1,2B2_GTCCCATGTGTGTTTG-1,2B2_TACGCTCTCGCAAGAG-1,2B2_GACGCTGCAGGTCCGT-1,2B2_GACCTTCCAGGCAATG-1,2B2_GAACGTTGTGCCTAAT-1,2B2_TTAATCCGTCAACATC-1,2B2_GCATGATCAGACCTAT-1,2B2_CGTGATAGTTCGTGCG-1,2B2_CCGTGAGGTATCATGC-1,2B2_GTCATTTGTGACACAG-1,2B2_ACTCCCATCCCGTAAA-1,2B2_GGCTGTGTCACCCTTG-1,2B2_CAAGAGGAGTCGAAAT-1,2B2_AACCTGAGTTGCTGAT-1,2B2_GTTCGCTTCAGCGCAC-1,2B2_GGGAAGTGTGACTAAA-1,2B2_CATGAGTAGCCGATAG-1,2B2_CTTGAGAGTGCGCTCA-1,2B2_CTGAATGCAGCCATTA-1,2B2_TTACCGCGTAACACGG-1,2B2_ACCACAATCTAGCCAA-1,2B2_ACTGTCCGTTGCATAC-1,2B2_CTGCCATTCGTGCACG-1,2B2_ACGTTCCCACAGACGA-1,2B2_AGTAGTCCAAGGCAAC-1,2B2_TCTGGCTAGTGCACCC-1,2B2_TCACATTAGCGCTTCG-1,2B2_AACTTCTGTGTATACC-1,2B2_ATAGGCTCAATGGCAG-1	2B
2B_clone_57	16	6	ACTACGACCCTAACGT,CTGAAATTGGCGAAGA,GGGTGCCAAACAATAT,AGCGGGTGAGGGGGCT,GTATCTTAAAATGGCC,ATTGGGAAGTAGATAC,GTCAGTAGGAAGAGAG,GGCAATGTGCTCACAT,GAGGCTGGCGAACAAC,ATAAGTCCAATAATAT,GGAACTACATCGCTAC,CTATCTACCTATATTA,CGTTGAGCAGTAAGCG,CCGTAACAGTTACTAC,GTTAAGGTACTTAGTT,GGCCGTCGGACGATCA	2B1_ATGGATCGTGAATGTA-1,2B2_CTGATCCCACGTCGGT-1,2B2_ATGAGTCCAACCGGAA-1,2B2_TTCTCTCAGCATGAAT-1,2B2_GATGATCCAATGGGTG-1,2B2_AGGGTGATCGGATTAC-1	2B
2B_clone_98	16	6	AAACGGGTGTAGCATT,AAATGAGAAAACATTA,GGTTGAAAGGGGGTTC,GTCGCGATACGGGTAA,CAATATGGACTCCACT,AGGTAGAGGCTGAAAA,GACTGTGTAAAGGCTT,CTGTGCACGCTTACTG,GCACAACAATGCAACA,AGTGGTTGAACGCAGA,GGCACCCGGAAAATGC,ATGTATTAAATGGAGT,AAGAACTAAAGGAAGT,CAAGGGGTAATAAAAT,CCAAGGTTAGCTGAAG,CACCACGGGCTCGCGT	2B2_GAGAAATTCTAGTCAG-1,2B2_GGGCCATCATAACAGA-1,2B2_CACTGTCCATCCGAAT-1,2B2_GTGCAGCCAAAGGGTC-1,2B2_GGACGTCAGTCCTACA-1,2B2_TGTTGGAAGACATACA-1	2B
2B_clone_101	16	73	CTTGAAAACCTTGACA,CTGTACCACATAAGTC,AGCTCATAGGATCCTT,ATCAATGCGATCATCA,CGTGGGCAATAAGTGC,GCGGATGGAAGCAAGG,GGTAGGCTAACACAAC,GTGACTAAAAGCACCA,GAAGAGCCGACACCGT,GCCCGTAACTCAATTC,ATAAAGCGGTTTATTC,GATAACTCAGTTAATA,ACCGCGTAGTGGGAGC,CCTTATGTACAAGGAG,ATTTATAAAACTATCT,GTGGGTCGGTTCGCAC	2B1_CGCCATTAGTATAGGT-1,2B1_CACACAAAGTTAGTGA-1,2B1_AATGCCAGTAAGTAGT-1,2B1_CAACGATTCGGCTGAC-1,2B1_ACAGAAAAGCTACTGT-1,2B1_ATATCCTGTTGTAAAG-1,2B1_CAGATTGGTTGCCGAC-1,2B1_TTAGTCTGTGGCACTC-1,2B1_GAATCGTTCGTGAGAG-1,2B1_CCGTAGGGTTACGGAG-1,2B1_CCTGCATCATGCTGCG-1,2B1_TGAGGTTAGACTGAGC-1,2B1_TTTGGAGGTCGCAACC-1,2B1_GCACTAATCACCTACC-1,2B1_GTTCATTTCGCTCATC-1,2B1_TCGTGCTAGCACTCCG-1,2B1_GTCATTTAGCAATAAC-1,2B1_GACCTTCAGGTAGCCA-1,2B1_TGGATCATCTTACGTT-1,2B1_GTCACGGGTGTGAATA-1,2B1_TGTGGCGAGGCTTAAA-1,2B1_AATCACGCACGCGTCA-1,2B2_GCTTTCGGTGTCACAT-1,2B2_CCCTAACAGTCAGCCC-1,2B2_ACAACCACACTTGACA-1,2B2_TCACGCTCACACTTAG-1,2B2_TGTTGAGGTATGGGAC-1,2B2_ATTGTTCTCATGCCCT-1,2B2_TGACCCTCAATTGAAG-1,2B2_TTTACCAGTAAGATTG-1,2B2_TTGAGTGTCATTCACT-1,2B2_GTGCTGGTCCGGCAAC-1,2B2_GGGACTCTCTCTATGT-1,2B2_AACCTTTAGGTAGCAC-1,2B2_GAAACCTGTGCGTCGT-1,2B2_CTTCGGTAGGTAGCAC-1,2B2_TGCTCGTGTATGCGTT-1,2B2_TCTGGCTTCCGATTAG-1,2B2_CAGGCCACAACAAGTA-1,2B2_AGAGCAGTCACTTATC-1,2B2_GCCGTGAAGATAGCTA-1,2B2_CGCGTGAGTGCAAGAC-1,2B2_CTTCCTTCAAGTGTCT-1,2B2_AGTCACATCGAACGCC-1,2B2_TTGACCCTCCCAACTC-1,2B2_ACATCCCAGTTCTCTT-1,2B2_GTAATGCGTGTGCCTG-1,2B2_TTCGATTGTGACAACG-1,2B2_GAGTTTGGTACGCTTA-1,2B2_GTAATGCCAGCTGTTA-1,2B2_AGCTACAAGATCACCT-1,2B2_CCTCACATCCTAGAGT-1,2B2_TCATGGAAGCAACTCT-1,2B2_TAGACTGGTTCAGCGC-1,2B2_TCATCCGGTAACGGTG-1,2B2_GAATCACAGGTCGTGA-1,2B2_ACACTGAAGGGTCACA-1,2B2_GTTATGGAGCGCCTCA-1,2B2_TGTGTGAGTATCCTTT-1,2B2_TCAAGACCATTGCTTT-1,2B2_ATGGAGGTCTTCACAT-1,2B2_TACAACGTCTCGCGTT-1,2B2_TGAGGAGCATTGTGCA-1,2B2_GATCGTATCCGATTAG-1,2B2_GTAGATCCAGAAGCTG-1,2B2_TCAGCAATCTTTCTAG-1,2B2_ACCAACACAATAACGA-1,2B2_CCCTAACCAGAAGCGT-1,2B2_ATCCATTTCCGTTGGG-1,2B2_TTCTTCCGTGGTACAG-1,2B2_GTTCTATAGTGCCTCG-1,2B2_GATGCTATCTGAGAGG-1,2B2_CAGTGCGAGATCACCT-1	2B
2B_clone_183	16	38	AGGGGTCTGAGTATAC,GGTAGGTCACAGGTGG,AATGGGTTCTTGAGGT,AGTGGTGTCAATAGGT,CGGGAGTTGGAGACCC,CAAGGCCCGTTACTTG,GAAAGCCTGTAGCTAG,GGTGCTAACGCAATGA,CCGAGGGAGAGGCAGG,CAATGTGTATTTATGA,GGTGCTATCGAGATTT,CACGAGTTATTTCGGA,GGGAAAGTACTTGGTT,ATCAGCTCATGTAGTT,AGGCACGAAAGGGGGG,GTTTCATGGGTTGGTT	2B1_GACCTTCAGCCAGAGT-1,2B1_GAGCCTGTCAAGAGGC-1,2B1_GTTATGGGTGAGTAGC-1,2B1_GCAACCGAGATCCAAA-1,2B1_CGTGCTTTCGTTCTCG-1,2B1_CGATCGGGTCCCTCAT-1,2B1_GGAGGTACACGTATAC-1,2B1_TCACTCGCATGGCTAT-1,2B1_TTCATGTCAATATCCG-1,2B1_ACGTACACATGGATCT-1,2B1_GATAGCTGTTTGGAAA-1,2B1_CGCAGGTAGAGGATGA-1,2B1_TGTGCGGTCTTGGTGA-1,2B1_ATTTCACAGTATCTGC-1,2B2_GTGCTTCGTGAAAGTT-1,2B2_TGATTTCGTAGTTCCA-1,2B2_CAGCCAGTCAACTGAC-1,2B2_TTACAGGGTGTTCGAT-1,2B2_TAACGACCATAACAGA-1,2B2_CAACAGTGTGTGTACT-1,2B2_GGTGAAGTCGGAGTGA-1,2B2_GAGCTGCTCTCCCTAG-1,2B2_ACCACAACAATTGAAG-1,2B2_TAGGTACTCTCTGGTC-1,2B2_AACCACAAGTATCTGC-1,2B2_CTTCCGAAGATTAGCA-1,2B2_GGTGATTAGCTGAGTG-1,2B2_GTTACGAGTAGGTACG-1,2B2_CCACGTTGTACGATTC-1,2B2_TCGATTTGTCAATGGG-1,2B2_CTACGGGTCGAGAGCA-1,2B2_CTCCCAATCCAATCCC-1,2B2_TTCAGGAGTTGTCTAG-1,2B2_CTTTCGGTCAAACCCA-1,2B2_AGGCTGCTCCAGGACC-1,2B2_AAACGAATCCGCACTT-1,2B2_TATTTCGCATCTGGGC-1,2B2_TCGTCCATCAGACCCG-1	2B
2B_clone_218	16	40	CGGCAGGGGGCCCTGG,ATAAGTATGCCACAAT,GGTGAACAATGTATGA,AAGACTTCAAGGCATA,CATCGTCGCGTTCATA,CCAGGAAAGTCCGTTT,GTAAGTTTATATGAAG,GCTGGCAAAGATGATC,CATAGAACCTCGGATA,GCATAGTCATGTAATT,CACCATAACGACCAAA,AGAGAAGGGTCAGGTA,GTTTAGAGCTTCGATA,AAAAAGCTCAATACTG,ATTGGGGTACTAAGTT,CGTGAGTAGGGCAGGG	2B1_GTCTGTCAGTCGCCAC-1,2B1_AGAACAACACGTATAC-1,2B1_TCGCACTGTCATGACT-1,2B1_CTACGGGCAAGGTTGG-1,2B1_GCTACAATCTTGGTGA-1,2B1_TTAATCCAGATCCCGC-1,2B1_AGAAGTAGTGTTGACT-1,2B1_ACGTAGTTCGTGGACC-1,2B1_GGAGAACGTGCGGTAA-1,2B2_AGCATCAGTCGCTTGG-1,2B2_CTTCGGTTCGCCGAGT-1,2B2_CAAGCTAGTACAATAG-1,2B2_CTGAATGTCACAGTGT-1,2B2_CCACACTTCATACAGC-1,2B2_GATTCGATCGCATTAG-1,2B2_GTAGAAATCTCCAAGA-1,2B2_TAACACGCATAATCCG-1,2B2_CCTCTCCGTGGACCAA-1,2B2_CCTGCATGTAGTCTTG-1,2B2_TACATTCTCCGAGAAG-1,2B2_GAATCGTTCTGGGCAC-1,2B2_ATGGAGGTCGTAGAGG-1,2B2_CGAATTGGTCCAGCAC-1,2B2_CCTTCAGTCTCCGCAT-1,2B2_CATTGTTGTCGCGGTT-1,2B2_CTGGTCTTCTTGATTC-1,2B2_TCGATTTTCTAGACAC-1,2B2_AGATGAAAGTAAGAGG-1,2B2_GAATCGTGTAACCCTA-1,2B2_GTAACCACAACTGATC-1,2B2_GTCTCACGTATTCTCT-1,2B2_GAATAGACAAGCAATA-1,2B2_AGGAGGTGTTGTCAGT-1,2B2_GTGATGTGTTGCCGCA-1,2B2_CTTTCAACAAAGGTTA-1,2B2_CATTGTTCACGATAGG-1,2B2_CTGCTCACACAAATAG-1,2B2_TGGGAAGTCTTACGTT-1,2B2_ATCACTTTCTAAGGAA-1,2B2_CTGTGAATCTGACAGT-1	2B
2B_clone_221	16	13	CATGCAACGCACCGCC,GTATGTCGGGCGCTAT,GTCGATAACTACCTCG,ACTTAATCAATGGTCT,CATACGATGTTTGAAC,AGCAAATTAAGTCGTG,GGAGAGAACATCACAG,AACGACGTGATAGGGT,ATGGGAGTAGATATGT,AAGTATTTAGTAGCGT,CATGCGAAATTACTAC,CGTGCCATACCTGTGA,CTTTGGTAATCTCTAG,GTTGATTGAAGTGAAA,CACAGCTAATGCGTAT,GGTCCAGTGAGCCGTT	2B1_TGAGACTCAAAGCTAA-1,2B1_CGGACACTCCTACTGC-1,2B2_CGTCAAACACGACGTC-1,2B2_GGGACCTTCGACATCA-1,2B2_CGAATTGTCGGACGTC-1,2B2_GGAATCTCAGTCGGAA-1,2B2_TTTGACTGTAGCGTAG-1,2B2_GGGATCCCAAACACCT-1,2B2_AGTAACCGTGATGTAA-1,2B2_CATTTCAGTGGCTTGC-1,2B2_CTTCCTTAGACTAGAT-1,2B2_AGCCACGTCGCAGAGA-1,2B2_GGTTGTATCAGCTCTC-1	2B
2B_clone_235	16	3	AAGAATACCAAAACCT,GTGTACTACTGTCTCA,GTGAACGAAATCAAAC,GAGCGATTACATGTAA,AAATGTTACATGGTTT,CCATCAGCGGGTATAT,GACGGGGTGTGTGAGG,AGGGGATGGGGAGAGG,GGCGACTAATATAGCG,AGATACTACCAAGATG,GCAAATGACGGAGGCG,GGTTGAGGATAACTAG,GACTGCGGCAAAATCG,AATTATGTGTGTGAGG,GGGACCTACGTTAATT,ACTTCAGTATACCATC	2B1_TCGCACTTCGGAGATG-1,2B1_GGGATGACATGTGGTT-1,2B2_AAGATAGTCAAGAGTA-1	2B
2B_clone_240	16	20	GAGTGCTTACGGGGTC,GCGGGGGTGTAGGTGT,CAACAGATGAAAACTG,ACAACTTTCCTTACAT,GGGGGCGAGGCGCGAA,GAATGGCGATTGGTTT,ACATCGTTGTAAACAT,GCTCCTGAGTAAATGG,GGTAAGTGGGGTAATT,GTCGATAACTACCTCG,GGGTAAGCGTGGCGAC,GAGACTGACTCTGCAG,GGGGGGTGGTACAATG,GGACGTAACGTTAGTT,ACTAAGGTGTGCAAGG,AATAGGGGGAAAAAGG	2B1_GCTTTCGTCGTGCTCT-1,2B1_CATTCTAAGTCACGCC-1,2B1_ATGCGATCACTGTGTA-1,2B1_GGTTGTAAGACCATAA-1,2B1_TAATTCCCAATTGTGC-1,2B1_CCCTCTCAGCATACTC-1,2B1_ATCTCTACATGAGAAT-1,2B2_TTGGTTTCAACTTCTT-1,2B2_AGTAACCAGATGATTG-1,2B2_CACGAATCAGATAAAC-1,2B2_GTCTTTATCCCAAGTA-1,2B2_CTCAGAAAGTAAGACT-1,2B2_CCTCACATCTGCTCTG-1,2B2_CCACCATGTTATCCAG-1,2B2_GGGACAATCACTGGTA-1,2B2_TTTGGAGCAGATACTC-1,2B2_GTTCGCTTCTCTCTTC-1,2B2_TCAGTGATCTGAGCAT-1,2B2_ACATCCCTCTGAGGCC-1,2B2_GATGATCGTTCTTGTT-1	2B
2B_clone_354	16	2	GTAGATTTAATGGGTT,GGGAAAGGGGGTGGGC,AGAAAAGGGAGCGCTG,GTAAATTGGCGAAGAG,AGCGGGAGGATGGAAG,AATCCGAAGCAGGTGG,GACTCGATGCCAAGGG,GGCCCGGAAACTCCAA,AATTGAATCAGTCTAC,ATGGACGTAGGTGGAG,ATAACTAACAATAATA,ACGGCCGGGATCACTG,GGTGGTTTCCGGAGTG,CCGGGGAAGTCGAGAT,ATCCGATGGGTGGTAA,ATAAGGGTAAGTCTTT	2B1_CGGGACTGTCACTAGT-1,2B1_AACCACACAATAGTAG-1	2B
2B_clone_428	16	14	GTGGCGAGAGCCGTGT,GAGGCTGCGTAAAAGA,GGGAAAATGTAGAATG,GCCAGCAGCGGGGAGA,AAGTCCCACATGCGGT,GTATGATGAGGTGTAG,CATTCTTTAGATCAGT,GCAGCTTTCCCTAGAG,GGGGAACAAGTTAAGT,GCAGAAGGGGGGAGGT,GGGTATATCAGGATAA,GAATAAGCGGATATTA,CCGTAGGGCGTCGTGG,CGAGGAAGAAATGGAT,AGACCGATGCAAGTGA,GTGTCGAGGGTAATTA	2B1_CCTCAGTGTCGTTTCC-1,2B1_TACGGGCTCGAGATAA-1,2B1_CACGTGGCAAATACAG-1,2B1_TTTGATCCATGAATAG-1,2B1_TACTGCCGTTGTACGT-1,2B1_CTCAGTCAGACGTCCC-1,2B1_TGCCGAGTCCTGCCAT-1,2B1_CCCATTGAGCTAGCCC-1,2B2_GTAGGAGGTATCGGTT-1,2B2_GGTAGAGGTGTTCGAT-1,2B2_AGGGTCCAGAGGTTTA-1,2B2_ATCCTATGTGTCATTG-1,2B2_CAACCAATCCATCGTC-1,2B2_CGTAATGGTCGAACGA-1	2B
2B_clone_439	16	4	ATCACGCGACTGGCTT,GATTAGTGGGGTGAGT,GCAACGTAGGTACATT,GAACCAGCAGGAAACC,CAGTGCTAGTTCCACC,AAGCGGTAGCAGGCGC,CTGGGAATGCTTATTC,AATAACCTACCTAAGT,AAAGGTCGGCGCGCAG,GGATAACACGTTAGGG,GGGTGCAACGTACTTT,AGAAAAGCAGGTGGCC,CAGTAGGTGTCAGTAT,CTGGATGTAACCAGCT,AAAAACTGGAAAAAGC,ATCACCTAAACGAGAG	2B1_GTCTAGAAGCCTTGAT-1,2B1_CGGAATTAGGTTGAGC-1,2B1_TAATTCCGTTGGGTAG-1,2B1_GTTGCTCCAGTCGCTG-1	2B
2B_clone_36	15	13	AGTTAATGGCTTAATG,CCGTGTGCGCATGAGT,AATGATTCAAGTGAGG,GTCCATTTCCTTCGCT,CTAGAGGTGGTCGTTG,AAGAGACCGCTGGATT,ACATCCACACGTGGTA,ATTGGTATATTTGTTG,GGCAGGGGGTATGATG,GGTTATTTCGGCAATA,AGAAAGATAAGCAGGA,ATTGGAAGGATAATTC,CGTGGTTTATGCCCCA,GGGTGAAAGTGAACAA,CTACCGGACCTAGGAT	2B1_TGCTTGCCAGTTAGAA-1,2B1_CATTCATAGCTGGCTC-1,2B1_ACTTCCGCAGGCGTTC-1,2B1_CAGATCACATCGAGCC-1,2B1_CATTGTTAGAGCATCG-1,2B1_TGATTTCAGGAATGTT-1,2B1_TGCTTCGTCGCGTGCA-1,2B1_TGGGTTATCGCCATAA-1,2B2_GGATCTAAGAGCGACT-1,2B2_CATTCATGTCAAGCGA-1,2B2_CAGATACGTAAGGCCA-1,2B2_GAGACTTAGCCGTTAT-1,2B2_ATGTCCCGTGGAACAC-1	2B
2B_clone_61	15	4	ATTAACATGTGGAAAG,CCGGACTAACCTAGCG,GCACAAGGGATTCCCA,AGTGGGTTGGTTGTTT,CATAAATTAGTAAGAC,CGGTCTATCTGCAACA,AGGTGAACATCTAGAG,CCTCAATGGTGGGTGA,ATGTCTGTAGCTGGGA,GATGGGATCGATGGAC,GAGTAGCACAACGGGG,AAAGCGAAAGAGATGT,CATTCATGGGTCCTTA,CCGGGGGGCAGAGAGT,CATCGAGGGTACCCTT	2B1_ATCCCTGTCCGTCACT-1,2B1_GTGTAACGTGGTCCCA-1,2B2_CTGCATCCAGTAGATA-1,2B2_AGAGCAGAGACAGCTG-1	2B
2B_clone_81	15	40	CGTTATGTGGGAAGTT,GCATACGCACGCATAG,GCGAGCGTAGTCGGTG,CAATGCTTCAAAGAGG,GTAAGTCTGCTTAGTC,ATGGGAGTATTCGTAA,GTCAAAGCGGTACAAA,ATAAAAATATTACAAA,ATGCAGTACCCGCTCG,ATTTAATAACGGAATA,CACCAGATCGTCGTGT,CGGGATCTGGCTCTTA,GCGGATTTATCCCGGT,GTGCATTCGCGCAGAA,AAACCACAACATAGAA	2B1_ATAGACCGTAGCACAG-1,2B1_TGGTGATTCAACTCTT-1,2B1_CTGGACGAGATAGTCA-1,2B2_TAAGCACCACCGTACG-1,2B2_AGAAATGGTACTCCGG-1,2B2_CTACCCATCGAAGTGG-1,2B2_AGATCCAGTCCAGCGT-1,2B2_AGTCAACTCTTGAACG-1,2B2_AAAGGATAGGCACTCC-1,2B2_CATCAAGCACAAACGG-1,2B2_GCTCAAAGTCTGTCCT-1,2B2_CTAACCCTCCACGAAT-1,2B2_GGCTTTCAGCCTCACG-1,2B2_GTGGAGAGTCACTAGT-1,2B2_CTCCATGCACTGCATA-1,2B2_CTCCATGCAAAGGCAC-1,2B2_GACCCAGTCTGTGTGA-1,2B2_TAACGACTCGGTCTGG-1,2B2_AAAGTGATCTTAGTTC-1,2B2_TTCTTGATCTCCACTG-1,2B2_CCGAACGTCTGTTCAT-1,2B2_CTAAGTGTCTCTATGT-1,2B2_AACAAAGCACAACGCC-1,2B2_TGATGCAAGTGGTGAC-1,2B2_GACCGTGAGGTTGAGC-1,2B2_GGTAATCTCGGCTGTG-1,2B2_GTAAGTCAGAGTCCGA-1,2B2_GGGAGATGTCGCATGC-1,2B2_CCTGTTGCAATCCAGT-1,2B2_TGTTTGTAGAATCGAT-1,2B2_TTGTGGACAACCACAT-1,2B2_GGTGATTTCTTTGCGC-1,2B2_CATCCGTTCTTACCAT-1,2B2_CATTCATAGAATTGTG-1,2B2_CATCGGGAGCTACAAA-1,2B2_TTACCGCCACCTCGTT-1,2B2_CCGTGAGTCAGTCAGT-1,2B2_AGTGTTGTCTGGCTGG-1,2B2_GTAGTACGTTCCTAGA-1,2B2_GAAGTAATCATCGACA-1	2B
2B_clone_82	15	40	GCAGAACGGGTTAGCA,CACTGTCGCTTCGAAA,GCGAGCGCGGCTATAG,GGTGGTTTCATACATG,CGAAATCGCGATGTTC,AGCGGCTCCGGTGAGA,CGGGCACGAAGCGGAC,GAGGAATGGGCGGAGG,ACTAGGATGTTACGTA,AAGCGATCACTAATCT,CATAAACAGAGCCTAT,CTCTAACGCATAGTAG,ACTCAATCCGCGCTAA,GGTGCATTATATCTTA,AGTTAGTTGGTAATGT	2B1_AACAAAGGTTGACTAC-1,2B1_CACACAAAGCCAGAGT-1,2B1_TGTTCTATCCTTCTGG-1,2B1_CCGGTGACATGTGCTA-1,2B1_AGTTCGACACTCAAGT-1,2B1_ACCTACCCAAGTGGTG-1,2B1_TACTTCACATGACTGT-1,2B1_GTGGGAATCTTACCAT-1,2B1_TTAATCCGTACGTGTT-1,2B1_CCAATTTCAGAGGGTT-1,2B1_CACAACACAGTCGTTA-1,2B1_CGTCAAAGTAGAGCTG-1,2B1_TTCCGTGGTGACAGGT-1,2B1_ACAGAAAAGTAGACAT-1,2B1_GTTGCTCGTGAGGAAA-1,2B1_TCCGGGAGTACCAGAG-1,2B1_TAGACCATCGCGTAGC-1,2B1_CTGCAGGAGCGTGCCT-1,2B2_CTGTACCCACCAGACC-1,2B2_TCTCCGATCACTCGAA-1,2B2_TCCTCCCTCTCAACGA-1,2B2_CGCATAAGTTGTGTAC-1,2B2_TGACTCCGTTGCGAAG-1,2B2_CACACAATCAAATGCC-1,2B2_TACTTACTCTCTCCGA-1,2B2_GTCTTTATCAAGTCGT-1,2B2_CATGGATTCGTCGATA-1,2B2_GCTACCTAGTCATAGA-1,2B2_GTAGCTACACTTACAG-1,2B2_TATATCCGTTCCTAAG-1,2B2_TGAATGCGTAAGTTGA-1,2B2_TTCCGGTCAGCGATTT-1,2B2_GGATGTTCATGAATCC-1,2B2_TAATTCCAGGAACGTC-1,2B2_TGATTCTCACGACAAG-1,2B2_AAGTGAACAGCCTATA-1,2B2_GTAGGTTAGGGATGTC-1,2B2_AACCATGCACAGCCTG-1,2B2_ATGGGAGCAGGCAATG-1,2B2_TTACGCCTCTTGGGCG-1	2B
2B_clone_105	15	31	CATTATGAGGTGGCTC,ATTCCAATAGGTCTTT,AGATAATCCCAGGAAT,GTAAATGTATGTGATC,CAAAGTGAGGCAACCA,CAAAGAAGGTTCCTAA,CGATGGTTATCTGTAC,GTACGAAGATGACGAC,GTAGGGAGATGAGTCA,ATCAACATGATTCAGA,GTAAGGAACTGGGGAT,ACCTGGTACGGGGGGC,CTTGAGGTCAAGAATC,GTGCAAATCTATAAGG,AGGGACACGCCTGAAT	2B1_TTGCATTTCCTAGCGG-1,2B1_ACTGATGAGGATGAGA-1,2B1_CGATCGGTCCGTCCTA-1,2B1_CCTTGTGGTGACAGGT-1,2B1_CGAAGTTCAAACAGGC-1,2B1_AGTGACTCACCGCTGA-1,2B1_GTGTGATGTAGAGATT-1,2B2_GAGCCTGCAGAGTGTG-1,2B2_GCAGCCAGTAGAGCTG-1,2B2_CTGCCTAGTGCATTAC-1,2B2_ATGCGATGTGACCGTC-1,2B2_AAAGTCCGTGAGCGAT-1,2B2_GATAGAACAGACGATG-1,2B2_GATCATGTCGGCCCAA-1,2B2_GGTCACGAGGTAGATT-1,2B2_TCGGGTGGTGCACATT-1,2B2_TGAGTCACAGGACATG-1,2B2_AAGACTCCAACTCATG-1,2B2_GCACGGTGTGCAACGA-1,2B2_AGGACTTTCCACTTTA-1,2B2_CTACTATAGTGCTACT-1,2B2_CCACTTGAGATTGAGT-1,2B2_TACCCACTCCGAGATT-1,2B2_CATTGAGCATGTTACG-1,2B2_TCTTGCGGTTGCCATA-1,2B2_TTGACCCTCGTAGTGT-1,2B2_CGTCCATAGGTTACCT-1,2B2_TATGTTCCAAGACTGG-1,2B2_AACAAGAGTAGATCGG-1,2B2_CACGAATCAGATACTC-1,2B2_AACCTGAAGTTAACAG-1	2B
2B_clone_115	15	9	CTGAATATGCTGCTTT,ATACCGCAAGTTACTT,CTGGACCTACTGAGGA,GAATGATCATTAGCCA,AACTGCTGAAAAGGGC,AAGTAGGCATCAGGGA,AATAATCACGCGCGCC,CACCGAAAACGTGTCT,CCGGCTCCATATGTTA,GCTCCATAAACCCGTT,ATGCGGTGAGGTATGG,ACCGCGGAGGGGGGTT,AGAGATCAAGTGCCAT,CACCCGTGACTTAGGT,ACAGAGCTAAGTCGTC	2B1_TGAGCATGTTTACTGG-1,2B1_TTTCCTCCAGCAATTC-1,2B1_AGTGATCTCCCTCTAG-1,2B2_CTCCGATCAACACGAG-1,2B2_CTAGACAAGGTTCCAT-1,2B2_AACACACAGCGATTCT-1,2B2_TGCGATACAAGCCATT-1,2B2_TGCAGATAGCTCCGAC-1,2B2_CACTGGGTCGATCCCT-1	2B
2B_clone_203	15	6	CCTGGGTTGGGTATAT,ATCGATTTCTGGCTCC,ATCTATGTATAGGAAA,GGGTACGGGTTCATAG,CTACAGACGAGGGTGG,CGTGAGAAGCTCAAGG,GCGTATTGCTATATTG,AGAGAGGGGAGGGAAG,CAATCGAAATATATCG,AGAGCGGAGTTCATGG,CCACACGGGCGAGCCG,AGAAATAGAAACCGTT,CGTTAGTCGGGTAGTT,GCGGAGGTCGCGAAAG,ATGTCGCAAATGGCTT	2B1_TTTACGTAGTCGCCCA-1,2B1_ACAGGGAGTGGATCAG-1,2B2_CTCCCAAGTTCGTGCG-1,2B2_TGTCCACTCGCCTTGT-1,2B2_CAGTTAGGTATGAGCG-1,2B2_ATATCCTTCACACCCT-1	2B
2B_clone_273	15	7	GACTCGCAATGACCTA,GCCTGGGGCAGTGGGG,AGAAACCTACGAATGT,AATAGCGACGTTCAAT,ACCGCTCTCTGACCTG,GGGGATGAGTATCGGG,GCGCGGTTGTCGGTCT,AGAGATGGGTGTCTAG,ATAAAACGCGATGGGA,GGATAAAAGCGCCCGG,AGCAAATACAGACATA,GTATAATGAGAAGCCT,GTCCGTTAATCGCCTC,GATGGTACAGTGAAAA,GATGCGGTAGACGATT	2B1_GTGGAAGGTCGAATTC-1,2B1_GAGAAATAGACTGGGT-1,2B1_CGAGAAGGTGGCAACA-1,2B1_CAACAACTCTTCGGTC-1,2B1_CACTGGGAGGGTAATT-1,2B1_GCACGGTGTACTCCGG-1,2B2_TCTTTGAGTCGATTAC-1	2B
2B_clone_322	15	18	GTAGCTTAGTCGACTA,GGCTATAGAGGCCCAT,AAGGGCGTACGTCGTT,AAGTAGGCATCAGGGA,AGGTATGTAATGATAA,GTTGATTGAAGTGAAA,GTAAATGTCGATATAA,CGTCGTCTCGCTGGTA,ATAGGTATCATCCGAT,AGTAACAGGTAGACTC,ATCGCCGCCGTGCGCA,ATGGGGGAGCAAGGAT,GAGTGGTAATAGGGTG,CAAAATAGGAACGCCG,CCAGGCAGGGGCGGGG	2B1_TCACTATAGGCTCACC-1,2B1_TCACAAGAGCCTTCTC-1,2B2_GGGCCATAGTTTCTTC-1,2B2_TTTGGTTTCGGAAACG-1,2B2_GTTACAGGTGTCGATT-1,2B2_CAGCGTGAGGTCGAGT-1,2B2_TTACGCCAGAAGCGAA-1,2B2_GTGTCCTCAGAGAAAG-1,2B2_CGAGTGCCAGACAAGC-1,2B2_ATGCGATCATACATCG-1,2B2_TTGCCTGCAAGATCCT-1,2B2_TACGCTCAGAGCTGCA-1,2B2_GAATCGTTCTTCCGTG-1,2B2_CCCTCAATCGCATTGA-1,2B2_AGTGATCCATATAGCC-1,2B2_TGTTTGTCAACACGTT-1,2B2_GAGGGATTCGAAGCAG-1,2B2_TAGAGTCAGCTGACAG-1	2B
2B_clone_380	15	11	ATCTACTTCTAACAGG,GTTTACGGGAATGCGA,ATAGAACCCCTACGCA,CCGACTAGCCTCAGCT,GGTAAGTGATTGATGA,ATGACCGTAGTTGCGG,ACACGGCGAGAAGGAT,GTATGGAGATCGGAGA,AAGGGGGTGGAGACGT,CTTGAGTGGGGGCGTT,AGAGCGGCGGGGGGTG,ATTTGGCTGGGCATGA,ATAGGCTAAAGTCTAG,GCGAAGATGTCCCTGT,ACGTCTGGAAGTCGGG	2B1_ATCACTTTCATCTGTT-1,2B1_GTGTTAGCAATGCTCA-1,2B1_GGGACTCTCGCCCAGA-1,2B1_AGTTCCCCAGGTACGA-1,2B1_TATCCTACAAGGCGTA-1,2B1_ATTGTTCGTATCTCTT-1,2B1_TGCGATAAGAAACACT-1,2B1_GTACAGTGTCTGATAC-1,2B1_TTGGGATAGTATGGAT-1,2B2_TATCTTGGTCGTCGGT-1,2B2_CGATGCGGTCTCGCGA-1	2B
2B_clone_398	15	18	GTAGAACGGCGTAAGA,AGTGCTGAGTTTATGT,GGGTGGCACCACGCCA,ATTTATCCCAAGAATG,AGTAGAGCAAGAAATG,CTTGAAAACTGTGTAT,GAGTGCGTATATAGAT,AGGGGAAACTATCTAT,AGGGCCCCGCTTCGAG,ACTTAGGGGCTTAACT,ATACGGTTGTTCGGAC,GATAGTACGCGTCTTC,AGCTCAGGCTTTGGAT,CATGGGGGCGTAGTTC,CTGGACTGCAGTGACG	2B1_TGTAAGCAGTTGTACC-1,2B1_CTCCATGTCGCTCCTA-1,2B1_AGGTGTTTCACCCATC-1,2B1_GGGTGAACAGACGGAT-1,2B1_TCATTACCAACAGCTT-1,2B2_AATGAAGAGAGGACTC-1,2B2_TTGAACGCATAGAAAC-1,2B2_ATTACCTCAAGCGCTC-1,2B2_TCTTGCGTCGACCCAG-1,2B2_CGTGATAGTAGCTTAC-1,2B2_CTGAGGCTCATTGCCC-1,2B2_GTTACGATCGAACGCC-1,2B2_AGCTACAGTTCCCACT-1,2B2_GACCCAGTCTTTGCAT-1,2B2_CCTCAACTCCTACGAA-1,2B2_TCATTACCATTGGCAT-1,2B2_TTCGATTAGGTCGTAG-1,2B2_GCCAACGGTGGTAATA-1	2B
2B_clone_612	15	2	GGGCGGGGATATGATC,ATATCATACAGGATAT,GGTCGATTCTGGGGTT,AGTCGTTCAGCAGTAA,GGGTAAGGGAAAAGGT,GGGAAAGACGGTCAGG,ACTACAGAACTACGAT,GGTAAGTTATTGACTT,ACAGACCGCCATAGGG,GTCTCAACGTGACAGA,CACGAGCACTCGGCAG,AAGTGAGGCTATAAGT,GTGACAATGTTTATAT,AGTTCAGGAATAGTGA,ACGAGTGTGTTTCGTG	2B2_GATCACATCTGGTGCG-1,2B2_CGTCAAAAGCGATGCA-1	2B
2B_clone_25	14	16	AGATCAGTCTTAGACT,GTGTCGTTGAATAGAT,GCCCCTGGCTTCGCGT,GCATAGAAAGTGATAA,AGTTATCGGGTCATTG,GAACCCGGCGTTGCTG,AGGGGGTTGTCGCCAG,AGAAATGCGGAGCTGG,CCATGCGGAATGATAC,AACTATTGCGGTCACA,GTTGAAATGTTTGTCA,ACATATTTGATGGTGG,GAGAGTGTATGAGAAT,ACAGAGGGCCTAATAC	2B1_TCACTATCACTGGACC-1,2B1_GAGGGATTCTGCTTAT-1,2B1_TACTGCCAGCTTACGT-1,2B1_TACCCGTTCCACGGGT-1,2B1_AGGGTCCCACCAGCGT-1,2B1_CACGAATTCAATCCGA-1,2B1_GCGGATCAGGTTGACG-1,2B1_ATTTACCGTAATGCGG-1,2B1_TGCAGATGTCCTTAAG-1,2B1_AATGACCCAACTCGAT-1,2B1_GTAAGTCGTCTACTGA-1,2B1_AACGTCAGTTGTTTGG-1,2B1_CCTCACATCTGCATGA-1,2B2_TCATTTGGTGGGCTTC-1,2B2_CCTGCATAGACGTCCC-1,2B2_CCTAAGAAGTCAGGGT-1	2B
2B_clone_31	14	25	CGTCGAAACTCAGATT,ACGAAGTTCGTCGATG,CGAGGTATACAAGATA,AAAGGGCTACTAATGT,GGCGGTGTGTGAACCA,GATTCTAGCGGGGAGT,ATGGATTTCAGTCGAA,GGAGATGGCCACGGGC,GGACGGAGGCAAAAAG,CGCTATTAAATGCGGA,ATGAGATTCCGCAGGT,GATGGTTCAGGGAATT,GGTCATTGCATAGTAA,GGAGGGCCAAACAGTA	2B1_GTCAAGTGTATAGCTC-1,2B1_AACAAGACATCCTGTC-1,2B1_TCATACTGTGAAGCGT-1,2B1_TACTTCAGTTGTTGTG-1,2B1_GCTACCTCAGATTCGT-1,2B1_GAGACCCCAATTCGTG-1,2B1_AGACCATTCATTCGTT-1,2B1_ACAAGCTTCTCGCTTG-1,2B1_CGCGTGATCTTGGATG-1,2B1_ATCGGCGCATTGAGGG-1,2B1_GGAGGATGTATGAGAT-1,2B2_TCTGTCGAGATGCTGG-1,2B2_TCCTGCAAGTTGCCTA-1,2B2_TCGACGGGTGTTCCTC-1,2B2_CAGCCAGTCTCTCGAC-1,2B2_TACATTCGTTGAATCC-1,2B2_TGTCCACTCGCAGTCG-1,2B2_TGTTACTCACAACCGC-1,2B2_AAAGAACGTAGCACGA-1,2B2_AGTGCCGGTCTGCAAT-1,2B2_GCGTTTCGTGAAGCGT-1,2B2_TCGGATAAGCAGTACG-1,2B2_TAATTCCAGGGTCACA-1,2B2_TCCCACAAGACAGCTG-1,2B2_GCGTTTCAGATGCGAC-1	2B
2B_clone_94	14	22	AAGTAATCGGTGCGAG,AAGTGCAGGGGCGTGA,AAGAGTGTCTGAAAGG,ACCGCCTAGACACCAC,AGAAAGTGGTGGGGAT,CTGAGAAGGCCTAATT,CTACACTCGGATGTTA,GTTTCAATCCTGACAA,ATCGAGAGACGTACGC,CTGAGGTACGTACGGT,GTCTAATCACTCGGTT,GGGCGCGTACTGATTA,GGGCGGACAAATGGGA,GTATAGTCGGTAGGGG	2B1_GTACAGTGTATCAGCT-1,2B1_TTATTGCTCCGTGGTG-1,2B1_GACATCATCGGATACT-1,2B1_ACAACCATCAGTCATG-1,2B1_GATTCGAAGCTACGTT-1,2B1_AGGGTCCAGGTCACTT-1,2B1_GGCGTCATCGACGACC-1,2B2_GAACTGTAGTACCATC-1,2B2_TCATGAGGTAACCCTA-1,2B2_CACAGGCCAGTTGAAA-1,2B2_GTAAGTCGTTCTCACC-1,2B2_TCATTTGAGGGTGAAA-1,2B2_GTTTGGACAATCGCGC-1,2B2_GCTTGGGTCAACACCA-1,2B2_AGGACGAGTGTTAACC-1,2B2_TTTGGTTAGTAAGGGA-1,2B2_GAAGTAATCGTAACCA-1,2B2_AGGTGTTCAGCGATTT-1,2B2_CGCCATTAGTACTCGT-1,2B2_CATCGGGCATGTCTAG-1,2B2_GTGTCCTTCTGGGCAC-1,2B2_GAGACCCTCTATCGTT-1	2B
2B_clone_212	14	22	CGCAGTGCGTGCACGA,GAAAGGTCATGCGTGA,CTATCAAGGTGTCGTT,GATGCCTGACTCGTAC,ATCTGCGACTATGGGC,GTGTGTTGATGTCTTA,ATGACTTGGTGCCGAA,AGTTGATGGCGGGTGA,CCAAGCCCGTCGGCCA,CTACAACTCTAAAACT,ATTCCTCTAGTTCGGG,GCTAGTGTACAAAGTG,AGAAGGCGCCATGTAA,ATTGGTTTGTGTGGTT	2B1_CCACGAGTCCGGCAAC-1,2B1_TCCATGCCACTGAGGA-1,2B1_CATTCATAGTATGACA-1,2B1_CCTCTAGCAATGTTGC-1,2B1_TACCCACAGACCAAGC-1,2B1_GAAACCTAGTTCCGTA-1,2B1_GTCACTCCATCGCTCT-1,2B1_ACGGTCGGTGGGACAT-1,2B1_TGGAACTCACTCAAGT-1,2B1_CCTCTAGTCGTAGAGG-1,2B1_GTGCAGCGTACAGCGA-1,2B1_TTTCAGTAGATGCCGA-1,2B1_AGGCTGCGTCATTCCC-1,2B1_GAATCACCATGGGCAA-1,2B2_GCAGCCAAGCCTCATA-1,2B2_TCACTCGGTGAGTTGG-1,2B2_TGACGCGGTATACCCA-1,2B2_AGGGTTTCACACCTGG-1,2B2_TGACAGTGTACGACAG-1,2B2_CGCAGGTTCCGCGATG-1,2B2_CGAAGTTTCAAATGCC-1,2B2_AAACGAATCCGTAATG-1	2B
2B_clone_411	14	3	CTCCATAGGCGTGATC,AGGTAGCCATATACGG,GATCGGATCTCAAGCA,CGGGGCAACGAGCCCG,ATTAGTAACATGCCGT,GACGATCCCCTACAAC,CCTGATTAATTAAAAC,AAACATTTGGGGATGT,GGTGAAGAATCGAATG,ATCACAAGCATACGAT,GTATCTGGGCACCATT,AGGCAATCACTTAGGC,GACAGTTGGTACAGTT,GGCTACAAGTTACGCC	2B2_AGGACTTTCATTACGG-1,2B2_GATGGAGGTCGGAAAC-1,2B2_TCGGGTGGTGGTCAAG-1	2B
2B_clone_641	14	2	GGTAGTCCAATCCTAC,CATGGAGTCCGAATCG,GCACGCAGGGAACGAA,CATGCGAAATTACTAC,CGTGATTCAGGCAAAT,AGTTCAGTAGATGTGA,GTTTGACCCTATCCAT,GCTAATATACGAGGAT,GGTAAAACATCTGGAA,GGCACACGGCGCCGAT,GGTGATTAATATGTGT,CTCAATAAGTGTGTAA,GTCCGAGGCTCGGGGG,AACCCTTAATTCCCTT	2B2_AAACCCAGTGGCTGCT-1,2B2_AGGGCTCGTAATCAAG-1	2B
2B_clone_2	13	1002	GAATACGTGTATAACT,AGGGGGCGCGCGAGGG,CCGGGGCGAGTAAGTG,GTGACCGTCGACAGCC,GCCTGCGGGGTGGCGG,GCATCGCCCGAACGAA,GAGTCTAACCGTGTAG,ATGTATACAGCAGAAA,CCCAAGGCAAGGGTTC,GAGAACCCCTGAGGCA,CGGAGTCAACCTGAAA,CTCGATCGAGACAATA,GTCGGGGGGAAGACTG	2B1_CTACTATAGGCTTCCG-1,2B1_CTAAGTGCAACCGCCA-1,2B1_TTGATGGAGGTCGTGA-1,2B1_AGGAGGTGTCGTGATT-1,2B1_AATCGTGCAGCAGTTT-1,2B1_CGATGCGAGGTATTGA-1,2B1_GTTCCGTGTGGATCAG-1,2B1_ATACCTTAGGGCAGTT-1,2B1_CAACGATAGATTCGAA-1,2B1_TCAGCAACACACGTGC-1,2B1_TCGTAGAAGCTAATCC-1,2B1_CTGGACGCACGCACCA-1,2B1_TAGGTTGGTGTGCTTA-1,2B1_CCAATTTGTGTTCGTA-1,2B1_GGAGGTATCGATTGGT-1,2B1_TTCTTCCTCAGGTAAA-1,2B1_CTATCTAAGGAGAATG-1,2B1_CTAGACAAGTCTGCGC-1,2B1_TCGGGTGGTCAAACGG-1,2B1_CAGAGCCTCCCAACTC-1,2B1_AGAGCAGGTGACATCT-1,2B1_ATGCGATAGGTAAGTT-1,2B1_AGGTTGTAGACCCGCT-1,2B1_TGATTTCCAAATTGCC-1,2B1_GAGAAATGTTCTCCTG-1,2B1_GGTAATCCACATATCG-1,2B1_AGCTTCCGTGCTAGCC-1,2B1_GGAGATGAGCTAGAGC-1,2B1_CTCAAGAGTAGCCAGA-1,2B1_GTCATTTTCCTCCACA-1,2B1_TTCGATTCAGAAGCGT-1,2B1_GTCATCCGTTGCATTG-1,2B1_TTGATGGAGCACTCCG-1,2B1_TGTAAGCCAGTTTCGA-1,2B1_TCAGTGATCTGAATGC-1,2B1_CACGAATGTGGCTGCT-1,2B1_ACAAGCTGTCCTGTTC-1,2B1_GTCATCCGTGGACAGT-1,2B1_TCTTCCTGTTCCGTTC-1,2B1_GTCACGGCAACCCTCT-1,2B1_TACACCCAGAATTGCA-1,2B1_TTCACGCTCCCAATAG-1,2B1_ATCCGTCTCAAGTCTG-1,2B1_ACTTATCCAGTCAGAG-1,2B1_CTACCCAAGCTAGCCC-1,2B1_AGCTCAAAGGGTTTCT-1,2B1_AGATGCTGTACCTGTA-1,2B1_AGAGCCCCAAAGGATT-1,2B1_TAGAGTCAGATTAGAC-1,2B1_GGGTCACGTGGCTGAA-1,2B1_AGTTCCCAGATCCAAA-1,2B1_TTTGACTCAGGACTAG-1,2B1_GTGGAAGCATTCACCC-1,2B1_GAGAAATTCGGCATAT-1,2B1_AGTGACTCAGTCAACT-1,2B1_GCGAGAAAGCGTGTTT-1,2B1_TTTCAGTTCATCGCAA-1,2B1_TTGTTCAGTCGGTACC-1,2B1_TTTCAGTGTTGGTAGG-1,2B1_AGCGTCGCATGACGAG-1,2B1_CTTTCAATCAAATGCC-1,2B1_GGATGTTGTATGCTTG-1,2B1_ACACCAACACGTCTCT-1,2B1_ATGGAGGGTGAATGAT-1,2B1_AGGGTCCGTTGTCTAG-1,2B1_TCAGGGCGTTGGCTAT-1,2B1_GACTCTCGTAAGATAC-1,2B1_AGTTCCCTCTCATTGT-1,2B1_TGAGTCATCATTGCGA-1,2B1_TCGCTCAAGCACTAAA-1,2B1_CCACTTGGTCGCTGCA-1,2B1_GTCGTAAGTCCGGCAT-1,2B1_GTCAAGTAGGCATCTT-1,2B1_GTGACGCTCTTCCAGC-1,2B1_TCCGATCCAAGTCGTT-1,2B1_TCGGGTGAGGCCTGAA-1,2B1_TTTCGATAGGCGTTGA-1,2B1_ATTCAGGGTCGCTCGA-1,2B1_GTGCGTGCAACTTGGT-1,2B1_TCATGGATCTGGACTA-1,2B1_GGGTTTAAGGCCCAAA-1,2B1_TCCTAATTCTGAGTCA-1,2B1_TGAATGCCATCCGTTC-1,2B1_GTGATGTCAGAGTGTG-1,2B1_TTATTGCTCACGTAGT-1,2B1_TTCTGTAAGATTCGCT-1,2B1_CATCAAGGTCAAACGG-1,2B1_CCTCACAGTAGGTGCA-1,2B1_TCATATCTCGCCTTGT-1,2B1_CTTGATTGTCATATGC-1,2B1_ATCCCTGAGAGCTGAC-1,2B1_TAGGTACAGGCATGGT-1,2B1_TGTTGGATCGTGAGAG-1,2B1_TACGGGCGTGTTACAC-1,2B1_GTACAGTGTACTAAGA-1,2B1_TCGAACAAGTCCCAGC-1,2B1_TCTCACGCAGTTCCAA-1,2B1_CCTTGTGTCTTCCACG-1,2B1_CCTCAGTGTCATCTAG-1,2B1_ACAAGCTAGAGTAACT-1,2B1_AGTGATCGTGGTAACG-1,2B1_TGATCTTGTTGGGCCT-1,2B1_CCACCATCAAATGCGG-1,2B1_CCACGAGCATCAGCTA-1,2B1_TTGACCCGTGGACCTC-1,2B1_TCGGGCATCGTCTCAC-1,2B1_AACCACATCTGAGGCC-1,2B1_TCTACCGTCTGCTTAT-1,2B1_TTTCCTCAGAACCCGA-1,2B1_GACTATGCAGCGGTTC-1,2B1_TTGGGTAGTCCGTACG-1,2B1_GAGGGTAAGCTGGAGT-1,2B1_TCGAACATCCGTATAG-1,2B1_ACCAACAGTCGCTCGA-1,2B1_TCGTAGACAGTTCCAA-1,2B1_ACTGCAAAGCTCTGTA-1,2B1_GCGGATCTCTAGGCAT-1,2B1_ATTACTCCAAACAGGC-1,2B1_GCCATTCTCCCAGTGG-1,2B1_AGATCGTTCCGTTTCG-1,2B1_CCATAAGCAAATGGCG-1,2B1_GACTATGGTGGTAATA-1,2B1_CCCTAACTCACCATCC-1,2B1_CCATAAGCAGTGAGCA-1,2B1_CGTTCTGCACCCTAGG-1,2B1_ACATCCCAGTCGAAAT-1,2B1_AGAAATGAGCAATAGT-1,2B1_GTGTTCCTCCTGATAG-1,2B1_ACGTACATCTGTGCGG-1,2B1_AACAAGAGTTTCCATT-1,2B1_AAGACAACAGGGCTTC-1,2B1_AGTCACACATTGTACG-1,2B1_CTCCAACTCTCAACGA-1,2B1_ACCCTCAGTACTAGCT-1,2B1_AACAAAGAGGATGGCT-1,2B1_GAAGCCCTCACCATCC-1,2B1_TCTGTCGGTTACCCTC-1,2B1_GAGTGAGTCTAAGCGT-1,2B1_GTCAGCGGTACCGTGC-1,2B1_AACACACTCTAGTTCT-1,2B1_CTATCTATCTGTAACG-1,2B1_AAATGGAAGTGCTAGG-1,2B1_TAGCACAAGACCAACG-1,2B1_TGACTCCAGATGCTTC-1,2B1_ACGTAACGTCCATACA-1,2B1_AGACAGGGTGGCAACA-1,2B1_AAGGAATTCTCTGACC-1,2B1_AAGAACACATAGTCGT-1,2B1_GTTGAACAGGCATCTT-1,2B1_CGTGCTTCATCCTATT-1,2B1_CTCTCGATCAAAGGTA-1,2B1_TGTTCATGTGGAACAC-1,2B1_ACAAGCTCATAGTCGT-1,2B1_GAACGTTAGCCTGTGC-1,2B1_GAATCACCAGCATGCC-1,2B1_ACAACCATCCCTCAAC-1,2B1_CCTAACCGTCTGTCAA-1,2B1_GCAACATGTTGCCGCA-1,2B1_CTCCATGGTTCCGCTT-1,2B1_TTTCGATAGTACGAGC-1,2B1_GGAACCCCAGACCAGA-1,2B1_TTACGTTGTATACAGA-1,2B1_ATCCGTCGTAGACGGT-1,2B1_ATGACCAAGACTACCT-1,2B1_GACTATGCATGTTTGG-1,2B1_AAAGGTATCCCAGGCA-1,2B1_TTGTGGACAGACCAAG-1,2B1_AAGCGTTCACGGTCTG-1,2B1_ATTTCTGGTGACACAG-1,2B1_ATCACAGGTCTCGGAC-1,2B1_GTCACGGCACAATGTC-1,2B1_GTAGGAGGTCTCGCGA-1,2B1_TCATCATCAAGACTGG-1,2B1_GTTGAACCACTCTCGT-1,2B1_CACAACAGTGTGCCTG-1,2B1_TTAGGCATCATGAAAG-1,2B1_CACTGTCAGGATAATC-1,2B1_TCGAAGTGTTAGTCGT-1,2B1_CGAGGCTTCAGTGTCA-1,2B1_ACACCAATCTTCGGAA-1,2B1_TTCCGGTAGACATAAC-1,2B1_GTAAGTCTCCGAAGGA-1,2B1_TGAGCGCAGCGCAATG-1,2B1_AGGTCATCATCACCAA-1,2B1_CAACAACAGCTAAATG-1,2B1_TCTTAGTGTTCGGCGT-1,2B1_CTTCTAAGTTGCTGAT-1,2B1_CAGGGCTTCGACCAAT-1,2B1_AGAGCAGAGTTCCTGA-1,2B1_AACACACGTATGGTAA-1,2B1_GTGGGAAAGGGACACT-1,2B1_TGAGCATCAAGGGTCA-1,2B1_TGCTGAAAGATGCAGC-1,2B1_ACTATGGGTGTCTTAG-1,2B1_ATTATCCGTTTCTATC-1,2B1_CTGGCAGTCACGATCA-1,2B1_AAAGGTAGTACCTGTA-1,2B1_AACGAAACAAGGAGTC-1,2B1_TATCGCCCATCTCGTC-1,2B1_CGAAGGATCTGCATAG-1,2B1_AGTCAACGTGGTAACG-1,2B1_CACTGTCTCGTTCCTG-1,2B1_CTCAGGGGTAGATCGG-1,2B1_CAAGGGATCTTACTGT-1,2B1_ATGGGTTAGGTAGATT-1,2B1_ACACAGTAGACATGCG-1,2B1_CGCATGGCATATAGCC-1,2B1_GTTGTCCTCAGTCTTT-1,2B1_ATCATTCCACCACTGG-1,2B1_AGTGACTCAGATAAAC-1,2B1_AGACAGGGTCAAAGAT-1,2B1_GGGTGTCGTCCGCAGT-1,2B1_GCGATCGGTGAGCTCC-1,2B1_AGATAGAAGGTCTTTG-1,2B1_AGGTAGGCACGACAGA-1,2B1_GTGGTTATCGGTTAGT-1,2B1_CTACATTGTAGAATAC-1,2B1_GAGGGTACAAGTATAG-1,2B1_GATCACACACAGCATT-1,2B1_CTGTGAAGTTCGTGCG-1,2B1_CTCTCGACAAACACGG-1,2B1_GTAACCACAGAACATA-1,2B1_ACATCCCTCTTCGGTC-1,2B1_CTGTAGACAGACGGAT-1,2B1_AAAGAACGTCTGTAGT-1,2B1_AGATGAACAAGATCCT-1,2B1_AGCTCAAAGGTTGCCC-1,2B1_TTCAATCCACGGTGAA-1,2B1_CAGCACGGTATATGGA-1,2B1_CATTCTATCCTAAGTG-1,2B1_GATAGCTCAATCTGCA-1,2B1_GTGATGTCAACCGATT-1,2B1_ATCGTCCGTGATAGAT-1,2B1_ATCGGATCACGGAAGT-1,2B1_GTAGTACCACCTAAAC-1,2B1_TGATCTTTCTGCTTAT-1,2B1_AATTCCTCATCCGGTG-1,2B1_GTAATCGTCATGCTAG-1,2B1_ATCGGCGCATGACTTG-1,2B1_ACCATTTCAGAGTCAG-1,2B1_ACGGTTACAGAGTCAG-1,2B1_ATGATCGCACCAGTTA-1,2B1_CTCTCAGCAATGAGCG-1,2B1_CCGATGGTCCCAGGCA-1,2B1_AGCGTATAGGATATGT-1,2B1_CGCATAACATTGGCAT-1,2B1_TCAGCAAAGACTTAAG-1,2B1_AAGACTCGTTGGCTAT-1,2B1_TTCGATTTCCAGTACA-1,2B1_CCCTCAAAGGTTAGTA-1,2B1_GTTATGGAGAGCAGTC-1,2B1_CACCAAACAAGTTTGC-1,2B1_GGCTTGGAGCATGCAG-1,2B1_CAGATCAAGTAGTCTC-1,2B1_CCACTTGAGGATTTCC-1,2B1_CACAACATCATGGAGG-1,2B1_GCATCTCTCATTTGGG-1,2B1_GGAATCTAGAGTGAAG-1,2B1_TTCCGGTGTAAGGCTG-1,2B1_ATAGACCTCGAAGCAG-1,2B1_CTCATTACATGACACT-1,2B1_GTGTAACAGGGAGAAT-1,2B1_CTGTACCGTATACGGG-1,2B1_TCATTACCAAACTCTG-1,2B1_TCGCTCAAGTACGTCT-1,2B1_ATCACGAAGTACAACA-1,2B1_AGTGATCAGACGGATC-1,2B1_TACACCCAGACATATG-1,2B1_GGGCCATCAAGATGGC-1,2B1_ACCTGTCAGTTGTACC-1,2B1_CGTTCTGTCGGTCACG-1,2B1_TCTACATTCTTTGGAG-1,2B1_GGGATCCGTCATAACC-1,2B1_TACACCCTCACCCATC-1,2B1_TTCCGTGGTGTTACAC-1,2B1_AAGCCATAGGTATCTC-1,2B1_GGGAGTACATAAGCAA-1,2B1_TCGAACATCCCATACC-1,2B1_TATTTCGCACCCTTAC-1,2B1_CAAGAGGCAATTTCCT-1,2B1_CACCGTTGTTAAGGGC-1,2B1_TGGGCTGTCTCGACGG-1,2B1_TCCCAGTAGACAGCTG-1,2B1_AAGACTCCACCAGTAT-1,2B1_GAGACCCTCTTGGTGA-1,2B1_TGGTGATGTAACAAGT-1,2B1_GTTGAACGTACTCGTA-1,2B1_GTGGCGTCACCCTAGG-1,2B1_GTAGAAATCATGAGGG-1,2B1_GTAGAAACACATATGC-1,2B1_TCTGCCACAGTAGTGG-1,2B1_CTCTGGTGTAGCTGCC-1,2B1_TGATCAGTCCTTCTAA-1,2B1_CGTTAGAGTGACACAG-1,2B1_GGGTGTCGTATCAAGA-1,2B1_AATGAAGTCGCATTAG-1,2B1_GCACATAAGGCGCTCT-1,2B1_TCTCCGAAGAAGCTCG-1,2B1_AGGTAGGTCTAAGGAA-1,2B1_GTTGCGGCACTTCAGA-1,2B1_ATTCTTGGTCACCACG-1,2B1_GCAACATTCCTATTGT-1,2B1_TCGGGTGGTGCCTACG-1,2B1_CACGTGGGTTGCCTAA-1,2B1_GGTCTGGGTGGGTTGA-1,2B1_CAATTTCTCACTCTTA-1,2B1_GTAGGTTCAACCCTCT-1,2B1_GACTGATTCCGACAGC-1,2B1_AAGAACATCGTGCACG-1,2B1_CCTGTTGAGTGCTCGC-1,2B1_GGGCCATCATACAGAA-1,2B1_TGAGGGAGTCGAGCAA-1,2B1_TTCCTAATCTGCGGCA-1,2B1_GGGATGAAGATCGCTT-1,2B1_TGCCGAGAGTGAGCCA-1,2B1_TCAATCTTCTCATTAC-1,2B1_ACAAAGATCCATAGAC-1,2B1_GTGACGCAGGATGGCT-1,2B1_GGTGGCTCATAGCACT-1,2B1_TCATTCACAAAGGCAC-1,2B1_GATGGAGCACTTCAAG-1,2B1_AACAGGGTCCGTACGG-1,2B1_TCGAACACAGAACTAA-1,2B1_TCCTGCAGTACCACGC-1,2B1_ATCAGGTGTACGAGCA-1,2B1_AAGTGAAGTTGCGGCT-1,2B1_GTCTGTCAGCCAGAGT-1,2B1_CACTGTCTCCGGCTTT-1,2B1_GTTCGCTGTGGATCGA-1,2B1_CTGTGGGGTCCACATA-1,2B1_TTCCTTCCAGCGTTTA-1,2B1_GTGCTGGTCTCTAAGG-1,2B1_TCTGGCTGTACAAGTA-1,2B1_TGAACGTGTGACGCCT-1,2B1_TAAGCACGTGCCGTAC-1,2B1_TGGATCAGTCTAGGCC-1,2B1_ACACTGACACATTACG-1,2B1_TGTAACGGTGGGAGAG-1,2B1_GGGAAGTTCGGTAGAG-1,2B1_AGCTTCCGTATCACGT-1,2B1_ACGTCCTGTTAACCTG-1,2B1_TGAGCGCCATCCAATG-1,2B1_TGTAACGAGGGAGGCA-1,2B1_CTTTCGGTCCATCCGT-1,2B1_TGTTCATAGTCGGGAT-1,2B1_GCTACCTAGTGATAGT-1,2B1_ACTGTCCTCTCATTAC-1,2B1_CCAATGAGTCACTAGT-1,2B1_TCCTCTTCAAGCGAAC-1,2B1_TTTCACAAGCGAACTG-1,2B1_CTGATCCGTTGACTAC-1,2B1_TAGCACACAATGAACA-1,2B1_CTCAACCTCGGCTCTT-1,2B1_CCAATTTGTATGCGGA-1,2B1_GGACGTCTCTGAATGC-1,2B1_AAGAACATCACTGTCC-1,2B1_GAGATGGTCTGGTGGC-1,2B1_TTTATGCCATTGCCTC-1,2B1_CCAAGCGTCTACCAGA-1,2B1_CATCCCACAGATAAAC-1,2B1_AAACGAAAGGGCATGT-1,2B1_TGTGCGGGTACAGAAT-1,2B1_GTACAGTTCACCGGGT-1,2B1_CCTCCTCTCAAGCCGC-1,2B1_TCAAGCAAGCCATTCA-1,2B1_TCGACCTTCTTTCGAT-1,2B1_ATCGGATCACTCATAG-1,2B1_CGGGACTAGGCCCAAA-1,2B1_TCAGTCCGTAGATCGG-1,2B1_ACTTTCAAGCTATCTG-1,2B1_CTCCTCCTCGAACACT-1,2B1_GTCATCCCACAACGCC-1,2B1_TCAGTGACAAGCTGTT-1,2B1_CGTGCTTTCGAATCCA-1,2B1_TCTATCAAGATACATG-1,2B1_TACCGAAGTTGTTGTG-1,2B1_CCCGAAGAGTCAATCC-1,2B1_GTAGCTAGTGATAGTA-1,2B1_GACTCTCAGCATGCGA-1,2B1_TTGAACGAGCCAGTAG-1,2B1_GGGTGAATCACTGTCC-1,2B1_CAACGATTCGAGCCTG-1,2B1_GTGCGTGTCATTTGCT-1,2B1_TTGCGTCCACAACGAG-1,2B1_TGATGCAAGCGAGGAG-1,2B1_GCAGCCAAGGTCACAG-1,2B1_ATTGTTCAGATTAGTG-1,2B1_AATCGACAGATCCTAC-1,2B1_AGAGAGCAGAAACACT-1,2B1_AACACACAGTAAACTG-1,2B1_ATAGACCCATAACAGA-1,2B1_ATCTTCACATCCCGTT-1,2B1_TCGAACAAGCCTGAAG-1,2B1_CCGTTCACAGCACGAA-1,2B1_TTTCACACAGAATGTA-1,2B1_TGTCCCATCATCCTGC-1,2B1_GTGCACGCAGGAAGTC-1,2B1_CTAGACAAGGGACCAT-1,2B1_ACTTTCATCCGCTTAC-1,2B1_AACGAAATCGCCGAAC-1,2B1_GTCTTTATCGAGATAA-1,2B1_CTCAATTCATTCAGCA-1,2B1_AGCGATTTCGCTTACC-1,2B1_GCAACCGTCTGTCTCG-1,2B1_GGGCCATTCACCGGGT-1,2B1_CATTGCCAGAGCAAGA-1,2B1_CGCCATTTCGCCACTT-1,2B1_ATTCCTAAGCTGTCCG-1,2B1_CTACGGGGTTGCCGCA-1,2B1_GAAGTAAAGCGATCGA-1,2B1_ATTTCTGGTAGATTAG-1,2B1_ACCAAACCAAGTGTCT-1,2B1_CTTCCTTTCATTGGTG-1,2B1_ATCACGAAGAGGACTC-1,2B1_TGTTCATCATTCCTAT-1,2B1_CTCATTATCATCGCAA-1,2B1_TTGCCTGAGACGAGCT-1,2B1_GCTTTCGAGCGTATAA-1,2B1_ACCTGTCGTTCGGGTC-1,2B1_TCGTAGATCCATCGTC-1,2B1_ACATCGAAGAGGGCGA-1,2B1_ACTTTCAGTATAGGGC-1,2B1_GTCATCCCATTGGCAT-1,2B1_ACTCTCGAGCCTAGGA-1,2B1_GTCTTTACATCGCCTT-1,2B1_GATGTTGAGTATGAAC-1,2B1_TTCCTCTGTTGCCGCA-1,2B1_GTGCTGGAGACAACAT-1,2B1_AATTTCCTCTTGATTC-1,2B1_GGTGTCGGTCGTGGAA-1,2B1_CACCAAATCCATCGTC-1,2B1_AGCGTCGTCCTTGAAG-1,2B1_ATTTACCCAACGGCCT-1,2B1_ATACCGAGTGTCATGT-1,2B1_TTTACTGTCATTTGGG-1,2B1_ACATCCCGTGAATGAT-1,2B1_AGAGAATAGCAATTCC-1,2B1_ATGCGATAGGCCTAAG-1,2B1_TCCATCGGTACGTGTT-1,2B1_GACCTTCTCACGTAGT-1,2B1_AGTCAACAGGCCTGAA-1,2B1_AACCTTTAGACCATGG-1,2B1_GGTGTTACATTCGGGC-1,2B1_TATCCTAAGGCTTAAA-1,2B1_AGCTCAATCTGCCTCA-1,2B1_ATTCTTGAGGCGTCCT-1,2B2_GCCAGCAAGGCGTTAG-1,2B2_GACATCAGTAGCTCGC-1,2B2_GGGATCCAGCCTGTCG-1,2B2_GAACACTAGCGTATAA-1,2B2_TAAGCCAGTGTTTCTT-1,2B2_GGGACTCAGACTCTTG-1,2B2_TTCCACGGTTCTAAGC-1,2B2_CCATAAGTCATTGAGC-1,2B2_CGTTCTGAGCGCCTAC-1,2B2_CTGAGGCCATTCACCC-1,2B2_TCACTCGCAAGTACCT-1,2B2_TGTGATGGTTCGGTAT-1,2B2_TTTGATCCAGTGAGCA-1,2B2_ACGTAACCACTGGAAG-1,2B2_ACGGTTAGTTCTAACG-1,2B2_GATAGCTCACCCTATC-1,2B2_GATCCCTTCGAGAATA-1,2B2_GTGTTAGAGTCGTCTA-1,2B2_AATCGTGAGAAAGCGA-1,2B2_TAGTGCATCATCGCTC-1,2B2_TCATACTGTCCATAGT-1,2B2_GTATTTCCAGTCGAGA-1,2B2_TCATTGTTCAAACCCA-1,2B2_AGAGCAGTCCAAGCTA-1,2B2_CGTAAGTCAAGGCCTC-1,2B2_GAATCGTGTGGAACCA-1,2B2_TAGAGTCCACCCTGTT-1,2B2_CATGCGGAGCTTAAGA-1,2B2_ACTACGACAATAGTGA-1,2B2_CTGCCTACAGGCTCTG-1,2B2_CCGATGGGTTGCTTGA-1,2B2_TTAATCCTCCCATAAG-1,2B2_GTCACGGAGATGAACT-1,2B2_TGGTACACATGATAGA-1,2B2_CCTCATGCAGTCAGCC-1,2B2_ATGGTTGTCCCTATTA-1,2B2_GTTAGTGAGAGGGTAA-1,2B2_TGGCGTGTCCCATTCG-1,2B2_AACCAACGTTTGCAGT-1,2B2_GAAGCCCGTCGTCAGC-1,2B2_CACTGAATCCTAACAG-1,2B2_CCCGAAGCAAATACAG-1,2B2_TAACTTCAGCTTAGTC-1,2B2_AACCTTTTCCATCAGA-1,2B2_ACAGAAATCACCCTGT-1,2B2_CAGCAATCACTTGGCG-1,2B2_TTCAATCGTTAAGTCC-1,2B2_GTTCTATTCGTGAGAG-1,2B2_TACATTCTCTACTGCC-1,2B2_CCCTTAGGTTCGCGTG-1,2B2_GGCTGTGGTAGTCTTG-1,2B2_CTGTACCGTAATGCTC-1,2B2_TTCACGCAGAGAGTGA-1,2B2_CACGGGTGTCGCAGTC-1,2B2_CAGCAGCGTGTCCACG-1,2B2_CGTCCATCATGAAGGC-1,2B2_ACTATCTTCGCCTTTG-1,2B2_TCATCCGGTCCGTACG-1,2B2_AGGTCATTCTTGAGCA-1,2B2_GAAATGAGTAGACAAT-1,2B2_AGTCATGCAACAAAGT-1,2B2_TCAAGTGCACGTCGGT-1,2B2_AGACACTTCGATTCCC-1,2B2_TCACGGGTCACTCCGT-1,2B2_TTGTTCAAGGGTGAAA-1,2B2_ATCACGATCGACATTG-1,2B2_GTACAACAGTTACGAA-1,2B2_GACTATGGTACCTGTA-1,2B2_CGTAGTACAGGTGTGA-1,2B2_GCCATGGAGGACAACC-1,2B2_CGAAGTTGTGGTTCTA-1,2B2_GAATCACCAATCGAAA-1,2B2_ATGTCTTCATCGCTAA-1,2B2_TCCATCGAGCTTGTTG-1,2B2_CATGCAAAGCGTACAG-1,2B2_GGGTATTGTCAACGCC-1,2B2_TCCTTTCTCCCGAGAC-1,2B2_TGTGCGGGTGCAATGG-1,2B2_TGCATCCCACTGTCCT-1,2B2_AGCGCTGTCAAGTCTG-1,2B2_TGAACGTAGTGAGGTC-1,2B2_AGATCGTGTTCCATTT-1,2B2_TGATCAGGTCAGCGTC-1,2B2_TCCACCACACAACGAG-1,2B2_GACCGTGCAGTGTATC-1,2B2_CTGGTCTTCAATCTCT-1,2B2_GCTACCTTCTGAGAGG-1,2B2_TTTGGTTAGGAAACGA-1,2B2_TCAGTTTGTCTGCATA-1,2B2_CTGATCCCAATTGCCA-1,2B2_GTTTACTAGTGGAAGA-1,2B2_CTCTGGTAGGCATGGT-1,2B2_CGACAGCCAGCGACAA-1,2B2_TAGGTACTCTCCTGAC-1,2B2_TGACGCGGTTGTGCAT-1,2B2_GAGACTTAGAAATGGG-1,2B2_GCACGTGAGTGCACCC-1,2B2_GCTGCAGCAAGCGGAT-1,2B2_GTCAAACTCTGACCCT-1,2B2_CATTGCCAGTAAGACT-1,2B2_CGAGTTATCATTCCTA-1,2B2_AGAAGTAAGTTCAACC-1,2B2_AGAAGTATCAAAGAAC-1,2B2_GGAATCTTCTGAGGCC-1,2B2_ATGGAGGGTCACCGAC-1,2B2_CGGGTGTTCCATCGTC-1,2B2_AGACCCGAGTAGATCA-1,2B2_TGGAACTCAGGAATAT-1,2B2_GCCCGAACATCCGAGC-1,2B2_AATGACCGTTTGTTCT-1,2B2_CGAGGAAAGCGTGCCT-1,2B2_AGCGTATCAAACAGGC-1,2B2_TGGAACTCAGTTTCAG-1,2B2_ACATCCCGTGCCCGTA-1,2B2_GTGGAAGCATAGTCGT-1,2B2_GTCACTCGTTATAGCC-1,2B2_TTGTTTGCAGCGAACA-1,2B2_CTGTGAAGTGTCCCTT-1,2B2_ACGATCACAAGCGATG-1,2B2_AGCCAGCCATCGATGT-1,2B2_CACGTTCGTAGATTGA-1,2B2_CTCCTCCTCCGCATAA-1,2B2_ATTCTTGAGAGTGTTA-1,2B2_TAGAGTCGTACGGATG-1,2B2_CCCTAACTCTGGAGAG-1,2B2_TTGAGTGTCGCAGATT-1,2B2_CCAAGCGAGTCACAGG-1,2B2_CAAGAGGGTGACCGTC-1,2B2_AAACGCTAGCACTTTG-1,2B2_TGTCAGAAGGCACTCC-1,2B2_CTCTCGACAACTTCTT-1,2B2_TCGAAGTAGCTGACTT-1,2B2_TACATTCCATGAAAGT-1,2B2_TCTGGCTTCCGAGAAG-1,2B2_CATCCGTAGTGCAGGT-1,2B2_TATATCCAGCATGGGT-1,2B2_TGTAAGCTCCCTTGTG-1,2B2_AACCTGAGTCTCCCTA-1,2B2_GTTCGCTGTGCGAACA-1,2B2_TGTTCATAGTGTTGTC-1,2B2_TTCACCGCAGGCATGA-1,2B2_GTTCATTAGATCCAAA-1,2B2_GCTTCACCAAGCTGCC-1,2B2_TTGTGGATCAAGCCAT-1,2B2_TACACCCTCTATTCGT-1,2B2_GTATTTCAGGTAAGTT-1,2B2_GCAACCGCATAGGTAA-1,2B2_AAACCCAAGCGTCTCG-1,2B2_GAGAAATGTAGAAACT-1,2B2_AGCGATTAGGCTGGAT-1,2B2_TCGTAGATCTGGTGGC-1,2B2_TCATGGAGTCTTGCGG-1,2B2_GAGCTGCAGTTGCATC-1,2B2_GGGAAGTGTCCGAAAG-1,2B2_GGAAGTGCACGCGCAT-1,2B2_AGAAGCGCATAGATGA-1,2B2_ATTCCCGCAAACTAAG-1,2B2_CGGGCATCAAATTGGA-1,2B2_TCATTACAGTATGACA-1,2B2_CTATCTAGTCTTCGAA-1,2B2_ACCTACCGTGGGAGAG-1,2B2_GTAACACCACCTCTGT-1,2B2_CCGTGAGAGGTCGTCC-1,2B2_TGTTTGTGTTTCGCTC-1,2B2_ATTGGGTAGCGGTATG-1,2B2_TGTAAGCTCAAGCGTT-1,2B2_TCTTCCTCAGCGGTTC-1,2B2_GATCATGCATATAGCC-1,2B2_ACACAGTCAGCACGAA-1,2B2_CACTGAACATGAGTAA-1,2B2_TCATTGTCACGGTGAA-1,2B2_TGTGAGTCAACTCGAT-1,2B2_TGGTACACAGGGTCTC-1,2B2_TAACGACAGGAAGTCC-1,2B2_TTCTAGTAGCTGAAGC-1,2B2_TCATTCACATGGGCAA-1,2B2_CAACCAACAGCTGTGC-1,2B2_TAACCAGTCGTAATGC-1,2B2_CTCAGAAGTTAAACAG-1,2B2_CCTATCGTCTCTGGTC-1,2B2_AAACGCTTCCCGTTCA-1,2B2_TGGTAGTGTTGACGGA-1,2B2_GCATTAGTCCATTCAT-1,2B2_GTGGAAGCATGACACT-1,2B2_CTCATTACAGGTCAGA-1,2B2_TCATGAGAGAGTATAC-1,2B2_AGTGCCGCATCTGGGC-1,2B2_GCACATATCGAGAATA-1,2B2_TGCTGAAAGGTGATCG-1,2B2_CGTTCTGTCACGGGAA-1,2B2_ATGACCACATGGATCT-1,2B2_ATCACTTAGAGTGTTA-1,2B2_GGCTTTCAGCAAACAT-1,2B2_TGCTCGTAGTCCGCGT-1,2B2_CTTCTAACAACGTATC-1,2B2_CGTCCATGTACAAACA-1,2B2_GTAGATCCAGCGTAGA-1,2B2_AGAACCTAGACATGCG-1,2B2_ACAGCCGGTGGTTCTA-1,2B2_TTTAGTCTCCATTTGT-1,2B2_GTGCTTCAGAACTCCT-1,2B2_GGTCACGAGCAACTTC-1,2B2_TCCTGCATCATTCTTG-1,2B2_CTCATTATCAACTCTT-1,2B2_ATACTTCGTTCAAACC-1,2B2_AGAAATGAGGCAGGGA-1,2B2_ACAAGCTTCGCAGTGC-1,2B2_ACGATGTCATTCGGGC-1,2B2_ATCGCCTGTTTACCAG-1,2B2_GATGCTACACTTCATT-1,2B2_TTGCATTCAGCGTACC-1,2B2_CGGGTGTGTCACCCTT-1,2B2_AGATAGAGTGTCCAAT-1,2B2_GATGCTAGTATCGATC-1,2B2_AGTTAGCTCCTTGGAA-1,2B2_TACCCGTGTTAAGACA-1,2B2_TACGGGCGTTCTAACG-1,2B2_ACAAAGAGTCGCTTGG-1,2B2_TCAGCCTGTCCAGCAC-1,2B2_ACATGCATCCAAGGGA-1,2B2_GAGAGGTCAGGACATG-1,2B2_GCGTGCACACACACTA-1,2B2_AGTTCCCGTCTACGAT-1,2B2_TTGTGGACATGCACTA-1,2B2_ATCGATGAGTTGCATC-1,2B2_GGATGTTAGACTCATC-1,2B2_ATCGTCCAGCCTCCAG-1,2B2_ATAGGCTGTCGGCACT-1,2B2_TGATCAGCATGACTTG-1,2B2_CGAGTGCTCGAGTCTA-1,2B2_GTCCCATAGTCGCCCA-1,2B2_CTGGACGAGTAGCCAG-1,2B2_TTCCTCTCAGCAGACA-1,2B2_GTAATGCCACGTGTGC-1,2B2_AAAGGGCCACCTTCGT-1,2B2_AGGAATATCTAAGCGT-1,2B2_TACTTACGTAAGGCCA-1,2B2_GTAGCTAAGTGCGACA-1,2B2_CTCATCGTCTATTGTC-1,2B2_GCACGTGAGCAATAGT-1,2B2_AACCCAATCAAACCCA-1,2B2_CGAAGTTAGCATCAGG-1,2B2_GTGTGATCATATCTCT-1,2B2_AGGAAATGTGTAGTGG-1,2B2_TCTACATAGGGTTAGC-1,2B2_CGATGCGTCCTTATCA-1,2B2_TGCTTCGGTGGGTATG-1,2B2_TCTGGCTTCTCGGGAC-1,2B2_AGAGCCCAGGAGAGTA-1,2B2_ACATTTCCAGACACAG-1,2B2_CATGAGTAGTCATGCT-1,2B2_CAATACGGTGGTACAG-1,2B2_GGGTGAAGTTACGATC-1,2B2_GCACATACAAGCTCTA-1,2B2_CCCTCTCAGGATTACA-1,2B2_TGAATCGTCAGCCTCT-1,2B2_AAAGGATTCGGACCAC-1,2B2_TACCGGGTCACCCTGT-1,2B2_TCAAGACGTCAACCAT-1,2B2_CCATAAGAGAGCATTA-1,2B2_TTTGGAGGTTGGTAGG-1,2B2_GTGCACGCACCCAACG-1,2B2_GCCCGAAAGAGCTGAC-1,2B2_CAGGGCTAGACTTGTC-1,2B2_AGCTACATCTGGCCAG-1,2B2_CACAGGCTCAGCTGTA-1,2B2_AATCACGGTGACCTGC-1,2B2_CCGGTAGTCCCAGGCA-1,2B2_GGGACCTTCTTACGTT-1,2B2_GATCGTAGTACCGGAA-1,2B2_GGCTTGGTCTTAAGGC-1,2B2_CTAGGTAGTATGTCCA-1,2B2_AGCGTATGTATCACGT-1,2B2_AGAACCTTCAATCTTC-1,2B2_GATGCTAAGGAATCGC-1,2B2_GTGGCGTCAGTATGAA-1,2B2_TGACTCCGTTAAGGAT-1,2B2_ACCAACAAGTTCTCTT-1,2B2_GGGAGATAGTAGGAAG-1,2B2_ATCAGGTGTCACGACC-1,2B2_TTTGACTGTAGTGCGA-1,2B2_AGTAACCGTTAGTTCG-1,2B2_GGGCCATGTTTCCATT-1,2B2_TTACCATGTATAATGG-1,2B2_TACAGGTCACTGTGAT-1,2B2_TCTATCAAGTGGATTA-1,2B2_AATCGTGGTCGGCCTA-1,2B2_ACTATGGCATCCTCAC-1,2B2_ATTCACTCAGCTGAAG-1,2B2_GCATCGGCAGGTCAAG-1,2B2_ATCTTCACATCTGTTT-1,2B2_CATACCCTCAGCGCAC-1,2B2_TGTTCTAGTCCGGCAT-1,2B2_AGTGACTGTCTGCAAT-1,2B2_GTGGTTATCCCGATCT-1,2B2_GTAGTACCAACTCATG-1,2B2_TCCTGCATCTTTCGAT-1,2B2_CATGAGTCAATTCTTC-1,2B2_ACCAACAAGCGTGTTT-1,2B2_GAGTTGTCATCCTCAC-1,2B2_CGCCATTTCAACGCTA-1,2B2_GTCCACTAGCCTCCAG-1,2B2_TGCGGCAGTTTCACTT-1,2B2_TGGATCACAACACAGG-1,2B2_GACGTTATCACGAGGA-1,2B2_ACTCTCGTCACTAGCA-1,2B2_CGAGTTAAGTTTCGGT-1,2B2_AGGGTGAGTCCAGGTC-1,2B2_GGTTCTCTCATGGAGG-1,2B2_TTCCGGTGTTATGTCG-1,2B2_TTTCAGTCAACGATCT-1,2B2_GTAGGTTGTACCCGAC-1,2B2_ATAGAGAAGACTACCT-1,2B2_ATGTCTTGTAGCTTAC-1,2B2_TTCTTGATCATCTATC-1,2B2_ACTTTGTAGTCATCCA-1,2B2_TTTCATGAGTTGGCGA-1,2B2_AGAGAGCTCCTGCCAT-1,2B2_TTACCATTCCGTTGAA-1,2B2_GGAAGTGTCCGACATA-1,2B2_AATGCCACACTGTGAT-1,2B2_TCATTTGGTGAGCGAT-1,2B2_AAGACAATCCGGTAAT-1,2B2_CTTCCGAAGTATGATG-1,2B2_CGGGACTAGACTACCT-1,2B2_ATGGAGGCACTCAAGT-1,2B2_GCACATAAGATTGTGA-1,2B2_GAGCCTGCAGTTAGGG-1,2B2_CACGTGGTCCAAACCA-1,2B2_TTGCGTCTCATTACGG-1,2B2_TCGCTCAGTGAATGTA-1,2B2_GAGCCTGTCCGAGAAG-1,2B2_CACGTGGTCGACATTG-1,2B2_TCATGAGTCAGCCCAG-1,2B2_TGTTCTAGTCCCTGAG-1,2B2_ACGATCAAGGTTAAAC-1,2B2_AGCTTCCTCTCTCGAC-1,2B2_GTGAGGACATACCACA-1,2B2_CGATCGGGTTATGACC-1,2B2_TCTCCGACACAAAGCG-1,2B2_GGGATCCTCTTCCCAG-1,2B2_TGATGGTGTATTCCTT-1,2B2_TGAGGTTTCGGAGTGA-1,2B2_AGTGATCTCCGGTAGC-1,2B2_CAACGATCAGCTCCTT-1,2B2_TGCCGAGGTCATCTAG-1,2B2_GTCCCATCACGTAGAG-1,2B2_AGTCAACTCGTTCGCT-1,2B2_AAGACAAAGACGATAT-1,2B2_TCTATCACAGTTTCAG-1,2B2_GCTCAAAGTGGAGAAA-1,2B2_TTACCGCAGAGGGCGA-1,2B2_ATGGATCGTGAGTTTC-1,2B2_ACACGCGTCCCATTCG-1,2B2_TTTAGTCTCTAGTGAC-1,2B2_GTGATGTGTCTAGTGT-1,2B2_CTGTATTTCAGCAGAG-1,2B2_CACGGGTTCGACATCA-1,2B2_AGGGTCCCAGCGTTTA-1,2B2_ATACCGAAGACCTGGA-1,2B2_GTCTCACAGATACTGA-1,2B2_GTCGAATCAGAAGTGC-1,2B2_ATCACGAGTAAGAACT-1,2B2_CACGGGTTCCTATTTG-1,2B2_GAGAAATAGTGCGTCC-1,2B2_GGGTGTCAGTGTCATC-1,2B2_CGGCAGTGTACGATGG-1,2B2_GGCAGTCTCTTACCAT-1,2B2_TGACGCGTCGCAGTGC-1,2B2_CGGGACTCATGACAAA-1,2B2_TGCTCGTGTACGACAG-1,2B2_CGCCATTCATAAGCGG-1,2B2_TGCTTGCTCTGGTTGA-1,2B2_TAAGCGTCATAGTCGT-1,2B2_TTCCAATAGCAGCACA-1,2B2_TCGGTCTAGACGCTCC-1,2B2_GTTGCTCGTCAAACGG-1,2B2_CTGCAGGTCAGGAAAT-1,2B2_ACATGCACAAATGCGG-1,2B2_TTTGTTGGTTCGGTTA-1,2B2_ATGGATCCATACAGGG-1,2B2_CAGATTGGTTTAGTCG-1,2B2_ACAGAAAAGGTAAGTT-1,2B2_AAAGAACTCATCCTGC-1,2B2_CCAATGAGTCAACCAT-1,2B2_AAAGTGAAGAGGACTC-1,2B2_GGTGGCTTCCTTACCG-1,2B2_CAACGATTCCCAGCGA-1,2B2_ACTGATGTCCTGTACC-1,2B2_TAGACTGAGTAGTGCG-1,2B2_CCTCCAATCACTCCGT-1,2B2_TGAGGTTTCGCTCTAC-1,2B2_TCACGCTTCCGGTAGC-1,2B2_CATTGAGGTACGTGTT-1,2B2_GTTACCCAGGGACTGT-1,2B2_TTCCTAAAGCAGTCTT-1,2B2_CAGCGTGGTCGATGCC-1,2B2_TCGGTCTAGATGGTAT-1,2B2_CAACCAACAACCAACT-1,2B2_TTCGATTTCGAACGCC-1,2B2_GTGCTGGCACGACGCT-1,2B2_GTGACGCAGCAATAAC-1,2B2_CCTCTAGGTAGCACGA-1,2B2_TCATTACTCCACGTAA-1,2B2_ACGGTTACACCCTCTA-1,2B2_TCAAGACCAAGAGGTC-1,2B2_GAACGTTGTGGAGAAA-1,2B2_GTTAGACCAGTTTCAG-1,2B2_GTCAAACAGAATACAC-1,2B2_ACAGCCGAGGTCATCT-1,2B2_AATTTCCCAGCGGTTC-1,2B2_TGTTCTACAGAGGTAC-1,2B2_AGGGCCTAGAGTGACC-1,2B2_CTCCTTTCACGCAAAG-1,2B2_CTGTATTTCCACCTGT-1,2B2_AGGGTCCCAATTGAAG-1,2B2_AAGCGAGCACTTTATC-1,2B2_TGTTACTCATTGCTTT-1,2B2_ACAGCCGAGTATTGCC-1,2B2_GGGATGAGTATTCTCT-1,2B2_GGGATGACACTGATTG-1,2B2_GGACGTCCATGGGAAC-1,2B2_TGAATCGCAGATCACT-1,2B2_CAAGACTGTCCTTAAG-1,2B2_GGGAAGTTCAGGTAAA-1,2B2_AATGGAAGTACCGGAA-1,2B2_AATGCCACATACCAGT-1,2B2_ACGGGTCAGCACGTCC-1,2B2_TCCCATGTCCTACAAG-1,2B2_GGGTGAAGTAGATCCT-1,2B2_AGACAGGTCAGTGGGA-1,2B2_AAGTTCGCAGAACTTC-1,2B2_AGCTTCCTCACCACAA-1,2B2_GCTGCAGTCAGACCTA-1,2B2_CTTTCGGAGTTTGAGA-1,2B2_TGAGGGACAATGCAGG-1,2B2_GACCTTCAGTTTCGGT-1,2B2_TCCATCGTCCGACAGC-1,2B2_GGCTGTGCACCCTTGT-1,2B2_CTCCACAGTATTCTCT-1,2B2_CACTAAGCAGCGACAA-1,2B2_GTCTACCGTTACCCAA-1,2B2_TCGTGCTCAAAGCTAA-1,2B2_GACAGCCAGTGATCGG-1,2B2_AGCCAATCACTCAGAT-1,2B2_TCAGCAATCATGAGTC-1,2B2_ATGGAGGTCACAATGC-1,2B2_ATGAAAGCACTCGATA-1,2B2_CTCAAGACAGGGATAC-1,2B2_TCACACCCAACCGCTG-1,2B2_ACAAAGAGTGTGGTCC-1,2B2_GTTCTATCACCTTCGT-1,2B2_CCTCATGAGTCGCTAT-1,2B2_TTCGCTGCATAGATGA-1,2B2_CAGCCAGAGTTGGACG-1,2B2_TGTCAGACAACCGTGC-1,2B2_TCATTCATCTTCGTGC-1,2B2_CGTTAGACATGTTCAG-1,2B2_CATGCTCGTAGCCAGA-1,2B2_GATGATCAGGGATCTG-1,2B2_TTTACTGGTCGTTATG-1,2B2_AGAGCCCGTCACAATC-1,2B2_TCATTGTCACTTTATC-1,2B2_AACAAAGCATGGGCAA-1,2B2_TGCGGGTCATGTGTCA-1,2B2_TGGAACTCACCACATA-1,2B2_TCGGTCTAGTGGCAGT-1,2B2_GCTACAAAGCTCTTCC-1,2B2_TGAGGGAGTTAAGGAT-1,2B2_AGAACCTAGGCTAGCA-1,2B2_TAATCTCCAGTAGAGC-1,2B2_CGTAATGTCGTGTCAA-1,2B2_TTCACCGCACACGTGC-1,2B2_CTGCATCTCTTCTCAA-1,2B2_TTCCAATAGCGCCGTT-1,2B2_TGAGGAGCATCGGAAG-1,2B2_AGGACTTAGTTGGCTT-1,2B2_CTCCAACGTGTAGTGG-1,2B2_GATTCTTTCTGGCTGG-1,2B2_TGGGCTGCAATCCAGT-1,2B2_CATCCACGTTGTCTAG-1,2B2_ATGCATGAGGTCCAGA-1,2B2_ACGGTTAAGAGCCGAT-1,2B2_GTGTTAGTCGTTCTAT-1,2B2_ATCGTCCCATGAATAG-1,2B2_GAAGGACGTTACGTAC-1,2B2_CATTTCACATGACGAG-1,2B2_CTATCCGAGAGCTGCA-1,2B2_GGTCACGCATGCTGCG-1,2B2_GGTGTCGCAACACAGG-1,2B2_GCAGCTGCAGAACTAA-1,2B2_GTCGTTCTCTTACGTT-1,2B2_AGAAGTACACTTCATT-1,2B2_AGGTCTAGTGGCTGCT-1,2B2_ACTATTCCACAGTACT-1,2B2_TCAAGCATCCGGTAGC-1,2B2_AACCTTTAGTGAGTTA-1,2B2_CGAGGCTGTATAGGAT-1,2B2_CATCCCAGTGCATGAG-1,2B2_CCGGTGAAGGATGTTA-1,2B2_CCATAAGTCCGGTAGC-1,2B2_GATCATGGTTGTTTGG-1,2B2_AGTCATGGTTCCTACC-1,2B2_TCAAGACAGAGAAGGT-1,2B2_AGTAACCTCTACACTT-1,2B2_TCAGGTAGTTTCTTAC-1,2B2_ACTACGACAGAGTGTG-1,2B2_TCATCCGCAGCTAACT-1,2B2_GAGATGGTCTGTGCAA-1,2B2_GTCAAGTCACCCTATC-1,2B2_TGCTGAAGTCAGTCGC-1,2B2_CACCGTTCACTATCCC-1,2B2_TTGCTGCAGCCGTTGC-1,2B2_AGAGCCCCACAGTGTT-1,2B2_AACCACAAGAAGTCAT-1,2B2_AACCATGCATCGATAC-1,2B2_TTCTTCCGTGATATAG-1,2B2_ATGCGATTCACCGGGT-1,2B2_CATACAGAGTGAATAC-1,2B2_GTCCCATTCATGCATG-1,2B2_CACGAATGTTCACGAT-1,2B2_CTAGGTACAGTTTGGT-1,2B2_GACGTTAGTGTACAGG-1,2B2_AAAGGGCGTCTGCGCA-1,2B2_CTGCCATGTTAACAGA-1,2B2_CTGTACCCACTCCCTA-1,2B2_TAATCTCGTAATTAGG-1,2B2_AGTACCAGTGTGATGG-1,2B2_ATGACCATCTTTGGAG-1,2B2_TAGGTACCAATAGTGA-1,2B2_CGTTGGGAGTAACCGG-1,2B2_CCCTGATCACACCGCA-1,2B2_AGTGACTTCTGCACCT-1,2B2_GCTACAAAGAACGTGC-1,2B2_GACATCAAGAGCCGAT-1,2B2_AGTACTGTCTGTACAG-1,2B2_AACCATGTCATTGCTT-1,2B2_CCCTTAGTCCATCACC-1,2B2_CTTACCGCATGGGAAC-1,2B2_CGTTCTGGTAGAATAC-1,2B2_AGCGATTGTCTGTTAG-1,2B2_AGTCAACAGGTAACTA-1,2B2_AGTCAACTCGTCAAAC-1,2B2_ACCTGAACACGCTGCA-1,2B2_ACACGCGAGGACTATA-1,2B2_GTATTTCTCTAAGCGT-1,2B2_TAACGACTCCACAAGT-1,2B2_CAGTTAGTCGTAGTGT-1,2B2_GTAGCTAGTTGGAGAC-1,2B2_CTGTACCCACATAGCT-1,2B2_ACAGCCGGTGAGTAGC-1,2B2_CATGCTCCAGCCGTCA-1,2B2_TACCTGCTCCATCTAT-1,2B2_CGTTCTGTCTGGGCGT-1,2B2_CATGGATCATGTCTAG-1,2B2_CTATAGGGTCCTTGTC-1	2B
2B_clone_89	13	39	GCTACTTTAGCAGAAA,AGGGCACGGAGAGTCA,AGATGTTGCAGTGAAC,ATCAACAGATTAAAGT,GGAAAGGTCGGTATGG,ACGCGAGCCTACAAGC,GCCAGAAAAATTGTAA,AGTTCGTTATACAGAA,AAGACTACGGTAGGGC,AGGGCGAACTATGAAG,CATTATGGGAGTGATC,CTTGGTATCGTAGGTG,GTGGGGCTACAAGTGG	2B1_GTAGTACTCGCAATGT-1,2B1_CAGCCAGCATGTGGCC-1,2B1_CTCAGGGAGGTCTTTG-1,2B1_TGTGGCGCAGACTGCC-1,2B1_AGAGCAGGTGCCTGAC-1,2B1_ATTCAGGTCCATTTGT-1,2B1_ACACAGTAGCGTGTCC-1,2B1_TTGTTCAAGTGGACGT-1,2B1_GTCAAACCAGGCTACC-1,2B1_CGGGCATGTCCGGTCA-1,2B1_ATAGGCTAGTTCCTGA-1,2B1_ACGTTCCGTCAGTCGC-1,2B1_CTTGATTCATGTCAGT-1,2B1_TGGGCTGTCTGCTGAA-1,2B1_GCTCAAACACGGTAGA-1,2B2_CGTTCTGGTCTAACGT-1,2B2_TACATTCGTCGCGTTG-1,2B2_TGCATCCGTGTCTTAG-1,2B2_GGTTGTACATGAAGGC-1,2B2_CCACTTGGTGCATACT-1,2B2_TATCTTGTCCAGGACC-1,2B2_AACCTGATCCCAGGCA-1,2B2_AACCACACACAGCTTA-1,2B2_AGCGCCAAGAGAGGGC-1,2B2_CTCAGTCTCGTAGAGG-1,2B2_TCAAGTGGTGTTACTG-1,2B2_AGAAATGGTTCCAGGC-1,2B2_AGACCCGGTCAAAGCG-1,2B2_GAATCACAGCGAGGAG-1,2B2_CTCATCGGTGACTGAG-1,2B2_CAGGGCTGTGAAGCGT-1,2B2_AGCGCCAGTATGAAGT-1,2B2_ATTCCTACAGCTGAAG-1,2B2_AATGGAAAGCTAGCCC-1,2B2_AGTAGTCGTACGAGTG-1,2B2_TTGTTTGTCGATTGGT-1,2B2_GGAATGGTCCGTCCTA-1,2B2_GGTGAAGTCCTCATAT-1,2B2_TTGTTGTTCGGTCTGG-1	2B
2B_clone_93	13	34	AAGCGATTAATTCTGA,AATCCGATATTTGTAA,GTCTATCGATCACCAC,GGTAATTCAGTTGAAC,AGGACATCGGTGATTT,GTTGCTTTACTTCTAG,GGTTCTATCGTAAGGG,GACTATAGCCTCAATG,GTACATTTAAGGCATT,GGCTATTTGGCACTTG,ACATATCTATGGATTT,ACATATTAGTATCCTA,GTCGGAGAAAGTGGGG	2B1_TCATTTGCACCAGCGT-1,2B1_CACGAATCACGCAAAG-1,2B1_CTCCTTTCATCAACCA-1,2B1_TCATTACTCGAACCTA-1,2B1_GTCATCCAGCCGAACA-1,2B1_AAAGAACGTGCATTTG-1,2B1_GAATCGTGTCGGTACC-1,2B1_ATACTTCGTAGCTTGT-1,2B1_AACCTTTAGTCATAGA-1,2B1_TCTGCCAAGAGTTGTA-1,2B1_AGTGACTTCATGTCAG-1,2B1_TACATTCCAAGTGCTT-1,2B1_GATGGAGCAGAGCGTA-1,2B1_TGAGACTTCAGACTGT-1,2B1_TTCAGGAAGTGAATAC-1,2B1_TCCGTGTCATATCTCT-1,2B1_CTGCCATCAGACCTGC-1,2B1_CGAGGCTTCGGCAGTC-1,2B1_AGGTTACTCGCCAGAC-1,2B1_GACTGATGTTGGATCT-1,2B1_AATGGCTCAAGTCCCG-1,2B1_TAGGGTTCACTAGGTT-1,2B1_TGCTTCGCACTGAGGA-1,2B1_CGCATGGTCGCCGATG-1,2B2_ACTTCGCCAGGTATGG-1,2B2_TCTATCAAGATTAGCA-1,2B2_AGAAGCGTCATGGTAC-1,2B2_TTTGTTGGTGCATTTG-1,2B2_TTTCACAAGATAGCTA-1,2B2_CTCTGGTTCTAAGAAG-1,2B2_GTTACCCAGTGATTCC-1,2B2_ATGCATGCACTTCAGA-1,2B2_ACCACAAAGCATGCGA-1,2B2_GAACGTTCACGCGGTT-1	2B
2B_clone_186	13	7	CCATGTAAAGTTAGCA,GAGAAGTGGTGGCAAT,AGGCCATCCGGAAGAC,ACTGAGAGGGGAGTGT,GTTAGAAAGCAACTTC,CGCCAAACATTGCTTA,ATTAAGTAGTAAATAA,ACTAGCGGCGAGGAGT,GACTCAATGGGTCATG,ATAGGGAAAGTTGTTA,CGATGCGGAGGTATTA,ATGGCCGAGTTGGGGG,GGTACTATAAGAATTG	2B1_TGAGGTTAGGTCGTAG-1,2B1_AAAGAACGTGCGTGCT-1,2B1_CAATTTCCATCGATCA-1,2B1_TAGGTTGGTGCCTAAT-1,2B2_TCAGTGAAGTCAGGGT-1,2B2_AACAACCAGTGGTGAC-1,2B2_ATCGGCGGTCGTTTCC-1	2B
2B_clone_202	13	23	ACCGCGTAGTGGGAGC,CAAGATAAGGATAGGT,CCGTGGAGAAACAGAT,AGACATTGGGTTCTAT,CACTCTTTGAGTATCT,AGTGACTTAGTCAAAT,CCGAAAGGGGGTGGGT,GTTTGTATGACGCACT,GCGGCGAAACGGATGC,AGCACTGACTCAGTGG,CTCCGTCGGGAAGTTC,CTGGAGGGGTGAGTGT,ACGAGTAAATCCGAGG	2B1_TGTAGACGTATGAGAT-1,2B1_CATTCCGCAGCAGTCC-1,2B1_ATCCCTGTCCTTATGT-1,2B1_GCCTGTTAGTAGGATT-1,2B1_GATCAGTTCAACTACG-1,2B1_AGCGATTCATTGAGCT-1,2B1_CTGGACGGTTGTGGAG-1,2B1_TTCTCTCAGTGGTTGG-1,2B1_ATGCATGAGCTGGCCT-1,2B1_TCTACCGAGCGGCTCT-1,2B2_CACGTTCGTTACACAC-1,2B2_AGTACCAGTTTCTATC-1,2B2_TGCAGGCCAACCAACT-1,2B2_TCATGAGTCTGGGAGA-1,2B2_CACTAAGGTCATGGCC-1,2B2_CGAATTGAGGCCACCT-1,2B2_GTTACCCGTACGATCT-1,2B2_TGCTTGCGTAGAGTTA-1,2B2_ATCTCTATCGCCAGAC-1,2B2_TACAACGAGTTAGTAG-1,2B2_ATGATCGTCATCTATC-1,2B2_AACGAAAGTAATGCGG-1,2B2_GCTCAAACAACTCATG-1	2B
2B_clone_243	13	13	CATCGGTTATGTCATC,GGAGGGTGCCGTCGGC,GTGCGCTACCTGAGTC,GTTCACATGTGGCGAT,GCCTCGTTCCAACTTG,AGAAATAGCGAAACGC,CATTCAAAAAGTCTTA,ATTAGACCGTAAGTAA,ATAAATTTGAATGACT,CGAAAAATGAGCCTAA,ATAACTTTATGGGTTT,AAGAAGCGATTGAATT,ATCTAATAATCGCTTC	2B1_ACATCCCCACTGCGTG-1,2B1_ATGGTTGCAAGCTACT-1,2B1_ATTACTCGTCATCGGC-1,2B2_CCCTCTCTCATCGTAG-1,2B2_GAGGCCTCACTAGTAC-1,2B2_CTCAGTCCACTCTCGT-1,2B2_TGGGTTAAGCCTAGGA-1,2B2_ACTACGATCTTGGTGA-1,2B2_GACAGCCAGTGGTGGT-1,2B2_CCACCATGTGCCGAAA-1,2B2_TACGGTAGTGTCCATA-1,2B2_TGCAGTACATGGTGGA-1,2B2_TAACTTCAGTAGTGCG-1	2B
2B_clone_283	13	9	CGAGCCAAAATAACGT,CGGTGATACTTCAAAC,GTTAGTTTCCTTAGTA,GTTAGTCGCTGGGCCT,GCCCAATTCAAAGCTT,CGAAACGTGAAGGTGG,CATGAACACCTTACAG,ATTAACAAGCAAAGAG,AGGCAGGTGGATGTGG,CTCTGGTAACCTGGTT,AGGTGACGGACTCCAG,GTTACTAGCGCTAGTG,AGATGCTGCTCTGAGT	2B1_TTGTTTGAGACATGCG-1,2B1_TCGACCTGTGACCGTC-1,2B1_ACCTGTCAGAGCATTA-1,2B1_CGAATTGCAGAACTAA-1,2B2_CGTCAAATCCCAAGTA-1,2B2_AAGATAGAGCTGGTGA-1,2B2_GTCCACTCAGCGAGTA-1,2B2_GAAGAATCACACTTAG-1,2B2_TGTCCCAAGTAGCAAT-1	2B
2B_clone_291	13	3	GTTGATTAAGTCGGGA,ATTACCTGCTTTGTAC,ATGAGATACAAACGCT,GCCAAAGCAGTAATTT,GAATCCGCGATGCTGC,ACTGAATGACAGAAGT,ATATGATTGTGCGAGG,GTTTCGACCCTGATGT,CTCTGGCAAAACCGCG,CGTAGTACCTTCGGAT,GTAGAGAGGCATGGGG,GGCGACAAGCCCCACA,CAAAGGTAGGTACATG	2B2_TGTGCGGCACACGTGC-1,2B2_ATCGCCTCATCTAACG-1,2B2_TGTGAGTTCGCTTAAG-1	2B
2B_clone_334	13	18	GATAATCTATACGATT,GGGAAGCACCCCGATG,GAGCGCCTGCCGGGGG,AACTGTGAACGAGGAC,AAAGAACGATAGAGAA,ATATATTCGTAAAGTA,CGGTGGGCATATGGAA,GCGGGGAAGTCCACGA,CTCTATGGCTCCGATC,AGTGGTGTCCAGGTAC,ATTAGAACATATATTT,CTAGGTCGCGTACGTA,AGGCGTGTGGGGGCTT	2B1_TGTAGACTCGTTCTCG-1,2B1_GCAACCGTCAAAGGTA-1,2B1_AACGAAATCCGGTAAT-1,2B1_TTCCTCTGTGCCGTAC-1,2B1_ACACCAAAGCAGGTCA-1,2B1_AGAGAATTCCCGTTCA-1,2B2_GCCGTGAGTTGGCCGT-1,2B2_CGTGATAAGGTCATTC-1,2B2_TTGAGTGCACAAGTGG-1,2B2_TATCAGGCAGCTTCCT-1,2B2_ATTCGTTAGATTGAGT-1,2B2_GTGGAAGTCTGCATGA-1,2B2_CGTGAATGTGCCTGCA-1,2B2_TCACGGGAGTAACCTC-1,2B2_TCTTAGTAGCTAGAAT-1,2B2_TCCCAGTTCGGCAGTC-1,2B2_GTCTTTACATCTATCT-1,2B2_GGGTCTGTCGATTGGT-1	2B
2B_clone_373	13	4	GGGCCGAACATAGTGT,AGTTGATTAGAGGATT,GTTGATTCATGCGTCA,AACTGTAAAAACGAGG,AAATCCGTATTGACTT,CTATGACTCTTCGAAT,ATAACGTCGGGGGAGT,GGTCCTTAGGTGAAAT,AGTCCGAGGTGAGGTC,GTGGCGCTCTAGGATA,AGAAGCCGCGAAAAAT,GTATCTTTCAGAATTA,GAGGCCATGGCCGAGC	2B1_CAAGAGGGTGAACCGA-1,2B2_CGTGAATTCTCTGCTG-1,2B2_CACACAACAAATCGGG-1,2B2_TTCCGGTTCACTTGGA-1	2B
2B_clone_468	13	7	AGAAAACAGTCTATAG,GGGCAGCGAGTCGATT,CGTCAGGGGGTACGGG,GAGGGAAGACGCGCGT,GCCAGATAGGGTGGGT,CGCTGTAAATCTCGGC,CGACGACCCGTGCATG,GGGACTCAGTAAGGAA,AAGTAAAGGTGGGTGG,CCATGGGCGTAGGTGA,GATTATGTATCTAAGG,AAAAAGGAATATGTAG,AATGCAGGGTTGGGGC	2B2_GTCATTTGTGTTAACC-1,2B2_TTCGGTCTCGGTCTGG-1,2B2_ACCTGTCAGCACCCAC-1,2B2_TACAGGTCATAGATGA-1,2B2_GATGAGGGTAGTGCGA-1,2B2_TACTTGTAGAGATTCA-1,2B2_CCTCCAATCCATATGG-1	2B
2B_clone_500	13	4	CCCAAGGCAAGGGTTC,ATCGAGAGACGTACGC,GACCGAAGGGTTAAGT,ACCCCCTCGGCCGTAG,GATTGAGTACGCCTTC,GATGGTGCGCAGAGTA,GGCAATTTAAGGAGTT,CTCTATAGAATAATGA,GTCGAATTAGACAGCG,GGGCAAATAATGCTCA,CGCCCCCGGGATACCC,ATGCAGGAAGCAGAAG,ATTGCCACATGTGTCT	2B2_GGTTAACAGTATCCTG-1,2B2_GTTATGGAGACGCATG-1,2B2_TACGGGCAGCGCCTCA-1,2B2_TGGAGAGCATCCCGTT-1	2B
2B_clone_84	12	5	GTAAACTAGGTGATCT,AACACAATGTGTGGGT,ATCTGGGCGATTGCGA,AAGAGATAATTAACTA,GATTAAAAAATTCGAC,CTGGATTGCTAAAGAC,CGGGGCTCGTTAGGAG,CGACGTGAATGTAGAC,GTGTGTATCCAGCCGT,ATAAGTCAGCGCATTG,GTGTGTAAAATTATGG,CCGCGACTCAAAAGAA	2B1_CTGGCAGTCTGCTGAA-1,2B1_TCAAGTGGTAGATGTA-1,2B1_GACCGTGCAAGTAGTA-1,2B1_CATACAGTCTCGACCT-1,2B2_CGTTAGACAAAGGCGT-1	2B
2B_clone_110	12	5	GCGAAGATGTCCCTGT,AAATGTTTCATTATAA,GCAGCTAGAACGATTA,AAGGAAGTATTGCAGT,CGTCCTATCCGAGTAT,ATGAAGATGATTCCTC,GTGAAGGCCTTACTAC,GTGTCATTGTCTGGAA,CCGAGTCTAGTGGAGG,CCACCTAAATCGCGAT,ATTCGAGAAGTAGAAT,ATGTCGTTCTCCATGT	2B2_AGTCACAGTCTATGAC-1,2B2_CATCGTCTCCTCAGGG-1,2B2_CTACCTGAGTAAACGT-1,2B2_AAAGGTACATTATGCG-1,2B2_GCAACATGTAATGATG-1	2B
2B_clone_139	12	8	CATGCAAGATGCATCG,GCCGGGGAGTTTAGAG,CATTCGTTAGTGAATT,ACCTGTGCGAGTAAAT,ACCGAGCCCCGTGAGA,CAAGAAATATGAATTT,CATGGCGTGAATGTTG,GTTTATGGAGGTGAGT,GAAAACGGCAGTGTAG,CCTGCAATAAGTGTTG,ACTGGGCCCAGGGGGG,ATTGCTTCACTAGTCC	2B1_AGAACCTAGTTGTAGA-1,2B1_GGGTCTGCAGGACGAT-1,2B1_AGGCATTGTACAAACA-1,2B1_ATCGGATAGGGAGTGG-1,2B1_TGTCCCAAGGCCTAAG-1,2B2_ACGATGTCAGCTTCCT-1,2B2_TGACTCCTCGAGTTGT-1,2B2_GAGGGTAGTCACCGAC-1	2B
2B_clone_238	12	3	CTGGGTTAGGGGGGGG,CCCGCTCCGAAGGCGC,CGGAGCCCAAATGATT,ACCTAGGCCAAGCTTC,GCATCAGCGTCTATCA,GTTTACTAGACTATGA,GTTGCATTACATCTCT,ACTCATGGCGGTGTTT,CTATGATCAGGTCATA,ACTAGTAACATAAATT,GTGTGGCACGTTCGTA,ATTAGGTTGACACTAT	2B1_TACCGAAGTTCCCAAA-1,2B1_GTGCTTCCATTCTCTA-1,2B1_AAGCATCAGAGTCACG-1	2B
2B_clone_464	12	3	GTTTCGTGAAGAAGAG,CCCGCTCCGAAGGCGC,GCTACGCACATGCTTA,CATACGATGTTTGAAC,GGAGAATAGTTAGGGT,AGTAAAATATCGAGTG,AGTTCCTCCGTACGAT,GTACGATAGACGAGAG,AGGGATTAAAGTATTG,GCTTGAGTAAGACGGT,AAGAGACCCGTGATGT,ATAGATAGGTTCCGTG	2B1_TGTTGAGAGGTTAGTA-1,2B1_CGAGGCTAGCGGACAT-1,2B2_TCGACCTGTTACGGAG-1	2B
2B_clone_473	12	2	GGTTGTAAAAAACCTA,GTGGGTTCCTTGAAGG,GAAGACAGAAGGGTTA,ATAAAAGTAAGTAATA,GGAGCGACGCTGAGGG,ACGTGGTTGCTTGATC,GTTTCCCAGTATATTC,CAAGCCGCCGAGAGAT,GTGAGAAGGTGTGAGA,GTGGAACTACTTAATG,AGGGAGATAAAGGTCG,GAAAGTTGGGCAATAT	2B2_TGGTACACAAGATTGA-1,2B2_TTCTTGATCCTCACTG-1	2B
2B_clone_527	12	5	CGGCAGCCCCGTGTTG,ATTTACTGGGTTAGCC,ATTTAATGGGGTAGTC,ATCAAGAGGTCGGGGA,GGGGAAATATTACCAG,AGGAATCTACTCCATA,CGTCGAAGCGGACTTC,CTCTACATGATAGGCA,GTTAGCTGCCCAGCGA,AAAAAGCGACTAATAA,GGAGAATGAAGAAAAG,CTGCGTCAAACAAAAG	2B1_TCCAGAATCACGGAGA-1,2B2_CTGCCATTCCCTTCCC-1,2B2_CGGGCATTCGATTCCC-1,2B2_TCGGTCTGTGTCACAT-1,2B2_GTTGCGGCATGGGAAC-1	2B
2B_clone_586	12	2	GAGCCTATATTAGCAC,GGGACGTTCAGAGATG,GGGGCAGAATTAAGTC,CTGGAAGTGGTGAGGT,ATTCCATCAAGGAGGT,CTCAGATGATTCATAA,CGAGAAAGGTGGCGGT,ACCTGTGAATTTAGGC,AATAATTTATAGCCTT,AGTAATGGACGTACCT,GGCTGTCAAAGTATGG,AAGGGTTTAACCATAA	2B2_GTCTGTCAGCGATTCT-1,2B2_AAGGTAATCCTGTTAT-1	2B
2B_clone_28	11	26	CAGTGTTTACTCATAT,ATTTGTGAAAGCCGAG,CATAGATTAAGCGGAG,CAATCTATGCTAATTG,ACAAGCCAAGCTGCGC,ATTTCCTCGCTTGTCG,AAGAGCTAACACGAAG,GACTATTTCTATGGGA,ATGCGAATATGTCAGG,AACACAGAAGTTATCG,CGTTGTAGGTGTCTAA	2B1_AATGGCTGTATCGAAA-1,2B1_TGGATCATCCTTCACG-1,2B2_CCGAACGTCTCCACTG-1,2B2_TCTCACGAGCGTTCCG-1,2B2_TTGTGTTGTCATCCCT-1,2B2_CTCCACACAATCTCGA-1,2B2_CATAGACAGCCTCGTG-1,2B2_CGGAATTCACCGTCTT-1,2B2_TCGGGACAGTCTTGGT-1,2B2_CATGGTAAGCACTCGC-1,2B2_TTAGTCTAGCTGACTT-1,2B2_GACCTTCAGCCGGATA-1,2B2_TCATCATTCCGCACTT-1,2B2_TCACACCTCACCGCTT-1,2B2_CCCGAAGTCAAAGACA-1,2B2_TAAGTCGAGAAGGTAG-1,2B2_GCTACCTCACCAATTG-1,2B2_TCGATTTCATTCTCCG-1,2B2_CTTACCGGTGAGATTA-1,2B2_TCGACCTTCGGACCAC-1,2B2_AATCGTGGTAGACAAT-1,2B2_AGGTGTTAGACCCTTA-1,2B2_TGGATCAGTCTCGGGT-1,2B2_AGCCAGCCATGCCGGT-1,2B2_TAGGTTGGTTAGGCTT-1,2B2_TTGGTTTCACAGCGCT-1	2B
2B_clone_69	11	28	GAGACGCTGTGAGAGG,GTTTAAAACGCGGTAT,GCAAGTGCGAGCCATG,CGAAATGACTAGCGGC,ATCTATGTAGTAAAGT,GAAGGTCGGTGGGGTA,CCAAGCTAAGCGCACG,ATTTACTAGTTAAATT,CCTCGAATCCAAAGGA,CTGTATTACTACCATT,GTAGACCCAAGTGAAT	2B1_CACTGAACAACGTTAC-1,2B1_AAAGGGCAGCGTGCCT-1,2B1_TTGGTTTCATGGGCAA-1,2B1_AACTTCTTCTTCCGTG-1,2B1_GGTCACGTCCCGAGAC-1,2B1_GAGTTACGTCGAACGA-1,2B1_GGGACCTCATCGATGT-1,2B1_ATTCAGGAGATTGACA-1,2B1_GTAGGAGAGGGTTGCA-1,2B1_CTCTCAGCATTCCTCG-1,2B1_CTTGAGAAGATGCTGG-1,2B1_TGTCCACCAATAGTGA-1,2B2_TATCGCCCAGCATCTA-1,2B2_CGGAACCTCCGACATA-1,2B2_CACTGTCGTGTTAAAG-1,2B2_GTACAGTCACTGAGTT-1,2B2_GCAGTTATCCATCACC-1,2B2_GTCAGCGTCCCGAGGT-1,2B2_TAGGAGGGTTTCGACA-1,2B2_GTTAGACTCGCTACGG-1,2B2_CTACTATCATATAGCC-1,2B2_CTTCTAAGTACAAGCG-1,2B2_ATTGTTCGTCGGCCTA-1,2B2_CACCGTTAGGCTAGCA-1,2B2_GTTAGTGTCGCTTGCT-1,2B2_GTAGATCTCTTTGCAT-1,2B2_GAAGCCCGTAGCTCGC-1,2B2_TTACGTTAGCACCTGC-1	2B
2B_clone_127	11	9	GGATCAGGATTGGGAG,GGGGAGGTAGTAATTG,AGGTGTGGAACAGGTT,AAGGGAGAAAAAAATT,CAGGATTCATTCGGGT,AAAAGAGGCGAAAAGT,CTCGGCAGGAGTGCAG,AAGCAGTTGTCCCCTG,AGCTCGGTCCAGAGAG,GCAGGCATCGTAGGGG,CGATATGAACATAAAA	2B1_TCCACGTCAGCTATTG-1,2B1_AGGAATAAGGCGCTCT-1,2B1_ACAACCAAGCTGCGAA-1,2B1_CTCCCAAAGTAAGCAT-1,2B1_GCAGCCATCATCGCTC-1,2B1_AGGGTGACACTACGGC-1,2B2_CTCTGGTCAAACAGGC-1,2B2_TATTGGGTCAGACCTA-1,2B2_GGGTATTAGTATCTGC-1	2B
2B_clone_133	11	10	AGACGCTCACAGACGC,AACGGTTCAGTGAGGG,ATGGCGGGGGTTATTG,CACTGTCTGGCCATTA,GGGCATCACGCCCCAA,GGTAAGTTAGTAGTGT,AGGTGTGGAACAGGTT,CTTTCGAGAGTTAGAG,GTAAAGGACAATAGGG,ATCAGGTCATATGTGG,GGTGGCTACGAGGCCC	2B1_AGGAATAAGAAATTGC-1,2B1_CTCGAGGGTTTAGTCG-1,2B1_AGTAGCTAGATACAGT-1,2B1_GCTTGGGCAGCTACAT-1,2B1_TCGGTCTGTACTCGCG-1,2B1_GAAGTAACAAGCAATA-1,2B1_TCATACTAGAGATGCC-1,2B1_ACATGCAGTTAAACCC-1,2B2_ACACGCGTCGTTCTGC-1,2B2_TTCCTTCCAACCAGAG-1	2B
2B_clone_225	11	26	AACCCAAGAGAGGAGA,GGGGGAAGATGCGAGC,GTATACGTGGGGAGAA,AGCAAAGTGCTGATTT,ATCAGTGAACTTGTTT,GCGGGTGAACTGAGTG,GATTGTGTAGTGGGTC,CCGACGAGGCACAGAG,GTGGATGGGCGTATGA,AGGGGGGTACGTGGTA,GTGTGCGAGGTAGGGA	2B1_ATGCGATTCCTAAACG-1,2B1_GAGACCCTCACCTACC-1,2B1_TTGTGGAAGGCTCTAT-1,2B1_ATTCCCGTCAGACCGC-1,2B1_TTAGTCTGTTGCCATA-1,2B1_AGATGCTTCACCGGTG-1,2B1_CGTGTCTGTAGCGTCC-1,2B1_ATCCGTCGTCTGATAC-1,2B1_CTCATGCTCGCGCTGA-1,2B1_AGGTTGTTCGATGCAT-1,2B1_CTCCTCCTCCGAGTGC-1,2B1_GGCACGTGTGCATTTG-1,2B1_TACTTCAGTCGACTGC-1,2B1_AGTAACCAGAGATGCC-1,2B1_CCTCTCCCAGACAATA-1,2B1_ATCTCTATCGAGATGG-1,2B1_TGCCGAGAGATCACTC-1,2B2_CGCATAATCTCGTCGT-1,2B2_CCCTGATGTAAGATCA-1,2B2_ATCGGCGTCGCATTGA-1,2B2_ATACCTTGTCGAGTGA-1,2B2_ACCGTTCGTGCACGCT-1,2B2_ACCTGTCAGAGCCTGA-1,2B2_TACCGAATCAGCTCTC-1,2B2_TGCAGTACATTCTTCA-1,2B2_GTCCTCACAACTCCCT-1	2B
2B_clone_255	11	11	CTACAAGCGTGCCTCG,ACAACTAAATAGAAGT,CATGAACTGTATGAGT,CATTGGACACAAGGCA,GGGAATGCAATGGTAT,GGCTGTCTCTACCAGA,AAATGTGACGTTATCG,GAGCGTGTCCAGCCAT,CTTTCAACATGCCAAT,GCTTAGCTACAGGCAC,CGTAGATCGAATGGGG	2B1_AGATCGTGTGACTATC-1,2B1_GAAACCTGTACGAAAT-1,2B1_CGTCAAATCTTCCCAG-1,2B1_GATGGAGTCATTGAGC-1,2B1_TGCACGGTCAACGAGG-1,2B1_CTCCTTTAGTAGACCG-1,2B1_CATTCATCACCAGGTC-1,2B1_GATCGTAGTGCCAAGA-1,2B2_CGCAGGTTCCTATTGT-1,2B2_TACCTCGTCGTCCTTG-1,2B2_CATTCCGAGACCAAGC-1	2B
2B_clone_261	11	25	AGCACGTCGAATGAGT,GCACAATGATTAATTT,CTTAGGCAGCTAATAT,CAAAATGTCAATCGTT,GCTCAGTGATGCAGAG,ACGACTTAATATCCTG,CACGGATGAGTTGATA,CATTCTCTGAAGATAG,ATGAACTGCCACCCAC,GGCTAACTGCTTCAAA,AGAGGGGGGTCTGTCC	2B1_CGTAATGGTACTGAGG-1,2B1_GGTGAAGCACCAGCCA-1,2B1_AGGGTGACACGTACTA-1,2B1_TCTGCCATCTTGGCTC-1,2B1_TTGATGGTCGCCAATA-1,2B1_AGGATCTGTAGCTTAC-1,2B1_ATTTACCCATGGGTCC-1,2B1_GTCTACCGTTAAACCC-1,2B1_CGAGGAATCGAGTGGA-1,2B1_AAAGAACAGCGGATCA-1,2B1_TAAGCCAGTGTTCGTA-1,2B1_TACGTCCCAAGAGTAT-1,2B2_GATGAGGCAGGTTACT-1,2B2_TACTTCATCATCTCTA-1,2B2_TTCCTTCGTGTAACGG-1,2B2_CAAGAGGTCAGCCCAG-1,2B2_AAAGGTAAGCCGTAAG-1,2B2_ACATCGAGTATGTCTG-1,2B2_CAGCAGCCAAGTGGAC-1,2B2_GGTGGCTGTCATCTAG-1,2B2_CATTCATAGGTATAGT-1,2B2_TGACAGTTCGTAGTGT-1,2B2_GATTCTTGTTCCATTT-1,2B2_TCGCTCACATCCCGTT-1,2B2_TGCTCCACAATAGAGT-1	2B
2B_clone_318	11	42	GGCCCAGGGCACGGGA,GCAACAAGGGGCCCTG,AATTGTGAGCTTCGGC,AAGAGTCGAGATGTTT,CGAGGATTGTGGAGTT,CCCCAGCGGTCGGCGC,GTTGGTAGGCATAGCA,GGAAAATTCGCTGAAC,ACAAAACCGGAGACTA,ATAGGTTTAGTTCTAT,ACAGGTCTATTAATTC	2B1_GCTTTCGTCAACTGAC-1,2B1_AGCATCAAGCGCATCC-1,2B1_CGAGTTACAGTTGAAA-1,2B1_CTACATTTCTTGCAAG-1,2B1_CTGCATCCAGGTTCAT-1,2B1_GGCACGTCACATCCCT-1,2B1_ATCGTAGAGATGTTAG-1,2B1_CCACTTGCACCGTGGT-1,2B1_ACTATTCCAGTCCCGA-1,2B1_GTCCACTTCCGTGTCT-1,2B1_GGTGGCTTCTCCATAT-1,2B1_GGGTCTGCACAAATAG-1,2B1_GAGCTGCTCTGGCCAG-1,2B2_AAGGAATTCGCGGTAC-1,2B2_GAGTGTTAGGAAAGGT-1,2B2_GCACGTGGTTAATGAG-1,2B2_GTCTACCAGATCACTC-1,2B2_GGGATCCTCCATTGGA-1,2B2_AGTCTCCTCCATAAGC-1,2B2_TGGGAAGAGTCGTCTA-1,2B2_TAGTGCACATCCAACA-1,2B2_CCTTGTGAGCGATGAC-1,2B2_GAGAGGTAGTTCGGTT-1,2B2_AGATCCATCAGCTGAT-1,2B2_CACAGATAGATGGTCG-1,2B2_TAAGCACAGCACCGTC-1,2B2_TTAGGGTGTGCAACGA-1,2B2_TACGTCCTCCGAGATT-1,2B2_CTTTCAAAGTGAATAC-1,2B2_TTTACCAGTATCGCGC-1,2B2_TTGGGCGGTCAAGCGA-1,2B2_TGTTACTAGTAGATCA-1,2B2_CAGCAATCACTGGCCA-1,2B2_GTCTGTCAGATGCCGA-1,2B2_AGCCAATCAGTTGTTG-1,2B2_TCATATCGTTATTCTC-1,2B2_AGGTAGGTCCTTCACG-1,2B2_CATAGACTCTAGAACC-1,2B2_TTGCATTCACTACCCT-1,2B2_TGCATCCTCGAGATGG-1,2B2_TAGAGTCCAAGACGAC-1,2B2_CCTACGTCATCATTTC-1	2B
2B_clone_327	11	9	CATCAAAGCGTGAATG,ATTACAGCGCACGACA,AGTTATCACAGGGATA,CGGGCACACGATCGCC,GAGGGGTAGTTACTAA,AGCAAATTATAGCTTA,GGTGCTTGGTTTCGTT,ACCTGTGCGAGTAAAT,CTCCGGAACTGTAATC,GGGGCAGAATTAAGTC,ACATGATACGTCAGTG	2B2_GTGGCGTAGGGCGAGA-1,2B2_TCACACCCAGGGACTA-1,2B2_CTAGACAGTACAGTAA-1,2B2_TCACATTTCATGAGTC-1,2B2_ATCATTCGTCCCTGAG-1,2B2_AGTTAGCCATTGAAGA-1,2B2_GGCAGTCTCATGTCAG-1,2B2_GTTCTATGTCATCGCG-1,2B2_ACACCAACATTCCTAT-1	2B
2B_clone_519	11	13	CATCAAACAGTGGTTA,CTTACAATAAGGATGC,AAAGATATATTCCAGA,CTATCGTTCCTGAGTC,GTTGAAATGTTTGTCA,ACGTATATGGAAATTA,GGTGATGTATAGGTTT,GATGGACTCTTAATGA,ATGTCATTGTGCGGAT,CGGCCTACCGCACCTC,AGTTATGGGGCAGACA	2B1_AGGCATTAGTAACAGT-1,2B1_CCGTTCATCATGTCAG-1,2B1_GAACGTTGTCAATCTG-1,2B2_ATGTCCCAGACTCTAC-1,2B2_TGTTCATAGCAAGGAA-1,2B2_TTGCATTAGACGATAT-1,2B2_AAGCCATGTACTAGCT-1,2B2_TTTACCAAGACCATAA-1,2B2_TGCATCCTCTCTCTAA-1,2B2_TAGGAGGAGAGTGGCT-1,2B2_GCGTTTCTCATCGCAA-1,2B2_TTAGGGTTCGGACTTA-1,2B2_GCAGCCAAGTCAGGGT-1	2B
2B_clone_526	11	7	ATTAGAAGCTGGCGGT,GCGGATTTCTTGATAG,GTGGATAGCTGTGTTG,AGAGCGTGAATTGATG,ACTGGTCACACTATTT,AATAGATAGTTGGTAT,CAGGAAAGCCATGTGG,ATGTATATACAGCAGT,AATTAAGAATCAGCGG,GTATATTGCGCGGTAG,ATCCGGTGGGATACAA	2B2_CTAACTTAGATTGCGG-1,2B2_GCAGGCTAGGTGCCTC-1,2B2_TTTACCAAGTGCCGAA-1,2B2_AGCGATTTCGACGCTG-1,2B2_CCTCACACAGGCACTC-1,2B2_GCCGTGAGTGACTGTT-1,2B2_AAGTGAACACGCTGTG-1	2B
2B_clone_26	10	11	ATCAATTCAAATAAAG,CATAGGATATAACTAT,GAATGCGGATTGATTC,GGGGAAGTAGTTAAGG,CCGCGTGAATGAGATT,CTTTCAGTGGTCCAGT,ATATGTTCGAGACCTT,AACAGATAGTATGAGA,GAATCGCGGTTAAACT,AAGTACCCGTATGTGC	2B1_CTGTACCTCGGTAAGG-1,2B1_TCACGCTCATAGGTTC-1,2B1_CTGAATGTCCATGCAA-1,2B1_TGATCAGCATCCTTCG-1,2B1_GTCTAGAAGATCCTAC-1,2B1_CCTGCATGTGTCGCTG-1,2B1_AGAGAGCTCGAGCCTG-1,2B1_AAAGTCCGTCATCTAG-1,2B1_CGGGACTAGACATAGT-1,2B2_CGTCAAAAGAATTCAG-1,2B2_CGCCATTGTGCTCGTG-1	2B
2B_clone_29	10	16	GTATCGTTATACATTT,ATGCAATAATTAGTAT,AGGCAGTACTTCACGA,CTGTCATAGAGTGGGG,CGAAGATCCAACGTCA,GTCGGTTCATATCCGA,GTATCCGTGGTTGCCC,GCCGGTGACTATCGTG,GCTTCGCGCCGGGGAC,AGGTAATGCTATGTAT	2B1_CTATAGGCAATCGCGC-1,2B1_GGTCACGTCACCTCGT-1,2B1_TATCCTAGTTGTTGCA-1,2B1_CAGCAATAGGACACTG-1,2B1_TGTGTGAGTTGTCTAG-1,2B1_CTGCATCCAGAAGTGC-1,2B1_TAAGCGTGTTCCACGG-1,2B1_GAGAAATAGCTGAGTG-1,2B1_ATCCACCTCGCTAGCG-1,2B1_AGCATCAGTAATGCTC-1,2B1_CCTCACATCTACAGGT-1,2B1_TAACTTCTCGAAGGAC-1,2B1_TCTATACTCGCTATTT-1,2B2_AGTTAGCCATCTAGAC-1,2B2_GCATTAGCATCGCTGG-1,2B2_CATCAAGCAACGCATT-1	2B
2B_clone_43	10	24	AATGGATTGAGTAAAC,GCTGGCAAAGATGATC,AGCAATTAAAGAATTA,GAGGATCTCCCAGCTG,CAATCGATCATTAGCG,GGTTAACGGCATACAT,AGGGAAAAAGAGCTGT,AGATCGGGGTCGCAGG,GGGGAGGTGGGGGTGG,ACATACAGGAGGGAGG	2B2_CTGCCATTCACTGAAC-1,2B2_ACGTACATCTACGCGG-1,2B2_CATTGCCGTTGGGATG-1,2B2_TCGTAGATCCGTCCTA-1,2B2_CCCAACTAGCTTCTAG-1,2B2_ATAGAGAGTGTTCCTC-1,2B2_ATTCACTCAGTGGGTA-1,2B2_CTGTACCCACAGTCCG-1,2B2_TTTACCAGTTCCGCTT-1,2B2_GGGTCTGCAGCTTCGG-1,2B2_CCTACGTTCCATTCAT-1,2B2_CCTACGTGTACACGTT-1,2B2_GGGTCACAGTAGTCCT-1,2B2_TGGTACAGTTACGTAC-1,2B2_TGTGGCGAGAGGCCAT-1,2B2_GTGCAGCTCTTCCAGC-1,2B2_GCCAGTGAGAAGCTCG-1,2B2_CACGTGGTCTCGAACA-1,2B2_GGGTCTGTCTTGGTGA-1,2B2_CAACGGCAGGTAAACT-1,2B2_GAGACTTAGGAGGTTC-1,2B2_CTTAGGAGTTATCTTC-1,2B2_GAAGCGAAGGTGATAT-1,2B2_GCTTTCGAGTGCACAG-1	2B
2B_clone_74	10	24	CGATCTAAATAGATGT,CCTGAAAAACCGAAGT,AACGGTCTCGCTAAAG,GTTCATGACCAAGTTG,CTAAAGCAGCTTGTAC,CGAAATCGGTTAAAGG,CCATACTTCATTGGCT,CGGGAACGCGAGATAA,AGAAGGTTATGTAGTA,GGTGGGGTCCGGAAGC	2B1_TCGCTTGTCCATGATG-1,2B1_TCCTCCCGTCACCGCA-1,2B1_AGAACCTGTCATAGTC-1,2B1_TGTAACGAGTTGCGAG-1,2B1_CATTCTACATCGTCCT-1,2B1_AGACAAAAGTAGGGTC-1,2B1_CAGGCCATCAACTGAC-1,2B1_GTCTTTAAGCCGGAAT-1,2B1_ACGTAGTAGTAGAATC-1,2B2_TTGGTTTTCTCTAAGG-1,2B2_TCCTCTTCACGGTAGA-1,2B2_ATGGGTTGTGTGACCC-1,2B2_ACAAAGACAAGTACCT-1,2B2_TTCCAATGTAACCCGC-1,2B2_ACCTGAATCGACCCAG-1,2B2_ACTTTGTAGTAAATGC-1,2B2_ACGGTTAGTGATACAA-1,2B2_GTCGAATTCGGAATTC-1,2B2_TCGCTCATCACTGCTC-1,2B2_AACAGGGGTATGCTTG-1,2B2_GTTCTATAGGTTATAG-1,2B2_ATTATCCGTAATGCTC-1,2B2_ACAGCCGGTGGCAACA-1,2B2_AGATCGTTCAACTTTC-1	2B
2B_clone_102	10	69	CTTAGATAAAGTGGGG,CGATGTTAAAAACATA,GAGTATGTCGGCCCCT,GGCTATTTATATATTG,AATGAACCGTCACATA,CAAGCCGCGGTGGCAT,ATGAGATTGAGGCCTA,CGGGGTGAGTGGATCT,AATTCTCTGGAAGGGG,ATCCGCGGCACGGGAT	2B1_TCAATTCAGGTTCTAC-1,2B1_ATCGTCCAGCTTCGTA-1,2B1_TGATTCTTCGAGATAA-1,2B1_GAAGGGTTCTGAGAAA-1,2B1_TCTGGCTGTCGTTGCG-1,2B1_TCCGATCGTGATCATC-1,2B1_TTGACCCAGCCGTCGT-1,2B1_GAGGCCTCACGACTAT-1,2B1_CGGGTGTGTATGTCTG-1,2B1_TACAACGGTAGATTAG-1,2B1_CGCATGGCATTGGGAG-1,2B1_TGATTCTGTCTCGGAC-1,2B1_GAGTGTTAGCGTCAAG-1,2B1_CACCAAAGTGCCTGCA-1,2B1_TGGAACTAGAGATCGC-1,2B1_CTGAGGCGTCTGTCAA-1,2B1_TCCTCGATCCATCACC-1,2B1_AATCGTGTCTCGTCAC-1,2B1_CGTGTCTGTCGCTGCA-1,2B2_TAACCAGCAGCGAACA-1,2B2_GCCGATGGTGCTTCAA-1,2B2_ACAGGGAGTATGAGGC-1,2B2_ACAGAAAGTGGGACAT-1,2B2_CATGCGGTCTGGACCG-1,2B2_AGGATAATCATACGGT-1,2B2_CATCGCTTCTAGGAAA-1,2B2_GTGGCGTAGTCCTGTA-1,2B2_CCGGTGATCAATCTTC-1,2B2_TCAGGGCAGTCCGTCG-1,2B2_TCGCACTAGTCGCCCA-1,2B2_TCATACTGTTAGTTCG-1,2B2_CGCATAATCTAGAGCT-1,2B2_GGGTTTAAGCGCAATG-1,2B2_CAGGCCAGTTGGAGAC-1,2B2_GAGGCAATCGCAGTGC-1,2B2_GGTCACGTCTTGGTCC-1,2B2_AAACCCAAGGTAACTA-1,2B2_GCACGTGCATTGCTGA-1,2B2_ATTCCCGCAATGAAAC-1,2B2_GAGACTTCATGTCGTA-1,2B2_ACGATGTGTGACTGTT-1,2B2_GATGCTAGTTAGGCCC-1,2B2_TACGTCCCAAAGCTAA-1,2B2_CCTCATGCAAGCTGTT-1,2B2_AGACCCGCAGACTGCC-1,2B2_GCGGAAAGTGACGCCT-1,2B2_CTCTCGACAAGTGGCA-1,2B2_GTCACTCTCTCCTGTG-1,2B2_GCATGATGTTGAGTCT-1,2B2_TCTATCACATAGCACT-1,2B2_ATCCACCCATAGAATG-1,2B2_ACTATCTTCCTAGCTC-1,2B2_TTGAACGAGATAGGGA-1,2B2_GTAAGTCAGACTCTTG-1,2B2_ACCATTTCAATACAGA-1,2B2_AGTTCCCAGGAGCAAA-1,2B2_AGGTTGTGTCGGCCTA-1,2B2_GGAGATGCATGGATCT-1,2B2_TGTGAGTCAAGAGATT-1,2B2_CTACGGGTCGCCGAGT-1,2B2_TGTGAGTAGTGATCGG-1,2B2_CACGGGTAGGGCTAAC-1,2B2_CTTCTCTTCTCGTTTA-1,2B2_TGTAGACGTTGACGGA-1,2B2_CCGAACGTCACCGGGT-1,2B2_GGATCTAAGGGCAACT-1,2B2_ACAACCAAGCAGCCCT-1,2B2_CCTCAGTTCGTTCCTG-1,2B2_CGGGTGTCATTAAGCC-1	2B
2B_clone_128	10	12	ACACGGCACTGGGGGG,AAATCAAAGAGAGTGA,CGTAGTGGAACGCGTG,AGTCGTTTGTCGATCG,AGACACACCTCCAATG,AAAAGTGGGCGAAGAT,GGGCAAGTAGTACTTG,GCGGCTATCGATGCAG,GTAAACTAGATGATTT,AAGGCGAAATAGCATT	2B1_CGTTCTGGTGAGTAAT-1,2B1_GTAGGAGTCGCCGAAC-1,2B1_CATTGAGTCGTACACA-1,2B1_ATACCGAGTTCATCTT-1,2B1_GAGTTGTGTCTAACTG-1,2B2_GTATTTCAGAGGCGTT-1,2B2_TCATGGAAGAGTTGTA-1,2B2_TTCCGGTCACATACGT-1,2B2_CCCTAACCAGAATGTA-1,2B2_ATCACGAAGGTTCCGC-1,2B2_AGGGTGAGTCAAGCGA-1,2B2_TTGGATGAGAGCATCG-1	2B
2B_clone_234	10	36	AGGTCTCCAACGGAGT,GTACCAATGCGAAGCA,GAGAACTTGAGTATTT,AATGGCACACATGACG,ATACAGGTCGGTGGTG,CTCAGTTAATTGAACT,CACGGATAGATAGTGG,GAGGAGGGCGGGGGTG,ACGCCGATAGGCAAAC,GTCGATACAGCAAACA	2B1_TCTATCAGTGACCGTC-1,2B1_ACACGCGTCTTAATCC-1,2B1_ATGGATCTCTATTTCG-1,2B1_CGGGTGTCAGCTACCG-1,2B1_TTACGTTAGAAGGGAT-1,2B1_GCATCGGCATGATAGA-1,2B1_TCCTTTCCACAAATAG-1,2B1_CCCTTAGCATGGGTTT-1,2B2_CGGGACTTCTGGCCTT-1,2B2_TCCTTCTGTTGCCAAT-1,2B2_GGATGTTAGGTAGTCG-1,2B2_TCAGGGCCATGCGTGC-1,2B2_GGCAGTCCACTGTGAT-1,2B2_ATGGATCCATGCCATA-1,2B2_GTCCTCAGTAGTTACC-1,2B2_TTTCAGTCAAGAGGCT-1,2B2_CTCCCAAAGATACCAA-1,2B2_CTTCTAAGTGCAATAA-1,2B2_TCATGCCAGGAAAGTG-1,2B2_GGTAATCGTTTGGGTT-1,2B2_ACGATGTAGGGCGAAG-1,2B2_AAGGAATGTCCTGTCT-1,2B2_CATAGACGTGTCATGT-1,2B2_GGAATGGTCCCACAGG-1,2B2_GGCTTGGCAATCCAGT-1,2B2_TTTGGAGAGGCTGAAC-1,2B2_GTGTGGCGTTGTCATG-1,2B2_GGGACAAAGGACTAAT-1,2B2_CAGCGTGTCGCTGTTC-1,2B2_GGAAGTGGTAGACAAT-1,2B2_TTGAACGCACCGCTGA-1,2B2_AGTCATGAGTTTGGCT-1,2B2_GCTTGGGTCTTTCCGG-1,2B2_ACTCTCGGTACGTAGG-1,2B2_CATTGCCTCTGCCTCA-1,2B2_TGTTGGAGTCTAATCG-1	2B
2B_clone_248	10	29	GGGTATCTGCAACAGG,GGGGAGATGTTTGGTT,GTGAAGTTAATCAACT,CAAAGATGGTAAGTTG,GTCAACAGGCATAACA,CGTGACCTGATAGCAC,ATGCGTAACGATGAGT,GCTTCAGAAGTGCGAA,AGATGGATGAGGCAAC,GTATCTACCGAGGAGG	2B1_ACCCAAATCCAAAGGG-1,2B1_CTGAATGCACCCTATC-1,2B2_AGAAATGGTGCGGCTT-1,2B2_GGGTTTAGTAGGCAGT-1,2B2_CTGCCATTCACTACTT-1,2B2_AGGACGAGTCACGCTG-1,2B2_GGGTGAACATGGAAGC-1,2B2_TGTACAGAGCCATGCC-1,2B2_CCAATTTGTGGCGCTT-1,2B2_TCATGTTGTTCGGCTG-1,2B2_CATACTTCATCTATCT-1,2B2_CAGATACCAACACGTT-1,2B2_TTGCGTCAGAGGTATT-1,2B2_GACGCTGTCACTTATC-1,2B2_GAATAGACACTAGTAC-1,2B2_TACGTCCTCATTCGTT-1,2B2_TAATCTCTCAAGTAAG-1,2B2_GATTCTTAGTGCGACA-1,2B2_CGAATTGGTCAGTCTA-1,2B2_ATTCGTTAGCACCAGA-1,2B2_CCAATTTTCTGGTGCG-1,2B2_TATATCCCACGTACAT-1,2B2_AGGAATAAGTCATGGG-1,2B2_AGGGTTTGTGTGCCTG-1,2B2_AATAGAGTCTTTGCAT-1,2B2_TTAGGGTGTGTCATTG-1,2B2_CTATCCGTCCGGGACT-1,2B2_AGGATCTTCTCAATCT-1,2B2_CGGGTCAAGGATACCG-1	2B
2B_clone_270	10	16	GGGAGGGGGGTAGGGC,GAGCAGAGAAGACACC,ATCCAACCGAACAGGC,GCTGGTTACTTGGCTG,AATTCGTTACCGCTAG,AGTCGGTGAAAAGCGG,GAATCGTGCTGAGCAA,ATAAACTTAATTCTTG,ATGACCAGCACTAGTA,AAGAGAGAAATAATTA	2B1_CGAGTTAGTGATTGGG-1,2B1_GATCAGTAGGTCACTT-1,2B1_GAGTCATCACCGCTAG-1,2B1_GGGAAGTCAGTCGGTC-1,2B1_ATCCTATCACAATTCG-1,2B1_GTGAGCCAGGGTGGGA-1,2B1_TCACGCTTCGAGCTGC-1,2B1_GTTAGACGTGCTGTCG-1,2B2_CACCGTTTCTGGACCG-1,2B2_TGGCGTGCAGCACGAA-1,2B2_AGGTTACGTACAAACA-1,2B2_TCGGGACTCAGCCCAG-1,2B2_ACCCAAATCGCCCAGA-1,2B2_TAGACTGAGGCACAAC-1,2B2_TTCCTCTCAAGTACCT-1,2B2_TGACCCTTCTTGGTCC-1	2B
2B_clone_311	10	13	GTGGAGTGGTGACAGT,ATATGTAAAGATGTTT,GATTAAGTCTTAGATC,GACTGGTTCGTACATA,ATTAGTGAGATCCAGT,AAAACCTGACGCGGGT,GAAGGGCAAGCCAGTT,GAGCGCGCACACGCCG,GTTGCATTAAATCTTT,GTCAAGCGGGGGGGCT	2B1_ATTCCTATCCATAGAC-1,2B1_AGCGCCACAAATCAAG-1,2B1_TCCGAAATCACTTCTA-1,2B2_TGATGGTCAGCCGGTT-1,2B2_GACTCAAGTTTGTTCT-1,2B2_ATCCTATGTCACTTCC-1,2B2_GTAGCTACAGACAATA-1,2B2_AATGCCACAACAGCCC-1,2B2_GCACATATCTTTGCAT-1,2B2_TATTCCATCCGACATA-1,2B2_GGGCGTTCATAGGCGA-1,2B2_TCGATTTGTAGATTGA-1,2B2_GCATTAGTCGCAGTCG-1	2B
2B_clone_356	10	5	ATTGACGCCGTCAGAG,ATTAATAGCAGTCTTC,ATCTAAGCGATAGTTT,GGAGCCACCGTTCAGA,GCTCATGACAATAATT,CGGGGCCCCTGCATAG,GGCAATGCGTGGGGTC,GGAACGCGCAGGGAAT,CAATGATAGGATGGGA,AGGTCACCGGGTCGTA	2B1_TCATGGACAAGGTCAG-1,2B1_GGAGGATGTGTGTGGA-1,2B1_TTTACGTCATTGAGGG-1,2B1_ATCCATTCAAGATGGC-1,2B2_TCCTCCCGTACCCACG-1	2B
2B_clone_393	10	5	CCAAAGATAGTAGATT,AGATAGAAGAGAGTGA,AGAGACACAGTCATAT,AAGGAAGCGGTAGAGT,CGGGCAGTATCACGCG,AGAGGGAAAGAGCATC,ATCTAAGTATTGCATC,CCGAATGGGTTTGAGG,CGCTAGTAAATCCACG,GTGCCTTGGTGTGGCA	2B1_GGAATGGGTGCGAGTA-1,2B1_GACTGATAGATCACTC-1,2B1_TCCAGAAGTGCCTTCT-1,2B2_TAGGTACAGTGAATAC-1,2B2_ATACCGACATTCAGGT-1	2B
2B_clone_406	10	2	AGTGGATGCCATGGAG,GGCACTTCATTCGGTG,GTCTGGGGGAAAGTGT,CGGGATCTGTTAGGTG,GTTAGTAAACTAATTC,ATTTGCTTGAGTATAG,GAACCATTCCTGCATG,CTGTACGTCTTACTAT,AAGGATTCGGTGGAAA,GGATGATTGTGTATCC	2B2_AACTTCTGTGTCACAT-1,2B2_GGGTTATAGGTGGCTA-1	2B
2B_clone_485	10	3	GAATACGTGTATAACT,AGATGTGGCATAATTT,GTTTAAAACGCGGTAT,CTCGATCGGTGCAGAG,GAATCCGAGTAGGTTA,ACTCGCAACAATGCAT,AGTGGTCGAGCAGCGT,GCGTCGTAAATCGTTA,GATGATGGCGCTAGAG,ATGCCAGTCACACTTA	2B1_CTATCCGTCGCTACAA-1,2B2_TTAGTCTCAATCGCCG-1,2B2_TAGCACAGTTAGAGAT-1	2B
2B_clone_654	10	5	AAGGAATAAATTGGTG,GGTCAGATATAGGAAT,GAATGCCCGGGAGGGT,GAATGACCATGCATAA,ATATAGCGAAGGATAT,CGTAGTAAATTGCAAG,CATAGGCGGACAGTGA,GACTCTCGACAACAAA,AATTGTAAATTAGATG,GACAGTGGCCATATGC	2B1_ACTGTCCCACTGGCCA-1,2B1_AGTGCCGCACACACTA-1,2B1_AGATGCTAGTAATACG-1,2B2_GATTCTTTCATTTACC-1,2B2_GGGTCTGAGCAAATGT-1	2B
2B_clone_725	10	2	AACTGAGAATATGTAT,CATTGACCGAAAGAAT,GTACAAAACCCCGAGC,GTCCCGGAAGCGGTGG,CCGGAAGTGGGGCACC,AGTAGCTCAGTGCAGT,CGATCTCTGTGGCCAG,ATGCAGGCGTAGAGTA,GTCGGCTAAACGCCTG,CTACCACGGCGCAGGC	2B1_AGGTAGGCAGTGCGCT-1,2B2_CACGTTCAGATGTTAG-1	2B
2B_clone_13	9	20	AGGCACAAAGGTATTA,GTTACGGTCAAAGTAG,GAGTGCCCCTGGCTGT,CTGTCGTTCGAACTAG,CCTGCCTAAGAAAGGG,GAAACGTAACGTATGA,AGGTATCAGATGCCAT,AATAGCGACGTTCAAT,GAAGGGGGAATGGTGT	2B1_GCAACATAGTAAGACT-1,2B1_GATTCGAAGCACCAGA-1,2B1_CTAACTTCACGTCATA-1,2B1_GCACATAGTCCGATCG-1,2B1_TCATTGTCACGATTCA-1,2B1_CCTCTAGAGGGCTGAT-1,2B1_GGATGTTAGCTGCGAA-1,2B1_CGGGTCAAGCCTGTCG-1,2B1_TCTCCGAGTTGGCCGT-1,2B1_CAAGAGGTCTCCGAGG-1,2B1_TGCTTCGAGTATGACA-1,2B1_GGACGTCCACACACGC-1,2B1_GGGAGATAGTCTAGAA-1,2B1_TCAAGCAAGCGTACAG-1,2B1_AGTACTGCACTACCGG-1,2B2_GATGGAGCATCTTTCA-1,2B2_GATCATGCACACACGC-1,2B2_GTTACCCCAGGCTTGC-1,2B2_CTAGGTAGTAGGACTG-1,2B2_ACTGCAAGTGCCGGTT-1	2B
2B_clone_21	9	263	ACAGCTTGACGGGAGG,AGCTCGTAGTTTAAAT,GATCCTTAGCTACAAA,GGGAGTGGATATGCGT,CGGAATAGGTCGACTC,CACGGGCCCCAACAAC,GAGTATTACCGAGCCT,GCCTGGGGCAGTGGGG,GCACATGCGTAGCGCG	2B1_ACATGCATCTCGAACA-1,2B1_CTCATTAAGAGCTTTC-1,2B1_TAGTGCAAGCACTTTG-1,2B1_AACACACTCGTTCATT-1,2B1_TGGGTTATCATTATCC-1,2B1_GATGTTGCATAATCGC-1,2B1_CTTCGGTGTGAGTTGG-1,2B1_GAAATGAGTTCAAGGG-1,2B1_CGACAGCGTCACTAGT-1,2B1_GCAGGCTGTGCCCGTA-1,2B1_GTGTAACGTCGCGGTT-1,2B1_TCTTGCGCAGTCTGGC-1,2B1_ACGATCAGTCCTGGGT-1,2B1_ATCACTTGTCGACTTA-1,2B1_TGAACGTAGCACCCAC-1,2B1_TGGGAAGAGTGGAATT-1,2B1_GGCTTTCAGGTTAAAC-1,2B1_TCATCCGTCATTCATC-1,2B1_AGCGCCAGTCGAACGA-1,2B1_TCCGTGTGTGTCTTAG-1,2B1_GATTCTTTCACTGGGC-1,2B1_CGGCAGTTCTTTCAGT-1,2B1_TTCACCGTCAGCGCGT-1,2B1_CACTTCGCACCCTAAA-1,2B1_TCAGGTACAACTTGCA-1,2B1_TTCGCTGCAACCAATC-1,2B1_ATACCTTTCTAGCCTC-1,2B1_TCGGTCTAGGGAGTTC-1,2B1_ACCCTCACACGTACTA-1,2B1_TCGCAGGAGCATATGA-1,2B1_GAGATGGAGAGTTGAT-1,2B1_ACTTCGCAGTGTACAA-1,2B1_ATGGTTGGTCCCGCAA-1,2B1_AGGTGTTTCGAGTGAG-1,2B1_GTCAAACTCGGCTGAC-1,2B1_AGCGCTGCAAGACGAC-1,2B1_CCTAAGACATTGCCGG-1,2B1_TATATCCAGACCTCAT-1,2B1_TGCATCCAGAAACTCA-1,2B1_GAAACCTTCACAATGC-1,2B1_CGAGGAAGTCGGCCTA-1,2B1_TCATGGAAGCCTCTCT-1,2B1_GCATGATTCGTAGTGT-1,2B1_ATTCTACGTTACCGTA-1,2B1_TGTGAGTAGAACAGGA-1,2B1_CGTGTCTCACTACAGT-1,2B1_GGGAAGTGTGACCTGC-1,2B1_AGACTCAGTATCGCTA-1,2B1_ATGAGGGTCCAAGGGA-1,2B1_TGGTTAGCACATAACC-1,2B1_ACGATGTGTCGGTGAA-1,2B1_GGGTCTGTCAGAATAG-1,2B1_CGATCGGGTTTGGAAA-1,2B1_TCATTCAAGCAGAAAG-1,2B1_AGACCATCAGCTATAC-1,2B1_AACGAAATCCGTAGTA-1,2B1_ATCATTCGTTAGCGGA-1,2B1_CTACCTGGTGAGCGAT-1,2B1_ACGTACAGTAGCTGCC-1,2B1_CACAGATTCGCTCTAC-1,2B1_CCTATCGCAGTGGTGA-1,2B1_TCTTTGAAGGAGACCT-1,2B1_GTCTCACAGAAAGCGA-1,2B1_GTAACCAGTTAAACCC-1,2B1_AGGGTCCCAGAAGCGT-1,2B1_GAAGAATGTTGTGGAG-1,2B1_CTCCCTCGTACCATAC-1,2B1_AGCGATTAGAGAAGGT-1,2B1_GTCCTCAGTTTCCAAG-1,2B1_CTTTCAATCCAGTTCC-1,2B1_CATCCACAGTCCTACA-1,2B1_ATTCATCTCCGTATAG-1,2B1_TATACCTGTATTTCTC-1,2B1_TGGGTTACATACCATG-1,2B1_CCTGTTGTCTGCTCTG-1,2B1_CGAAGGAGTAGAAACT-1,2B1_AGCGCCAAGTATTGCC-1,2B1_CATCCCATCCCAAGTA-1,2B1_GGTGTTACAGTCTGGC-1,2B1_TCACGGGTCCGGCAGT-1,2B1_TGCGACGGTAGACGTG-1,2B1_ACGGTTAAGCTAGCCC-1,2B1_CTAGACAGTTCAGTAC-1,2B1_ATTCTACTCATTGCCC-1,2B1_CCAATTTTCAATGTCG-1,2B1_ATTACTCGTGAGATAT-1,2B1_AGTACTGCAGAAGCGT-1,2B1_TCTCTGGAGAGAATCT-1,2B1_GTGTCCTTCGGTCACG-1,2B1_GACAGCCGTAGACGGT-1,2B1_GTCACTCTCGTTCCCA-1,2B1_TTACTGTCATAAGCAA-1,2B1_GCGGAAATCGTTGTAG-1,2B1_GCTGGGTTCGGACAAG-1,2B1_GAGGGATAGAGCCTGA-1,2B1_CGTCAAATCGTTATCT-1,2B1_TTGTTCAAGAACAAGG-1,2B1_CTTCCGAAGATGCCGA-1,2B1_AGTCAACCAAGTTCGT-1,2B1_CTCGAGGCACCGGAAA-1,2B1_CTTTCGGGTAGCGCTC-1,2B1_GAGACTTAGGTAGTAT-1,2B2_TGAGCGCGTTATTCCT-1,2B2_GTTCCGTTCTGCACCT-1,2B2_ACCATTTGTGGGATTG-1,2B2_TTGCCTGTCCGTATAG-1,2B2_GAGTCATAGCTTAGTC-1,2B2_AGCGCTGGTACGCGTC-1,2B2_GCTTCACGTTTGGAGG-1,2B2_GAGTTGTCACAGGATG-1,2B2_TCTCACGCAGGTCCCA-1,2B2_TCACATTAGCGCCGTT-1,2B2_TGGGATTAGTCTGTAC-1,2B2_TTTACGTAGCATCTTG-1,2B2_GCGGATCAGAGCAAGA-1,2B2_GTCATTTCAAATGGCG-1,2B2_TCCTCCCCAGGAATAT-1,2B2_ACGATCATCTGCGGAC-1,2B2_TGGTGATCACGCAAAG-1,2B2_TGCAGGCCAAGAATAC-1,2B2_GCATTAGTCATGAAAG-1,2B2_TGGGAGAGTTCATCTT-1,2B2_ATCGCCTGTTGTGGAG-1,2B2_AGAACAAGTCAAAGTA-1,2B2_TGCTCCATCTGTCCCA-1,2B2_CACGTGGTCGCCAGTG-1,2B2_CATTGCCGTTACGTAC-1,2B2_ACAAAGAAGGTTGTTC-1,2B2_TTGTTGTAGCGGGTAT-1,2B2_TGGGTTACAACCGACC-1,2B2_GTGCAGCAGGTCACAG-1,2B2_CAAGACTTCTGTGTGA-1,2B2_GGTTGTACAATGTCTG-1,2B2_CGAAGGATCGGTTAGT-1,2B2_ACTTATCCAGTTACCA-1,2B2_GGTGAAGGTGACAGCA-1,2B2_CGTCAAATCATGCCCT-1,2B2_GCTACCTGTAGCTCGC-1,2B2_AGGCTGCGTTGTGTAC-1,2B2_ACATCCCAGGTTACCT-1,2B2_TGTTGGAAGAGACAAG-1,2B2_TATATCCTCGATAACC-1,2B2_AGGGTGAGTGCTCGTG-1,2B2_ATCCACCAGACGGTTG-1,2B2_TAGATCGGTCACCTTC-1,2B2_TGAGGGAAGGTAATCA-1,2B2_GTCGAATTCCACGTAA-1,2B2_TTTGGAGAGAATCTAG-1,2B2_CACTTCGTCGTTCTCG-1,2B2_ACCAACACAAGATGTA-1,2B2_CATCCCATCATGCAGT-1,2B2_AAGACAAAGCTCCACG-1,2B2_ACCTGTCAGTGGACTG-1,2B2_AACGTCACACTACACA-1,2B2_ATATCCTGTCTTGAAC-1,2B2_CCAAGCGTCATGCGGC-1,2B2_ACTATGGCATCGCTAA-1,2B2_AGCTTCCAGGACATCG-1,2B2_ACTCTCGAGTATCTGC-1,2B2_CAGAGCCAGAGCATTA-1,2B2_GCACATAGTGGTGATG-1,2B2_CTCCGATGTGGTCTAT-1,2B2_TTACGTTTCTTACCGC-1,2B2_CACGGGTCATCAACCA-1,2B2_CTCAAGACAAAGGCAC-1,2B2_CCGTGAGAGCAAGTGC-1,2B2_AAGCATCCAACTTGGT-1,2B2_TACCCACGTCCGGATC-1,2B2_TGAATCGTCACCATGA-1,2B2_AGACCATCACAGCTTA-1,2B2_ATTCTACGTGTAGTGG-1,2B2_AATGAAGTCCCAAGCG-1,2B2_CCCTAACCATAGGTAA-1,2B2_GAGCTGCAGTTGTAAG-1,2B2_GGGTTTAAGTTGGCTT-1,2B2_TGCACGGAGTGATTCC-1,2B2_TTTGGAGGTAGCGTTT-1,2B2_GAAATGACAACATCGT-1,2B2_GAGTCTACACATTCTT-1,2B2_TGCTTGCCAGGTTCCG-1,2B2_TACTTACAGTCATACC-1,2B2_CAACGGCCAAGACGAC-1,2B2_ACAAGCTCAATAGAGT-1,2B2_AATCGTGGTTCGTTCC-1,2B2_GATCAGTGTGATTGGG-1,2B2_TTCAGGATCACCGACG-1,2B2_TTTGACTCATATTCGG-1,2B2_GCAACCGGTAATCAGA-1,2B2_CAGAGCCAGCAAGTGC-1,2B2_GCGGAAATCTCACTCG-1,2B2_AAAGTCCGTCCCTGTT-1,2B2_GGGTGAACAGTGTATC-1,2B2_CCAATTTAGTGTACAA-1,2B2_TTGAACGCATAGATCC-1,2B2_TAGTGCAGTATCCTTT-1,2B2_GTAGCTAAGTAGACCG-1,2B2_AGAGCAGGTAATTGGA-1,2B2_ATTCTACAGCGTGCCT-1,2B2_AACAAGAGTATACCCA-1,2B2_CAGCACGAGGATGGCT-1,2B2_ACATCGACACATTGTG-1,2B2_TTTGGAGGTTGGGTAG-1,2B2_CTGCATCTCAGCGCAC-1,2B2_ACTTATCAGCTGACTT-1,2B2_CTGCCTACATGACTCA-1,2B2_AACGAAAGTCTCGGGT-1,2B2_ACCAAACCATACTTTC-1,2B2_ATGTCTTCATGTCAGT-1,2B2_TCATTCAGTACACTCA-1,2B2_GAGAAATCAGTGTGGA-1,2B2_GAACACTGTACTCGAT-1,2B2_GCGAGAAGTTTGTTCT-1,2B2_GTCGTAAGTCACGCTG-1,2B2_TGGGAAGAGATCACTC-1,2B2_GTCATTTTCCCGGTAG-1,2B2_CTTCAATTCCAGCAAT-1,2B2_AAAGGTACACCGTGAC-1,2B2_GCTGAATCAAGTGACG-1,2B2_CATTGTTCAGCGGTCT-1,2B2_CTTCAATCAGCTGAAG-1,2B2_ACTTTCAGTGCCGTAC-1,2B2_CCTCACATCGATCCAA-1,2B2_AAAGGGCTCCGAGCTG-1,2B2_ACCGTTCGTCAGACTT-1,2B2_TCTACATAGTATAACG-1,2B2_CACCAAAGTATACAGA-1,2B2_TGTTGGAAGGCCCAAA-1,2B2_CTGTGGGAGTAAAGCT-1,2B2_CCGAACGCAGAGAAAG-1,2B2_CGGAATTAGCTCCCTT-1,2B2_GTGTTCCGTGAACCGA-1,2B2_TGTCCACTCCATAGAC-1,2B2_GTGCACGGTTGGAGAC-1,2B2_GTTGTGAGTTCAGGTT-1,2B2_GGTGATTAGCTCTATG-1,2B2_CATTCCGCACATATCG-1,2B2_CGCAGGTAGAATCGTA-1,2B2_GTACAGTCATCATCCC-1,2B2_ACGGTTACACACCTTC-1,2B2_GGTAATCAGCCGTAAG-1,2B2_ATCCATTTCTACTATC-1,2B2_TAGGTACCATCCGTTC-1,2B2_AAAGTCCGTGCCTACG-1,2B2_CGAAGGACAGCAGACA-1,2B2_AGTGCCGTCTACCAGA-1,2B2_TTTGATCAGGTCGTCC-1,2B2_AAGTGAAAGGGACTGT-1,2B2_GTACAGTCATCGAGCC-1,2B2_TCCCATGGTGCCTAAT-1,2B2_TTTATGCAGGCCTGAA-1,2B2_ACTGATGGTCACCACG-1,2B2_CAGATACGTGCAATGG-1,2B2_ACTATCTGTCTACGTA-1,2B2_TTTCCTCAGCGTCAGA-1,2B2_TCATGAGAGTGTGTTC-1,2B2_TCGATTTAGAACGCGT-1,2B2_AATTCCTAGGTTAAAC-1,2B2_GGTTGTATCCCTAGGG-1,2B2_AGTTCGATCGGTCGAC-1,2B2_TTGTTCAAGGGTCTTT-1,2B2_CTGGACGGTTAAGTCC-1,2B2_AGTTCCCGTGAATAAC-1,2B2_CGTCAAAGTACAGGTG-1	2B
2B_clone_159	9	35	GGATGGGACCAACGTG,ATCCCTGAAGAGGGGG,GACCAAGTAAATAACT,GGTGGATGAAGGATAA,GGGTGCGAGTCGGGGC,AGGCACCGAAGTGTTT,GATAAATTATACACGC,GGTGGATGGGTTAACG,GATACTGGCCAAATGT	2B1_CCTCAGTCACGGTCTG-1,2B1_TAACACGAGACCAGCA-1,2B1_TGCGGGTGTGGCGTAA-1,2B1_GAACACTGTGGATCGA-1,2B1_AAGCGTTAGTCCCTAA-1,2B1_TACGGTACAGTTGAAA-1,2B1_TCTTAGTTCACTCCGT-1,2B1_ATTACCTAGAGTATAC-1,2B1_GGGCTACTCTCAACGA-1,2B1_CTGAGCGTCCGCGGAT-1,2B1_AGGTCATAGTCCTGCG-1,2B1_CGTAATGAGTGTACAA-1,2B1_GATTCGAAGTTGTAAG-1,2B1_AATGCCAGTGTTTCTT-1,2B1_TCTCTGGTCTACAGGT-1,2B1_GATAGAATCATTCATC-1,2B1_GTCGTTCCACCAATTG-1,2B1_GATTCGAGTGCCTGAC-1,2B1_AAGATAGTCTAGAACC-1,2B1_TCTCACGTCATCTGTT-1,2B1_ATTGTTCCAGAGGTAC-1,2B1_CACACAAGTGCATGAG-1,2B1_ATCCACCGTTATAGAG-1,2B1_GCTTGGGGTCGAACGA-1,2B2_GCCCAGAGTTACAGCT-1,2B2_GTGAGTTGTTGATCGT-1,2B2_AACAAAGAGATGGTAT-1,2B2_GTTAGACCACAACGTT-1,2B2_CAACGGCGTTTCCCAC-1,2B2_AGTGCCGGTCGCGTTG-1,2B2_CACATGACAGTCGAGA-1,2B2_GAAGGACAGGTCGTGA-1,2B2_TTGGTTTGTTTCGTAG-1,2B2_CGTGCTTTCGGAATTC-1,2B2_AGGGCTCGTGTCTTGA-1	2B
2B_clone_179	9	14	CGACGGGTCCTTCAAG,AGACGAGTCGGTGGTT,AGGCCATCCGGAAGAC,ATTTGGAACTATAGAG,GGACGCATGTTTGGAT,ATCACGAGGTGGCTCC,GAATAATTATTAACCC,ACAGAGGTGAGAAATC,AGCCGATTGTCTCCGC	2B2_TGATGCATCGAGAGAC-1,2B2_TTTCACAGTTCCACGG-1,2B2_ACTACGAAGAATCTAG-1,2B2_AGCGATTTCGGTCAGC-1,2B2_GTCATCCAGGAAGTGA-1,2B2_TTCGGTCGTATGAGAT-1,2B2_AGATGAATCCCAACTC-1,2B2_CTGAGCGGTTCCTAGA-1,2B2_ACCCAAAGTAAGTCAA-1,2B2_TTCACCGTCGGAATGG-1,2B2_TACCGAATCTCTATAC-1,2B2_CTCTCGACAATAGTAG-1,2B2_GTCTTTATCAATGTCG-1,2B2_AACTTCTTCAATGTCG-1	2B
2B_clone_204	9	9	GATTATCCACCTGTAA,AAAAAATTCCAGATAC,CGAGGGTCATTCACAG,GGGTATAGCGCCGATC,CTGGGCTTGGATGGCA,CAGTAATCGGATATGG,CCCCGCCCGCTGGGCG,ATTCACTACAAGAGTA,AAGGGAGCAGCCAGTG	2B1_TGCGATATCTGAGAGG-1,2B1_AGACCATAGTGGAAAG-1,2B1_TCCTCCCCAGAAGTTA-1,2B1_CCCTCTCAGCAACAGC-1,2B2_TTCTAACAGATGAACT-1,2B2_TCGACCTGTAGTACGG-1,2B2_TTTAGTCTCATGCCCT-1,2B2_AACCTGAAGGCTAGCA-1,2B2_TCGATTTGTGGTACAG-1	2B
2B_clone_292	9	2	GCATATATGAGACTAG,GTGTACAGGAAAAGCA,AAGGGATCCGAGCCGT,CAAGGGAAGCGGGATT,ATATCTTCAGAGAACA,GCGTCACAAGTAATCA,CCGGAGGCGTCTGACA,GTTGAATGGTTTCAAT,AAACCAAGAAATGTTT	2B2_CATACTTGTGTTCGTA-1,2B2_GGTAACTAGTAACCGG-1	2B
2B_clone_440	9	5	CATGGTCAAATGAGGC,GGAGCCGAAACTGTGG,GCGTGTTAAAGCGAAG,ACCACCAAGTCTAAGT,GACTGCGTGATAGCGA,GACTGCAAATTACCTT,AGGACGCTATCAGTGT,AGGTAGCGCCATATTT,AAATAGTTAGTGATGT	2B1_ACATTTCAGCCGTCGT-1,2B1_AAGAACAAGCAGTCTT-1,2B1_TCTGCCACAAGACCTT-1,2B2_GCCAGCAGTTTACGAC-1,2B2_AACAACCTCCCTTTGG-1	2B
2B_clone_570	9	3	GGGCCGAACATAGTGT,GGGCGAGGATAGAGGG,AAGGGCTCCTTCAAGC,AGATATTTAGTAAGGA,ACGTGATAGTATAGGT,GGTACAGTGCATGTCA,CGCCGCGCCCGCCCCG,CTGGATTTATTAGCGG,GCGGAAGCCGGTGGAG	2B2_GTTCTATGTTCTCGCT-1,2B2_GTGCTTCGTCCACTTC-1,2B2_AAACGCTTCTAACGCA-1	2B
2B_clone_605	9	2	ACGGAAGTCCACGTGA,GTGTGTATCCAGCCGT,GTGACTTAACATCTAA,GGTCATCTCGTTATTT,ATGGGGTACAGGGGGA,CACTAACTGAGGCTCA,CCGTCAAACCGACGTT,ATTTGATGAGATCACG,GAAGGCTACGCGGATG	2B1_GTACAGTCAGACCATT-1,2B2_CAGATCATCCGGCAGT-1	2B
2B_clone_9	8	110	GCACCTTCAATTAATA,ACAAGAATATGTCATT,AAATAATTGTATATAA,CTTAAGTGGTCCGTAA,ATAAGGGTGTTAAAGC,CTCAAGTTAGTAAGGG,AGATAATGCTGAAATG,GACTAATTGAACGTAC	2B1_ACTTCGCCACAGTATC-1,2B1_TCTTTGACACGCAAAG-1,2B1_TCATGAGCAGAACTTC-1,2B1_ACGTACAAGGACAGTC-1,2B1_AGAGAATTCTATCGGA-1,2B1_TACGCTCAGTTCCGTA-1,2B1_GGTAACTCATAATCCG-1,2B1_TACCGAAAGTAAATGC-1,2B1_GTAGAGGTCAGACTGT-1,2B1_GTGATGTTCAACTCTT-1,2B1_TGGGATTGTTCTCCCA-1,2B1_GCCATGGGTTAAACCC-1,2B1_TCTTGCGTCTGCATAG-1,2B1_CAGCAGCAGACCAGCA-1,2B1_AACGGGAGTGCACGCT-1,2B1_TGAGCGCCACAGAGAC-1,2B1_ACTGTCCGTGTGGTCC-1,2B1_AGACTCACACATATCG-1,2B1_TTGCCTGGTTACCTGA-1,2B1_GGAATGGTCGCATTAG-1,2B1_ATCATTCTCACAACCA-1,2B1_GGAACCCTCTGTGCGG-1,2B1_GCACGTGTCTCCATAT-1,2B1_AGGAAATCACCCTTAC-1,2B1_TGGAGGAGTTGCATAC-1,2B1_TGACTCCTCGGAGCAA-1,2B1_AACCACACATTGTAGC-1,2B1_GCGGATCCATCGGAGA-1,2B1_TCATGGATCGCACGGT-1,2B1_ATCCGTCCACTACAGT-1,2B1_TCTAACTAGTCGCCCA-1,2B1_GCAGCCACACGACGAA-1,2B1_TCTTGCGCATGTCGTA-1,2B1_CGATCGGAGGTAAGGA-1,2B1_TGTTCATAGCTGGTGA-1,2B1_ACACAGTAGCGCTTCG-1,2B1_GGAGGATTCGCATGAT-1,2B1_CCCGGAACAAACTCTG-1,2B1_GCAACCGGTCTTGAAC-1,2B1_CAACCTCTCTCCTACG-1,2B1_TGAATCGCAGCTGCCA-1,2B2_CCATCACGTACAGTAA-1,2B2_CTACAGACATTCACAG-1,2B2_CTAAGTGCAGAACCGA-1,2B2_CATAAGCTCTCCTGAC-1,2B2_AGATCGTTCTGCAGCG-1,2B2_GGTGAAGCACTCCACT-1,2B2_TGAATCGAGCTCCATA-1,2B2_AGAGAATTCACAACCA-1,2B2_GAATCACGTATACGGG-1,2B2_GTCTTTACAAACTGCT-1,2B2_ACATCCCAGCAGGCAT-1,2B2_ACGGTCGCACAAGGTG-1,2B2_TCAGTCCTCGGTCAGC-1,2B2_ATGGATCCAGAGGAAA-1,2B2_AAGCGAGTCTAAGCCA-1,2B2_AGAAATGGTGAGAACC-1,2B2_CCCTTAGTCGATCCAA-1,2B2_ACCCTTGGTTCCAAAC-1,2B2_TAGCACAGTGTGTGTT-1,2B2_AGCTACACACTAGTAC-1,2B2_AGAGCCCGTAACATCC-1,2B2_TCGAACATCCCGTAAA-1,2B2_TAACCAGGTGAATAAC-1,2B2_CCTCTAGAGTAAATGC-1,2B2_ACGGTCGGTCTCAGAT-1,2B2_CACATGAAGGGATCAC-1,2B2_GAGTTGTGTGGAAATT-1,2B2_GAGTGTTGTTCTCAGA-1,2B2_ATTCCCGGTCTCGACG-1,2B2_TGATCAGCACTACCGG-1,2B2_AGATGCTGTGGGAGAG-1,2B2_TGGGATTTCTGGCCGA-1,2B2_TGTTACTAGAGTTGAT-1,2B2_GTGAGGATCCGTCAAA-1,2B2_TTTATGCAGGTACAGC-1,2B2_CCTCAACGTACAGGTG-1,2B2_ATGATCGGTTGGATCT-1,2B2_TCAAGACAGGTCGCCT-1,2B2_GCCAGGTTCCGCTGTT-1,2B2_TGACAGTTCGTCAACA-1,2B2_TGCAGTACAGAACCGA-1,2B2_AAAGAACTCCGTTGGG-1,2B2_CAATACGGTTTCCCAC-1,2B2_TTCTGTAGTTTGCCGG-1,2B2_AAAGTCCAGGCTGTAG-1,2B2_TGTTCCGTCTCTCTAA-1,2B2_ACTTTCACAATAGGAT-1,2B2_GGGACCTAGAGCGACT-1,2B2_TTTGACTGTTACGTAC-1,2B2_CTGCTCAGTCGAATGG-1,2B2_GTAAGTCGTTGCATAC-1,2B2_TCACGGGCAGCTTCCT-1,2B2_ACGATGTGTCGTGATT-1,2B2_CCAATTTAGAATTCAG-1,2B2_AGCATCAAGTATTGCC-1,2B2_AAGCGTTAGTTGTCAC-1,2B2_TCTACATAGCCGTTGC-1,2B2_AGTCACACAATAGTGA-1,2B2_CGAATTGAGTAAACGT-1,2B2_TACATTCTCCGACATA-1,2B2_TAGATCGGTTAACAGA-1,2B2_AGGACTTCATCGATAC-1,2B2_TTGGTTTAGAGGTCAC-1,2B2_GATGATCTCCAAGCCG-1,2B2_TCATCCGGTGTAGTGG-1,2B2_ATGACCACAGGTTTAC-1,2B2_CATCCCACAGTATGAA-1,2B2_CCCAACTAGATCGCTT-1,2B2_GACCCTTTCCACGTAA-1	2B
2B_clone_41	8	170	AGGTGGGTAAGAAAAA,AATTGCGTAGAGAGAG,GCTGATATATTTAGGT,AAACATTAAATTCACT,GGTGCATTGTACGTGT,CGAGCGTAGTTCCTGT,AATAGTAAACAGGAAG,CCACAATGATTCCGTC	2B1_CACTGAACAGCACAGA-1,2B1_TTTGTTGCATAAGATG-1,2B1_AAGCATCAGTTTGCTG-1,2B1_GACCCTTTCGGCTGGT-1,2B1_TTCCTAAGTCATACCA-1,2B1_TTCCTAAGTACAGAGC-1,2B1_CACAACATCTCTATAC-1,2B1_TTACCGCTCCCAGTGG-1,2B1_GGAATCTAGAGCCCAA-1,2B1_CTCACTGGTGGCTACC-1,2B1_CGAGTTACAGACAAGC-1,2B1_ACGTCCTTCAATCCGA-1,2B1_GATTCTTAGCTTCGTA-1,2B1_GTTGCGGAGGTCTTTG-1,2B1_TGACAGTGTATGCTAC-1,2B1_ATAGGCTTCCTCAGGG-1,2B1_TCGAAGTGTAGGCTGA-1,2B1_TTCCACGGTCACTAGT-1,2B1_CCTCAACAGGCATCAG-1,2B1_CATGCGGTCCCTATTA-1,2B1_CTACTATGTTTGGGTT-1,2B1_ACTATCTTCATTCTTG-1,2B1_TTCCGGTAGAAACTGT-1,2B1_GTCACTCTCCATTGTT-1,2B1_GTGCACGAGTAGCTCT-1,2B1_TGGGAGAAGGTAACTA-1,2B1_TTTGTTGGTTTCCCAC-1,2B1_GCCATTCGTTAAGTCC-1,2B1_CATGCAATCTTCTGTA-1,2B1_CCAAGCGGTGCCGTAC-1,2B1_GGTCTGGAGTCATTGC-1,2B1_CCTATCGGTAGCACAG-1,2B1_GTTGAACCAACAGAGC-1,2B1_ACTTATCTCGGCAGTC-1,2B1_GATCACATCTGCAGCG-1,2B1_CGCATGGCATCCGAAT-1,2B1_AACTTCTCATCGCTCT-1,2B1_GATGAGGGTAACCAGG-1,2B1_ACCCTTGGTGACTGTT-1,2B1_TGTGGCGAGTAGTGCG-1,2B1_TTGAACGAGGGCCAAT-1,2B1_AGTTCGAAGTGCGACA-1,2B1_GTTCATTGTGGTGATG-1,2B1_AAAGTCCTCTTCCTAA-1,2B1_CAGGGCTGTACGATCT-1,2B1_TTCCGGTTCCTCGATC-1,2B1_TTTACGTTCCGGCTTT-1,2B1_TTCCGGTCACGGCCAT-1,2B1_ATCCGTCCATAATCCG-1,2B1_TCAAGACAGTGCGTCC-1,2B1_TCGGATAAGTTCGGTT-1,2B1_GCCAGGTGTGCCTTTC-1,2B1_GTCTTTATCTCACCCA-1,2B1_TGTACAGTCAAACGTC-1,2B1_AATAGAGGTCCACAGC-1,2B1_CAATCGAAGTATAACG-1,2B1_CATTTCATCATTGTGG-1,2B1_GGGTATTGTGGCAGAT-1,2B1_TCAAGACTCGTAATGC-1,2B1_TCGTGCTCATACAGGG-1,2B1_ACTTCGCAGCAGCACA-1,2B1_TTGTTTGCATGATGCT-1,2B1_GTCCTCATCCTTATCA-1,2B1_TTACGTTCAATACCCA-1,2B1_CCACGTTTCCTGTAGA-1,2B1_ACTATGGAGAGAGCGG-1,2B1_CCTCAACCACCAGCTG-1,2B1_GGTGGCTTCCCTCAAC-1,2B1_CCTCCTCTCGTGGCTG-1,2B1_CAGAGCCCAACGTTAC-1,2B1_TCATTCATCGCAGTCG-1,2B1_GAGTTACGTTTCGGCG-1,2B1_ACAAAGATCTGAATGC-1,2B1_ACTGTCCTCTGTGCTC-1,2B1_ATACTTCTCAGCAATC-1,2B1_TCCATGCGTAATCAAG-1,2B1_TTCCGGTTCATGAGGG-1,2B1_GTCTGTCAGGTAAAGG-1,2B1_TTGCCTGAGTGTTGTC-1,2B1_CGTGAATCACTGTCCT-1,2B1_CTACAGACATAAGATG-1,2B1_GGAACCCTCAGACATC-1,2B1_GTTACGAAGGATACAT-1,2B2_TTAGTCTGTCTTACAG-1,2B2_TTCCTAACAATAGTGA-1,2B2_GGAAGTGCAACTCGTA-1,2B2_AGGTCTATCGAGCACC-1,2B2_CAGATACTCAGAATAG-1,2B2_GCTACCTAGCAGGCAT-1,2B2_AGGCCACGTGGTATGG-1,2B2_TAACGACTCCATTTAC-1,2B2_ATTTCTGTCCACTGGG-1,2B2_TGGAACTAGGCCCACT-1,2B2_AATGAAGGTGTCTCCT-1,2B2_GAGGCAAAGAAACCAT-1,2B2_TGGGAAGAGTCATCGT-1,2B2_GGTGGCTCATAGCACT-1,2B2_GTGTCCTGTATAATGG-1,2B2_TGGTTAGTCAGTCACA-1,2B2_GCACGGTTCGGCGATC-1,2B2_TGATTTCAGTACAGCG-1,2B2_GGGAAGTCAAGAGTGC-1,2B2_TGAGCATAGGTCACCC-1,2B2_CACACAATCGGTGTAT-1,2B2_AGCGCCAAGTCAGCCC-1,2B2_TGCAGATTCATCTCTA-1,2B2_CACTGAAGTCTCGGAC-1,2B2_TAAGCGTTCGACCTAA-1,2B2_GTTCATTCAGCTTCCT-1,2B2_CGATGGCGTTGTAGCT-1,2B2_GTAGTACCAGTCCCGA-1,2B2_ATCGGATCATGTGTCA-1,2B2_GCTGAATTCGGTTCAA-1,2B2_TTTACCAAGAGTTGTA-1,2B2_GAACGTTTCGGATTAC-1,2B2_GATAGCTCACTAGTAC-1,2B2_TTCACGCGTCGAATTC-1,2B2_TCAGGGCAGCAAGTGC-1,2B2_AACCAACCAGAGATTA-1,2B2_CGACAGCCAAGATGTA-1,2B2_AGAGAGCGTACCGTGC-1,2B2_AAGCATCAGCGAGGAG-1,2B2_AAGCATCCAATCGCAT-1,2B2_CCCTCAAGTAGCGCTC-1,2B2_ACCCAAAAGTTCGCAT-1,2B2_CCCAACTGTAAGGAGA-1,2B2_TGTGCGGCACTATCCC-1,2B2_CAAGGGAGTTAAGCAA-1,2B2_GATCGTACAGCGTGAA-1,2B2_CGATCGGGTTCTATCT-1,2B2_AGGACGACAACACTAC-1,2B2_TGTTGGACAGCTATAC-1,2B2_ACAGCCGTCGAACCAT-1,2B2_CACAGATAGCTCCATA-1,2B2_GATCAGTCACGAAGAC-1,2B2_GTTGCTCAGTTGTAGA-1,2B2_CAAGACTGTAGCGTTT-1,2B2_CGGGCATAGCTGTACT-1,2B2_TCATCCGTCGGCTGTG-1,2B2_ATTTCACAGGGCTTCC-1,2B2_AAAGTCCCACCAGCCA-1,2B2_CATGGATTCCCTAGGG-1,2B2_AACCTGAGTCAGATTC-1,2B2_CGCGTGAAGGCGAAGG-1,2B2_TTTCGATGTATGGAGC-1,2B2_TCTGGCTGTACCCGCA-1,2B2_TCAGGTAAGAATCGCG-1,2B2_ATTCCTAGTGTAAATG-1,2B2_TGTGCGGTCCTCAGGG-1,2B2_ACGCACGTCAACCGAT-1,2B2_ACACAGTAGTGCAACG-1,2B2_TGAGGAGTCGTGCAGC-1,2B2_GTTGCTCCATCTCATT-1,2B2_AGGCATTGTAACGTTC-1,2B2_CCTCCTCGTGATACAA-1,2B2_GTAATGCGTGTCCATA-1,2B2_GCTTCACAGACGTCGA-1,2B2_GAATAGAGTGGTCTCG-1,2B2_GTAACCACATCCTTGC-1,2B2_TCGCACTGTCTAGGTT-1,2B2_GTGGCGTTCCACGAAT-1,2B2_AAGTCGTGTCGCTTGG-1,2B2_CTCCCAATCGATCCAA-1,2B2_CTATAGGCACAGAAGC-1,2B2_CGATGCGCAAGAAACT-1,2B2_TCTGCCATCCTTCAGC-1,2B2_GTCAGCGAGAAGCCTG-1,2B2_GTGCACGCAGAAATCA-1,2B2_GATGAGGAGTCTGGTT-1,2B2_GAGTCATTCTCCTACG-1	2B
2B_clone_53	8	34	GGAAAGGTCGGTATGG,GTTTGACAGGCAGTTT,CAGTATTTCATACTCA,GGTTATTGAAGAATCT,CAGCAGGAATAAATCC,GTGTATGGACGGAGTG,GTAGGAGTCAGACGAC,ATACAAATAAAGAAGA	2B1_CATTGTTTCGAGCTGC-1,2B1_TCGACCTCACGAGGAT-1,2B1_ATGAGTCAGCGCCTAC-1,2B1_CAATTTCTCTTCCCAG-1,2B1_ATGAAAGAGCATCAGG-1,2B1_GAAGTAATCGAGCACC-1,2B1_CGCATAAGTCCCTCAT-1,2B2_TCCGAAAGTTTGGGTT-1,2B2_CATACAGGTGAGCGAT-1,2B2_CTCGAGGTCACGATAC-1,2B2_ATTTCACGTCGAGATG-1,2B2_GCAACCGAGCGAACTG-1,2B2_GGGAAGTTCATGCGGC-1,2B2_TTCTGTAGTCGATTCA-1,2B2_GATGAGGCACCCTAGG-1,2B2_GGGTGAATCTAGAGCT-1,2B2_CTATAGGGTTCATCTT-1,2B2_AACAACCTCTTGGCTC-1,2B2_AAAGGATTCCTCACCA-1,2B2_TGTCAGATCCCTTTGG-1,2B2_CTGATCCAGTGCCTCG-1,2B2_CTACATTCAGATCACT-1,2B2_GATCATGTCGTCAAAC-1,2B2_CCTCACAGTACGTGTT-1,2B2_TCGGTCTCACGTTCGG-1,2B2_ACCTACCGTATCGGTT-1,2B2_TGCATGAGTGGCACTC-1,2B2_CATGCAAAGGGTACGT-1,2B2_TCATTTGTCGGAGTAG-1,2B2_GCCATTCAGGCCGCTT-1,2B2_TCAGCAAGTCCGGTGT-1,2B2_GTCTCACGTTTCTTAC-1,2B2_ACACTGATCAGTCAGT-1,2B2_GATTTCTCATGCCATA-1	2B
2B_clone_72	8	7	GTCTGTGTAGCGCAAT,CGGCAGTGACCTCTCA,AACAATGTCTAGAGGT,GGCGGGTCAGGTGAGG,AGAGGTCTGTGTGACA,ACAAGGGTACAAGGGC,GACTCTTTCAAGATCA,ATTAATTAATGGGATA	2B1_AAGTGAAAGTACCGGA-1,2B1_TGAGGTTAGAAATCCA-1,2B1_ATACCGAAGAGGCTGT-1,2B1_GAGGCCTGTTTGGGAG-1,2B1_AGAGAGCCATCGCTGG-1,2B1_GCCTGTTTCACTTTGT-1,2B2_CGAGGAAAGTAGTCAA-1	2B
2B_clone_177	8	7	GTCGATATATCGGGTT,CGTGATGGAAATGTAG,GAGGAGGGACCTCGTC,CGTGAGGAATTAGTAG,ATAAACTGAAGTATCT,CAGAAATTAATTGGAC,AGACAGATCGATCAGG,GACAGCGTAAGTGTTT	2B2_ATTCAGGTCCATCACC-1,2B2_GCCCGAACATGTTTGG-1,2B2_GATCCCTGTTTACTTC-1,2B2_GGTAACTAGGAGATAG-1,2B2_TCATATCTCACGGGCT-1,2B2_CTTCTAAGTTGCGTAT-1,2B2_CATGGATCAGTTTCGA-1	2B
2B_clone_280	8	5	ATAAGGTCCTATGTGG,CAGGATATAGAAACTC,CGTGGATGCATTGTAA,GACTATTTAGGAATAC,GAATGATACGGAGTCT,GGTGAACGGACGATTT,CTTTGATCCGGTAATG,CTTAAACCGAAACTTA	2B1_AGTCATGCATTCATCT-1,2B1_TGACAGTCAAATGAGT-1,2B1_TCATTACCAGGTGGAT-1,2B1_GAACTGTCAAGCCCAC-1,2B2_TGCTTGCGTGACAACG-1	2B
2B_clone_287	8	21	GCAGCGGTAGTTAAAT,GGTGCAGGATTTCACT,ACCGGGAGCCCTGAGC,ATTGAGGCCTTAATAA,AAGGGGAGCAGAAAGG,ATGTGTATCTTCGGTT,GGATGAATAGTACAGG,GTTGGTATAGGCGTTA	2B1_TCTATCAAGCACGATG-1,2B1_TCCTTTCGTCGACTGC-1,2B1_GTGAGCCTCAGGTAAA-1,2B1_GTTGCGGTCCAACTAG-1,2B1_AAAGTGACATGCCGGT-1,2B1_ACTTATCTCCATAGGT-1,2B1_AATGACCCAGTCAGCC-1,2B1_GCTCAAAAGTCTGCGC-1,2B1_GAAGCGATCATACGAC-1,2B2_GAAGCGACACTTGTCC-1,2B2_GTTCTATCACTTGGGC-1,2B2_AGGGCTCAGAGCAACC-1,2B2_CTGAATGAGGGAGTGG-1,2B2_GCTGAATAGTGCACAG-1,2B2_TAAGCACAGTACCCTA-1,2B2_ATCGATGCAAATCGGG-1,2B2_TGTAAGCTCGCGTTTC-1,2B2_TGTTCATCACTGGATT-1,2B2_ACGATGTAGCTCTGTA-1,2B2_ATCACAGAGGGCCCTT-1,2B2_TTTCGATAGAGTGTGC-1	2B
2B_clone_300	8	5	ACTCAAGAAAGGGTCA,GTTACCACCGAGGTCT,CTGGATAAGGGCAGAG,ACTTAATAAGAGGGTG,CATTGTGGGGTTAGTG,GGGGGAGCACATCGCA,ATCGCGGAGATACATT,GATTACGTCAAAAAAC	2B1_TGTGAGTGTCAACATC-1,2B1_TAGGTACTCTATGCCC-1,2B1_TCGGGTGCAAATCCCA-1,2B2_AGATGAATCCATAGGT-1,2B2_GATCAGTTCACCTCGT-1	2B
2B_clone_326	8	5	ATAAGTGCCACCGCCT,ACTACCGAGGTAGTTG,ATTTGCGGCGACGCGT,AAATCGAAAGTTAATA,ACAGGTATCTGTAATT,GTTAATACAATGGATA,CCGGGCTCCATGCACG,ATCCGTGGAGGTCACT	2B1_GCCAGTGTCATGCAGT-1,2B1_CATAGACGTGACTATC-1,2B1_TCTTAGTCACTGCACG-1,2B1_TTCGCTGTCATTTACC-1,2B1_AGTGTTGCATTCACCC-1	2B
2B_clone_347	8	8	GTCCATATATGTCATG,GTGAATCCACACAATG,GATTGTATAATTATAC,AGGAGAAGAAAGACGA,GTATAGGTAATCGTAC,GATCAAGCCCCCCGGG,GTAAGGGGGACAACAC,AGGGATTTAGCGGGGG	2B1_TTCACGCCAGCGACAA-1,2B1_TCATTCACAAAGTATG-1,2B1_GAGACCCCAGTCAACT-1,2B2_TCAATTCCAGTCCGTG-1,2B2_AAGACAAAGGAATCGC-1,2B2_CTGGCAGTCGGCTGAC-1,2B2_TCATCATAGTTGTCAC-1,2B2_AACGGGAAGCTGCCAC-1	2B
2B_clone_466	8	5	CTAAGGAGGAACAGGT,AGTGGATGCCATGGAG,ATACCACGAAAGCAAT,GCGAGCGCGGCTATAG,CAGTAATTACGGGCAT,ACAACGTAAAGCGTTT,AGGTGAGGAATGCGAG,CAAGCAGTGAGTGCGC	2B1_CCGGACAGTTAGGGTG-1,2B2_GCCTGTTGTTCTCCTG-1,2B2_TTGGGCGGTATTGAGA-1,2B2_AGGTCTAAGAATGTTG-1,2B2_TTTACTGCATCGGAAG-1	2B
2B_clone_720	8	2	GTAGACGGGATACTGG,GTTAAATAATTTAATA,ATTTACTGGCGTAGGG,GGGGGTAACTGAGATC,GGCAGGTCGGTGCTGT,AACGCCTACGCGCTCC,GTGGCGGCGGTAATCT,GTATGTGGGCGCAACC	2B1_GAAACCTAGCCTGAAG-1,2B2_GAGCTGCTCCACAAGT-1	2B
2B_clone_23	7	27	ACGAGGCTGGTGAAAC,AAGCAGCAAGTTCATG,CTTCACAAATGACATC,GATGAAAAAAAGATGT,GGAGAACTGGGGAATT,GGAAATCGAGGTGTTG,GGGTCTGTACTGGCTT	2B1_CATACAGCAGCAAGAC-1,2B1_ATTCAGGAGAGGACTC-1,2B1_TACTGCCTCGAGAGAC-1,2B2_CGCCAGACACCCAAGC-1,2B2_TATTGCTTCTCTCTAA-1,2B2_GGCGTCACAGGTCAGA-1,2B2_ATCGTGAAGTACTGTC-1,2B2_GCCAACGCAGCACCCA-1,2B2_CAAGCTAGTCTACATG-1,2B2_AACGTCACAAGAATGT-1,2B2_TGTAACGCACCGTGGT-1,2B2_TGCCGAGTCGTAGAGG-1,2B2_AGAGCCCTCCCAGGAC-1,2B2_TGTTTGTTCATGTCAG-1,2B2_TGGATGTTCTGGGTCG-1,2B2_GGGAGTAAGCTGCCTG-1,2B2_GGGACTCGTGTTGACT-1,2B2_TCTTGCGTCAGACATC-1,2B2_AGGGCTCCAACAGAGC-1,2B2_TCGGATAGTGGAAGTC-1,2B2_GTCACGGCATCCTAAG-1,2B2_ATAGAGATCTTCTGGC-1,2B2_AGGGTTTGTGCATCTA-1,2B2_TCTGCCAGTCTCGGGT-1,2B2_TGTACAGCAAATAGCA-1,2B2_GTGAGGAAGGTCGTCC-1,2B2_TACAACGGTGTTACAC-1	2B
2B_clone_49	7	15	ATGGACAGGTAAATTG,GGATGGAGCAAAAGGG,GGCAGGAGGGAGATAG,AGGGCGTTCGTGCTAA,AATAGTAGGCGTAGTC,AGGCGGTACGCGCCAG,GCGAGCTACACCGAAT	2B1_GTGAGTTCAATTGTGC-1,2B1_CTGGCAGCACGATTCA-1,2B1_CATGCAACACGTGTGC-1,2B1_TATATCCGTTCAGTAC-1,2B1_AATTCCTGTCATACCA-1,2B2_CATAAGCCAGTCGCAC-1,2B2_AGAAGCGAGACAGCTG-1,2B2_ATTCTACTCGAGATAA-1,2B2_CAACGATGTTAGGGAC-1,2B2_GCGAGAAGTAGCGAGT-1,2B2_TCAGGTAAGAAGAGCA-1,2B2_CCTTCAGCAGCGTAGA-1,2B2_CTCCTCCAGCGATGCA-1,2B2_TGTTCTAAGACTGTTC-1,2B2_CCCATTGAGTTGGCGA-1	2B
2B_clone_97	7	39	CGGGGGAGATTAAGGT,AGTAACTGGAGGCTTT,AATTAATCGTGGGTCA,CGGAGGCAGTCCGTAG,AAACAACTCAAGGCTT,AGCTACGTAACAAATT,AGTTCGGTATTTCTAT	2B1_TAAGCGTGTTGCAAGG-1,2B1_CTCATTACATCTAGAC-1,2B1_AAATGGAGTGTTAACC-1,2B1_CAACAACAGCCGATAG-1,2B1_TGCGGCAAGAGAAGGT-1,2B1_TCATGCCGTCGTCGGT-1,2B1_ATCGTGACACAAGTTC-1,2B1_TTGAGTGGTGCACAAG-1,2B1_TACAGGTAGTTGTACC-1,2B1_CCGCAAGTCCAAGAGG-1,2B1_CACCAAAAGTCATCGT-1,2B1_GATCCCTCATCATTGG-1,2B1_TCTCCGATCGGTCATA-1,2B1_GAGGCAACAATACCCA-1,2B1_ACTTCCGGTATGTCCA-1,2B1_TACTGCCGTATGGAAT-1,2B1_AAAGTGAGTGAATGTA-1,2B1_CGTTAGAGTGTCTAAC-1,2B1_GCCAGGTTCCCGTAAA-1,2B1_CTCAGGGCATACCAGT-1,2B1_TACCGAAAGTTCATGC-1,2B1_CAAAGAAGTAACGGTG-1,2B1_GACTGATAGGTAAACT-1,2B1_CCTCATGAGGGCGAGA-1,2B1_GAGACTTTCTTAGCCC-1,2B1_CACTAAGGTGACGTCC-1,2B1_GGTCTGGCATCAGCTA-1,2B1_TCGGTCTCATCGGAAG-1,2B1_TGCGACGCACGTAGTT-1,2B1_TAGGAGGGTAAGTCAA-1,2B1_AGAGCCCTCGAGGCAA-1,2B1_CGCAGGTGTCTGATAC-1,2B1_ACTTCCGCACCTCTGT-1,2B1_TACCTCGAGTGGTGAC-1,2B1_GTGCTTCGTCTGTAGT-1,2B2_GTGAGGACACCCTGAG-1,2B2_ACCAAACAGATGGCGT-1,2B2_TATACCTCATTCGGGC-1,2B2_CACTGAACATACATCG-1	2B
2B_clone_281	7	20	CGCGGGTAAAACGGTG,CGTGCGTGCATTCTTC,CGGGGAACCGTCGACC,ACTTCATAACAGGTTT,ATGTGTATGCTTGGTC,AGTAATGAGGTAAGTC,CCTAGTGGCATGCGGC	2B1_CGGAACCAGAGGTCGT-1,2B1_TCCGTGTTCCACGGGT-1,2B1_TAAGCACGTCCTTGTC-1,2B1_ATCTTCATCATTGCGA-1,2B1_TTCAATCTCTCGCAGG-1,2B2_GAAGTAATCGAAGTGG-1,2B2_GCATGATTCCTGTTGC-1,2B2_GTATTGGAGAGTGAAG-1,2B2_AAGAACAAGCACCAGA-1,2B2_AAGATAGAGTTAGTGA-1,2B2_GACAGCCGTAATCAAG-1,2B2_TGAGCGCTCTGGACCG-1,2B2_TTTGATCTCGCTAGCG-1,2B2_CACTTCGGTCAACATC-1,2B2_AGGTTGTGTTAAGACA-1,2B2_ACGGGTCGTTTGGCTA-1,2B2_GTCACTCGTTAAGGGC-1,2B2_GCTACCTTCTTAATCC-1,2B2_CATCCCAGTACCGGCT-1,2B2_GTTAGTGCATATGGCT-1	2B
2B_clone_312	7	13	CTTACAATAAGGATGC,CAATGATAATTGAGAG,ACAGGGTGGTGAGGAT,AGTAAGTCCTAGCAGG,GTCTGGTTGTCTCGGG,GTTGATGAGTGTCTGA,GAGTCGGGCATAGACT	2B1_CCCTAACGTCGACGCT-1,2B1_TGTCCCAGTCAACGCC-1,2B1_CAAGACTGTACCTTCC-1,2B1_ACAGAAAAGGTGGCTA-1,2B1_AGGCATTGTGGGATTG-1,2B1_TGGTAGTTCGTCCTTG-1,2B1_AAGACTCAGGCAGGGA-1,2B1_TGACTCCAGTCGGCAA-1,2B2_TCCGTGTGTCTAGTGT-1,2B2_GAAACCTCATGAAAGT-1,2B2_CCCTCTCCATCAACCA-1,2B2_TGTACAGCAGAGATTA-1,2B2_GTTAGTGCATCACGGC-1	2B
2B_clone_453	7	3	AATCATTGCTTAATCT,GTGAATTGACTGCACT,CTGAGATTCGGCCATA,GTAAAGGTGTGCATTA,ACCGAGGTGGTCAACC,AGGACGAGCTTTCATC,AGGAGGAAAAGGGTTG	2B1_TTTGGTTTCTTACCAT-1,2B1_AGGAAATCAGTCCCGA-1,2B2_AATAGAGAGCCGGATA-1	2B
2B_clone_504	7	6	GATAGAGGGGTAAATG,GGATAAATAACGAGGA,ATACACGGACTCGATC,GGTGCTTGGTTTCGTT,GATTAGGAGGATAAAA,GTATAGTGACTCAGAG,ATGAAAACGATAGACT	2B1_TTACCATGTCTACAGT-1,2B2_GTTCGCTAGTTTCTTC-1,2B2_GGTGTCGAGCGTGTTT-1,2B2_GTCACGGTCCGTCAAA-1,2B2_AGGGTCCCACTGCGTG-1,2B2_TGAGGGACATCATGAC-1	2B
2B_clone_537	7	4	GCAGATTAATTAAATT,GTTTCATGGGTTGGTT,GTAAGTTTGTTAAGGT,AGGTATGTCCGCGGGG,AGCCGTTACCTGGACA,CCGTGGTCGCCTAGGC,ATGCGTATCCAGAGGG	2B1_ACTTAGGTCGATTCCC-1,2B1_GCGTGCATCATTCATC-1,2B2_TCTTCCTCAAGCTGTT-1,2B2_CAAGACTCATCTCCCA-1	2B
2B_clone_592	7	7	CTTCGTTGCAATAAAA,GGTAGGTACTTCGGAT,CACGCCATCATAGGTT,AATAATATGTTTGGCT,CGTCGCCTAGATCGAA,AGCAAAAAGTTCGGAT,CAGGATTAGTTTGCAG	2B1_TGTTTGTAGATGGGCT-1,2B1_TCGGATATCAGCCCAG-1,2B1_ATGAGTCAGAACTCCT-1,2B2_GTTCGCTCAGAACTTC-1,2B2_GTGGGAACATGATCTG-1,2B2_TTCCGGTGTGACGCCT-1,2B2_ACTATCTGTTTGTGGT-1	2B
2B_clone_99	6	8	AGCGGTTGAGTTGCGG,GTTGAGTTATGTATTC,AGAAAGGTACTTCTCT,GGGGGAGAAATAGAGG,GGAGGAAAGCCAGGCG,CGACATCAAACTATGT	2B2_CAACCTCTCATCCTAT-1,2B2_ATCCATTTCTGCAGCG-1,2B2_TAACGACCATATTCGG-1,2B2_TAAGTCGTCTTCCCGA-1,2B2_ATGACCAGTACGATTC-1,2B2_CATACCCTCTACGGTA-1,2B2_ATGCATGGTCAAGGCA-1,2B2_CTACTATAGTGCCGAA-1	2B
2B_clone_121	6	117	ACATGTACAGTGGAAG,CATAAAAACTCGATAG,AGTACACAGATAATAG,CTATGTCGACGCATAT,GAGTAAAAAATGCCGG,ATATCTTGATTTGTAA	2B1_CCACCATTCATCACCC-1,2B1_CATTCTACATACTGAC-1,2B1_GGAATGGGTTCTCCAC-1,2B1_TCGGTCTCAATAGGAT-1,2B1_CATGCGGCACTTTAGG-1,2B1_AGACTCACAGTAGGAC-1,2B1_GAAGAATGTTCACCGG-1,2B1_TCATTCATCAGATTGC-1,2B1_ATGGATCGTGCAAGAC-1,2B1_CACAACACATACTGAC-1,2B1_CTACGGGCAAACTAAG-1,2B1_AGGGCTCAGCTTGTGT-1,2B1_GGAGGTAAGGAGTATT-1,2B1_ATTCCCGCATCGAGCC-1,2B1_TGCATGAGTGTCTTAG-1,2B1_TAGTGCAGTTCAAGTC-1,2B1_TCTCACGCACGCCACA-1,2B1_TAGGAGGTCGACGATT-1,2B1_GTGACGCCATCGGATT-1,2B1_TCCTAATAGGATATGT-1,2B1_ATCCACCAGCAACTTC-1,2B1_TCGCTTGTCCTAGAGT-1,2B1_AATGCCATCCTCTAAT-1,2B2_CAAAGAAGTTCTTGCC-1,2B2_CAGCAGCCAACCCGCA-1,2B2_ATCCCTGGTAGGTCAG-1,2B2_TCGTCCAAGTTCCTGA-1,2B2_CTCTGGTGTGGTCTAT-1,2B2_GTCAGCGTCACGAGGA-1,2B2_TAAGCCATCAGTGGGA-1,2B2_CAACGATGTGCTTCAA-1,2B2_CGAGAAGGTGAGGATC-1,2B2_TCCCACAGTGACTCGC-1,2B2_ATGCCTCTCGGTGTTA-1,2B2_GCCGATGAGTCCTACA-1,2B2_AAGTCGTTCGGCTTCT-1,2B2_GCCATTCAGAAAGTCT-1,2B2_GTGCGTGCATCCCACT-1,2B2_AGCCAGCGTCTGTGTA-1,2B2_TCATTACGTCGTCGGT-1,2B2_TCTTCCTCAATCTCGA-1,2B2_TCCGTGTGTATGTGTC-1,2B2_GGTTGTAAGAATCCCT-1,2B2_GGATCTAAGCCTGAGA-1,2B2_TTTGTTGAGTAAACGT-1,2B2_CCAATTTCAATTCTTC-1,2B2_TGACTCCGTCTGTGAT-1,2B2_AGGGCTCAGTCATACC-1,2B2_GAGGCAACATCCAATG-1,2B2_CGTGAATGTTCTCAGA-1,2B2_AGTGACTTCGAGCCAC-1,2B2_GAAGTAAGTTTACTGG-1,2B2_TTACGCCGTTGCTCAA-1,2B2_CTTAGGAAGATCGCCC-1,2B2_GGTGGCTAGCTCAGAG-1,2B2_GTAGGAGGTCAGTCCG-1,2B2_GGGTCTGAGCCGTTAT-1,2B2_GGGAGATTCCTACCAC-1,2B2_TATCTGTTCCAACTAG-1,2B2_CGGTCAGTCCTGTTGC-1,2B2_TCGAAGTCAGACCGCT-1,2B2_GCCCGAAGTTTGGGTT-1,2B2_ATGTCTTAGCACTCCG-1,2B2_ACTCCCATCAGCACCG-1,2B2_CTCCTTTAGACCACGA-1,2B2_GTACAACCATGACCCG-1,2B2_AACAAAGGTAAGTTGA-1,2B2_GTCATCCCAGGGTCTC-1,2B2_TGGAACTCAGACCAGA-1,2B2_AACAGGGCATGTGCTA-1,2B2_TTCGATTGTTATGACC-1,2B2_CATTGCCAGCGCCTTG-1,2B2_GCGTTTCCATGTCGTA-1,2B2_AATCGTGAGGCTATCT-1,2B2_AATAGAGGTTAGGGTG-1,2B2_GCGTTTCGTGGGATTG-1,2B2_AAAGTCCAGACGCATG-1,2B2_TGATGGTTCAAGTCGT-1,2B2_GGAATCTCATGTTCGA-1,2B2_TTCGCTGCAGGTCCCA-1,2B2_ATTCAGGAGCTGTTCA-1,2B2_TCAGGTATCACAAGAA-1,2B2_CTCCCTCGTGTATTGC-1,2B2_AAGTACCCACCTGATA-1,2B2_ACGGTTATCTGAGAAA-1,2B2_TCATTCACAACTCCAA-1,2B2_GACACGCGTATAGGGC-1,2B2_GGGATGAAGCTTACGT-1,2B2_AGCGTCGAGGGAGGCA-1,2B2_GGCTTGGTCACAGAGG-1,2B2_TACCTGCGTACAGGTG-1,2B2_GAACACTTCAAGGACG-1,2B2_TCCCACATCTTAGGAC-1,2B2_TTTGTTGTCAGGACAG-1,2B2_TTTCACAGTTCTTAGG-1,2B2_TCACATTGTGAGTTGG-1,2B2_TGACAGTAGTCTGTAC-1,2B2_GGCTGTGAGGCGTCCT-1,2B2_ACTTTCAGTTACCTTT-1,2B2_GTATTGGGTTACGATC-1,2B2_TGGATCACAGCTACCG-1,2B2_CACCGTTCACAAATCC-1,2B2_TACCCACAGAACAAGG-1,2B2_TGTACAGAGCGTATAA-1,2B2_GAACTGTAGGCCTTCG-1,2B2_TCTCAGCAGATTGATG-1,2B2_TCTACATGTGGAATGC-1,2B2_ATGGAGGGTGAATGAT-1,2B2_AGTTCCCGTCGTGGAA-1,2B2_TAGGTTGGTGATGGCA-1,2B2_GTTGAACAGGTGCGAT-1,2B2_CTTGATTTCACACGAT-1,2B2_GCCAGCAAGCGCGTTC-1,2B2_CACCGTTGTCGACGCT-1,2B2_TTACCGCAGGTCATCT-1,2B2_ATCGTGAAGGGTCTTT-1,2B2_GGCTGTGCACGACGTC-1	2B
2B_clone_123	6	28	GTGCGGAACATTCTGT,ACGAGGCTGTTCGAAG,CGCTATGGCACTCATA,GATACCTAAGCTCGAG,GTCTGGAAATTGATCC,GCGACGTCAAACGTGA	2B1_CTATCTAAGTTACGGG-1,2B1_CCACCATGTCACAGTT-1,2B1_TCCGGGATCATTACTC-1,2B1_AACAAAGTCTTTCGAT-1,2B1_AGGTTACCACATGTTG-1,2B1_AAAGTCCAGACGAAGA-1,2B1_TTGCATTAGCGCACAA-1,2B1_TGTTCTAAGAGCATAT-1,2B1_GCTGAATCAAAGGGTC-1,2B1_TTCTGTACAAATACAG-1,2B1_GAGTTACTCTAAGAAG-1,2B1_CTAACCCTCCGTTGGG-1,2B2_GGGAAGTAGATGACAT-1,2B2_AGGGTTTGTAAGCAAT-1,2B2_TTACAGGCAAATCAGA-1,2B2_TGTTCCGCAGGAGACT-1,2B2_CTAACTTTCTCTCGCA-1,2B2_AAGCGAGGTGGCGCTT-1,2B2_ATCGTAGGTACTCAAC-1,2B2_CACAGGCCAACCGGAA-1,2B2_ATTCCTAAGAGACAAG-1,2B2_ATTCACTAGCGGGTAT-1,2B2_TCGACCTTCGCCACTT-1,2B2_ACGGAAGGTCCCTGAG-1,2B2_TTTGTTGCATCCTTCG-1,2B2_GTCGTAACAATGGGTG-1,2B2_CATGGATCAAGCACAG-1,2B2_TCGCACTGTAGGCTGA-1	2B
2B_clone_134	6	28	AACTCTACGTTGCAAT,GTCGCGAGGTTGACTA,ATAAAGTAGCCTCAGT,CTGTAGGAGAGAGTCG,GAAAGGTCATGCGTGA,AGAAGGGTGAAAAAAT	2B1_GAAGAATTCCCGAAAT-1,2B1_TGCTTCGGTCCCTCAT-1,2B1_AACAAAGCAGAGGACT-1,2B1_TTCCACGTCGAATGCT-1,2B1_TTCTAGTCACAAGTTC-1,2B1_TCCCATGTCAAGGTGG-1,2B1_TCCTCCCGTGGTTTGT-1,2B1_CTCCTCCAGGTTATAG-1,2B2_GACCAATAGTCCCAAT-1,2B2_TGACAGTGTTGGTAGG-1,2B2_TGATTCTCAAACCACT-1,2B2_CGAGTTACAGGTTCGC-1,2B2_AGTACTGGTTAGGAGC-1,2B2_TGTGTGACAATCGAAA-1,2B2_TCATGTTAGAACAAGG-1,2B2_GTAGAAAGTAGGTCAG-1,2B2_CGGAACCGTACCATAC-1,2B2_CTGCAGGAGACGAGCT-1,2B2_TGAGTCAGTCAGGTGA-1,2B2_TCAAGCACATTCAGCA-1,2B2_ACAAGCTAGCACTGGA-1,2B2_TTACGCCTCCGGGACT-1,2B2_AGAGCCCAGTAATTGG-1,2B2_TCATCATAGGTCCGAA-1,2B2_GGATCTACACATAGCT-1,2B2_CCTCTCCCAGCGGTCT-1,2B2_TGATTTCTCGTAGGGA-1,2B2_AACTTCTCAGCGTGCT-1	2B
2B_clone_137	6	35	GCGGCCGACCGTAGCT,ATATCCTGGATTAGGG,ACTTGTGCGCGCAAGT,GTTCGTACCAAACGGG,AGTAACTGGGATCACT,GTCGAAGTATGAGCTC	2B1_GTTCGCTCAACGTTAC-1,2B1_TCCCAGTGTCCCTGTT-1,2B1_GGGAAGTGTAGCTTTG-1,2B1_GCTACAAGTTATGTGC-1,2B1_TGTGTGAAGGGTACGT-1,2B1_CTTACCGGTCCTATAG-1,2B1_GACTATGCATCCGCGA-1,2B1_CGGAATTGTCCTGAAT-1,2B1_CAATTTCCATGAAGGC-1,2B1_CTCCACAAGACAACTA-1,2B1_TTCTGTATCAACGTGT-1,2B1_CTCATCGGTTATGTGC-1,2B1_GTGGAGAGTCTGTGGC-1,2B1_GCAACATCAGGTGACA-1,2B1_AGTCATGAGGCATGCA-1,2B1_CGGAACCAGTATTCCG-1,2B1_TATCGCCGTCGGTGAA-1,2B1_CTCATGCGTCAAGCCC-1,2B1_CATCCGTCAAGCCTGC-1,2B1_ACTATTCAGAGGGTAA-1,2B1_ATACCTTGTTTGATCG-1,2B1_GCTGGGTCACCAGGTC-1,2B1_GGTTGTAGTACCACGC-1,2B1_TCACTATCAATCTGCA-1,2B2_TGAGACTGTTGCACGC-1,2B2_TCACATTGTTGTGTTG-1,2B2_CGAGTGCTCACTACTT-1,2B2_TCATTCAGTACATTGC-1,2B2_GATGTTGCAACCTATG-1,2B2_AGTGATCGTGGTCCGT-1,2B2_CATACCCCAAGGCCTC-1,2B2_GATTGGTCAGAGCCCT-1,2B2_CATACTTTCGCTTGAA-1,2B2_ATTCCTACACCAATTG-1,2B2_CCACCATAGTGCCGAA-1	2B
2B_clone_191	6	31	ATACATAGCCGTCGAG,GGAGCGACGCTGAGGG,ACGAGAATCTGTGTGA,GTACGAGTGGATAATG,CGTGAGGACGTCCAAA,CGAGATCCGGTACACT	2B1_TCTCTGGAGATGAAGG-1,2B1_CAGTGCGTCAGGGATG-1,2B1_GTGGTTACAGAGGTTG-1,2B1_GGGTTTACAACTTGGT-1,2B1_AAGATAGAGCGCTGAA-1,2B1_AAAGTCCTCGAGCCTG-1,2B1_GATGACTGTCATGACT-1,2B1_CCCGAAGAGAGTTCGG-1,2B2_CTCAGGGAGTGCAACG-1,2B2_CACTGGGAGGGACTGT-1,2B2_GCACTAATCTGACAGT-1,2B2_TCCATCGAGAGTGTTA-1,2B2_ACGCACGGTCCACTCT-1,2B2_GCATGATGTTTCCAAG-1,2B2_CTGGACGCAGTGTGCC-1,2B2_TTCTGTATCGGCAGTC-1,2B2_CAGATCACAAGGGTCA-1,2B2_GAGACCCCAAATAAGC-1,2B2_AATTCCTCAACCCGCA-1,2B2_GTCTCACAGTAGACAT-1,2B2_AGTACTGGTGAATTAG-1,2B2_CCTCTCCGTATGTCAC-1,2B2_TTGTTTGTCCTTGGAA-1,2B2_CCTCTAGAGGAGCAAA-1,2B2_TCATTACAGCTACTAC-1,2B2_TTTCGATAGATCCCAT-1,2B2_TTTCACATCCGTGACG-1,2B2_AACACACTCGCTAATG-1,2B2_AGGATCTTCATTGTGG-1,2B2_TTTCGATCAATCTCGA-1,2B2_TTTCGATCACTCCCTA-1	2B
2B_clone_193	6	6	AGGCACAAAGGTATTA,CGGAAATAATAAGTGG,ATATCCTTGGAACTCC,GATGGGAGAGAGGAAA,ACTTCGACATTTGTAG,GGGCCCCGGATCGTCC	2B1_TATCTGTAGAGTAACT-1,2B1_AGATCGTAGGGCAGGA-1,2B1_TCGAACATCCCTCATG-1,2B2_GGTAATCAGACTTAAG-1,2B2_CCTAAGATCTGAGATC-1,2B2_GTCTCACCAGTCTGGC-1	2B
2B_clone_241	6	7	CATAAACGGTATATGT,CATCACATGAAAGAAG,ATACCGCAAGATGGGG,AAAGGGAAATCTCCCG,GACCGGGTCTTGAGAG,GAGGGGGGCTTTAAAA	2B1_GGAGAACGTCATGACT-1,2B1_TGTCAGACAAAGGTTA-1,2B2_CGTAAGTCAGGTAGTG-1,2B2_GTAGTACGTTCTGAGT-1,2B2_TGTTGGAAGCGTATGG-1,2B2_CATCGCTAGTCTGCGC-1,2B2_ACCTACCTCTGACCCT-1	2B
2B_clone_282	6	8	AGGTGCTCGCGCAGTT,GAATGCACATAGCCAG,GGACAATACGCACTTG,GCAGAGATATAACGTT,GAATGAGAGGGCGTCG,AATAGAATGTAAGTAT	2B1_CCTCCAAAGTGCTCGC-1,2B1_GTGTTCCAGGTTGTTC-1,2B1_TGGAGAGGTCAACACT-1,2B2_GCGGATCAGTTGGAGC-1,2B2_TCTCCGAAGACGAAGA-1,2B2_ACAACCATCCAAGCTA-1,2B2_ATGAGTCTCCTACGAA-1,2B2_TTACGTTGTGACTGAG-1	2B
2B_clone_341	6	10	AATGGAGAGTGGAAGG,ACAGCAGGCTGCCTGC,CATACAGAATGTCTGT,AGTTGTAACCTTGGAA,AAGAAATCAGTGGCGT,CTGAATGGAGCTGGGG	2B1_GAATAGACAAGATGGC-1,2B1_AGACACTGTGGCTTGC-1,2B1_GTCCACTGTCGCCACA-1,2B1_CATACCCGTTAGGAGC-1,2B1_TTCCTTCGTGGGCTTC-1,2B2_CGAATTGAGGACTATA-1,2B2_ACACTGAGTAAGATTG-1,2B2_CTATAGGTCTACGCGG-1,2B2_CCTCACACACGCTGAC-1,2B2_TTGCTGCTCTGAGTCA-1	2B
2B_clone_419	6	4	CGATATCTAACCGGTC,AGGCCGCGAGGTGCGC,AACGGTGTGGATAGTG,GTTCCTCGAACAGGCA,GCAACGATAGGAATTT,CGAAGATGAAACGATT	2B1_GCGTGCACAAGCCTGC-1,2B1_TCCTTCTAGCGGGTTA-1,2B2_TTCACCGGTAGCACGA-1,2B2_CCGTTCAGTCGCCTAG-1	2B
2B_clone_16	5	20	GGCCGAGGCTGTAGTC,GGGTGTCACACACTTG,AGAGAGGGCACGACAT,ATACGGGGCACAACTT,GTCTGCCACGGTGGAG	2B1_GACGCTGTCAACGAGG-1,2B2_CACTGTCAGGATTTCC-1,2B2_GTTAGTGGTCGACTTA-1,2B2_CGCAGGTCACAAGTGG-1,2B2_GGTTCTCCAGGTCAGA-1,2B2_TGACTCCGTAATGATG-1,2B2_CCGATCTTCCAAGCAT-1,2B2_TCACGCTTCCACATAG-1,2B2_CTCAGTCGTATGGTAA-1,2B2_GACGTTAAGGCGATAC-1,2B2_GTATTGGGTACAATAG-1,2B2_TCTCAGCAGTCGCGAA-1,2B2_GAAGAATAGGTCCCTG-1,2B2_GTGTGATTCACGTCCT-1,2B2_CGGTCAGTCTACCCAC-1,2B2_CAGGGCTTCCCTGGTT-1,2B2_CTTCTCTTCATGGTAC-1,2B2_GTCCTCACAAATAGCA-1,2B2_TATCCTACAAGTTTGC-1,2B2_TATTGGGTCCTACGAA-1	2B
2B_clone_24	5	11	GAGGCCTCATTACTGG,ACGCCTGTAGTAAGGA,ACTGAAGTGCGAGCTG,AGTTAGGGAGGAAGTT,CACTGGAAAGGGATTT	2B1_GATGCTAGTAACGTTC-1,2B1_TCCGGGACATAAGATG-1,2B2_TTGGTTTGTTAATCGC-1,2B2_TGAGACTGTACCAGAG-1,2B2_AACAACCAGCAAGCCA-1,2B2_TAATTCCTCGCGAAGA-1,2B2_GACTCAAGTACGCTAT-1,2B2_TGCTCCACATTCGATG-1,2B2_ACTGTGATCCTACCGT-1,2B2_GGGTTATTCAAGCGTT-1,2B2_ATGGTTGAGAACGCGT-1	2B
2B_clone_58	5	69	ATGGATAGGAAGGTTT,CAGAGAAGAGCTACAT,CCTGAATGGTCTAAGT,CGAGGACGGTTTAAGA,GGTGGATAGTCTATAT	2B1_GCCAGCATCTGAGAGG-1,2B1_CACGAATGTATACGGG-1,2B1_TTGGATGTCTAGTTCT-1,2B1_TGGTTAGTCCCGTAAA-1,2B1_TCCTTTCTCTTGCAGA-1,2B1_CTGGTCTAGATTGAGT-1,2B1_GATGGAGGTCACCGAC-1,2B1_CATGCGGGTGTAACGG-1,2B1_TGCGACGAGCTCGACC-1,2B1_TTCCGTGGTATCGCGC-1,2B1_TCACTCGTCGGAAACG-1,2B1_TGGGCGTCAAATCAGA-1,2B1_CGAGTGCGTAGTCTTG-1,2B1_AAGATAGAGGCGAAGG-1,2B1_ATGAGTCCAGAAATTG-1,2B1_TTGATGGGTTCTTGCC-1,2B1_CTACTATTCGTTACCC-1,2B1_CAACGGCAGACTCATC-1,2B1_ACTACGAGTAGTACGG-1,2B1_TTTGTTGTCATGCAGT-1,2B1_GACAGCCTCCGTACGG-1,2B1_AACAAGAGTACTTCCC-1,2B1_AACACACTCGTTCTAT-1,2B1_ATCGCCTCAGTTGTTG-1,2B1_ATCCTATCAGAACTTC-1,2B1_TTGTGTTGTCCAGTTA-1,2B1_CTTCTCTAGGGTTAAT-1,2B2_AATCGTGTCAATCAGC-1,2B2_ACCTACCAGCTACTAC-1,2B2_TCATGCCAGCAAACAT-1,2B2_CGTTGGGAGACTGAGC-1,2B2_GCCAACGCAGTAGTGG-1,2B2_GGCTTTCCAACCACGC-1,2B2_CCCGGAAAGGTCACCC-1,2B2_CGTGTCTTCGGACGTC-1,2B2_GCCAGGTTCCACGGAC-1,2B2_ATTACCTTCCAATCCC-1,2B2_CACCGTTTCGCAGTCG-1,2B2_TCATCATAGCGCTGAA-1,2B2_TTCTTCCGTAAGCTCT-1,2B2_TACAACGGTGAGTTGG-1,2B2_TGCCGAGGTACTAACC-1,2B2_AGTGCCGGTGAATGTA-1,2B2_CCCTGATTCAGGAAGC-1,2B2_AAGTTCGAGGATGCGT-1,2B2_CTGAGCGAGCATGCGA-1,2B2_TAGGTTGGTGGCTACC-1,2B2_TCAATTCAGATACGAT-1,2B2_GGGACAAGTTCGTAAC-1,2B2_GGGCGTTCAAACCATC-1,2B2_AGAGAATGTCCGGTGT-1,2B2_GCAACATTCGTTGCCT-1,2B2_GGATGTTGTGTCCAAT-1,2B2_TCCACGTGTGGGTATG-1,2B2_CTCCCAACAAGAGTAT-1,2B2_GGAATCTCAGCCGGTT-1,2B2_CTGTCGTAGTCTGGTT-1,2B2_CGGGTGTTCATGGGAG-1,2B2_TTTCATGTCGTCAACA-1,2B2_GGAATCTAGCCGATAG-1,2B2_GGTAACTAGTGCCCGT-1,2B2_CCGGGTAGTACCAGAG-1,2B2_TATCTTGTCACAGTGT-1,2B2_GGGTTTAAGGTTCCGC-1,2B2_AACCCAATCGATCCAA-1,2B2_TCTTAGTAGTTACGTC-1,2B2_CTCCGATCAAGGCAAC-1,2B2_AAAGGGCGTCAAACGG-1,2B2_TTTCGATTCGTCTACC-1	2B
2B_clone_111	5	23	GATTGACTCGTCCGTT,CGCGAATGCACTCAGT,AAAGGACGGGGGATTC,CTTCGTTAAATCAGTG,ATGGGCCACAAACAAT	2B1_AGTAGTCCACAGCGCT-1,2B1_ATGAGGGGTTACTCAG-1,2B1_CACAGGCGTTGGGAAC-1,2B1_TTTGACTTCGCAGTGC-1,2B1_ACCACAACAGGACTAG-1,2B1_TACTTACAGCTTCTAG-1,2B1_AATTCCTTCCTAGAGT-1,2B1_TGGTTAGAGCTGCCTG-1,2B2_TCGAAGTTCCACGTGG-1,2B2_TCAGTCCAGCCTCAGC-1,2B2_GCCATTCTCAAGTCTG-1,2B2_CAGATCATCCAAACCA-1,2B2_AGAACCTAGTGCGCTC-1,2B2_AGAACCTGTCTGATAC-1,2B2_TCCATGCTCAGTCCGG-1,2B2_ATCGGCGCATCTGCGG-1,2B2_ATCGTAGAGCGGTAAC-1,2B2_TCATTGTTCGACACTA-1,2B2_GCACTAAAGGCTTAGG-1,2B2_TCGACGGAGTTATGGA-1,2B2_CCTACGTCAACGCCCA-1,2B2_TCAAGACTCGTCAACA-1,2B2_ATTCTACCACATAGCT-1	2B
2B_clone_158	5	24	GTGGGAACATTGGAGG,CACTAGCTGTAGGTGA,CATGCCACGAACCGAG,GAGCGAGAGCTACATC,ATCTGATGCACGGATG	2B1_GATCGTATCGAACGGA-1,2B1_GACGTTACAGACCTAT-1,2B1_AATCGACGTCGTACAT-1,2B1_AGGTCATAGATCCCAT-1,2B1_CAGTTCCCAGCTCGGT-1,2B1_CATAGACAGCCAACCC-1,2B1_CTTAGGATCGCCAACG-1,2B1_AATGACCTCTGAGGCC-1,2B1_TCGTCCAGTAATTAGG-1,2B1_TGATCAGGTACATTGC-1,2B1_ATGGGAGAGTTGAAGT-1,2B1_CTACATTCATAATGAG-1,2B1_GGGTGTCAGACGAGCT-1,2B1_TGATGGTGTGTTGAGG-1,2B2_ACATCCCTCGAGTGAG-1,2B2_AGGGCTCCATCCGTTC-1,2B2_TAGCACAGTAATGTGA-1,2B2_ATAGAGACAGGTCAGA-1,2B2_TCCAGAATCACCCTGT-1,2B2_TTGGGTAAGTTTCGGT-1,2B2_GTCAAACAGTATAGAC-1,2B2_TTCAGGACAAGCAGGT-1,2B2_CTAACTTTCTGTCCCA-1,2B2_GGTGTCGTCGCCACTT-1	2B
2B_clone_168	5	120	CTAGGAACAGTACCCC,ATGTATGAGGGTCGTA,GTGAAATAAATTATTG,ACGCACTAAAATAAGG,ATGCGCAACGACCCCT	2B1_TCTACATCAAATGGCG-1,2B1_AACCTGAGTCCTATAG-1,2B1_TTGAGTGCAGCCGGTT-1,2B1_TCTAACTTCAAATGCC-1,2B1_CCACGTTGTACCTGTA-1,2B1_CTCAGTCTCCAGTGTA-1,2B1_TTTGGTTGTTATCTTC-1,2B1_TTCCACGAGAGGGCGA-1,2B1_AGAGCAGGTCCGGCAT-1,2B1_GGCTTGGCATCCCGTT-1,2B1_GTGTTAGGTGCCAAGA-1,2B1_TTCTCTCAGGTGAGAA-1,2B1_CATGCAAGTATGCGGA-1,2B1_TCGATTTTCAATGCAC-1,2B1_TACACCCAGCGACATG-1,2B1_TCGACGGCAAATCGTC-1,2B1_TCACACCTCCATGATG-1,2B1_CAAGGGAGTCACCTTC-1,2B1_AGATCCAAGTACCGGA-1,2B1_TCCATGCAGTATTCCG-1,2B1_GATGAGGAGGGCTTCC-1,2B1_CGAGGAACAGACACAG-1,2B1_TACAACGTCAATGTCG-1,2B1_GCCTGTTCAAAGGAGA-1,2B1_CGAAGGATCCTTATCA-1,2B1_TAGGTTGTCGAGTCTA-1,2B1_ACTCTCGAGTTGGCGA-1,2B1_CCTCTCCGTCACTAGT-1,2B1_AATGCCAGTAACATAG-1,2B1_GTAACCATCCGGACTG-1,2B1_CTGCCATAGTAACGTA-1,2B1_AGCCAATAGTAACGTA-1,2B1_ACGATCAGTTCCACGG-1,2B1_ATCGTCCCAATCAAGA-1,2B1_GTGGTTACATGCCGAC-1,2B1_ACGTAACTCACTGATG-1,2B1_GGTTCTCCATCTGGGC-1,2B1_GCCATGGGTAGGTCAG-1,2B1_CCCTTAGAGGACTTCT-1,2B1_ACTATTCTCACCATGA-1,2B1_TGTTGGACAACCGCCA-1,2B1_TCATTACCATAAGCGG-1,2B1_CAACAACAGGTTCATC-1,2B1_CAATTTCTCATCTACT-1,2B1_CAGCACGGTCATAAAG-1,2B1_CCAATTTCAAGAGAGA-1,2B1_ATGCATGAGAGTGTGC-1,2B1_TCGCACTTCCGTATGA-1,2B1_GATCCCTAGCGAGTCA-1,2B1_TCCGGGATCCTACACC-1,2B1_CTGAGCGCATGTAACC-1,2B1_ATGAAAGTCATTCCTA-1,2B1_CCTCAACGTCCGTTTC-1,2B1_GTCACTCGTTACCTTT-1,2B1_CCTCACAAGGGTTTCT-1,2B1_TTTCAGTCAGTTAGGG-1,2B1_GAGTTGTCACTGAGGA-1,2B1_CTGCCTATCCACCCTA-1,2B1_ATAGGCTGTGATCATC-1,2B1_TCATATCCACCGTCGA-1,2B1_TCCTTCTCAACGTATC-1,2B1_TGACTCCTCGGAGATG-1,2B1_CTCCAACCACTGGATT-1,2B1_CGGTCAGAGTCATGGG-1,2B1_TGGATCACATGGTACT-1,2B1_TTTACTGGTAGCCAGA-1,2B1_GAATCGTAGATGGGCT-1,2B1_CGAGTGCCATGACTTG-1,2B1_TTCTTCCTCCAAGCAT-1,2B1_TTCCGTGAGAATTGTG-1,2B1_GGTAGAGAGCCAGAGT-1,2B1_GCATTAGCAGTAGGAC-1,2B1_AAGTACCAGATAGGGA-1,2B1_ACGGTTAAGGCCTGAA-1,2B1_AACCTTTAGCCTTTGA-1,2B1_TTGAGTGGTTCTGACA-1,2B1_TACTTCATCGAAGCAG-1,2B1_GAGGCAAAGAATGTTG-1,2B2_TAGATCGAGTTAACAG-1,2B2_CTTGAGAAGCATAGGC-1,2B2_GAAGCGAGTTATGTGC-1,2B2_CGGGTGTTCACATCAG-1,2B2_GATCACAAGAGCGACT-1,2B2_TGTTCATAGTGCAACG-1,2B2_ACCAACATCCTAGCTC-1,2B2_CGTTAGACAACAGTGG-1,2B2_CGTCCATCACCCTGAG-1,2B2_GGAAGTGTCTGCGGGT-1,2B2_CACTAAGAGATAACGT-1,2B2_ATTGGGTCACTCCTTG-1,2B2_CGTAAGTAGTCACTGT-1,2B2_ATTGTTCTCCTAAACG-1,2B2_TTCACGCAGTAGTCAA-1,2B2_GTCATCCAGAAACTGT-1,2B2_AGCTACAGTTGATCGT-1,2B2_AAATGGATCAAGTTGC-1,2B2_AGCATCAGTCAAAGTA-1,2B2_ACAAGCTCATTGCAAC-1,2B2_GTGGAAGGTACTGGGA-1,2B2_CTCAGTCAGATTTGCC-1,2B2_AGAACAATCCAAGCAT-1,2B2_GAGTTTGTCCCTCGTA-1,2B2_TAGGGTTCAGCGTTTA-1,2B2_CTCCGATCAAATACGA-1,2B2_CGGGCATGTCCTCCAT-1,2B2_TTTCCTCAGGGAGGAC-1,2B2_AGAGAGCCAGGCACTC-1,2B2_TCAGCAAGTTACAGCT-1,2B2_AACGGGAGTTATGTGC-1,2B2_TTAATCCCAGCCCAGT-1,2B2_TTCTAGTAGAAACCCG-1,2B2_CATAGACTCTGCGGAC-1,2B2_GGAATGGTCAAGTAAG-1,2B2_ACATCGATCTCACGAA-1,2B2_TCATCATGTCCTACAA-1,2B2_GTCGAATTCACGTAGT-1,2B2_TCTGTCGGTCCTCATC-1,2B2_GTTGCGGAGCACGATG-1,2B2_AAGAACAAGTCAGCCC-1,2B2_GCCCGAAGTCAGGTAG-1	2B
2B_clone_206	5	3	GCTTGGAGATGGAAAG,GGTAAGTGGGGTAATT,CGAGAGTTCTTCAAGA,CAGAAAGAGCTCGATT,ATACATATAGTAACTT	2B1_ACTGTCCTCTGGCTGG-1,2B1_GATCCCTTCCCTTGTG-1,2B2_AGACCATAGGATGTTA-1	2B
2B_clone_250	5	9	GCCAAGTCGTTCCGAC,ATTAGTTGCGTGATTT,ATGTGGGTGGTGCGAG,AAAGACGGGGGTGAAG,AACAATAAGTTCGATG	2B1_CTGAGCGTCATCCTAT-1,2B1_GGAGAACTCAGAGTGG-1,2B1_TCGTGCTTCCCGTTCA-1,2B1_CAGGGCTAGCTAGATA-1,2B2_GGACGTCAGGGACAGG-1,2B2_GCACGGTAGCTGTGCC-1,2B2_CTCTCGAAGGTTCATC-1,2B2_TTACTGTAGACCATAA-1,2B2_ATCCGTCTCCGTGGTG-1	2B
2B_clone_323	5	6	GATTGAGTCTTGCTTA,GTGTCTAAGTCTAGGC,AAGTAGTTCCTGATTT,AAGGGGTAGAAAGGAA,GGGGACTAGATGCTAT	2B1_TTTCGATAGGCTTCCG-1,2B1_CTGGTCTCAATATCCG-1,2B2_ACTTAGGTCCCTATTA-1,2B2_CAGGTATGTCTTGCGG-1,2B2_TCGGGTGTCGGCACTG-1,2B2_ATGAGTCCACTGGACC-1	2B
2B_clone_345	5	17	AGGAAAAGAGATACTC,GCTTATGTGAGAAAGA,AATTCGGCGTAGGTTA,GGCGGTTAAAGAAGAT,ATATGGGAGGGCGGTG	2B1_GACCAATGTCAAGCGA-1,2B1_GATAGAATCTGTCCGT-1,2B1_GTGTAACAGCGTCAGA-1,2B1_ACGGAAGCAAATCAGA-1,2B1_TCTACATCATCGGCCA-1,2B1_CTAGGTATCTCTAGGA-1,2B1_CATTCCGCAGCACAGA-1,2B1_ATCGTAGCATGACGGA-1,2B1_CTGCAGGCATGTGGCC-1,2B2_CAATGACGTAAGATCA-1,2B2_ACGGGTCTCATTACCT-1,2B2_GTTAGACAGGTAAGAG-1,2B2_AGTTAGCCAACATACC-1,2B2_CATTCTAGTACGACTT-1,2B2_TTAATCCAGTGCGCTC-1,2B2_CTCGAGGTCTGAGATC-1,2B2_GGAGATGGTTGTCAGT-1	2B
2B_clone_454	5	6	GTGAAGGCATGCGTGA,GTGAAGGGCTTCGGGC,CAAAAGTTCTGTACAT,ATCAGTTAATTGCGTT,GTCTGGATATTACCGG	2B2_GCTGAATGTCAAAGCG-1,2B2_ACTGTCCTCGACCATA-1,2B2_CCTGCATCACTTCAAG-1,2B2_TTCTAACCAAATCAGA-1,2B2_AGTCACAAGGTCCCGT-1,2B2_AACCTGAGTGTGAATA-1	2B
2B_clone_475	5	4	GTATGTATGGCTGAGT,GGGGGAGGGGTAGAAG,AGACAGGCGCTTGAGT,AACTCAACGTATACAT,GAAGATTAAAGCGGCG	2B2_GTCGTAATCCAACCAA-1,2B2_CCATAAGAGACATGCG-1,2B2_CGATGCGAGAGAACCC-1,2B2_AGCGCTGGTTTGGGAG-1	2B
2B_clone_560	5	2	CTCCGATAGTTAGTAA,ATCACTATACGAGATT,GAGCGTTTGCACCGCA,CGAGCTGAATGTAGAT,GGCCCCGGACATGAAT	2B2_CAACGGCGTCTGTGCG-1,2B2_AGAAGCGGTAGCTCGC-1	2B
2B_clone_66	4	36	AGGGCGAGAGTTGCGG,CGGTGCATGCAGGAGT,GAGTAGCTCCACGCAG,ATTAAATAGTAACGCT	2B1_TGAGCATCAGTTGTCA-1,2B1_GTCTACCGTAGCGATG-1,2B1_GTAGGTTCAGCCGTCA-1,2B1_AGGGTGATCGCCTCTA-1,2B2_GATCACATCCAATCCC-1,2B2_TCTCACGGTCGTACAT-1,2B2_TGACAGTTCCTGTTGC-1,2B2_AGCGATTTCTCTCCGA-1,2B2_AAGTACCGTACCAGAG-1,2B2_CCTAACCGTTGATGTC-1,2B2_GTTACGACAACCAATC-1,2B2_GGAGAACGTCACTTCC-1,2B2_CAGCAATAGGCACCAA-1,2B2_CGAGTGCGTGTCTTAG-1,2B2_CGATGGCGTAGCTGTT-1,2B2_ACGTAGTGTGTTCGTA-1,2B2_TCCTCGAGTTGCCATA-1,2B2_TTGGGTATCTATGCCC-1,2B2_ACGTAACGTCACCACG-1,2B2_ATTACCTGTCACTAGT-1,2B2_GGTGATTAGGTTCTTG-1,2B2_GGTGGCTTCTGTCCCA-1,2B2_GGTAGAGAGTTCGCAT-1,2B2_TCAGCCTCAGCGGATA-1,2B2_TTGCATTTCACTGCTC-1,2B2_GTTTGGAAGCGGATCA-1,2B2_AACACACAGCCAGTAG-1,2B2_AAATGGACATGGCCCA-1,2B2_GATCGTAAGCATTTGC-1,2B2_AACCATGCAACTCCAA-1,2B2_GGGTGAAGTGGATGAC-1,2B2_ACGTCCTAGTCATGGG-1,2B2_TCATGAGTCTGGAAGG-1,2B2_GATTGGTTCGTCCTCA-1,2B2_AATGGAAGTTCGGGTC-1,2B2_CTCTCAGCAGAACATA-1	2B
2B_clone_78	4	69	GTATGAGCGTGGCTTT,ATTTCTATCCTCAATG,ATACATTTGTTTGCTC,CTGGATCCGGATGCAG	2B1_GTTACGACAAACTCGT-1,2B1_GAACTGTAGTGACACG-1,2B1_ACAGCCGCACGGCCAT-1,2B1_TTCCGTGTCAAAGGAT-1,2B1_CAGAGCCAGGTGGGTT-1,2B1_ACTATGGGTAATTAGG-1,2B1_GTCCTCATCTTTCAGT-1,2B1_TTCATTGTCCCTATTA-1,2B1_TTGAACGGTGGTCCCA-1,2B1_GTGAGTTAGAGCTGAC-1,2B1_GAAGCCCGTATCACGT-1,2B1_TGTTCATCACTCAAGT-1,2B1_TATACCTGTAACCAGG-1,2B1_CAGCAGCGTATGTCTG-1,2B1_CCGTTCAGTTTGTTGG-1,2B1_ATCCACCGTACAGAAT-1,2B1_CAGTTAGCAAGTATCC-1,2B2_TTCAATCTCCATTTAC-1,2B2_TAGACTGAGTCGCTAT-1,2B2_GTAAGTCCAGGCATTT-1,2B2_GATAGCTCATACCGTA-1,2B2_ACTTTCAAGTGCCGAA-1,2B2_GTCCACTCAGGCCTGT-1,2B2_CTGGCAGTCCGCAAAT-1,2B2_CAAGAGGAGGAGCTGT-1,2B2_CGCAGGTTCCACAAGT-1,2B2_AGGGCCTTCAGACCCG-1,2B2_ACAGCCGGTCCGGTGT-1,2B2_GAAATGAAGCACCTGC-1,2B2_TGTCCCACAAATACGA-1,2B2_CAACAACCAGATACTC-1,2B2_ACAGAAATCTACTTCA-1,2B2_TTCTTGACAGGATTCT-1,2B2_ACAAAGAGTGGCTCTG-1,2B2_TTTCATGCATACTTTC-1,2B2_CATTGAGCAGTGCGCT-1,2B2_CGAAGTTGTCGGTGAA-1,2B2_AGACTCAAGGGCCAAT-1,2B2_TGGTGATGTCCTATAG-1,2B2_CACAGATAGTAAAGCT-1,2B2_AACCTTTGTAGCTTAC-1,2B2_GGAGATGTCGATACTG-1,2B2_ACGGAAGGTCTCGACG-1,2B2_TGCGGCAAGTTCCAGT-1,2B2_CAACGATGTTCACCGG-1,2B2_TGCGATAGTACCCGCA-1,2B2_GCAGGCTGTCATTGCA-1,2B2_GTACAACTCTATCGTT-1,2B2_TTTCATGGTGTCTTAG-1,2B2_CATTGTTCAAGTCCCG-1,2B2_GACGCTGTCTTCTGTA-1,2B2_AACAAGAAGTAGCAAT-1,2B2_GCTTTCGTCCCTATTA-1,2B2_TTTGATCTCGGTATGT-1,2B2_AATCGTGTCCGCAACG-1,2B2_TAATCTCCAACGGGTA-1,2B2_CCCTCAAAGATTGACA-1,2B2_GTAATCGGTTGTTGCA-1,2B2_AGAGCCCAGTAGTCCT-1,2B2_CTCCACACAGACAATA-1,2B2_GATCAGTTCAAATAGG-1,2B2_CTCAGTCTCACGGACC-1,2B2_AACGAAATCAACCCGG-1,2B2_GTGCTGGGTTTAAGGA-1,2B2_TTTGTTGGTCGAATGG-1,2B2_AGTTCGAAGAGTACCG-1,2B2_ATCCACCGTACGTAGG-1,2B2_TACCTGCTCAGTGTCA-1,2B2_TTGGTTTAGGTGGTTG-1	2B
2B_clone_117	4	13	AAAAATGGGGTACTTT,ATGAACTGCCACCCAC,CTATAGTGAAGTGTAA,GTAGAGAAGATAGGGG	2B1_TCAGGGCTCTCTTCAA-1,2B1_GACTCAAGTCCTGAAT-1,2B1_ACGTTCCCACAGAGCA-1,2B1_TGTCCCAGTGTCCGGT-1,2B2_CCGTTCAGTCTTCGAA-1,2B2_TCTGCCATCCAGGACC-1,2B2_TCATCCGCAGCTGTTA-1,2B2_TGGAACTCAGGACTTT-1,2B2_AGAAGTACAGGAAGTC-1,2B2_AATCGACGTCTTGAGT-1,2B2_ACCGTTCAGCGAGTCA-1,2B2_AGCCACGGTTAGGCCC-1,2B2_AAGTACCTCTTAGCAG-1	2B
2B_clone_226	4	45	GTATGTACAATAGGTG,GGTCGGATGGAGCGAT,CCTGAGCACTAGACAG,GATAGCGTGACTAAAG	2B1_GCTTCACAGTCTAGAA-1,2B1_TTCAATCCAGCCGTTG-1,2B1_CATGGTAAGGTAATCA-1,2B1_GTGCTGGAGCATATGA-1,2B1_TCCGATCGTGTTATCG-1,2B1_CGAGAAGTCAGCAATC-1,2B1_AGAACAAAGTTCCGGC-1,2B1_AGTGCCGCAATCGCCG-1,2B1_CATACCCTCTTACCGC-1,2B1_GGTGTTAAGGCGCTCT-1,2B1_AGTGACTAGCCTCATA-1,2B1_GCCAACGTCTGGTGCG-1,2B1_GTAGTACAGTGGCCTC-1,2B1_GCCGTGAGTTGCTAGT-1,2B1_CTGAATGTCGAGATGG-1,2B1_CGGAACCTCAGGGATG-1,2B1_AGAACAATCGGAGTAG-1,2B1_GACTATGGTGGTTTAC-1,2B1_GTGGAGACACTGGCGT-1,2B1_CATTGTTGTTCTTCAT-1,2B1_CTCCTTTCAAGGCTTT-1,2B2_TTTAGTCAGGTAGATT-1,2B2_CAAGGGATCTGGGAGA-1,2B2_CGCAGGTGTCCGTACG-1,2B2_ATCTCTAAGCACTTTG-1,2B2_ACTGTCCGTGTATACC-1,2B2_CACAACACACTATGTG-1,2B2_ATGGGTTGTTATAGCC-1,2B2_GCGTGCATCCCATAGA-1,2B2_CAGGTATGTGCCCGTA-1,2B2_AGGTCTAAGAGCTGCA-1,2B2_GCAGTTATCCTCATAT-1,2B2_TGATTCTAGCATTTCG-1,2B2_ACCAAACCACTGGCGT-1,2B2_TACCCGTAGAGAGCCT-1,2B2_TTGCGTCAGTGAGCCA-1,2B2_GAACACTGTTGACGGA-1,2B2_TCTGTCGCAGAAACCG-1,2B2_TCACAAGGTATCAAGA-1,2B2_GCTGGGTTCGAGGCAA-1,2B2_CTGCCATCATCTAGAC-1,2B2_GTTGCGGTCTCTGGTC-1,2B2_AGGGTGAGTTACGCCG-1,2B2_TAGGTTGTCGTCAACA-1,2B2_ATCACAGTCGCTTACC-1	2B
2B_clone_236	4	12	ATACGCGAGTATAGGT,GGGCCGCCGAAGGTTT,ACGAGTTGATTTCAGT,ATGGGGGAGCTTGGGC	2B2_AATCACGTCTACGCAA-1,2B2_ACAGCCGTCTCTGAGA-1,2B2_GTCCACTTCTTTGGAG-1,2B2_CTGCATCAGGTACATA-1,2B2_TGGTGATTCACTGCTC-1,2B2_TAGGGTTCAGGTGTGA-1,2B2_TGCTCGTTCACGAACT-1,2B2_ATCCGTCAGAGTGTTA-1,2B2_ATTGGGTAGCACTAGG-1,2B2_ACTATGGTCGGCTTGG-1,2B2_GTTGTCCCACGCCACA-1,2B2_CTAGGTAGTCCTCCAT-1	2B
2B_clone_265	4	13	ATGACTTTGCTGGTTC,AGCTGGTACACCCGAG,CATAATATCAGGGTAT,CGACATTGGGGGATGC	2B1_TTTCGATGTGAATTAG-1,2B1_GCCATTCAGAACTTCC-1,2B1_GAATCACAGGATGAGA-1,2B1_ACATCCCGTCTTACAG-1,2B1_GAGATGGGTACAACGG-1,2B1_ACTGCAACATTAAAGG-1,2B1_AGGTCTATCGCAGTTA-1,2B1_ACGTAGTCATGGTGGA-1,2B1_ATGCCTCTCATGTCTT-1,2B1_TGATTCTCACAGAGCA-1,2B2_ACTATCTCACAGCCTG-1,2B2_ACCACAAAGCGTCTCG-1,2B2_CAAGGGATCGGCTGTG-1	2B
2B_clone_279	4	19	GACGGACTACTGGGAC,GGACATTCATGTAGTT,CGGTAAAAATATAGGA,CTTTGTAAATATAAGA	2B1_GGATGTTAGTCTGGAG-1,2B1_CAACAGTAGTGCAAAT-1,2B1_ACGATCACATGCGGTC-1,2B1_TACATTCAGGCGTTGA-1,2B1_CTTCTAACAGTCAGAG-1,2B1_TTTGGTTGTACCCGAC-1,2B1_CGTCAAAGTCGAGCTC-1,2B2_GCATCTCAGTGTTCAC-1,2B2_GACACGCAGATCCGAG-1,2B2_CTTCTAAAGACGTCCC-1,2B2_AGGAAATCATGAATAG-1,2B2_GGTAATCCAGAGCTAG-1,2B2_CAATGACAGCGGTAAC-1,2B2_GTTACGACACCCGTAG-1,2B2_TTCATTGAGCGCCATC-1,2B2_CCTCAGTGTAGGACCA-1,2B2_ATTCATCCAAAGGTTA-1,2B2_GGTGAAGTCTGAGAGG-1,2B2_CGCAGGTCAAATGAGT-1	2B
2B_clone_286	4	18	AAGACTGTGTTAGACC,GCCGACTGGGATGCCA,AGGGGCGTAAAGGGGT,CATGCCCCATCACAGT	2B1_GTGAGCCGTTTGAAAG-1,2B1_CCCTTAGAGTAGCAAT-1,2B1_TGAGGTTTCATATGGC-1,2B1_ACGTTCCGTCATCTAG-1,2B1_GAAGAATTCCCTCTTT-1,2B2_CACAACACACGTCGTG-1,2B2_CTTCGGTTCTACTATC-1,2B2_GAGTGAGAGAGCTGAC-1,2B2_TCACGCTCAGCTACTA-1,2B2_CGAGTTACACACCTAA-1,2B2_TCGATTTTCGATTTCT-1,2B2_TTCCACGTCGAGAATA-1,2B2_TGTGTGATCACCCATC-1,2B2_TCTCAGCCATGTCGTA-1,2B2_TCTCTGGTCAAGTAAG-1,2B2_GAAATGACATGACAGG-1,2B2_GTCTCACAGGAAGTCC-1,2B2_GAGACTTTCATCGCAA-1	2B
2B_clone_289	4	5	AAGGCATACAGCCACG,AGCAAACAAACCGATA,GGGTAGTCATTTGAAG,ATGAAAATAAAAATTC	2B1_GGCACGTCAGCTGCCA-1,2B1_TTGGGATCAGCCCAGT-1,2B1_CACAACAAGTAACGTA-1,2B1_AGGTTGTGTGTGAGCA-1,2B2_CCACGAGGTGTCTAAC-1	2B
2B_clone_374	4	11	GCGGCAAGCCCGGTCG,GGGGGTCCGGAGAAAT,GCAAGTAGGCGTATCC,AGGGCGCTACACCCAT	2B1_TGGAGGATCGGAATGG-1,2B1_CCGTAGGTCTTACTGT-1,2B1_ACAGGGAAGACTCTTG-1,2B1_TTCGATTGTCTTTCAT-1,2B1_TATCGCCAGAGATGCC-1,2B1_GATAGCTTCTATCCAT-1,2B1_ACTGATGCAGTCGGAA-1,2B1_CATTCCGAGACCAAGC-1,2B2_CACAACATCATTACTC-1,2B2_GTCATTTGTCTCAGAT-1,2B2_ACACCAATCCGACATA-1	2B
2B_clone_386	4	21	GAGGGGGGAGGGGGGA,AATTAATAATTAGTAG,ATTGGCTAACTGCTGG,GGGTAAGGGAAAAGGT	2B1_TCCTCGACATTAGGAA-1,2B2_TCGCTTGGTTACGTAC-1,2B2_TGTTGAGGTGTCCCTT-1,2B2_GATAGAATCGGACTGC-1,2B2_GTAGAAAGTGTCTTGA-1,2B2_ATTATCCCACGGCGTT-1,2B2_AAGGAATTCGTAGGAG-1,2B2_ACATTTCCACCGTCGA-1,2B2_GTGTAACGTATCCTTT-1,2B2_ACACAGTCATTCCTCG-1,2B2_AAACGAACATCTGCGG-1,2B2_TGCACGGCACTTGTCC-1,2B2_CTTCCGAGTTTGCAGT-1,2B2_GAACGTTAGGTACTGG-1,2B2_TCCTAATTCGCTGTCT-1,2B2_CTCCATGCACCTATCC-1,2B2_AATCGTGCAGACCTAT-1,2B2_CTCCTCCAGGCTCACC-1,2B2_GAGTTGTGTTCGATTG-1,2B2_TTTCAGTAGTGATAAC-1,2B2_CAGCCAGAGCACCTGC-1	2B
2B_clone_407	4	3	GTGTCATTGATGCCGA,CCACACGGGCGAGCCG,GAGCCTTCGGGTGATG,ATGGAACGGAGGGTAG	2B1_GTAAGTCTCGGAAGGT-1,2B1_TTTCATGTCGCTGCGA-1,2B1_GCACGTGGTGAATATG-1	2B
2B_clone_449	4	6	ATCTGTGGAACACGCG,GTGGGGAGGTGTGCAC,GATTGAGTCTTGCTTA,CTCGCCGTGGCGCGCG	2B1_AAGGAATTCCCAGTGG-1,2B1_GGGTTTAGTCCGCAGT-1,2B1_CCACTTGTCCCAGGAC-1,2B1_CTTGATTTCATTTGCT-1,2B2_GCTACCTTCTTGGTGA-1,2B2_GTCAAACAGAAGTCAT-1	2B
2B_clone_547	4	7	CTAAATAGCTGGCGTC,ATTCCATCAAGGAGGT,CCTTGATCGCTAGATC,GGAACAAGCTCACTGC	2B1_GACTCTCGTTGTCATG-1,2B1_AGGCTGCTCTGGGTCG-1,2B1_TATTGCTGTGGCCACT-1,2B2_GAAGGGTCATCATCCC-1,2B2_CGCATGGGTGTCTTCC-1,2B2_CGAATTGAGCATTGAA-1,2B2_GCAGCTGTCTGGGCGT-1	2B
2B_clone_19	3	61	GTTAGATACGCTATGG,GATTAATTCGGTCTAC,AAATAGGAAATTAGGT	2B1_CTGTGAACAAATCGTC-1,2B1_TGTGAGTGTAGCTAAA-1,2B1_CGGTCAGAGGCCTAGA-1,2B1_TGATGGTTCAGGAGAC-1,2B1_GTGCTTCCATTGTAGC-1,2B1_TCATGTTAGCAACAAT-1,2B1_TGATCAGCACGGTGTC-1,2B1_ATCACAGAGGGAACAA-1,2B1_CCGGGTAAGCGCTTCG-1,2B1_GACCCAGTCATAGAGA-1,2B1_TGCAGTACATAGAATG-1,2B1_AGTACCAAGAGATTCA-1,2B1_CTCTGGTGTTCTCACC-1,2B1_GGAGATGGTGCCCTTT-1,2B1_AGAACCTGTTTGGGTT-1,2B1_GAAATGAGTTGGCTAT-1,2B2_GCCCAGATCTATACTC-1,2B2_ATCACAGGTTTACCAG-1,2B2_TGAGGAGCACTAGGTT-1,2B2_AGGTGTTAGCATTTCG-1,2B2_TTACGCCAGTAGCATA-1,2B2_CTTCAATAGCACCCAC-1,2B2_AGGGAGTTCATGCCAA-1,2B2_GGTTAACCAGGTAGTG-1,2B2_AGGGTTTGTTGGGTAG-1,2B2_CTCCACATCGTTCTCG-1,2B2_TGATGCAAGGTAAAGG-1,2B2_ACTTATCAGTCCGCCA-1,2B2_GGACGTCGTTCGCGTG-1,2B2_CCCGAAGGTTGACTAC-1,2B2_CTGTATTTCTGCCTGT-1,2B2_TTCAGGAGTTGCTCCT-1,2B2_TACAACGAGAGCCCAA-1,2B2_TGTTCCGGTATGACAA-1,2B2_ATTGGGTTCCATCGTC-1,2B2_AATGACCGTATCCCAA-1,2B2_ATGGGAGGTCGCCTAG-1,2B2_CTACCTGTCACCTCAC-1,2B2_ACTTAGGGTCGTTATG-1,2B2_GTTAGACTCGAACTCA-1,2B2_ACTATCTTCCACCTCA-1,2B2_ACAAGCTCAAAGAACT-1,2B2_AGGAATACAAACGTGG-1,2B2_TCCACGTCACTGGCGT-1,2B2_GGGACCTTCCTCTAGC-1,2B2_TCAAGACGTCGTGCCA-1,2B2_TTCACCGGTAACTGCT-1,2B2_CCGCAAGGTGCATGTT-1,2B2_TCGACCTGTGCGCTCA-1,2B2_AGATGCTAGTTCAACC-1,2B2_TTCCAATTCTACTATC-1,2B2_TTGTGGATCATAGCAC-1,2B2_AGCGATTAGTTCCTGA-1,2B2_TGGAGAGTCCCTATTA-1,2B2_CCGGTAGAGACTAGAT-1,2B2_TTTGACTTCCCGTTGT-1,2B2_TCATTTGAGCTGTGCC-1,2B2_TCCCAGTTCTTAATCC-1,2B2_GGGAAGTAGCTCACTA-1,2B2_GTAAGTCGTATTAAGG-1,2B2_TGGAACTCAATCCTAG-1	2B
2B_clone_163	3	21	GTTAGATACGCTATGG,GATTAATTCGGTCTAC,ATTCAGCGGTATGTAC	2B1_ATGGGTTAGACGTCGA-1,2B1_GAGACTTTCTGGACCG-1,2B1_AATAGAGCACACCAGC-1,2B1_GCATCTCCAAACTAAG-1,2B1_ATCATTCCACCGTCTT-1,2B1_TGAACGTTCCACAGCG-1,2B1_AGGAGGTTCATTTCGT-1,2B1_ATCTCTATCACAATGC-1,2B1_CAACGGCAGTTGTAAG-1,2B1_AGGGTTTTCCGGTTCT-1,2B1_GGAGAACCAGGAGGTT-1,2B1_CCAATTTGTGCATACT-1,2B1_TGAGGTTAGCTAGCCC-1,2B1_CATCAAGCAGGACGAT-1,2B2_CAGCGTGGTCCTGGGT-1,2B2_CTTGAGATCATCAGTG-1,2B2_AGGTTGTGTGTTCATG-1,2B2_ACGTACATCTGAGAAA-1,2B2_CAATTTCCACAGCATT-1,2B2_ATTTCACTCTTTACAC-1,2B2_GACTTCCTCCCTCTTT-1	2B
2B_clone_165	3	4	AAGTCGGGCAAGACAC,AGGGCACAGGTACCTA,CCAGAGAGACGTGTGT	2B2_GCGGAAAGTCCACGCA-1,2B2_TCGTCCACATACCAGT-1,2B2_CAGATTGTCGGCTTCT-1,2B2_CTCCGATGTCAGGTGA-1	2B
2B_clone_185	3	7	CCAGCGCGCGGGGGGC,CGAAGTTCAGAAGTTC,CTGAATGGCTTTAATG	2B1_CCGTGAGTCCTGTTGC-1,2B1_GTAATGCGTTCGATTG-1,2B1_TGTGATGCAGAGTAAT-1,2B1_AGGACTTAGCGTGTCC-1,2B2_GGAGATGGTGGAGGTT-1,2B2_GACTTCCAGGTCACAG-1,2B2_GTAGAGGAGAGATTCA-1	2B
2B_clone_217	3	6	GATACTGGCTCGAGGG,GGTACAGCAAGCGGTA,GCAACAGGGGATGGAC	2B1_AGTACTGCAACGCCCA-1,2B2_GAAGTAAGTGAGTCAG-1,2B2_ACTGTGAGTGGATTTC-1,2B2_TTCCTCTTCGCTATTT-1,2B2_GAGTTACGTCAGGAGT-1,2B2_GTTTACTGTCGTCGGT-1	2B
2B_clone_228	3	50	GTCTATCGATCACCAC,GAGGGGGTATTTAGCC,AGATGATCACTTGGTG	2B1_ACGATCAGTCTACGAT-1,2B1_TTTCATGTCGACGTCG-1,2B1_ATTACTCTCATTCCTA-1,2B1_CAGCCAGAGCGACAGT-1,2B1_GCACATACATTGGCAT-1,2B1_CAACCAATCTGAGGTT-1,2B1_GTCTCACTCTGCGGCA-1,2B1_CATTTCATCGGATTAC-1,2B1_TAGTGCACAAGACAAT-1,2B1_ACTTCCGTCAGTCATG-1,2B1_GGCGTCAAGCGCTGAA-1,2B1_TCTAACTAGGCCTGCT-1,2B1_CGCATGGGTACTTCCC-1,2B1_GTCGCGACATAGATCC-1,2B1_TCGCACTAGATAGTGT-1,2B1_TGTTGGATCGAGATGG-1,2B1_CTTCCGAAGCACGGAT-1,2B1_TCCGATCCATGCGTGC-1,2B1_GCGGAAATCTTGGAAC-1,2B1_CTGATCCCACTCCGAG-1,2B1_CACGAATTCTCATTAC-1,2B1_TCTTCCTGTAGCGCCT-1,2B1_TCCTGCAGTCGATTAC-1,2B1_GTGCGTGCATCGTCCT-1,2B1_TGAATGCTCTCGCTTG-1,2B1_AGGAGGTAGCCATTTG-1,2B1_GCTGCAGTCCTCGATC-1,2B1_GTGGAAGGTCATGCAT-1,2B1_GCCCAGAAGTTAGTAG-1,2B1_CCTCTAGCAAATCCCA-1,2B1_TCTTTGAAGAATCTAG-1,2B2_CATGCCTGTGGTTTGT-1,2B2_CTCCCAACAGAGCTAG-1,2B2_TCAGTCCTCCACCTCA-1,2B2_CGATGGCTCTGAATCG-1,2B2_CCTTTGGCAGCGCTTG-1,2B2_CGAAGGAGTCAGACTT-1,2B2_TCATGGAGTCGTCATA-1,2B2_ATCGTAGAGGAAGAAC-1,2B2_CTAACTTTCTAGACCA-1,2B2_GACCTTCTCGGTTGTA-1,2B2_TTGAGTGCAAGACGAC-1,2B2_GTCACTCTCTCCCTAG-1,2B2_ACTACGATCAGCGTCG-1,2B2_CAACAACGTCAGGTGA-1,2B2_TCTTTGAGTCTAACGT-1,2B2_CAGGCCAAGTCGCCAC-1,2B2_TTTGTTGTCGACATAC-1,2B2_CTCCATGCAACCAATC-1,2B2_TCACGCTGTACCCACG-1	2B
2B_clone_242	3	30	ACGTGAGAGGTCCAGT,GGGTATTAGGTGAAGC,CTGTGACAAGTGATTA	2B1_CATGGTAGTTGTGCAT-1,2B1_ACCACAATCGGACAAG-1,2B1_GTAGCTACATAGAAAC-1,2B1_TCATCCGGTCTCCTGT-1,2B1_GGCACGTAGGTTCAGG-1,2B1_TCGTAGACACAACCGC-1,2B1_TGTTGAGTCTTGCAGA-1,2B1_TCATTTGGTTTAGAGA-1,2B1_AGGGTGACACTATCCC-1,2B1_ATTACTCAGGATTCAA-1,2B1_TTAGTCTTCTAGTGTG-1,2B1_TTCGCTGTCGCAATTG-1,2B2_CACACAATCGAGAAGC-1,2B2_GACGTTAGTCGTAATC-1,2B2_TCACATTCAAGTACCT-1,2B2_AGTGATCTCAATGCAC-1,2B2_AGACCCGCAATGGCCC-1,2B2_CCGTAGGCAGCAGTTT-1,2B2_TTGAGTGAGATGCAGC-1,2B2_AGCTTCCTCTCACCCA-1,2B2_GATCATGCAACTGGTT-1,2B2_ACCTACCAGACTTCCA-1,2B2_GATTGGTTCACCCTTG-1,2B2_CTCATTATCGGTCAGC-1,2B2_AGTCTCCCACAGAGAC-1,2B2_TAACTTCTCTGGGCAC-1,2B2_TGTTTGTTCCCATGGG-1,2B2_CCTAACCAGCTTCTAG-1,2B2_ACTTTGTAGGTTCTAC-1,2B2_AGACCCGCATGCGTGC-1	2B
2B_clone_315	3	8	GCCAACCGAGGCGTTT,AGCTCGTGGTTTACGG,GCGAGTTAACGTATGT	2B1_CATCAAGGTTAGGACG-1,2B2_CGTAAGTGTATTCCGA-1,2B2_GGGCCATAGGTTCCGC-1,2B2_GAATCGTAGAGCAGAA-1,2B2_TCACGCTTCGGCATCG-1,2B2_TCTTTGATCGCACGAC-1,2B2_CTTTCGGCAAGAGAGA-1,2B2_GTCTAGACACGTCTCT-1	2B
2B_clone_488	3	5	GTTTCTCCCTACAGGA,GTATGCACAATACTGC,GCTGGTTGGTTGGCGA	2B1_CCCGGAAGTGATGGCA-1,2B1_TTCCGGTCAGTAACGG-1,2B1_AGGGTCCCAATGTGGG-1,2B1_TCTTAGTCAGCGTTGC-1,2B1_ACACAGTTCCCTCATG-1	2B
2B_clone_545	3	4	AACGCGTGGGCAAGGT,CATTGGACGCGTGGTG,CTTGAGCGCTTAGTCA	2B1_AATGACCGTTGACTGT-1,2B2_GTTAGTGTCTATTTCG-1,2B2_TACAACGTCCTTCAGC-1,2B2_GAGTCTACAGCTGTTA-1	2B
2B_clone_618	3	2	AGTGCCTAATCTGTAT,GTTAGTCCGATGGGTT,CTTGACTTACTAGAGG	2B1_TGTTACTAGGGACTGT-1,2B1_TCATCCGGTGCGGCTT-1	2B
A_clone_1059	67	5	ACCAATAACAGACTCG,CAACAGCGCGTTCGCT,GTTAAGTAGCATATCT,CTCTAACGCATAGTAG,GGGCCGTCAAGAGGGG,CATTATTAAGTGCGAT,CGATAATTAGGTAAAA,CACGGTATCCAGGGTA,GGGTGTGTGAGGGTGG,CGAGAGTTCTTCAAGA,ATTAGCGGCATGCCTC,ATGTAGAGGGTTCTGC,CATGGTGCGTAAAATA,GTTCAGGCAGTTAGGT,ATATGCGAGGTGGGAT,GGTAGATTGCGTATGT,ATTTCCAAATAGAGTG,CGATAAGACGCAGGTA,AGTGAATAATGCGCTC,GACGGAAAGTATGGGC,GCCTCGGAATCCGTGA,AAACAGGTATGAGATT,GTCTCAATAACGCGGT,GAGGATCTCCCAGCTG,ATGAGCCAGCTCCCTC,AGCGGGTACTGTACTC,AACGAATGGTGAATTA,GGCACGCTGTTGCTTC,GTGGAGCTAGTTAGGA,GTTGGGCCCTGGCTTC,ATATATCAGATCGCCA,CCCGGATAAAAAGTGT,CAGTGGGCGCTCGGGG,ATGGAAGACGTGGATG,GCCGGAGAAGAGATAA,AGTCGTTACCTACATG,AGCACAAGACCAAGTC,GACAGTTAATGTGCTT,ATTTGTGAAAGCCGAG,GAGACGTTCTCTGGAA,GGAAAACGGAGCAATG,ATGAATCAGTAGGAAG,CGAAATCACAAAATAG,AGAGAACTATTAAGTC,GGTTATTTGTACCGCT,GACCATGCAAGACTTG,CTGGATTGCTCCAGGG,ACCCCTGAAGGGGGTG,GTTGGAGTACTTATTT,GAATAGACCATAGGAG,ATGGATTAAAGTCATT,ATTTGAACAATTCAAT,GTGTCCCAGGCTAAGT,AGGTCTTACTATAGTT,ATACCTAAAATCATGG,GATAGGTCGGGACAAA,GGGTCTAGAGATGGAG,GTTGGTTAGCAAAAGT,CTAAACACCGATATGC,GAGGATGTCTTTGTAC,AAAGGATAGGTTGAAA,GGGGACGAGGGCGAGG,GTTGAGATGGTTGTAG,CGTTGTATCTAGGAAC,AAAGGCGCGGCCAGCA,AACTAGGGGAGGGTCC,CTTTATTTAAGTCTTA	A1_AATCGTGGTAGTCGTT-1,A1_CTGGACGAGGTAGACC-1,A1_ATCACAGCAGGCACTC-1,A2_CCCTGATAGGTCGAGT-1,A2_AACCTTTGTTAAGGGC-1	A
A_clone_149	65	2	GTAACCACGTGTGGAG,CGTAAAGGGAAGCTAC,GACAAGACGATTAAGG,GGGTAGGGAATTAGTG,GGGACCTACGTTAATT,GTGTAGAGGATTGGAA,CCGGACTAACCTAGCG,GTTAGGGCAATGATCA,ACTTCAGAATTACAGT,ATTTAAGCGGCTCTGT,CTGAATGGAGCTGGGG,GTGCAATCCCCTGGGG,GATGACGAGATGATTG,GGCGAGTGAATCGTGT,ATACGGCGAAAAGGAG,CACGCGCAACGAGAAC,GTTTATGGCATGGGTT,GGAAACACGAAGGGGG,GAAAGGGGGAAGAGGT,GGGTGAACGGGTAAGG,GTGGGTTCCTTGAAGG,CCTACCGAATTACACA,CTGAGGATACCAACCT,AAGGGATTCGTACATG,CTCCAAGTCACCGAAC,AATGGTAAAAAGACAC,AACAGAACGGGGCCCC,CAGACCGCATTAAATG,CTACCTAAACAGCATT,CAGAATCAACGGATAC,CCGAGAATATCCACGC,GAAGCACAAGAGACGC,AGCTCTATGGGGACAA,GAGAACTTGGCTATGT,GGGGCTGAGGCGAAAA,AACAACTCCTTAGGTT,AGTGGTCCAGTTCACG,CCGCATTAATATATGT,GCTAGTAAAAGTATGG,ACTTAATAAATTAATT,CTCGGAGGGAGAAAGA,CGATAACCAGATGTCA,GCTACAGTACTGAGGT,CCGTCTACGTTTATGT,AATTGGTTACTGGAGG,ACGAATGAATACGAAA,ACCGAGCCATTGCCAT,GTTAATGTCTTAGAAG,ATATATATGTTCCAGG,AGACGAATAATGGATT,AGACAAAACGACACGG,ATGGATTTAGAAGTGG,ATACGCGAGTATAGGT,GTATATTGCGCGGTAG,ATACATCAGTACGTAG,AGATCGTCAGTAGGAT,ACTTCGGTGACGAGTG,ATTAGACGAACGGTGT,AGTAACCTATCGGTGA,ATTTGAGGAATTAATG,CATTATTCGCAGGTAA,GGAAATATCGAGGGCA,GCGGGGTAGTGAAAAT,CATAAAATATTGCGTA,ATGTCCTCGAACGTAA	A1_TACTGCCGTGGCTCTG-1,A2_TGTTTGTGTCAATCTG-1	A
A_clone_1243	64	7	GTGGCGGGAGCAGGTG,ACGCGGTAGTGTGGTA,AGTAATGTATGCGTTG,ACGCGCAACCTGGTGA,AGGAAAAGAGATACTC,GGGAATATAACCAATC,GGTGAATTGCATACGG,CTGAGCGGGCTCAAGC,AGAACGGTCTTGGTGT,GATCGTCCAGCCCACA,AAACGATAGGGCGTAG,AAGGGGCAGAATGGAC,AGTGAATTGCCGGGTC,ACAGAAATGAGCGCTC,GGTCATGTGTGAGGTT,GCGCCTGGCGGCAGCA,GGGGACCTAGGCAGAA,AAAAGCACGGGGAGAC,AGTAAGCGCACAAAGA,AGCAACTTGTCTCCAT,AGGTAATGCTATGTAT,ATATGATAACCAGGAC,GCGGACCGAGTTATGA,CATGGAGTCTGGCATG,AGTTGGGCGTTGGTGG,CAATAAGTACATCTAG,GGGGCATTAGGCATTT,ACTTCGTCGCTAATGT,CGTTCTAAATTTGGGG,GCAGAACGGTTGAGAC,AACCGGAAAGCACACA,CTCTATCAATATCGTG,AACCGGATAGGTGTTT,GTCACACTCGATAAGT,CGCTCAAACATCGGAG,GGTGCTGAATGCATAG,GTAAGAGAAGTTGATG,CTGCCTCAGCGTATCG,CGAGACTGATTCGAGG,AAAAGAGACTAAAGGC,CGGGAAGACAACAGAT,CTTAAGTTATATGTTG,AAGCAGACGTATCTTA,GAGTATAAAGACCAAG,CAAGGTTTGGACGTAA,ATGGCCAGGGTTACGG,CACGCAGTGCGTGCGA,AGTTAGGCGAGTGGGG,AGGAGCGTGGGCGTCA,GGGTATATCAGGATAA,GTTTCTTCAGTGACTC,GGAAGGGGACGGCAGG,ATATGTTTAGTTGGTT,ATTTATAAGAATCGAT,CGGTATCTATGCATGG,GTTTGTGCGATAGGTG,GTAGGCGGGTCGGTTG,GTCAGACCCGCCAACG,CAGGGTTTCGTTAGCC,CGGCCCGAAAGCCAAA,GTATCCGTGGTTGCCC,GTGGGGGCGCCGGATT,GGGGGCCAGGGGGGGG,GGTTATAAACTTGGGA	A1_AACAACCGTTGCTTGA-1,A1_AAAGTCCAGGGAGGTG-1,A1_TTACCGCTCTCCACTG-1,A2_GTTCCGTGTTAGGACG-1,A2_GTTCCGTCAACAGCTT-1,A2_TGATTTCGTCACGACC-1,A2_TGCGGCATCGTGGGAA-1	A
A_clone_260	60	7	GCTTGGATATGAGATT,AAAGGATAGTAAAGCT,GCAGAAGGGGGGAGGT,AGTAAGGAACAGGAGG,ATCCGAAACATGGAAG,CGAAATGACTAGCGGC,GAGGGGGTCAATGTGT,GATAAAATATGTAGGT,GGACCTTCACAGCTTG,ATGCGTCTAAGTAACC,ATAGCAAAGATTCAGA,GTTGCCAAGGTTCTTA,AAGACCACGCGAATCT,AATTGATTGTCGATTG,GTGGCTTAGTAGACGT,CCGTCTTCGGGTAGGT,CATTGTTACGTTCACT,AGGGAGGTGCGAAGTC,GAACGCTTCCTAAGAA,CTAGATTCCCTCACGC,GGAGGCATCTGTAGTT,AGTGGGAGATATCTTC,GAGGGCCCAATGAGCA,CCATGGCTAGTCGTGC,GTGTATAAGGAGCTGC,GCACGCGACTATGGAG,GTGCGGTTGAATAACA,AACAAATTCTTCATAT,GGGCAGAAGGTTGATC,CCCAGGCCCTCGGAGA,ACCTGATGCTTCAGTC,AGCGCAGAGCGCGCGG,AAACGAAAAACTAAAG,ACGTATTAGTTAAATT,CGGAACGTCCAGCCGA,CTGTGTTGACCGAGAG,GGTAACGGAAGGGCGC,ATGGGAGAGTCTACGG,CTAGGGGCATATATTG,AATAAATAAATAATAA,ACTGAAGTGCGAGCTG,GGGAGGGGGCGTAGGG,CATACGTCGCGAATGA,ACCGAGGCGTGTGTCG,AGATAAGCATATGATT,GAAGGACTGCCAATGA,CGAGCAAAAGTTCATT,ATCAAGAACCTTGTTT,GGTCGGCGCCGAGACG,GTGGATAGGTGGATGA,ATTTATCCGCAAATAA,GCCGCAAGGTGTGGTT,AACCGTGCCGTGAGAA,GCACACGGGGTAGGGG,AATTGCTTAGTTCATA,ATTCGTTCATATATTG,GGGGGAGGCTTTAAGC,AAGGGGATAAGCCACG,GTTTGTACCAAGCCCA,CCGCCAAACGGTCACG	A1_TGTAAGCGTATGTGTC-1,A1_AAACGCTTCTCGACGG-1,A1_GTAGCTAAGATGAAGG-1,A2_GTCATCCCACGTTGGC-1,A2_TTACGCCTCAAGAATG-1,A2_GTCTGTCCACCAGACC-1,A2_CGGTCAGGTACGAAAT-1	A
A_clone_1141	57	2	GAGAAGTGGTGGCAAT,AGTAAATCGTTCCTAC,GGACGCGGAGGGGGGT,CTCACGGTATTACTAG,ACTGATATATACCCTT,CAGTGGTAACTTGGGG,GTGGGGGACGTTGGGT,CTAACATTAAATCCTA,ACGACGCCGCTTAGGT,CGGGCGCGGCCCCCTA,CATGCAACGCACCGCC,AGCCATGGGTGACTAA,GCGCGGAAACGACGGA,GTATCGTTGTGAGTAT,ATAAACGTCGTCACAT,ACGTGTACGAAAAAAC,AGTGAGCTGATTCGGC,GGTTGGGCGGGGGCGT,GACGCACAGTCTAGTG,ATACCATCATGCGGGG,ATAGAACCCCTACGCA,ACGAGCTAAATTGCTG,CGTAGCCACCTAATGA,GTTAAGGAGTAAGTAG,CACCCGTGCCAACCAG,ATTACCTTCTGGGTGG,AGCCCCACCCGACGTG,ATGTCCCCGGGAATAG,AGAGATTTATCCACAG,GGGTCTGTAGCTGTGA,CTATGACTCTTCGAAT,CCCAATGGGAGGGCGT,AAACCTATAAGAAATA,ATGTAGTTGTTGCAGA,ATTTAGTGCTGAGGAG,ATATATTACATGAAGT,AAGTAGCCATTGGAGG,GAGCACTTAAATATTT,AGTCCGGAGTAAAGGA,ATAAGAGTCAGAGAGC,AAGCCAGCGAGTGTTT,CCTTCGTGCGTGCGTG,GGATAACTACTGGTTT,GTTGACTTCAAAAAAA,ATAAATGAGTCTGAGT,ACGACGAGCCTGGGAC,GGAGGGAAGCATGCAA,ACTAATCCCAAGATGG,CATAGGAACTACGTAG,GAACGCGAAAATAGTA,CAGCGTCAGTTAGAGT,ATTAGTTAAGGCGCCA,GTCAGCATCTTAGGGG,CATTGCCTAAAAAGAC,CCGGACTGATAAGAAT,GAGAATGTAGTTGTGG,AATCGTAGGGGCCGTT	A2_GTGGAGAAGGTGCATG-1,A2_TGCTTCGCAAGCGGAT-1	A
A_clone_410	56	9	CCATAAGTGTTACGTA,ATTGCAGTGTTAAGTA,GATTATGAGCACAACT,GAAAGTGGGTAAGGGG,ACTCGGCTCGCGCCTA,GTATGGAGCTGTATTA,ACGGAATAGAGAGTTA,GCGGAGGTGTGTGTAT,GTGACATACCGGATAT,ATAACCACGGGGACGT,AGAAGGATCTGTATGG,CATGGCATGGTTGAGT,AGGGCGTAAGAGCGGG,GCGGAGGTAACAAGAT,GAGAGGTTATGGAGGT,GTGCCGCGGGCTGAAA,AGGGGGGTGGTGGGAC,GCCGGCGACTGTCGCG,ATTTCTCCGTCAGTGA,GGTTATCCAGACGGAT,GATTAGTGGGGTGAGT,AGCCCGCCGGGTCTGG,GACTGCTTATCTACCC,AGTGAGTAGTTAGAGA,GTTAGATTGACTATGG,GAGAGTGTCCCGAGTC,CGAAAGGGCCAAGAGT,CAATGAATGCTTGGTT,GTGTATAACCTAGGGT,CAACCTCGGTTAGTGC,ATCAGTCAAGAACCCA,GGCTACTAAAGTGTGT,AATTAAGTACGTCACC,ATGAGTTGAGTCGCGG,GTAGGATGCCTTAGTA,ACATACGGCGGCGTGA,AACTAGCGCTATATCC,CAACATAGGTGCAGTC,GATGAGTTGTATGTTC,GTAGGATTACGACATC,CGGAACTAAAGGCGGC,GTTCGTTGGCTCAATC,AAATGTAAGGATGGTT,ATAAATATAGGTCTGT,AGTCGTGTATTGATGG,ATCCGTATAAACAGGA,GCTTGACGGAAGATTT,GGGAAATTGTGGGAAG,ATTCCTCTAGTTCGGG,GGTTACAAGAGGCTGG,CCAGATGGCACTCCGG,AGTGGGGGGCGTCGGC,CTTAAATGATGTCGTT,GGAAGATTCTCTAGGG,ACCTGCTAGTTCGCGA,GGTGCGGTGGGTCTTA	A1_CTACTATAGTTGCTGT-1,A1_CTGTACCAGTATGGAT-1,A1_AGCATCACAAGCGATG-1,A1_TCCATCGTCCAAGCAT-1,A1_GCCGATGTCACTCACC-1,A1_AGATCCAGTTCGCGTG-1,A1_GTAGGAGCAGCGTATT-1,A2_TCAAGACGTTATCTGG-1,A2_ATTATCCCAGACTGCC-1	A
A_clone_83	55	8	GCCTAGTTATTACTAA,CCTTATTTGTGCCTGA,CTGTACTTAACTCTAC,CGTGCGGTGCATCCTA,ATGCGTATCCAGAGGG,ACTGGTTAGACAGCGT,AGTCGGAAATGTCGGG,ATGCGAGTGTGTGTTC,AGATCAACAGTTGTAC,ATGTAGAAAGATAAAA,ACTTGGATAATAAGAT,AGTCACATATTAGATT,GGGGACCCCAAAGTGT,GGATGATTAGATGTGG,GTAGGGTTACTGGGGC,ACTAACTGCATTGATA,GCCCGAAGATCGCGAT,GGTTGGTTAGGCGTGG,CTTTGTTGGATAATAT,ATTTAGGCAGTAAATG,GGCGGGTAACGTACGC,CCGAATGGGTTTGAGG,ACTGCGCTATTAGGAA,CGGCATTGATAGATAA,GTGGCCCTATCCGTTT,AGATAATAACATAGAG,GTGTGCGGGCCCGTGT,AAATCAAAGAGAGTGA,GCGGAGTCCAACAGGG,GTATATTCCTATCAAA,ACGACCCACTGGCACA,AGGTGGAGCAAGCTAC,CTACCTCTGTGGGTAG,AAAGGTCAAGAAACGA,ATAGACCACTTGAAAA,GTGTAGAGGATTGGAA,AATCGTATAAATGGAT,GGTAAGAGAAAGAGTG,GGCTATTAAATTGAAA,GAATACGAATAGGTCA,GGCCCATGGGCGAGGG,GTACGTGAAGGAGTCA,AATGCATAGTCCGCAG,AAGAGGCACTAAGGGA,CGGGAGTTAACCACGG,AAAACTATATACCGGT,ATTGATACCCGAGAGG,GATGGTACGATGGCTG,AGGCCGATGCCGGAAA,GTTAGGGTACGTGTGG,GGTTGTGTAAGTGGGG,AACTAAAGAGTACTTT,AGCTACGTAACAAATT,AGCAAATTAAACGATT,GATAGGCCATGTGCTT	A1_AGGAGGTAGCAGGCAT-1,A1_CTTAGGATCATGAGGG-1,A1_GTTGTGAAGGTTGGTG-1,A1_AGGGCTCAGACGACTG-1,A2_CTTTCAACAAGTGTCT-1,A2_CCCTTAGCATCTCCCA-1,A2_GACTTCCAGTCTCGTA-1,A2_GATGTTGGTATTCCGA-1	A
A_clone_941	54	2	CATCGGTTATGTCATC,GCCACCAGGTTCAAGG,ATTGAGGTGGAGGTGA,GTTGGACAGTGCGAAG,AGGGGTTTCTGTACAT,CAGACGTGCAGACAAT,ACACACCTGTGTCGCA,ACACATACCGGTACGA,AGTCGAAAGTTCCGGA,GGACGAGAGGCTGCGT,ATACGGGGCACAACTT,AAGCGATTAATTCTGA,CGCAGCCCATTAGGGG,GGCAGAAGCAAGGAAT,GGAGATGGGAGAGTTT,GGATAAGAGTTCCCCA,ATGGGCTGGGCGATGG,CGGGGCTAAAAAACAT,AGGTGTATAGTGAATG,GGGTGTGCATATGACG,ATGGAGGGATTAATTG,ACCAATAGGGTAGAGG,GAGTCACGGCGCGTGG,GGTCAGGGGGCGGTAC,ACGTCCGCATATGTTC,AGAGGGTGACTTACGA,AAATGACGCGCAGCGG,GATAGTAAATTCGACT,GACAACTTACATGCGT,CCTGACGTGGTCGGAG,ACTGGTTACGGTGAAG,CGCTGGTGCCCTGCCC,ACGGGGGGGAAGAGTG,GTGGCTAAGGTGAATC,GATTAGGAGGAGGTGA,AGGGCAAAACGACTTT,CTAGGTCCATTTGTTG,AAAGACGAAATTGGAT,CATCCAGCAAAAACGT,ATACCAAAAGTGGGCC,AGGAGTGCAAATAGCT,GCCCGTCGGGGTGACA,AGTAGGCGATGACCTT,ATAGCTGTGGAGACGT,CTAGACGGGCGGGAGG,AATCGAGGAGGGGTAG,GCGGGATTGCAGCAGG,ACTGCTCACCTTATAA,GGGTAATGCGGGCTAC,CGCGGGGTAATTATGC,AAAGGGGACGTGGTAC,ATTAAGTAGTAAATAA,ATTTATTGATTTGAGG,GCGTGTTAAAGCGAAG	A1_CCACGAGTCGGTCTAA-1,A1_TCCTCGAAGTTACGAA-1	A
A_clone_1534	52	3	AGGTGTATAGTGAATG,AACCGCTAAACGAGAG,GTAGCAAGATGCGCGC,CTTCGGTAACGAGCGA,GCGTAAGCATGGATGA,CCGACACACTGGCACG,CGAAATTGCTGCACAG,CAGGATTCAAGGGGAG,GGTCGCCACTGTGGGG,AGAAGGCGCCATGTAA,CGTAATAACCCTCAGC,CGTACCCTACAGGTCA,CCAACTAGAAGAATGT,GCGGGGGTATGGGGTG,AAACCATCGATTAAAA,GTGAGTGAGAGAGTAG,ATGGGGTACAGGGGGA,ATAAGGGGAGTACAGG,ATTCAGCGGTATGTAC,GCTTCGAAATTACTAA,CGAACTGGACGTAGCA,ACTTATAAAAAAGAAG,GTCGAGATAGGGGGTA,AGCGCCGAGTGCATGG,ATTCGGAACTTGGTAG,CCCTCGGAGTACCTTT,ACTGACCTAATTATCA,ACTTCAAGGGTTATGT,ATGGATTGCAGAAACC,AAAAAGGGATGGATCT,ACAGCGAAAAAGGTAA,ATAGGTCACTTGGTCA,GGGCGCCTCAAGCTAT,CGGGCGTGCTTGGCTT,ACGGACATGCGTGAAA,CGGCATATGTTGAGTT,GCAGAGGAACCTGACT,CAATCAGTCTAACCGA,CATAGATTCCTTCTTT,CGGTGGGTCAGGCGCC,CTCGCGATCACCAGTG,ATAGCTTTCTGAATAT,AAACAAAAAAGTCCGA,CACTATCACATGAGGA,CATAGATTAAGCGGAG,GTGGGCTTGAGTAGCC,AGAGAGGCGGGAAGTA,GTTAAGTGGTCTAGAG,GATGACAAATAAAGGT,AAGCCGTTCCGGCCCT,ATATACCTAGCCACAT,CGCACGTTGAAGACCA	A1_TCGCAGGGTCTCTCCA-1,A2_AGTAGTCAGTGAGTGC-1,A2_CTCCATGAGTATGACA-1	A
A_clone_2069	51	5	GAGCCATGCTAGGTTT,GTTTCATTGGCTCTCA,GTCTGGCACGTGATAA,ATCCGTAGAAATAAAC,GGGGCTCGGGTGAGAA,GGGCAGTAGTGTGTAA,CCGTACCACCCCGGCC,CTTGGCTTGGAGGCAT,AGCTGCGCGGCAGGGG,AATCACGTATGGGTTA,ATTTGAGTCCATAATT,GTAGAGGAGTATAATA,CTTGCTATAAGTCTGA,GTTTCGTGAAGAAGAG,CGTTCACGGAAGCGGG,CGATGTTCGGGCAAAG,GAATATAGATAAGAGT,CAATGGGGGAGAAGGA,ATGTCGTAAGGTCATG,AGGTCATGAGAGATCA,GCTCCGCACTGGGGCT,GGCTCTAGACGTCATA,GCGGAATGAGATCGAG,CTGGGCCACCCAAGGG,AATTGTTAGTTACTGG,GAGTAGTGCTTAATAA,GTACAGAACGTTCAGC,ATAGAGTAGCGGGTTT,CCCGACGCCCAGCCAA,ATTGAAGGGCTTCGAC,CTCACAGACCAAGAAG,ATATGTGAACACGTGT,GTACCGTAGGCCAACC,AAGGCGTGCCGCCCCT,GACGCACACAATATTT,CGGGAGTGGTTTGCTT,ATTCCTAAATTTAAAC,GCTTGCCAAGGTATTC,CTGAAAGAGTGTAGGT,AAAACCTTCTTAGGTG,AAGCGATTATTTAGTA,GCCCCTTTGTTTGTTG,GATTCTAGGAATATCA,AGGTCTGGGTGGGTTT,GGTAGAGGGCGTGCAT,ACAAGCGTATCACCTG,CTCAGGGGGACGCTGT,ATATGATTGGTGAACC,GAGGCGAGGTGCGAGG,GTTGCGAGGAGGGGTA,AAGTAGTTCCTGATTT	A1_AGACACTCAAATGCTC-1,A1_TAGTGCATCAAGGAGC-1,A1_TTAGGCAAGCCGATCC-1,A2_CTTCTCTCAAACGTGG-1,A2_GAGCTGCGTTATGGTC-1	A
A_clone_2469	51	3	AGGAGTGCAAATAGCT,CTGTATGAGATCGAGT,GGTACTGTAAGGGGGC,AAAGCTATAATACTCA,GGACAAAGGAATAACT,GAGCCAACATATGTCA,ATGAAGTTCCGTAATG,GTGGGAAAACGTGGTT,ACGCGTTGCGGCCTCT,ACTAAGTCAACTAAAC,CCCAGGACGAAGCCAC,ATAGGTTTAGTTCTAT,CTTACTTACTTTCAAA,AGGAATTAATTTGCAA,AGTTATACAAGTCTGA,CTTAAGTTATATGTTG,AAATATTAGGTGCATT,AACGCCGCGCCTCACG,ATGTCCCTAGGCCAAT,GGCGGCTCGTTACTAG,CGACCAGTCTCCCCTG,CTTGATAGCTTAAATG,CAGGCACTAAAGGGGG,ATCGGTCAACATATAA,ATTTAGTCATTGATGT,CCCAAATTAACTGTAT,AGGCGCTCCAAGAGTA,GGGTCAATGCACAAGG,GTCGGACACTAGATAT,CCTAGTGGCTGGATTT,CTTTATTCGAAAAATA,GAGAGGGTGAAGAAGG,ATGGAAAGGTCGAATA,AATTGTAAATAAGTGA,CCGTATTTGAAAAGGA,ATCTCTTACAGTGGTG,GGTGGACGCAATCTGC,GTACACCGCGAAGTCG,CTTACGTACTGTACTT,GTCAATGAGGTGAGAC,GAGACGAAGCGCAACT,GATCACAACGTAAAAC,CGTTAAAGCTTAGTTA,GTGTACTACTGTCTCA,CATTACGGGAATGTAG,ACAAGTCTACATCATT,AATTCGGCCTGTGGTA,AGTGCCCAATGGGAGA,AAGGGGTTCGCCGTGG,CGCTATGGGGGGGCGC,AATCCCTGCAAAATTG	A2_GAGTTGTTCGATTTCT-1,A2_CGATCGGCATTGGATC-1,A2_TTACCGCCACCTGAAT-1	A
A_clone_2520	49	3	ATTGGATTGGGTAATC,CCATAGGTACGCCAAA,GCTCAACTGAAGGTGC,ACTGAATAGGATGGGT,CTGAGAAACGTGAAAC,GGGTACCTAGCTATAG,ACAAAGTTCTATCTTG,CAATGCTAAAGAAATT,AGTTATCGGGTCATTG,GAGACGGCAAAGGGGA,GGGCCTCTCCTGGCAG,CGTTGCGAACTAGAAC,GTGAACATCTCAGCAA,ATGCCGAAAAGTAATC,GGTGATCTAGCAGGTG,GTGGGGATACCAAAGG,CGACGCTAGTAGAATT,AATGCGGCATTTCTTC,GTATGGGGATAAAGAT,GTTTCATACGGGGATT,GTGGGGTAATATCCGA,AAATAATTCGGTAGTG,GTGGATATGCAAATCC,GTGCGTTTCTGTAGAG,ATACGTAGGGAAGTAT,CGGCAAGGGGGTAAGA,GGGGCTCGGGTGAGAA,GAACCGTTCCTAACAA,GAACGGATAATAGTGC,ATACCTTTAGCTATGT,ACCTGATACGAAAATG,GATGATTGGGATATGC,CGTAGGGGCAGAAGCA,ACCTACGAAATGCCGT,GCTTGAGAGTGGGTCA,GTAGGATGGCATGATA,CCGAGTTGCTGAGTTC,GAGTGTAGCGAGGCCC,AGTGACGTGGGCAAGT,AATTCTTGCCTGGAGC,GGGGGGCTGGATGTCG,AATTCCAAATAGGCGA,GGGTAAGAGTGGCGGG,AATGCTGGAGCGCTGG,CTATGCGAGTCCATGA,GTGGCGGGCATTCTTG,CGCAGGGGGCCAAAGC,CATAGTTTGATAGCGG,ATAGCAGTATTGCACG	A1_TGGTGATTCTACCACC-1,A1_AGGAAATGTATAGGAT-1,A1_CGCGTGAGTGCAATGG-1	A
A_clone_837	46	5	GCTTGTTTAGCGGTAA,CAAGATAGGTTAGACT,GCCGCTTACACCATTG,GCCGACACCATACAGG,CTGCAGCCATGGGTGG,GCTTATGCATGTACCC,GATCAGCACGGGCGTC,AGGTGTAAAAACAAAG,AACGCCTACGCGCTCC,GCTTAATTCACTAGTA,GGATATTCGTGGGGGA,GCCAACATAAACCCAA,GGCGAGTACCACGTGT,GGCGATACGTACAGCT,GGAGGTCTCACGCCAT,AAGGATATGATACGGT,GTGGGGGACGTTGGGT,AGCTGGTACACCCGAG,ACATGAGTATGTAAGC,GGCCCCGGACATGAAT,ATCTAAAGAAGTATTT,AATTCTCGGGTACTCT,GGTTGCAAATGTACTT,GAATAAACGTGTAAAG,AAAAGAGGATCTGTCA,GAGTCGGTCAGCAACG,ATAGGCGTGATAAGTA,ATTAATATCCATGTTT,GTTAATAGAATGGCGG,GCGTAGTTGAGTGTGA,ACTTAGGGGTTAGGGG,GCCGGGTGCACGGGGG,ATGGGTCAGTGTGTAA,CTTTGAATAATAGGAG,ATTTAATACTGAGCAG,CAACATGCGGGTCTGT,ATTGGTTCAAAGAGTG,AGGTAATTAATGCGAA,GCGTAGAGGTTGCCTG,CGTAGTAAATATAGAA,AAGTGTTTATGTGTTG,GTTTAGCAGGTCGATC,GGCTGCTTGTATAAAA,AGAACAAAAGTGGGCG,CACCAGATCGTCGTGT,GTTGAGTTATGTATTC	A1_ACACCAACATACTGTG-1,A1_GTGTTCCAGTTCATCG-1,A2_AATGGCTTCAATCCAG-1,A2_TCGAACACACGCTTAA-1,A2_CCGTTCATCTCCTACG-1	A
A_clone_909	46	3	ATCTGATACTTTGTGT,GGTGAGGTGATTGTTC,CGCGAAGGGAGAACGT,AGGCATTGAGGTGAGA,CTGACGAACTACCATA,GCAGCGAGCGTGGTCA,GGCTATTAAATTGAAA,ACCCGTGGACAGGGTT,GTTGGTGCGAGTAATA,AAGAAACAGGATCATA,CGAAAGTACATGATTT,GGACAGCTAGTGCCTA,ATTAGACGAACGGTGT,GGGGCATTAGAGGTGG,GTGAGAAGGCGTCATG,AAATGGTCAAGTACTG,GACCGGTTATGTCCTG,AGTAAGATAGCTAAGT,ATTGGTTTATTCCCCT,CATTGGGGCTATAGGA,GGCGGGTCAGGTGAGG,ATGCGCAAGAGCACAT,GCTGCGGCGGATGTCC,GGGTAGGAGGACGATT,CTGTAATCGGCACAGT,CCATATCTGTCTCCAA,CTAAATCGAAGGGGCA,GCATCCAACAAACAGC,AGTCAACTCTTTAAGT,ACGGGTCAGTTAATGA,AAATGCTTCTCAATAG,ACTACTTTGTAACAGT,AAGAGTTCAAGCAGTA,CGTCACTGAGCACTGG,ATCTCTGTCAATCCAC,ATTAATGTCAACCAGG,CGAGAGAGCGTGGTCG,GGTCAGTGGGAGATGG,GTTTACTACATTAGTT,CTTGGTTAAGATGAGT,GGGCGGGTAGATATTG,CCTAGGGGGGTAGCTG,CGTAAACGGTTTGAGG,CGGGGTGTGTAGGGCG,CTTAGATAAAGTGGGG,AGCTGGGAGAACAGTG	A1_ATGGATCTCGACCACG-1,A1_TTTGATCAGGCATCTT-1,A2_TACTTCATCCATAAGC-1	A
A_clone_856	45	3	AATGATGTGTTTATGC,GAAAGCGTGTGGGTTG,GGTGGTGGCGACGGGG,CTTTGTGTCCAGGGGG,ACGACAGGCTGCCCGC,CGTGGACAGCGAACAC,CACTAGATGGGTCTAG,CGGAGTCACTGGGCCA,CAAGCTATATATAGGA,GTAGAGCACAATCAGG,GAGAAATTCGTGGTTT,CGGCAGAAACAGGTTC,CGACAGATGGTTATTT,GTGCAGATCCGCAACC,GCTTACTGGCTCCAGG,CCTCGGTCCACCGTAG,ACCAGTTTACTTAAGA,AGTAAATTCTAACATA,GCAAGTGCGAGCCATG,ATGGATTAAAGAGTTA,GGTTGGGTAACTCCGT,GCGGAGTACAGAGGGT,GTGGAAATGTTTAATG,CTCACTCAGGAGGAGG,GTAACGAACCGTCCTG,AGTGGTTACTTCAAAA,ATTCCTCACTTGCATT,AGAAAATAGAGTGTTG,CAGTAAAGAGGCGGTG,CTTAAAGAGGCTAAAG,AGTCGTACCATTATAG,GGGACCTACGTTAATT,GTGAGGGAGTAAAGGT,GCAGGTGCGCATGCGT,CAGTGGTAACTTGGGG,CAAGATGTGCTACAAG,CGGTCGGCCCTGGGAT,GAGAGCCAGTTTGCAT,CGTTATTTAGGAGTCC,AAGTGGGCGCAACGCC,AGCAAATACAGACATA,AAGCATTTCTGACAAG,AGCTGTGCGGGGGAAG,GCAAAAGCCGCCGTAA,GGAGGTATCCGGGTGG	A1_TGACGCGTCGTTCAGA-1,A1_TCCCATGAGGACATCG-1,A1_AAGGAATTCATGCCCT-1	A
A_clone_177	44	45	ATTGAGGTGGAGGTGA,GCAGCCACCATTCAAG,ATTTAAGAGCATAGGG,ATTCATTTAGTGGGTT,ATCAATGTGACCATTC,AAAGGGATGAGTAATC,GTGTCCACGGCTGCTG,GAATCTCTGTGACGAG,ACGAGTGTGGACATGC,CCGGGGCAAACCCGGT,ATCTAAAAAAACCAAG,GTCCAGCTAAAGGTAT,GGGGATTGCGACGAGG,CCATGAATCGGTGGGA,ATTAGCATGCTACCAA,GGCCGTGACTGTGAGT,CATTAAAAGGCTCATA,CACTATTGACACCACA,AATCAATTATGTGTAG,CGATCTCTACGCCTTC,GTGGGTAAGGATGACC,GTCGCTTCCATCGATA,AGACAGATATGCGAAT,CAGGATTTATGTACTT,ATTGGGTCCAACCCGT,GGAACTGTCGCTAATA,CGCCCAACGTACGGCG,GTCAGTAAACTTCTGT,ATGAGAGTGTTGAAGT,GTCAATCGGCGACGAC,GAACGGACGCTCGCTT,ATTGACCAGTAGAACG,ACGTGGTAATGCACGC,GGCACGAAAATGGACT,GTATATAGGTGGGCGA,GAGTATCGATGTAAAT,CTGTCGGAACATCGAA,GGTTCGGTAGGTAAGG,GATAAAGTCATCGTAG,ATTTATTCGCTTAGAT,AGAACCGCCCCAGAGC,GTTAACAAACGGGATG,CGCTCGTCGGTAGATG,ATGTATATAGTAAAGG	A1_TAGATCGGTTGATGTC-1,A1_CTGGACGTCTTTGCTA-1,A1_TGGAACTCACAAATCC-1,A1_ATACTTCCACGGTGAA-1,A1_TACCGGGGTGCCCTTT-1,A1_CGTTAGAAGTAAGAGG-1,A1_ATGGAGGGTTGGAGAC-1,A1_TCACATTCAGAGGAAA-1,A1_GCAGGCTTCACGTAGT-1,A1_ATGAAAGAGCGTGAGT-1,A1_ACTTTGTTCTTCCAGC-1,A1_TTCGATTCAAACACCT-1,A1_CGCCAGAAGTAGGATT-1,A1_ACTTCGCAGTCTAGAA-1,A1_TTCGGTCGTACGTACT-1,A1_AACACACTCAACGCTA-1,A1_TTGCGTCTCTTCGTGC-1,A1_TATACCTCAATTGGTC-1,A1_CTATAGGAGTGCTAGG-1,A1_ATTCAGGTCAGCGTCG-1,A1_TCACTCGCATCCTTGC-1,A1_TGAGACTTCTCCGAGG-1,A1_TGGTACATCGACATAC-1,A2_ATGTCTTAGAATAACC-1,A2_CCCTCTCGTATCCTCC-1,A2_TTGATGGGTCAAAGCG-1,A2_AACCACAGTGGTACAG-1,A2_TTGGGCGTCTATCGGA-1,A2_CACTGAAGTTGGGACA-1,A2_GTGTTCCTCTTACCAT-1,A2_TTTACGTCAATTCACG-1,A2_TGGGAGAGTGCATCTA-1,A2_CGAAGTTAGCCTGACC-1,A2_TCTGCCAAGCGTTCAT-1,A2_CGCAGGTGTTTAGAGA-1,A2_AACCACAAGGATACCG-1,A2_GTGAGTTCAACATCGT-1,A2_CTCAGTCGTTATAGAG-1,A2_ACCCTTGAGCTACGTT-1,A2_GACCCAGCACCCTGAG-1,A2_CACCAAAGTATGAAGT-1,A2_TACGTCCCAGCACACC-1,A2_GTCTTTATCGATTGAC-1,A2_AGTACTGAGGCTATCT-1,A2_GAATAGAAGTCAGAGC-1	A
A_clone_565	44	17	GTATCTCAGTCAGCGA,CTTACACAACCTGATG,GACGATCAACAGGCGT,GTATCTCGGCGGACTC,GGCTGCCTATGTATTA,GCGCATGAAAGTGTTG,GTAAATGTCGATATAA,CCAAATTCGGGTAAGA,GGGCCTAAAGTACTAA,AAGGGGTCAATGCAGG,AGTCGCCAACACAAGG,CTCGACACGGATATAC,AAGTGTAGAATAGTGA,GCTGAATCCTAAGTAC,GATTATATAAATATGG,ACATGTTGATGTGTGA,AGACACAAGGGAGTGA,ATCACATTAATAGGGG,GTTCAGTTGCATGTTC,AGAGGGATGGAAAAGT,CAACGAAGGTACCGCC,AATAAAGGCTGTCAAT,AGACCGCTGTACAACG,GCGTGGCTGCAAAACG,GGCTATACCACTAATG,ATTGGATCATAGCCTA,ATCGGAAAATTTATTC,GCTTATTGCAGCGTGA,ATTGCAGTGTTAAGTA,CGTCAATAACGAAGGC,GCCGATAGAATACGGA,GGAGGTAGAGAAAGTC,CAGTGTAGATTGATGT,GGTAAAACGGTTCGTC,CAATACTGGATTGTCA,CAGCGCGAGATGGAAA,CGAGAGGACATACATG,GTCAGGCGGATGAGGC,GATTATGCAAGGCATT,CTTACTAGGCATGAAG,ATACGGCTCAGAACAA,GGACGACCATAGGTTA,ACTTGGATACGGCCAA,CGCGGTGGGGCTGGTG	A1_AAAGTGAGTTATCTGG-1,A1_CAGTTCCTCTAAGAAG-1,A1_GTAGGAGTCACTCCGT-1,A1_GTGCACGCAAAGGATT-1,A1_CTCACTGAGGTATTGA-1,A1_CTCCCTCTCCGCGGAT-1,A2_TGAGGGAAGGTGGGTT-1,A2_GTAGAGGAGCAAGGAA-1,A2_CCCTTAGAGCGATGAC-1,A2_CATTGCCCATGGGCAA-1,A2_TACAACGAGTAATTGG-1,A2_GGTAACTCAACTCCAA-1,A2_CCTACGTGTAGATGTA-1,A2_GAGTGTTCAATGTCAC-1,A2_GACGTTACACCTGCTT-1,A2_GTACAACCAAGTCCAT-1,A2_CACAACAAGTCATTGC-1	A
A_clone_931	44	3	GGGGGTCCGGAGAAAT,ATCGAGTTATTGGTAG,GAGTCCGCGTCTACTA,CTTAGGGTATATCGTT,AATTCTAGGATGAGAA,CATCAAAGACAGGGGA,AGTACTAAAGCCACGA,AAGTGTAAGAGGGGGG,AGGTAGGTACGGGCAA,GTTTAGTGCGTCGGCA,CTGTGACAAGTTAGTG,CGATGTTAACAGATTA,GACGGTCCCGGTGGGT,CCATGGCAATTTCAAA,AATGACATCACGATGC,GTAGCGCGGGAAGTAA,CGACCCGTCTTCCAGA,AGATGGGGCGGACAAT,ATCAGGATAGTAGAAA,GCGTGGGCCCCTAGCG,AGAAGTGTACACGTCA,GCTAACAGCTGACAAT,GTTTACTCCACGCAGC,AGTGCTATATACGAAT,ATTAAGTCAACAGGTG,CGTACAAACATGAGTG,GAGTGAGGCATGGAGA,GGCGAATGCCGAGGCA,CGGTAATAGCTTGTTG,ATGGAGAGAGGGGAGG,GGGTCTGTACTGGCTT,GTGTACAAGGTAGTTA,AAAAATTCCTGAAGGG,CCGTGGAGGAAGGGTG,GGTGAGTGGTGGCGCT,ATTAGGCGGCATAGTG,GAGTAAAAAGAACGGG,GGTTAGACGTGGCTCA,CTTGGATAGTCGCCGA,AGGTGTGTCTGAGTGG,CAATAATAACTTAATG,AGTAATAAAGTAGTTA,GCACCCAGGGCAGTGT,CCGTAAAGCGCACGTG	A1_TCACAAGAGCTAAACA-1,A2_AGTTCCCTCAAAGAAC-1,A2_GTTACCCCAATCAGCT-1	A
A_clone_1400	44	2	CATCGGTTATGTCATC,CTGGGAGAATAACGTG,ACCCCGCACCAGGAGG,GTTGCATTACCTCAAT,CCGGACACAGGGGTTG,AGAACATGACCCAAGC,GTTCGAGTAGGCGAGC,GTCGCTGCCCGAGGCG,GGGGAATTGGGTGGTG,AAAGGGAGCACCCCTG,CAAAAATCGCACAAAC,GTTTCACCATAGAAGG,GTCCGCGGGCGGGGGG,GTGGGTTGAGGTGGGG,AGCGACCTCTTAAGAA,AACCATCCCAAAGAGC,GTGCGGTTGATTGGGC,CACGGCAAGACTAACT,CTTGCTATAGTAGCGT,GTGTGCGAGGTAGGGA,GAATAGACAGTTGCAT,GAGCCTATATTAGCAC,ATATGTACGTTAGAAA,AGAAGTAAGAGGATCC,AGTAATACGCTAGTCG,ACGCACACAGTGATAT,GCTGATATACTAGTGC,AATCATGAGTCCATGC,ATGAAGTCGTGAAAGC,GTAGCGCAGGTCAAGA,GATGCTGTGTTGGAGG,AGATGGGCCTGGCTTT,CTGCAGACCGTGATTG,ACCTGTGAGCGGAAAG,GCATATCTGAGCATCT,GGGTCGCCAAACGGGG,ATGTATGCAATAACAC,AAGGATAGCAAGCCTG,AATCGCCTCTGGCCAT,GAGTAAGACTGGGATG,CGGGGTGTATGTAACC,AGTTGTCTAGACAGTT,CAAGGGTAAACACTCG,CGCCGGGTATAGGCGT	A2_GTCATCCAGTTGGCGA-1,A2_CACCGTTCAGGTGTGA-1	A
A_clone_82	43	9	CTCACTCAGGAGGAGG,AGCAAATACAGACATA,GTAGGAAACCCGAAGA,ATCTAAAAAAACCAAG,AATGGTACGAGGCGGA,GTACCAAAATTTCATG,GTCAAGCTCTGCAGGG,CATGAGTAACTGGTCC,AAATCTTCGTCCATTG,GTAAGGTCAGATACGG,CCGAGAAGAATTAGTT,AAAGATTTGTGTATAG,GGTCCTTAGGTGAAAT,GCTGGAGGGTGTAACA,CTATACTGAAAAGCAC,GTGGAGGTGGGTGGTA,ATAACTGGCTCTGTAG,AAACCGACGTTGAGAA,AGTGAGAACCTAACGG,GCATATGAGTCGATGT,GTTTATCTCGAGGTGA,GCTTGACTGACTAATG,ATCGGGTGGACAGTAG,AGGAAACTGACGGGGA,CCTAGTTCAAGGGTTT,CACAGTTTATAAAGAT,AAGCGGATCGTTAAGC,GCTGAGCGGTGTCGAT,ATGGGTTTATTTAGTC,AATTATCACGGCGCAC,CTATATGTGTGACATA,GGGGAGGCGTCACACT,AAATAAGGATTTCTAA,CATACAGAATGTCTGT,ATAAGGTTGATAATTG,CTTAAATGATGTCGTT,GGGGCGTAGTTTAGTC,CGATATGAACATAAAA,ATGCCAGTGTCCGAAC,GACAAAGGATCAGCGA,AGTGAACCCACAAAAG,CAGGGTTGGATAGCAT,GGGAGCGGGATAGGTG	A1_TAAGCACCAAGTGGAC-1,A1_TTGACCCAGACAGTCG-1,A2_CCTCATGGTCACTTAG-1,A2_CACAGATAGGTCACCC-1,A2_GCACATACAGGCACAA-1,A2_AGGGTCCCATCCGTTC-1,A2_CTAGACAGTTCTTGCC-1,A2_ACTACGAAGATCCAAA-1,A2_TCATTACGTCATACCA-1	A
A_clone_465	43	18	ATGTATTTAAGAGTTG,GTATAATGGCACGCCG,GTGTCCCAGGCTAAGT,ATCTATAAATATATGC,AAACAAATGTGTGATG,CGAGGTTGCATGGTTT,AGTGATCGCGATAGTT,AAAGCTATAATACTCA,GACAATATGGCACGGT,GGTTAGTGGGTAATCT,GGAGAAGAGCAAGGGT,ATATATGGCCCCCCGC,CTTAGGGTATATCGTT,CGCCAACGGATGACGG,AGGAATCAACTTATTA,GGGGAACAGAAGGGTG,ATCCCGTTGATAGCTC,GGGTACAGGGAGAATA,ACTTGAAGACCGACTT,AACGAGGGCGACAGTG,AATTCTAGGATGAGAA,AACAATCGCTCCGTGC,GCCTATTTAGTGGTAG,CCGCCATGATGACACT,CGCGGAAGGGGAGTAC,CGCACATTACCGCGGT,CAGAAGCTGTGGCAGC,ACCCCGCACCAGGAGG,GTGGGAGCAAATCTTG,GGGGGTGGGTGTGGAG,ACGGAGGTATGGCGGC,GCCTAACGACCTGGGA,AGGTGATGGTTGCTCT,CAGCCACGGCACCGTC,AGCCGTTTGAAGAGAG,CGTGCGTAAGCAGCCA,GAATATACCATCCGCA,ATTTAATTGTTCCGTA,AAGTCGATGGGTCACA,GTGTGGAAGTCACAGG,GTGAAAAGGGCAGGGG,GGCTCTCGAGGGGGTA,GGTGGATAGTCTATAT	A1_GAGTTGTCATACCGTA-1,A1_TTTGGAGGTTGCTTGA-1,A1_TTCATTGTCTCGCAGG-1,A1_AGTGATCTCCGCAACG-1,A1_CTGCAGGCAGCAGTTT-1,A1_AACACACAGACCAACG-1,A1_GTCATTTTCAGCTGAT-1,A2_ACCAAACCATCTCATT-1,A2_GAGACCCGTGACAACG-1,A2_CTTCCTTCAGCCTATA-1,A2_TGCAGTAGTCGTATGT-1,A2_GCGTGCAGTCCCAAAT-1,A2_CAAGCTAGTAGAAACT-1,A2_GCATTAGGTCGCGTCA-1,A2_ACACTGAGTCCACACG-1,A2_AGACACTGTCCTGGGT-1,A2_TTAGGCACATACAGGG-1,A2_TTCCTAATCATCGCCT-1	A
A_clone_1780	43	2	ACGTCCGCATATGTTC,AGAGGGATGGAAAAGT,GTTCGGTTGCCCGATT,ATAAATATAGGTCTGT,CCGTCAGAATACAGGG,GTTAGCAAATCCCTCT,ACCTCTTAGTAGCCAC,GTCAGGGTATGCAAAT,CGATGATGATTTATTT,GGTGACTTCCAGGCAA,GAGGATGGCGGGGGTA,CAACCATAGTGTCTCT,CCGAACGCGAGTGCAA,CTTGATGCGACGATTA,AAAGGAGGAATAAGTG,AGTGGGTGAATTGCGT,ATTAGAGAACAAAGTG,GGTCGGATCAAAAAGA,AGAAAAGCAGGTGGCC,GTCTGTTCGGGGACAT,AGATCATGGGTCGAAT,ATTTAAGACAATATAT,GTGGAGGTCCTCCTGA,AAGTAGGGGCACCATA,GACCCTGAATCAAAAT,GATTATGTATCTAAGG,ATAGCTAACAGTAATT,CATTCATGGGTCCTTA,ATTGCCACATGTGTCT,GGATGCCACAGAGCAG,GAAAGAAGATAGCCGC,GATCAAATAATAGGTC,AGAAGTGACGCTAGGC,GGTCGAGTCTGGCTAC,AGGGGAATACGAGTCT,CGTGCCTGATTAGTAC,AGTTCTGAGTTAAGTA,CGCTATTGGCGGGTAC,ATGCGGACGTGTGTGT,AAATGATTCGCAGATG,AATTCAGTCAGCAAAT,CACTCTACGTGCACAT,AACGCGTGGGCAAGGT	A2_GGTAGAGTCCATAGAC-1,A2_GGAACCCGTACGCTTA-1	A
A_clone_3170	43	2	CTAGGTCCATTTGTTG,GGGTCAGAAAAACAAT,GGTTGTGTAAGTGGGG,GTCCAGTTGATTCTTC,GCGAACCAGCCGCAAT,GTTTATGGAGGTGAGT,GAGGGGCTGTGGATGA,GCGTAGTGAATGGGGG,GTAGGTGAGGAGAACA,AGAACGGTCTTGGTGT,GTTAACACGTAGATAT,CGAACACCCGGTGGGG,ACGTGGAAACCAGAAC,ATAAGGTCGCCCACAG,GCCAGAATCGAACTGA,CGGTCTAGGCGCCTTG,CACAATAGGATAAAAC,ATGTATACAGCAGAAA,GTGTGCTTGCTTGTAG,AGCAATTAAAGAATTA,AGGAAATAGAGGGTTG,GTAGGCCCACTTGCGT,GTTCCATTCACACGTT,AGAGGAGGATGGAGAC,GTTTATATGTATGTTT,GAAAACTGATCGCCAT,AGTGGTTAATGTCGTA,CTAGAGAAAGAAGAGC,CTATGCATATCAGGAT,GAGCATGGGTGGGACT,GTAAACGTGTTTACTA,GGGGACTCATTGAGGG,ACGACTGGGTGGCAGT,GCAGCACAACGGCGAA,AAAACATACACGACAC,CGAGGTTTCCAGCTTA,CCTCAGGAGTCACATT,AGTTAATAGGTGCTTT,ATCGGTGCATGGGGGT,GGGGGAAACGTGGGAG,GGTTAAGACGACGGTG,AAGAGGATGTCCAAGC,AGGACTTGGGCTGGGT	A2_TGCATCCTCCACGGAC-1,A2_CATGCAATCTCGCCTA-1	A
A_clone_2240	42	2	GGCAGTGCATGTGGTG,GGATACGGATTGATTG,GGGTGTTCGCGCCTAA,CAGGGGGACCCTCGAC,GAGCCAATATTCGGAG,ATGGGGTAAACGGGAT,CGGTGTGTGTTTATTT,AGAAGTGTACACGTCA,GGCGAGCCGTTGGGGC,CCCACATCCGATGTGT,ATATCGGAGTTTAGTG,GTGTCAGAGGGTGAGA,AGAGATTTAGTAAGTT,AACTGTTAAGTTATTG,CATGGGCGGAGCAGTG,GTGAAGTTGTAACTGG,AATTCCTCCCGGATCC,CATGAGCGGCTAACTC,GCATCACTACAGAGTA,GATGAATCCTGTGAAG,ACGGGCGGAGCAGATG,CACGGTGGATTAGACA,GAGGCGTAGTTCATAG,ATGGATTGAACCAAAA,GATGGGTGCACTGTAC,CTTAATACGATCCGGG,GTGACCGTCGACAGCC,GCGCCAAGATACCGGA,GGTAATGGGCTCCATT,ATGGGATCACTTAACT,CACAGGATAGTAAGTA,AGTGGCGTACGTCTCA,GGGACAGGATGTGCAG,AGAACGTGAGTCGATC,CTTTGATGGACTGAAT,GTAAGCACGATGCACG,CAGCAGCGATATCCCC,GTTGCATTACCTCAAT,AAGGGACAATGTAATA,GCAAATGTACGTCTTA,AGTTGGTCAATGGCGC,AAAGGGAAATCTCCCG	A1_TTTACTGAGCGGGTTA-1,A2_CAGCAGCCACGGTCTG-1	A
A_clone_1473	41	4	ACGCGAATATTCAGAA,ATGCGTGGCGGAGTCA,CCAGGTTACGCAGTCC,ATATATGGGTTAAAGA,AGGTGGGTGCGGGGGA,AAACCGAGGCTGGTTG,GGTGGGCTGTTAACGA,GAGGATACCAGTCGAG,ATCGAGGGATGTGAGT,CACGGTCGATAGCTTT,GCGGGGTCAACAGGGG,AGGAGGAAGTAGATAC,GCGGGTCTGCTGCGTG,ATCGAGTGGTGGAGGT,CAGTCATTCACAGGGG,AGAGACCTGTAAGCTT,ATACGCTTAAGTATTT,ATTAGTAAGTGGGCGT,CGCGATACGTGGATGA,GGTCGATCCCGGGTCT,CAATGTATAAGGCTGT,CAGTCTAAAGTAGGGT,ATTACTTGGGTAAATT,GGCCGCTGAAAAGGCT,AACGAGTAATGTGTAT,GTACGCTTAGGGAGGT,AGCTGGAGGGTTGATT,CAAGAATGCGAGAGAG,CGGGGTCACGTGCTGT,AAAAGTGTATGTAGAT,AGTGGAGAGTCCGATA,AGTAAACGGAGGGTTC,GAGACTCACAACGGTA,ATTAGCTCGGAAATGC,AGCAAGGTCGTAATTA,ATCCAATTACGTAGCA,CACCCCCTAACTGCGT,GTTTAAATCCCGATAT,CCGGGTTAAATGGAGT,CTGTATGGGGGGGTGG,GCCGGGGAGTTTAGAG	A1_CCACAAAGTCTCTCAC-1,A2_AAAGGGCCAATTCTTC-1,A2_AATGACCAGTGTACCT-1,A2_CCGGACACAGTTTCGA-1	A
A_clone_1509	41	2	GTTGCCAAGGTTCTTA,GCGTAGTAACACGTCT,AAGAAAGTGTAGCTGC,GGTGGGAAGATAGTGC,CGAAAGTACATGATTT,CTAGAGAGAATTGGAC,GGCGCCCACGGCATCG,CTAACGCCATGTGTTA,ATGCGTGGGAGTGGGG,AGGAAGCTGTAACTAG,GAATGATACGGAGTCT,AATGCACCGACTATGC,ATCTGTCACGGCACGG,CGTTACATGAGCAGGT,CATTAGGCCTGTATTC,CTAGGGTGAGACGTCA,GTGCCCTTATTTGTTT,GTACACCTCTTAGGTG,GCCAAGCAGGAGGGAG,GGGTGGTTGGGGGGAG,CGTTATATGTCGGCGT,ATAACATAACCGATGG,ATTAAATCCAAGCCAG,ATAAGGTGGGATGTCA,CGGGGACTAAGTATTA,GTTGGGGCGTGGGTCA,CGATAATCACGGCATT,GCCACGTCCCCCGTCA,CGTCGCTGAGATATAA,GAGGCACAGATCACTT,GTAAACTAGATGATTT,ACACATTCGGTCAGTG,AAGTAGGTCGCGGCAG,GCATATCTGCAACTAA,AAAAGACGGGGCATTG,AGCCCCAAGCAAGGAG,ATGAAGACAGTACTGG,CAGCGTCAACTCAGTG,CAACGGGACTGGGGGT,GGACATTTCCAGGTAA,ACCTGTGTCGTTATGT	A1_CGCAGGTGTCCACGCA-1,A2_TGACCCTCATCAGTCA-1	A
A_clone_48	40	2	CACAAACACATAACTC,CTAGACGGGCGGGAGG,CGACAGCTGGTCGAAC,AGGGGTGAGGTACAGG,ACCAACGTGTAAGTGG,AAGGAATGCAAAGGGC,GCTAACTACTTTCATA,ACATGAAACAGCAGAA,ATTTGTAACTGAGCGC,CTAAGTCCAGTCCGCG,GAGTGCAGGGTCACTC,AGAGGTACAAGAATCA,GGTAGGTTATAAGTTT,CGATCGTTATTGCGAT,CGGCGCTCCGATGTCA,CTGACAATCTAGAGGA,GTTAAACCCGACCTTG,GTATACGTGGGGAGAA,AGCTAGACCCAGGTAA,AAGAAATCAGTGGCGT,CTTCGATAGTCAAAAT,CTTGCTATAGTAGCGT,CTCCGGAACTGTAATC,GTCACAAACATCCCGG,GTATCTCTCATTATTC,ATGGATGTAGTTGATT,CGTGAATAGTAGATTT,GGGAGGGGGTGAAGGA,GTTGATCAAGAGGCTT,GGTGGAGGAACTACAA,CTCCATAGGGGGAATT,ACAACGGTGCGACGAC,GGCTATCGGTGTCCTT,GGAAGTGAAAATGGCA,CGACGTCAACGGGAAC,ATAGAGTAATCTCTAC,CAGTGATTAAGTGAAT,GGGGATGCATGTCTAT,AGAAAAGCAGGTGGCC,ATTTAATTCTGAGCTT	A1_TTCGATTTCGTTGCCT-1,A2_TACCGGGAGGCCCAAA-1	A
A_clone_1724	40	2	ACAAGACCGAGCATAT,GCTGGTTGGTTGGCGA,AGGCGCTTCTGTATGT,CTTCCCTCATGTAAGG,GGACGCGGAGGGGGGT,GCTGATGTAACTCGCA,ATTTGTTTGTGGAATG,ACGCCGATAGGCAAAC,CTGTGTTCACTCATTT,AGACAAAACGACACGG,ATGCGCGGAATCCGTG,AGTTGGAGGAGGCCAT,GGTAGTGGGTTTGTCC,ATTTGGGCGTTCCACT,ATCTCAGTATATAAGC,AGAAAATTAGCTCTAA,CACCAGCGGGGGGGAA,ATGAACAAATCCCTTT,GTCGGGGGGAAGACTG,GCAGGTGGCAAGGAGG,GCATGAAGGTAGCACG,AGTGAGTTAGGGATCA,AAAGAAGTGGCGATCT,CATGCGACCACAGAAT,GGCAATGCCCAGGCTT,CAAGATAGCTAGAGGT,GTCTGAAAGGAGGGTA,GTCCAGTTAGGAAACC,CGAAGTTCAGAAGTTC,CATGCAAGATGCATCG,CCACCAGGGTTGCTGT,ATGACACTATGAGATA,CAGTATTCCAATGCAA,GGTTGGTGGAGCAGGG,CCGGAGGGGGGTGTAG,GGTTGGTAATGGGGGC,CGAGATGAACAACTGG,GTGTGCCAGATACGAG,GGTAGTGCGAGTGGTA,AAGGGAATATGAGTTG	A1_GCTTCACCAACTCGAT-1,A1_CCGTTCAGTAGCGCCT-1	A
A_clone_2322	39	2	CAAAACTTGGTTGTAA,GACTAGGGGTGTACAC,GCTTCCGTATGAGACA,ATGTGATGCAGTGGTC,CACTACAACATAGGGA,AGATAATAACATAGAG,ATTTATTACTTGGTCT,CACTATTGACACCACA,GTCTATCTATGAGGCA,ATATCAGAGGTTATGT,ACATATTTGATGGTGG,GAGGGCTACACACTTG,ACTGAAGACGTTGGGA,GTATCTTTAGCGGATC,CACCACGAGTCTACAC,GTCACCTTGATAAGAA,CCATAGTACATTCACT,CATTGCGACTCTGTTA,CTAGGTCGCGTACGTA,GGATGAATAGTACAGG,AGCGATGCGTGGCATA,AGTTCATTAAGAAGTT,ATCGATTTGCTTCGGG,CGTAGTTCATATGATT,CAGAAGTTCACTAAGT,GAGCCGTCAAGCGTCC,GTAAATTGGCGAAGAG,AGTACTATGCCCGGTT,GCTTCTCTAAATCCAA,GTTCAGGCGGTGGGGA,CTGTATGAAAGACCTG,CACGGTGTCGTGGAAT,ATTCCTGGCTGGATAT,GTGAATATGTTTCTTG,GTATAAGTCTTCCGGG,CTTAAATTAGAAAAGT,ATTTATTCGTGGCGAG,ATGCGGTTGGCGATAG,AAAGGAGAATGAAACT	A2_CAACAGTCAAAGGGTC-1,A2_ATGGGAGAGCATTTGC-1	A
A_clone_268	38	2	AGTGCTACATTGGATA,GTGAGTAGATCAAGAA,GATAATTCAGATAAAC,ATCTGGCGGTGGGAGC,CAGCGTGTGAAGACGG,GGATGCGCATTAACAT,GTAGCAGGAAGTAGTA,GAGGCCCTATATCACG,GGCACCGACTACGGGG,GTAGGTGAGGAGAACA,AAAGACGACTAGAATG,AAGTGTTGGAAGAGGA,CTAACAGAGTTAAATT,GGGGCTATGTTTATTT,GTGTAGAACTGTAAGA,AGGAAGGTCGCGACTT,AGGAATCTACTCCATA,AGCCAGGGATGAAAGA,ATTAGACTACTAACGG,CACTGGAGATGCCAGT,GGGGCAATATTAGAGT,AGAGGGGGGTGGCTAC,GGGGCTTCAGGAGGTT,CAACGAGTGATCAGTG,GAATCCCGCGGGCAGA,AAGGGGCAGTGAACCG,ACATAGCTGTTCCTTA,AACGGTTTGAGGAGGT,GCATGCTTGGCAATCT,ATCCATCGGGTGCTTG,CATTGGATCATTAAGT,AAGTACAAGAATGTGG,ACGAAACCCGTTAAGG,GGACATGAAATCGTGG,CCGTGAGGCAGGCGCC,ATATCGCCGGGTCTGT,CGAAGACACGTCGGAA,ACGGATTAAAGAATTG	A1_ACAAAGATCTGACAGT-1,A2_TGAGGGACATTCAGCA-1	A
A_clone_729	38	3	CTCCATAGGCGTGATC,AAGCGATTAATTCTGA,AGCTACTAAGCAGTAC,ATTCATTGGAGCCAAC,CACACATGAAGTAACA,CTGGGAGAATAACGTG,GCATATGTGATCCGTC,GGAGGTGCAGTAATTG,CTAAACTTATGGGCTT,CAAGGAGTGTTCGAGT,CATAGGCGGACAGTGA,GGCTACAAGAGTCTAC,GAAACGATCACACTAG,AGGGCGTTCGTGCTAA,AGTCGGGTAACTAAAT,ATGGATTAAAATCAGC,AGTAGGCAGAGTCCAA,AGGTCAATGATGAGGT,ATGTCCGCATAACCCG,AGGTAGTAATAACGTG,GTATAGATGCTTAGGA,ATCAGTACGGGCGCAG,GGTTCCGCAGGCCAGA,AGCAGGGGCATTATCC,GTAAGGAGAGCGGGAA,CCTTATTTGTGCCTGA,ACAGCCAGAGATGGGT,CAATAGTCCATCAGTA,ACTAGGTCATAAATAT,ACTTAATTAAACATAT,ATTTGCTTCTGTATTT,GGGTATTGACATATTA,ACGTGAGAGGTCCAGT,ATACACTAAGAGAGAA,AGCGCGTGAGGGGTTG,CGTTGCGTGGGAAGGT,AAATCACGCGTCCTGT,ATTGGCATGGCAAACA	A1_TTCCGTGGTCTCCCTA-1,A1_GAAGTAACAAGTGTCT-1,A1_GACCCAGAGCACTTTG-1	A
A_clone_91	37	5	GTCAAGCGACGAATAA,GTGGCTAGACATGCAT,CTCCGTGCGGTCGTCT,CGCCAACGGATGACGG,GTACAGGACCAACAAC,GCTAGACAGGATCTGC,AATACGAGAATTGTTG,GTGTGGAGAATACCGT,AACTGAGCGCCAGCAG,GCGGCTGAACTAATAG,GGTGCGCTCATTCCAC,GGCAGTGGCACAATTT,ACTCATCCCGGGCAGC,GGCTCGTGACTCGGGG,GTCAGTGTCACGAACG,GATGGGAGAGAGGAAA,ATCGGTGAGCGAGCAC,CAGACAGAGGTCGTAA,CTGGGCGTAAGGGAGC,GACGCGCTGTTCGTGG,GTGACCTACGCTACTG,CTGGGAGGATGTACCT,GGAGAATGAAGAAAAG,GTGGATTGACCGCTAT,CAACAGATGAAAACTG,GGTGATTAGCGTGTAC,ACTCCAAACTAGGGGC,GGTTACTTGATTAGTT,GCCAGGTGACACCGTT,GCGAAAGGGTTTATGG,GGACATAAGACTAGGC,ATATAAGCGCAACTGT,GAAGGACAAAGCGTGC,ACGTAATTGCGTGGAG,ACCTGGGGAAAGGTGG,GCGGGGGTCAACGGCG,ATGAGTAACTAACATA	A1_AGGAGGTTCAAACTGC-1,A1_GTGCACGTCATGCCCT-1,A1_GTCCACTGTGGATTTC-1,A1_GGATCTAAGGATAATC-1,A2_GAATCGTGTGCCCACA-1	A
A_clone_294	37	2	ATCCAGGGACGGAGTA,GAGCCATGCTAGGTTT,CTTAGAAGATTCATCG,GTCGGGGTGGGTAGTC,GTAAATGGCGAGGAAT,CCGCATTGGAATCAAC,ATGGGCTGCAAAAAAG,GACAAGACGATTAAGG,GAGTGTAAATGTAATT,GGGGGTCCGGAGAAAT,AAAGGATTATGCAATC,GTTTCGTGCTAAGTTA,AGGAGAGTGGTTCTAG,ACGGGTATCATGCTGA,AGGAATGCAGTTGTTG,AATTGCTTATGTCACT,CGAGATATCGCGCGGG,CTGCATACAGCCAAGG,GAGTATTAGGCTGTAG,GGGGCTACATGGGAGT,GCCCAGAGAACGCTCT,GGAGAACTCCCTCCCA,CTGGAGCACGAGGGTT,GCCTAGTTATTACTAA,ACAACTCGAGTTGAGT,ATATATGTCTGTAATG,GATTGTTGAACTCGTC,AAAGGCCGCCAGAATG,CTGGATTGATCGGTAT,ATTGACACAAATAAAT,CTCCATAGGCGTGATC,GAAAGTATATGAATGA,CGTCAACCGATAGCGC,ATTTAAAAGGCTCATA,GGTAGGTTAGATAAGG,ATCTGTAGCACGCGGT,GTGCGGTAAAGGGAAA	A1_TCGCAGGTCGGTCATA-1,A2_TAGATCGCATAACGGG-1	A
A_clone_75	36	8	ATAAATTCCCTGAGGT,CGAAGTATATTGAGTT,GAGAGTGTCCCGAGTC,GGCAGTTAAAAACGAT,ATTGCAACAAGCGGGG,GTTAATGGGTGTGAAT,GGAGGTAAGAGTCGAG,GTGTGTAAGCGAACCT,GTTGATTTAAGAGCTG,CGTTACTAAGGGAATT,AATTAATTAAAAAAGT,ACTTATAGGCGAATTA,AGAGGGTCAGCTCACT,CTGTGGTACTATCGGC,GACCGAAGGGTTAAGT,ACGTGTGTAGTCATAT,GGTTGTGCAATACGCT,CAAAGTGAGTAAAGAG,AGGGCCATGAGGATGT,CTGGAAATGGCTATAG,GGTTCGTCCATGAGGG,CAGAAAAAATTTGCTT,AGCAAAGAACCTCTAT,CTGTACTGACGGGTTA,ATCGCGTCATGCATCA,GTTGATAAATGGGGTA,GAGCCCCAAGCGGGCG,GTCGGTTCGTCTGGGG,CAGTATGAATCGGTGA,GTTCAAAGATGTACCA,GTCTGGGGAACGCGCT,AATTCACCACCCCGTG,GAAAATGTATTTATGT,GACGCTGCACGCCGGG,GTGTAGGAATATCGTG,GAACGCAGGCCTATTC	A1_GTCTTTAGTCGAAACG-1,A1_CATGCGGGTATGTCTG-1,A2_GTGTAACTCTCGTCGT-1,A2_TGGATCAGTAACACGG-1,A2_CCAAGCGGTTGTGCCG-1,A2_TACGGTAAGAAATTGC-1,A2_CAATACGAGGATTCCT-1,A2_TGGGAAGCAGCATGCC-1	A
A_clone_570	36	3	AGTAATTTGAAAGAGT,AGTGGACTCGCTCAAA,GACAGAGGAGATAACC,GGGTGTCGGGTGCGGA,GTTGCATAGCATATTA,GAAAAGTGCAGAGGTC,CTCACTGTCTATAGTC,GATTAGATGAATACTA,CTAAATGAGCAACGGA,CGTCAAGGATGCCCCG,ATAACTGAGACTCTGT,ATCAAATGGGCAGAAT,ATCTCTCTATAGCGGA,ATAACTGCGCAGAGTA,GGGTGATGAACTACAT,GGTGGAGTATTTAACG,CAGAGAGTAAGAATAG,CTATACCAGATAACGA,ACTCGATCCGTGATTG,ATGGAAGCGGTGGAAA,ATTCGGTTAAGTAGGG,GAGGAGGGACCTCGTC,CATTACCAATTTACAG,ATATGGGGGTTGCTGC,ATATAGAAGTAACATA,AATCCTCAGACGCGAG,GATTCTAAGGGCAAGC,ATTGGAAAGCCAAAGG,CGCCAGTTACCGATGG,CTGTGTCGGGGGCCAT,GGAAGCTAATAGCCGT,GTACGGTCCGGTGAGT,CTATATAGCCAGCTTT,GTATATTAGATCGGTA,ATTGGACACATCGGCT,CGTTGTAACTAAGGCG	A2_AACGAAACAAAGGAGA-1,A2_TGATGGTCAGGACGAT-1,A2_ATTCCATGTTCGTGCG-1	A
A_clone_2001	36	2	CGAGATTACCCGGTAA,GGCAGTTAAAAACGAT,GGCTGCATAAAAAACA,AGGGGGAACCACAGTC,CGCGGGGAGATGGGGG,CCCAGGCCCTCGGAGA,CGTTGTCCAGCGGAGA,AGTGACGCACATATCG,AATCCGAAGGTAGTTA,CACTCCTAGATAGGTA,GGGAAGATGTGGCGTA,GATGGAGTAGAAAGGT,ATTCGCATCTATGGGA,CCCTCTGTAAGAGTTG,GTTTGGAGGGGAGGGA,GACGGTCTCCGAGTGG,GTGGGCTAAGTCGATA,CTTAATAGGTCCCGGT,CTCGGATGCTGTGTTT,GGGACTCAGTATATAT,AGGAATAGGAAAACAT,ACTAATCACAGTAAAT,AGTACCTTGGTGGAAC,ACCTGTCTGGATATGG,CCGACACACTGGCACG,ATATCTTTGTTTAAAG,AGTTGGGCGGTACATT,ATCGAGAGACGTACGC,GGACGCGCCGTGGGGG,AAGTGTAAGAGGGGGG,GGTGAATTGCATACGG,GATTATTTCCATGGGG,GTGGCCCAATGTAGGT,AGTAGGTTAGGCGTTT,GTGGGGTCAGACCCGA,CGGCATAAAATAGGAC	A1_ACTATGGAGAGGTTTA-1,A1_CTGCTCAAGGTCACCC-1	A
A_clone_157	35	10	GTTGACTTATGGGATC,ATTCAGGAGGGTGTAA,AAAGAGTCAATAATTG,AGTGGACTGTATCTTC,ATATAGCGGTACCCGC,GTTTGGAGGGGAGGGA,ATTAAATCCAAGCCAG,ACGGAAGTACAGGAAA,GGCAGGATGTCACTTT,GACTGAGCGGGGAAAC,GCGAATCTCTGCGCGC,GATTAAAAAATTCGAC,GGATCTCACCTAGTAA,GTGCACGTGTCTACGG,GCCGGTCACAGAGGTG,CTAAGTAAAATCCGGA,GCAAGGCGAACACAGA,CCGGCAGTATTAGATT,CAGAAGCACGCGCTGT,GAAACTTAGGACCTAC,GCCAACGGGTGTCTGG,CGGTAGTGAGTGAGCG,AGAGGCTACGCCATCA,ACGCCCCAGCACACGT,AAACGGCCGGAAGTGC,GGTTATATGCTGGAAC,GATGCGGGGGGTGATG,GAGGGGCTGTGGATGA,GAAGGGTGGGGAGGGC,CCATATGGAGGGGTTG,GTAGGGAGGATAGTTG,GTGGGTTGCGGTGCAG,AGTGCTTAGAGGCGAG,GCGTATGTCAGAATTT,GTTTGCGCCGGTAAGG	A1_TTGCATTAGCCGATCC-1,A1_GCTACAAGTAAGACCG-1,A1_AGGTCATTCAGCACCG-1,A2_CTGGTCTGTGGACCTC-1,A2_CCTCAACCATTCTCTA-1,A2_GGGTCACTCGAAATCC-1,A2_GTCATTTAGCATTGAA-1,A2_GATGATCCAGTTTCGA-1,A2_GGGTCTGAGTTGGAAT-1,A2_GAGTTTGCATCCGCGA-1	A
A_clone_1449	35	3	AGGCCAGTCGAGCAGC,GACAAGGGATACATCA,ATCTGTGCAAATCGTA,GGCTGGTAGGCGACTT,AGTAAACTCCGGAGGC,GGGGCACGACAACGAG,AGTGCTTTGGGGAGAA,ACGCATCAACGTATAT,GGCGGGGGGTGAGATG,GTTAATGTGGGAAGAT,GGAGGTGCCGAAGGGG,CGAAACGTACTGCAGC,CCGTAATCCGCGGGGC,CTAGCCAAGAAACGAT,CGGTGTCTAAATCGTG,CTGGAAGAGTTAGCTG,AGGTGTGTAGGGGTGC,CTGTGTTCACTCATTT,CAGTATCTGCTTATAA,AATCACGTATGGGTTA,CATAACTTGTGCCCTC,GTACCGTCATCTCGGG,ACCAATGACTGACATC,AACTATGAGTCTAAAA,GCCGCTGCGTGAGCTG,GAGCCCTAACTGGGAA,CGTCCTAACGGCCCGA,GCGAGATGGTAAGGGT,GCTTCTGGAGTCGTAA,GGAGATTGATTTGTTC,AGTTAGGGATGTGGAC,AAGGGAAGCACGGGGG,GTGTCACTGGTCATAG,GAAAGGTGGAATGGTA,AAAAGATCCTCACGTT	A1_CAAGAGGTCGAGAGCA-1,A1_CTTCAATAGTGGATTA-1,A1_GCTTGGGTCTACTTCA-1	A
A_clone_644	34	5	ACATACGGCGGCGTGA,GTGAGTCTCTTCGAAA,GATCACGGCCTCCTCT,GCGAACCAGCCGCAAT,GGTGAGTGGTGGCGCT,ACGGAAGCGGGAGGTG,CAGAGATCGGGGAATC,CCAAGCTAAGCGCACG,AGAGATCCGCGCATGT,GTCGCTGCCCGAGGCG,AGGTGTGCGAGAAATA,CGAAACTAGCACCCCT,CTTTGTAAAATAACTA,CGCGCGATGAGGATGA,GTGTATTTCGACAAAA,GGCAGGTGCTCAAACT,ATTACCGAGAAAACGA,AAGAATTACGTCCTGG,GAATACGTGCATAGGG,ACTTGGGGAGGGGAGA,CAGGATGCATTTCAGA,ACCGCGTAGTGGGAGC,AATTCTAAGAAAGGTG,ATGTATGAGGGTCGTA,ATGGGGAGATAAGTCT,CATACAGAATGTCTGT,ATGTCGTAAGGTCATG,ATCGGATTAGGGGATC,AGATCGTTAGAGGAGG,AGGCGTTTCTGGGGGG,AGGGATTTGCTTAGAT,GCACGGCAAACGGGGG,GGCAGATCAGGGACTT,GCACCTTTATAGGAGA	A1_CGAGAAGGTTACGCCG-1,A1_ACAAGCTCAGTAGGAC-1,A2_AGAGCCCAGAAGCGAA-1,A2_AACACACTCTCGTGGG-1,A2_CCGGACACATAGCTGT-1	A
A_clone_1262	34	3	GCTCATGACTCTGAAT,ACGCGCGAGTCCGGGG,GAGACATTGGATGGGG,GGTTGAGGCTTAATGC,AGAGAAGTGGATATTT,AAACCAAGAAATGTTT,GTACGGTAGCTGAAGC,AGGGATTGACACAAAT,GGTCATCCAGTTATAA,ACAACTGTATCCAGTA,ACATGTCGGCCACGGC,AATAGTATCAATATAC,ACTACACTAAGACTAA,ACTAAGATGCTTAAGG,AATGCCGACCGTCGGT,GGGAACACCACAACGG,GATGGCTGATACGAAA,GAGACTAAGGCAACCA,GGCTCTTGGCGAAGTG,GTTTAGATATCTGTGT,GGCGGGGGGACAACTG,AGTAATCGCTTTGTGC,GAGAACTTGAGTATTT,GTACGATAAGTACTAT,AGGGGTGGCGAAATCG,AGGAAATAGATGGGGG,CGTGGTTAGCGGCATG,ATGTGTGTGCCAAAGC,ATCTGGGTGACACTGT,AATGATCAGTTAAATT,AGCTATTCGTTTGTGC,GGGGGGATGCTCGCTC,CTCTGCTAATTTGAAG,GTGGAAAAACGTCTTA	A2_TTTGATCTCCTGGCTT-1,A2_AACTTCTAGATCCTAC-1,A2_TCTGGCTAGTTACGAA-1	A
A_clone_1589	34	3	AGCTACTAAGCAGTAC,ACAGGCGTACGAACGT,GAGTCATTATTTAGGT,ATTTGGAACTATAGAG,CGTAGGTCGTGAGTAG,ATTTGATCACCTGCCC,GAGGAATACGTAGCAC,GCATCCAACAAACAGC,GTGTATTCAGGGAGTA,GGATGCAGAGATGTAC,AATTAATAATTAGTAG,CGTTCGTAATGTGACA,ATAGCGGAGGCGGCAG,ATTTATGACTAAGGCT,CCCAAGGCAAGGGTTC,CTTAGATGCAAGCTAG,AGCTCTGAAGTAAATA,CGAACGTAACGTGAGG,AAAACACTGTCTCTTG,GCTCCGGGAGGGGGGA,AGACCAATAGAAGCAG,CGCAGGTGGTGTGGGG,GTATATCAAGATCATA,GATGCAGTACGAGGAA,GACCATATAGACAAAT,CAAGGAAAATGAAGAG,AGCTCACCACTCGTCC,ATGAAACACGTGCTGC,AGTACAATAGTGCGGA,AGCAACCCGTGAGGGA,CGTCACAGAGAGGCTG,CGGACCTACGGGGGGG,ATTAAGTCATAAGTGA,GTTGCTTGGTGAGTGA	A2_TGATGGTAGGACAGTC-1,A2_TACGCTCTCGCAATTG-1,A2_TCTGGCTCAGCTCGGT-1	A
A_clone_1838	34	2	GGACGACCATAGGTTA,GTATGTATACGTGGAC,ACAGGTTGCTACAGGG,ATTTGAGTAGTTAGTT,CTATGTTGAAGGGTTA,CTAAATAGCTGTAAGG,GGGGGGCCGCCGACGG,ATATAGGGGGGTGCAG,CACTGGAGATGCCAGT,AGCTATTTGTCTAAGT,ACGTGATAGTATAGGT,GGGGGCTGGACTAGCG,CATCGGTTGTTCAAGG,CTTCATAAACTGATAA,GTGAATTAGAGTGTTG,ATGAAGTTATACAAGC,CTGGATTTATTAGCGG,ATGTACTCGACCCCAA,GCGAGAGTCGAACGAG,CATTAAGAATACGAAG,GGTCATGTATCCCCAG,AAGGACAAGTGAATCT,CTCCCGGCGATAAAGG,GGTAGTGGATAGAAGG,GGAACAGAAAACAGTG,AGTTATTTCATACACA,CATGCGTCACATGTTT,AGGCAAAGGGGTGTAG,ATTCGTTAGTGTAGTA,GCTTCAAAGATCAATA,AGATACGAACATGTCC,CACGGTCGATAGCTTT,CGGGGCCGGGCGAAGC,AGTTAGGCCAGTCTAA	A1_GCAGCTGAGAGGATCC-1,A2_CTGCCTACACTGTGAT-1	A
A_clone_2196	34	2	GGCTACAAGAGTCTAC,AACACATGAAGAGAGT,GGTTGTAAACTTATCT,GTTAAAACCTTCAGGT,GGGGGGGTACTAGAGG,ATGTGGATGATTAGAT,GTGAAGAAGTTTGTGG,CAGAGATCGGGGAATC,CCCAGGACGAAGCCAC,GCATGGGTGTGGGGAG,ACATCACACCGTACTT,GGGTATCTATCGCATA,ACTCGTAAAAAAATAA,AAATCTAAATGTGTTG,GCGAGATAGTTAATGC,AGAAAAGCAGGTGGCC,CAGCGGCCGCCAGCGG,GGGGATCAGTGAAGAT,GGGCACAGAGGTGTTA,AGCGGTGAGCGGGAAG,GATGACTCCATAATAA,GGTACGGAGCGCGTGA,AGCGGGATATTGAAGG,CAAGGTAGGTGCACTT,CTCAGCCCCTAGCCAA,CGGAAGGCGGGTGCCA,CAGGCGATGGCAGCAA,GGTAAAATAATTAGTA,CGTAACTACGATGTGC,GGCTCGTTGATAGGTA,CTGCAAACACATACGC,GCCGGTAGGTCGGTGA,AATTCACTGTACCGTG,CGCTCTATACAAGGGT	A2_TGATGCACAGTTGTTG-1,A2_GGAACCCAGTTTGGCT-1	A
A_clone_2425	34	2	CTACATCGATCGACTA,ACACCGAGATTAAATC,CCGAGTTGCTGAGTTC,AGCGGAACACCACTTA,AATGATCAGTTAAATT,ACGAATGAATACGAAA,CAGGATTCAAGGGGAG,AAAACATTAGTACACC,CCGCACCGGCTGCCCA,GATTCACAGTCAATTA,AGGGATGAATTTCTGT,AGTGGGGGGCCGCGAA,GTATCACGGTCCAGAT,GGCTATCTGCTGAAAT,CTCACAGACCAAGAAG,ACTTATACGATGACGT,AGCACCAGCGAAATGA,ATAGGATCCCGCGATA,CCTTAGGTGACGACTT,ATTAGATCGCTGGCGA,GAAGGTATGAATAGTC,CTGTAAGCAGTTAATC,CAAGCGGGCGTAGTCA,CGTTGTTTAATAGGGT,GCCTGCACCACAGTCT,AGAGATTTAAGTGGGT,CCCAATATAACTCTAT,AGAAAGAGAAGAGGGT,GTGTATGGGGATATGT,GTTAGCGAAAAACGGA,CGGTGTGCCCGACGAG,ACTAATTTAGAAAAGG,ATAGATACGGTTCGTT,ATGGGTCGGAGTGAAG	A1_GGTCTGGCACGATAGG-1,A2_TTCCGTGGTTAAGCAA-1	A
A_clone_220	33	4	ATGTAAAAGGGTGCTC,ATGGGGTAAGTGGCAA,GATTGTCCATCTATAA,CGTAGGGGCAGAAGCA,CTTTGTGTCCAGGGGG,CCTTGTGGGGTTGAAA,CTAAATAGCTGTAAGG,GTGGGAGCAAATCTTG,ACTTGTTACTTGGCCT,AGGAGATTGGCGAATG,GAAAAGGTCGGGGAAA,CGGTGTGTCCCTATTA,GGGCGGGGATATGATC,ATTTGCGGGTACAACA,AGTAATTTAGTTAAAA,ATCGAGAGCGACGTTC,AAAAGAGTCATCATAG,GTGGCAGCGACGGTGG,CCCAGAGAGCCAGGAG,CAAACCATCACGAAAA,ATGCAGTACCCGCTCG,GGGTATTGGATGGTGA,CCACCTAAATCGCGAT,GGCGCCTAGATGGCAT,CTGTCATTCAAACGGT,ATTACGCGGCTGCGGT,CTTTCTCTAGGAAGTT,GGAGACGTCAAGACGA,GGTTGTGGAGGTAGAA,GCTCAAAAGCGCCGTT,GAAGGGGTGCTCGTAG,CAGCAATAGGGGGAGC,GATGGGGGAAAGGCCA	A2_TGGCGTGGTGTCATTG-1,A2_CCTTGTGCACCCTAGG-1,A2_TCAATCTCATTGCTTT-1,A2_AGAACAAAGACGCCCT-1	A
A_clone_1131	33	3	CGCACCCTGAATAGGT,GCTGGTTGGTTGGCGA,GGGTAGGGAATTAGTG,GTGACAATGTTTATAT,GTCCAGTTGATTCTTC,ATCCGAGCAAGCCGGA,CACCAACACTTAACTG,AGTGAGACCATTCAAA,GGGTAAGTAGGGCAAT,GAGGGAGACAGGGAAG,CGCGGTGGGTCTGGTT,ATAAATCACCCAGGTG,ACGTGGTTGCTTGATC,CGAAGTACAGCTCGGT,CGCTCATGGGTGAGCA,CTGAGCGGGCTCAAGC,AAGAGACGAGCACCCC,ATCTAAGCACGCGATG,GCCTGATGACATCGGG,GAATATTGAGAGGGGT,GGGCCCATGGGAGTAT,AAGTGGATCCGCAATG,GGTTATGAATCGGAAG,GCGTCTTCAACGGCGC,GTGAATAAATCAGCTT,GCAAAGTGAGCCACGA,GGTCATTCGACGCCGT,GCTTCGTGGATAGAAA,AAAGCCCAGAGAACCT,AAAAGGAAAAGTAAAT,AGTGGTCGGGGAGGGG,ATGGGTGGCAATGGTA,ATGTACAGAAGAGAGG	A1_CGCATGGTCAGAATAG-1,A2_ACAGAAAGTCTAACGT-1,A2_AATCACGCACGTTCGG-1	A
A_clone_1170	33	2	GTGTAATGGGCGAAGG,AATCAAGTGCGTCCTG,GGGAAAGTAAGGGTTG,ATGAACTTGTATCGGG,CTTTGAGACGCTAATT,AAAGGGGCCTCCATTT,ATGCATCCAGAGAAGT,CTCCAACAATTTCGTG,CAATAATTGGTAGCAT,CACGCAGTGCGTGCGA,GATGATTTGGCACGGT,GCAGCAGCCCTTGAGG,GATTGACTAAGGATTT,GGTGCATTCAATCTAT,ATTCAGGTATTGAAAG,CTGGAGCTCCAAAGTC,ACATCACACCGTACTT,GATAATTTGATGAGCC,CTGACCCTAAAGGGAT,AGGGAGCTAACAATGT,GATGAGGCAGTGAGAG,GAATAATTATTAACCC,AACAAGTTATGTGCTC,AAGTACACATGACGGG,ACTTATGAGGTTACAT,GACAATAGCGCGACTC,AGTAGAGAAAATGTTG,CCTGCCGAAAGTCGGC,AGGGCGACGTAGGGCA,ATTTGATGAGATCACG,CATTCCTAAGAGAGTA,CCGGGTAAATTCGTCC,GTTACTCGCCCGCTTC	A1_ACTATTCGTCTCACAA-1,A1_TTCATGTTCGTTCATT-1	A
A_clone_1425	33	2	AAGTGGGCGCAACGCC,CGATAATCACGGCATT,CTTAATACGATCCGGG,GATGGTGTCGGGGGTA,AAGCATTCAAGAAGTG,GGCTCTTTGTGAATAG,AACGGGGGGTGGGGTA,ACTAGATTCGCGGGAT,AGGAAGATGATGCGTG,ACAGATGAAATCGCCT,ACCAACATATATAGGT,ACCAAAAACTCCAAAA,CATCATGAGAATATTT,GGTTGGGTGAGAGCGG,GGTTGATGAGTACTCG,CTACCGACCTTGGTCT,AGGGAGGCGGGAATAG,GTATATTAGATCGGTA,AGTTAGTTGGTAATGT,AGGGATGCCAGTATCT,ACTAGACGAGAGGGGT,CCCGATGAGTATAAGC,CTCAGATTGTTAGGGT,AGATGTCGATCTGCAT,GTTCAACAGCTTAGGG,CATAACCTATGGAGGG,AAATCCTCCCGAGTAA,CTGTCAGGATTAGTGT,GAGCCTTCGGGTGATG,AACGCTTGGATAATGT,GTCAGTGTGATAGAAA,CTATGTGAGATCGATC,AGGGGACAGCGCATAT	A2_TAATCTCGTAGGTTTC-1,A2_GAAATGATCTGTCCGT-1	A
A_clone_1882	33	2	GATAATAAGTAACACA,GGCGGGCTGAATCCCA,AATACGATCTTAATTT,GTCAATCGGCGACGAC,GTTTCAAGGGTCCGTA,GGGAATATGGAGGTAA,GAAGAGTAATATGGGT,GACCCATGGCCCCGTA,GGTTCCTTGTACCACT,ATGGGTGCGCGGCGTT,GATCCGTGATTACTTG,CGATAGGTGTGAAGGA,CGTGGATAAGGGGGAT,GGTTCTGTGCCGCTTC,GGAACAAGCGACACAA,ACTAAAGAATGAGTAA,AGGCAAAGACGCATAG,GGAAGGGGGTAGAACT,AGGGGGAAATACGTAT,GATTGGTCGGCAGGAT,AATTGCGTGTAAGAGC,GACGATTTGTTTAAAA,CCAAAGGTGTAAGCTC,CTGGGTTAGGGGGGGG,CAGACCCCCGGTATGC,AGGTCTAAGTCAGTTA,CTACGATTAAGCATCG,ATTGGTTGGGGTAGCC,AGTTCGATGCGTCGGT,CGTACTAGATTTCTTT,AGTTATCCACCCCGCC,AGGGAATGCTAAGAAT,CCAGGTTTATGAATGA	A2_TCGGGCAGTAATTGGA-1,A2_AACTTCTTCATTCGTT-1	A
A_clone_753	32	3	AGTGCTACATTGGATA,GAGGGCAAATAAAGCG,ACGGAAAGACGGAAGT,AGAGATAGACGACATA,GTATGATCCTCGGCGA,GCATCTGCACTTAGGA,CGCACTTTGTGCACAG,AAGGAAGCGGGGAGTA,ATATAATAGTATGGGT,CTTTGTTTATTACAAC,CATCCGGTGTTGAGCT,CGTTAACGGACAGAAC,CATACACGAGAGGCGC,GGAGGTTAAGGAAAAA,CCGAATTTAGTAACAA,GTGAGCCCCATCCAGA,CAAGGTTGCTTGCTCT,CTTTGAAAGTGACATA,GCTCAAGTCATCCAAT,GAGTACCTATCGGAGC,GTCCGTCGAGGCAAGT,AACGCCGCGCCTCACG,GACTAGTTATGGAGAT,GGGACTTTAAAGGCGT,CCGTGTGTAAGAGCGC,GTTAGTATATAACTAT,ATAAGGAAATTCATGC,ATGCATGGGATGATTC,ATAACAGGGGATAGGG,ATGAGATTCCGCAGGT,ATGAATGTGCCAAAAA,AGCGGTAAACAACATA	A2_TTCAATCCAGATTAAG-1,A2_AACTTCTTCACCGCTT-1,A2_GGGTCTGGTACAGTAA-1	A
A_clone_1270	32	2	GAGACGTTCTCTGGAA,GGGGACCCCAAAGTGT,ACGTATTAGTTAAATT,ATTGAACAGAATATTT,CATACCCGCACACGGA,AGTAATCAATTAAGTG,GTCTGCCACGGTGGAG,AGTAAGTGGTCAGGTA,GATTAGGGAGATGGGG,CCGGGTCGATTTATTG,ACGTCGGCAAGTGGGG,AGTAATAAACAAGATA,AAACATCAGTTTAGAT,CACACTCAACCTACGA,AGTTCACAGCACGACT,ACATGATAATCGCTGT,AACTGTTCCATGAATT,ATGTCGTTACTGCATA,GGTGACGGCGTAGAGG,GTCTGAGGCCTGGTTT,CTTCATGTCTTGGTTA,AGATGAAGGGATCATC,ATTTGATCGAAAATTG,GTTCAACAGTCCAGGG,GTAGGTGCCTCCCTCG,ATAAATTTGTCGCAAA,GAAGAGCAACGCCGCT,GTTTGGACGTCTCTAG,CTTAATGGAGATCCAA,CTCGGGAGATCCAAAT,ACGAGGTTATTGAATG,GACGGCGAGACGCGGC	A1_ACACCAAGTTACGTAC-1,A2_GGCTTGGTCCTCTAAT-1	A
A_clone_1604	32	2	ATTGACCGCAAACCAG,CCGCGTCTCATACGTC,AATCGTATAAATGGAT,AGGGAGGGGTGTCTTA,GATCGTCCAGCCCACA,ATTAACGAGAAGGTTG,AGTGAGCTGATTCGGC,AGAGGGGGGTCTGTCC,CCACGGGGGTATACTT,ATGTGGTTCATAGTGG,GTCTGACGCTTCATTA,GAGTAGTTACGACGTT,ACTGCAGAAGTAGTTA,GCAGGTCTGGGGGGTG,ATTGATCTATTGGTCA,AATTGGGAACAGAGGG,ATTGAAGGGCTTCGAC,GGTAGAGGGCGTGCAT,GCCGAGCGAGAGAGGC,GGGTCTGGGAGTGTAG,GTGGATGGGCGTATGA,AGAAGAGGCGCTGGTG,GGTGCAAAGCATAATC,AACTACGTCCTACTTG,CCGAAATCATGGCTGT,ATGAGTTTATAAGTCG,GTCGACGAACTACGAG,CTAGGTTTCCACCTAG,GTTGCCTAGTGGCTAC,AGGCCTTAATCTATAA,CACTGGACCCGTAGAA,GGTTAAACGTGGCATG	A2_ATTTCACTCTGTAACG-1,A2_GTATTTCAGATGCCGA-1	A
A_clone_1637	32	2	CCCAAGACGTTTGTTG,CGGGAACTAACACGAC,GTCTGGGGGAAAGTGT,CTTGAAAGGAGACATA,ATATAAGGAGTACCTC,CCATAATGAGCAGATA,GTTGCGCTACATGGAT,GCACAGAAGCTACCTC,ATAAAGTAAATTGAGA,CCCAAGGAAAATGGGT,GTTTCAAGGGTCCGTA,AACTCAGGAAGTATGT,ACTGCAGGCCGTGTGT,GATAATTCAGATAAAC,GGAAATGAGTGTGTGG,AATTGTTAGTGAGAAA,AGGGCACTATTTGGAA,AACGGGATGTGGAGGT,AAAGGGCTCAGACCGT,GCCTCCTAATCTCTAT,CGCTGTAAATCTCGGC,AGACATTGGGTTCTAT,GCCGGTCTGATGCTCT,AACTGAAGAGGCAAAG,CCATGTTTAATAATAT,ACTCGTCTGTGGGTGG,CAGTAAAGAGGCGGTG,CTTGACTAGGGAAGTG,CCTAGTAAACAGAGTC,GTGCGAAAACTAGTCG,CGATCGGGGTAGGCTG,GAAGGCGTCGGGGGCA	A1_CTGTAGACAAATAAGC-1,A2_ACTTCGCAGATGCGAC-1	A
A_clone_98	31	7	ATCTGATACTTTGTGT,CGGGCTCCGAAGCGTC,ACCCGTGGACAGGGTT,GGTCATGTATCCCCAG,GCTGCGGCGGATGTCC,ACTACTTTGTAACAGT,CGATGTTCGGGCAAAG,GTAGGGTTGTTAAATG,GCTGGGTAGTAGGGGG,AATGATTTGCCAAATG,ATAACAGGGGATAGGG,AAATATGTGACAGAAA,GTGAACCTGGTGGGGT,GTGAAATGGCAGCAGT,GTGGACATATGGGGAT,ACTAAGGGATGCACGT,AGTGCCCAACTGGGCT,ACAACGGGCCCCGTGG,GGGTACGAAAGCCGTT,AAATAACCGGGTGCGT,AGACCAGACGGGGGGA,GGTCGGGGGGTAGGGT,GAGCAGAAGCTAGTGC,ATTTCATGCCCTATAC,AATGGCGACTGAGCTT,ATTAGTCGAAGTGCAC,AGCTATCTCTGGCCTG,GAATCAAGGCCTATAA,AGTACTATGTTCACTT,CTATCTGCATTTCTTG,ATACGGCAGCTCAAGG	A1_TAGGTACGTCCAACGC-1,A1_GTTTGGACAAAGAACT-1,A2_TCAGGGCAGGTAGTCG-1,A2_CTCCAACGTTGCATAC-1,A2_GGAGGTACAACTGAAA-1,A2_CAGGGCTGTATCGATC-1,A2_GTAGGTTGTCATAAAG-1	A
A_clone_109	31	3	CTCCATAGGCGTGATC,CAGTCATGATTAGTTT,CACGACGTCGCAGGAC,CTCGGAGGATGAAGAT,ATGTAGCAAACGGTTT,AAAACATAGCGGCTAG,CCTCGGTCCACCGTAG,GATGCATAACACCAGT,CTAGATTCCCTCACGC,AATTATTTGTTACAAT,ATGTGGATGATTAGAT,CACTACAAGGAGAAAG,GCGACAGCAAGAAGTT,ATCCAGCTATTTGGTT,CGAGGTGCCTGTGCGG,AGGCGGTACGCGCCAG,AGGGCTGTATCTCTAT,AGCACGGAGAGTGTTT,ATGTGCTGGTCGGAAG,AAGGATATGTCTGAGT,AGGTCGTAGTTGAGCT,GCCCGGGGGATGAAGG,GAGGGAGGATAGCGGT,CAATATTCCTGACAAA,AGGGGGGGGAGTAGTA,ATGTATGCCGATGTCT,AAGCGTTTGTATATTT,GTATCGTCGACGCGTA,CGTTAGAAGTTACTTT,GCGGAACAAGGGGGTG,AAGGATAGGATGCCTG	A1_TCTTGCGAGGTTGCCC-1,A1_CAATTTCGTGAACTAA-1,A1_AGGTTACGTTCCGTTC-1	A
A_clone_216	31	4	CAATGGGAAAGTGGTA,GGGGAATTAGACGGCA,CGATAACTATTAGTCC,CGTGATTACAAAGAAT,GTATATTGCGCGGTAG,GTGTACAGATTTCATG,CGTCGATTAGTTATTT,ATAAAATGAATTGGAA,AATGCACTATTACTGC,ATGACTTGGTGCCGAA,GTATCACGGTCCAGAT,GAGTGGCGCCCGGCAG,GCTACGGAAAGGAATC,CATCACCCAACCAGTA,CTCAGTGAGTGTATGC,GAGTACGTAAACGTGG,AGTCATACCTTAGTGC,ATGTAAGAGGCTATGG,GGACATGGAATGAAGG,CAGAATTGATGACGTA,GTAGCTGGCTCGACGG,GTGAGCGTAAGTAGAT,ACTGATGGATTGGGAT,GTGTGTGTCCAGCCGC,GGGGGCAGGTGGGGTG,AGCTCGGTCTTTGGGC,GAAGGGTAGTGTGGGC,ATCAGGGTGGATGGCG,GAGGGCTACACACTTG,GGGGGCGTATAGCCGC,CTGTGAGTGTCTGGGA	A1_GCCATTCTCAGCGCGT-1,A1_GCGTTTCAGCACCAGA-1,A1_TAGGAGGAGTGAGTTA-1,A2_CATGGATTCCTAGAGT-1	A
A_clone_300	31	4	CATTGAGCGCAGAAGA,AAATAATTGGGCAGAC,GAGCACTTCTACGCTG,AATGATTTGTATATAG,GATCGGGTATCTGTAT,AGCTGTTTCTACAGGA,GTATAATCCTAAGTAC,GCTAAAGAATGCGTAA,CTCAGTGTAACAGCAT,AGCTAGTGGGGGGTGA,AGTGGCCTAGCAAGCC,CTGAGGTACGTACGGT,GAGTAAATGGGTACGA,CTAGATTGCGTAACGA,CCGACGGAGTGGGCGC,GACAATCGGGGGCTCT,ATGCGTCTAAGTAACC,ACAGACCGCCATAGGG,AGTACTAAAGCCACGA,CGAAGATACATAGAGC,GAGGATTGAAGAAAGA,CGTCACTGGTCGGTTT,CATGCAGCCTTTCTAT,GTGTACCAAGAAGTTT,GAGACATTGGATGGGG,CAGGGGGACCCTCGAC,ACATCTTCAAGTGCGC,CCGTCGTCGGATACAC,GGTCGGATAAGTGAGG,CTTGAAAAATCGAACC,GTGTGGGGGGTACTCA	A1_GACAGCCCATGTGTCA-1,A2_CTCCGATGTTAGTCGT-1,A2_GTAGATCAGCTGCCTG-1,A2_AATCACGGTATGATCC-1	A
A_clone_763	31	7	CTCTAATGGCAAGAAT,GCAACGGTGGTAGAGG,GGTGCACGGGGGGTGG,ATGGGTGGCAATGGTA,AGAGCCGGATCTGAAC,AGTGCCTAATCTGTAT,ACGTACATACTCAATA,GGGGACGAGGGCGGTT,ACGCCGCAAGTAGTGT,GGGTGTAACAACGAAT,CGACCCTAAGGGGGCC,CTATGTACCAATCCTT,AGTTAAGAGTATACTG,GATGGTACAGTGAAAA,AGGAATATACTACGGT,CCTTAGATGCATCAGA,GTCAATGGAGACAGTT,GACGGGGAAGCGGTAT,AGTGGCGGGTTGAGCA,AGTTCCTCCGTACGAT,AGTGAAAGAGACGATA,CCAAGGAGAAAGGGGG,CGGCGTAGGGAAGCTT,AAGTAAGGAGGACTAC,AAGCCAGCATCACGGG,GGCTGCGGCTCTACCA,AGTAGAGTGATACAAG,CGTCGGTGGCATCAAG,AGTTATTTGGCCATTC,GTCGGAGAAAGTGGGG,GGCGATCTCTGGCTTA	A1_CTGGTCTGTTTGCAGT-1,A1_TTCCGGTGTCTCGACG-1,A2_ACGTAGTGTAAGACCG-1,A2_CATTTCATCATCGGGC-1,A2_CTAACTTAGAGCCTGA-1,A2_CCGGTGAGTATTGGCT-1,A2_TGCGGCAGTTAACAGA-1	A
A_clone_807	31	2	AGACGAATAACGCCTC,GATCGGGTATCTGTAT,ATAGATATAAGCCCTT,AACGGTATGTAGCGGG,AGAGAATCACGGGCAG,GAGGCTTAAAGTCTTG,GCGTCTATGGCCGCAG,GGAGACTTGAATGTTT,CTTGACTGGAGCGCGA,GCATAAAGGTGTGAGT,GTATGTGGGCGCAACC,ACTCATATCTATATGC,AAAGGAATATTAAGTT,AAGTAGAGGATTATAC,GGAAAGATGATGAATT,AGTAAGTTAATTGGGG,CAAAAGGTGCCCCCTT,GGTAGTCCAATCCTAC,ACCCATTTGGATAAGA,ATACGAGAAAAACAGC,AAGACGCGACGGGTGG,ATCGAAACATTCAATG,ATTTATCACACCACAT,AGATATGTAGATAATC,GTCCAGGAGGTCACAC,GGGTAGCGGTATGCCG,CCGTGCGGAGTGGTAA,AGCAGTTTAAATCTTG,CTGAATAGGAGGGAGG,GGAGGTGTGGACGATG,CGGGGAGAGGCCAGAG	A1_TCAATCTCACCATAAC-1,A1_AGTACTGTCGCAGATT-1	A
A_clone_1001	31	2	ATTAAGATATCCATCA,AAATCAAAGAGAGTGA,GTTAATCAAGGTATTT,GATTGATTATTGGGAA,ACTCCGTTCTGGACTT,CCAAGATAAATTGATG,AACGGTTTGAGGAGGT,ATGACGAAACTTGTAT,ACTTCGTTCCAGCTTA,ACCTGAAACTTTGAGG,ACGTGGAGGGTTCGAA,GACCAGTAACATGGTT,CGTAGCCGGCACGCTC,GGCACTTAGGGGGGGT,GCTTGTGCCAGTCCAA,CTTCGCTTACACGTTC,AGGAATGGATATGGTG,GTAACGCGGGTGACGC,GTTTGATAATTTCATG,AATAGTTAAAATAAAC,GGTGGATAGTGAGAGC,GGAGAGTAAGTAAGAT,GTTTCCTTCTACCAAT,CCACCCGGGTTGCTCT,CCAAGCCCGTCGGCCA,GTGGAGCCAGGGGGTG,GGCAACCCGTGAAACA,GCCTCGAACGTCGTGC,GGCAAACCATAGATAG,ACTAGAGACCCTAAAA,GGAGCAGAGTTGCCGC	A1_CGCGTGAAGGGCAGAG-1,A2_CATTTCATCGCGAAGA-1	A
A_clone_1553	31	2	CAATGAATGCTTGGTT,ATACGATAATACATGA,CTTCATTAATTAAATA,ACCAGGGTATATCAAG,GTGCGGGTGTGGGTAG,GAGACTAAGGCAACCA,GATTCAGGAAATGTTT,CTGACAACCTTGGTAT,GACTGGTTCGTACATA,CACGCCTAAAATGCGC,GGATCAAGGTTTGTCG,GCGGGAGGCTTTGATT,CTCAGGGGGACGCTGT,GAGGCGAGGTGCGAGG,GGACATAGAGAGGTGG,GGCAGGGACTTTACGT,CTACGCCGCTTAACCT,ATCAGCTACAGCATAC,ATTGGTCCAGCAGGCG,CTATGTCGACGCATAT,CAAGGCGGCCTAACGG,AGTGAGACGGGTGGAC,CAGGCTGTGGGTGGGG,ATCAATCAAGTTACGG,CTCCAGTCATTTAAAG,GCTCGCGGGATCGAAC,CAAACCCCATGTGTTT,ATGGGAAGCCAAGGGG,CGATAGCAGGCCGAGG,GTAAAATCGAGGGGAC,CGTTGCGGGTGAAAGG	A2_GTTGTCCGTCGGTGAA-1,A2_CATCGGGTCGACTCCT-1	A
A_clone_1578	31	2	GGTAGATTGCGTATGT,AAGAGTGGCGTGAAGA,GCCTGTTGCTCAATCT,ATACCAGTGTTCGTCT,ATTGGAAGGATAATTC,AATTCCTCCCGGATCC,GGTGACTTCCAGGCAA,GAGAAGTGGGCGATTT,CCGAATGTAATTAAGA,GGTCGTGAGGTAGTAC,CTAAGAGTATGAGAAA,AAGAGATAATTAACTA,CACAATCCATCGGTAG,AATAGTCAAGACAAGG,GTATGGGTCACCCGCA,CTAGCCCCCCGAACAA,CTGCCATTCATAATGA,AATTAATCGTGGGTCA,CTGAGTCAATAAGGAG,GGTCAGTAGTTTACTT,CCGCCTTAAGTAAGCT,AGATATTGAGTTAGTA,AAAGGTTTAAAGAATA,GACTGGTGATACGGAT,CAACGCTACTAACGTA,AAGAAATGAGAGGGGG,AGTGATCTGTTTCGAG,GGGTGGGTCGGCAATA,CGTAGCCACCTAATGA,ATTCGATTAAATATGG,GAACACGTCGAGGAAA	A1_CTTCAATGTCTAGGCC-1,A1_GATCGTACACGACTAT-1	A
A_clone_1956	31	2	CTATCGGTGTCAGCAG,CATAATCTGTATAAGA,AGAGCCGGATCTGAAC,AATAGGTCGGTAACAG,CTTGGGACGTCCAATG,CGATCCATGTTTCGGG,CTTGGAAAATTGATAC,AGAACTGGATATATAG,CAAGCCGCGGTGGCAT,GGTAAGCCACCTGGTC,CGGGCTATCTGAGTAA,GAGGCTAGATTGCAGT,GAAACGCGGCTGAGGA,GTTGGGCTACTTGGGT,GCAGATGTAGACGACG,GTTTAGCGCAACCTTT,GGTTGGCTGGGTAATA,ACTGGATTACCACAGG,CGTGGGCCAAGCAAAG,GGGGATGGAACAATGC,CTTTATAGGATTATGT,GTAGAGGAGTATAATA,CGCGGCATGTCTCTTT,GTCTAGAAGTAAATCG,CCTCCCTAGTCGATGC,ATTGGATGATCAAAAC,CGCGGCTTGCGGAAGC,AGGGGGTACTGGGTAA,CAACCGGAAACCGGGT,CTAGAGGTAGCGGAGC,CGGGAACGAGGAGTAT	A1_AAACCCAGTGCCTAAT-1,A2_AGATAGACAAGCCTGC-1	A
A_clone_51	30	3	GGTAGGTCACAGGTGG,ATGCGGTAATATGTGC,GCGGCGACCGAGAAGG,CTGGGAACGTTGCATG,GCAGAACACTTCACAT,ATGGGGTGATAAGCAT,CGTGCAGGCATACAGA,GAAGCGTAACCCCACT,AGTTCGAAAGCCGTAA,ACAGGCGTACGAACGT,AGAAATCTGTGAACGT,CTGGCGTAAATTCATA,CAAACCCGAGATCAAC,CGTTAGACATGCCAGG,CGTTATGTCAGGATTA,ATTAGTAAAGAGAGGT,ACGGAAAGACGGAAGT,GTTCGCGTATCGCTAC,ATACATGACTACAAGG,GTTGATTTAGCGGGGT,AACAAACTGCACAAGT,AACAAAAACGTCCACG,AACGGGAGGTGTATAA,GAAAACGGCAGTGTAG,CATTGCCCGGGAGCGT,GGATATCAGTATGGGA,ATTAGGCCCCTCGATC,CGGGCTCCGAAGCGTC,CGTACAACAATAAAAT,CGATATCTCTTTACCG	A1_AGTGCCGAGCACGATG-1,A1_AAGACTCCAGCACACC-1,A2_CATACCCAGCGTACAG-1	A
A_clone_195	30	3	GTATAGATGCTTAGGA,ATGGATCAAAGCAGTA,CAGAATCAACGGATAC,ATGTGCTGGTCGGAAG,GTACGTTAGGGGATGT,CTAGGATAAACCCTCA,AAAAAGCGCCAAACCC,GCTCCGCACTGGGGCT,GAACACCTGCGTCTCC,GCACGCCAGGGGGGAG,CGTACTTTGACTAGTA,AGGTGGGAAAGCCGGA,GTCTACTCATGCAATG,CAAGATGCAGTCCTTC,GATCGGATCTCAAGCA,CAAAAAACATGGAATT,GTTAATATATGTAGTA,ATTTGGGTCTTAGAGT,GGGGGCCCGGGGCTTG,GACAGGTTAGTAATGT,GTGCAGCAAGCCAGAG,GTACAAGAGGCTACGT,CAAAAAGAATGTAACG,GCATCGGGAACCCAGT,ATCAAACTATTTGCGG,CTGTAATAAAAAAGGC,GGGACAGGGTACGAGC,CGAAGGTAAAAGAGGT,GAGAGTACACGTGACT,GCGAGGTGATCGCAGA	A2_TTCAGGATCTGGAGAG-1,A2_CTGCATCGTGTTTACG-1,A2_TATGTTCTCTAGATCG-1	A
A_clone_212	30	5	CAGAGAGTAAGAATAG,CGGAAGAACCTTGCCA,AGTTAGTGCGGTGGGT,CCCGGTCCCTCGCAGC,CGCTCCTAGTTGGGAA,ACTAGCTAAGCACGGG,AGCGGGTTCCATATCA,AGGTGTCTGCCCGTTG,GGGTCGCGATAGCTGA,GACACGATGAGGATCT,GGTTAGAACGACGAGA,AGTAGAGCAAGAAATG,GAGGAGGGCGGGGGTG,CTATGTTGAAGGGTTA,AATGGTCCAATGATTT,GGGCAGTAGTGTGTAA,AGTCGGTTCACTGGGC,AGTGGTTCAGAGCGGG,CCGCATGGAAGTGGTC,CGCACGCCCCCCACAG,GTTCCGCAGATAAAAA,ATAGGAGTATTGAGTT,AGATGAGCATATCTTG,CACAGGGTACAAGTTG,ATTTGTTTGTGGAATG,GGATAAAAGCGCCCGG,ACTGGATCGACTATTA,GGTGCGTGGGTGGATG,AATAAATTGGTGATAC,CGGTGTGCGTCTATAT	A1_ACCTGAAAGCTACAAA-1,A2_TTGTTGTGTTCAGCGC-1,A2_AAGCATCAGCCGATAG-1,A2_GTAAGTCGTATCGATC-1,A2_AGGATAATCTAGAGCT-1	A
A_clone_356	30	5	GTTTACGTACTGCTAA,AGTTGATTAGAGGATT,ATTAGTAAAGAGAGGT,CTAGACGGCAAACTCT,GATGCGACCAGACACA,ACGTGGTAATGCACGC,GGGTCAGGGTGCGGGA,AGAACGAGGATGACTA,GGGGAATCGGCGAAAG,GTGAGCGCCATGAATA,ATAGCTGTCTCTGAGG,GTGGGGGTGTTCACGC,AAATGGGTGTTGGCGA,GTCAATTCGTGAATTA,GGCGATTGAGGAGTAC,AAAGGCCAACAGGGTC,ATCAGACGATTGCAAG,AATAAATGCATTAGTA,GTTGACGTATTAGGTA,GAAAACGCAATCATCC,ATATAATTGATCGTAA,GTGTAAGTGTTAGTAG,AGATAGATGGACATCT,CTGAGTTTCTTGATGT,ACATCCATGAACAAGT,ATATAGGTCCCAGTGG,GGAAGGTCGTAGGAGG,ATGAATGCGTATACGG,CTCTAAGGGGCGGATT,GCTAGTCAACTAGCTT	A1_CAAGAGGCAGACACAG-1,A1_TCACGCTTCGACGATT-1,A2_GAAGAATAGGTTCCGC-1,A2_CTATCCGGTTGGGACA-1,A2_GCTACCTTCGCAAGAG-1	A
A_clone_436	30	5	GGACAGTACTTTCATT,CACCGAGCGGTGCTCG,ACGCGGTAGTGTGGTA,GTAAGGGCAATTCGTT,GTCTCGTAGGCTAGTT,CCCCCGCCCCGAGCGC,GGCTCAATAGAAGTGC,CTTCCTCGGGTGGAGT,GCAACAAACTTTGCTC,GCGTAGTTCATGAATC,ATAGGCCTGTCGAGTC,ATGTATTTACTCGCGT,GTGCATTGCAGACTCA,GTGAAGAAGTTTGTGG,CCCGAGAGAGGCCGGA,GCCTACCTATATGGTT,ATTGGGGAAGATAATT,GTATGCACGTTGAGGG,GTGAATGCAGTTACAC,CCAGGTCGAATACACC,AATGCGCAGTTACTAG,GACGGAAGAACCATGA,GGGGGGCCGCCGACGG,GGTTACATGCTCATTT,GTCGATAGGCTGGTAC,GGCAGGGACCATAGTG,GACAATCTATTACATC,GTGTGTGTCTCGCGTG,CAACAGTTCGGTCTGA,GCCGATACGCTGCGAG	A2_GTGGCGTGTACGTGTT-1,A2_CTTGAGAAGGCCCAAA-1,A2_AGATAGAGTCACCACG-1,A2_GATTTCTGTCGCTCGA-1,A2_CTCAATTTCGATTGAC-1	A
A_clone_592	30	2	ATCGCTGCATTTCCGC,GGCGCATGCCGTAGGT,GCCGGGGCGGGGAAGG,AAAGCTATAATACTCA,AGGTGGAGCAAGCTAC,ACAGATTTGCTACGCT,GTAGGTGAGGAGAACA,CCATAATCATTAATCT,CAAGGGGTCCTAAAAG,GGGGCTCAATAGAGTA,GGATCCGGGTCGAGGA,AGTCAATCGATCGAAG,AACAAGCAGACACCAG,AGATATTAGTAGGCGT,CCTGAGCACTAGACAG,ATGGAGGAGGGTGCGA,AGTAAAGCGGTGGGGT,ACACCTAGATTTAGTG,AGTGCTATAGTTCTAT,GAAGCATAGCTTAATA,AACAGGTGCATTATCG,GCGCGCAGACCGAAGA,CCCAGGCCAGTAGACC,GTCTAATACTGTACAA,AAGAGAGGACGCACAA,AGTACGGAGTTGAAAT,GTCCGCTTATGGGCTT,CGTCAATGCATGATTG,AGTGATCTCCCGGTGC,CGCTATGGATAGGTAC	A1_AAGCGTTGTGATACAA-1,A2_TGAGGTTCAGAGTTCT-1	A
A_clone_834	30	9	ATATAGCGAGGCGTTG,CCTTCTTTAATCGTTG,CCGTCCCAGCTCCTTC,GTGAATACAGTGGTGA,GCATCCAAGCAGGTAA,CACAAGGCGCCTGTAT,AATACATTAATTCCCA,CGTCCAGTAGGAAGTT,CGACCGAAAGCAAGGT,AATGCCTTACTAGAAT,AAACATTTGTAGCCGT,AGGTGGCTATGTAGGG,GCTTGGAGATGGAAAG,GCGGGGGTGTAGGTGT,ACGCAAAGGTGGGTGT,GGCAAGAGAGATGTAA,GTTTGTTAGTCGAGTA,CTTAAGTAAGACGTAT,GCCACATTCTGAGTTG,GCAACGCTAGTTACGA,AACGCTTTAAAAACAC,CTGACCTTCAATGTCT,CTTGGAAAATTGATAC,ATCTATGCCCAAAAGC,ACGTCTTAGCTGGGTG,GTGTCTGAGGGCCAAG,CACACGATGTATAGAA,ACAAACAGGAATGGCG,ATATAGTTAGCTGAGA,ATAACGCAACTTGAAG	A1_AAGCGAGTCGTAGCCG-1,A1_TGGGAGAAGGGCCTCT-1,A1_GACCGTGTCGATGGAG-1,A1_ACTTTCATCGTGGGTC-1,A1_AGAAGTATCGCTTGCT-1,A1_AGAAGCGGTCCAGCGT-1,A2_TTCCTAAGTCGAGTGA-1,A2_CGGTCAGTCCGGCAAC-1,A2_TGGAGAGGTTTCTTAC-1	A
A_clone_951	30	2	AAAAACGAGTTCATAC,CTTTGTGTCCAGGGGG,GACGAAAACGTCGCTC,CCGGGGCAAACCCGGT,AGGTGTGGAACAGGTT,AGCGCCGAATAGAGAC,ACGTACATACTCAATA,AGTAATGTCACGATCA,GGTTATAAGCATGTCG,CGGTCCTGCATAGATA,GGTAAGTTAGTAGTGT,GCGCAGGAGCATGTTA,ATCCGATTGAGTGATG,GAAGGCCTGAATCAGG,AGGTATTTCGTGGTGC,GGTTATTTGCCCCGTG,ACTAAGTCAACTAAAC,ACGAGTTGATTTCAGT,GTACAGTTCATTGTCG,ATATGATTGTGCGAGG,AAGCAATGATTAGGTT,AAGCCTCGCTTCATGT,ACGTATGTAGGGGGTT,GTTACACTGGGTGGCC,CTGTAGTTCGTACTGA,AGTTCTGGACGGCGCG,GTTGAGTTATGTATTC,GTGGAAATGGCTGCAT,GGGGGATACGTCGTAA,CTAGGATAACCGAATC	A1_GTGGTTATCTCGTCAC-1,A2_CACATGAAGTAAGAGG-1	A
A_clone_59	29	3	ATCAACAGATTAAAGT,GACAGTTAATGTGCTT,GGGAATCAATTCGTGC,GTTAAAAAAAGGGGTG,CCGTAAAGCGCACGTG,AATGAGGCAGTGATGT,GTAACACTGCGAAGAT,CTTACCCGGGTTAGCT,AAAAAATTCCAGATAC,AATTATAAATAAACAA,ATAGGGAAGTAAGTGG,CAAGACCTCTAAGTGA,GAACGAAGAAGGCTGA,GGGTCCGGGACAGTCC,AGCGCATAATATATAG,GCTCAAGCAGTTCTCT,GTGGACAAGCCTGCTG,AGGCGCTGGCGAACCC,GGGAATCTATTTGGGG,GATGGGGGACGAAGAG,CTTCGTAGAGTCGATG,CTCCAACAATTTCGTG,CTATGCTGGTAGCGTT,GAGTGGTTCCCAACGA,CAACGTCTAAGGCCTT,GTTGGAAACACAGTGG,ATCAGTTAATTGCGTT,GTAAGTATGGGAAGGG,CTTTATACGACGGTCG	A1_TAACTTCTCAAGCTTG-1,A2_GTTTACTAGCCTCACG-1,A2_TACGGTAAGGGACACT-1	A
A_clone_398	29	19	GTACGGTTCATTAAAA,AGGAGAAGCAGAAATC,AGAGCACCAACTAAAT,AAGGGGGGGATCAGCA,GATGGTGTCGGGGGTA,GTCTGGATATTACCGG,CGGTGTGTCCCTATTA,GGTACTCGCTGTGGTG,GGTAGTGGGTTTGTCC,GAGAATCGAGGCGTTA,CATAGGTAGTATAGAT,CGATCCATGTTTCGGG,GGTGAAATGATAGTGA,CTCTCCAAGACCCGAT,CCGTGTGCGCATGAGT,GGGCGCGTACTGATTA,CGGGAATAACCAATGG,GTTTAAACCGCGGCGT,CGTACTAGAGTTGAGT,CGTGCGGCGTATAAGG,CAAGGTGGAAAAGGGC,CGTACAACAATAAAAT,ATGCAACTCAGGCTCA,GTATCAGCGGTTCAAG,ACGTGATAGTATAGGT,AAGGCGGGGTGGGCAC,GTCTATTTCAAGGGCG,GGTGCACGGAGAGGTC,AAGTGCAGGAAAAGCC	A1_CTCATGCGTGAGATTA-1,A1_ACACGCGCACATGTTG-1,A1_ACGATCAGTGGCATCC-1,A1_AGGTCATAGAGCCGAT-1,A1_AATGGCTGTGGATACG-1,A2_AGCGCCAAGCCTCACG-1,A2_TGAGGAGAGATTGGGC-1,A2_TCAGTGACAACGGGTA-1,A2_CGAGGCTCACCAAAGG-1,A2_TCCTCTTCATTGGGAG-1,A2_TCAGTCCGTTTCGTAG-1,A2_ACGATGTTCCTCTCGA-1,A2_TTCTAGTGTGGTGATG-1,A2_GAGTCTACAAATACAG-1,A2_TACCCACGTCAGTCCG-1,A2_TCCGAAAAGTGCCGAA-1,A2_TTCTCTCGTGAGGAAA-1,A2_GTGCACGGTCTTCAAG-1,A2_GTAGCTAAGCATGGGT-1	A
A_clone_460	29	7	GCTGAGATATTTGTGC,AATTCTCGGGTACTCT,CAATATAGGTCAGTGA,GGGAATCTATTTGGGG,GTGTGTGGGGGAGAGC,CCTCGTGCAAGTGATT,GGTGAAGCCACTCTTC,GGTCAATTACGGCGTC,GAGACTAAGGGTGGTA,GGGAAATGAAGTGTAA,GTTACGTTGATGAAGG,CGCTATCCCCGGGAAT,ATAAGTGAACTAATTA,ATTCATTTCTTGGTAA,AGGGGGCACTGAAAAG,CTAACGCAACTCCTAC,AATACTTGCGTCGCAT,AATGATGTCCATCTTT,AGAGATCAAGTGCCAT,GTGCAAAGAGGTGTGA,GTTTCGTTAACGGGGT,CTTACTAAAGAAAATT,GATCAGGTATTTCAGG,AACGCTCGATGTGCGA,CGAAGGTTGTCGAGGG,CCACCGGAAGTGCCCC,CGGAAGAAAGTCCTAC,ATGTATGAATTAGAGA,GTAAAGTCAAGTAAAT	A1_CGTAAGTCACAGCCTG-1,A2_AGGACTTTCAACGAGG-1,A2_AAGCCATAGTGCAGCA-1,A2_GGTCACGAGGGAGTTC-1,A2_TATTGGGAGTAGGTTA-1,A2_ACCCAAACAGGTTCCG-1,A2_CATGGATCATCATTGG-1	A
A_clone_503	29	5	GATACCCAAATAGCAG,GGTAGGCTCATAAATA,ATGCGTGGGAGTGGGG,ATAAGGTGGGATGTCA,CGTCGCTGAGATATAA,CTCCAGGGGTATGCGT,AGTGGGGTATCTGATT,GGTAACAAGCAAGATG,ATGGCTGTAGGTAAGA,GCGCCGCGCGATGGTG,AATTAATTAAAAAAGT,CGTGGTTGGGGGGTAA,CAACCATAGTGTCTCT,GTTCATATGACTGAGT,GGCTCGCACTATAGTA,AGTAAGTCGCTAAAGG,GGGTATTGATCTCTGT,AATGGAGAGTGGAAGG,GGATCAATCGTACGGT,ACTTATAGGCGAATTA,CAGCCCAAATGTAAGC,GTCAATGACTTACTGG,GGGTGGGGGTAACGGT,CTAGAGGTATTGCATC,GAAGGTGTAATTATGG,GGTTCGCCGAACAACC,AATGAAGGATAAATGC,AGCCGAGTGGGAATAG,ATTGACCAGCGTCCTT	A1_TAGGTACTCAGTGATC-1,A1_GGTTCTCCATGTACGT-1,A2_GGGTATTAGTGTAGTA-1,A2_GCCGTGACAACCGATT-1,A2_AGATAGAAGGTTAAAC-1	A
A_clone_650	29	2	ACTAGGTCATAAATAT,GTGTGGGAATAGCATT,GGATGGAGCAAAAGGG,CCGGGGATAGTCGAGA,CATAGTCAAGGTGTAG,CGTGGACCAAGACGGA,ATTCCTATATTAGTGT,GACCGTCGACTTAACT,GGGTATGAGTAAGAAG,ACGACGCACGCCCGTG,AAGTATGCAACTCATG,ATGTCCTGATACGCAG,AAGTAGGCATCAGGGA,GTCTAAACGCGTGCAC,AAGTCAAAAATGGGGT,CTTGAGCGCTTAGTCA,GGCGCAGAAATACAAT,AGAGGTTGGTTGATGT,AGAACAGTGGTAGAAA,GCTAATGGGGTTGTGA,CACCCGTGACTTAGGT,ATGTCCGACGTCGAGC,CGTAGTGGGAATCAGG,GCAGAAGCGATAAGCT,GGTGCTATCTATGAAA,GAGCGAACGCAGGGGA,AGAACAGAGATTATGG,AGGCACATAATGCTTA,GTAGCGAGGGGAGACC	A1_CCCTTAGAGGTCTACT-1,A2_TGTCCTGGTGAGATAT-1	A
A_clone_653	29	2	CCCGGGGCATCTCAAG,CGATATCTCTTTACCG,CATTGACAACTGAGGT,ATGCACCGCTGCGGTG,GCGGCCGGACAAGTGG,ACAGAAGAAATCCATA,AGGAACAGGCGCGTTG,AGCAAACAGCACCTCT,GATAGTACGCGTCTTC,GAGAGCGACGGAATCA,GTGCGGCGGAATGTGT,AAGGAAGCGTTTATCT,AGTGGACTGTATCTTC,GGAGAGGGGGAAAATA,GTAGGTTTGCGGGCTC,AAAAACAGAACACCTA,GGCAGCTTGAATCAGT,GGTTGAGTCGAACAGC,ACTTATTAGGTAGGTC,CGGCATATCTTAGGGG,AGGGGATTGACGGGGT,ACGACACGCGCAAGGT,ATCTATGACTCTGGGT,GTTAGGTGGATGAACA,CTAGACGGCAAACTCT,CCGGATACGCCAGTAG,GATAGTAAATGCGATC,CTCGCATGGCCAGGCA,ATGGATCAAAGCAGTA	A1_CTAACCCTCAGCAATC-1,A1_TGCAGTAGTACGGCAA-1	A
A_clone_660	29	2	GTGAAGGCATGCGTGA,ATCGGAAAATTTATTC,GCAAGTTTATCAAATT,GGAAGCTGGACGCAGC,AATCGTATAAATGGAT,CATCGTTGGGTGCGGG,CGCGCGCTCTACGTAG,CTTCGCGCGTAACCAT,GCTGGCCCCATTATCC,ACCGGAATACAACTAG,CTTTCAGGCTACCTAT,CTGTCGAACTCTGCTG,AGATGGAAGTATCCAC,GGTGCTCAGGGTGTCA,GGAAAGGTCGGTATGG,ATTAGGTGATATATAC,CTACGCTTGTTTGGGT,AGTGGATCGCGAAGGC,CGCGAGGACCTCACTA,CCGCATCAAGATGGGG,AATGAGGCGCGTGGCA,GGCGAAGTACAGAGGC,GGGGCTTCATTACTCT,AACTCAGAGCGAATGT,AAGAAACAGGATCATA,CACACTGCCCTTGGGG,ACATCAGGGATAGAGT,ACTTGGTAAAAAGGAG,GAATAATCCGTGACGC	A1_TAAGCACCAGGGTTGA-1,A1_TGTTGAGAGGAAACGA-1	A
A_clone_1713	29	6	AAGAGTGGCGTGAAGA,CGCAGCTACGGCAGAT,GTTTCTTCCACGGTGT,GTGACTGGCGAACGCT,GAGAAAGGGCTCAGAA,ACTGGATTCGTACGCG,CAGTCTTCAACTGTTT,GTCAGATTGGATAATT,ATAAGTAAGCGCGATT,GGGTATAGAAGGCGCC,GTGTGATCGTGAATCG,GCTCGGTTCGTGCGAC,CCATCCAGGAAAAACT,ATGTGATGCAGTGGTC,AGTGATGTCATTACGT,ATTAAGATATCCATCA,AAACCTAAGGTAATGC,GCGGCAAGCCCGGTCG,CCTCCTTAGCAAAGGT,AACCCTTAATTCCCTT,AGGGAGGAGCTGCAAG,CGTTAATTCTAAGTGT,ACAAGGTTATAAAGAA,GGAAGCTGGACGCAGC,GTGCCGTGCGGAGACC,ACTGGATGGACTCGTT,ATTACTTAAAACCTAT,ATGAGGAGATACGATT,GGAAGTAGAAGAATGA	A1_GCACTAACAGCATGCC-1,A1_TTCGCTGGTGTAGCAG-1,A1_CGAAGTTTCAAAGGTA-1,A1_AAAGTGACAAGAGTAT-1,A2_TGATCAGTCACCTGGG-1,A2_TCTCTGGTCCCTCTAG-1	A
[truncated: 641,017 more chars]
