# Supplementary material for: Multiplex profiling of developmental cis-regulatory elements with quantitative single-cell expression reporters
Source: Nat Methods. 2024 May 9;21(6):983–93. doi: 10.1038/s41592-024-02260-3 (PMC11166576; doi:10.1038/s41592-024-02260-3)
Supplement: Supplementary file 9 — Quantification of activity for all CREs from bulk MPRA time series (Extended Data Fig. 9). [file 41592_2024_2260_MOESM9_ESM.xlsx]

## Sheet: all_times_reps
Summary of bulk MPRA activity measured for each represented CRE across replicates and time points in mouse embryoid bodies
Column 1	CRE identity
Column 2	CRE class (devCRE selected from mEB scATAC or exogenous promoter standards)
Column 3	Biological replicate
Column 4	time (days)
Column 5	library preparation batch
Column 6	number of mBC included in measuring activity
Column 7	Measure of activity from MPRA (activity was taken as (sum of 1% winsorized normalized RNA UMI counts to mBC)/(sum of 1% winsorized DNA UMI counts to mBC), where for all sufficiently represented mBC (>20 DNA reads) were included in the sum
CRE_id	CRE_class	rep_id	time_point	prep_batch	n_BC_measurement	activity
Bend5:chr4_8168	devCRE	rep2B1	d00	batch3	59	0.0055431
Bend5:chr4_8168	devCRE	rep2B1	d04	batch3	53	0.00759194
Bend5:chr4_8168	devCRE	rep2B1	d08	batch3	47	0.00684127
Bend5:chr4_8168	devCRE	rep2B1	d12	batch3	46	0.0117237
Bend5:chr4_8168	devCRE	rep2B1	d16	batch3	40	0.0101616
Bend5:chr4_8168	devCRE	rep2B1	d18	batch3	38	0.0311753
Bend5:chr4_8168	devCRE	rep2B2	d00	batch3	59	0.010892
Bend5:chr4_8168	devCRE	rep2B2	d06	batch3	51	0.00772207
Bend5:chr4_8168	devCRE	rep2B2	d08	batch3	46	0.00516249
Bend5:chr4_8168	devCRE	rep2B2	d12	batch3	44	0.04687
Bend5:chr4_8168	devCRE	rep2B2	d16	batch3	40	0.0450272
Bend5:chr4_8168	devCRE	rep2B2	d18	batch3	41	0.119655
Bend5:chr4_8168	devCRE	rep2B2	d20	batch3	39	0.188448
Bend5:chr4_8168	devCRE	repA	d00	batch1	142	0.0367303
Bend5:chr4_8168	devCRE	repA	d02	batch2	140	0.0393551
Bend5:chr4_8168	devCRE	repA	d04	batch1	133	0.0163485
Bend5:chr4_8168	devCRE	repA	d06	batch2	139	0.0486905
Bend5:chr4_8168	devCRE	repA	d08	batch1	130	0.0258246
Bend5:chr4_8168	devCRE	repA	d10	batch2	136	0.0321547
Bend5:chr4_8168	devCRE	repA	d12	batch1	122	0.00999601
Bend5:chr4_8168	devCRE	repA	d14	batch2	120	0.023469
Bend5:chr4_8168	devCRE	repA	d16	batch1	101	0.026512
Bend5:chr4_8168	devCRE	repA	d16	batch2	108	0.0283088
Bend5:chr4_8168	devCRE	repA	d18	batch2	100	0.0225797
Bend5:chr4_8168	devCRE	repA	d20	batch2	97	0.0228195
Bend5:chr4_8168	devCRE	repA	d21	batch2	89	0.0253741
Bend5:chr4_8168	devCRE	repB	d00	batch1	142	0.0185621
Bend5:chr4_8168	devCRE	repB	d02	batch2	145	0.0467054
Bend5:chr4_8168	devCRE	repB	d04	batch1	141	0.0314956
Bend5:chr4_8168	devCRE	repB	d06	batch2	143	0.0396625
Bend5:chr4_8168	devCRE	repB	d08	batch1	128	0.0308845
Bend5:chr4_8168	devCRE	repB	d10	batch2	137	0.0337422
Bend5:chr4_8168	devCRE	repB	d12	batch1	108	0.0421266
Bend5:chr4_8168	devCRE	repB	d14	batch2	127	0.05152
Bend5:chr4_8168	devCRE	repB	d16	batch1	100	0.0370771
Bend5:chr4_8168	devCRE	repB	d16	batch2	118	0.032555
Bend5:chr4_8168	devCRE	repB	d18	batch2	109	0.0194075
Bend5:chr4_8168	devCRE	repB	d20	batch2	103	0.0311887
Bend5:chr4_8168	devCRE	repB	d21	batch2	96	0.0237372
Bend5:chr4_8170	devCRE	rep2B1	d00	batch3	40	0.10246
Bend5:chr4_8170	devCRE	rep2B1	d04	batch3	36	0.0240356
Bend5:chr4_8170	devCRE	rep2B1	d08	batch3	30	0.0180728
Bend5:chr4_8170	devCRE	rep2B1	d12	batch3	29	0.043527
Bend5:chr4_8170	devCRE	rep2B1	d16	batch3	26	0.0272211
Bend5:chr4_8170	devCRE	rep2B1	d18	batch3	21	0.0677175
Bend5:chr4_8170	devCRE	rep2B2	d00	batch3	38	0.0609779
Bend5:chr4_8170	devCRE	rep2B2	d06	batch3	33	0.0269631
Bend5:chr4_8170	devCRE	rep2B2	d08	batch3	30	0.0189946
Bend5:chr4_8170	devCRE	rep2B2	d12	batch3	27	0.0468977
Bend5:chr4_8170	devCRE	rep2B2	d16	batch3	26	0.111597
Bend5:chr4_8170	devCRE	rep2B2	d18	batch3	23	0.067473
Bend5:chr4_8170	devCRE	rep2B2	d20	batch3	24	0.0923923
Bend5:chr4_8170	devCRE	repA	d00	batch1	119	0.0211428
Bend5:chr4_8170	devCRE	repA	d02	batch2	120	0.0364633
Bend5:chr4_8170	devCRE	repA	d04	batch1	113	0.00961994
Bend5:chr4_8170	devCRE	repA	d06	batch2	119	0.0364986
Bend5:chr4_8170	devCRE	repA	d08	batch1	104	0.0185745
Bend5:chr4_8170	devCRE	repA	d10	batch2	115	0.0246704
Bend5:chr4_8170	devCRE	repA	d12	batch1	95	0.015609
Bend5:chr4_8170	devCRE	repA	d14	batch2	100	0.017954
Bend5:chr4_8170	devCRE	repA	d16	batch1	87	0.0146972
Bend5:chr4_8170	devCRE	repA	d16	batch2	95	0.0190629
Bend5:chr4_8170	devCRE	repA	d18	batch2	82	0.0129793
Bend5:chr4_8170	devCRE	repA	d20	batch2	77	0.0268596
Bend5:chr4_8170	devCRE	repA	d21	batch2	68	0.0178877
Bend5:chr4_8170	devCRE	repB	d00	batch1	122	0.0135088
Bend5:chr4_8170	devCRE	repB	d02	batch2	127	0.0362744
Bend5:chr4_8170	devCRE	repB	d04	batch1	119	0.0233583
Bend5:chr4_8170	devCRE	repB	d06	batch2	124	0.0412614
Bend5:chr4_8170	devCRE	repB	d08	batch1	109	0.0257532
Bend5:chr4_8170	devCRE	repB	d10	batch2	111	0.0242748
Bend5:chr4_8170	devCRE	repB	d12	batch1	85	0.0261324
Bend5:chr4_8170	devCRE	repB	d14	batch2	101	0.0273513
Bend5:chr4_8170	devCRE	repB	d16	batch1	88	0.0367375
Bend5:chr4_8170	devCRE	repB	d16	batch2	102	0.0372879
Bend5:chr4_8170	devCRE	repB	d18	batch2	84	0.0129178
Bend5:chr4_8170	devCRE	repB	d20	batch2	86	0.030631
Bend5:chr4_8170	devCRE	repB	d21	batch2	68	0.0355225
Bend5:chr4_8172	devCRE	rep2B1	d00	batch3	43	0.00607293
Bend5:chr4_8172	devCRE	rep2B1	d04	batch3	39	0.00556822
Bend5:chr4_8172	devCRE	rep2B1	d08	batch3	36	0.00693555
Bend5:chr4_8172	devCRE	rep2B1	d12	batch3	34	0.0122168
Bend5:chr4_8172	devCRE	rep2B1	d16	batch3	32	0.0137793
Bend5:chr4_8172	devCRE	rep2B1	d18	batch3	29	0.0237437
Bend5:chr4_8172	devCRE	rep2B2	d00	batch3	43	0.00528815
Bend5:chr4_8172	devCRE	rep2B2	d06	batch3	37	0.00784533
Bend5:chr4_8172	devCRE	rep2B2	d08	batch3	35	0.00680669
Bend5:chr4_8172	devCRE	rep2B2	d12	batch3	35	0.0157712
Bend5:chr4_8172	devCRE	rep2B2	d16	batch3	34	0.0595644
Bend5:chr4_8172	devCRE	rep2B2	d18	batch3	32	0.051821
Bend5:chr4_8172	devCRE	rep2B2	d20	batch3	32	0.0138595
Bend5:chr4_8172	devCRE	repA	d00	batch1	91	0.0370012
Bend5:chr4_8172	devCRE	repA	d02	batch2	89	0.028264
Bend5:chr4_8172	devCRE	repA	d04	batch1	81	0.0123269
Bend5:chr4_8172	devCRE	repA	d06	batch2	88	0.0314224
Bend5:chr4_8172	devCRE	repA	d08	batch1	78	0.0206426
Bend5:chr4_8172	devCRE	repA	d10	batch2	81	0.0238164
Bend5:chr4_8172	devCRE	repA	d12	batch1	74	0.00563012
Bend5:chr4_8172	devCRE	repA	d14	batch2	74	0.0195065
Bend5:chr4_8172	devCRE	repA	d16	batch1	65	0.0216108
Bend5:chr4_8172	devCRE	repA	d16	batch2	72	0.0184696
Bend5:chr4_8172	devCRE	repA	d18	batch2	59	0.0150947
Bend5:chr4_8172	devCRE	repA	d20	batch2	57	0.0184779
Bend5:chr4_8172	devCRE	repA	d21	batch2	48	0.0229695
Bend5:chr4_8172	devCRE	repB	d00	batch1	86	0.0199152
Bend5:chr4_8172	devCRE	repB	d02	batch2	91	0.0337914
Bend5:chr4_8172	devCRE	repB	d04	batch1	90	0.0256789
Bend5:chr4_8172	devCRE	repB	d06	batch2	90	0.033111
Bend5:chr4_8172	devCRE	repB	d08	batch1	84	0.0335107
Bend5:chr4_8172	devCRE	repB	d10	batch2	83	0.0265385
Bend5:chr4_8172	devCRE	repB	d12	batch1	75	0.022325
Bend5:chr4_8172	devCRE	repB	d14	batch2	81	0.0349379
Bend5:chr4_8172	devCRE	repB	d16	batch1	69	0.0249797
Bend5:chr4_8172	devCRE	repB	d16	batch2	79	0.0341111
Bend5:chr4_8172	devCRE	repB	d18	batch2	66	0.0168518
Bend5:chr4_8172	devCRE	repB	d20	batch2	70	0.030348
Bend5:chr4_8172	devCRE	repB	d21	batch2	61	0.0149792
Bend5:chr4_8174	devCRE	rep2B1	d00	batch3	114	0.0118068
Bend5:chr4_8174	devCRE	rep2B1	d04	batch3	104	0.00581879
Bend5:chr4_8174	devCRE	rep2B1	d08	batch3	96	0.00399489
Bend5:chr4_8174	devCRE	rep2B1	d12	batch3	88	0.0108618
Bend5:chr4_8174	devCRE	rep2B1	d16	batch3	82	0.0402853
Bend5:chr4_8174	devCRE	rep2B1	d18	batch3	80	0.0195573
Bend5:chr4_8174	devCRE	rep2B2	d00	batch3	114	0.0111965
Bend5:chr4_8174	devCRE	rep2B2	d06	batch3	100	0.00356839
Bend5:chr4_8174	devCRE	rep2B2	d08	batch3	95	0.0055143
Bend5:chr4_8174	devCRE	rep2B2	d12	batch3	83	0.0214294
Bend5:chr4_8174	devCRE	rep2B2	d16	batch3	81	0.0277887
Bend5:chr4_8174	devCRE	rep2B2	d18	batch3	81	0.0819366
Bend5:chr4_8174	devCRE	rep2B2	d20	batch3	79	0.0223305
Bend5:chr4_8174	devCRE	repA	d00	batch1	270	0.0267681
Bend5:chr4_8174	devCRE	repA	d02	batch2	275	0.0362825
Bend5:chr4_8174	devCRE	repA	d04	batch1	253	0.0193179
Bend5:chr4_8174	devCRE	repA	d06	batch2	278	0.0504923
Bend5:chr4_8174	devCRE	repA	d08	batch1	237	0.024488
Bend5:chr4_8174	devCRE	repA	d10	batch2	256	0.0248189
Bend5:chr4_8174	devCRE	repA	d12	batch1	232	0.0100106
Bend5:chr4_8174	devCRE	repA	d14	batch2	230	0.0208735
Bend5:chr4_8174	devCRE	repA	d16	batch1	200	0.0191115
Bend5:chr4_8174	devCRE	repA	d16	batch2	216	0.0241083
Bend5:chr4_8174	devCRE	repA	d18	batch2	196	0.0191554
Bend5:chr4_8174	devCRE	repA	d20	batch2	192	0.0231337
Bend5:chr4_8174	devCRE	repA	d21	batch2	160	0.0272666
Bend5:chr4_8174	devCRE	repB	d00	batch1	274	0.0187358
Bend5:chr4_8174	devCRE	repB	d02	batch2	280	0.0381915
Bend5:chr4_8174	devCRE	repB	d04	batch1	271	0.0249716
Bend5:chr4_8174	devCRE	repB	d06	batch2	279	0.0411694
Bend5:chr4_8174	devCRE	repB	d08	batch1	260	0.0413267
Bend5:chr4_8174	devCRE	repB	d10	batch2	270	0.0369228
Bend5:chr4_8174	devCRE	repB	d12	batch1	203	0.0229535
Bend5:chr4_8174	devCRE	repB	d14	batch2	247	0.0441537
Bend5:chr4_8174	devCRE	repB	d16	batch1	203	0.0248639
Bend5:chr4_8174	devCRE	repB	d16	batch2	238	0.0652622
Bend5:chr4_8174	devCRE	repB	d18	batch2	203	0.0156111
Bend5:chr4_8174	devCRE	repB	d20	batch2	215	0.0271419
Bend5:chr4_8174	devCRE	repB	d21	batch2	179	0.0411445
Bend5:chr4_8175	devCRE	rep2B1	d00	batch3	73	0.2562
Bend5:chr4_8175	devCRE	rep2B1	d04	batch3	67	0.194345
Bend5:chr4_8175	devCRE	rep2B1	d08	batch3	58	0.198658
Bend5:chr4_8175	devCRE	rep2B1	d12	batch3	55	0.428141
Bend5:chr4_8175	devCRE	rep2B1	d16	batch3	47	0.493384
Bend5:chr4_8175	devCRE	rep2B1	d18	batch3	53	0.607646
Bend5:chr4_8175	devCRE	rep2B2	d00	batch3	71	0.255538
Bend5:chr4_8175	devCRE	rep2B2	d06	batch3	64	0.206025
Bend5:chr4_8175	devCRE	rep2B2	d08	batch3	59	0.245307
Bend5:chr4_8175	devCRE	rep2B2	d12	batch3	54	0.412937
Bend5:chr4_8175	devCRE	rep2B2	d16	batch3	49	0.719041
Bend5:chr4_8175	devCRE	rep2B2	d18	batch3	46	0.702774
Bend5:chr4_8175	devCRE	rep2B2	d20	batch3	49	0.51137
Bend5:chr4_8175	devCRE	repA	d00	batch1	151	0.318022
Bend5:chr4_8175	devCRE	repA	d02	batch2	149	0.247167
Bend5:chr4_8175	devCRE	repA	d04	batch1	141	0.27941
Bend5:chr4_8175	devCRE	repA	d06	batch2	146	0.264973
Bend5:chr4_8175	devCRE	repA	d08	batch1	139	0.267057
Bend5:chr4_8175	devCRE	repA	d10	batch2	142	0.243084
Bend5:chr4_8175	devCRE	repA	d12	batch1	132	0.283705
Bend5:chr4_8175	devCRE	repA	d14	batch2	138	0.233867
Bend5:chr4_8175	devCRE	repA	d16	batch1	126	0.398214
Bend5:chr4_8175	devCRE	repA	d16	batch2	132	0.260283
Bend5:chr4_8175	devCRE	repA	d18	batch2	114	0.223405
Bend5:chr4_8175	devCRE	repA	d20	batch2	113	0.149203
Bend5:chr4_8175	devCRE	repA	d21	batch2	101	0.211179
Bend5:chr4_8175	devCRE	repB	d00	batch1	148	0.315451
Bend5:chr4_8175	devCRE	repB	d02	batch2	154	0.237342
Bend5:chr4_8175	devCRE	repB	d04	batch1	151	0.261186
Bend5:chr4_8175	devCRE	repB	d06	batch2	152	0.224007
Bend5:chr4_8175	devCRE	repB	d08	batch1	142	0.294507
Bend5:chr4_8175	devCRE	repB	d10	batch2	148	0.275611
Bend5:chr4_8175	devCRE	repB	d12	batch1	128	0.437785
Bend5:chr4_8175	devCRE	repB	d14	batch2	141	0.398987
Bend5:chr4_8175	devCRE	repB	d16	batch1	122	0.387151
Bend5:chr4_8175	devCRE	repB	d16	batch2	143	0.325991
Bend5:chr4_8175	devCRE	repB	d18	batch2	126	0.215084
Bend5:chr4_8175	devCRE	repB	d20	batch2	122	0.28023
Bend5:chr4_8175	devCRE	repB	d21	batch2	116	0.210713
Bend5:chr4_8179	devCRE	rep2B1	d00	batch3	42	0.0145627
Bend5:chr4_8179	devCRE	rep2B1	d04	batch3	38	0.00979523
Bend5:chr4_8179	devCRE	rep2B1	d08	batch3	33	0.00847743
Bend5:chr4_8179	devCRE	rep2B1	d12	batch3	34	0.0465832
Bend5:chr4_8179	devCRE	rep2B1	d16	batch3	26	0.0156718
Bend5:chr4_8179	devCRE	rep2B1	d18	batch3	24	0.0678349
Bend5:chr4_8179	devCRE	rep2B2	d00	batch3	43	0.0181211
Bend5:chr4_8179	devCRE	rep2B2	d06	batch3	35	0.015586
Bend5:chr4_8179	devCRE	rep2B2	d08	batch3	37	0.0126111
Bend5:chr4_8179	devCRE	rep2B2	d12	batch3	28	0.0447736
Bend5:chr4_8179	devCRE	rep2B2	d16	batch3	29	0.0695501
Bend5:chr4_8179	devCRE	rep2B2	d18	batch3	25	0.0688689
Bend5:chr4_8179	devCRE	rep2B2	d20	batch3	20	0.059052
Bend5:chr4_8179	devCRE	repA	d00	batch1	122	0.0245804
Bend5:chr4_8179	devCRE	repA	d02	batch2	130	0.0409044
Bend5:chr4_8179	devCRE	repA	d04	batch1	123	0.0389908
Bend5:chr4_8179	devCRE	repA	d06	batch2	125	0.119957
Bend5:chr4_8179	devCRE	repA	d08	batch1	117	0.0503638
Bend5:chr4_8179	devCRE	repA	d10	batch2	122	0.0363382
Bend5:chr4_8179	devCRE	repA	d12	batch1	103	0.0201538
Bend5:chr4_8179	devCRE	repA	d14	batch2	102	0.0220773
Bend5:chr4_8179	devCRE	repA	d16	batch1	92	0.0362077
Bend5:chr4_8179	devCRE	repA	d16	batch2	100	0.038647
Bend5:chr4_8179	devCRE	repA	d18	batch2	82	0.0276032
Bend5:chr4_8179	devCRE	repA	d20	batch2	87	0.0261374
Bend5:chr4_8179	devCRE	repA	d21	batch2	67	0.022195
Bend5:chr4_8179	devCRE	repB	d00	batch1	129	0.0229442
Bend5:chr4_8179	devCRE	repB	d02	batch2	129	0.0336768
Bend5:chr4_8179	devCRE	repB	d04	batch1	120	0.032766
Bend5:chr4_8179	devCRE	repB	d06	batch2	125	0.0358607
Bend5:chr4_8179	devCRE	repB	d08	batch1	114	0.0594868
Bend5:chr4_8179	devCRE	repB	d10	batch2	114	0.0351657
Bend5:chr4_8179	devCRE	repB	d12	batch1	87	0.0373189
Bend5:chr4_8179	devCRE	repB	d14	batch2	105	0.0738956
Bend5:chr4_8179	devCRE	repB	d16	batch1	79	0.0561479
Bend5:chr4_8179	devCRE	repB	d16	batch2	97	0.0342273
Bend5:chr4_8179	devCRE	repB	d18	batch2	87	0.0288409
Bend5:chr4_8179	devCRE	repB	d20	batch2	84	0.0265722
Bend5:chr4_8179	devCRE	repB	d21	batch2	67	0.0400982
Bend5:chr4_8192	devCRE	rep2B1	d00	batch3	72	0.00619002
Bend5:chr4_8192	devCRE	rep2B1	d04	batch3	64	0.00195942
Bend5:chr4_8192	devCRE	rep2B1	d08	batch3	61	0.00163118
Bend5:chr4_8192	devCRE	rep2B1	d12	batch3	56	0.0057204
Bend5:chr4_8192	devCRE	rep2B1	d16	batch3	41	0.00705663
Bend5:chr4_8192	devCRE	rep2B1	d18	batch3	50	0.00928153
Bend5:chr4_8192	devCRE	rep2B2	d00	batch3	72	0.00825776
Bend5:chr4_8192	devCRE	rep2B2	d06	batch3	62	0.00105626
Bend5:chr4_8192	devCRE	rep2B2	d08	batch3	62	0.00162664
Bend5:chr4_8192	devCRE	rep2B2	d12	batch3	50	0.00424823
Bend5:chr4_8192	devCRE	rep2B2	d16	batch3	45	0.00804258
Bend5:chr4_8192	devCRE	rep2B2	d18	batch3	45	0.0169352
Bend5:chr4_8192	devCRE	rep2B2	d20	batch3	40	0.00391822
Bend5:chr4_8192	devCRE	repA	d00	batch1	218	0.0195843
Bend5:chr4_8192	devCRE	repA	d02	batch2	219	0.0316277
Bend5:chr4_8192	devCRE	repA	d04	batch1	195	0.0194982
Bend5:chr4_8192	devCRE	repA	d06	batch2	221	0.0398361
Bend5:chr4_8192	devCRE	repA	d08	batch1	188	0.0274559
Bend5:chr4_8192	devCRE	repA	d10	batch2	196	0.0324949
Bend5:chr4_8192	devCRE	repA	d12	batch1	160	0.00935624
Bend5:chr4_8192	devCRE	repA	d14	batch2	171	0.0204124
Bend5:chr4_8192	devCRE	repA	d16	batch1	144	0.0188596
Bend5:chr4_8192	devCRE	repA	d16	batch2	171	0.0228914
Bend5:chr4_8192	devCRE	repA	d18	batch2	142	0.0184583
Bend5:chr4_8192	devCRE	repA	d20	batch2	139	0.0221868
Bend5:chr4_8192	devCRE	repA	d21	batch2	120	0.0285656
Bend5:chr4_8192	devCRE	repB	d00	batch1	221	0.0176813
Bend5:chr4_8192	devCRE	repB	d02	batch2	231	0.0290585
Bend5:chr4_8192	devCRE	repB	d04	batch1	217	0.0142834
Bend5:chr4_8192	devCRE	repB	d06	batch2	216	0.0340748
Bend5:chr4_8192	devCRE	repB	d08	batch1	197	0.0270293
Bend5:chr4_8192	devCRE	repB	d10	batch2	208	0.0308052
Bend5:chr4_8192	devCRE	repB	d12	batch1	152	0.0274405
Bend5:chr4_8192	devCRE	repB	d14	batch2	190	0.0414232
Bend5:chr4_8192	devCRE	repB	d16	batch1	143	0.0188235
Bend5:chr4_8192	devCRE	repB	d16	batch2	178	0.0334425
Bend5:chr4_8192	devCRE	repB	d18	batch2	160	0.0144482
Bend5:chr4_8192	devCRE	repB	d20	batch2	152	0.0305562
Bend5:chr4_8192	devCRE	repB	d21	batch2	122	0.0149066
Bend5:chr4_8199	devCRE	rep2B1	d00	batch3	107	0.00943994
Bend5:chr4_8199	devCRE	rep2B1	d04	batch3	101	0.00855807
Bend5:chr4_8199	devCRE	rep2B1	d08	batch3	95	0.00478671
Bend5:chr4_8199	devCRE	rep2B1	d12	batch3	87	0.0449785
Bend5:chr4_8199	devCRE	rep2B1	d16	batch3	79	0.0137118
Bend5:chr4_8199	devCRE	rep2B1	d18	batch3	78	0.027117
Bend5:chr4_8199	devCRE	rep2B2	d00	batch3	107	0.0124806
Bend5:chr4_8199	devCRE	rep2B2	d06	batch3	96	0.00603199
Bend5:chr4_8199	devCRE	rep2B2	d08	batch3	94	0.0119237
Bend5:chr4_8199	devCRE	rep2B2	d12	batch3	83	0.0124988
Bend5:chr4_8199	devCRE	rep2B2	d16	batch3	80	0.0189816
Bend5:chr4_8199	devCRE	rep2B2	d18	batch3	74	0.0264081
Bend5:chr4_8199	devCRE	rep2B2	d20	batch3	66	0.0141949
Bend5:chr4_8199	devCRE	repA	d00	batch1	248	0.0383789
Bend5:chr4_8199	devCRE	repA	d02	batch2	251	0.0378771
Bend5:chr4_8199	devCRE	repA	d04	batch1	233	0.0263141
Bend5:chr4_8199	devCRE	repA	d06	batch2	250	0.0458192
Bend5:chr4_8199	devCRE	repA	d08	batch1	226	0.0236592
Bend5:chr4_8199	devCRE	repA	d10	batch2	239	0.0370101
Bend5:chr4_8199	devCRE	repA	d12	batch1	210	0.0194604
Bend5:chr4_8199	devCRE	repA	d14	batch2	216	0.0289829
Bend5:chr4_8199	devCRE	repA	d16	batch1	187	0.0234258
Bend5:chr4_8199	devCRE	repA	d16	batch2	214	0.0236606
Bend5:chr4_8199	devCRE	repA	d18	batch2	183	0.021257
Bend5:chr4_8199	devCRE	repA	d20	batch2	177	0.0240113
Bend5:chr4_8199	devCRE	repA	d21	batch2	142	0.0321497
Bend5:chr4_8199	devCRE	repB	d00	batch1	253	0.0387491
Bend5:chr4_8199	devCRE	repB	d02	batch2	258	0.0439784
Bend5:chr4_8199	devCRE	repB	d04	batch1	247	0.0329264
Bend5:chr4_8199	devCRE	repB	d06	batch2	250	0.0448267
Bend5:chr4_8199	devCRE	repB	d08	batch1	238	0.0485684
Bend5:chr4_8199	devCRE	repB	d10	batch2	241	0.0336095
Bend5:chr4_8199	devCRE	repB	d12	batch1	192	0.0442214
Bend5:chr4_8199	devCRE	repB	d14	batch2	233	0.0531528
Bend5:chr4_8199	devCRE	repB	d16	batch1	189	0.0376322
Bend5:chr4_8199	devCRE	repB	d16	batch2	217	0.0460339
Bend5:chr4_8199	devCRE	repB	d18	batch2	193	0.0175896
Bend5:chr4_8199	devCRE	repB	d20	batch2	196	0.034269
Bend5:chr4_8199	devCRE	repB	d21	batch2	172	0.0329311
Bend5:chr4_8201	devCRE	rep2B1	d00	batch3	106	0.00974311
Bend5:chr4_8201	devCRE	rep2B1	d04	batch3	101	0.007057
Bend5:chr4_8201	devCRE	rep2B1	d08	batch3	92	0.00978255
Bend5:chr4_8201	devCRE	rep2B1	d12	batch3	87	0.141709
Bend5:chr4_8201	devCRE	rep2B1	d16	batch3	78	0.135761
Bend5:chr4_8201	devCRE	rep2B1	d18	batch3	71	0.236483
Bend5:chr4_8201	devCRE	rep2B2	d00	batch3	106	0.0129001
Bend5:chr4_8201	devCRE	rep2B2	d06	batch3	93	0.00957286
Bend5:chr4_8201	devCRE	rep2B2	d08	batch3	88	0.00960319
Bend5:chr4_8201	devCRE	rep2B2	d12	batch3	87	0.0733783
Bend5:chr4_8201	devCRE	rep2B2	d16	batch3	75	0.484222
Bend5:chr4_8201	devCRE	rep2B2	d18	batch3	75	0.377905
Bend5:chr4_8201	devCRE	rep2B2	d20	batch3	73	0.126128
Bend5:chr4_8201	devCRE	repA	d00	batch1	256	0.0267443
Bend5:chr4_8201	devCRE	repA	d02	batch2	259	0.0390552
Bend5:chr4_8201	devCRE	repA	d04	batch1	236	0.0160152
Bend5:chr4_8201	devCRE	repA	d06	batch2	253	0.0480893
Bend5:chr4_8201	devCRE	repA	d08	batch1	222	0.0296422
Bend5:chr4_8201	devCRE	repA	d10	batch2	231	0.033548
Bend5:chr4_8201	devCRE	repA	d12	batch1	201	0.0295764
Bend5:chr4_8201	devCRE	repA	d14	batch2	224	0.0305623
Bend5:chr4_8201	devCRE	repA	d16	batch1	177	0.0653442
Bend5:chr4_8201	devCRE	repA	d16	batch2	193	0.0523698
Bend5:chr4_8201	devCRE	repA	d18	batch2	160	0.0298284
Bend5:chr4_8201	devCRE	repA	d20	batch2	161	0.0349007
Bend5:chr4_8201	devCRE	repA	d21	batch2	151	0.0905098
Bend5:chr4_8201	devCRE	repB	d00	batch1	256	0.0203713
Bend5:chr4_8201	devCRE	repB	d02	batch2	267	0.0409553
Bend5:chr4_8201	devCRE	repB	d04	batch1	254	0.0261643
Bend5:chr4_8201	devCRE	repB	d06	batch2	263	0.0444621
Bend5:chr4_8201	devCRE	repB	d08	batch1	232	0.0345164
Bend5:chr4_8201	devCRE	repB	d10	batch2	249	0.0323264
Bend5:chr4_8201	devCRE	repB	d12	batch1	191	0.0772452
Bend5:chr4_8201	devCRE	repB	d14	batch2	229	0.0758236
Bend5:chr4_8201	devCRE	repB	d16	batch1	181	0.0765764
Bend5:chr4_8201	devCRE	repB	d16	batch2	206	0.0852423
Bend5:chr4_8201	devCRE	repB	d18	batch2	194	0.0311422
Bend5:chr4_8201	devCRE	repB	d20	batch2	200	0.0512157
Bend5:chr4_8201	devCRE	repB	d21	batch2	155	0.0847223
Btg1:chr10_9572	devCRE	rep2B1	d00	batch3	44	0.00633237
Btg1:chr10_9572	devCRE	rep2B1	d04	batch3	41	0.00110237
Btg1:chr10_9572	devCRE	rep2B1	d08	batch3	37	0.00153208
Btg1:chr10_9572	devCRE	rep2B1	d12	batch3	31	0.0100379
Btg1:chr10_9572	devCRE	rep2B1	d16	batch3	29	0.0100738
Btg1:chr10_9572	devCRE	rep2B1	d18	batch3	29	0.01563
Btg1:chr10_9572	devCRE	rep2B2	d00	batch3	44	0.00647581
Btg1:chr10_9572	devCRE	rep2B2	d06	batch3	39	0.00248826
Btg1:chr10_9572	devCRE	rep2B2	d08	batch3	36	0.00384751
Btg1:chr10_9572	devCRE	rep2B2	d12	batch3	30	0.0133268
Btg1:chr10_9572	devCRE	rep2B2	d16	batch3	27	0.0212402
Btg1:chr10_9572	devCRE	rep2B2	d18	batch3	28	0.0293156
Btg1:chr10_9572	devCRE	rep2B2	d20	batch3	26	0.01244
Btg1:chr10_9572	devCRE	repA	d00	batch1	91	0.0214205
Btg1:chr10_9572	devCRE	repA	d02	batch2	91	0.030751
Btg1:chr10_9572	devCRE	repA	d04	batch1	87	0.0165892
Btg1:chr10_9572	devCRE	repA	d06	batch2	93	0.0380628
Btg1:chr10_9572	devCRE	repA	d08	batch1	86	0.0328224
Btg1:chr10_9572	devCRE	repA	d10	batch2	91	0.0230195
Btg1:chr10_9572	devCRE	repA	d12	batch1	75	0.00631476
Btg1:chr10_9572	devCRE	repA	d14	batch2	81	0.0217804
Btg1:chr10_9572	devCRE	repA	d16	batch1	70	0.0223941
Btg1:chr10_9572	devCRE	repA	d16	batch2	75	0.0186179
Btg1:chr10_9572	devCRE	repA	d18	batch2	73	0.0130379
Btg1:chr10_9572	devCRE	repA	d20	batch2	69	0.0243211
Btg1:chr10_9572	devCRE	repA	d21	batch2	60	0.0210767
Btg1:chr10_9572	devCRE	repB	d00	batch1	91	0.0229625
Btg1:chr10_9572	devCRE	repB	d02	batch2	92	0.0392249
Btg1:chr10_9572	devCRE	repB	d04	batch1	92	0.00977114
Btg1:chr10_9572	devCRE	repB	d06	batch2	93	0.0417017
Btg1:chr10_9572	devCRE	repB	d08	batch1	84	0.0240006
Btg1:chr10_9572	devCRE	repB	d10	batch2	89	0.0306904
Btg1:chr10_9572	devCRE	repB	d12	batch1	65	0.0178314
Btg1:chr10_9572	devCRE	repB	d14	batch2	85	0.0363155
Btg1:chr10_9572	devCRE	repB	d16	batch1	66	0.0129804
Btg1:chr10_9572	devCRE	repB	d16	batch2	81	0.0314847
Btg1:chr10_9572	devCRE	repB	d18	batch2	73	0.015324
Btg1:chr10_9572	devCRE	repB	d20	batch2	76	0.0283625
Btg1:chr10_9572	devCRE	repB	d21	batch2	60	0.0204743
Btg1:chr10_9578	devCRE	rep2B1	d00	batch3	28	1.21164
Btg1:chr10_9578	devCRE	rep2B1	d04	batch3	25	1.41232
Btg1:chr10_9578	devCRE	rep2B1	d08	batch3	21	0.94795
Btg1:chr10_9578	devCRE	rep2B1	d12	batch3	22	1.31582
Btg1:chr10_9578	devCRE	rep2B1	d16	batch3	19	1.78131
Btg1:chr10_9578	devCRE	rep2B1	d18	batch3	20	1.92098
Btg1:chr10_9578	devCRE	rep2B2	d00	batch3	26	1.28648
Btg1:chr10_9578	devCRE	rep2B2	d06	batch3	25	1.09515
Btg1:chr10_9578	devCRE	rep2B2	d08	batch3	22	1.16996
Btg1:chr10_9578	devCRE	rep2B2	d12	batch3	19	1.45108
Btg1:chr10_9578	devCRE	rep2B2	d16	batch3	18	2.46358
Btg1:chr10_9578	devCRE	rep2B2	d18	batch3	20	1.76503
Btg1:chr10_9578	devCRE	rep2B2	d20	batch3	17	0.886062
Btg1:chr10_9578	devCRE	repA	d00	batch1	73	1.58204
Btg1:chr10_9578	devCRE	repA	d02	batch2	77	1.42562
Btg1:chr10_9578	devCRE	repA	d04	batch1	71	1.37707
Btg1:chr10_9578	devCRE	repA	d06	batch2	70	1.18391
Btg1:chr10_9578	devCRE	repA	d08	batch1	68	1.1823
Btg1:chr10_9578	devCRE	repA	d10	batch2	67	0.923011
Btg1:chr10_9578	devCRE	repA	d12	batch1	60	1.0325
Btg1:chr10_9578	devCRE	repA	d14	batch2	66	0.732426
Btg1:chr10_9578	devCRE	repA	d16	batch1	58	1.2136
Btg1:chr10_9578	devCRE	repA	d16	batch2	59	0.928717
Btg1:chr10_9578	devCRE	repA	d18	batch2	52	0.571379
Btg1:chr10_9578	devCRE	repA	d20	batch2	44	0.564705
Btg1:chr10_9578	devCRE	repA	d21	batch2	43	0.988478
Btg1:chr10_9578	devCRE	repB	d00	batch1	75	1.50066
Btg1:chr10_9578	devCRE	repB	d02	batch2	75	1.41676
Btg1:chr10_9578	devCRE	repB	d04	batch1	71	1.49771
Btg1:chr10_9578	devCRE	repB	d06	batch2	75	1.12828
Btg1:chr10_9578	devCRE	repB	d08	batch1	70	1.03074
Btg1:chr10_9578	devCRE	repB	d10	batch2	73	1.05902
Btg1:chr10_9578	devCRE	repB	d12	batch1	56	1.41607
Btg1:chr10_9578	devCRE	repB	d14	batch2	67	1.70277
Btg1:chr10_9578	devCRE	repB	d16	batch1	56	1.7193
Btg1:chr10_9578	devCRE	repB	d16	batch2	59	1.48785
Btg1:chr10_9578	devCRE	repB	d18	batch2	58	0.750647
Btg1:chr10_9578	devCRE	repB	d20	batch2	59	0.896932
Btg1:chr10_9578	devCRE	repB	d21	batch2	47	1.04195
Btg1:chr10_9588	devCRE	rep2B1	d00	batch3	74	0.00755447
Btg1:chr10_9588	devCRE	rep2B1	d04	batch3	63	0.00344887
Btg1:chr10_9588	devCRE	rep2B1	d08	batch3	55	0.00240769
Btg1:chr10_9588	devCRE	rep2B1	d12	batch3	52	0.0140289
Btg1:chr10_9588	devCRE	rep2B1	d16	batch3	47	0.00507584
Btg1:chr10_9588	devCRE	rep2B1	d18	batch3	45	0.0172179
Btg1:chr10_9588	devCRE	rep2B2	d00	batch3	73	0.0054275
Btg1:chr10_9588	devCRE	rep2B2	d06	batch3	58	0.00497745
Btg1:chr10_9588	devCRE	rep2B2	d08	batch3	56	0.00386887
Btg1:chr10_9588	devCRE	rep2B2	d12	batch3	52	0.00977361
Btg1:chr10_9588	devCRE	rep2B2	d16	batch3	50	0.019561
Btg1:chr10_9588	devCRE	rep2B2	d18	batch3	43	0.0113147
Btg1:chr10_9588	devCRE	rep2B2	d20	batch3	45	0.0127618
Btg1:chr10_9588	devCRE	repA	d00	batch1	166	0.0177831
Btg1:chr10_9588	devCRE	repA	d02	batch2	164	0.0308753
Btg1:chr10_9588	devCRE	repA	d04	batch1	154	0.0112461
Btg1:chr10_9588	devCRE	repA	d06	batch2	157	0.0435283
Btg1:chr10_9588	devCRE	repA	d08	batch1	141	0.0151623
Btg1:chr10_9588	devCRE	repA	d10	batch2	153	0.0180218
Btg1:chr10_9588	devCRE	repA	d12	batch1	123	0.0064223
Btg1:chr10_9588	devCRE	repA	d14	batch2	140	0.0158625
Btg1:chr10_9588	devCRE	repA	d16	batch1	109	0.0136808
Btg1:chr10_9588	devCRE	repA	d16	batch2	118	0.0194554
Btg1:chr10_9588	devCRE	repA	d18	batch2	102	0.0151074
Btg1:chr10_9588	devCRE	repA	d20	batch2	106	0.0126677
Btg1:chr10_9588	devCRE	repA	d21	batch2	82	0.0139352
Btg1:chr10_9588	devCRE	repB	d00	batch1	165	0.0161586
Btg1:chr10_9588	devCRE	repB	d02	batch2	171	0.0329634
Btg1:chr10_9588	devCRE	repB	d04	batch1	158	0.0207537
Btg1:chr10_9588	devCRE	repB	d06	batch2	168	0.0321992
Btg1:chr10_9588	devCRE	repB	d08	batch1	154	0.0296459
Btg1:chr10_9588	devCRE	repB	d10	batch2	158	0.0266487
Btg1:chr10_9588	devCRE	repB	d12	batch1	126	0.0232391
Btg1:chr10_9588	devCRE	repB	d14	batch2	147	0.032587
Btg1:chr10_9588	devCRE	repB	d16	batch1	127	0.0246485
Btg1:chr10_9588	devCRE	repB	d16	batch2	136	0.0264474
Btg1:chr10_9588	devCRE	repB	d18	batch2	130	0.0181797
Btg1:chr10_9588	devCRE	repB	d20	batch2	130	0.0252219
Btg1:chr10_9588	devCRE	repB	d21	batch2	114	0.022989
Btg1:chr10_9593	devCRE	rep2B1	d00	batch3	109	0.0109594
Btg1:chr10_9593	devCRE	rep2B1	d04	batch3	101	0.00981146
Btg1:chr10_9593	devCRE	rep2B1	d08	batch3	92	0.0103497
Btg1:chr10_9593	devCRE	rep2B1	d12	batch3	84	0.026759
Btg1:chr10_9593	devCRE	rep2B1	d16	batch3	73	0.0369564
Btg1:chr10_9593	devCRE	rep2B1	d18	batch3	76	0.0596129
Btg1:chr10_9593	devCRE	rep2B2	d00	batch3	109	0.0137076
Btg1:chr10_9593	devCRE	rep2B2	d06	batch3	91	0.00722811
Btg1:chr10_9593	devCRE	rep2B2	d08	batch3	91	0.0112956
Btg1:chr10_9593	devCRE	rep2B2	d12	batch3	79	0.0397348
Btg1:chr10_9593	devCRE	rep2B2	d16	batch3	72	0.0871258
Btg1:chr10_9593	devCRE	rep2B2	d18	batch3	73	0.0579664
Btg1:chr10_9593	devCRE	rep2B2	d20	batch3	73	0.0498295
Btg1:chr10_9593	devCRE	repA	d00	batch1	235	0.0335425
Btg1:chr10_9593	devCRE	repA	d02	batch2	241	0.0327211
Btg1:chr10_9593	devCRE	repA	d04	batch1	228	0.0159516
Btg1:chr10_9593	devCRE	repA	d06	batch2	235	0.0445408
Btg1:chr10_9593	devCRE	repA	d08	batch1	218	0.0245892
Btg1:chr10_9593	devCRE	repA	d10	batch2	224	0.0256691
Btg1:chr10_9593	devCRE	repA	d12	batch1	198	0.0157641
Btg1:chr10_9593	devCRE	repA	d14	batch2	204	0.0206488
Btg1:chr10_9593	devCRE	repA	d16	batch1	173	0.022976
Btg1:chr10_9593	devCRE	repA	d16	batch2	195	0.0246802
Btg1:chr10_9593	devCRE	repA	d18	batch2	172	0.0157288
Btg1:chr10_9593	devCRE	repA	d20	batch2	161	0.0250364
Btg1:chr10_9593	devCRE	repA	d21	batch2	133	0.0323575
Btg1:chr10_9593	devCRE	repB	d00	batch1	241	0.0247114
Btg1:chr10_9593	devCRE	repB	d02	batch2	246	0.0323166
Btg1:chr10_9593	devCRE	repB	d04	batch1	233	0.0310545
Btg1:chr10_9593	devCRE	repB	d06	batch2	236	0.0338878
Btg1:chr10_9593	devCRE	repB	d08	batch1	221	0.0364066
Btg1:chr10_9593	devCRE	repB	d10	batch2	235	0.0260883
Btg1:chr10_9593	devCRE	repB	d12	batch1	176	0.0295217
Btg1:chr10_9593	devCRE	repB	d14	batch2	208	0.0461911
Btg1:chr10_9593	devCRE	repB	d16	batch1	181	0.0397548
Btg1:chr10_9593	devCRE	repB	d16	batch2	202	0.0349046
Btg1:chr10_9593	devCRE	repB	d18	batch2	191	0.0156984
Btg1:chr10_9593	devCRE	repB	d20	batch2	190	0.0337531
Btg1:chr10_9593	devCRE	repB	d21	batch2	155	0.0277341
Btg1:chr10_9612	devCRE	rep2B1	d00	batch3	60	0.00683113
Btg1:chr10_9612	devCRE	rep2B1	d04	batch3	55	0.00556108
Btg1:chr10_9612	devCRE	rep2B1	d08	batch3	52	0.00202599
Btg1:chr10_9612	devCRE	rep2B1	d12	batch3	49	0.0196008
Btg1:chr10_9612	devCRE	rep2B1	d16	batch3	37	0.0136242
Btg1:chr10_9612	devCRE	rep2B1	d18	batch3	40	0.0259189
Btg1:chr10_9612	devCRE	rep2B2	d00	batch3	60	0.00920038
Btg1:chr10_9612	devCRE	rep2B2	d06	batch3	53	0.00403329
Btg1:chr10_9612	devCRE	rep2B2	d08	batch3	51	0.00406227
Btg1:chr10_9612	devCRE	rep2B2	d12	batch3	44	0.0127969
Btg1:chr10_9612	devCRE	rep2B2	d16	batch3	38	0.0147777
Btg1:chr10_9612	devCRE	rep2B2	d18	batch3	41	0.0295745
Btg1:chr10_9612	devCRE	rep2B2	d20	batch3	38	8.58429e-05
Btg1:chr10_9612	devCRE	repA	d00	batch1	175	0.030529
Btg1:chr10_9612	devCRE	repA	d02	batch2	163	0.0541219
Btg1:chr10_9612	devCRE	repA	d04	batch1	150	0.0250748
Btg1:chr10_9612	devCRE	repA	d06	batch2	163	0.0403575
Btg1:chr10_9612	devCRE	repA	d08	batch1	146	0.0322696
Btg1:chr10_9612	devCRE	repA	d10	batch2	147	0.0363614
Btg1:chr10_9612	devCRE	repA	d12	batch1	128	0.0182594
Btg1:chr10_9612	devCRE	repA	d14	batch2	128	0.0285926
Btg1:chr10_9612	devCRE	repA	d16	batch1	103	0.0268686
Btg1:chr10_9612	devCRE	repA	d16	batch2	116	0.0288044
Btg1:chr10_9612	devCRE	repA	d18	batch2	105	0.01607
Btg1:chr10_9612	devCRE	repA	d20	batch2	98	0.0427998
Btg1:chr10_9612	devCRE	repA	d21	batch2	86	0.0212812
Btg1:chr10_9612	devCRE	repB	d00	batch1	163	0.0217027
Btg1:chr10_9612	devCRE	repB	d02	batch2	181	0.0388821
Btg1:chr10_9612	devCRE	repB	d04	batch1	166	0.0328994
Btg1:chr10_9612	devCRE	repB	d06	batch2	175	0.0630204
Btg1:chr10_9612	devCRE	repB	d08	batch1	156	0.0431808
Btg1:chr10_9612	devCRE	repB	d10	batch2	162	0.0396059
Btg1:chr10_9612	devCRE	repB	d12	batch1	128	0.0193344
Btg1:chr10_9612	devCRE	repB	d14	batch2	152	0.0645168
Btg1:chr10_9612	devCRE	repB	d16	batch1	127	0.0365221
Btg1:chr10_9612	devCRE	repB	d16	batch2	150	0.0374546
Btg1:chr10_9612	devCRE	repB	d18	batch2	127	0.0340656
Btg1:chr10_9612	devCRE	repB	d20	batch2	121	0.0263521
Btg1:chr10_9612	devCRE	repB	d21	batch2	106	0.0416015
Btg1:chr10_9613	devCRE	rep2B1	d00	batch3	33	0.00873251
Btg1:chr10_9613	devCRE	rep2B1	d04	batch3	30	0.00435719
Btg1:chr10_9613	devCRE	rep2B1	d08	batch3	26	0.00246315
Btg1:chr10_9613	devCRE	rep2B1	d12	batch3	23	0.00463444
Btg1:chr10_9613	devCRE	rep2B1	d16	batch3	20	0.00176718
Btg1:chr10_9613	devCRE	rep2B1	d18	batch3	20	0.00642945
Btg1:chr10_9613	devCRE	rep2B2	d00	batch3	33	0.00815285
Btg1:chr10_9613	devCRE	rep2B2	d06	batch3	29	0.000970112
Btg1:chr10_9613	devCRE	rep2B2	d08	batch3	26	0.00153386
Btg1:chr10_9613	devCRE	rep2B2	d12	batch3	25	0.00298191
Btg1:chr10_9613	devCRE	rep2B2	d16	batch3	20	0.00818152
Btg1:chr10_9613	devCRE	rep2B2	d18	batch3	21	0.00442097
Btg1:chr10_9613	devCRE	rep2B2	d20	batch3	19	0.0118038
Btg1:chr10_9613	devCRE	repA	d00	batch1	75	0.0398629
Btg1:chr10_9613	devCRE	repA	d02	batch2	74	0.0305584
Btg1:chr10_9613	devCRE	repA	d04	batch1	70	0.0105817
Btg1:chr10_9613	devCRE	repA	d06	batch2	73	0.0285751
Btg1:chr10_9613	devCRE	repA	d08	batch1	66	0.016997
Btg1:chr10_9613	devCRE	repA	d10	batch2	68	0.0368645
Btg1:chr10_9613	devCRE	repA	d12	batch1	57	0.00593851
Btg1:chr10_9613	devCRE	repA	d14	batch2	66	0.0169742
Btg1:chr10_9613	devCRE	repA	d16	batch1	52	0.0248666
Btg1:chr10_9613	devCRE	repA	d16	batch2	59	0.0268825
Btg1:chr10_9613	devCRE	repA	d18	batch2	55	0.0161345
Btg1:chr10_9613	devCRE	repA	d20	batch2	53	0.01539
Btg1:chr10_9613	devCRE	repA	d21	batch2	46	0.0129983
Btg1:chr10_9613	devCRE	repB	d00	batch1	76	0.0252735
Btg1:chr10_9613	devCRE	repB	d02	batch2	80	0.0592283
Btg1:chr10_9613	devCRE	repB	d04	batch1	75	0.0299916
Btg1:chr10_9613	devCRE	repB	d06	batch2	76	0.0301315
Btg1:chr10_9613	devCRE	repB	d08	batch1	67	0.0424629
Btg1:chr10_9613	devCRE	repB	d10	batch2	71	0.0379534
Btg1:chr10_9613	devCRE	repB	d12	batch1	52	0.0256557
Btg1:chr10_9613	devCRE	repB	d14	batch2	69	0.0403558
Btg1:chr10_9613	devCRE	repB	d16	batch1	53	0.0257043
Btg1:chr10_9613	devCRE	repB	d16	batch2	58	0.0616259
Btg1:chr10_9613	devCRE	repB	d18	batch2	61	0.024791
Btg1:chr10_9613	devCRE	repB	d20	batch2	51	0.0393182
Btg1:chr10_9613	devCRE	repB	d21	batch2	46	0.0424337
Cdk5r1:chr11_12559	devCRE	rep2B1	d00	batch3	216	0.112813
Cdk5r1:chr11_12559	devCRE	rep2B1	d04	batch3	198	0.0954927
Cdk5r1:chr11_12559	devCRE	rep2B1	d08	batch3	183	0.0569815
Cdk5r1:chr11_12559	devCRE	rep2B1	d12	batch3	172	0.107914
Cdk5r1:chr11_12559	devCRE	rep2B1	d16	batch3	152	0.105713
Cdk5r1:chr11_12559	devCRE	rep2B1	d18	batch3	155	0.167138
Cdk5r1:chr11_12559	devCRE	rep2B2	d00	batch3	220	0.117274
Cdk5r1:chr11_12559	devCRE	rep2B2	d06	batch3	188	0.0670731
Cdk5r1:chr11_12559	devCRE	rep2B2	d08	batch3	181	0.0696593
Cdk5r1:chr11_12559	devCRE	rep2B2	d12	batch3	168	0.114762
Cdk5r1:chr11_12559	devCRE	rep2B2	d16	batch3	155	0.182636
Cdk5r1:chr11_12559	devCRE	rep2B2	d18	batch3	148	0.163838
Cdk5r1:chr11_12559	devCRE	rep2B2	d20	batch3	147	0.136209
Cdk5r1:chr11_12559	devCRE	repA	d00	batch1	438	0.166899
Cdk5r1:chr11_12559	devCRE	repA	d02	batch2	430	0.180296
Cdk5r1:chr11_12559	devCRE	repA	d04	batch1	419	0.161059
Cdk5r1:chr11_12559	devCRE	repA	d06	batch2	430	0.139592
Cdk5r1:chr11_12559	devCRE	repA	d08	batch1	409	0.117865
Cdk5r1:chr11_12559	devCRE	repA	d10	batch2	411	0.0971487
Cdk5r1:chr11_12559	devCRE	repA	d12	batch1	380	0.105714
Cdk5r1:chr11_12559	devCRE	repA	d14	batch2	396	0.0733781
Cdk5r1:chr11_12559	devCRE	repA	d16	batch1	345	0.12956
Cdk5r1:chr11_12559	devCRE	repA	d16	batch2	374	0.088626
Cdk5r1:chr11_12559	devCRE	repA	d18	batch2	323	0.0696365
Cdk5r1:chr11_12559	devCRE	repA	d20	batch2	322	0.0752607
Cdk5r1:chr11_12559	devCRE	repA	d21	batch2	284	0.0729442
Cdk5r1:chr11_12559	devCRE	repB	d00	batch1	434	0.147752
Cdk5r1:chr11_12559	devCRE	repB	d02	batch2	443	0.174993
Cdk5r1:chr11_12559	devCRE	repB	d04	batch1	432	0.171784
Cdk5r1:chr11_12559	devCRE	repB	d06	batch2	434	0.135713
Cdk5r1:chr11_12559	devCRE	repB	d08	batch1	421	0.133596
Cdk5r1:chr11_12559	devCRE	repB	d10	batch2	423	0.122132
Cdk5r1:chr11_12559	devCRE	repB	d12	batch1	359	0.14396
Cdk5r1:chr11_12559	devCRE	repB	d14	batch2	407	0.148294
Cdk5r1:chr11_12559	devCRE	repB	d16	batch1	354	0.200023
Cdk5r1:chr11_12559	devCRE	repB	d16	batch2	391	0.118674
Cdk5r1:chr11_12559	devCRE	repB	d18	batch2	355	0.0797372
Cdk5r1:chr11_12559	devCRE	repB	d20	batch2	354	0.111141
Cdk5r1:chr11_12559	devCRE	repB	d21	batch2	329	0.092164
Cdk5r1:chr11_12562	devCRE	rep2B1	d00	batch3	53	1.51894
Cdk5r1:chr11_12562	devCRE	rep2B1	d04	batch3	49	0.815843
Cdk5r1:chr11_12562	devCRE	rep2B1	d08	batch3	41	0.315825
Cdk5r1:chr11_12562	devCRE	rep2B1	d12	batch3	36	0.482704
Cdk5r1:chr11_12562	devCRE	rep2B1	d16	batch3	29	0.481063
Cdk5r1:chr11_12562	devCRE	rep2B1	d18	batch3	33	0.720384
Cdk5r1:chr11_12562	devCRE	rep2B2	d00	batch3	53	1.52104
Cdk5r1:chr11_12562	devCRE	rep2B2	d06	batch3	42	0.50357
Cdk5r1:chr11_12562	devCRE	rep2B2	d08	batch3	39	0.327224
Cdk5r1:chr11_12562	devCRE	rep2B2	d12	batch3	37	0.479936
Cdk5r1:chr11_12562	devCRE	rep2B2	d16	batch3	32	1.04924
Cdk5r1:chr11_12562	devCRE	rep2B2	d18	batch3	30	0.569564
Cdk5r1:chr11_12562	devCRE	rep2B2	d20	batch3	31	0.797127
Cdk5r1:chr11_12562	devCRE	repA	d00	batch1	123	1.23679
Cdk5r1:chr11_12562	devCRE	repA	d02	batch2	125	1.86878
Cdk5r1:chr11_12562	devCRE	repA	d04	batch1	116	1.08745
Cdk5r1:chr11_12562	devCRE	repA	d06	batch2	123	1.86555
Cdk5r1:chr11_12562	devCRE	repA	d08	batch1	106	1.1696
Cdk5r1:chr11_12562	devCRE	repA	d10	batch2	117	0.81529
Cdk5r1:chr11_12562	devCRE	repA	d12	batch1	99	0.696805
Cdk5r1:chr11_12562	devCRE	repA	d14	batch2	107	0.426523
Cdk5r1:chr11_12562	devCRE	repA	d16	batch1	92	0.870809
Cdk5r1:chr11_12562	devCRE	repA	d16	batch2	97	0.639785
Cdk5r1:chr11_12562	devCRE	repA	d18	batch2	78	0.351338
Cdk5r1:chr11_12562	devCRE	repA	d20	batch2	75	0.312541
Cdk5r1:chr11_12562	devCRE	repA	d21	batch2	66	0.561458
Cdk5r1:chr11_12562	devCRE	repB	d00	batch1	127	1.17236
Cdk5r1:chr11_12562	devCRE	repB	d02	batch2	128	1.75322
Cdk5r1:chr11_12562	devCRE	repB	d04	batch1	124	1.30412
Cdk5r1:chr11_12562	devCRE	repB	d06	batch2	122	1.27771
Cdk5r1:chr11_12562	devCRE	repB	d08	batch1	113	1.0029
Cdk5r1:chr11_12562	devCRE	repB	d10	batch2	118	0.923091
Cdk5r1:chr11_12562	devCRE	repB	d12	batch1	90	0.861823
Cdk5r1:chr11_12562	devCRE	repB	d14	batch2	107	1.14377
Cdk5r1:chr11_12562	devCRE	repB	d16	batch1	91	0.8519
Cdk5r1:chr11_12562	devCRE	repB	d16	batch2	106	1.11789
Cdk5r1:chr11_12562	devCRE	repB	d18	batch2	91	0.412734
Cdk5r1:chr11_12562	devCRE	repB	d20	batch2	94	0.642334
Cdk5r1:chr11_12562	devCRE	repB	d21	batch2	76	0.463039
Cdk5r1:chr11_12574	devCRE	rep2B1	d00	batch3	48	1.29551
Cdk5r1:chr11_12574	devCRE	rep2B1	d04	batch3	42	1.55823
Cdk5r1:chr11_12574	devCRE	rep2B1	d08	batch3	35	1.16807
Cdk5r1:chr11_12574	devCRE	rep2B1	d12	batch3	33	1.7681
Cdk5r1:chr11_12574	devCRE	rep2B1	d16	batch3	33	1.20022
Cdk5r1:chr11_12574	devCRE	rep2B1	d18	batch3	30	2.93513
Cdk5r1:chr11_12574	devCRE	rep2B2	d00	batch3	47	1.34033
Cdk5r1:chr11_12574	devCRE	rep2B2	d06	batch3	40	1.18047
Cdk5r1:chr11_12574	devCRE	rep2B2	d08	batch3	38	1.20027
Cdk5r1:chr11_12574	devCRE	rep2B2	d12	batch3	36	1.74337
Cdk5r1:chr11_12574	devCRE	rep2B2	d16	batch3	30	2.23261
Cdk5r1:chr11_12574	devCRE	rep2B2	d18	batch3	29	1.86066
Cdk5r1:chr11_12574	devCRE	rep2B2	d20	batch3	31	1.54253
Cdk5r1:chr11_12574	devCRE	repA	d00	batch1	121	1.0591
Cdk5r1:chr11_12574	devCRE	repA	d02	batch2	120	2.05096
Cdk5r1:chr11_12574	devCRE	repA	d04	batch1	112	1.734
Cdk5r1:chr11_12574	devCRE	repA	d06	batch2	119	2.52914
Cdk5r1:chr11_12574	devCRE	repA	d08	batch1	108	1.6204
Cdk5r1:chr11_12574	devCRE	repA	d10	batch2	113	1.50483
Cdk5r1:chr11_12574	devCRE	repA	d12	batch1	104	1.11738
Cdk5r1:chr11_12574	devCRE	repA	d14	batch2	103	0.878455
Cdk5r1:chr11_12574	devCRE	repA	d16	batch1	89	1.60725
Cdk5r1:chr11_12574	devCRE	repA	d16	batch2	94	1.16446
Cdk5r1:chr11_12574	devCRE	repA	d18	batch2	83	0.707134
Cdk5r1:chr11_12574	devCRE	repA	d20	batch2	88	0.835879
Cdk5r1:chr11_12574	devCRE	repA	d21	batch2	83	1.21176
Cdk5r1:chr11_12574	devCRE	repB	d00	batch1	121	1.00632
Cdk5r1:chr11_12574	devCRE	repB	d02	batch2	124	2.17243
Cdk5r1:chr11_12574	devCRE	repB	d04	batch1	116	1.86883
Cdk5r1:chr11_12574	devCRE	repB	d06	batch2	119	1.91992
Cdk5r1:chr11_12574	devCRE	repB	d08	batch1	109	1.74903
Cdk5r1:chr11_12574	devCRE	repB	d10	batch2	113	1.70752
Cdk5r1:chr11_12574	devCRE	repB	d12	batch1	99	1.58149
Cdk5r1:chr11_12574	devCRE	repB	d14	batch2	105	1.63725
Cdk5r1:chr11_12574	devCRE	repB	d16	batch1	88	1.32798
Cdk5r1:chr11_12574	devCRE	repB	d16	batch2	100	1.49687
Cdk5r1:chr11_12574	devCRE	repB	d18	batch2	97	0.685445
Cdk5r1:chr11_12574	devCRE	repB	d20	batch2	93	1.01495
Cdk5r1:chr11_12574	devCRE	repB	d21	batch2	80	0.636577
Cdk5r1:chr11_12575	devCRE	rep2B1	d00	batch3	113	0.0313082
Cdk5r1:chr11_12575	devCRE	rep2B1	d04	batch3	106	0.0165055
Cdk5r1:chr11_12575	devCRE	rep2B1	d08	batch3	97	0.0116928
Cdk5r1:chr11_12575	devCRE	rep2B1	d12	batch3	92	0.0220775
Cdk5r1:chr11_12575	devCRE	rep2B1	d16	batch3	77	0.0162628
Cdk5r1:chr11_12575	devCRE	rep2B1	d18	batch3	81	0.0497951
Cdk5r1:chr11_12575	devCRE	rep2B2	d00	batch3	115	0.025802
Cdk5r1:chr11_12575	devCRE	rep2B2	d06	batch3	102	0.0106359
Cdk5r1:chr11_12575	devCRE	rep2B2	d08	batch3	100	0.0150226
Cdk5r1:chr11_12575	devCRE	rep2B2	d12	batch3	89	0.0293898
Cdk5r1:chr11_12575	devCRE	rep2B2	d16	batch3	87	0.038458
Cdk5r1:chr11_12575	devCRE	rep2B2	d18	batch3	78	0.0678272
Cdk5r1:chr11_12575	devCRE	rep2B2	d20	batch3	72	0.0493716
Cdk5r1:chr11_12575	devCRE	repA	d00	batch1	245	0.0463104
Cdk5r1:chr11_12575	devCRE	repA	d02	batch2	243	0.063286
Cdk5r1:chr11_12575	devCRE	repA	d04	batch1	234	0.0422418
Cdk5r1:chr11_12575	devCRE	repA	d06	batch2	243	0.0760047
Cdk5r1:chr11_12575	devCRE	repA	d08	batch1	225	0.0490159
Cdk5r1:chr11_12575	devCRE	repA	d10	batch2	233	0.0384913
Cdk5r1:chr11_12575	devCRE	repA	d12	batch1	206	0.0244722
Cdk5r1:chr11_12575	devCRE	repA	d14	batch2	214	0.0301961
Cdk5r1:chr11_12575	devCRE	repA	d16	batch1	184	0.0390966
Cdk5r1:chr11_12575	devCRE	repA	d16	batch2	202	0.0303812
Cdk5r1:chr11_12575	devCRE	repA	d18	batch2	171	0.0242037
Cdk5r1:chr11_12575	devCRE	repA	d20	batch2	175	0.0233158
Cdk5r1:chr11_12575	devCRE	repA	d21	batch2	162	0.0321275
Cdk5r1:chr11_12575	devCRE	repB	d00	batch1	245	0.047657
Cdk5r1:chr11_12575	devCRE	repB	d02	batch2	249	0.0663717
Cdk5r1:chr11_12575	devCRE	repB	d04	batch1	246	0.0457186
Cdk5r1:chr11_12575	devCRE	repB	d06	batch2	246	0.0477601
Cdk5r1:chr11_12575	devCRE	repB	d08	batch1	227	0.0498707
Cdk5r1:chr11_12575	devCRE	repB	d10	batch2	237	0.0442702
Cdk5r1:chr11_12575	devCRE	repB	d12	batch1	202	0.0554069
Cdk5r1:chr11_12575	devCRE	repB	d14	batch2	222	0.0576874
Cdk5r1:chr11_12575	devCRE	repB	d16	batch1	206	0.059937
Cdk5r1:chr11_12575	devCRE	repB	d16	batch2	207	0.0460841
Cdk5r1:chr11_12575	devCRE	repB	d18	batch2	201	0.0255087
Cdk5r1:chr11_12575	devCRE	repB	d20	batch2	200	0.0292467
Cdk5r1:chr11_12575	devCRE	repB	d21	batch2	190	0.0353826
Cdk5r1:chr11_12582	devCRE	rep2B1	d00	batch3	83	0.0738227
Cdk5r1:chr11_12582	devCRE	rep2B1	d04	batch3	74	0.0845585
Cdk5r1:chr11_12582	devCRE	rep2B1	d08	batch3	68	0.0581017
Cdk5r1:chr11_12582	devCRE	rep2B1	d12	batch3	63	0.115151
Cdk5r1:chr11_12582	devCRE	rep2B1	d16	batch3	52	0.105237
Cdk5r1:chr11_12582	devCRE	rep2B1	d18	batch3	57	0.180206
Cdk5r1:chr11_12582	devCRE	rep2B2	d00	batch3	82	0.0707882
Cdk5r1:chr11_12582	devCRE	rep2B2	d06	batch3	72	0.0535945
Cdk5r1:chr11_12582	devCRE	rep2B2	d08	batch3	67	0.0653763
Cdk5r1:chr11_12582	devCRE	rep2B2	d12	batch3	61	0.131683
Cdk5r1:chr11_12582	devCRE	rep2B2	d16	batch3	57	0.305899
Cdk5r1:chr11_12582	devCRE	rep2B2	d18	batch3	52	0.332135
Cdk5r1:chr11_12582	devCRE	rep2B2	d20	batch3	52	0.316293
Cdk5r1:chr11_12582	devCRE	repA	d00	batch1	189	0.168884
Cdk5r1:chr11_12582	devCRE	repA	d02	batch2	191	0.22462
Cdk5r1:chr11_12582	devCRE	repA	d04	batch1	184	0.137301
Cdk5r1:chr11_12582	devCRE	repA	d06	batch2	186	0.136616
Cdk5r1:chr11_12582	devCRE	repA	d08	batch1	179	0.113967
Cdk5r1:chr11_12582	devCRE	repA	d10	batch2	184	0.117439
Cdk5r1:chr11_12582	devCRE	repA	d12	batch1	172	0.120113
Cdk5r1:chr11_12582	devCRE	repA	d14	batch2	171	0.108096
Cdk5r1:chr11_12582	devCRE	repA	d16	batch1	145	0.141424
Cdk5r1:chr11_12582	devCRE	repA	d16	batch2	161	0.128707
Cdk5r1:chr11_12582	devCRE	repA	d18	batch2	132	0.0714211
Cdk5r1:chr11_12582	devCRE	repA	d20	batch2	125	0.0979512
Cdk5r1:chr11_12582	devCRE	repA	d21	batch2	123	0.112294
Cdk5r1:chr11_12582	devCRE	repB	d00	batch1	193	0.1677
Cdk5r1:chr11_12582	devCRE	repB	d02	batch2	193	0.174246
Cdk5r1:chr11_12582	devCRE	repB	d04	batch1	192	0.155935
Cdk5r1:chr11_12582	devCRE	repB	d06	batch2	191	0.139247
Cdk5r1:chr11_12582	devCRE	repB	d08	batch1	185	0.132321
Cdk5r1:chr11_12582	devCRE	repB	d10	batch2	186	0.169367
Cdk5r1:chr11_12582	devCRE	repB	d12	batch1	150	0.143243
Cdk5r1:chr11_12582	devCRE	repB	d14	batch2	177	0.279533
Cdk5r1:chr11_12582	devCRE	repB	d16	batch1	161	0.248866
Cdk5r1:chr11_12582	devCRE	repB	d16	batch2	171	0.155818
Cdk5r1:chr11_12582	devCRE	repB	d18	batch2	162	0.0959142
Cdk5r1:chr11_12582	devCRE	repB	d20	batch2	157	0.158224
Cdk5r1:chr11_12582	devCRE	repB	d21	batch2	133	0.120143
Cdk5r1:chr11_12590	devCRE	rep2B1	d00	batch3	63	0.0104744
Cdk5r1:chr11_12590	devCRE	rep2B1	d04	batch3	60	0.00907945
Cdk5r1:chr11_12590	devCRE	rep2B1	d08	batch3	54	0.00649804
Cdk5r1:chr11_12590	devCRE	rep2B1	d12	batch3	52	0.0210964
Cdk5r1:chr11_12590	devCRE	rep2B1	d16	batch3	46	0.0130435
Cdk5r1:chr11_12590	devCRE	rep2B1	d18	batch3	46	0.0656958
Cdk5r1:chr11_12590	devCRE	rep2B2	d00	batch3	64	0.0137317
Cdk5r1:chr11_12590	devCRE	rep2B2	d06	batch3	57	0.0077731
Cdk5r1:chr11_12590	devCRE	rep2B2	d08	batch3	53	0.00749868
Cdk5r1:chr11_12590	devCRE	rep2B2	d12	batch3	51	0.0355627
Cdk5r1:chr11_12590	devCRE	rep2B2	d16	batch3	46	0.0348903
Cdk5r1:chr11_12590	devCRE	rep2B2	d18	batch3	41	0.0731781
Cdk5r1:chr11_12590	devCRE	rep2B2	d20	batch3	41	0.0712991
Cdk5r1:chr11_12590	devCRE	repA	d00	batch1	131	0.0338274
Cdk5r1:chr11_12590	devCRE	repA	d02	batch2	129	0.0376966
Cdk5r1:chr11_12590	devCRE	repA	d04	batch1	121	0.0249709
Cdk5r1:chr11_12590	devCRE	repA	d06	batch2	130	0.0618748
Cdk5r1:chr11_12590	devCRE	repA	d08	batch1	126	0.0246064
Cdk5r1:chr11_12590	devCRE	repA	d10	batch2	127	0.0416875
Cdk5r1:chr11_12590	devCRE	repA	d12	batch1	117	0.0218728
Cdk5r1:chr11_12590	devCRE	repA	d14	batch2	121	0.0271544
Cdk5r1:chr11_12590	devCRE	repA	d16	batch1	106	0.0174534
Cdk5r1:chr11_12590	devCRE	repA	d16	batch2	111	0.0265758
Cdk5r1:chr11_12590	devCRE	repA	d18	batch2	95	0.0204603
Cdk5r1:chr11_12590	devCRE	repA	d20	batch2	89	0.0257885
Cdk5r1:chr11_12590	devCRE	repA	d21	batch2	91	0.0176318
Cdk5r1:chr11_12590	devCRE	repB	d00	batch1	130	0.0288486
Cdk5r1:chr11_12590	devCRE	repB	d02	batch2	133	0.0437652
Cdk5r1:chr11_12590	devCRE	repB	d04	batch1	131	0.0278705
Cdk5r1:chr11_12590	devCRE	repB	d06	batch2	132	0.0423066
Cdk5r1:chr11_12590	devCRE	repB	d08	batch1	129	0.0417802
Cdk5r1:chr11_12590	devCRE	repB	d10	batch2	128	0.0370356
Cdk5r1:chr11_12590	devCRE	repB	d12	batch1	109	0.0345108
Cdk5r1:chr11_12590	devCRE	repB	d14	batch2	124	0.0556055
Cdk5r1:chr11_12590	devCRE	repB	d16	batch1	101	0.0521412
Cdk5r1:chr11_12590	devCRE	repB	d16	batch2	111	0.0432909
Cdk5r1:chr11_12590	devCRE	repB	d18	batch2	112	0.0242518
Cdk5r1:chr11_12590	devCRE	repB	d20	batch2	106	0.0342903
Cdk5r1:chr11_12590	devCRE	repB	d21	batch2	90	0.0223494
Cdk5r1:chr11_12595	devCRE	rep2B1	d00	batch3	65	0.00717944
Cdk5r1:chr11_12595	devCRE	rep2B1	d04	batch3	60	0.00226021
Cdk5r1:chr11_12595	devCRE	rep2B1	d08	batch3	54	0.000466575
Cdk5r1:chr11_12595	devCRE	rep2B1	d12	batch3	50	0.00936317
Cdk5r1:chr11_12595	devCRE	rep2B1	d16	batch3	42	0.00492737
Cdk5r1:chr11_12595	devCRE	rep2B1	d18	batch3	42	0.0318068
Cdk5r1:chr11_12595	devCRE	rep2B2	d00	batch3	65	0.00803973
Cdk5r1:chr11_12595	devCRE	rep2B2	d06	batch3	55	0.000942907
Cdk5r1:chr11_12595	devCRE	rep2B2	d08	batch3	51	0.00225981
Cdk5r1:chr11_12595	devCRE	rep2B2	d12	batch3	45	0.00428785
Cdk5r1:chr11_12595	devCRE	rep2B2	d16	batch3	41	0.00415061
Cdk5r1:chr11_12595	devCRE	rep2B2	d18	batch3	39	0.00958273
Cdk5r1:chr11_12595	devCRE	rep2B2	d20	batch3	40	0.0165678
Cdk5r1:chr11_12595	devCRE	repA	d00	batch1	140	0.0244569
Cdk5r1:chr11_12595	devCRE	repA	d02	batch2	138	0.0361354
Cdk5r1:chr11_12595	devCRE	repA	d04	batch1	132	0.0182109
Cdk5r1:chr11_12595	devCRE	repA	d06	batch2	137	0.0340815
Cdk5r1:chr11_12595	devCRE	repA	d08	batch1	125	0.0181682
Cdk5r1:chr11_12595	devCRE	repA	d10	batch2	131	0.0256945
Cdk5r1:chr11_12595	devCRE	repA	d12	batch1	111	0.0112324
Cdk5r1:chr11_12595	devCRE	repA	d14	batch2	123	0.0199213
Cdk5r1:chr11_12595	devCRE	repA	d16	batch1	98	0.0169148
Cdk5r1:chr11_12595	devCRE	repA	d16	batch2	114	0.0168709
Cdk5r1:chr11_12595	devCRE	repA	d18	batch2	104	0.0106108
Cdk5r1:chr11_12595	devCRE	repA	d20	batch2	92	0.0199774
Cdk5r1:chr11_12595	devCRE	repA	d21	batch2	77	0.0290778
Cdk5r1:chr11_12595	devCRE	repB	d00	batch1	138	0.0216292
Cdk5r1:chr11_12595	devCRE	repB	d02	batch2	142	0.0287155
Cdk5r1:chr11_12595	devCRE	repB	d04	batch1	135	0.0276757
Cdk5r1:chr11_12595	devCRE	repB	d06	batch2	136	0.0285672
Cdk5r1:chr11_12595	devCRE	repB	d08	batch1	127	0.0258154
Cdk5r1:chr11_12595	devCRE	repB	d10	batch2	131	0.0247795
Cdk5r1:chr11_12595	devCRE	repB	d12	batch1	101	0.033557
Cdk5r1:chr11_12595	devCRE	repB	d14	batch2	120	0.0413359
Cdk5r1:chr11_12595	devCRE	repB	d16	batch1	103	0.0190902
Cdk5r1:chr11_12595	devCRE	repB	d16	batch2	110	0.0312822
Cdk5r1:chr11_12595	devCRE	repB	d18	batch2	101	0.0189168
Cdk5r1:chr11_12595	devCRE	repB	d20	batch2	104	0.0190151
Cdk5r1:chr11_12595	devCRE	repB	d21	batch2	80	0.0230274
Cited2:chr10_1239	devCRE	rep2B1	d00	batch3	27	0.0109086
Cited2:chr10_1239	devCRE	rep2B1	d04	batch3	24	0.00337489
Cited2:chr10_1239	devCRE	rep2B1	d08	batch3	25	0.00298015
Cited2:chr10_1239	devCRE	rep2B1	d12	batch3	23	0.0151458
Cited2:chr10_1239	devCRE	rep2B1	d16	batch3	20	0.0170324
Cited2:chr10_1239	devCRE	rep2B1	d18	batch3	18	0.0521295
Cited2:chr10_1239	devCRE	rep2B2	d00	batch3	27	0.0109634
Cited2:chr10_1239	devCRE	rep2B2	d06	batch3	25	0.00198219
Cited2:chr10_1239	devCRE	rep2B2	d08	batch3	22	0.000574667
Cited2:chr10_1239	devCRE	rep2B2	d12	batch3	20	0.0262151
Cited2:chr10_1239	devCRE	rep2B2	d16	batch3	19	0.00945555
Cited2:chr10_1239	devCRE	rep2B2	d18	batch3	15	0.0539667
Cited2:chr10_1239	devCRE	rep2B2	d20	batch3	19	0.0660293
Cited2:chr10_1239	devCRE	repA	d00	batch1	64	0.0337422
Cited2:chr10_1239	devCRE	repA	d02	batch2	70	0.0336791
Cited2:chr10_1239	devCRE	repA	d04	batch1	61	0.0118134
Cited2:chr10_1239	devCRE	repA	d06	batch2	64	0.0476466
Cited2:chr10_1239	devCRE	repA	d08	batch1	62	0.0390034
Cited2:chr10_1239	devCRE	repA	d10	batch2	62	0.0220627
Cited2:chr10_1239	devCRE	repA	d12	batch1	58	0.0399489
Cited2:chr10_1239	devCRE	repA	d14	batch2	57	0.0283762
Cited2:chr10_1239	devCRE	repA	d16	batch1	54	0.0935645
Cited2:chr10_1239	devCRE	repA	d16	batch2	56	0.0820894
Cited2:chr10_1239	devCRE	repA	d18	batch2	45	0.0326705
Cited2:chr10_1239	devCRE	repA	d20	batch2	45	0.0305423
Cited2:chr10_1239	devCRE	repA	d21	batch2	46	0.0245227
Cited2:chr10_1239	devCRE	repB	d00	batch1	69	0.0137165
Cited2:chr10_1239	devCRE	repB	d02	batch2	67	0.0375944
Cited2:chr10_1239	devCRE	repB	d04	batch1	63	0.0202328
Cited2:chr10_1239	devCRE	repB	d06	batch2	65	0.0447478
Cited2:chr10_1239	devCRE	repB	d08	batch1	57	0.0216932
Cited2:chr10_1239	devCRE	repB	d10	batch2	62	0.0288903
Cited2:chr10_1239	devCRE	repB	d12	batch1	49	0.0992087
Cited2:chr10_1239	devCRE	repB	d14	batch2	56	0.159821
Cited2:chr10_1239	devCRE	repB	d16	batch1	48	0.110169
Cited2:chr10_1239	devCRE	repB	d16	batch2	49	0.258746
Cited2:chr10_1239	devCRE	repB	d18	batch2	47	0.0597545
Cited2:chr10_1239	devCRE	repB	d20	batch2	48	0.0197283
Cited2:chr10_1239	devCRE	repB	d21	batch2	44	0.152868
Cited2:chr10_1246	devCRE	rep2B1	d00	batch3	30	0.00765742
Cited2:chr10_1246	devCRE	rep2B1	d04	batch3	27	0.00657094
Cited2:chr10_1246	devCRE	rep2B1	d08	batch3	25	0.0028104
Cited2:chr10_1246	devCRE	rep2B1	d12	batch3	22	0.00597407
Cited2:chr10_1246	devCRE	rep2B1	d16	batch3	19	0.00457666
Cited2:chr10_1246	devCRE	rep2B1	d18	batch3	18	0.00632906
Cited2:chr10_1246	devCRE	rep2B2	d00	batch3	30	0.00491876
Cited2:chr10_1246	devCRE	rep2B2	d06	batch3	25	0.00248978
Cited2:chr10_1246	devCRE	rep2B2	d08	batch3	23	0.00273674
Cited2:chr10_1246	devCRE	rep2B2	d12	batch3	21	0.00224158
Cited2:chr10_1246	devCRE	rep2B2	d16	batch3	21	0.0021171
Cited2:chr10_1246	devCRE	rep2B2	d18	batch3	21	0.0224182
Cited2:chr10_1246	devCRE	rep2B2	d20	batch3	20	0.0231694
Cited2:chr10_1246	devCRE	repA	d00	batch1	80	0.0246251
Cited2:chr10_1246	devCRE	repA	d02	batch2	85	0.0338023
Cited2:chr10_1246	devCRE	repA	d04	batch1	76	0.00925962
Cited2:chr10_1246	devCRE	repA	d06	batch2	79	0.0406817
Cited2:chr10_1246	devCRE	repA	d08	batch1	69	0.0227087
Cited2:chr10_1246	devCRE	repA	d10	batch2	75	0.0197064
Cited2:chr10_1246	devCRE	repA	d12	batch1	67	0.00902603
Cited2:chr10_1246	devCRE	repA	d14	batch2	66	0.0174058
Cited2:chr10_1246	devCRE	repA	d16	batch1	59	0.0140185
Cited2:chr10_1246	devCRE	repA	d16	batch2	65	0.0190508
Cited2:chr10_1246	devCRE	repA	d18	batch2	57	0.0217291
Cited2:chr10_1246	devCRE	repA	d20	batch2	54	0.0163739
Cited2:chr10_1246	devCRE	repA	d21	batch2	37	0.0223097
Cited2:chr10_1246	devCRE	repB	d00	batch1	79	0.0109723
Cited2:chr10_1246	devCRE	repB	d02	batch2	83	0.0341109
Cited2:chr10_1246	devCRE	repB	d04	batch1	79	0.032145
Cited2:chr10_1246	devCRE	repB	d06	batch2	81	0.0440567
Cited2:chr10_1246	devCRE	repB	d08	batch1	70	0.0414006
Cited2:chr10_1246	devCRE	repB	d10	batch2	77	0.0294964
Cited2:chr10_1246	devCRE	repB	d12	batch1	59	0.0103402
Cited2:chr10_1246	devCRE	repB	d14	batch2	75	0.0263967
Cited2:chr10_1246	devCRE	repB	d16	batch1	59	0.0645728
Cited2:chr10_1246	devCRE	repB	d16	batch2	64	0.0475965
Cited2:chr10_1246	devCRE	repB	d18	batch2	60	0.0186728
Cited2:chr10_1246	devCRE	repB	d20	batch2	57	0.0207689
Cited2:chr10_1246	devCRE	repB	d21	batch2	49	0.0284706
Cited2:chr10_1248	devCRE	rep2B1	d00	batch3	47	0.0264781
Cited2:chr10_1248	devCRE	rep2B1	d04	batch3	43	0.0176727
Cited2:chr10_1248	devCRE	rep2B1	d08	batch3	41	0.00865216
Cited2:chr10_1248	devCRE	rep2B1	d12	batch3	36	0.0263614
Cited2:chr10_1248	devCRE	rep2B1	d16	batch3	31	0.013893
Cited2:chr10_1248	devCRE	rep2B1	d18	batch3	30	0.044664
Cited2:chr10_1248	devCRE	rep2B2	d00	batch3	48	0.0230902
Cited2:chr10_1248	devCRE	rep2B2	d06	batch3	39	0.0187207
Cited2:chr10_1248	devCRE	rep2B2	d08	batch3	39	0.0148332
Cited2:chr10_1248	devCRE	rep2B2	d12	batch3	37	0.0672387
Cited2:chr10_1248	devCRE	rep2B2	d16	batch3	35	0.192832
Cited2:chr10_1248	devCRE	rep2B2	d18	batch3	29	0.0438388
Cited2:chr10_1248	devCRE	rep2B2	d20	batch3	27	0.06825
Cited2:chr10_1248	devCRE	repA	d00	batch1	139	0.028488
Cited2:chr10_1248	devCRE	repA	d02	batch2	136	0.0328921
Cited2:chr10_1248	devCRE	repA	d04	batch1	129	0.0123055
Cited2:chr10_1248	devCRE	repA	d06	batch2	136	0.0381018
Cited2:chr10_1248	devCRE	repA	d08	batch1	127	0.0266976
Cited2:chr10_1248	devCRE	repA	d10	batch2	126	0.027348
Cited2:chr10_1248	devCRE	repA	d12	batch1	116	0.0113489
Cited2:chr10_1248	devCRE	repA	d14	batch2	118	0.0201934
Cited2:chr10_1248	devCRE	repA	d16	batch1	94	0.0240722
Cited2:chr10_1248	devCRE	repA	d16	batch2	108	0.0206009
Cited2:chr10_1248	devCRE	repA	d18	batch2	92	0.0112448
Cited2:chr10_1248	devCRE	repA	d20	batch2	90	0.0174454
Cited2:chr10_1248	devCRE	repA	d21	batch2	85	0.0245614
Cited2:chr10_1248	devCRE	repB	d00	batch1	136	0.0150503
Cited2:chr10_1248	devCRE	repB	d02	batch2	142	0.0361076
Cited2:chr10_1248	devCRE	repB	d04	batch1	134	0.0226223
Cited2:chr10_1248	devCRE	repB	d06	batch2	140	0.0428422
Cited2:chr10_1248	devCRE	repB	d08	batch1	126	0.0440248
Cited2:chr10_1248	devCRE	repB	d10	batch2	126	0.0409405
Cited2:chr10_1248	devCRE	repB	d12	batch1	93	0.0480977
Cited2:chr10_1248	devCRE	repB	d14	batch2	114	0.0440373
Cited2:chr10_1248	devCRE	repB	d16	batch1	104	0.0365449
Cited2:chr10_1248	devCRE	repB	d16	batch2	107	0.0435129
Cited2:chr10_1248	devCRE	repB	d18	batch2	95	0.0243599
Cited2:chr10_1248	devCRE	repB	d20	batch2	94	0.0250649
Cited2:chr10_1248	devCRE	repB	d21	batch2	75	0.0384421
Cited2:chr10_1253	devCRE	rep2B1	d00	batch3	32	0.0266644
Cited2:chr10_1253	devCRE	rep2B1	d04	batch3	30	0.0279365
Cited2:chr10_1253	devCRE	rep2B1	d08	batch3	27	0.00905194
Cited2:chr10_1253	devCRE	rep2B1	d12	batch3	26	0.0123458
Cited2:chr10_1253	devCRE	rep2B1	d16	batch3	24	0.0140931
Cited2:chr10_1253	devCRE	rep2B1	d18	batch3	24	0.015568
Cited2:chr10_1253	devCRE	rep2B2	d00	batch3	31	0.0334454
Cited2:chr10_1253	devCRE	rep2B2	d06	batch3	30	0.0189406
Cited2:chr10_1253	devCRE	rep2B2	d08	batch3	27	0.0147468
Cited2:chr10_1253	devCRE	rep2B2	d12	batch3	27	0.0185887
Cited2:chr10_1253	devCRE	rep2B2	d16	batch3	23	0.0289919
Cited2:chr10_1253	devCRE	rep2B2	d18	batch3	24	0.018871
Cited2:chr10_1253	devCRE	rep2B2	d20	batch3	22	0.0105032
Cited2:chr10_1253	devCRE	repA	d00	batch1	81	0.100909
Cited2:chr10_1253	devCRE	repA	d02	batch2	81	0.112952
Cited2:chr10_1253	devCRE	repA	d04	batch1	78	0.0817491
Cited2:chr10_1253	devCRE	repA	d06	batch2	83	0.0776974
Cited2:chr10_1253	devCRE	repA	d08	batch1	74	0.0605249
Cited2:chr10_1253	devCRE	repA	d10	batch2	81	0.0758409
Cited2:chr10_1253	devCRE	repA	d12	batch1	66	0.0441268
Cited2:chr10_1253	devCRE	repA	d14	batch2	71	0.053901
Cited2:chr10_1253	devCRE	repA	d16	batch1	64	0.0889366
Cited2:chr10_1253	devCRE	repA	d16	batch2	67	0.0833594
Cited2:chr10_1253	devCRE	repA	d18	batch2	60	0.0460401
Cited2:chr10_1253	devCRE	repA	d20	batch2	56	0.0345916
Cited2:chr10_1253	devCRE	repA	d21	batch2	51	0.0673153
Cited2:chr10_1253	devCRE	repB	d00	batch1	85	0.120867
Cited2:chr10_1253	devCRE	repB	d02	batch2	86	0.0849285
Cited2:chr10_1253	devCRE	repB	d04	batch1	81	0.0583177
Cited2:chr10_1253	devCRE	repB	d06	batch2	85	0.0647124
Cited2:chr10_1253	devCRE	repB	d08	batch1	76	0.0602893
Cited2:chr10_1253	devCRE	repB	d10	batch2	78	0.0704271
Cited2:chr10_1253	devCRE	repB	d12	batch1	68	0.0654232
Cited2:chr10_1253	devCRE	repB	d14	batch2	72	0.0884879
Cited2:chr10_1253	devCRE	repB	d16	batch1	59	0.0472512
Cited2:chr10_1253	devCRE	repB	d16	batch2	60	0.0523161
Cited2:chr10_1253	devCRE	repB	d18	batch2	52	0.0630715
Cited2:chr10_1253	devCRE	repB	d20	batch2	56	0.0436755
Cited2:chr10_1253	devCRE	repB	d21	batch2	49	0.0372852
Cited2:chr10_1254	devCRE	rep2B1	d00	batch3	62	0.560501
Cited2:chr10_1254	devCRE	rep2B1	d04	batch3	56	0.241466
Cited2:chr10_1254	devCRE	rep2B1	d08	batch3	50	0.230148
Cited2:chr10_1254	devCRE	rep2B1	d12	batch3	45	0.444617
Cited2:chr10_1254	devCRE	rep2B1	d16	batch3	42	0.45095
Cited2:chr10_1254	devCRE	rep2B1	d18	batch3	38	0.863061
Cited2:chr10_1254	devCRE	rep2B2	d00	batch3	59	0.586408
Cited2:chr10_1254	devCRE	rep2B2	d06	batch3	51	0.198654
Cited2:chr10_1254	devCRE	rep2B2	d08	batch3	49	0.21589
Cited2:chr10_1254	devCRE	rep2B2	d12	batch3	49	0.417096
Cited2:chr10_1254	devCRE	rep2B2	d16	batch3	43	0.573424
Cited2:chr10_1254	devCRE	rep2B2	d18	batch3	38	0.733269
Cited2:chr10_1254	devCRE	rep2B2	d20	batch3	40	0.628626
Cited2:chr10_1254	devCRE	repA	d00	batch1	142	0.712218
Cited2:chr10_1254	devCRE	repA	d02	batch2	145	0.577315
Cited2:chr10_1254	devCRE	repA	d04	batch1	135	0.545958
Cited2:chr10_1254	devCRE	repA	d06	batch2	145	0.541691
Cited2:chr10_1254	devCRE	repA	d08	batch1	132	0.376129
Cited2:chr10_1254	devCRE	repA	d10	batch2	141	0.444093
Cited2:chr10_1254	devCRE	repA	d12	batch1	119	0.447762
Cited2:chr10_1254	devCRE	repA	d14	batch2	137	0.294715
Cited2:chr10_1254	devCRE	repA	d16	batch1	106	0.50204
Cited2:chr10_1254	devCRE	repA	d16	batch2	117	0.339057
Cited2:chr10_1254	devCRE	repA	d18	batch2	108	0.28108
Cited2:chr10_1254	devCRE	repA	d20	batch2	101	0.180189
Cited2:chr10_1254	devCRE	repA	d21	batch2	85	0.393314
Cited2:chr10_1254	devCRE	repB	d00	batch1	144	0.659569
Cited2:chr10_1254	devCRE	repB	d02	batch2	147	0.565956
Cited2:chr10_1254	devCRE	repB	d04	batch1	143	0.526749
Cited2:chr10_1254	devCRE	repB	d06	batch2	146	0.483135
Cited2:chr10_1254	devCRE	repB	d08	batch1	135	0.413496
Cited2:chr10_1254	devCRE	repB	d10	batch2	139	0.428951
Cited2:chr10_1254	devCRE	repB	d12	batch1	118	0.461294
Cited2:chr10_1254	devCRE	repB	d14	batch2	133	0.508059
Cited2:chr10_1254	devCRE	repB	d16	batch1	118	0.60811
Cited2:chr10_1254	devCRE	repB	d16	batch2	132	0.502017
Cited2:chr10_1254	devCRE	repB	d18	batch2	120	0.362542
Cited2:chr10_1254	devCRE	repB	d20	batch2	118	0.26563
Cited2:chr10_1254	devCRE	repB	d21	batch2	108	0.187574
Cited2:chr10_1267	devCRE	rep2B1	d00	batch3	87	0.0140769
Cited2:chr10_1267	devCRE	rep2B1	d04	batch3	80	0.0113217
Cited2:chr10_1267	devCRE	rep2B1	d08	batch3	76	0.0125211
Cited2:chr10_1267	devCRE	rep2B1	d12	batch3	66	0.0191484
Cited2:chr10_1267	devCRE	rep2B1	d16	batch3	60	0.0107497
Cited2:chr10_1267	devCRE	rep2B1	d18	batch3	61	0.0295492
Cited2:chr10_1267	devCRE	rep2B2	d00	batch3	88	0.0144456
Cited2:chr10_1267	devCRE	rep2B2	d06	batch3	75	0.0100394
Cited2:chr10_1267	devCRE	rep2B2	d08	batch3	73	0.0100804
Cited2:chr10_1267	devCRE	rep2B2	d12	batch3	67	0.0181928
Cited2:chr10_1267	devCRE	rep2B2	d16	batch3	63	0.0344648
Cited2:chr10_1267	devCRE	rep2B2	d18	batch3	59	0.0625078
Cited2:chr10_1267	devCRE	rep2B2	d20	batch3	58	0.0123176
Cited2:chr10_1267	devCRE	repA	d00	batch1	202	0.0313732
Cited2:chr10_1267	devCRE	repA	d02	batch2	209	0.0336544
Cited2:chr10_1267	devCRE	repA	d04	batch1	197	0.0168439
Cited2:chr10_1267	devCRE	repA	d06	batch2	203	0.0423286
Cited2:chr10_1267	devCRE	repA	d08	batch1	190	0.0277875
Cited2:chr10_1267	devCRE	repA	d10	batch2	197	0.023711
Cited2:chr10_1267	devCRE	repA	d12	batch1	174	0.0106025
Cited2:chr10_1267	devCRE	repA	d14	batch2	184	0.0236773
Cited2:chr10_1267	devCRE	repA	d16	batch1	156	0.0258535
Cited2:chr10_1267	devCRE	repA	d16	batch2	173	0.0285013
Cited2:chr10_1267	devCRE	repA	d18	batch2	138	0.0161807
Cited2:chr10_1267	devCRE	repA	d20	batch2	142	0.0187427
Cited2:chr10_1267	devCRE	repA	d21	batch2	119	0.0366224
Cited2:chr10_1267	devCRE	repB	d00	batch1	208	0.0187698
Cited2:chr10_1267	devCRE	repB	d02	batch2	211	0.033891
Cited2:chr10_1267	devCRE	repB	d04	batch1	202	0.0286039
Cited2:chr10_1267	devCRE	repB	d06	batch2	208	0.0338943
Cited2:chr10_1267	devCRE	repB	d08	batch1	187	0.0307801
Cited2:chr10_1267	devCRE	repB	d10	batch2	204	0.0317894
Cited2:chr10_1267	devCRE	repB	d12	batch1	158	0.024492
Cited2:chr10_1267	devCRE	repB	d14	batch2	178	0.0578363
Cited2:chr10_1267	devCRE	repB	d16	batch1	155	0.0344177
Cited2:chr10_1267	devCRE	repB	d16	batch2	177	0.0382376
Cited2:chr10_1267	devCRE	repB	d18	batch2	152	0.0167148
Cited2:chr10_1267	devCRE	repB	d20	batch2	156	0.023415
Cited2:chr10_1267	devCRE	repB	d21	batch2	141	0.024454
Cited2:chr10_1270	devCRE	rep2B1	d00	batch3	25	0.00778195
Cited2:chr10_1270	devCRE	rep2B1	d04	batch3	25	0.00442995
Cited2:chr10_1270	devCRE	rep2B1	d08	batch3	23	0.00181665
Cited2:chr10_1270	devCRE	rep2B1	d12	batch3	22	0.000675819
Cited2:chr10_1270	devCRE	rep2B1	d16	batch3	20	0.00470944
Cited2:chr10_1270	devCRE	rep2B1	d18	batch3	21	0.0108968
Cited2:chr10_1270	devCRE	rep2B2	d00	batch3	26	0.0166447
Cited2:chr10_1270	devCRE	rep2B2	d06	batch3	23	0.00562314
Cited2:chr10_1270	devCRE	rep2B2	d08	batch3	22	0.00301026
Cited2:chr10_1270	devCRE	rep2B2	d12	batch3	21	0.00386219
Cited2:chr10_1270	devCRE	rep2B2	d16	batch3	20	0.014241
Cited2:chr10_1270	devCRE	rep2B2	d18	batch3	20	0.0231642
Cited2:chr10_1270	devCRE	rep2B2	d20	batch3	21	0.0159396
Cited2:chr10_1270	devCRE	repA	d00	batch1	58	0.0277818
Cited2:chr10_1270	devCRE	repA	d02	batch2	58	0.0319713
Cited2:chr10_1270	devCRE	repA	d04	batch1	53	0.0180121
Cited2:chr10_1270	devCRE	repA	d06	batch2	56	0.0415937
Cited2:chr10_1270	devCRE	repA	d08	batch1	51	0.0403716
Cited2:chr10_1270	devCRE	repA	d10	batch2	54	0.0367108
Cited2:chr10_1270	devCRE	repA	d12	batch1	48	0.00746343
Cited2:chr10_1270	devCRE	repA	d14	batch2	49	0.0238212
Cited2:chr10_1270	devCRE	repA	d16	batch1	42	0.010072
Cited2:chr10_1270	devCRE	repA	d16	batch2	49	0.0200186
Cited2:chr10_1270	devCRE	repA	d18	batch2	43	0.0160549
Cited2:chr10_1270	devCRE	repA	d20	batch2	34	0.0290483
Cited2:chr10_1270	devCRE	repA	d21	batch2	33	0.0232757
Cited2:chr10_1270	devCRE	repB	d00	batch1	58	0.0215383
Cited2:chr10_1270	devCRE	repB	d02	batch2	59	0.03078
Cited2:chr10_1270	devCRE	repB	d04	batch1	57	0.0195651
Cited2:chr10_1270	devCRE	repB	d06	batch2	59	0.0238865
Cited2:chr10_1270	devCRE	repB	d08	batch1	55	0.0256472
Cited2:chr10_1270	devCRE	repB	d10	batch2	54	0.0421909
Cited2:chr10_1270	devCRE	repB	d12	batch1	47	0.0156797
Cited2:chr10_1270	devCRE	repB	d14	batch2	54	0.0582304
Cited2:chr10_1270	devCRE	repB	d16	batch1	45	0.00943204
Cited2:chr10_1270	devCRE	repB	d16	batch2	46	0.0284423
Cited2:chr10_1270	devCRE	repB	d18	batch2	40	0.0166502
Cited2:chr10_1270	devCRE	repB	d20	batch2	48	0.0286975
Cited2:chr10_1270	devCRE	repB	d21	batch2	36	0.024072
Col1a1:chr11_15258	devCRE	rep2B1	d00	batch3	78	0.0301224
Col1a1:chr11_15258	devCRE	rep2B1	d04	batch3	72	0.0203977
Col1a1:chr11_15258	devCRE	rep2B1	d08	batch3	69	0.0311663
Col1a1:chr11_15258	devCRE	rep2B1	d12	batch3	59	0.0307663
Col1a1:chr11_15258	devCRE	rep2B1	d16	batch3	49	0.0593985
Col1a1:chr11_15258	devCRE	rep2B1	d18	batch3	56	0.0969634
Col1a1:chr11_15258	devCRE	rep2B2	d00	batch3	77	0.0302746
Col1a1:chr11_15258	devCRE	rep2B2	d06	batch3	68	0.0304609
Col1a1:chr11_15258	devCRE	rep2B2	d08	batch3	66	0.0273037
Col1a1:chr11_15258	devCRE	rep2B2	d12	batch3	60	0.0825607
Col1a1:chr11_15258	devCRE	rep2B2	d16	batch3	49	0.0970766
Col1a1:chr11_15258	devCRE	rep2B2	d18	batch3	48	0.118472
Col1a1:chr11_15258	devCRE	rep2B2	d20	batch3	49	0.103419
Col1a1:chr11_15258	devCRE	repA	d00	batch1	173	0.0440162
Col1a1:chr11_15258	devCRE	repA	d02	batch2	171	0.0520052
Col1a1:chr11_15258	devCRE	repA	d04	batch1	165	0.0531208
Col1a1:chr11_15258	devCRE	repA	d06	batch2	173	0.0515521
Col1a1:chr11_15258	devCRE	repA	d08	batch1	158	0.045392
Col1a1:chr11_15258	devCRE	repA	d10	batch2	166	0.0472906
Col1a1:chr11_15258	devCRE	repA	d12	batch1	149	0.0362764
Col1a1:chr11_15258	devCRE	repA	d14	batch2	152	0.0264225
Col1a1:chr11_15258	devCRE	repA	d16	batch1	130	0.0417303
Col1a1:chr11_15258	devCRE	repA	d16	batch2	147	0.04334
Col1a1:chr11_15258	devCRE	repA	d18	batch2	124	0.0178965
Col1a1:chr11_15258	devCRE	repA	d20	batch2	115	0.0257335
Col1a1:chr11_15258	devCRE	repA	d21	batch2	116	0.0217334
Col1a1:chr11_15258	devCRE	repB	d00	batch1	174	0.0513575
Col1a1:chr11_15258	devCRE	repB	d02	batch2	176	0.0535493
Col1a1:chr11_15258	devCRE	repB	d04	batch1	171	0.0501683
Col1a1:chr11_15258	devCRE	repB	d06	batch2	174	0.0498724
Col1a1:chr11_15258	devCRE	repB	d08	batch1	157	0.0580606
Col1a1:chr11_15258	devCRE	repB	d10	batch2	166	0.0622349
Col1a1:chr11_15258	devCRE	repB	d12	batch1	135	0.0507123
Col1a1:chr11_15258	devCRE	repB	d14	batch2	154	0.0527154
Col1a1:chr11_15258	devCRE	repB	d16	batch1	136	0.0627886
Col1a1:chr11_15258	devCRE	repB	d16	batch2	146	0.0395656
Col1a1:chr11_15258	devCRE	repB	d18	batch2	135	0.0276566
Col1a1:chr11_15258	devCRE	repB	d20	batch2	134	0.0395222
Col1a1:chr11_15258	devCRE	repB	d21	batch2	111	0.0329329
Col1a1:chr11_15259	devCRE	rep2B1	d00	batch3	78	0.0162702
Col1a1:chr11_15259	devCRE	rep2B1	d04	batch3	73	0.017131
Col1a1:chr11_15259	devCRE	rep2B1	d08	batch3	68	0.00977769
Col1a1:chr11_15259	devCRE	rep2B1	d12	batch3	62	0.0183485
Col1a1:chr11_15259	devCRE	rep2B1	d16	batch3	53	0.0227736
Col1a1:chr11_15259	devCRE	rep2B1	d18	batch3	53	0.0337389
Col1a1:chr11_15259	devCRE	rep2B2	d00	batch3	81	0.0192682
Col1a1:chr11_15259	devCRE	rep2B2	d06	batch3	66	0.0105113
Col1a1:chr11_15259	devCRE	rep2B2	d08	batch3	67	0.0131418
Col1a1:chr11_15259	devCRE	rep2B2	d12	batch3	65	0.0198382
Col1a1:chr11_15259	devCRE	rep2B2	d16	batch3	56	0.070861
Col1a1:chr11_15259	devCRE	rep2B2	d18	batch3	55	0.0482567
Col1a1:chr11_15259	devCRE	rep2B2	d20	batch3	52	0.047523
Col1a1:chr11_15259	devCRE	repA	d00	batch1	175	0.0772794
Col1a1:chr11_15259	devCRE	repA	d02	batch2	176	0.0863038
Col1a1:chr11_15259	devCRE	repA	d04	batch1	166	0.0573446
Col1a1:chr11_15259	devCRE	repA	d06	batch2	170	0.0605446
Col1a1:chr11_15259	devCRE	repA	d08	batch1	165	0.0435424
Col1a1:chr11_15259	devCRE	repA	d10	batch2	170	0.0643297
Col1a1:chr11_15259	devCRE	repA	d12	batch1	146	0.0457638
Col1a1:chr11_15259	devCRE	repA	d14	batch2	154	0.0401354
Col1a1:chr11_15259	devCRE	repA	d16	batch1	132	0.0518432
Col1a1:chr11_15259	devCRE	repA	d16	batch2	145	0.0395514
Col1a1:chr11_15259	devCRE	repA	d18	batch2	130	0.0314355
Col1a1:chr11_15259	devCRE	repA	d20	batch2	123	0.0423214
Col1a1:chr11_15259	devCRE	repA	d21	batch2	111	0.0431802
Col1a1:chr11_15259	devCRE	repB	d00	batch1	176	0.0937433
Col1a1:chr11_15259	devCRE	repB	d02	batch2	177	0.0686673
Col1a1:chr11_15259	devCRE	repB	d04	batch1	173	0.0503585
Col1a1:chr11_15259	devCRE	repB	d06	batch2	175	0.0420553
Col1a1:chr11_15259	devCRE	repB	d08	batch1	165	0.0374228
Col1a1:chr11_15259	devCRE	repB	d10	batch2	170	0.0554645
Col1a1:chr11_15259	devCRE	repB	d12	batch1	138	0.0545134
Col1a1:chr11_15259	devCRE	repB	d14	batch2	168	0.0463579
Col1a1:chr11_15259	devCRE	repB	d16	batch1	141	0.0409614
Col1a1:chr11_15259	devCRE	repB	d16	batch2	158	0.0482172
Col1a1:chr11_15259	devCRE	repB	d18	batch2	143	0.0197442
Col1a1:chr11_15259	devCRE	repB	d20	batch2	134	0.0325537
Col1a1:chr11_15259	devCRE	repB	d21	batch2	122	0.0294342
Col1a1:chr11_15269	devCRE	rep2B1	d00	batch3	75	0.0155557
Col1a1:chr11_15269	devCRE	rep2B1	d04	batch3	67	0.0059311
Col1a1:chr11_15269	devCRE	rep2B1	d08	batch3	60	0.002683
Col1a1:chr11_15269	devCRE	rep2B1	d12	batch3	58	0.00633076
Col1a1:chr11_15269	devCRE	rep2B1	d16	batch3	48	0.00341109
Col1a1:chr11_15269	devCRE	rep2B1	d18	batch3	50	0.0169345
Col1a1:chr11_15269	devCRE	rep2B2	d00	batch3	75	0.0145387
Col1a1:chr11_15269	devCRE	rep2B2	d06	batch3	68	0.00336834
Col1a1:chr11_15269	devCRE	rep2B2	d08	batch3	62	0.00412432
Col1a1:chr11_15269	devCRE	rep2B2	d12	batch3	52	0.00569726
Col1a1:chr11_15269	devCRE	rep2B2	d16	batch3	53	0.0148463
Col1a1:chr11_15269	devCRE	rep2B2	d18	batch3	55	0.0214269
Col1a1:chr11_15269	devCRE	rep2B2	d20	batch3	49	0.0110695
Col1a1:chr11_15269	devCRE	repA	d00	batch1	169	0.0505708
Col1a1:chr11_15269	devCRE	repA	d02	batch2	171	0.0472363
Col1a1:chr11_15269	devCRE	repA	d04	batch1	157	0.0285996
Col1a1:chr11_15269	devCRE	repA	d06	batch2	169	0.0408723
Col1a1:chr11_15269	devCRE	repA	d08	batch1	154	0.0196033
Col1a1:chr11_15269	devCRE	repA	d10	batch2	165	0.0259536
Col1a1:chr11_15269	devCRE	repA	d12	batch1	145	0.0100913
Col1a1:chr11_15269	devCRE	repA	d14	batch2	142	0.0249554
Col1a1:chr11_15269	devCRE	repA	d16	batch1	131	0.0101649
Col1a1:chr11_15269	devCRE	repA	d16	batch2	142	0.0191205
Col1a1:chr11_15269	devCRE	repA	d18	batch2	127	0.0187012
Col1a1:chr11_15269	devCRE	repA	d20	batch2	129	0.0255118
Col1a1:chr11_15269	devCRE	repA	d21	batch2	113	0.0237961
Col1a1:chr11_15269	devCRE	repB	d00	batch1	167	0.0512996
Col1a1:chr11_15269	devCRE	repB	d02	batch2	175	0.0394028
Col1a1:chr11_15269	devCRE	repB	d04	batch1	169	0.0250893
Col1a1:chr11_15269	devCRE	repB	d06	batch2	169	0.036922
Col1a1:chr11_15269	devCRE	repB	d08	batch1	160	0.030325
Col1a1:chr11_15269	devCRE	repB	d10	batch2	163	0.0258386
Col1a1:chr11_15269	devCRE	repB	d12	batch1	127	0.0274699
Col1a1:chr11_15269	devCRE	repB	d14	batch2	155	0.0414891
Col1a1:chr11_15269	devCRE	repB	d16	batch1	120	0.0325375
Col1a1:chr11_15269	devCRE	repB	d16	batch2	141	0.0369552
Col1a1:chr11_15269	devCRE	repB	d18	batch2	136	0.0136028
Col1a1:chr11_15269	devCRE	repB	d20	batch2	122	0.0259904
Col1a1:chr11_15269	devCRE	repB	d21	batch2	115	0.0263537
Col1a1:chr11_15270	devCRE	rep2B1	d00	batch3	45	0.0351732
Col1a1:chr11_15270	devCRE	rep2B1	d04	batch3	41	0.0519761
Col1a1:chr11_15270	devCRE	rep2B1	d08	batch3	37	0.0335791
Col1a1:chr11_15270	devCRE	rep2B1	d12	batch3	34	0.0390689
Col1a1:chr11_15270	devCRE	rep2B1	d16	batch3	28	0.0378285
Col1a1:chr11_15270	devCRE	rep2B1	d18	batch3	31	0.0537053
Col1a1:chr11_15270	devCRE	rep2B2	d00	batch3	45	0.0288689
Col1a1:chr11_15270	devCRE	rep2B2	d06	batch3	39	0.0238163
Col1a1:chr11_15270	devCRE	rep2B2	d08	batch3	32	0.0239401
Col1a1:chr11_15270	devCRE	rep2B2	d12	batch3	35	0.0186569
Col1a1:chr11_15270	devCRE	rep2B2	d16	batch3	34	0.0549656
Col1a1:chr11_15270	devCRE	rep2B2	d18	batch3	27	0.0452286
Col1a1:chr11_15270	devCRE	rep2B2	d20	batch3	28	0.0339708
Col1a1:chr11_15270	devCRE	repA	d00	batch1	92	0.0873096
Col1a1:chr11_15270	devCRE	repA	d02	batch2	92	0.183168
Col1a1:chr11_15270	devCRE	repA	d04	batch1	87	0.162048
Col1a1:chr11_15270	devCRE	repA	d06	batch2	90	0.135231
Col1a1:chr11_15270	devCRE	repA	d08	batch1	87	0.104225
Col1a1:chr11_15270	devCRE	repA	d10	batch2	89	0.0820362
Col1a1:chr11_15270	devCRE	repA	d12	batch1	83	0.0816258
Col1a1:chr11_15270	devCRE	repA	d14	batch2	84	0.0611505
Col1a1:chr11_15270	devCRE	repA	d16	batch1	75	0.0981375
Col1a1:chr11_15270	devCRE	repA	d16	batch2	83	0.0753949
Col1a1:chr11_15270	devCRE	repA	d18	batch2	81	0.0444025
Col1a1:chr11_15270	devCRE	repA	d20	batch2	69	0.0451952
Col1a1:chr11_15270	devCRE	repA	d21	batch2	65	0.0548193
Col1a1:chr11_15270	devCRE	repB	d00	batch1	92	0.111026
Col1a1:chr11_15270	devCRE	repB	d02	batch2	93	0.136595
Col1a1:chr11_15270	devCRE	repB	d04	batch1	90	0.136778
Col1a1:chr11_15270	devCRE	repB	d06	batch2	92	0.0819266
Col1a1:chr11_15270	devCRE	repB	d08	batch1	89	0.109393
Col1a1:chr11_15270	devCRE	repB	d10	batch2	89	0.103871
Col1a1:chr11_15270	devCRE	repB	d12	batch1	79	0.0753481
Col1a1:chr11_15270	devCRE	repB	d14	batch2	83	0.127389
Col1a1:chr11_15270	devCRE	repB	d16	batch1	77	0.0761647
Col1a1:chr11_15270	devCRE	repB	d16	batch2	84	0.0817442
Col1a1:chr11_15270	devCRE	repB	d18	batch2	71	0.049
Col1a1:chr11_15270	devCRE	repB	d20	batch2	75	0.0874658
Col1a1:chr11_15270	devCRE	repB	d21	batch2	68	0.0527954
Col1a1:chr11_15273	devCRE	rep2B1	d00	batch3	64	0.0169289
Col1a1:chr11_15273	devCRE	rep2B1	d04	batch3	58	0.00644217
Col1a1:chr11_15273	devCRE	rep2B1	d08	batch3	54	0.00471145
Col1a1:chr11_15273	devCRE	rep2B1	d12	batch3	53	0.00680866
Col1a1:chr11_15273	devCRE	rep2B1	d16	batch3	42	0.00699938
Col1a1:chr11_15273	devCRE	rep2B1	d18	batch3	45	0.0357452
Col1a1:chr11_15273	devCRE	rep2B2	d00	batch3	63	0.0151745
Col1a1:chr11_15273	devCRE	rep2B2	d06	batch3	57	0.0039199
Col1a1:chr11_15273	devCRE	rep2B2	d08	batch3	54	0.00722855
Col1a1:chr11_15273	devCRE	rep2B2	d12	batch3	50	0.0115287
Col1a1:chr11_15273	devCRE	rep2B2	d16	batch3	43	0.0146209
Col1a1:chr11_15273	devCRE	rep2B2	d18	batch3	44	0.0226012
Col1a1:chr11_15273	devCRE	rep2B2	d20	batch3	39	0.0210486
Col1a1:chr11_15273	devCRE	repA	d00	batch1	161	0.0426346
Col1a1:chr11_15273	devCRE	repA	d02	batch2	161	0.0492111
Col1a1:chr11_15273	devCRE	repA	d04	batch1	150	0.0269772
Col1a1:chr11_15273	devCRE	repA	d06	batch2	159	0.0497825
Col1a1:chr11_15273	devCRE	repA	d08	batch1	146	0.0249329
Col1a1:chr11_15273	devCRE	repA	d10	batch2	152	0.0347037
Col1a1:chr11_15273	devCRE	repA	d12	batch1	138	0.017108
Col1a1:chr11_15273	devCRE	repA	d14	batch2	128	0.0257287
Col1a1:chr11_15273	devCRE	repA	d16	batch1	109	0.03496
Col1a1:chr11_15273	devCRE	repA	d16	batch2	121	0.0262571
Col1a1:chr11_15273	devCRE	repA	d18	batch2	110	0.0176817
Col1a1:chr11_15273	devCRE	repA	d20	batch2	108	0.0129985
Col1a1:chr11_15273	devCRE	repA	d21	batch2	89	0.0187135
Col1a1:chr11_15273	devCRE	repB	d00	batch1	158	0.0356687
Col1a1:chr11_15273	devCRE	repB	d02	batch2	166	0.0431212
Col1a1:chr11_15273	devCRE	repB	d04	batch1	161	0.0244614
Col1a1:chr11_15273	devCRE	repB	d06	batch2	163	0.0345493
Col1a1:chr11_15273	devCRE	repB	d08	batch1	143	0.0253423
Col1a1:chr11_15273	devCRE	repB	d10	batch2	158	0.0325095
Col1a1:chr11_15273	devCRE	repB	d12	batch1	121	0.0282742
Col1a1:chr11_15273	devCRE	repB	d14	batch2	150	0.0398097
Col1a1:chr11_15273	devCRE	repB	d16	batch1	123	0.0274342
Col1a1:chr11_15273	devCRE	repB	d16	batch2	140	0.0337573
Col1a1:chr11_15273	devCRE	repB	d18	batch2	117	0.0169381
Col1a1:chr11_15273	devCRE	repB	d20	batch2	122	0.0263418
Col1a1:chr11_15273	devCRE	repB	d21	batch2	110	0.0233636
Col1a1:chr11_15275	devCRE	rep2B1	d00	batch3	59	0.0797597
Col1a1:chr11_15275	devCRE	rep2B1	d04	batch3	52	0.0251911
Col1a1:chr11_15275	devCRE	rep2B1	d08	batch3	52	0.00922349
Col1a1:chr11_15275	devCRE	rep2B1	d12	batch3	51	0.0192281
Col1a1:chr11_15275	devCRE	rep2B1	d16	batch3	41	0.0141945
Col1a1:chr11_15275	devCRE	rep2B1	d18	batch3	46	0.0402438
Col1a1:chr11_15275	devCRE	rep2B2	d00	batch3	59	0.0730625
Col1a1:chr11_15275	devCRE	rep2B2	d06	batch3	53	0.00925653
Col1a1:chr11_15275	devCRE	rep2B2	d08	batch3	51	0.0103393
Col1a1:chr11_15275	devCRE	rep2B2	d12	batch3	47	0.0139546
Col1a1:chr11_15275	devCRE	rep2B2	d16	batch3	41	0.0250394
Col1a1:chr11_15275	devCRE	rep2B2	d18	batch3	45	0.030634
Col1a1:chr11_15275	devCRE	rep2B2	d20	batch3	43	0.0164325
Col1a1:chr11_15275	devCRE	repA	d00	batch1	124	0.118073
Col1a1:chr11_15275	devCRE	repA	d02	batch2	123	0.103711
Col1a1:chr11_15275	devCRE	repA	d04	batch1	116	0.0594716
Col1a1:chr11_15275	devCRE	repA	d06	batch2	120	0.0711963
Col1a1:chr11_15275	devCRE	repA	d08	batch1	114	0.0498285
Col1a1:chr11_15275	devCRE	repA	d10	batch2	120	0.0409619
Col1a1:chr11_15275	devCRE	repA	d12	batch1	109	0.0505313
Col1a1:chr11_15275	devCRE	repA	d14	batch2	108	0.053891
Col1a1:chr11_15275	devCRE	repA	d16	batch1	101	0.054324
Col1a1:chr11_15275	devCRE	repA	d16	batch2	111	0.03164
Col1a1:chr11_15275	devCRE	repA	d18	batch2	88	0.024575
Col1a1:chr11_15275	devCRE	repA	d20	batch2	88	0.0312259
Col1a1:chr11_15275	devCRE	repA	d21	batch2	84	0.0264128
Col1a1:chr11_15275	devCRE	repB	d00	batch1	122	0.14019
Col1a1:chr11_15275	devCRE	repB	d02	batch2	126	0.0897669
Col1a1:chr11_15275	devCRE	repB	d04	batch1	123	0.0580737
Col1a1:chr11_15275	devCRE	repB	d06	batch2	125	0.0583133
Col1a1:chr11_15275	devCRE	repB	d08	batch1	117	0.0603185
Col1a1:chr11_15275	devCRE	repB	d10	batch2	123	0.0559001
Col1a1:chr11_15275	devCRE	repB	d12	batch1	109	0.0635162
Col1a1:chr11_15275	devCRE	repB	d14	batch2	117	0.0643052
Col1a1:chr11_15275	devCRE	repB	d16	batch1	101	0.0459455
Col1a1:chr11_15275	devCRE	repB	d16	batch2	116	0.0555387
Col1a1:chr11_15275	devCRE	repB	d18	batch2	101	0.032891
Col1a1:chr11_15275	devCRE	repB	d20	batch2	98	0.0472327
Col1a1:chr11_15275	devCRE	repB	d21	batch2	86	0.0558113
Col1a1:chr11_15276	devCRE	rep2B1	d00	batch3	52	0.0788057
Col1a1:chr11_15276	devCRE	rep2B1	d04	batch3	50	0.0451576
Col1a1:chr11_15276	devCRE	rep2B1	d08	batch3	45	0.0249739
Col1a1:chr11_15276	devCRE	rep2B1	d12	batch3	44	0.0832864
Col1a1:chr11_15276	devCRE	rep2B1	d16	batch3	37	0.206108
Col1a1:chr11_15276	devCRE	rep2B1	d18	batch3	37	0.0912633
Col1a1:chr11_15276	devCRE	rep2B2	d00	batch3	52	0.0865573
Col1a1:chr11_15276	devCRE	rep2B2	d06	batch3	45	0.0407845
Col1a1:chr11_15276	devCRE	rep2B2	d08	batch3	49	0.0357889
Col1a1:chr11_15276	devCRE	rep2B2	d12	batch3	42	0.115878
Col1a1:chr11_15276	devCRE	rep2B2	d16	batch3	38	0.451655
Col1a1:chr11_15276	devCRE	rep2B2	d18	batch3	37	0.167317
Col1a1:chr11_15276	devCRE	rep2B2	d20	batch3	35	0.173042
Col1a1:chr11_15276	devCRE	repA	d00	batch1	105	0.173913
Col1a1:chr11_15276	devCRE	repA	d02	batch2	107	0.0758951
Col1a1:chr11_15276	devCRE	repA	d04	batch1	101	0.0919797
Col1a1:chr11_15276	devCRE	repA	d06	batch2	106	0.124404
Col1a1:chr11_15276	devCRE	repA	d08	batch1	99	0.0651607
Col1a1:chr11_15276	devCRE	repA	d10	batch2	104	0.0618219
Col1a1:chr11_15276	devCRE	repA	d12	batch1	86	0.0583829
Col1a1:chr11_15276	devCRE	repA	d14	batch2	95	0.0736141
Col1a1:chr11_15276	devCRE	repA	d16	batch1	81	0.0848073
Col1a1:chr11_15276	devCRE	repA	d16	batch2	88	0.0766317
Col1a1:chr11_15276	devCRE	repA	d18	batch2	76	0.060657
Col1a1:chr11_15276	devCRE	repA	d20	batch2	69	0.0763647
Col1a1:chr11_15276	devCRE	repA	d21	batch2	56	0.117051
Col1a1:chr11_15276	devCRE	repB	d00	batch1	107	0.121595
Col1a1:chr11_15276	devCRE	repB	d02	batch2	107	0.0728622
Col1a1:chr11_15276	devCRE	repB	d04	batch1	104	0.101883
Col1a1:chr11_15276	devCRE	repB	d06	batch2	108	0.100622
Col1a1:chr11_15276	devCRE	repB	d08	batch1	103	0.0813859
Col1a1:chr11_15276	devCRE	repB	d10	batch2	102	0.0963435
Col1a1:chr11_15276	devCRE	repB	d12	batch1	86	0.0689051
Col1a1:chr11_15276	devCRE	repB	d14	batch2	97	0.096894
Col1a1:chr11_15276	devCRE	repB	d16	batch1	86	0.112178
Col1a1:chr11_15276	devCRE	repB	d16	batch2	88	0.119159
Col1a1:chr11_15276	devCRE	repB	d18	batch2	79	0.050667
Col1a1:chr11_15276	devCRE	repB	d20	batch2	89	0.0953113
Col1a1:chr11_15276	devCRE	repB	d21	batch2	71	0.0457472
Col1a1:chr11_15301	devCRE	rep2B1	d00	batch3	22	0.0541526
Col1a1:chr11_15301	devCRE	rep2B1	d04	batch3	20	0.0206724
Col1a1:chr11_15301	devCRE	rep2B1	d08	batch3	19	0.01123
Col1a1:chr11_15301	devCRE	rep2B1	d12	batch3	17	0.0226158
Col1a1:chr11_15301	devCRE	rep2B1	d16	batch3	16	0.0272116
Col1a1:chr11_15301	devCRE	rep2B1	d18	batch3	15	0.0836546
Col1a1:chr11_15301	devCRE	rep2B2	d00	batch3	23	0.0583032
Col1a1:chr11_15301	devCRE	rep2B2	d06	batch3	20	0.0125694
Col1a1:chr11_15301	devCRE	rep2B2	d08	batch3	20	0.00584111
Col1a1:chr11_15301	devCRE	rep2B2	d12	batch3	17	0.0317738
Col1a1:chr11_15301	devCRE	rep2B2	d16	batch3	16	0.0545565
Col1a1:chr11_15301	devCRE	rep2B2	d18	batch3	15	0.0489837
Col1a1:chr11_15301	devCRE	rep2B2	d20	batch3	13	0.0472934
Col1a1:chr11_15301	devCRE	repA	d00	batch1	41	0.079965
Col1a1:chr11_15301	devCRE	repA	d02	batch2	37	0.0597084
Col1a1:chr11_15301	devCRE	repA	d04	batch1	36	0.049205
Col1a1:chr11_15301	devCRE	repA	d06	batch2	38	0.0701817
Col1a1:chr11_15301	devCRE	repA	d08	batch1	38	0.0692569
Col1a1:chr11_15301	devCRE	repA	d10	batch2	38	0.0505775
Col1a1:chr11_15301	devCRE	repA	d12	batch1	32	0.0523193
Col1a1:chr11_15301	devCRE	repA	d14	batch2	34	0.02782
Col1a1:chr11_15301	devCRE	repA	d16	batch1	33	0.0332791
Col1a1:chr11_15301	devCRE	repA	d16	batch2	31	0.0274181
Col1a1:chr11_15301	devCRE	repA	d18	batch2	27	0.0731597
Col1a1:chr11_15301	devCRE	repA	d20	batch2	26	0.0316332
Col1a1:chr11_15301	devCRE	repA	d21	batch2	23	0.0279993
Col1a1:chr11_15301	devCRE	repB	d00	batch1	40	0.06023
Col1a1:chr11_15301	devCRE	repB	d02	batch2	41	0.0804554
Col1a1:chr11_15301	devCRE	repB	d04	batch1	41	0.0597695
Col1a1:chr11_15301	devCRE	repB	d06	batch2	41	0.0744065
Col1a1:chr11_15301	devCRE	repB	d08	batch1	38	0.0736781
Col1a1:chr11_15301	devCRE	repB	d10	batch2	40	0.0757108
Col1a1:chr11_15301	devCRE	repB	d12	batch1	34	0.0471514
Col1a1:chr11_15301	devCRE	repB	d14	batch2	36	0.0486611
Col1a1:chr11_15301	devCRE	repB	d16	batch1	28	0.0291671
Col1a1:chr11_15301	devCRE	repB	d16	batch2	34	0.0655862
Col1a1:chr11_15301	devCRE	repB	d18	batch2	28	0.0313888
Col1a1:chr11_15301	devCRE	repB	d20	batch2	32	0.0165085
Col1a1:chr11_15301	devCRE	repB	d21	batch2	23	0.176816
Col1a1:chr11_15306	devCRE	rep2B1	d00	batch3	1	0
Col1a1:chr11_15306	devCRE	rep2B1	d04	batch3	1	0
Col1a1:chr11_15306	devCRE	rep2B1	d08	batch3	1	0
Col1a1:chr11_15306	devCRE	rep2B1	d12	batch3	1	0
Col1a1:chr11_15306	devCRE	rep2B1	d16	batch3	1	0
Col1a1:chr11_15306	devCRE	rep2B1	d18	batch3	1	0
Col1a1:chr11_15306	devCRE	rep2B2	d00	batch3	1	0
Col1a1:chr11_15306	devCRE	rep2B2	d06	batch3	1	0
Col1a1:chr11_15306	devCRE	rep2B2	d08	batch3	1	0
Col1a1:chr11_15306	devCRE	rep2B2	d12	batch3	1	0
Col1a1:chr11_15306	devCRE	rep2B2	d18	batch3	1	0
Col1a1:chr11_15306	devCRE	repA	d00	batch1	1	0
Col1a1:chr11_15306	devCRE	repA	d14	batch2	1	0
Col1a1:chr11_15306	devCRE	repB	d02	batch2	1	0
Col1a1:chr11_15306	devCRE	repB	d04	batch1	1	0
Col1a1:chr11_15306	devCRE	repB	d06	batch2	1	0
Col1a1:chr11_15306	devCRE	repB	d08	batch1	1	0
Col1a1:chr11_15306	devCRE	repB	d10	batch2	1	0
Col1a1:chr11_15306	devCRE	repB	d14	batch2	1	0
Col1a1:chr11_15306	devCRE	repB	d16	batch1	1	0
Col1a1:chr11_15306	devCRE	repB	d16	batch2	1	0
Col1a1:chr11_15306	devCRE	repB	d18	batch2	1	0.420189
Col1a1:chr11_15306	devCRE	repB	d20	batch2	1	0.0228199
Col1a1:chr11_15306	devCRE	repB	d21	batch2	1	0
Col1a1:chr11_15307	devCRE	rep2B1	d00	batch3	94	0.259229
Col1a1:chr11_15307	devCRE	rep2B1	d04	batch3	91	0.276321
Col1a1:chr11_15307	devCRE	rep2B1	d08	batch3	88	0.13771
Col1a1:chr11_15307	devCRE	rep2B1	d12	batch3	83	0.23949
Col1a1:chr11_15307	devCRE	rep2B1	d16	batch3	71	0.454122
Col1a1:chr11_15307	devCRE	rep2B1	d18	batch3	78	0.543346
Col1a1:chr11_15307	devCRE	rep2B2	d00	batch3	95	0.235773
Col1a1:chr11_15307	devCRE	rep2B2	d06	batch3	90	0.143848
Col1a1:chr11_15307	devCRE	rep2B2	d08	batch3	88	0.167975
Col1a1:chr11_15307	devCRE	rep2B2	d12	batch3	81	0.272867
Col1a1:chr11_15307	devCRE	rep2B2	d16	batch3	77	0.401906
Col1a1:chr11_15307	devCRE	rep2B2	d18	batch3	74	0.754849
Col1a1:chr11_15307	devCRE	rep2B2	d20	batch3	67	0.448534
Col1a1:chr11_15307	devCRE	repA	d00	batch1	169	0.2798
Col1a1:chr11_15307	devCRE	repA	d02	batch2	170	0.375937
Col1a1:chr11_15307	devCRE	repA	d04	batch1	166	0.328369
Col1a1:chr11_15307	devCRE	repA	d06	batch2	169	0.367938
Col1a1:chr11_15307	devCRE	repA	d08	batch1	157	0.281352
Col1a1:chr11_15307	devCRE	repA	d10	batch2	161	0.242396
Col1a1:chr11_15307	devCRE	repA	d12	batch1	148	0.245168
Col1a1:chr11_15307	devCRE	repA	d14	batch2	150	0.241039
Col1a1:chr11_15307	devCRE	repA	d16	batch1	135	0.376773
Col1a1:chr11_15307	devCRE	repA	d16	batch2	147	0.246013
Col1a1:chr11_15307	devCRE	repA	d18	batch2	135	0.195366
Col1a1:chr11_15307	devCRE	repA	d20	batch2	129	0.196933
Col1a1:chr11_15307	devCRE	repA	d21	batch2	115	0.306165
Col1a1:chr11_15307	devCRE	repB	d00	batch1	169	0.283422
Col1a1:chr11_15307	devCRE	repB	d02	batch2	172	0.343265
Col1a1:chr11_15307	devCRE	repB	d04	batch1	170	0.352236
Col1a1:chr11_15307	devCRE	repB	d06	batch2	171	0.28126
Col1a1:chr11_15307	devCRE	repB	d08	batch1	159	0.301403
Col1a1:chr11_15307	devCRE	repB	d10	batch2	164	0.297741
Col1a1:chr11_15307	devCRE	repB	d12	batch1	141	0.374246
Col1a1:chr11_15307	devCRE	repB	d14	batch2	153	0.419209
Col1a1:chr11_15307	devCRE	repB	d16	batch1	144	0.41767
Col1a1:chr11_15307	devCRE	repB	d16	batch2	150	0.356358
Col1a1:chr11_15307	devCRE	repB	d18	batch2	134	0.213855
Col1a1:chr11_15307	devCRE	repB	d20	batch2	139	0.352385
Col1a1:chr11_15307	devCRE	repB	d21	batch2	117	0.194951
Col1a1:chr11_15316	devCRE	rep2B1	d00	batch3	53	0.0524971
Col1a1:chr11_15316	devCRE	rep2B1	d04	batch3	47	0.0122843
Col1a1:chr11_15316	devCRE	rep2B1	d08	batch3	46	0.0131564
Col1a1:chr11_15316	devCRE	rep2B1	d12	batch3	44	0.0231072
Col1a1:chr11_15316	devCRE	rep2B1	d16	batch3	35	0.0100853
Col1a1:chr11_15316	devCRE	rep2B1	d18	batch3	36	0.0411094
Col1a1:chr11_15316	devCRE	rep2B2	d00	batch3	52	0.0479046
Col1a1:chr11_15316	devCRE	rep2B2	d06	batch3	47	0.01194
Col1a1:chr11_15316	devCRE	rep2B2	d08	batch3	45	0.00730383
Col1a1:chr11_15316	devCRE	rep2B2	d12	batch3	43	0.0204978
Col1a1:chr11_15316	devCRE	rep2B2	d16	batch3	37	0.0345935
Col1a1:chr11_15316	devCRE	rep2B2	d18	batch3	38	0.0369936
Col1a1:chr11_15316	devCRE	rep2B2	d20	batch3	33	0.00013403
Col1a1:chr11_15316	devCRE	repA	d00	batch1	114	0.0433808
Col1a1:chr11_15316	devCRE	repA	d02	batch2	117	0.0504197
Col1a1:chr11_15316	devCRE	repA	d04	batch1	109	0.0257361
Col1a1:chr11_15316	devCRE	repA	d06	batch2	118	0.0655103
Col1a1:chr11_15316	devCRE	repA	d08	batch1	108	0.040739
Col1a1:chr11_15316	devCRE	repA	d10	batch2	112	0.0455627
Col1a1:chr11_15316	devCRE	repA	d12	batch1	97	0.0249997
Col1a1:chr11_15316	devCRE	repA	d14	batch2	99	0.0400409
Col1a1:chr11_15316	devCRE	repA	d16	batch1	88	0.0640131
Col1a1:chr11_15316	devCRE	repA	d16	batch2	92	0.0476587
Col1a1:chr11_15316	devCRE	repA	d18	batch2	77	0.307429
Col1a1:chr11_15316	devCRE	repA	d20	batch2	85	0.0559631
Col1a1:chr11_15316	devCRE	repA	d21	batch2	71	0.0371883
Col1a1:chr11_15316	devCRE	repB	d00	batch1	122	0.0302234
Col1a1:chr11_15316	devCRE	repB	d02	batch2	117	0.0490416
Col1a1:chr11_15316	devCRE	repB	d04	batch1	113	0.0386351
Col1a1:chr11_15316	devCRE	repB	d06	batch2	116	0.0471819
Col1a1:chr11_15316	devCRE	repB	d08	batch1	111	0.0421631
Col1a1:chr11_15316	devCRE	repB	d10	batch2	113	0.0432736
Col1a1:chr11_15316	devCRE	repB	d12	batch1	90	0.0268643
Col1a1:chr11_15316	devCRE	repB	d14	batch2	99	0.0568887
Col1a1:chr11_15316	devCRE	repB	d16	batch1	87	0.0456693
Col1a1:chr11_15316	devCRE	repB	d16	batch2	95	0.0482472
Col1a1:chr11_15316	devCRE	repB	d18	batch2	92	0.0222505
Col1a1:chr11_15316	devCRE	repB	d20	batch2	76	0.0333605
Col1a1:chr11_15316	devCRE	repB	d21	batch2	72	0.0297499
Col1a1:chr11_15322	devCRE	rep2B1	d00	batch3	70	0.0421136
Col1a1:chr11_15322	devCRE	rep2B1	d04	batch3	63	0.040355
Col1a1:chr11_15322	devCRE	rep2B1	d08	batch3	58	0.0274165
Col1a1:chr11_15322	devCRE	rep2B1	d12	batch3	48	0.0432098
Col1a1:chr11_15322	devCRE	rep2B1	d16	batch3	41	0.0568837
Col1a1:chr11_15322	devCRE	rep2B1	d18	batch3	40	0.0680677
Col1a1:chr11_15322	devCRE	rep2B2	d00	batch3	69	0.0341617
Col1a1:chr11_15322	devCRE	rep2B2	d06	batch3	58	0.0299647
Col1a1:chr11_15322	devCRE	rep2B2	d08	batch3	55	0.0225527
Col1a1:chr11_15322	devCRE	rep2B2	d12	batch3	50	0.0504783
Col1a1:chr11_15322	devCRE	rep2B2	d16	batch3	44	0.092553
Col1a1:chr11_15322	devCRE	rep2B2	d18	batch3	38	0.10869
Col1a1:chr11_15322	devCRE	rep2B2	d20	batch3	41	0.106683
Col1a1:chr11_15322	devCRE	repA	d00	batch1	158	0.0809381
Col1a1:chr11_15322	devCRE	repA	d02	batch2	160	0.0925777
Col1a1:chr11_15322	devCRE	repA	d04	batch1	150	0.106888
Col1a1:chr11_15322	devCRE	repA	d06	batch2	162	0.0874313
Col1a1:chr11_15322	devCRE	repA	d08	batch1	150	0.0753961
Col1a1:chr11_15322	devCRE	repA	d10	batch2	157	0.0783814
Col1a1:chr11_15322	devCRE	repA	d12	batch1	140	0.0846087
Col1a1:chr11_15322	devCRE	repA	d14	batch2	145	0.0665099
Col1a1:chr11_15322	devCRE	repA	d16	batch1	123	0.0895364
Col1a1:chr11_15322	devCRE	repA	d16	batch2	136	0.0688874
Col1a1:chr11_15322	devCRE	repA	d18	batch2	118	0.0428021
Col1a1:chr11_15322	devCRE	repA	d20	batch2	118	0.0480986
Col1a1:chr11_15322	devCRE	repA	d21	batch2	98	0.0462131
Col1a1:chr11_15322	devCRE	repB	d00	batch1	159	0.0668208
Col1a1:chr11_15322	devCRE	repB	d02	batch2	161	0.0953494
Col1a1:chr11_15322	devCRE	repB	d04	batch1	155	0.0976171
Col1a1:chr11_15322	devCRE	repB	d06	batch2	156	0.0678666
Col1a1:chr11_15322	devCRE	repB	d08	batch1	146	0.0859365
Col1a1:chr11_15322	devCRE	repB	d10	batch2	150	0.0819918
Col1a1:chr11_15322	devCRE	repB	d12	batch1	122	0.11384
Col1a1:chr11_15322	devCRE	repB	d14	batch2	140	0.103513
Col1a1:chr11_15322	devCRE	repB	d16	batch1	126	0.127336
Col1a1:chr11_15322	devCRE	repB	d16	batch2	132	0.0648117
Col1a1:chr11_15322	devCRE	repB	d18	batch2	127	0.0838959
Col1a1:chr11_15322	devCRE	repB	d20	batch2	124	0.0924423
Col1a1:chr11_15322	devCRE	repB	d21	batch2	111	0.0710209
Col1a2:chr6_65	devCRE	rep2B1	d00	batch3	1	0.1531
Col1a2:chr6_65	devCRE	rep2B1	d04	batch3	1	0.173803
Col1a2:chr6_65	devCRE	rep2B1	d08	batch3	1	0.144324
Col1a2:chr6_65	devCRE	rep2B1	d12	batch3	1	0
Col1a2:chr6_65	devCRE	rep2B2	d00	batch3	1	0.0914579
Col1a2:chr6_65	devCRE	rep2B2	d06	batch3	1	0
Col1a2:chr6_65	devCRE	rep2B2	d08	batch3	1	0.0119503
Col1a2:chr6_65	devCRE	rep2B2	d12	batch3	1	0
Col1a2:chr6_65	devCRE	rep2B2	d16	batch3	1	0
Col1a2:chr6_65	devCRE	rep2B2	d18	batch3	1	0
Col1a2:chr6_65	devCRE	repA	d00	batch1	2	0.0790356
Col1a2:chr6_65	devCRE	repA	d02	batch2	3	0.0576894
Col1a2:chr6_65	devCRE	repA	d04	batch1	3	0.080251
Col1a2:chr6_65	devCRE	repA	d06	batch2	3	0.0281456
Col1a2:chr6_65	devCRE	repA	d08	batch1	3	0.0857311
Col1a2:chr6_65	devCRE	repA	d10	batch2	3	0.013729
Col1a2:chr6_65	devCRE	repA	d12	batch1	2	0.0184964
Col1a2:chr6_65	devCRE	repA	d14	batch2	2	0.00964713
Col1a2:chr6_65	devCRE	repA	d16	batch1	2	0
Col1a2:chr6_65	devCRE	repA	d16	batch2	3	0.0891543
Col1a2:chr6_65	devCRE	repA	d18	batch2	3	0.0034113
Col1a2:chr6_65	devCRE	repA	d20	batch2	2	0.113489
Col1a2:chr6_65	devCRE	repA	d21	batch2	1	0.250447
Col1a2:chr6_65	devCRE	repB	d00	batch1	3	0.0560624
Col1a2:chr6_65	devCRE	repB	d02	batch2	2	0.063175
Col1a2:chr6_65	devCRE	repB	d04	batch1	2	0.0714371
Col1a2:chr6_65	devCRE	repB	d06	batch2	3	0.0874318
Col1a2:chr6_65	devCRE	repB	d08	batch1	2	0
Col1a2:chr6_65	devCRE	repB	d10	batch2	3	0
Col1a2:chr6_65	devCRE	repB	d12	batch1	2	0
Col1a2:chr6_65	devCRE	repB	d14	batch2	2	0.0355143
Col1a2:chr6_65	devCRE	repB	d16	batch1	2	0.109637
Col1a2:chr6_65	devCRE	repB	d16	batch2	2	0.0133205
Col1a2:chr6_65	devCRE	repB	d18	batch2	2	0.0246566
Col1a2:chr6_65	devCRE	repB	d20	batch2	1	0
Col1a2:chr6_72	devCRE	rep2B1	d00	batch3	53	0.0140831
Col1a2:chr6_72	devCRE	rep2B1	d04	batch3	47	0.0083565
Col1a2:chr6_72	devCRE	rep2B1	d08	batch3	43	0.00473634
Col1a2:chr6_72	devCRE	rep2B1	d12	batch3	40	0.00715879
Col1a2:chr6_72	devCRE	rep2B1	d16	batch3	33	0.0111762
Col1a2:chr6_72	devCRE	rep2B1	d18	batch3	33	0.0141942
Col1a2:chr6_72	devCRE	rep2B2	d00	batch3	50	0.0171676
Col1a2:chr6_72	devCRE	rep2B2	d06	batch3	43	0.00658266
Col1a2:chr6_72	devCRE	rep2B2	d08	batch3	44	0.0052531
Col1a2:chr6_72	devCRE	rep2B2	d12	batch3	39	0.0145097
Col1a2:chr6_72	devCRE	rep2B2	d16	batch3	32	0.0173499
Col1a2:chr6_72	devCRE	rep2B2	d18	batch3	32	0.0209882
Col1a2:chr6_72	devCRE	rep2B2	d20	batch3	32	0.0164924
Col1a2:chr6_72	devCRE	repA	d00	batch1	135	0.0346986
Col1a2:chr6_72	devCRE	repA	d02	batch2	128	0.0503917
Col1a2:chr6_72	devCRE	repA	d04	batch1	121	0.0271055
Col1a2:chr6_72	devCRE	repA	d06	batch2	133	0.0590669
Col1a2:chr6_72	devCRE	repA	d08	batch1	113	0.0357178
Col1a2:chr6_72	devCRE	repA	d10	batch2	116	0.0346695
Col1a2:chr6_72	devCRE	repA	d12	batch1	101	0.0350523
Col1a2:chr6_72	devCRE	repA	d14	batch2	110	0.0266535
Col1a2:chr6_72	devCRE	repA	d16	batch1	91	0.0330385
Col1a2:chr6_72	devCRE	repA	d16	batch2	103	0.0383715
Col1a2:chr6_72	devCRE	repA	d18	batch2	84	0.0337243
Col1a2:chr6_72	devCRE	repA	d20	batch2	80	0.0282323
Col1a2:chr6_72	devCRE	repA	d21	batch2	68	0.0370849
Col1a2:chr6_72	devCRE	repB	d00	batch1	134	0.0356117
Col1a2:chr6_72	devCRE	repB	d02	batch2	137	0.0491331
Col1a2:chr6_72	devCRE	repB	d04	batch1	133	0.0355018
Col1a2:chr6_72	devCRE	repB	d06	batch2	137	0.0396113
Col1a2:chr6_72	devCRE	repB	d08	batch1	128	0.0363299
Col1a2:chr6_72	devCRE	repB	d10	batch2	132	0.0430619
Col1a2:chr6_72	devCRE	repB	d12	batch1	108	0.0430885
Col1a2:chr6_72	devCRE	repB	d14	batch2	122	0.051366
Col1a2:chr6_72	devCRE	repB	d16	batch1	100	0.0510963
Col1a2:chr6_72	devCRE	repB	d16	batch2	120	0.059682
Col1a2:chr6_72	devCRE	repB	d18	batch2	103	0.0225383
Col1a2:chr6_72	devCRE	repB	d20	batch2	103	0.0418664
Col1a2:chr6_72	devCRE	repB	d21	batch2	92	0.0266707
Col1a2:chr6_73	devCRE	rep2B1	d00	batch3	73	0.015332
Col1a2:chr6_73	devCRE	rep2B1	d04	batch3	64	0.007156
Col1a2:chr6_73	devCRE	rep2B1	d08	batch3	54	0.00617069
Col1a2:chr6_73	devCRE	rep2B1	d12	batch3	53	0.0177562
Col1a2:chr6_73	devCRE	rep2B1	d16	batch3	43	0.0239398
Col1a2:chr6_73	devCRE	rep2B1	d18	batch3	44	0.0500966
Col1a2:chr6_73	devCRE	rep2B2	d00	batch3	72	0.0134412
Col1a2:chr6_73	devCRE	rep2B2	d06	batch3	61	0.0090713
Col1a2:chr6_73	devCRE	rep2B2	d08	batch3	57	0.00668583
Col1a2:chr6_73	devCRE	rep2B2	d12	batch3	50	0.020794
Col1a2:chr6_73	devCRE	rep2B2	d16	batch3	48	0.0278236
Col1a2:chr6_73	devCRE	rep2B2	d18	batch3	45	0.0470712
Col1a2:chr6_73	devCRE	rep2B2	d20	batch3	40	0.0437741
Col1a2:chr6_73	devCRE	repA	d00	batch1	174	0.0427732
Col1a2:chr6_73	devCRE	repA	d02	batch2	176	0.0458742
Col1a2:chr6_73	devCRE	repA	d04	batch1	172	0.0321349
Col1a2:chr6_73	devCRE	repA	d06	batch2	175	0.0515602
Col1a2:chr6_73	devCRE	repA	d08	batch1	158	0.0357518
Col1a2:chr6_73	devCRE	repA	d10	batch2	167	0.0384656
Col1a2:chr6_73	devCRE	repA	d12	batch1	145	0.0179938
Col1a2:chr6_73	devCRE	repA	d14	batch2	156	0.028805
Col1a2:chr6_73	devCRE	repA	d16	batch1	126	0.0312376
Col1a2:chr6_73	devCRE	repA	d16	batch2	133	0.0305583
Col1a2:chr6_73	devCRE	repA	d18	batch2	128	0.0203907
Col1a2:chr6_73	devCRE	repA	d20	batch2	116	0.0315671
Col1a2:chr6_73	devCRE	repA	d21	batch2	93	0.0196238
Col1a2:chr6_73	devCRE	repB	d00	batch1	177	0.0367311
Col1a2:chr6_73	devCRE	repB	d02	batch2	180	0.0474468
Col1a2:chr6_73	devCRE	repB	d04	batch1	170	0.0323096
Col1a2:chr6_73	devCRE	repB	d06	batch2	177	0.0417013
Col1a2:chr6_73	devCRE	repB	d08	batch1	166	0.0364116
Col1a2:chr6_73	devCRE	repB	d10	batch2	167	0.0421915
Col1a2:chr6_73	devCRE	repB	d12	batch1	137	0.031418
Col1a2:chr6_73	devCRE	repB	d14	batch2	159	0.0471227
Col1a2:chr6_73	devCRE	repB	d16	batch1	138	0.0496885
Col1a2:chr6_73	devCRE	repB	d16	batch2	144	0.0429738
Col1a2:chr6_73	devCRE	repB	d18	batch2	134	0.0182261
Col1a2:chr6_73	devCRE	repB	d20	batch2	131	0.0401113
Col1a2:chr6_73	devCRE	repB	d21	batch2	113	0.0214953
Col1a2:chr6_77	devCRE	rep2B1	d00	batch3	126	0.0511114
Col1a2:chr6_77	devCRE	rep2B1	d04	batch3	118	0.0462421
Col1a2:chr6_77	devCRE	rep2B1	d08	batch3	104	0.0188821
Col1a2:chr6_77	devCRE	rep2B1	d12	batch3	96	0.0431467
Col1a2:chr6_77	devCRE	rep2B1	d16	batch3	79	0.0796897
Col1a2:chr6_77	devCRE	rep2B1	d18	batch3	88	0.124963
Col1a2:chr6_77	devCRE	rep2B2	d00	batch3	128	0.038845
Col1a2:chr6_77	devCRE	rep2B2	d06	batch3	107	0.0265731
Col1a2:chr6_77	devCRE	rep2B2	d08	batch3	106	0.0206159
Col1a2:chr6_77	devCRE	rep2B2	d12	batch3	93	0.0563003
Col1a2:chr6_77	devCRE	rep2B2	d16	batch3	84	0.117717
Col1a2:chr6_77	devCRE	rep2B2	d18	batch3	81	0.117291
Col1a2:chr6_77	devCRE	rep2B2	d20	batch3	80	0.063732
Col1a2:chr6_77	devCRE	repA	d00	batch1	276	0.0850121
Col1a2:chr6_77	devCRE	repA	d02	batch2	278	0.0940473
Col1a2:chr6_77	devCRE	repA	d04	batch1	270	0.0761023
Col1a2:chr6_77	devCRE	repA	d06	batch2	279	0.109163
Col1a2:chr6_77	devCRE	repA	d08	batch1	260	0.0660477
Col1a2:chr6_77	devCRE	repA	d10	batch2	266	0.0679485
Col1a2:chr6_77	devCRE	repA	d12	batch1	239	0.0550541
Col1a2:chr6_77	devCRE	repA	d14	batch2	251	0.0486154
Col1a2:chr6_77	devCRE	repA	d16	batch1	222	0.0517429
Col1a2:chr6_77	devCRE	repA	d16	batch2	238	0.0401453
Col1a2:chr6_77	devCRE	repA	d18	batch2	207	0.0307555
Col1a2:chr6_77	devCRE	repA	d20	batch2	195	0.0326271
Col1a2:chr6_77	devCRE	repA	d21	batch2	173	0.0459813
Col1a2:chr6_77	devCRE	repB	d00	batch1	282	0.0807285
Col1a2:chr6_77	devCRE	repB	d02	batch2	281	0.0903538
Col1a2:chr6_77	devCRE	repB	d04	batch1	275	0.0745187
Col1a2:chr6_77	devCRE	repB	d06	batch2	276	0.0848602
Col1a2:chr6_77	devCRE	repB	d08	batch1	261	0.0738057
Col1a2:chr6_77	devCRE	repB	d10	batch2	269	0.0657574
Col1a2:chr6_77	devCRE	repB	d12	batch1	230	0.065072
Col1a2:chr6_77	devCRE	repB	d14	batch2	249	0.0855614
Col1a2:chr6_77	devCRE	repB	d16	batch1	233	0.0578489
Col1a2:chr6_77	devCRE	repB	d16	batch2	238	0.0645832
Col1a2:chr6_77	devCRE	repB	d18	batch2	224	0.0336004
Col1a2:chr6_77	devCRE	repB	d20	batch2	223	0.0560773
Col1a2:chr6_77	devCRE	repB	d21	batch2	200	0.0695353
Col1a2:chr6_88	devCRE	rep2B1	d00	batch3	70	0.0182955
Col1a2:chr6_88	devCRE	rep2B1	d04	batch3	64	0.0043428
Col1a2:chr6_88	devCRE	rep2B1	d08	batch3	60	0.00411022
Col1a2:chr6_88	devCRE	rep2B1	d12	batch3	52	0.00851488
Col1a2:chr6_88	devCRE	rep2B1	d16	batch3	47	0.00537473
Col1a2:chr6_88	devCRE	rep2B1	d18	batch3	49	0.0172949
Col1a2:chr6_88	devCRE	rep2B2	d00	batch3	70	0.0170072
Col1a2:chr6_88	devCRE	rep2B2	d06	batch3	62	0.00107514
Col1a2:chr6_88	devCRE	rep2B2	d08	batch3	60	0.00236165
Col1a2:chr6_88	devCRE	rep2B2	d12	batch3	58	0.00699362
Col1a2:chr6_88	devCRE	rep2B2	d16	batch3	51	0.00892564
Col1a2:chr6_88	devCRE	rep2B2	d18	batch3	48	0.0416308
Col1a2:chr6_88	devCRE	rep2B2	d20	batch3	46	0.0198337
Col1a2:chr6_88	devCRE	repA	d00	batch1	155	0.027733
Col1a2:chr6_88	devCRE	repA	d02	batch2	156	0.0412287
Col1a2:chr6_88	devCRE	repA	d04	batch1	147	0.00918715
Col1a2:chr6_88	devCRE	repA	d06	batch2	155	0.0409695
Col1a2:chr6_88	devCRE	repA	d08	batch1	141	0.012991
Col1a2:chr6_88	devCRE	repA	d10	batch2	147	0.0236128
Col1a2:chr6_88	devCRE	repA	d12	batch1	129	0.00947711
Col1a2:chr6_88	devCRE	repA	d14	batch2	138	0.0160826
Col1a2:chr6_88	devCRE	repA	d16	batch1	118	0.0148498
Col1a2:chr6_88	devCRE	repA	d16	batch2	127	0.0247114
Col1a2:chr6_88	devCRE	repA	d18	batch2	108	0.0161933
Col1a2:chr6_88	devCRE	repA	d20	batch2	100	0.026847
Col1a2:chr6_88	devCRE	repA	d21	batch2	96	0.0167168
Col1a2:chr6_88	devCRE	repB	d00	batch1	153	0.0201447
Col1a2:chr6_88	devCRE	repB	d02	batch2	161	0.0351939
Col1a2:chr6_88	devCRE	repB	d04	batch1	156	0.019545
Col1a2:chr6_88	devCRE	repB	d06	batch2	156	0.0247317
Col1a2:chr6_88	devCRE	repB	d08	batch1	145	0.0269943
Col1a2:chr6_88	devCRE	repB	d10	batch2	151	0.0289139
Col1a2:chr6_88	devCRE	repB	d12	batch1	120	0.0243251
Col1a2:chr6_88	devCRE	repB	d14	batch2	140	0.0341226
Col1a2:chr6_88	devCRE	repB	d16	batch1	117	0.0172216
Col1a2:chr6_88	devCRE	repB	d16	batch2	131	0.029543
Col1a2:chr6_88	devCRE	repB	d18	batch2	123	0.0162396
Col1a2:chr6_88	devCRE	repB	d20	batch2	110	0.0210707
Col1a2:chr6_88	devCRE	repB	d21	batch2	101	0.022557
Col1a2:chr6_93	devCRE	rep2B1	d00	batch3	14	0.204305
Col1a2:chr6_93	devCRE	rep2B1	d04	batch3	14	0.213103
Col1a2:chr6_93	devCRE	rep2B1	d08	batch3	14	0.117842
Col1a2:chr6_93	devCRE	rep2B1	d12	batch3	14	0.119927
Col1a2:chr6_93	devCRE	rep2B1	d16	batch3	11	0.216129
Col1a2:chr6_93	devCRE	rep2B1	d18	batch3	10	0.266776
Col1a2:chr6_93	devCRE	rep2B2	d00	batch3	14	0.192702
Col1a2:chr6_93	devCRE	rep2B2	d06	batch3	13	0.120457
Col1a2:chr6_93	devCRE	rep2B2	d08	batch3	14	0.141857
Col1a2:chr6_93	devCRE	rep2B2	d12	batch3	11	0.286092
Col1a2:chr6_93	devCRE	rep2B2	d16	batch3	10	0.265449
Col1a2:chr6_93	devCRE	rep2B2	d18	batch3	10	0.325916
Col1a2:chr6_93	devCRE	rep2B2	d20	batch3	9	0.121259
Col1a2:chr6_93	devCRE	repA	d00	batch1	21	0.362861
Col1a2:chr6_93	devCRE	repA	d02	batch2	21	0.489257
Col1a2:chr6_93	devCRE	repA	d04	batch1	17	0.415011
Col1a2:chr6_93	devCRE	repA	d06	batch2	19	0.36133
Col1a2:chr6_93	devCRE	repA	d08	batch1	20	0.253713
Col1a2:chr6_93	devCRE	repA	d10	batch2	19	0.198081
Col1a2:chr6_93	devCRE	repA	d12	batch1	17	0.381627
Col1a2:chr6_93	devCRE	repA	d14	batch2	17	0.249043
Col1a2:chr6_93	devCRE	repA	d16	batch1	17	0.310772
Col1a2:chr6_93	devCRE	repA	d16	batch2	18	0.187883
Col1a2:chr6_93	devCRE	repA	d18	batch2	16	0.142915
Col1a2:chr6_93	devCRE	repA	d20	batch2	13	0.116869
Col1a2:chr6_93	devCRE	repA	d21	batch2	11	0.34716
Col1a2:chr6_93	devCRE	repB	d00	batch1	19	0.356241
Col1a2:chr6_93	devCRE	repB	d02	batch2	21	0.322962
Col1a2:chr6_93	devCRE	repB	d04	batch1	21	0.410946
Col1a2:chr6_93	devCRE	repB	d06	batch2	21	0.329201
Col1a2:chr6_93	devCRE	repB	d08	batch1	19	0.283913
Col1a2:chr6_93	devCRE	repB	d10	batch2	21	0.277368
Col1a2:chr6_93	devCRE	repB	d12	batch1	16	0.306567
Col1a2:chr6_93	devCRE	repB	d14	batch2	19	0.259912
Col1a2:chr6_93	devCRE	repB	d16	batch1	12	0.632466
Col1a2:chr6_93	devCRE	repB	d16	batch2	16	0.357023
Col1a2:chr6_93	devCRE	repB	d18	batch2	14	0.176496
Col1a2:chr6_93	devCRE	repB	d20	batch2	16	0.285992
Col1a2:chr6_93	devCRE	repB	d21	batch2	14	0.324792
Col5a1:chr2_2558	devCRE	rep2B1	d00	batch3	107	0.012025
Col5a1:chr2_2558	devCRE	rep2B1	d04	batch3	101	0.00472061
Col5a1:chr2_2558	devCRE	rep2B1	d08	batch3	96	0.00219421
Col5a1:chr2_2558	devCRE	rep2B1	d12	batch3	93	0.00558528
Col5a1:chr2_2558	devCRE	rep2B1	d16	batch3	79	0.00435614
Col5a1:chr2_2558	devCRE	rep2B1	d18	batch3	77	0.00733329
Col5a1:chr2_2558	devCRE	rep2B2	d00	batch3	107	0.00959032
Col5a1:chr2_2558	devCRE	rep2B2	d06	batch3	96	0.00158319
Col5a1:chr2_2558	devCRE	rep2B2	d08	batch3	95	0.00254548
Col5a1:chr2_2558	devCRE	rep2B2	d12	batch3	89	0.00524376
Col5a1:chr2_2558	devCRE	rep2B2	d16	batch3	76	0.00602692
Col5a1:chr2_2558	devCRE	rep2B2	d18	batch3	77	0.0125283
Col5a1:chr2_2558	devCRE	rep2B2	d20	batch3	75	0.00509813
Col5a1:chr2_2558	devCRE	repA	d00	batch1	240	0.0191352
Col5a1:chr2_2558	devCRE	repA	d02	batch2	246	0.0314137
Col5a1:chr2_2558	devCRE	repA	d04	batch1	233	0.0126427
Col5a1:chr2_2558	devCRE	repA	d06	batch2	246	0.0383924
Col5a1:chr2_2558	devCRE	repA	d08	batch1	221	0.017282
Col5a1:chr2_2558	devCRE	repA	d10	batch2	233	0.0304146
Col5a1:chr2_2558	devCRE	repA	d12	batch1	206	0.00762378
Col5a1:chr2_2558	devCRE	repA	d14	batch2	211	0.0213104
Col5a1:chr2_2558	devCRE	repA	d16	batch1	182	0.0185631
Col5a1:chr2_2558	devCRE	repA	d16	batch2	199	0.0195092
Col5a1:chr2_2558	devCRE	repA	d18	batch2	169	0.0164239
Col5a1:chr2_2558	devCRE	repA	d20	batch2	167	0.023037
Col5a1:chr2_2558	devCRE	repA	d21	batch2	144	0.0200406
Col5a1:chr2_2558	devCRE	repB	d00	batch1	245	0.0208847
Col5a1:chr2_2558	devCRE	repB	d02	batch2	249	0.0326835
Col5a1:chr2_2558	devCRE	repB	d04	batch1	239	0.0145685
Col5a1:chr2_2558	devCRE	repB	d06	batch2	241	0.0317523
Col5a1:chr2_2558	devCRE	repB	d08	batch1	225	0.0264053
Col5a1:chr2_2558	devCRE	repB	d10	batch2	232	0.0275202
Col5a1:chr2_2558	devCRE	repB	d12	batch1	189	0.0466976
Col5a1:chr2_2558	devCRE	repB	d14	batch2	212	0.0319891
Col5a1:chr2_2558	devCRE	repB	d16	batch1	185	0.0371049
Col5a1:chr2_2558	devCRE	repB	d16	batch2	202	0.0335858
Col5a1:chr2_2558	devCRE	repB	d18	batch2	188	0.0198069
Col5a1:chr2_2558	devCRE	repB	d20	batch2	189	0.0206218
Col5a1:chr2_2558	devCRE	repB	d21	batch2	159	0.0280645
Col5a1:chr2_2562	devCRE	rep2B1	d00	batch3	75	0.00538005
Col5a1:chr2_2562	devCRE	rep2B1	d04	batch3	65	0.00260156
Col5a1:chr2_2562	devCRE	rep2B1	d08	batch3	58	0.0025382
Col5a1:chr2_2562	devCRE	rep2B1	d12	batch3	53	0.00713856
Col5a1:chr2_2562	devCRE	rep2B1	d16	batch3	40	0.00635257
Col5a1:chr2_2562	devCRE	rep2B1	d18	batch3	47	0.0273809
Col5a1:chr2_2562	devCRE	rep2B2	d00	batch3	75	0.00677395
Col5a1:chr2_2562	devCRE	rep2B2	d06	batch3	58	0.00227929
Col5a1:chr2_2562	devCRE	rep2B2	d08	batch3	58	0.00207051
Col5a1:chr2_2562	devCRE	rep2B2	d12	batch3	53	0.00838202
Col5a1:chr2_2562	devCRE	rep2B2	d16	batch3	49	0.0308035
Col5a1:chr2_2562	devCRE	rep2B2	d18	batch3	42	0.0250917
Col5a1:chr2_2562	devCRE	rep2B2	d20	batch3	41	0.0173554
Col5a1:chr2_2562	devCRE	repA	d00	batch1	158	0.0264973
Col5a1:chr2_2562	devCRE	repA	d02	batch2	160	0.0309086
Col5a1:chr2_2562	devCRE	repA	d04	batch1	147	0.0139174
Col5a1:chr2_2562	devCRE	repA	d06	batch2	159	0.0478876
Col5a1:chr2_2562	devCRE	repA	d08	batch1	145	0.0232329
Col5a1:chr2_2562	devCRE	repA	d10	batch2	155	0.0226404
Col5a1:chr2_2562	devCRE	repA	d12	batch1	141	0.00622441
Col5a1:chr2_2562	devCRE	repA	d14	batch2	142	0.0185536
Col5a1:chr2_2562	devCRE	repA	d16	batch1	120	0.0205385
Col5a1:chr2_2562	devCRE	repA	d16	batch2	130	0.0243046
Col5a1:chr2_2562	devCRE	repA	d18	batch2	121	0.0137155
Col5a1:chr2_2562	devCRE	repA	d20	batch2	103	0.0210128
Col5a1:chr2_2562	devCRE	repA	d21	batch2	95	0.0212822
Col5a1:chr2_2562	devCRE	repB	d00	batch1	163	0.013226
Col5a1:chr2_2562	devCRE	repB	d02	batch2	163	0.0268405
Col5a1:chr2_2562	devCRE	repB	d04	batch1	156	0.0202673
Col5a1:chr2_2562	devCRE	repB	d06	batch2	163	0.0256747
Col5a1:chr2_2562	devCRE	repB	d08	batch1	153	0.0304205
Col5a1:chr2_2562	devCRE	repB	d10	batch2	155	0.0266333
Col5a1:chr2_2562	devCRE	repB	d12	batch1	133	0.0397874
Col5a1:chr2_2562	devCRE	repB	d14	batch2	148	0.0422954
Col5a1:chr2_2562	devCRE	repB	d16	batch1	126	0.0312967
Col5a1:chr2_2562	devCRE	repB	d16	batch2	138	0.0352781
Col5a1:chr2_2562	devCRE	repB	d18	batch2	126	0.0171703
Col5a1:chr2_2562	devCRE	repB	d20	batch2	132	0.0232459
Col5a1:chr2_2562	devCRE	repB	d21	batch2	111	0.0261593
Col5a1:chr2_2565	devCRE	rep2B1	d00	batch3	89	0.00560448
Col5a1:chr2_2565	devCRE	rep2B1	d04	batch3	82	0.00401236
Col5a1:chr2_2565	devCRE	rep2B1	d08	batch3	73	0.00437161
Col5a1:chr2_2565	devCRE	rep2B1	d12	batch3	63	0.00994036
Col5a1:chr2_2565	devCRE	rep2B1	d16	batch3	51	0.00825147
Col5a1:chr2_2565	devCRE	rep2B1	d18	batch3	54	0.0261141
Col5a1:chr2_2565	devCRE	rep2B2	d00	batch3	89	0.00774169
Col5a1:chr2_2565	devCRE	rep2B2	d06	batch3	77	0.00527919
Col5a1:chr2_2565	devCRE	rep2B2	d08	batch3	75	0.0035218
Col5a1:chr2_2565	devCRE	rep2B2	d12	batch3	67	0.0118082
Col5a1:chr2_2565	devCRE	rep2B2	d16	batch3	56	0.0300385
Col5a1:chr2_2565	devCRE	rep2B2	d18	batch3	55	0.0368342
Col5a1:chr2_2565	devCRE	rep2B2	d20	batch3	59	0.0167914
Col5a1:chr2_2565	devCRE	repA	d00	batch1	190	0.0195509
Col5a1:chr2_2565	devCRE	repA	d02	batch2	193	0.0284929
Col5a1:chr2_2565	devCRE	repA	d04	batch1	178	0.0097339
Col5a1:chr2_2565	devCRE	repA	d06	batch2	186	0.0346234
Col5a1:chr2_2565	devCRE	repA	d08	batch1	173	0.0174868
Col5a1:chr2_2565	devCRE	repA	d10	batch2	182	0.0238004
Col5a1:chr2_2565	devCRE	repA	d12	batch1	165	0.00531548
Col5a1:chr2_2565	devCRE	repA	d14	batch2	171	0.0181104
Col5a1:chr2_2565	devCRE	repA	d16	batch1	148	0.0161123
Col5a1:chr2_2565	devCRE	repA	d16	batch2	164	0.0181393
Col5a1:chr2_2565	devCRE	repA	d18	batch2	130	0.0155517
Col5a1:chr2_2565	devCRE	repA	d20	batch2	126	0.0177458
Col5a1:chr2_2565	devCRE	repA	d21	batch2	121	0.0391044
Col5a1:chr2_2565	devCRE	repB	d00	batch1	194	0.0156349
Col5a1:chr2_2565	devCRE	repB	d02	batch2	196	0.032335
Col5a1:chr2_2565	devCRE	repB	d04	batch1	187	0.0209777
Col5a1:chr2_2565	devCRE	repB	d06	batch2	192	0.0307796
Col5a1:chr2_2565	devCRE	repB	d08	batch1	179	0.0370471
Col5a1:chr2_2565	devCRE	repB	d10	batch2	188	0.0257606
Col5a1:chr2_2565	devCRE	repB	d12	batch1	155	0.0204787
Col5a1:chr2_2565	devCRE	repB	d14	batch2	178	0.0415574
Col5a1:chr2_2565	devCRE	repB	d16	batch1	158	0.0450081
Col5a1:chr2_2565	devCRE	repB	d16	batch2	162	0.0389321
Col5a1:chr2_2565	devCRE	repB	d18	batch2	145	0.0166104
Col5a1:chr2_2565	devCRE	repB	d20	batch2	150	0.0263607
Col5a1:chr2_2565	devCRE	repB	d21	batch2	133	0.0261897
Col5a1:chr2_2571	devCRE	rep2B1	d00	batch3	36	0.0128373
Col5a1:chr2_2571	devCRE	rep2B1	d04	batch3	32	0.00924272
Col5a1:chr2_2571	devCRE	rep2B1	d08	batch3	30	0.00717095
Col5a1:chr2_2571	devCRE	rep2B1	d12	batch3	26	0.0132187
Col5a1:chr2_2571	devCRE	rep2B1	d16	batch3	22	0.00889047
Col5a1:chr2_2571	devCRE	rep2B1	d18	batch3	22	0.0176254
Col5a1:chr2_2571	devCRE	rep2B2	d00	batch3	35	0.0250062
Col5a1:chr2_2571	devCRE	rep2B2	d06	batch3	31	0.00740142
Col5a1:chr2_2571	devCRE	rep2B2	d08	batch3	28	0.00603642
Col5a1:chr2_2571	devCRE	rep2B2	d12	batch3	24	0.0126147
Col5a1:chr2_2571	devCRE	rep2B2	d16	batch3	22	0.00406261
Col5a1:chr2_2571	devCRE	rep2B2	d18	batch3	23	0.0219227
Col5a1:chr2_2571	devCRE	rep2B2	d20	batch3	24	0.00873537
Col5a1:chr2_2571	devCRE	repA	d00	batch1	88	0.0339512
Col5a1:chr2_2571	devCRE	repA	d02	batch2	84	0.0497432
Col5a1:chr2_2571	devCRE	repA	d04	batch1	82	0.0182883
Col5a1:chr2_2571	devCRE	repA	d06	batch2	84	0.0619654
Col5a1:chr2_2571	devCRE	repA	d08	batch1	80	0.0322851
Col5a1:chr2_2571	devCRE	repA	d10	batch2	78	0.0316047
Col5a1:chr2_2571	devCRE	repA	d12	batch1	78	0.015007
Col5a1:chr2_2571	devCRE	repA	d14	batch2	76	0.0297805
Col5a1:chr2_2571	devCRE	repA	d16	batch1	61	0.0145867
Col5a1:chr2_2571	devCRE	repA	d16	batch2	71	0.0260157
Col5a1:chr2_2571	devCRE	repA	d18	batch2	64	0.0206091
Col5a1:chr2_2571	devCRE	repA	d20	batch2	52	0.0231611
Col5a1:chr2_2571	devCRE	repA	d21	batch2	48	0.0104314
Col5a1:chr2_2571	devCRE	repB	d00	batch1	87	0.0154318
Col5a1:chr2_2571	devCRE	repB	d02	batch2	87	0.0514308
Col5a1:chr2_2571	devCRE	repB	d04	batch1	86	0.0253647
Col5a1:chr2_2571	devCRE	repB	d06	batch2	87	0.0335987
Col5a1:chr2_2571	devCRE	repB	d08	batch1	82	0.0280425
Col5a1:chr2_2571	devCRE	repB	d10	batch2	85	0.0368737
Col5a1:chr2_2571	devCRE	repB	d12	batch1	72	0.0289751
Col5a1:chr2_2571	devCRE	repB	d14	batch2	79	0.0400399
Col5a1:chr2_2571	devCRE	repB	d16	batch1	66	0.0302678
Col5a1:chr2_2571	devCRE	repB	d16	batch2	77	0.0485237
Col5a1:chr2_2571	devCRE	repB	d18	batch2	68	0.0165461
Col5a1:chr2_2571	devCRE	repB	d20	batch2	73	0.0242975
Col5a1:chr2_2571	devCRE	repB	d21	batch2	63	0.027485
Col5a1:chr2_2575	devCRE	rep2B1	d00	batch3	96	0.171918
Col5a1:chr2_2575	devCRE	rep2B1	d04	batch3	92	0.242694
Col5a1:chr2_2575	devCRE	rep2B1	d08	batch3	84	0.14025
Col5a1:chr2_2575	devCRE	rep2B1	d12	batch3	80	0.299877
Col5a1:chr2_2575	devCRE	rep2B1	d16	batch3	68	0.233242
Col5a1:chr2_2575	devCRE	rep2B1	d18	batch3	66	0.356287
Col5a1:chr2_2575	devCRE	rep2B2	d00	batch3	96	0.181869
Col5a1:chr2_2575	devCRE	rep2B2	d06	batch3	91	0.1501
Col5a1:chr2_2575	devCRE	rep2B2	d08	batch3	86	0.136571
Col5a1:chr2_2575	devCRE	rep2B2	d12	batch3	78	0.210148
Col5a1:chr2_2575	devCRE	rep2B2	d16	batch3	69	0.328767
Col5a1:chr2_2575	devCRE	rep2B2	d18	batch3	67	0.283327
Col5a1:chr2_2575	devCRE	rep2B2	d20	batch3	61	0.274157
Col5a1:chr2_2575	devCRE	repA	d00	batch1	212	0.386051
Col5a1:chr2_2575	devCRE	repA	d02	batch2	215	0.529648
Col5a1:chr2_2575	devCRE	repA	d04	batch1	206	0.446753
Col5a1:chr2_2575	devCRE	repA	d06	batch2	214	0.334174
Col5a1:chr2_2575	devCRE	repA	d08	batch1	206	0.263848
Col5a1:chr2_2575	devCRE	repA	d10	batch2	203	0.255717
Col5a1:chr2_2575	devCRE	repA	d12	batch1	190	0.223292
Col5a1:chr2_2575	devCRE	repA	d14	batch2	191	0.157122
[truncated: 6,219 more rows]

## Sheet: mean_activity
Aggregated MPRA activity over replicates and averaged over consecutive days (mEB time series)
Column 1	Time (day)
Column 2	CRE identity
Column 3	Mean activity (over all replicates and across consecutive time points, e.g., day 1 is average of days 0 and 2)
Column 4	Standard deviation of the mean in activity
Column 5	One-sided ranksum test (compared to activity of minP/noP activities at all times) p-value
Column 5	One-sided ranksum test (compared to activity of minP/noP activities at all times) p-value, Benjamini-Hochberg corrected
time	CRE_id	mean_activity	sd_mean_activity	wlcx_test_p_val_activity	wlcx_test_FDR_activity
1	Bend5:chr4_8168	0.026298	0.00754649	0.814465	0.999929
5	Bend5:chr4_8168	0.0252519	0.00773164	0.879474	0.999929
9	Bend5:chr4_8168	0.022435	0.00581966	0.935711	0.999929
13	Bend5:chr4_8168	0.0309509	0.00816376	0.645582	0.999929
17	Bend5:chr4_8168	0.0372459	0.0101669	0.670193	0.999929
20.5	Bend5:chr4_8168	0.0583135	0.03641	0.638357	0.999929
1	Bend5:chr4_8170	0.0451379	0.0145144	0.199792	0.480868
5	Bend5:chr4_8170	0.0269561	0.00497078	0.828072	0.999929
9	Bend5:chr4_8170	0.0217234	0.00157634	0.984023	0.999929
13	Bend5:chr4_8170	0.0295786	0.00580216	0.775032	0.999929
17	Bend5:chr4_8170	0.0407691	0.0107535	0.424403	0.870818
20.5	Bend5:chr4_8170	0.0406586	0.014816	0.465683	0.922622
1	Bend5:chr4_8172	0.0217221	0.00613238	0.947806	0.999929
5	Bend5:chr4_8172	0.0193255	0.00546546	0.980212	0.999929
9	Bend5:chr4_8172	0.0197084	0.00483529	0.983316	0.999929
13	Bend5:chr4_8172	0.0183979	0.00446473	0.990255	0.999929
17	Bend5:chr4_8172	0.0280026	0.00527403	0.89537	0.999929
20.5	Bend5:chr4_8172	0.0201268	0.00336386	0.98108	0.999929
1	Bend5:chr4_8174	0.0238302	0.00529174	0.908023	0.999929
5	Bend5:chr4_8174	0.0242231	0.00840763	0.918966	0.999929
9	Bend5:chr4_8174	0.0228443	0.00693407	0.926506	0.999929
13	Bend5:chr4_8174	0.0217138	0.00551581	0.974646	0.999929
17	Bend5:chr4_8174	0.033768	0.00747247	0.759097	0.999929
20.5	Bend5:chr4_8174	0.0282034	0.00378872	0.837849	0.999929
1	Bend5:chr4_8175	0.27162	0.0159294	2.50129e-05	0.000150077
5	Bend5:chr4_8175	0.238324	0.0156246	2.50129e-05	0.000150077
9	Bend5:chr4_8175	0.254037	0.0148806	2.50129e-05	0.000150077
13	Bend5:chr4_8175	0.365904	0.0382296	2.50129e-05	0.000150077
17	Bend5:chr4_8175	0.433297	0.0633193	1.5195e-07	5.19916e-06
20.5	Bend5:chr4_8175	0.272539	0.070666	9.8618e-05	0.000460702
1	Bend5:chr4_8179	0.0257983	0.00440487	0.889612	0.999929
5	Bend5:chr4_8179	0.0421592	0.0178258	0.455057	0.908679
9	Bend5:chr4_8179	0.0337405	0.00901701	0.400582	0.834107
13	Bend5:chr4_8179	0.0408004	0.00879427	0.23021	0.538649
17	Bend5:chr4_8179	0.04436	0.00654677	0.0407486	0.119416
20.5	Bend5:chr4_8179	0.034811	0.00757402	0.480919	0.941025
1	Bend5:chr4_8192	0.0187333	0.00465522	0.990255	0.999929
5	Bend5:chr4_8192	0.0184514	0.00719567	0.975656	0.999929
9	Bend5:chr4_8192	0.0201738	0.00648903	0.963882	0.999929
13	Bend5:chr4_8192	0.0181002	0.00650582	0.990255	0.999929
17	Bend5:chr4_8192	0.0168239	0.00262669	0.99959	0.999929
20.5	Bend5:chr4_8192	0.0200267	0.00544373	0.973968	0.999929
1	Bend5:chr4_8199	0.0301507	0.00673411	0.572353	0.999929
5	Bend5:chr4_8199	0.0274127	0.00771047	0.795313	0.999929
9	Bend5:chr4_8199	0.0265929	0.00732113	0.805032	0.999929
13	Bend5:chr4_8199	0.0338825	0.00718505	0.524236	0.99802
17	Bend5:chr4_8199	0.0255818	0.00322399	0.9615	0.999929
20.5	Bend5:chr4_8199	0.0275112	0.00422886	0.75759	0.999929
1	Bend5:chr4_8201	0.0249616	0.00585067	0.892851	0.999929
5	Bend5:chr4_8201	0.0252268	0.00788318	0.899123	0.999929
9	Bend5:chr4_8201	0.0249031	0.00531952	0.845197	0.999929
13	Bend5:chr4_8201	0.0713825	0.0183499	0.00634493	0.0214734
17	Bend5:chr4_8201	0.157488	0.0527769	7.43895e-05	0.000418565
20.5	Bend5:chr4_8201	0.0774952	0.0178389	0.00224061	0.00822205
1	Btg1:chr10_9572	0.0211945	0.00585533	0.971403	0.999929
5	Btg1:chr10_9572	0.0182859	0.00789846	0.970249	0.999929
9	Btg1:chr10_9572	0.0193188	0.00601	0.975656	0.999929
13	Btg1:chr10_9572	0.0176011	0.00477746	0.991925	0.999929
17	Btg1:chr10_9572	0.0190098	0.00237084	0.998351	0.999929
20.5	Btg1:chr10_9572	0.0213349	0.0029393	0.977251	0.999929
1	Btg1:chr10_9578	1.40387	0.0608221	2.50129e-05	0.000150077
5	Btg1:chr10_9578	1.2824	0.075024	2.50129e-05	0.000150077
9	Btg1:chr10_9578	1.05216	0.0485217	2.50129e-05	0.000150077
13	Btg1:chr10_9578	1.27511	0.15346	2.50129e-05	0.000150077
17	Btg1:chr10_9578	1.46024	0.196254	1.5195e-07	5.19916e-06
20.5	Btg1:chr10_9578	0.875625	0.0927475	9.8618e-05	0.000460702
1	Btg1:chr10_9588	0.0184604	0.00513428	0.985993	0.999929
5	Btg1:chr10_9588	0.0193589	0.00714633	0.978485	0.999929
9	Btg1:chr10_9588	0.0159592	0.00504499	0.99596	0.999929
13	Btg1:chr10_9588	0.0169856	0.00427135	0.993655	0.999929
17	Btg1:chr10_9588	0.0170689	0.0020812	0.999693	0.999929
20.5	Btg1:chr10_9588	0.0175151	0.00304409	0.992661	0.999929
1	Btg1:chr10_9593	0.0246598	0.00451739	0.875954	0.999929
5	Btg1:chr10_9593	0.0237457	0.00668269	0.905123	0.999929
9	Btg1:chr10_9593	0.0223998	0.00444425	0.958019	0.999929
13	Btg1:chr10_9593	0.0297699	0.00512813	0.742578	0.999929
17	Btg1:chr10_9593	0.0395404	0.0075895	0.240903	0.555526
20.5	Btg1:chr10_9593	0.0337421	0.00482576	0.442931	0.894339
1	Btg1:chr10_9612	0.0268779	0.0081014	0.853321	0.999929
5	Btg1:chr10_9612	0.0284911	0.00997629	0.742578	0.999929
9	Btg1:chr10_9612	0.026251	0.00820392	0.725483	0.999929
13	Btg1:chr10_9612	0.0271835	0.00848878	0.905123	0.999929
17	Btg1:chr10_9612	0.0263681	0.00294964	0.89537	0.999929
20.5	Btg1:chr10_9612	0.0264241	0.00872738	0.78648	0.999929
1	Btg1:chr10_9613	0.0286347	0.0087009	0.764479	0.999929
5	Btg1:chr10_9613	0.0174345	0.00610593	0.988812	0.999929
9	Btg1:chr10_9613	0.0230458	0.00827819	0.864962	0.999929
13	Btg1:chr10_9613	0.0160901	0.0065946	0.993959	0.999929
17	Btg1:chr10_9613	0.0200804	0.00585115	0.995966	0.999929
20.5	Btg1:chr10_9613	0.0243888	0.00757304	0.868564	0.999929
1	Cdk5r1:chr11_12559	0.150005	0.0130951	2.50129e-05	0.000150077
5	Cdk5r1:chr11_12559	0.128452	0.0178564	2.50129e-05	0.000150077
9	Cdk5r1:chr11_12559	0.0995638	0.0137344	4.82572e-05	0.000277698
13	Cdk5r1:chr11_12559	0.11567	0.0123505	2.50129e-05	0.000150077
17	Cdk5r1:chr11_12559	0.130558	0.0152328	1.5195e-07	5.19916e-06
20.5	Cdk5r1:chr11_12559	0.0975436	0.0132535	9.8618e-05	0.000460702
1	Cdk5r1:chr11_12562	1.51186	0.122753	2.50129e-05	0.000150077
5	Cdk5r1:chr11_12562	1.14238	0.208344	2.50129e-05	0.000150077
9	Cdk5r1:chr11_12562	0.758988	0.160126	2.50129e-05	0.000150077
13	Cdk5r1:chr11_12562	0.681926	0.125156	2.50129e-05	0.000150077
17	Cdk5r1:chr11_12562	0.706471	0.0875956	1.5195e-07	5.19916e-06
20.5	Cdk5r1:chr11_12562	0.5553	0.0913568	9.8618e-05	0.000460702
1	Cdk5r1:chr11_12574	1.48744	0.224517	2.50129e-05	0.000150077
5	Cdk5r1:chr11_12574	1.79843	0.199737	2.50129e-05	0.000150077
9	Cdk5r1:chr11_12574	1.49169	0.112995	2.50129e-05	0.000150077
13	Cdk5r1:chr11_12574	1.45434	0.164535	2.50129e-05	0.000150077
17	Cdk5r1:chr11_12574	1.52178	0.229259	1.5195e-07	5.19916e-06
20.5	Cdk5r1:chr11_12574	1.04834	0.174416	9.8618e-05	0.000460702
1	Cdk5r1:chr11_12575	0.0467892	0.00731226	0.0419807	0.12246
5	Cdk5r1:chr11_12575	0.0398111	0.0105987	0.274517	0.615113
9	Cdk5r1:chr11_12575	0.0347272	0.00763567	0.393884	0.821512
13	Cdk5r1:chr11_12575	0.0365383	0.00706921	0.448179	0.8992
17	Cdk5r1:chr11_12575	0.0397554	0.00546921	0.14494	0.364075
20.5	Cdk5r1:chr11_12575	0.0338888	0.00486306	0.473296	0.933647
1	Cdk5r1:chr11_12582	0.146677	0.0274498	2.50129e-05	0.000150077
5	Cdk5r1:chr11_12582	0.117875	0.0177492	6.4145e-05	0.0003658
9	Cdk5r1:chr11_12582	0.109429	0.0187366	4.17844e-05	0.000242656
13	Cdk5r1:chr11_12582	0.149636	0.0289985	2.50129e-05	0.000150077
17	Cdk5r1:chr11_12582	0.176563	0.0299739	1.5195e-07	5.19916e-06
20.5	Cdk5r1:chr11_12582	0.160981	0.0448193	9.8618e-05	0.000460702
1	Cdk5r1:chr11_12590	0.0280573	0.00595971	0.725483	0.999929
5	Cdk5r1:chr11_12590	0.0289792	0.00921463	0.775032	0.999929
9	Cdk5r1:chr11_12590	0.0265177	0.00732081	0.800208	0.999929
13	Cdk5r1:chr11_12590	0.0326338	0.00572272	0.572353	0.999929
17	Cdk5r1:chr11_12590	0.0370981	0.00694441	0.409013	0.84887
20.5	Cdk5r1:chr11_12590	0.0342718	0.0107878	0.616635	0.999929
1	Cdk5r1:chr11_12595	0.021026	0.0051378	0.971403	0.999929
5	Cdk5r1:chr11_12595	0.0186231	0.0063255	0.978485	0.999929
9	Cdk5r1:chr11_12595	0.0161973	0.00529888	0.995292	0.999929
13	Cdk5r1:chr11_12595	0.0199496	0.00656016	0.970249	0.999929
17	Cdk5r1:chr11_12595	0.0164153	0.00320987	0.999528	0.999929
20.5	Cdk5r1:chr11_12595	0.0215331	0.00240533	0.975104	0.999929
1	Cited2:chr10_1239	0.0234341	0.00572213	0.882924	0.999929
5	Cited2:chr10_1239	0.0216329	0.00900866	0.953135	0.999929
9	Cited2:chr10_1239	0.0192007	0.00666475	0.977574	0.999929
13	Cited2:chr10_1239	0.0614525	0.0253332	0.25185	0.575526
17	Cited2:chr10_1239	0.0769578	0.0238312	0.00659989	0.022163
20.5	Cited2:chr10_1239	0.0587381	0.0278401	0.279698	0.623411
1	Cited2:chr10_1246	0.0193478	0.00589828	0.972521	0.999929
5	Cited2:chr10_1246	0.0225339	0.00828911	0.921542	0.999929
9	Cited2:chr10_1246	0.0198099	0.00677902	0.976631	0.999929
13	Cited2:chr10_1246	0.0118974	0.00389648	0.999363	0.999929
17	Cited2:chr10_1246	0.0221081	0.00656939	0.991491	0.999929
20.5	Cited2:chr10_1246	0.0222185	0.00218321	0.972789	0.999929
1	Cited2:chr10_1248	0.0270177	0.00333606	0.832463	0.999929
5	Cited2:chr10_1248	0.0253775	0.00547383	0.896022	0.999929
9	Cited2:chr10_1248	0.0270827	0.00622584	0.83678	0.999929
13	Cited2:chr10_1248	0.0362129	0.00924547	0.448179	0.8992
17	Cited2:chr10_1248	0.0455564	0.0177405	0.596087	0.999929
20.5	Cited2:chr10_1248	0.0347527	0.0101024	0.557069	0.999929
1	Cited2:chr10_1253	0.0799611	0.0181433	0.00520612	0.0179102
5	Cited2:chr10_1253	0.0548923	0.011608	0.0243444	0.074988
9	Cited2:chr10_1253	0.0484802	0.0129728	0.0579945	0.163383
13	Cited2:chr10_1253	0.0471456	0.0128445	0.131302	0.333792
17	Cited2:chr10_1253	0.0458499	0.00898653	0.11705	0.301257
20.5	Cited2:chr10_1253	0.0386742	0.0101782	0.21352	0.510995
1	Cited2:chr10_1254	0.610328	0.0275098	2.50129e-05	0.000150077
5	Cited2:chr10_1254	0.422942	0.0712382	2.50129e-05	0.000150077
9	Cited2:chr10_1254	0.351451	0.0456677	2.50129e-05	0.000150077
13	Cited2:chr10_1254	0.428924	0.0322882	2.50129e-05	0.000150077
17	Cited2:chr10_1254	0.521555	0.0602257	1.5195e-07	5.19916e-06
20.5	Cited2:chr10_1254	0.331067	0.093559	9.8618e-05	0.000460702
1	Cited2:chr10_1267	0.0243685	0.00429743	0.896022	0.999929
5	Cited2:chr10_1267	0.0238387	0.00587102	0.905123	0.999929
9	Cited2:chr10_1267	0.0227783	0.00418396	0.953135	0.999929
13	Cited2:chr10_1267	0.0256582	0.00739054	0.937865	0.999929
17	Cited2:chr10_1267	0.0297177	0.00486986	0.746641	0.999929
20.5	Cited2:chr10_1267	0.0231103	0.00447237	0.935939	0.999929
1	Cited2:chr10_1270	0.0227497	0.00418387	0.958019	0.999929
5	Cited2:chr10_1270	0.0188518	0.00608849	0.988292	0.999929
9	Cited2:chr10_1270	0.0249579	0.00822285	0.809784	0.999929
13	Cited2:chr10_1270	0.0182888	0.00952528	0.986602	0.999929
17	Cited2:chr10_1270	0.0153682	0.00236646	0.999846	0.999929
20.5	Cited2:chr10_1270	0.0242066	0.00265563	0.928421	0.999929
1	Col1a1:chr11_15258	0.0435542	0.00485463	0.0784581	0.213609
5	Col1a1:chr11_15258	0.0425954	0.0061361	0.120526	0.308878
9	Col1a1:chr11_15258	0.0452414	0.00625205	0.0560073	0.15898
13	Col1a1:chr11_15258	0.0465756	0.00919106	0.0711031	0.195264
17	Col1a1:chr11_15258	0.0604889	0.0111186	0.0040335	0.0141304
20.5	Col1a1:chr11_15258	0.0446682	0.0167712	0.3474	0.741648
1	Col1a1:chr11_15259	0.0602554	0.0151989	0.0347626	0.103796
5	Col1a1:chr11_15259	0.0396575	0.00943676	0.204687	0.490783
9	Col1a1:chr11_15259	0.0372798	0.00988056	0.286217	0.635703
13	Col1a1:chr11_15259	0.0374929	0.00669888	0.304197	0.669763
17	Col1a1:chr11_15259	0.0407383	0.00502295	0.10463	0.274817
20.5	Col1a1:chr11_15259	0.0390025	0.00382595	0.166892	0.414286
1	Col1a1:chr11_15269	0.036434	0.0076463	0.347977	0.741648
5	Col1a1:chr11_15269	0.0234638	0.00699834	0.902157	0.999929
9	Col1a1:chr11_15269	0.018088	0.00531518	0.991125	0.999929
13	Col1a1:chr11_15269	0.0193389	0.00641596	0.984705	0.999929
17	Col1a1:chr11_15269	0.0187701	0.0033014	0.997396	0.999929
20.5	Col1a1:chr11_15269	0.0225443	0.00324453	0.963232	0.999929
1	Col1a1:chr11_15270	0.0970235	0.0266442	0.00328246	0.0117059
5	Col1a1:chr11_15270	0.0986293	0.0243881	0.00238362	0.0086219
9	Col1a1:chr11_15270	0.0761741	0.0170113	0.00604127	0.0205047
13	Col1a1:chr11_15270	0.0672065	0.0168304	0.00666203	0.0222536
17	Col1a1:chr11_15270	0.0616572	0.00660821	0.000138814	0.000614471
20.5	Col1a1:chr11_15270	0.0548493	0.00999114	0.012884	0.0415042
1	Col1a1:chr11_15273	0.0337898	0.00644196	0.420844	0.866322
5	Col1a1:chr11_15273	0.0243554	0.0077352	0.913624	0.999929
9	Col1a1:chr11_15273	0.0215714	0.00568364	0.954812	0.999929
13	Col1a1:chr11_15273	0.021543	0.00541686	0.966551	0.999929
17	Col1a1:chr11_15273	0.0236995	0.00321647	0.967644	0.999929
20.5	Col1a1:chr11_15273	0.0204932	0.00252601	0.98108	0.999929
1	Col1a1:chr11_15275	0.10076	0.0112998	2.50129e-05	0.000150077
5	Col1a1:chr11_15275	0.0469171	0.010755	0.0600366	0.167415
9	Col1a1:chr11_15275	0.037762	0.0101194	0.25185	0.575526
13	Col1a1:chr11_15275	0.0442377	0.00989891	0.113697	0.29496
17	Col1a1:chr11_15275	0.0355026	0.00446605	0.378672	0.796344
20.5	Col1a1:chr11_15275	0.035423	0.00796316	0.450498	0.900996
1	Col1a1:chr11_15276	0.101605	0.0177329	2.50129e-05	0.000150077
5	Col1a1:chr11_15276	0.0841384	0.0150578	0.000530312	0.00217273
9	Col1a1:chr11_15276	0.0609125	0.0120269	0.0049515	0.0171273
13	Col1a1:chr11_15276	0.0828267	0.00930951	3.88645e-05	0.000228195
17	Col1a1:chr11_15276	0.142044	0.0396162	4.85314e-07	1.36535e-05
20.5	Col1a1:chr11_15276	0.101503	0.0238989	0.000449101	0.00185199
1	Col1a1:chr11_15301	0.0654691	0.00519526	0.000119671	0.000537245
5	Col1a1:chr11_15301	0.0478007	0.0115433	0.0734936	0.200956
9	Col1a1:chr11_15301	0.0477157	0.0141629	0.117076	0.301257
13	Col1a1:chr11_15301	0.0383902	0.00558787	0.274517	0.615113
17	Col1a1:chr11_15301	0.0474405	0.00698981	0.0374148	0.110974
20.5	Col1a1:chr11_15301	0.06005	0.0330979	0.340357	0.735311
1	Col1a1:chr11_15306	0	0	0.999623	0.999929
5	Col1a1:chr11_15306	0	0	0.999623	0.999929
9	Col1a1:chr11_15306	0	0	0.999623	0.999929
13	Col1a1:chr11_15306	0	0	0.999623	0.999929
17	Col1a1:chr11_15306	0.0700315	0.0767157	0.99672	0.999929
20.5	Col1a1:chr11_15306	0.01141	0.0161361	0.966643	0.999929
1	Col1a1:chr11_15307	0.296238	0.0236844	2.50129e-05	0.000150077
5	Col1a1:chr11_15307	0.291662	0.0363468	2.50129e-05	0.000150077
9	Col1a1:chr11_15307	0.238096	0.0312725	2.50129e-05	0.000150077
13	Col1a1:chr11_15307	0.29867	0.0349819	2.50129e-05	0.000150077
17	Col1a1:chr11_15307	0.396026	0.0558032	1.5195e-07	5.19916e-06
20.5	Col1a1:chr11_15307	0.299794	0.053911	9.8618e-05	0.000460702
1	Col1a1:chr11_15316	0.0455779	0.00362942	0.0404474	0.119085
5	Col1a1:chr11_15316	0.033548	0.00940942	0.531149	0.999929
9	Col1a1:chr11_15316	0.0320331	0.00763066	0.503464	0.968672
13	Col1a1:chr11_15316	0.0320664	0.00623166	0.695803	0.999929
17	Col1a1:chr11_15316	0.065805	0.028727	0.062798	0.17473
20.5	Col1a1:chr11_15316	0.0312792	0.0100651	0.488549	0.949224
1	Col1a1:chr11_15322	0.0686602	0.011547	0.000966793	0.00377765
5	Col1a1:chr11_15322	0.0716872	0.0139949	0.00225764	0.0082606
9	Col1a1:chr11_15322	0.0619459	0.012919	0.0174183	0.0545904
13	Col1a1:chr11_15322	0.0770266	0.0127644	0.000342505	0.00145997
17	Col1a1:chr11_15322	0.0803464	0.00841876	1.21788e-06	2.90912e-05
20.5	Col1a1:chr11_15322	0.0728915	0.0133557	0.0013711	0.00515079
1	Col1a2:chr6_65	0.08342	0.0164432	9.7461e-05	0.000460702
5	Col1a2:chr6_65	0.0735114	0.0266562	0.0321764	0.0967585
9	Col1a2:chr6_65	0.0426224	0.0265409	0.857275	0.999929
13	Col1a2:chr6_65	0.0106096	0.00639082	0.997977	0.999929
17	Col1a2:chr6_65	0.0300225	0.0166323	0.967918	0.999929
20.5	Col1a2:chr6_65	0.121312	0.0886758	0.167824	0.41497
1	Col1a2:chr6_72	0.0335143	0.00686843	0.461949	0.919539
5	Col1a2:chr6_72	0.0293708	0.00892267	0.683543	0.999929
9	Col1a2:chr6_72	0.0266281	0.00760952	0.713783	0.999929
13	Col1a2:chr6_72	0.0296381	0.00755096	0.701852	0.999929
17	Col1a2:chr6_72	0.030216	0.00535167	0.72075	0.999929
20.5	Col1a2:chr6_72	0.0300693	0.0049222	0.659643	0.999929
1	Col1a2:chr6_73	0.0335998	0.00685985	0.427647	0.874639
5	Col1a2:chr6_73	0.0289889	0.00791298	0.701852	0.999929
9	Col1a2:chr6_73	0.0276128	0.00740726	0.664773	0.999929
13	Col1a2:chr6_73	0.0273149	0.00502863	0.864962	0.999929
17	Col1a2:chr6_73	0.0342006	0.00408108	0.513111	0.984239
20.5	Col1a2:chr6_73	0.0313143	0.00539547	0.631162	0.999929
1	Col1a2:chr6_77	0.0733497	0.0101845	0.000413785	0.0017232
5	Col1a2:chr6_77	0.0695765	0.013056	0.00238362	0.0086219
9	Col1a2:chr6_77	0.0521762	0.0113102	0.0309441	0.0937206
13	Col1a2:chr6_77	0.0589583	0.00670639	0.00129166	0.00491065
17	Col1a2:chr6_77	0.0718337	0.012101	0.000218229	0.000949407
20.5	Col1a2:chr6_77	0.0535906	0.00733413	0.00659686	0.022163
1	Col1a2:chr6_88	0.0266005	0.00443528	0.857274	0.999929
5	Col1a2:chr6_88	0.0166419	0.00667793	0.991925	0.999929
9	Col1a2:chr6_88	0.0164973	0.00521743	0.994528	0.999929
13	Col1a2:chr6_88	0.016586	0.00479738	0.993338	0.999929
17	Col1a2:chr6_88	0.0191985	0.00348093	0.9975	0.999929
20.5	Col1a2:chr6_88	0.021405	0.00186251	0.97924	0.999929
1	Col1a2:chr6_93	0.321388	0.0495522	2.50129e-05	0.000150077
5	Col1a2:chr6_93	0.308341	0.0527332	2.50129e-05	0.000150077
9	Col1a2:chr6_93	0.212129	0.0317263	2.50129e-05	0.000150077
13	Col1a2:chr6_93	0.267195	0.0385083	2.50129e-05	0.000150077
17	Col1a2:chr6_93	0.288182	0.0464821	1.5195e-07	5.19916e-06
20.5	Col1a2:chr6_93	0.239215	0.0559273	9.8618e-05	0.000460702
1	Col5a1:chr2_2558	0.0209554	0.00428561	0.971403	0.999929
5	Col5a1:chr2_2558	0.0172766	0.00659747	0.986602	0.999929
9	Col5a1:chr2_2558	0.017727	0.00567147	0.990699	0.999929
13	Col5a1:chr2_2558	0.0197417	0.00758029	0.980212	0.999929
17	Col5a1:chr2_2558	0.0175238	0.00366367	0.998669	0.999929
20.5	Col5a1:chr2_2558	0.0193724	0.00429203	0.987116	0.999929
1	Col5a1:chr2_2562	0.0182711	0.00499851	0.990699	0.999929
5	Col5a1:chr2_2562	0.0187713	0.007628	0.986602	0.999929
9	Col5a1:chr2_2562	0.0179226	0.00555158	0.990699	0.999929
13	Col5a1:chr2_2562	0.0203969	0.0074295	0.969056	0.999929
17	Col5a1:chr2_2562	0.0231932	0.00295806	0.984208	0.999929
20.5	Col5a1:chr2_2562	0.0218111	0.00161508	0.976198	0.999929
1	Col5a1:chr2_2565	0.0182266	0.00482562	0.989794	0.999929
5	Col5a1:chr2_2565	0.0175677	0.00591	0.98775	0.999929
9	Col5a1:chr2_2565	0.0186647	0.00582967	0.984705	0.999929
13	Col5a1:chr2_2565	0.0178684	0.00574524	0.991533	0.999929
17	Col5a1:chr2_2565	0.0251592	0.00404768	0.941925	0.999929
20.5	Col5a1:chr2_2565	0.0252384	0.00448554	0.898445	0.999929
1	Col5a1:chr2_2571	0.0314001	0.00744219	0.626014	0.999929
5	Col5a1:chr2_2571	0.0259769	0.00902847	0.886303	0.999929
9	Col5a1:chr2_2571	0.0236689	0.00604582	0.899123	0.999929
13	Col5a1:chr2_2571	0.0232726	0.00505571	0.937865	0.999929
17	Col5a1:chr2_2571	0.020905	0.0041207	0.995641	0.999929
20.5	Col5a1:chr2_2571	0.0188221	0.00430115	0.988334	0.999929
1	Col5a1:chr2_2575	0.367066	0.0724902	2.50129e-05	0.000150077
5	Col5a1:chr2_2575	0.325183	0.0514496	2.50129e-05	0.000150077
9	Col5a1:chr2_2575	0.227468	0.0313261	2.50129e-05	0.000150077
13	Col5a1:chr2_2575	0.297225	0.0651343	2.50129e-05	0.000150077
17	Col5a1:chr2_2575	0.269234	0.0196002	1.5195e-07	5.19916e-06
20.5	Col5a1:chr2_2575	0.251495	0.0341632	9.8618e-05	0.000460702
1	Col5a1:chr2_2576	0.043469	0.00614757	0.0978429	0.260229
5	Col5a1:chr2_2576	0.0361089	0.00954494	0.393884	0.821512
9	Col5a1:chr2_2576	0.0272795	0.00672449	0.707846	0.999929
13	Col5a1:chr2_2576	0.0350454	0.0105434	0.551821	0.999929
17	Col5a1:chr2_2576	0.0286774	0.00544595	0.88295	0.999929
20.5	Col5a1:chr2_2576	0.0282804	0.00447396	0.775172	0.999929
1	Col5a1:chr2_2586	0.0151002	0.00386682	0.998085	0.999929
5	Col5a1:chr2_2586	0.0150634	0.00708645	0.994794	0.999929
9	Col5a1:chr2_2586	0.0143912	0.00435632	0.997976	0.999929
13	Col5a1:chr2_2586	0.0154861	0.00435592	0.997742	0.999929
17	Col5a1:chr2_2586	0.0145192	0.00195359	0.999929	0.999929
20.5	Col5a1:chr2_2586	0.0193986	0.00286386	0.985789	0.999929
1	eef1aP	27.5792	2.3586	2.50129e-05	0.000150077
5	eef1aP	33.6045	4.24664	2.50129e-05	0.000150077
9	eef1aP	32.7776	4.79713	2.50129e-05	0.000150077
13	eef1aP	28.5734	3.23729	2.50129e-05	0.000150077
17	eef1aP	26.2822	1.57795	1.5195e-07	5.19916e-06
20.5	eef1aP	23.3092	2.71932	9.8618e-05	0.000460702
1	Epas1:chr17_10056	0.0262653	0.00613023	0.823609	0.999929
5	Epas1:chr17_10056	0.0193965	0.005767	0.978485	0.999929
9	Epas1:chr17_10056	0.022236	0.0056743	0.949633	0.999929
13	Epas1:chr17_10056	0.0220705	0.00605501	0.942006	0.999929
17	Epas1:chr17_10056	0.0264253	0.0046209	0.926863	0.999929
20.5	Epas1:chr17_10056	0.0230342	0.00238711	0.961666	0.999929
1	Epas1:chr17_10057	0.0435549	0.00848712	0.107149	0.280849
5	Epas1:chr17_10057	0.0258844	0.00740353	0.845197	0.999929
9	Epas1:chr17_10057	0.02487	0.00881668	0.849295	0.999929
13	Epas1:chr17_10057	0.0290701	0.00983849	0.814465	0.999929
17	Epas1:chr17_10057	0.0253474	0.00576996	0.946365	0.999929
20.5	Epas1:chr17_10057	0.0256359	0.00186468	0.920244	0.999929
1	Epas1:chr17_10061	0.0479443	0.00622971	0.0159768	0.0505667
5	Epas1:chr17_10061	0.0367005	0.00788261	0.298148	0.659887
9	Epas1:chr17_10061	0.0397029	0.0089406	0.235521	0.547099
13	Epas1:chr17_10061	0.036568	0.00684185	0.322664	0.701878
17	Epas1:chr17_10061	0.0414336	0.00549797	0.0807229	0.217811
20.5	Epas1:chr17_10061	0.0431595	0.00408926	0.0550099	0.15671
1	Epas1:chr17_10063	0.0419694	0.00672194	0.103978	0.273672
5	Epas1:chr17_10063	0.0489373	0.0169555	0.185535	0.454328
9	Epas1:chr17_10063	0.0452013	0.0140112	0.224968	0.529385
13	Epas1:chr17_10063	0.0851064	0.0175997	0.000104394	0.000485891
17	Epas1:chr17_10063	0.561429	0.424282	8.80089e-07	2.27386e-05
20.5	Epas1:chr17_10063	0.39499	0.109296	0.000449101	0.00185199
1	Epas1:chr17_10064	0.0272575	0.00440557	0.849295	0.999929
5	Epas1:chr17_10064	0.0187499	0.00672992	0.978485	0.999929
9	Epas1:chr17_10064	0.0209471	0.00711791	0.958019	0.999929
13	Epas1:chr17_10064	0.0237174	0.00531355	0.933498	0.999929
17	Epas1:chr17_10064	0.0363154	0.0113238	0.812586	0.999929
20.5	Epas1:chr17_10064	0.0222792	0.00490205	0.947087	0.999929
1	Epas1:chr17_10066	0.0205595	0.00380847	0.976631	0.999929
5	Epas1:chr17_10066	0.0191426	0.00520265	0.984705	0.999929
9	Epas1:chr17_10066	0.0190654	0.00516376	0.988812	0.999929
13	Epas1:chr17_10066	0.0204694	0.006538	0.973601	0.999929
17	Epas1:chr17_10066	0.0209997	0.00233782	0.996686	0.999929
20.5	Epas1:chr17_10066	0.019348	0.00182921	0.988905	0.999929
1	Epas1:chr17_10070	0.286842	0.054106	2.50129e-05	0.000150077
5	Epas1:chr17_10070	0.240716	0.0537176	2.50129e-05	0.000150077
9	Epas1:chr17_10070	0.202371	0.0392166	2.50129e-05	0.000150077
13	Epas1:chr17_10070	0.249237	0.0347572	2.50129e-05	0.000150077
17	Epas1:chr17_10070	0.246914	0.0338132	1.5195e-07	5.19916e-06
20.5	Epas1:chr17_10070	0.219795	0.0899325	9.8618e-05	0.000460702
1	Epas1:chr17_10071	0.0509826	0.00999933	0.0285965	0.0872366
5	Epas1:chr17_10071	0.0464234	0.00879753	0.0521944	0.149837
9	Epas1:chr17_10071	0.0498939	0.0116724	0.0734936	0.200956
13	Epas1:chr17_10071	0.0502644	0.00677725	0.00974454	0.0319601
17	Epas1:chr17_10071	0.0569846	0.00877462	0.00344781	0.012261
20.5	Epas1:chr17_10071	0.0375434	0.00477881	0.230607	0.538649
1	Epas1:chr17_10116	0.0357267	0.00609537	0.373986	0.787798
5	Epas1:chr17_10116	0.0239862	0.00815838	0.921542	0.999929
9	Epas1:chr17_10116	0.023536	0.00683723	0.875954	0.999929
13	Epas1:chr17_10116	0.0250922	0.00647016	0.902157	0.999929
17	Epas1:chr17_10116	0.0229996	0.00340875	0.984721	0.999929
20.5	Epas1:chr17_10116	0.0253779	0.00285786	0.914412	0.999929
1	Foxa2:chr2_13806	0.0228261	0.0047579	0.947806	0.999929
5	Foxa2:chr2_13806	0.0253802	0.0115155	0.902157	0.999929
9	Foxa2:chr2_13806	0.0204499	0.00687198	0.953135	0.999929
13	Foxa2:chr2_13806	0.014602	0.00622673	0.99596	0.999929
17	Foxa2:chr2_13806	0.0171573	0.00405968	0.999251	0.999929
20.5	Foxa2:chr2_13806	0.0235606	0.00836954	0.905074	0.999929
1	Foxa2:chr2_13808	0.0326051	0.00627874	0.538051	0.999929
5	Foxa2:chr2_13808	0.0287739	0.00990144	0.805032	0.999929
9	Foxa2:chr2_13808	0.0367303	0.0106051	0.34158	0.736695
13	Foxa2:chr2_13808	0.030846	0.00559141	0.695803	0.999929
17	Foxa2:chr2_13808	0.0327547	0.00371134	0.476411	0.933647
20.5	Foxa2:chr2_13808	0.0255581	0.00236599	0.911379	0.999929
1	Foxa2:chr2_13812	0.0293267	0.006912	0.626014	0.999929
5	Foxa2:chr2_13812	0.0239756	0.00600589	0.879474	0.999929
9	Foxa2:chr2_13812	0.0228337	0.00592429	0.947806	0.999929
13	Foxa2:chr2_13812	0.0225734	0.00432695	0.958019	0.999929
17	Foxa2:chr2_13812	0.0371039	0.00760082	0.528823	0.999929
20.5	Foxa2:chr2_13812	0.0208414	0.00391509	0.970298	0.999929
1	Foxa2:chr2_13818	0.040147	0.00482536	0.127638	0.325131
5	Foxa2:chr2_13818	0.0293129	0.00716268	0.719663	0.999929
9	Foxa2:chr2_13818	0.0301143	0.00748706	0.639099	0.999929
13	Foxa2:chr2_13818	0.0411761	0.00882609	0.219793	0.521083
17	Foxa2:chr2_13818	0.059694	0.0140411	0.0443195	0.128985
20.5	Foxa2:chr2_13818	0.0423354	0.0118148	0.292718	0.649004
1	Foxa2:chr2_13820	0.0483532	0.0109818	0.0642895	0.177709
5	Foxa2:chr2_13820	0.0449953	0.010499	0.0810338	0.217811
9	Foxa2:chr2_13820	0.0392743	0.0089563	0.240898	0.555526
13	Foxa2:chr2_13820	0.0478449	0.0113634	0.0642895	0.177709
17	Foxa2:chr2_13820	0.115375	0.0347648	0.000748773	0.00299037
20.5	Foxa2:chr2_13820	0.0344029	0.00735762	0.557069	0.999929
1	Foxa2:chr2_13830	0.0230132	0.00625153	0.937865	0.999929
5	Foxa2:chr2_13830	0.0201066	0.00740006	0.962483	0.999929
9	Foxa2:chr2_13830	0.0185394	0.00617367	0.979364	0.999929
13	Foxa2:chr2_13830	0.0155307	0.00446285	0.997484	0.999929
17	Foxa2:chr2_13830	0.0138476	0.00296025	0.999887	0.999929
20.5	Foxa2:chr2_13830	0.0157163	0.00316069	0.996417	0.999929
1	Foxa2:chr2_13835	0.0402143	0.0103018	0.190216	0.463995
5	Foxa2:chr2_13835	0.0365692	0.00991179	0.322664	0.701878
9	Foxa2:chr2_13835	0.0372455	0.0116129	0.380585	0.797715
13	Foxa2:chr2_13835	0.0304139	0.00669856	0.639099	0.999929
17	Foxa2:chr2_13835	0.0337209	0.00487423	0.56009	0.999929
20.5	Foxa2:chr2_13835	0.0383627	0.00746027	0.24241	0.557983
1	Foxa2:chr2_13840	0.165936	0.0316946	2.50129e-05	0.000150077
5	Foxa2:chr2_13840	0.149217	0.0276644	7.38272e-05	0.000417256
9	Foxa2:chr2_13840	0.0976122	0.0164592	0.000146564	0.000646517
13	Foxa2:chr2_13840	0.110048	0.0168171	2.50129e-05	0.000150077
17	Foxa2:chr2_13840	0.112689	0.0141014	1.87165e-07	6.07567e-06
20.5	Foxa2:chr2_13840	0.0894421	0.0141104	0.000106368	0.000486144
1	Foxa2:chr2_13841	0.0565117	0.0104317	0.0122499	0.0398033
5	Foxa2:chr2_13841	0.0434179	0.0116049	0.146679	0.366987
9	Foxa2:chr2_13841	0.033495	0.00924206	0.475764	0.933647
13	Foxa2:chr2_13841	0.041016	0.0079786	0.142726	0.359226
17	Foxa2:chr2_13841	0.0341059	0.00362106	0.460725	0.918548
20.5	Foxa2:chr2_13841	0.0278923	0.00258471	0.808075	0.999929
1	Foxa2:chr2_13856	0.0339352	0.00817811	0.420844	0.866322
5	Foxa2:chr2_13856	0.0231389	0.00643196	0.926506	0.999929
9	Foxa2:chr2_13856	0.0196423	0.00585621	0.977574	0.999929
13	Foxa2:chr2_13856	0.0208547	0.00602218	0.973601	0.999929
17	Foxa2:chr2_13856	0.0206034	0.00472066	0.995641	0.999929
20.5	Foxa2:chr2_13856	0.0204488	0.00177316	0.983578	0.999929
1	Foxa2:chr2_13858	0.0337257	0.00370631	0.427647	0.874639
5	Foxa2:chr2_13858	0.0349555	0.010531	0.503464	0.968672
9	Foxa2:chr2_13858	0.0543422	0.0206898	0.204687	0.490783
13	Foxa2:chr2_13858	0.0912616	0.0195967	0.00121964	0.0047075
17	Foxa2:chr2_13858	0.271581	0.0850519	1.21788e-06	2.90912e-05
20.5	Foxa2:chr2_13858	0.24031	0.145724	0.000238936	0.0010324
1	Foxa2:chr2_13861	0.0253775	0.00611605	0.892851	0.999929
5	Foxa2:chr2_13861	0.0192785	0.00704753	0.971403	0.999929
9	Foxa2:chr2_13861	0.0204857	0.00602361	0.967824	0.999929
13	Foxa2:chr2_13861	0.0180279	0.00420142	0.991125	0.999929
17	Foxa2:chr2_13861	0.0234574	0.00312146	0.978213	0.999929
20.5	Foxa2:chr2_13861	0.0291114	0.00752009	0.808075	0.999929
1	Foxa2:chr2_13862	0.0329064	0.00419283	0.517317	0.987818
5	Foxa2:chr2_13862	0.0208376	0.00630392	0.967824	0.999929
9	Foxa2:chr2_13862	0.0209361	0.00664948	0.954812	0.999929
13	Foxa2:chr2_13862	0.0191742	0.00760426	0.975656	0.999929
17	Foxa2:chr2_13862	0.0245911	0.00449142	0.968585	0.999929
20.5	Foxa2:chr2_13862	0.0228979	0.00499704	0.938304	0.999929
1	Gata4:chr14_5677	0.593981	0.0215048	2.50129e-05	0.000150077
5	Gata4:chr14_5677	0.433286	0.0186886	2.50129e-05	0.000150077
9	Gata4:chr14_5677	0.420731	0.035464	2.50129e-05	0.000150077
13	Gata4:chr14_5677	0.373736	0.070381	2.50129e-05	0.000150077
17	Gata4:chr14_5677	0.591314	0.176831	1.5195e-07	5.19916e-06
20.5	Gata4:chr14_5677	0.238116	0.112499	9.8618e-05	0.000460702
1	Gata4:chr14_5693	0.0242765	0.00457324	0.902157	0.999929
5	Gata4:chr14_5693	0.0153801	0.00442479	0.997345	0.999929
9	Gata4:chr14_5693	0.0191097	0.00533336	0.985993	0.999929
13	Gata4:chr14_5693	0.0212502	0.00470871	0.972521	0.999929
17	Gata4:chr14_5693	0.029603	0.0097259	0.969503	0.999929
20.5	Gata4:chr14_5693	0.0342507	0.00830452	0.488549	0.949224
1	Gata4:chr14_5710	0.019833	0.00434425	0.985993	0.999929
5	Gata4:chr14_5710	0.0169234	0.00559884	0.989794	0.999929
9	Gata4:chr14_5710	0.0176824	0.00503203	0.993007	0.999929
13	Gata4:chr14_5710	0.019432	0.00473328	0.984705	0.999929
17	Gata4:chr14_5710	0.0233571	0.00461835	0.978888	0.999929
20.5	Gata4:chr14_5710	0.0190232	0.00157739	0.990952	0.999929
1	Gata4:chr14_5714	0.037285	0.00393537	0.219793	0.521083
5	Gata4:chr14_5714	0.0304815	0.00940073	0.538051	0.999929
9	Gata4:chr14_5714	0.0313438	0.00864055	0.551821	0.999929
13	Gata4:chr14_5714	0.0263718	0.00593308	0.841025	0.999929
17	Gata4:chr14_5714	0.0368592	0.00726155	0.368713	0.778249
20.5	Gata4:chr14_5714	0.0272862	0.00582299	0.78648	0.999929
1	Gata4:chr14_5729	0.0331333	0.0133971	0.790348	0.999929
5	Gata4:chr14_5729	0.0324371	0.0118233	0.65842	0.999929
9	Gata4:chr14_5729	0.0294629	0.00889748	0.713783	0.999929
13	Gata4:chr14_5729	0.140566	0.0638416	0.00887535	0.0292609
17	Gata4:chr14_5729	0.227059	0.0842738	3.56242e-06	8.05362e-05
20.5	Gata4:chr14_5729	0.477374	0.256678	0.000106368	0.000486144
1	Gata4:chr14_5742	0.588244	0.0559042	2.50129e-05	0.000150077
5	Gata4:chr14_5742	0.534837	0.0526483	2.50129e-05	0.000150077
9	Gata4:chr14_5742	0.370935	0.0282905	2.50129e-05	0.000150077
13	Gata4:chr14_5742	0.424473	0.0325707	2.50129e-05	0.000150077
17	Gata4:chr14_5742	0.458963	0.0409297	1.5195e-07	5.19916e-06
20.5	Gata4:chr14_5742	0.396258	0.0272066	9.8618e-05	0.000460702
1	Gata4:chr14_5749	0.148938	0.0230281	2.50129e-05	0.000150077
5	Gata4:chr14_5749	0.13058	0.0247741	9.09628e-05	0.000460702
9	Gata4:chr14_5749	0.102159	0.0212102	0.000599338	0.00242416
13	Gata4:chr14_5749	0.119858	0.0153901	2.50129e-05	0.000150077
17	Gata4:chr14_5749	0.142491	0.0156125	1.5195e-07	5.19916e-06
20.5	Gata4:chr14_5749	0.12569	0.015224	9.8618e-05	0.000460702
1	Gata4:chr14_5752	0.0394493	0.00447494	0.180927	0.444764
5	Gata4:chr14_5752	0.0252721	0.00684975	0.905123	0.999929
9	Gata4:chr14_5752	0.0227189	0.00552571	0.935711	0.999929
13	Gata4:chr14_5752	0.0257095	0.00452744	0.899123	0.999929
17	Gata4:chr14_5752	0.0309585	0.00817034	0.906806	0.999929
20.5	Gata4:chr14_5752	0.0240309	0.00498349	0.887879	0.999929
1	Gata4:chr14_5760	0.0304226	0.00617959	0.677336	0.999929
5	Gata4:chr14_5760	0.0299405	0.0109773	0.759102	0.999929
9	Gata4:chr14_5760	0.0286634	0.00849482	0.652023	0.999929
13	Gata4:chr14_5760	0.031796	0.00608352	0.496536	0.959716
17	Gata4:chr14_5760	0.0306078	0.00473082	0.698236	0.999929
20.5	Gata4:chr14_5760	0.0361471	0.0103026	0.557069	0.999929
1	Gata4:chr14_5762	0.019136	0.00426863	0.986602	0.999929
5	Gata4:chr14_5762	0.017638	0.00584183	0.990699	0.999929
9	Gata4:chr14_5762	0.0206988	0.00622637	0.959553	0.999929
13	Gata4:chr14_5762	0.0244313	0.00743197	0.916327	0.999929
17	Gata4:chr14_5762	0.030425	0.00742637	0.826406	0.999929
20.5	Gata4:chr14_5762	0.0337211	0.0098844	0.659643	0.999929
1	Gata4:chr14_5763	0.0206097	0.0047086	0.974646	0.999929
5	Gata4:chr14_5763	0.0189738	0.00586936	0.983316	0.999929
9	Gata4:chr14_5763	0.0218346	0.00588686	0.954812	0.999929
13	Gata4:chr14_5763	0.0249656	0.00528671	0.896022	0.999929
17	Gata4:chr14_5763	0.0248934	0.0052431	0.975326	0.999929
20.5	Gata4:chr14_5763	0.0295951	0.0087032	0.818352	0.999929
1	Gata4:chr14_5776	0.0710063	0.0136016	0.00136756	0.00515079
5	Gata4:chr14_5776	0.0493162	0.0111519	0.0468647	0.135768
9	Gata4:chr14_5776	0.0383259	0.0105535	0.268757	0.6065
13	Gata4:chr14_5776	0.039919	0.00905759	0.246341	0.564978
17	Gata4:chr14_5776	0.0391515	0.00699776	0.27925	0.623411
20.5	Gata4:chr14_5776	0.0521347	0.0153102	0.112121	0.292671
1	Gata4:chr14_5779	0.0328993	0.00542569	0.558683	0.999929
5	Gata4:chr14_5779	0.0164822	0.00583775	0.991925	0.999929
9	Gata4:chr14_5779	0.0180139	0.00570262	0.989313	0.999929
13	Gata4:chr14_5779	0.0157571	0.00502941	0.995747	0.999929
17	Gata4:chr14_5779	0.0197005	0.00388328	0.996121	0.999929
20.5	Gata4:chr14_5779	0.0267681	0.00723095	0.8726	0.999929
1	Igfbp4:chr11_16694	0.0492884	0.00294048	0.00807485	0.0267612
5	Igfbp4:chr11_16694	0.0370509	0.00873802	0.328922	0.713039
9	Igfbp4:chr11_16694	0.040623	0.0103176	0.194968	0.471049
13	Igfbp4:chr11_16694	0.0499084	0.0104848	0.0309441	0.0937206
17	Igfbp4:chr11_16694	0.06387	0.0142305	0.0040335	0.0141304
20.5	Igfbp4:chr11_16694	0.0503948	0.0149873	0.0886207	0.237196
1	Igfbp4:chr11_16710	0.198057	0.0325979	2.50129e-05	0.000150077
5	Igfbp4:chr11_16710	0.0941886	0.025215	0.00129166	0.00491065
9	Igfbp4:chr11_16710	0.0637467	0.0154766	0.0321764	0.0967585
13	Igfbp4:chr11_16710	0.093906	0.0127655	2.90041e-05	0.000171585
17	Igfbp4:chr11_16710	0.097384	0.0121103	9.39479e-07	2.37876e-05
20.5	Igfbp4:chr11_16710	0.0876482	0.0232016	0.000365037	0.00154561
1	Igfbp4:chr11_16711	0.24122	0.0358319	2.50129e-05	0.000150077
5	Igfbp4:chr11_16711	0.169691	0.0320995	2.50129e-05	0.000150077
9	Igfbp4:chr11_16711	0.143606	0.0216072	2.50129e-05	0.000150077
13	Igfbp4:chr11_16711	0.172763	0.0289987	2.50129e-05	0.000150077
17	Igfbp4:chr11_16711	0.155598	0.019438	1.5195e-07	5.19916e-06
20.5	Igfbp4:chr11_16711	0.151645	0.0348764	9.8618e-05	0.000460702
1	Igfbp4:chr11_16716	0.0691557	0.0137675	0.00404044	0.0141304
5	Igfbp4:chr11_16716	0.039799	0.00722472	0.268757	0.6065
9	Igfbp4:chr11_16716	0.0379456	0.00752888	0.240898	0.555526
13	Igfbp4:chr11_16716	0.0496121	0.00993548	0.0361184	0.10759
17	Igfbp4:chr11_16716	0.0520326	0.00783213	0.00636059	0.0214734
20.5	Igfbp4:chr11_16716	0.0463184	0.016043	0.230607	0.538649
1	Igfbp4:chr11_16728	0.206672	0.0294707	2.50129e-05	0.000150077
5	Igfbp4:chr11_16728	0.115493	0.0222289	0.000191285	0.000837946
9	Igfbp4:chr11_16728	0.0777614	0.0171555	0.00604127	0.0205047
13	Igfbp4:chr11_16728	0.0965584	0.0174974	0.000119671	0.000537245
17	Igfbp4:chr11_16728	0.10924	0.0117135	4.53876e-07	1.30593e-05
20.5	Igfbp4:chr11_16728	0.0921418	0.00892731	9.8618e-05	0.000460702
1	Igfbp4:chr11_16735	0.266403	0.0187013	2.50129e-05	0.000150077
5	Igfbp4:chr11_16735	0.19473	0.0514251	0.000232874	0.00100965
9	Igfbp4:chr11_16735	0.157539	0.0454715	0.0020236	0.00751283
13	Igfbp4:chr11_16735	0.131016	0.0355233	0.000498628	0.00204955
17	Igfbp4:chr11_16735	0.124056	0.0200877	5.92711e-07	1.63124e-05
20.5	Igfbp4:chr11_16735	0.094237	0.007543	9.8618e-05	0.000460702
1	Igfbp4:chr11_16738	0.0730463	0.0124319	0.000859315	0.00337855
5	Igfbp4:chr11_16738	0.0721516	0.0129413	0.00129166	0.00491065
9	Igfbp4:chr11_16738	0.0594736	0.00810648	0.0011513	0.004471
13	Igfbp4:chr11_16738	0.0578251	0.00701477	0.00162035	0.00605122
17	Igfbp4:chr11_16738	0.0721658	0.00912134	3.89337e-05	0.000228195
20.5	Igfbp4:chr11_16738	0.0493114	0.00582797	0.0164216	0.0518446
1	Igfbp4:chr11_16740	0.0620352	0.00866484	0.00136756	0.00515079
5	Igfbp4:chr11_16740	0.0581674	0.00907457	0.00265486	0.00957563
9	Igfbp4:chr11_16740	0.0575187	0.00936003	0.00425291	0.0148325
13	Igfbp4:chr11_16740	0.0676242	0.0114166	0.000762926	0.00303731
17	Igfbp4:chr11_16740	0.077132	0.0103652	1.98996e-05	0.000150077
20.5	Igfbp4:chr11_16740	0.0588917	0.00769962	0.00319271	0.011418
1	Igfbp4:chr11_16743	0.0394488	0.00767903	0.224968	0.529385
5	Igfbp4:chr11_16743	0.0423747	0.00817401	0.113697	0.29496
9	Igfbp4:chr11_16743	0.0481505	0.00921042	0.0521944	0.149837
13	Igfbp4:chr11_16743	0.0525049	0.00868463	0.0152953	0.0486529
17	Igfbp4:chr11_16743	0.0575415	0.00773745	0.00127482	0.00490554
20.5	Igfbp4:chr11_16743	0.0398038	0.00631042	0.162151	0.403306
1	Igfbp4:chr11_16784	0.0363465	0.00530022	0.322664	0.701878
5	Igfbp4:chr11_16784	0.0199341	0.00535221	0.978485	0.999929
9	Igfbp4:chr11_16784	0.0211282	0.00628111	0.953135	0.999929
13	Igfbp4:chr11_16784	0.0228235	0.00640321	0.956439	0.999929
17	Igfbp4:chr11_16784	0.0175029	0.00261304	0.999431	0.999929
20.5	Igfbp4:chr11_16784	0.0206557	0.00390597	0.970298	0.999929
1	Klf4:chr4_3934	0.0679622	0.00995957	0.000809801	0.00320378
5	Klf4:chr4_3934	0.0582063	0.01139	0.0084668	0.0279869
9	Klf4:chr4_3934	0.0467179	0.0102342	0.0810338	0.217811
13	Klf4:chr4_3934	0.0519041	0.00860388	0.0146389	0.0466822
17	Klf4:chr4_3934	0.0606779	0.00584462	8.26756e-05	0.000460702
20.5	Klf4:chr4_3934	0.0488866	0.00575085	0.0172211	0.0542335
1	Klf4:chr4_3936	0.0947021	0.0435389	0.0948766	0.253405
5	Klf4:chr4_3936	0.0468684	0.00844092	0.0375172	0.110974
9	Klf4:chr4_3936	0.0385319	0.00858157	0.268757	0.6065
13	Klf4:chr4_3936	0.0560957	0.0147188	0.0419807	0.12246
17	Klf4:chr4_3936	0.0488152	0.0110373	0.183897	0.451188
20.5	Klf4:chr4_3936	0.12975	0.0875469	0.0550099	0.15671
1	Klf4:chr4_3946	0.0332173	0.00559928	0.482683	0.94302
5	Klf4:chr4_3946	0.0257155	0.00634585	0.845197	0.999929
9	Klf4:chr4_3946	0.022061	0.00630716	0.942006	0.999929
13	Klf4:chr4_3946	0.0239453	0.00766298	0.918966	0.999929
17	Klf4:chr4_3946	0.0245296	0.00390469	0.963646	0.999929
20.5	Klf4:chr4_3946	0.0211308	0.00245418	0.97924	0.999929
1	Klf4:chr4_3948	0.785209	0.099293	2.50129e-05	0.000150077
5	Klf4:chr4_3948	0.515665	0.06938	2.50129e-05	0.000150077
9	Klf4:chr4_3948	0.354655	0.0547916	2.50129e-05	0.000150077
13	Klf4:chr4_3948	0.446782	0.064735	2.50129e-05	0.000150077
17	Klf4:chr4_3948	0.473036	0.0430542	1.5195e-07	5.19916e-06
20.5	Klf4:chr4_3948	0.31884	0.0332079	9.8618e-05	0.000460702
1	Klf4:chr4_3949	0.103759	0.0122914	2.50129e-05	0.000150077
5	Klf4:chr4_3949	0.0646439	0.0119585	0.00383753	0.0135707
9	Klf4:chr4_3949	0.0525135	0.0106371	0.0233686	0.0721576
13	Klf4:chr4_3949	0.0586363	0.00653998	0.00129166	0.00491065
17	Klf4:chr4_3949	0.0751627	0.00934918	2.35875e-05	0.000150077
20.5	Klf4:chr4_3949	0.0610909	0.0112228	0.00502372	0.0173298
1	Klf4:chr4_3951	0.0385934	0.00611922	0.219793	0.521083
5	Klf4:chr4_3951	0.036037	0.00976615	0.414064	0.857945
9	Klf4:chr4_3951	0.0359807	0.00793999	0.360901	0.765618
13	Klf4:chr4_3951	0.0348843	0.00656738	0.489608	0.949224
17	Klf4:chr4_3951	0.0443772	0.00445398	0.0185845	0.0580937
20.5	Klf4:chr4_3951	0.0424789	0.00705127	0.108515	0.283843
1	Klf4:chr4_3952	0.0168925	0.00663225	0.992661	0.999929
5	Klf4:chr4_3952	0.0209947	0.00766417	0.959553	0.999929
9	Klf4:chr4_3952	0.0185	0.00510573	0.986602	0.999929
13	Klf4:chr4_3952	0.0275151	0.00737015	0.832463	0.999929
17	Klf4:chr4_3952	0.0340966	0.00871247	0.782977	0.999929
20.5	Klf4:chr4_3952	0.0693395	0.0424424	0.299332	0.661352
1	Klf4:chr4_3958	0.0338868	0.00483202	0.517317	0.987818
5	Klf4:chr4_3958	0.0172826	0.0049141	0.993338	0.999929
9	Klf4:chr4_3958	0.0245092	0.00812845	0.913624	0.999929
13	Klf4:chr4_3958	0.0280472	0.00528	0.83678	0.999929
17	Klf4:chr4_3958	0.0290966	0.00644707	0.923141	0.999929
20.5	Klf4:chr4_3958	0.0357813	0.0106595	0.465683	0.922622
1	Lama1:chr17_7784	0.0275102	0.00583771	0.790348	0.999929
5	Lama1:chr17_7784	0.0267266	0.0083253	0.841025	0.999929
9	Lama1:chr17_7784	0.0344532	0.0083206	0.489608	0.949224
13	Lama1:chr17_7784	0.12949	0.0325946	6.4145e-05	0.0003658
17	Lama1:chr17_7784	0.134412	0.043961	8.80089e-07	2.27386e-05
20.5	Lama1:chr17_7784	0.291109	0.159013	0.000106368	0.000486144
1	Lama1:chr17_7787	0.0249222	0.00514832	0.882924	0.999929
5	Lama1:chr17_7787	0.0228674	0.00740248	0.951409	0.999929
9	Lama1:chr17_7787	0.0246725	0.00820152	0.845197	0.999929
13	Lama1:chr17_7787	0.0211118	0.00702125	0.939963	0.999929
17	Lama1:chr17_7787	0.0282096	0.00361428	0.826406	0.999929
20.5	Lama1:chr17_7787	0.0198332	0.00826465	0.95837	0.999929
1	Lama1:chr17_7788	0.023344	0.00645612	0.918966	0.999929
5	Lama1:chr17_7788	0.0222459	0.00776432	0.896022	0.999929
9	Lama1:chr17_7788	0.02211	0.00710403	0.896022	0.999929
13	Lama1:chr17_7788	0.0244766	0.00634798	0.918966	0.999929
17	Lama1:chr17_7788	0.0308124	0.00940976	0.937202	0.999929
20.5	Lama1:chr17_7788	0.0288015	0.010138	0.75759	0.999929
1	Lama1:chr17_7791	0.0583666	0.0129401	0.0111876	0.0365983
5	Lama1:chr17_7791	0.0247318	0.00726233	0.908023	0.999929
9	Lama1:chr17_7791	0.0259828	0.00364157	0.864962	0.999929
13	Lama1:chr17_7791	0.116365	0.067272	0.113697	0.29496
17	Lama1:chr17_7791	1.01077	0.602389	0.0304969	0.0928102
20.5	Lama1:chr17_7791	0.2782	0.270212	0.123451	0.315735
1	Lama1:chr17_7793	0.0840866	0.0130532	7.91692e-05	0.000443488
5	Lama1:chr17_7793	0.0905299	0.0207432	0.000676585	0.00271062
9	Lama1:chr17_7793	0.0891054	0.0166729	0.000563849	0.00229528
13	Lama1:chr17_7793	0.0967074	0.0219811	0.000119671	0.000537245
17	Lama1:chr17_7793	0.0850943	0.00937001	1.00271e-06	2.48908e-05
20.5	Lama1:chr17_7793	0.0710143	0.0110655	0.000630045	0.00254025
1	Lama1:chr17_7799	0.024264	0.00475876	0.918966	0.999929
5	Lama1:chr17_7799	0.0177462	0.00571984	0.988812	0.999929
9	Lama1:chr17_7799	0.0216755	0.00753097	0.942006	0.999929
13	Lama1:chr17_7799	0.0238428	0.00701231	0.928897	0.999929
17	Lama1:chr17_7799	0.0286779	0.0054347	0.839559	0.999929
20.5	Lama1:chr17_7799	0.0278804	0.0053643	0.700668	0.999929
1	Lama1:chr17_7814	0.0620808	0.0073092	0.000563849	0.00229528
5	Lama1:chr17_7814	0.0486869	0.0103965	0.0642895	0.177709
9	Lama1:chr17_7814	0.0431525	0.00875042	0.120526	0.308878
13	Lama1:chr17_7814	0.0384534	0.00599863	0.224968	0.529385
17	Lama1:chr17_7814	0.0440118	0.00479175	0.0407486	0.119416
20.5	Lama1:chr17_7814	0.0486276	0.014109	0.13977	0.353192
1	Lama1:chr17_7874	0.0805493	0.00901127	2.69385e-05	0.000160114
5	Lama1:chr17_7874	0.0542998	0.0149492	0.0600366	0.167415
9	Lama1:chr17_7874	0.0328688	0.00937526	0.475764	0.933647
13	Lama1:chr17_7874	0.0375859	0.00963574	0.322664	0.701878
17	Lama1:chr17_7874	0.03844	0.00699287	0.320342	0.701649
20.5	Lama1:chr17_7874	0.0320232	0.00350398	0.549502	0.999929
1	Lama1:chr17_7892	0.0226575	0.00436519	0.959553	0.999929
5	Lama1:chr17_7892	0.0192125	0.00617949	0.984705	0.999929
9	Lama1:chr17_7892	0.0175406	0.00603049	0.985993	0.999929
13	Lama1:chr17_7892	0.0185313	0.00364826	0.993007	0.999929
17	Lama1:chr17_7892	0.0188913	0.00407923	0.997176	0.999929
20.5	Lama1:chr17_7892	0.015779	0.00334439	0.995751	0.999929
1	Lama1:chr17_7907	0.0273106	0.00421951	0.845197	0.999929
5	Lama1:chr17_7907	0.0192927	0.00916967	0.987187	0.999929
9	Lama1:chr17_7907	0.0185791	0.00562079	0.987187	0.999929
13	Lama1:chr17_7907	0.0155694	0.00354028	0.996886	0.999929
17	Lama1:chr17_7907	0.0262751	0.00593497	0.958088	0.999929
20.5	Lama1:chr17_7907	0.0239254	0.00266836	0.951091	0.999929
1	Lamb1:chr12_2182	0.0219508	0.00567884	0.947806	0.999929
5	Lamb1:chr12_2182	0.0173201	0.00618642	0.985361	0.999929
9	Lamb1:chr12_2182	0.0210349	0.00616109	0.959553	0.999929
13	Lamb1:chr12_2182	0.0143625	0.00490166	0.997976	0.999929
17	Lamb1:chr12_2182	0.020346	0.00539519	0.995641	0.999929
20.5	Lamb1:chr12_2182	0.0163809	0.00510576	0.992263	0.999929
1	Lamb1:chr12_2183	0.0444118	0.0106404	0.167537	0.41497
5	Lamb1:chr12_2183	0.0465019	0.00913378	0.0711031	0.195264
9	Lamb1:chr12_2183	0.0594153	0.00856671	0.00144751	0.00542175
13	Lamb1:chr12_2183	0.148033	0.0456175	0.000636881	0.00255966
17	Lamb1:chr12_2183	0.341453	0.131148	1.29898e-06	2.99002e-05
20.5	Lamb1:chr12_2183	0.335188	0.20589	0.000997605	0.00388605
1	Lamb1:chr12_2186	0.149355	0.0217618	2.50129e-05	0.000150077
5	Lamb1:chr12_2186	0.0940623	0.0180393	0.000413785	0.0017232
9	Lamb1:chr12_2186	0.0576935	0.0126384	0.0159768	0.0505667
13	Lamb1:chr12_2186	0.0581885	0.0106575	0.00604127	0.0205047
17	Lamb1:chr12_2186	0.0502324	0.00634619	0.00470673	0.0163298
20.5	Lamb1:chr12_2186	0.0505122	0.00313208	0.012884	0.0415042
1	Lamb1:chr12_2189	0.0302081	0.00362967	0.689699	0.999929
5	Lamb1:chr12_2189	0.0186457	0.00422529	0.992661	0.999929
9	Lamb1:chr12_2189	0.021532	0.00596711	0.954812	0.999929
13	Lamb1:chr12_2189	0.0356963	0.00930311	0.441317	0.893932
17	Lamb1:chr12_2189	0.306495	0.28971	0.4503	0.900996
20.5	Lamb1:chr12_2189	0.0527283	0.0201926	0.219132	0.521083
1	Lamb1:chr12_2196	0.0197312	0.00666814	0.973601	0.999929
5	Lamb1:chr12_2196	0.0172787	0.00672961	0.979364	0.999929
9	Lamb1:chr12_2196	0.0225149	0.00760712	0.933498	0.999929
13	Lamb1:chr12_2196	0.0243756	0.00645447	0.879474	0.999929
17	Lamb1:chr12_2196	0.0511865	0.0150213	0.424403	0.870818
20.5	Lamb1:chr12_2196	0.120205	0.0812339	0.079756	0.21575
1	Lamb1:chr12_2203	0.0319603	0.0077275	0.619415	0.999929
5	Lamb1:chr12_2203	0.0269323	0.00935886	0.849295	0.999929
9	Lamb1:chr12_2203	0.0221348	0.00655137	0.931227	0.999929
13	Lamb1:chr12_2203	0.0217008	0.00341908	0.979364	0.999929
17	Lamb1:chr12_2203	0.0242449	0.00257371	0.971273	0.999929
20.5	Lamb1:chr12_2203	0.0355253	0.00580582	0.442931	0.894339
1	Lamb1:chr12_2206	0.0217644	0.00690127	0.956439	0.999929
5	Lamb1:chr12_2206	0.0158474	0.00598107	0.992301	0.999929
9	Lamb1:chr12_2206	0.021669	0.00715651	0.928897	0.999929
13	Lamb1:chr12_2206	0.0183421	0.00690223	0.988812	0.999929
17	Lamb1:chr12_2206	0.0160317	0.00524571	0.99918	0.999929
20.5	Lamb1:chr12_2206	0.0163513	0.0048692	0.993041	0.999929
1	Lamb1:chr12_2207	0.0235786	0.00551889	0.924055	0.999929
5	Lamb1:chr12_2207	0.019433	0.00790033	0.978485	0.999929
9	Lamb1:chr12_2207	0.0258905	0.00843086	0.892851	0.999929
13	Lamb1:chr12_2207	0.0204181	0.0063539	0.969056	0.999929
17	Lamb1:chr12_2207	0.0238875	0.00600066	0.980809	0.999929
20.5	Lamb1:chr12_2207	0.0242236	0.00605002	0.880412	0.999929
1	Lamb1:chr12_2210	0.38366	0.0279029	2.50129e-05	0.000150077
5	Lamb1:chr12_2210	0.430178	0.0479315	2.50129e-05	0.000150077
9	Lamb1:chr12_2210	0.275562	0.0315139	2.50129e-05	0.000150077
13	Lamb1:chr12_2210	0.325932	0.0407833	2.50129e-05	0.000150077
17	Lamb1:chr12_2210	0.277886	0.0307913	1.5195e-07	5.19916e-06
20.5	Lamb1:chr12_2210	0.1863	0.0277288	9.8618e-05	0.000460702
1	Lamb1:chr12_2215	0.0414848	0.0090821	0.194968	0.471049
5	Lamb1:chr12_2215	0.0534276	0.00891868	0.0146389	0.0466822
9	Lamb1:chr12_2215	0.0650015	0.00844729	0.000859315	0.00337855
13	Lamb1:chr12_2215	0.0565835	0.0147076	0.0274794	0.0842348
17	Lamb1:chr12_2215	0.064731	0.0154516	0.059617	0.16698
20.5	Lamb1:chr12_2215	0.0746051	0.0295872	0.079756	0.21575
1	Lamb1:chr12_2216	0.0486184	0.00636157	0.0128131	0.0414868
5	Lamb1:chr12_2216	0.0649492	0.00690793	0.000342505	0.00145997
9	Lamb1:chr12_2216	0.0660569	0.00758852	0.000388623	0.00163454
13	Lamb1:chr12_2216	0.0909526	0.0155858	0.000111787	0.000509075
17	Lamb1:chr12_2216	0.148222	0.0273538	3.46634e-07	1.07034e-05
20.5	Lamb1:chr12_2216	0.114043	0.0130678	9.8618e-05	0.000460702
1	Lamb1:chr12_2238	0.0395235	0.00481486	0.138845	0.351557
5	Lamb1:chr12_2238	0.0348525	0.0076611	0.475764	0.933647
9	Lamb1:chr12_2238	0.0274446	0.00598615	0.845197	0.999929
13	Lamb1:chr12_2238	0.0310014	0.00652519	0.725483	0.999929
17	Lamb1:chr12_2238	0.0295036	0.00450314	0.786819	0.999929
20.5	Lamb1:chr12_2238	0.0230171	0.00196818	0.963232	0.999929
1	Lamb1:chr12_2239	0.0275683	0.00704195	0.819073	0.999929
5	Lamb1:chr12_2239	0.0249967	0.00802568	0.892851	0.999929
9	Lamb1:chr12_2239	0.0250197	0.0069272	0.889612	0.999929
13	Lamb1:chr12_2239	0.0401009	0.00975957	0.274517	0.615113
17	Lamb1:chr12_2239	0.0362172	0.00884279	0.711842	0.999929
20.5	Lamb1:chr12_2239	0.0563807	0.0181929	0.101555	0.267851
1	Lamb1:chr12_2288	0.0224906	0.00442373	0.947806	0.999929
5	Lamb1:chr12_2288	0.0201735	0.00503666	0.974646	0.999929
9	Lamb1:chr12_2288	0.0206361	0.00598689	0.963882	0.999929
13	Lamb1:chr12_2288	0.0181128	0.00516248	0.990699	0.999929
17	Lamb1:chr12_2288	0.019206	0.00303188	0.9976	0.999929
20.5	Lamb1:chr12_2288	0.0169211	0.00343831	0.994691	0.999929
1	Lamb1:chr12_2289	0.0286918	0.00481893	0.814465	0.999929
5	Lamb1:chr12_2289	0.0217081	0.00676181	0.939963	0.999929
9	Lamb1:chr12_2289	0.0204308	0.00669082	0.976631	0.999929
13	Lamb1:chr12_2289	0.0185801	0.00446116	0.989794	0.999929
17	Lamb1:chr12_2289	0.0237563	0.00465228	0.984208	0.999929
20.5	Lamb1:chr12_2289	0.0195597	0.00221525	0.987116	0.999929
1	Lamb1:chr12_2296	0.14776	0.0123339	2.50129e-05	0.000150077
5	Lamb1:chr12_2296	0.17856	0.0242196	2.50129e-05	0.000150077
9	Lamb1:chr12_2296	0.181456	0.0227515	2.50129e-05	0.000150077
13	Lamb1:chr12_2296	0.18206	0.0227398	2.50129e-05	0.000150077
17	Lamb1:chr12_2296	0.203421	0.0240337	1.5195e-07	5.19916e-06
20.5	Lamb1:chr12_2296	0.15929	0.0198103	9.8618e-05	0.000460702
1	Lamc1:chr1_12127	0.0253958	0.00642925	0.924055	0.999929
5	Lamc1:chr1_12127	0.0244062	0.00800337	0.921542	0.999929
9	Lamc1:chr1_12127	0.0249926	0.00822183	0.875954	0.999929
13	Lamc1:chr1_12127	0.0297835	0.00998188	0.76979	0.999929
17	Lamc1:chr1_12127	0.0314817	0.00695109	0.829757	0.999929
20.5	Lamc1:chr1_12127	0.0243015	0.00662424	0.92577	0.999929
1	Lamc1:chr1_12152	0.0272786	0.00482758	0.800208	0.999929
5	Lamc1:chr1_12152	0.025214	0.00714795	0.857274	0.999929
9	Lamc1:chr1_12152	0.0209286	0.00597139	0.958019	0.999929
13	Lamc1:chr1_12152	0.0201922	0.00494251	0.979364	0.999929
17	Lamc1:chr1_12152	0.0249186	0.0031177	0.953163	0.999929
20.5	Lamc1:chr1_12152	0.0229951	0.00142998	0.966208	0.999929
1	Lamc1:chr1_12175	0.804204	0.0367814	2.50129e-05	0.000150077
5	Lamc1:chr1_12175	0.627116	0.0828051	2.50129e-05	0.000150077
9	Lamc1:chr1_12175	0.492348	0.0522571	2.50129e-05	0.000150077
13	Lamc1:chr1_12175	0.629597	0.0483119	2.50129e-05	0.000150077
17	Lamc1:chr1_12175	0.657677	0.0775353	1.5195e-07	5.19916e-06
20.5	Lamc1:chr1_12175	0.41735	0.0640396	9.8618e-05	0.000460702
1	Lamc1:chr1_12183	0.0306448	0.0104431	0.689699	0.999929
5	Lamc1:chr1_12183	0.0359387	0.0147246	0.599418	0.999929
9	Lamc1:chr1_12183	0.0245202	0.00892416	0.908023	0.999929
13	Lamc1:chr1_12183	0.0340665	0.0151821	0.800208	0.999929
17	Lamc1:chr1_12183	0.022253	0.00496392	0.984208	0.999929
20.5	Lamc1:chr1_12183	0.0332121	0.00471283	0.465683	0.922622
1	Lamc1:chr1_12185	0.0238861	0.00646003	0.928897	0.999929
5	Lamc1:chr1_12185	0.0239302	0.00903366	0.902157	0.999929
9	Lamc1:chr1_12185	0.0218123	0.0071312	0.953135	0.999929
13	Lamc1:chr1_12185	0.0257195	0.00870527	0.899123	0.999929
17	Lamc1:chr1_12185	0.0275839	0.00406458	0.904596	0.999929
20.5	Lamc1:chr1_12185	0.0209843	0.00281315	0.978265	0.999929
1	Lamc1:chr1_12188	0.0186894	0.00367504	0.993655	0.999929
5	Lamc1:chr1_12188	0.0183707	0.00792288	0.983316	0.999929
9	Lamc1:chr1_12188	0.0177978	0.00499744	0.993007	0.999929
13	Lamc1:chr1_12188	0.0131819	0.003608	0.998975	0.999929
17	Lamc1:chr1_12188	0.0163857	0.00310555	0.999528	0.999929
20.5	Lamc1:chr1_12188	0.0211383	0.00365055	0.972789	0.999929
1	Lamc1:chr1_12189	0.178665	0.0433954	2.50129e-05	0.000150077
5	Lamc1:chr1_12189	0.0777509	0.0178997	0.00121964	0.0047075
9	Lamc1:chr1_12189	0.0894604	0.0190415	0.000966793	0.00377765
13	Lamc1:chr1_12189	0.15256	0.0279421	2.50129e-05	0.000150077
17	Lamc1:chr1_12189	0.199416	0.0271885	1.5195e-07	5.19916e-06
20.5	Lamc1:chr1_12189	0.419543	0.16494	9.8618e-05	0.000460702
1	Lamc1:chr1_12193	0.0363299	0.00228545	0.199792	0.480868
5	Lamc1:chr1_12193	0.0257606	0.00627825	0.889612	0.999929
9	Lamc1:chr1_12193	0.0219311	0.00556656	0.953135	0.999929
13	Lamc1:chr1_12193	0.0260383	0.00625534	0.892851	0.999929
17	Lamc1:chr1_12193	0.0277116	0.00353153	0.829757	0.999929
20.5	Lamc1:chr1_12193	0.0216101	0.00516128	0.964746	0.999929
1	Lamc1:chr1_12201	0.0371624	0.00716326	0.304197	0.669763
5	Lamc1:chr1_12201	0.0225708	0.00635586	0.943993	0.999929
9	Lamc1:chr1_12201	0.02444	0.00753263	0.875954	0.999929
13	Lamc1:chr1_12201	0.0187732	0.00710723	0.986602	0.999929
17	Lamc1:chr1_12201	0.0197705	0.00569405	0.992361	0.999929
20.5	Lamc1:chr1_12201	0.0216604	0.00447093	0.970298	0.999929
1	Map1b:chr13_9429	0.0542122	0.00698194	0.00404044	0.0141304
5	Map1b:chr13_9429	0.0458971	0.00923988	0.0784581	0.213609
9	Map1b:chr13_9429	0.0508397	0.0113904	0.0579945	0.163383
13	Map1b:chr13_9429	0.0543147	0.0099254	0.00974454	0.0319601
17	Map1b:chr13_9429	0.0633391	0.008865	0.000429682	0.00178353
20.5	Map1b:chr13_9429	0.0539649	0.0115374	0.0189202	0.0589976
1	Map1b:chr13_9436	0.0364175	0.0028557	0.219793	0.521083
5	Map1b:chr13_9436	0.0240884	0.00803631	0.924055	0.999929
9	Map1b:chr13_9436	0.0280841	0.00740789	0.677336	0.999929
13	Map1b:chr13_9436	0.0323105	0.00694003	0.707846	0.999929
17	Map1b:chr13_9436	0.0338795	0.00638086	0.596087	0.999929
20.5	Map1b:chr13_9436	0.0496405	0.017578	0.191925	0.466367
1	Map1b:chr13_9445	0.0506102	0.0117792	0.0540742	0.154882
5	Map1b:chr13_9445	0.0385262	0.00934528	0.246341	0.564978
9	Map1b:chr13_9445	0.0341804	0.00936601	0.441317	0.893932
13	Map1b:chr13_9445	0.0359603	0.00406242	0.328922	0.713039
17	Map1b:chr13_9445	0.0440951	0.00471038	0.031415	0.0949196
20.5	Map1b:chr13_9445	0.0370057	0.0057361	0.236468	0.548293
1	Map1b:chr13_9447	0.215269	0.0400143	2.50129e-05	0.000150077
5	Map1b:chr13_9447	0.236421	0.0361341	2.50129e-05	0.000150077
9	Map1b:chr13_9447	0.175936	0.030568	2.50129e-05	0.000150077
13	Map1b:chr13_9447	0.177937	0.0232887	2.50129e-05	0.000150077
17	Map1b:chr13_9447	0.18752	0.0252084	1.5195e-07	5.19916e-06
20.5	Map1b:chr13_9447	0.127953	0.0111485	9.8618e-05	0.000460702
1	minP	0.0445806	0.00847767	0.0978361	0.260229
5	minP	0.0320264	0.0090855	0.579159	0.999929
9	minP	0.0289961	0.00779104	0.626018	0.999929
13	minP	0.0323265	0.00872163	0.585939	0.999929
17	minP	0.0289672	0.00333384	0.855071	0.999929
20.5	minP	0.0288914	0.00182187	0.748533	0.999929
1	noP	0.051645	0.0060424	0.00279994	0.0100702
5	noP	0.0354182	0.0088199	0.407306	0.846716
9	noP	0.0295794	0.00793435	0.645586	0.999929
13	noP	0.0329586	0.00802694	0.606119	0.999929
17	noP	0.0324409	0.00343983	0.565273	0.999929
20.5	noP	0.0281666	0.00153187	0.810683	0.999929
1	pgk1P	6.87756	0.504367	2.50129e-05	0.000150077
5	pgk1P	4.62055	0.275457	2.50129e-05	0.000150077
9	pgk1P	5.53143	0.159639	2.50129e-05	0.000150077
13	pgk1P	6.036	0.267874	2.50129e-05	0.000150077
17	pgk1P	6.22127	0.167154	1.5195e-07	5.19916e-06
20.5	pgk1P	6.02057	0.524618	9.8618e-05	0.000460702
1	Sox17:chr1_58	0.0312142	0.00719124	0.619415	0.999929
5	Sox17:chr1_58	0.0271829	0.00835284	0.74815	0.999929
9	Sox17:chr1_58	0.038317	0.0128113	0.286217	0.635703
13	Sox17:chr1_58	0.0469431	0.0208765	0.448179	0.8992
17	Sox17:chr1_58	0.117976	0.0609682	0.157257	0.392677
20.5	Sox17:chr1_58	0.0509836	0.0221943	0.279698	0.623411
1	Sox17:chr1_59	0.0204158	0.0057633	0.965237	0.999929
5	Sox17:chr1_59	0.0181452	0.00737352	0.986602	0.999929
9	Sox17:chr1_59	0.019853	0.00551783	0.980212	0.999929
13	Sox17:chr1_59	0.0241025	0.00691431	0.896022	0.999929
17	Sox17:chr1_59	0.0329971	0.00899199	0.763173	0.999929
20.5	Sox17:chr1_59	0.024894	0.00313624	0.917367	0.999929
1	Sox17:chr1_60	0.0265549	0.00563513	0.764479	0.999929
5	Sox17:chr1_60	0.0214435	0.00517556	0.971403	0.999929
9	Sox17:chr1_60	0.0224568	0.00597149	0.937865	0.999929
13	Sox17:chr1_60	0.026279	0.00567544	0.875954	0.999929
17	Sox17:chr1_60	0.0267236	0.00478904	0.906806	0.999929
20.5	Sox17:chr1_60	0.0228741	0.00432007	0.9406	0.999929
1	Sox17:chr1_65	0.0316891	0.0074845	0.606116	0.999929
5	Sox17:chr1_65	0.0291021	0.00909498	0.683543	0.999929
9	Sox17:chr1_65	0.0272771	0.00796944	0.707846	0.999929
13	Sox17:chr1_65	0.0262402	0.00885063	0.805032	0.999929
17	Sox17:chr1_65	0.0213246	0.00403389	0.986633	0.999929
20.5	Sox17:chr1_65	0.0198027	0.00485025	0.976198	0.999929
1	Sox17:chr1_67	0.0499801	0.00784374	0.0146389	0.0466822
5	Sox17:chr1_67	0.0379811	0.0114538	0.347977	0.741648
9	Sox17:chr1_67	0.0304702	0.00836422	0.585936	0.999929
13	Sox17:chr1_67	0.0278083	0.00643311	0.775032	0.999929
17	Sox17:chr1_67	0.032131	0.00485373	0.64116	0.999929
20.5	Sox17:chr1_67	0.0352771	0.00210089	0.254532	0.580609
1	Sox17:chr1_68	0.029794	0.00404832	0.645582	0.999929
5	Sox17:chr1_68	0.024787	0.00837542	0.924055	0.999929
9	Sox17:chr1_68	0.0225948	0.00369718	0.963882	0.999929
13	Sox17:chr1_68	0.0233373	0.00614017	0.943993	0.999929
17	Sox17:chr1_68	0.0288917	0.00512472	0.794384	0.999929
20.5	Sox17:chr1_68	0.0318088	0.00249866	0.579635	0.999929
1	Sox17:chr1_69	0.0412197	0.00628094	0.117076	0.301257
5	Sox17:chr1_69	0.0322301	0.0106495	0.645582	0.999929
9	Sox17:chr1_69	0.0329807	0.00965687	0.475764	0.933647
13	Sox17:chr1_69	0.0370095	0.00766768	0.316457	0.694341
17	Sox17:chr1_69	0.0379846	0.00608144	0.232788	0.541746
20.5	Sox17:chr1_69	0.0341931	0.00473498	0.3474	0.741648
1	Sox17:chr1_73	0.0363585	0.00637174	0.387218	0.810277
5	Sox17:chr1_73	0.0348212	0.00833152	0.448179	0.8992
9	Sox17:chr1_73	0.0213909	0.00391218	0.972521	0.999929
13	Sox17:chr1_73	0.0251288	0.00453191	0.899123	0.999929
17	Sox17:chr1_73	0.0392471	0.0120429	0.621328	0.999929
20.5	Sox17:chr1_73	0.0351045	0.00567509	0.420365	0.866322
1	Sox17:chr1_77	0.040644	0.00837622	0.171928	0.42429
5	Sox17:chr1_77	0.0468758	0.0139893	0.124046	0.316618
9	Sox17:chr1_77	0.0499431	0.0161765	0.142726	0.359226
13	Sox17:chr1_77	0.0374657	0.0139259	0.517317	0.987818
17	Sox17:chr1_77	0.0387322	0.0101358	0.636235	0.999929
20.5	Sox17:chr1_77	0.0387778	0.00953448	0.273295	0.615113
1	Sox17:chr1_78	0.023595	0.00695756	0.937865	0.999929
5	Sox17:chr1_78	0.0201908	0.00738311	0.979364	0.999929
9	Sox17:chr1_78	0.017884	0.005214	0.993007	0.999929
13	Sox17:chr1_78	0.0180415	0.00589575	0.983316	0.999929
17	Sox17:chr1_78	0.0160443	0.00271421	0.999802	0.999929
20.5	Sox17:chr1_78	0.0254662	0.00711385	0.891485	0.999929
1	Sox17:chr1_82	0.0306963	0.00693304	0.645582	0.999929
5	Sox17:chr1_82	0.0348153	0.00623578	0.380585	0.797715
9	Sox17:chr1_82	0.0357806	0.0058806	0.347977	0.741648
13	Sox17:chr1_82	0.0455623	0.00686592	0.0687729	0.189687
17	Sox17:chr1_82	0.0618434	0.0109857	0.00527564	0.0181002
20.5	Sox17:chr1_82	0.0450958	0.00870209	0.079756	0.21575
1	Sox17:chr1_83	0.022523	0.00635284	0.943993	0.999929
5	Sox17:chr1_83	0.0225233	0.00937298	0.937865	0.999929
9	Sox17:chr1_83	0.0200487	0.00577736	0.978485	0.999929
13	Sox17:chr1_83	0.0182347	0.00764836	0.991533	0.999929
17	Sox17:chr1_83	0.0271079	0.0065556	0.953163	0.999929
20.5	Sox17:chr1_83	0.0235975	0.00359321	0.935939	0.999929
1	Sox2:chr3_2005	0.0512844	0.00222361	0.00575055	0.0196762
5	Sox2:chr3_2005	0.0489476	0.01324	0.117076	0.301257
9	Sox2:chr3_2005	0.0366902	0.00798643	0.347977	0.741648
13	Sox2:chr3_2005	0.036747	0.00391948	0.268757	0.6065
17	Sox2:chr3_2005	0.0421369	0.00429829	0.0580745	0.163383
20.5	Sox2:chr3_2005	0.0301131	0.00647913	0.75759	0.999929
1	Sox2:chr3_2007	0.979133	0.300267	2.50129e-05	0.000150077
5	Sox2:chr3_2007	0.293554	0.0518809	2.50129e-05	0.000150077
9	Sox2:chr3_2007	0.365096	0.0423887	2.50129e-05	0.000150077
13	Sox2:chr3_2007	0.439795	0.0655895	2.50129e-05	0.000150077
17	Sox2:chr3_2007	0.320962	0.0249653	1.5195e-07	5.19916e-06
20.5	Sox2:chr3_2007	0.174524	0.0509506	0.000106368	0.000486144
1	Sox2:chr3_2008	0.0403946	0.00981715	0.158975	0.396186
5	Sox2:chr3_2008	0.0305404	0.00920634	0.65842	0.999929
9	Sox2:chr3_2008	0.0317488	0.00915849	0.524236	0.99802
13	Sox2:chr3_2008	0.0526507	0.0191908	0.194968	0.471049
17	Sox2:chr3_2008	0.0396332	0.0082268	0.220906	0.522741
20.5	Sox2:chr3_2008	0.0284562	0.007641	0.792007	0.999929
1	Sox2:chr3_2009	0.2275	0.0527411	2.50129e-05	0.000150077
5	Sox2:chr3_2009	0.106499	0.0234401	0.00028278	0.00121356
9	Sox2:chr3_2009	0.105463	0.0186721	0.000119671	0.000537245
13	Sox2:chr3_2009	0.140797	0.01937	2.50129e-05	0.000150077
17	Sox2:chr3_2009	0.120575	0.0163447	1.6291e-07	5.42749e-06
20.5	Sox2:chr3_2009	0.0584975	0.00525195	0.00210969	0.00780956
1	Sox4:chr13_2052	0.162066	0.0182741	2.50129e-05	0.000150077
5	Sox4:chr13_2052	0.109658	0.0198834	0.000128073	0.000572935
9	Sox4:chr13_2052	0.100476	0.010733	2.50129e-05	0.000150077
13	Sox4:chr13_2052	0.119967	0.0158261	2.50129e-05	0.000150077
17	Sox4:chr13_2052	0.113833	0.00971712	1.5195e-07	5.19916e-06
20.5	Sox4:chr13_2052	0.127437	0.032454	9.8618e-05	0.000460702
1	Sox4:chr13_2054	0.027913	0.00748056	0.805032	0.999929
5	Sox4:chr13_2054	0.0223496	0.00685728	0.939963	0.999929
9	Sox4:chr13_2054	0.0222735	0.00602114	0.939963	0.999929
13	Sox4:chr13_2054	0.0244646	0.00660131	0.913624	0.999929
17	Sox4:chr13_2054	0.0255128	0.00340844	0.949173	0.999929
20.5	Sox4:chr13_2054	0.0246822	0.00101931	0.942828	0.999929
1	Sox4:chr13_2055	0.0858023	0.0171218	0.000204307	0.000891907
5	Sox4:chr13_2055	0.0958941	0.0139713	8.48735e-05	0.000460702
9	Sox4:chr13_2055	0.0807461	0.0167787	0.00213771	0.00786728
13	Sox4:chr13_2055	0.0888496	0.0112704	2.50129e-05	0.000150077
17	Sox4:chr13_2055	0.0928348	0.00762939	3.9678e-07	1.19601e-05
20.5	Sox4:chr13_2055	0.0881857	0.008278	9.8618e-05	0.000460702
1	Sox4:chr13_2057	0.0217877	0.00667707	0.949633	0.999929
5	Sox4:chr13_2057	0.0160879	0.00611161	0.991533	0.999929
9	Sox4:chr13_2057	0.0152675	0.00485119	0.997484	0.999929
13	Sox4:chr13_2057	0.0155299	0.0039149	0.997484	0.999929
17	Sox4:chr13_2057	0.0198516	0.0034393	0.99694	0.999929
20.5	Sox4:chr13_2057	0.0177019	0.00334296	0.991409	0.999929
1	Sparc:chr11_7180	0.0189077	0.00579193	0.984023	0.999929
5	Sparc:chr11_7180	0.0187929	0.00615114	0.981031	0.999929
9	Sparc:chr11_7180	0.0169594	0.00520099	0.992301	0.999929
13	Sparc:chr11_7180	0.015588	0.00571712	0.995747	0.999929
17	Sparc:chr11_7180	0.0176908	0.00429668	0.998725	0.999929
20.5	Sparc:chr11_7180	0.0204457	0.00415897	0.975104	0.999929
1	Sparc:chr11_7182	0.0285092	0.00910815	0.695803	0.999929
5	Sparc:chr11_7182	0.0234112	0.00851429	0.913624	0.999929
9	Sparc:chr11_7182	0.0239851	0.00827577	0.845197	0.999929
13	Sparc:chr11_7182	0.0152655	0.00570326	0.995292	0.999929
17	Sparc:chr11_7182	0.0233632	0.00689432	0.98522	0.999929
20.5	Sparc:chr11_7182	0.0228405	0.00621286	0.935939	0.999929
1	Sparc:chr11_7195	0.0566724	0.00836557	0.00238362	0.0086219
5	Sparc:chr11_7195	0.0631491	0.0152592	0.0215154	0.0665977
9	Sparc:chr11_7195	0.0580904	0.0137769	0.0347626	0.103796
13	Sparc:chr11_7195	0.0619048	0.0100943	0.00191504	0.0071307
17	Sparc:chr11_7195	0.0530464	0.0083748	0.00791971	0.0263159
20.5	Sparc:chr11_7195	0.0449347	0.00442792	0.0399543	0.117907
1	Sparc:chr11_7198	0.0249406	0.00644625	0.910856	0.999929
5	Sparc:chr11_7198	0.02019	0.00734016	0.974646	0.999929
9	Sparc:chr11_7198	0.0202938	0.00612909	0.962483	0.999929
13	Sparc:chr11_7198	0.0218035	0.00607791	0.978485	0.999929
17	Sparc:chr11_7198	0.0262459	0.00486549	0.944916	0.999929
20.5	Sparc:chr11_7198	0.0228365	0.00267164	0.963232	0.999929
1	Sparc:chr11_7199	0.0230248	0.00711542	0.921542	0.999929
5	Sparc:chr11_7199	0.0278549	0.00975783	0.819073	0.999929
9	Sparc:chr11_7199	0.0244207	0.00772012	0.872362	0.999929
13	Sparc:chr11_7199	0.0214469	0.00643273	0.970249	0.999929
17	Sparc:chr11_7199	0.0372998	0.0099525	0.631287	0.999929
20.5	Sparc:chr11_7199	0.016867	0.00245423	0.994078	0.999929
1	Sparc:chr11_7203	0.124615	0.0284125	4.82572e-05	0.000277698
5	Sparc:chr11_7203	0.0729955	0.0169426	0.0122499	0.0398033
9	Sparc:chr11_7203	0.05882	0.0153002	0.0375172	0.110974
13	Sparc:chr11_7203	0.0522033	0.0102485	0.0285965	0.0872366
17	Sparc:chr11_7203	0.0624464	0.0116244	0.000568872	0.00230831
20.5	Sparc:chr11_7203	0.049586	0.00666076	0.0122617	0.0398033
1	Sparc:chr11_7205	0.0705768	0.011282	0.000413785	0.0017232
5	Sparc:chr11_7205	0.0673358	0.0134454	0.0036438	0.0129217
9	Sparc:chr11_7205	0.062128	0.0117948	0.00666203	0.0222536
13	Sparc:chr11_7205	0.0744461	0.0112107	0.000137027	0.000608687
17	Sparc:chr11_7205	0.0794457	0.00765655	7.71949e-07	2.07934e-05
20.5	Sparc:chr11_7205	0.075693	0.00939448	0.000365037	0.00154561
1	Sparc:chr11_7207	0.0234592	0.00545112	0.935711	0.999929
5	Sparc:chr11_7207	0.0186275	0.00832657	0.985993	0.999929
9	Sparc:chr11_7207	0.0195058	0.00632992	0.974646	0.999929
13	Sparc:chr11_7207	0.0139893	0.00498675	0.997862	0.999929
17	Sparc:chr11_7207	0.0185848	0.00338787	0.998486	0.999929
20.5	Sparc:chr11_7207	0.0191973	0.00261828	0.987738	0.999929
1	Sparc:chr11_7210	0.0284065	0.00679508	0.764479	0.999929
5	Sparc:chr11_7210	0.0303088	0.00763481	0.671078	0.999929
9	Sparc:chr11_7210	0.0270319	0.00753936	0.764479	0.999929
13	Sparc:chr11_7210	0.0310421	0.00440637	0.632576	0.999929
17	Sparc:chr11_7210	0.0579801	0.0158871	0.0867912	0.232792
20.5	Sparc:chr11_7210	0.067046	0.0423102	0.361643	0.765618
1	Sparc:chr11_7211	0.0924314	0.00924423	2.50129e-05	0.000150077
5	Sparc:chr11_7211	0.126404	0.0131459	2.50129e-05	0.000150077
9	Sparc:chr11_7211	0.111667	0.0176562	2.69385e-05	0.000160114
13	Sparc:chr11_7211	0.238917	0.0662672	2.50129e-05	0.000150077
17	Sparc:chr11_7211	0.436875	0.11411	1.5195e-07	5.19916e-06
20.5	Sparc:chr11_7211	0.242827	0.0736544	0.000106368	0.000486144
1	Sparc:chr11_7213	0.0163978	0.0044522	0.996541	0.999929
5	Sparc:chr11_7213	0.0181994	0.0081578	0.973601	0.999929
9	Sparc:chr11_7213	0.0197942	0.00711	0.973601	0.999929
13	Sparc:chr11_7213	0.0194623	0.00751754	0.987187	0.999929
17	Sparc:chr11_7213	0.0352183	0.0119614	0.858035	0.999929
20.5	Sparc:chr11_7213	0.0228536	0.00458248	0.94499	0.999929
1	Sparc:chr11_7230	0.111457	0.0150372	2.50129e-05	0.000150077
5	Sparc:chr11_7230	0.121428	0.0202673	4.17844e-05	0.000242656
9	Sparc:chr11_7230	0.10929	0.0192663	8.48735e-05	0.000460702
13	Sparc:chr11_7230	0.134132	0.0217894	2.50129e-05	0.000150077
17	Sparc:chr11_7230	0.104891	0.0123743	3.46634e-07	1.07034e-05
20.5	Sparc:chr11_7230	0.0941111	0.0102776	9.8618e-05	0.000460702
1	Sparc:chr11_7233	0.024412	0.00656737	0.889612	0.999929
5	Sparc:chr11_7233	0.027081	0.00877703	0.809784	0.999929
9	Sparc:chr11_7233	0.0298251	0.00815909	0.677336	0.999929
13	Sparc:chr11_7233	0.0290102	0.00463046	0.764479	0.999929
17	Sparc:chr11_7233	0.0313248	0.00530807	0.626318	0.999929
20.5	Sparc:chr11_7233	0.0449887	0.00936312	0.101555	0.267851
1	Sparc:chr11_7234	0.502672	0.0256175	2.50129e-05	0.000150077
5	Sparc:chr11_7234	0.742249	0.0317245	2.50129e-05	0.000150077
9	Sparc:chr11_7234	0.616225	0.0525669	2.50129e-05	0.000150077
13	Sparc:chr11_7234	0.64384	0.070268	2.50129e-05	0.000150077
17	Sparc:chr11_7234	0.648176	0.051062	1.5195e-07	5.19916e-06
20.5	Sparc:chr11_7234	0.587972	0.0708574	9.8618e-05	0.000460702
1	Sparc:chr11_7235	1.13657	0.10404	2.50129e-05	0.000150077
5	Sparc:chr11_7235	0.882939	0.1212	2.50129e-05	0.000150077
9	Sparc:chr11_7235	0.727546	0.0922789	2.50129e-05	0.000150077
13	Sparc:chr11_7235	0.785279	0.0908754	2.50129e-05	0.000150077
17	Sparc:chr11_7235	0.772176	0.0656364	1.5195e-07	5.19916e-06
20.5	Sparc:chr11_7235	0.632229	0.0437727	9.8618e-05	0.000460702
1	Sparc:chr11_7243	0.0305272	0.00442437	0.652023	0.999929
5	Sparc:chr11_7243	0.0196091	0.00430739	0.982582	0.999929
9	Sparc:chr11_7243	0.0247444	0.00676557	0.882924	0.999929
13	Sparc:chr11_7243	0.0218572	0.00586056	0.965237	0.999929
17	Sparc:chr11_7243	0.0282383	0.00577761	0.917291	0.999929
20.5	Sparc:chr11_7243	0.0221051	0.00207418	0.971566	0.999929
1	Tgfbi:chr13_5692	0.205938	0.0230476	2.50129e-05	0.000150077
5	Tgfbi:chr13_5692	0.114555	0.0231852	0.000265132	0.00114169
9	Tgfbi:chr13_5692	0.106471	0.0220195	0.000388623	0.00163454
13	Tgfbi:chr13_5692	0.154247	0.0210167	2.50129e-05	0.000150077
17	Tgfbi:chr13_5692	0.15725	0.0143859	1.5195e-07	5.19916e-06
20.5	Tgfbi:chr13_5692	0.0869454	0.013397	9.8618e-05	0.000460702
1	Tgfbi:chr13_5701	0.0461995	0.00250378	0.0215154	0.0665977
5	Tgfbi:chr13_5701	0.0297995	0.00703262	0.677336	0.999929
9	Tgfbi:chr13_5701	0.0338846	0.00924037	0.632576	0.999929
13	Tgfbi:chr13_5701	0.0361646	0.00900054	0.475764	0.933647
17	Tgfbi:chr13_5701	0.0314158	0.00451628	0.580741	0.999929
20.5	Tgfbi:chr13_5701	0.0356333	0.00846142	0.368838	0.778249
1	Tgfbi:chr13_5705	0.455959	0.0957367	2.50129e-05	0.000150077
5	Tgfbi:chr13_5705	0.403021	0.0791218	2.50129e-05	0.000150077
9	Tgfbi:chr13_5705	0.182712	0.021347	2.50129e-05	0.000150077
13	Tgfbi:chr13_5705	0.195316	0.02089	2.50129e-05	0.000150077
17	Tgfbi:chr13_5705	0.195857	0.0256735	1.5195e-07	5.19916e-06
20.5	Tgfbi:chr13_5705	0.116507	0.0147316	9.8618e-05	0.000460702
1	Tgfbi:chr13_5711	0.0258305	0.00162057	0.931227	0.999929
5	Tgfbi:chr13_5711	0.0265672	0.00675302	0.864962	0.999929
9	Tgfbi:chr13_5711	0.0256545	0.00504984	0.905123	0.999929
13	Tgfbi:chr13_5711	0.0448547	0.0158351	0.347977	0.741648
17	Tgfbi:chr13_5711	0.0794786	0.033828	0.232788	0.541746
20.5	Tgfbi:chr13_5711	0.0595309	0.0234388	0.191925	0.466367
1	Tgfbi:chr13_5724	0.0312401	0.00830624	0.592691	0.999929
5	Tgfbi:chr13_5724	0.0322095	0.00957603	0.544943	0.999929
9	Tgfbi:chr13_5724	0.0300018	0.00841191	0.65842	0.999929
13	Tgfbi:chr13_5724	0.0304356	0.00811041	0.725483	0.999929
17	Tgfbi:chr13_5724	0.0384091	0.00603781	0.257585	0.586515
20.5	Tgfbi:chr13_5724	0.0313224	0.00393644	0.62392	0.999929
1	Tgfbi:chr13_5735	0.0488799	0.00455486	0.0146389	0.0466822
5	Tgfbi:chr13_5735	0.0455565	0.0101872	0.100877	0.267175
9	Tgfbi:chr13_5735	0.0390664	0.00839976	0.263059	0.597903
13	Tgfbi:chr13_5735	0.0368412	0.00786073	0.354418	0.754107
17	Tgfbi:chr13_5735	0.0459277	0.00798877	0.059617	0.16698
20.5	Tgfbi:chr13_5735	0.0350778	0.00462418	0.361643	0.765618
1	Tgfbi:chr13_5741	1.45556	0.180397	2.50129e-05	0.000150077
5	Tgfbi:chr13_5741	1.74849	0.233071	2.50129e-05	0.000150077
9	Tgfbi:chr13_5741	1.33098	0.112772	2.50129e-05	0.000150077
13	Tgfbi:chr13_5741	1.51019	0.201118	2.50129e-05	0.000150077
17	Tgfbi:chr13_5741	1.73512	0.248458	1.5195e-07	5.19916e-06
20.5	Tgfbi:chr13_5741	1.21074	0.199476	9.8618e-05	0.000460702
1	Tubb2b:chr13_2557	0.0273527	0.00665412	0.853321	0.999929
5	Tubb2b:chr13_2557	0.0227174	0.0104848	0.931227	0.999929
9	Tubb2b:chr13_2557	0.0169096	0.00488474	0.995747	0.999929
13	Tubb2b:chr13_2557	0.0192412	0.00459918	0.988292	0.999929
17	Tubb2b:chr13_2557	0.0185242	0.00272064	0.998725	0.999929
20.5	Tubb2b:chr13_2557	0.0225572	0.00474548	0.94499	0.999929
1	Tubb2b:chr13_2568	0.564496	0.0477445	2.50129e-05	0.000150077
5	Tubb2b:chr13_2568	0.323029	0.0497625	2.50129e-05	0.000150077
9	Tubb2b:chr13_2568	0.285982	0.0468978	2.50129e-05	0.000150077
13	Tubb2b:chr13_2568	0.315051	0.0332857	2.50129e-05	0.000150077
17	Tubb2b:chr13_2568	0.326367	0.0323649	1.5195e-07	5.19916e-06
20.5	Tubb2b:chr13_2568	0.278395	0.0602847	9.8618e-05	0.000460702
1	Tubb2b:chr13_2572	0.0426573	0.00866002	0.135038	0.3426
5	Tubb2b:chr13_2572	0.0340078	0.00812062	0.420844	0.866322
9	Tubb2b:chr13_2572	0.0272281	0.00769995	0.759102	0.999929
13	Tubb2b:chr13_2572	0.0440914	0.00618984	0.0579945	0.163383
17	Tubb2b:chr13_2572	0.0534149	0.0108415	0.0174206	0.0545904
20.5	Tubb2b:chr13_2572	0.0419158	0.0111805	0.230607	0.538649
1	Tubb2b:chr13_2576	2.0188	0.146464	2.50129e-05	0.000150077
5	Tubb2b:chr13_2576	1.32071	0.18492	2.50129e-05	0.000150077
9	Tubb2b:chr13_2576	0.90168	0.113326	2.50129e-05	0.000150077
13	Tubb2b:chr13_2576	0.954101	0.100238	2.50129e-05	0.000150077
17	Tubb2b:chr13_2576	0.969054	0.0905299	1.5195e-07	5.19916e-06
20.5	Tubb2b:chr13_2576	0.609123	0.0895105	9.8618e-05	0.000460702
1	Tubb2b:chr13_2577	0.0275966	0.00423558	0.759102	0.999929
5	Tubb2b:chr13_2577	0.0288057	0.00755277	0.795313	0.999929
9	Tubb2b:chr13_2577	0.0300798	0.00689525	0.585936	0.999929
13	Tubb2b:chr13_2577	0.039979	0.00645131	0.146679	0.366987
17	Tubb2b:chr13_2577	0.048895	0.0092684	0.0550838	0.15671
20.5	Tubb2b:chr13_2577	0.0387862	0.0116599	0.435385	0.886169
1	Tubb2b:chr13_2578	0.0325171	0.00770468	0.489608	0.949224
5	Tubb2b:chr13_2578	0.0206569	0.00619454	0.951409	0.999929
9	Tubb2b:chr13_2578	0.0229727	0.00570391	0.933498	0.999929
13	Tubb2b:chr13_2578	0.0252063	0.00496798	0.908023	0.999929
17	Tubb2b:chr13_2578	0.0277497	0.00447299	0.888038	0.999929
20.5	Tubb2b:chr13_2578	0.0263403	0.00372859	0.864441	0.999929
1	Tubb2b:chr13_2580	0.0332277	0.00527255	0.565528	0.999929
5	Tubb2b:chr13_2580	0.0232966	0.00632437	0.954812	0.999929
9	Tubb2b:chr13_2580	0.0285138	0.0071644	0.701852	0.999929
13	Tubb2b:chr13_2580	0.0342428	0.00731135	0.496536	0.959716
17	Tubb2b:chr13_2580	0.0347641	0.00437214	0.43991	0.893932
20.5	Tubb2b:chr13_2580	0.0286025	0.00210299	0.780868	0.999929
1	Tubb2b:chr13_2583	0.0336182	0.00595832	0.434472	0.885736
5	Tubb2b:chr13_2583	0.0338975	0.00785686	0.434472	0.885736
9	Tubb2b:chr13_2583	0.0361488	0.00592416	0.335227	0.725466
13	Tubb2b:chr13_2583	0.0530358	0.0116229	0.0334489	0.100347
17	Tubb2b:chr13_2583	0.0550076	0.00900299	0.00736622	0.0245412
20.5	Tubb2b:chr13_2583	0.0473582	0.00481937	0.019822	0.0616575
1	Tubb2b:chr13_2590	0.0622785	0.0095123	0.00136756	0.00515079
5	Tubb2b:chr13_2590	0.0677771	0.0135975	0.00470804	0.0163298
9	Tubb2b:chr13_2590	0.0627191	0.0104041	0.00238362	0.0086219
13	Tubb2b:chr13_2590	0.0775371	0.0102143	6.88259e-05	0.000390734
17	Tubb2b:chr13_2590	0.0762855	0.00682979	1.29898e-06	2.99002e-05
20.5	Tubb2b:chr13_2590	0.0731724	0.0150143	0.000768778	0.00305101
1	Txndc12:chr4_7951	0.0576613	0.00937901	0.00295366	0.010593
5	Txndc12:chr4_7951	0.048314	0.00889264	0.0253543	0.077909
9	Txndc12:chr4_7951	0.0372766	0.00900235	0.310301	0.682016
13	Txndc12:chr4_7951	0.0482602	0.00887618	0.0468647	0.135768
17	Txndc12:chr4_7951	0.0424641	0.00453727	0.0481384	0.138823
20.5	Txndc12:chr4_7951	0.0452916	0.00347785	0.0470004	0.135851
1	Txndc12:chr4_7961	0.137439	0.015872	2.50129e-05	0.000150077
5	Txndc12:chr4_7961	0.097227	0.0189791	0.000137027	0.000608687
9	Txndc12:chr4_7961	0.0705154	0.0136515	0.00213771	0.00786728
13	Txndc12:chr4_7961	0.0924087	0.0152217	2.50129e-05	0.000150077
17	Txndc12:chr4_7961	0.0978605	0.00999168	4.24404e-07	1.24953e-05
20.5	Txndc12:chr4_7961	0.0795131	0.0112074	0.000166256	0.000730834
1	Txndc12:chr4_7962	0.163782	0.0151501	2.50129e-05	0.000150077
5	Txndc12:chr4_7962	0.180674	0.0254066	2.50129e-05	0.000150077
9	Txndc12:chr4_7962	0.172272	0.0205407	2.50129e-05	0.000150077
13	Txndc12:chr4_7962	0.173804	0.0227492	2.50129e-05	0.000150077
17	Txndc12:chr4_7962	0.164635	0.0166899	1.5195e-07	5.19916e-06
20.5	Txndc12:chr4_7962	0.154935	0.0216049	9.8618e-05	0.000460702
1	Txndc12:chr4_7969	0.0193095	0.00774089	0.985993	0.999929
5	Txndc12:chr4_7969	0.0178631	0.00538859	0.985993	0.999929
9	Txndc12:chr4_7969	0.0196574	0.00647366	0.966551	0.999929
13	Txndc12:chr4_7969	0.0221883	0.00464698	0.963882	0.999929
17	Txndc12:chr4_7969	0.0302212	0.00704406	0.836334	0.999929
20.5	Txndc12:chr4_7969	0.0470176	0.0158925	0.186743	0.456403
1	Txndc12:chr4_7971	0.0436091	0.00753669	0.100877	0.267175
5	Txndc12:chr4_7971	0.0406077	0.00987525	0.176391	0.434458
9	Txndc12:chr4_7971	0.0318143	0.00623634	0.503464	0.968672
13	Txndc12:chr4_7971	0.0271283	0.00606272	0.857274	0.999929
17	Txndc12:chr4_7971	0.0332231	0.00391991	0.507867	0.97566
20.5	Txndc12:chr4_7971	0.0246733	0.00458668	0.898445	0.999929
1	Txndc12:chr4_7973	0.403106	0.0407399	2.50129e-05	0.000150077
5	Txndc12:chr4_7973	0.5472	0.0519921	2.50129e-05	0.000150077
9	Txndc12:chr4_7973	0.448749	0.0342715	2.50129e-05	0.000150077
13	Txndc12:chr4_7973	0.459402	0.0457899	2.50129e-05	0.000150077
17	Txndc12:chr4_7973	0.532221	0.0705853	1.5195e-07	5.19916e-06
20.5	Txndc12:chr4_7973	0.404936	0.0878058	9.8618e-05	0.000460702
1	Txndc12:chr4_7975	0.0227601	0.00552671	0.949633	0.999929
5	Txndc12:chr4_7975	0.0161616	0.00527361	0.994794	0.999929
9	Txndc12:chr4_7975	0.0166152	0.00519675	0.994528	0.999929
13	Txndc12:chr4_7975	0.0154933	0.00549471	0.995525	0.999929
17	Txndc12:chr4_7975	0.0180148	0.00368459	0.997879	0.999929
20.5	Txndc12:chr4_7975	0.0147062	0.0044606	0.996206	0.999929
1	Txndc12:chr4_7978	0.491802	0.0350645	2.50129e-05	0.000150077
5	Txndc12:chr4_7978	0.314308	0.0159451	2.50129e-05	0.000150077
9	Txndc12:chr4_7978	0.265572	0.0150545	2.50129e-05	0.000150077
13	Txndc12:chr4_7978	0.360889	0.0462512	2.50129e-05	0.000150077
17	Txndc12:chr4_7978	0.377154	0.0614033	1.5195e-07	5.19916e-06
20.5	Txndc12:chr4_7978	0.248574	0.100625	9.8618e-05	0.000460702
1	ubcP	3.9496	0.269769	2.50129e-05	0.000150077
5	ubcP	3.3622	0.293336	2.50129e-05	0.000150077
9	ubcP	3.24765	0.167027	2.50129e-05	0.000150077
13	ubcP	3.7876	0.136208	2.50129e-05	0.000150077
17	ubcP	4.08523	0.239524	1.5195e-07	5.19916e-06
20.5	ubcP	3.74998	0.465807	9.8618e-05	0.000460702
