# Supplementary material for: Multiplex profiling of developmental cis-regulatory elements with quantitative single-cell expression reporters
Source: Nat Methods. 2024 May 9;21(6):983–93. doi: 10.1038/s41592-024-02260-3 (PMC11166576; doi:10.1038/s41592-024-02260-3)
Supplement: Supplementary file 10 — Information on CREs with perturbed putative transcription factor binding sites (Extended Data Fig. 10 and Supplementary Figs. 2a and 7d). [file 41592_2024_2260_MOESM10_ESM.xlsx]

## Sheet: eBlock_variant_CRE_sequences
Name	Sequence
Bend5_chr4_8201	accgcatcgatctcgaggtcgccccttccttatctctccatcaaatctacagaaatcctatgcacggtgttctggctcactcacagtctgtgcctcacctatcccttcatgctgctgtaacaaaacaccttatacagggtaatacaaaaaccagaaatgcctggctcgtagttttggaggtggagaagtccaggatgaaggtgctagtcattggtaacagatgaaagacccttcctcatgcattatgtgatttgtttgttctcagggagctcctatagacctcttgtacatggtactagtcctattcatgagggtgggctctggtggctttccaaagatattctaatagtatccccattgatttagtttcaattgtatgcatttggggaacactagcat…
Bend5_chr4_8201_hi_Sox17_Gata4	accgcatcgatctcgaggtcgcccctatcttatctctccattaattctacagaaatcctatgcacggtgttctggctcactcacagtctgtgcctcacctatcccttcatgctgctgtaacaaaacaccttatacagggtaatacaacaatcagaaatgcctggctcgtagttttggaggtggagaagtccaggatgaaggtgctagtcattggtaacagatgaaagacccttcctcatgcattatgtgatttaattgttctcagggagctcctatagacctcttgtacatggtactagttcaattcatgagggtgggctctggtggctttccaaagataagctaatcttatccccattgatttagtaacaattgtatgcatttggggaacactagaat…
Bend5_chr4_8201_hi_Gata4	accgcatcgatctcgaggtcgcccctatcttatctctccatcaaatctacagaaatcctatgcacggtgttctggctcactcacagtctgtgcctcacctatcccttcatgctgctgtaacaaaacaccttatacagggtaatacaaaaaccagaaatgcctggctcgtagttttggaggtggagaagtccaggatgaaggtgctagtcattggtaacagatgaaagacccttcctcatgcattatgtgatttgtttgttctcagggagctcctatagacctcttgtacatggtactagtcctattcatgagggtgggctctggtggctttccaaagataagctaatcttatccccattgatttagtttcaattgtatgcatttggggaacactagcat…
Bend5_chr4_8201_hi_Sox17	accgcatcgatctcgaggtcgccccttccttatctctccattaattctacagaaatcctatgcacggtgttctggctcactcacagtctgtgcctcacctatcccttcatgctgctgtaacaaaacaccttatacagggtaatacaacaatcagaaatgcctggctcgtagttttggaggtggagaagtccaggatgaaggtgctagtcattggtaacagatgaaagacccttcctcatgcattatgtgatttaattgttctcagggagctcctatagacctcttgtacatggtactagttcaattcatgagggtgggctctggtggctttccaaagatattctaatagtatccccattgatttagtaacaattgtatgcatttggggaacactagaat…
Bend5_chr4_8201_lo_Sox17_Gata4	accgcatcgatctcgaggtcgccccttcctcagctcgccagcaaatctacagaaatcctatgcacggtgttctggctcactcacagtctgtgcctcacctatcccttcatgctgctgtaacaaaacaccttatacagggtaatacgaaacccagaaatgcctggctcgtagttttggaggtggagaagtccaggatgaaggtgctagtcattggtaacagatgaaagacccttcctcatgcattatgtgatttgtttgcgctcagggagctcctatagacctcttgtacatggtactagtcctcgtcatgagggtgggctctggtggctttccaaaggtgttctaatggtagccccattgatttagtttccatcgtatgcatttggggaacactagcag…
Bend5_chr4_8201_lo_Gata4	accgcatcgatctcgaggtcgccccttcctcagctctccatcaaatctacagaaatcctatgcacggtgttctggctcactcacagtctgtgcctcacctatcccttcatgctgctgtaacaaaacaccttatacagggtaatacaaaaaccagaaatgcctggctcgtagttttggaggtggagaagtccaggatgaaggtgctagtcattggtaacagatgaaagacccttcctcatgcattatgtgatttgtttgttctcagggagctcctatagacctcttgtacatggtactagtcctattcatgagggtgggctctggtggctttccaaaggtgttctaatggtagccccattgatttagtttcaattgtatgcatttggggaacactagcat…
Bend5_chr4_8201_lo_Sox17	accgcatcgatctcgaggtcgccccttccttatctcgccagcaaatctacagaaatcctatgcacggtgttctggctcactcacagtctgtgcctcacctatcccttcatgctgctgtaacaaaacaccttatacagggtaatacgaaacccagaaatgcctggctcgtagttttggaggtggagaagtccaggatgaaggtgctagtcattggtaacagatgaaagacccttcctcatgcattatgtgatttgtttgcgctcagggagctcctatagacctcttgtacatggtactagtcctcgtcatgagggtgggctctggtggctttccaaagatattctaatagtatccccattgatttagtttccatcgtatgcatttggggaacactagcag…
Epas1_chr17_10063	accgcatcgatctcgaggtgtcccagatctctggcttgggtcaggctaattccagtacttcgtctctcttactctgatcaacacagtgcaatatccatttatttaaaaagccacctcttcgtccttctctttacaggtcctatcctagaccttggggattcagcgtgaacaatccccctgaccatgaggagctgatgatccattggttagagaagcgcagctaacattcagcaaataaatgcttccagaaagcaaaagccaggcagtgagagagactggccaggacgcctcaggctggaggagccggaagaggctgaaggataagtaggggaaagggcagcctgggctaggcaggcctgagaaggggactggtataagagagaacaggagagattcagg…
Epas1_chr17_10063_hi_Sox17_Gata4	accgcatcgatctcgaggtgtcccttatctctggcttgggtcaggctaattccagtacttcgtctctcttactctgatcaacacagtgcaatatccaattgtttaaaaagccacctcttcgtccttctctttacaggtcctatcctagaccttggggattcagcgtgaacaattcccctgaccatgaggagctgatgatccattggttagagaagcgcagctaacattcagcaaataaatgcttccagaaagcaaaagccaggcagtgagagagactggccaggacgcctcaggctggaggagccggaagaggctgaaggataagatggggaaagggcagcctgggctaggcaggcctgagaaggggactggtataagagagaacaggagagattcagg…
Epas1_chr17_10063_hi_Gata4	accgcatcgatctcgaggtgtcccttatctctggcttgggtcaggctaattccagtacttcgtctctcttactctgatcaacacagtgcaatatccatttatttaaaaagccacctcttcgtccttctctttacaggtcctatcctagaccttggggattcagcgtgaacaatccccctgaccatgaggagctgatgatccattggttagagaagcgcagctaacattcagcaaataaatgcttccagaaagcaaaagccaggcagtgagagagactggccaggacgcctcaggctggaggagccggaagaggctgaaggataagatggggaaagggcagcctgggctaggcaggcctgagaaggggactggtataagagagaacaggagagattcagg…
Epas1_chr17_10063_hi_Sox17	accgcatcgatctcgaggtgtcccagatctctggcttgggtcaggctaattccagtacttcgtctctcttactctgatcaacacagtgcaatatccaattgtttaaaaagccacctcttcgtccttctctttacaggtcctatcctagaccttggggattcagcgtgaacaattcccctgaccatgaggagctgatgatccattggttagagaagcgcagctaacattcagcaaataaatgcttccagaaagcaaaagccaggcagtgagagagactggccaggacgcctcaggctggaggagccggaagaggctgaaggataagtaggggaaagggcagcctgggctaggcaggcctgagaaggggactggtataagagagaacaggagagattcagg…
Epas1_chr17_10063_lo_Sox17_Gata4	accgcatcgatctcgaggtgtcccagaccgctggcttgggtcaggctaattccagtacttcgtctctcttactctgatcaacacagtgcaatatccatttatgtacaaagccacctcttcgtccttctctttacaggtcctatcctagaccttggggattcagcgtgagcactccccctgaccatgaggagctgatgatccattggttagagaagcgcagctaacattcagcaaataaatgcttccagaaagcaaaagccaggcagtgagagagactggccaggacgcctcaggctggaggagccggaagaggctgaaggttaagtcggggaaagggcagcctgggctaggcaggcctgagaaggggactggtataagagagaacaggagagattcagg…
Epas1_chr17_10063_lo_Gata4	accgcatcgatctcgaggtgtcccagaccgctggcttgggtcaggctaattccagtacttcgtctctcttactctgatcaacacagtgcaatatccatttatttaaaaagccacctcttcgtccttctctttacaggtcctatcctagaccttggggattcagcgtgaacaatccccctgaccatgaggagctgatgatccattggttagagaagcgcagctaacattcagcaaataaatgcttccagaaagcaaaagccaggcagtgagagagactggccaggacgcctcaggctggaggagccggaagaggctgaaggttaagtcggggaaagggcagcctgggctaggcaggcctgagaaggggactggtataagagagaacaggagagattcagg…
Epas1_chr17_10063_lo_Sox17	accgcatcgatctcgaggtgtcccagatctctggcttgggtcaggctaattccagtacttcgtctctcttactctgatcaacacagtgcaatatccatttatgtacaaagccacctcttcgtccttctctttacaggtcctatcctagaccttggggattcagcgtgagcactccccctgaccatgaggagctgatgatccattggttagagaagcgcagctaacattcagcaaataaatgcttccagaaagcaaaagccaggcagtgagagagactggccaggacgcctcaggctggaggagccggaagaggctgaaggataagtaggggaaagggcagcctgggctaggcaggcctgagaaggggactggtataagagagaacaggagagattcagg…
Gata4_chr14_5729	accgcatcgatctcgaggcctgctaactgcaatcatgggaaccacattcttcatgcagggtcaagtgaagttcttacaagctagggaaaggtcatatttgtcgttcgcttttctgcctactcaattttgagggacaacttgtattattacctctcttcgccgggactgatttatgagcttggaagtcaggtcattctttcctaggtcgaagaaagaaagggggcaggggggcggggcgcgtcgtccccctgagctaatacctgataaaatatctgaataggtccctgtagaccttgacgcaggcacataactattttagcctaatctgataagacaaccagaaaactttatcagaggagaatgtagcctgccatgtcgcagctcaatggatgagccttt…
Gata4_chr14_5729_hi_Sox17_Gata4	accgcatcgatctcgaggcctgctaactgcaatcatgggaaccacattcttcatgcagggtcaagtgaagttcttacaagctagggaaaggtcatatttgtcgttcgcttttctgcctactcaattttgagggacaacttgtattgttatctctcttcgccgggactgatttatgagcttggaagtcaggtcattctttcctaggtcgaagaaagaaagggggcaggggggcggggcgcgtcgtccccctgagctaatacctgataagatatctgaataggtccctgtagaccttgacgcaggcacataactattttagccttatcttatcagacaaccagaaaatcttatcagaggagaatgtagcctgccatgtcgcagctcaatggatgagccatc…
Gata4_chr14_5729_hi_Gata4	accgcatcgatctcgaggcctgctaactgcaatcatgggaaccacattcttcatgcagggtcaagtgaagttcttacaagctagggaaaggtcatatttgtcgttcgcttttctgcctactcaattttgagggacaacttgtattattacctctcttcgccgggactgatttatgagcttggaagtcaggtcattctttcctaggtcgaagaaagaaagggggcaggggggcggggcgcgtcgtccccctgagctaatacctgataagatatctgaataggtccctgtagaccttgacgcaggcacataactattttagccttatcttatcagacaaccagaaaatcttatcagaggagaatgtagcctgccatgtcgcagctcaatggatgagccatc…
Gata4_chr14_5729_hi_Sox17	accgcatcgatctcgaggcctgctaactgcaatcatgggaaccacattcttcatgcagggtcaagtgaagttcttacaagctagggaaaggtcatatttgtcgttcgcttttctgcctactcaattttgagggacaacttgtattgttatctctcttcgccgggactgatttatgagcttggaagtcaggtcattctttcctaggtcgaagaaagaaagggggcaggggggcggggcgcgtcgtccccctgagctaatacctgataaaatatctgaataggtccctgtagaccttgacgcaggcacataactattttagcctaatctgataagacaaccagaaaactttatcagaggagaatgtagcctgccatgtcgcagctcaatggatgagccttt…
Gata4_chr14_5729_lo_Sox17_Gata4	accgcatcgatctcgaggcctgctaactgcaatcatgggaaccacattcttcatgcagggtcaagtgaagttcttacaagctagggaaaggtcatatttgtcgttcgcttttctgcctactcaattttgagggacaacttgtagtactacctctcttcgccgggactgatttatgagcttggaagtcaggtcattctttcctaggtcgaagaaagaaagggggcaggggggcggggcgcgtcgtccccctgagctaatacctggttaaacctctgaataggtccctgtagaccttgacgcaggcacataactattttagcccaacctgatgggacaaccagaaaacttgctcagaggagaatgtagcctgccatgtcgcagctcaatggatgagccttt…
Gata4_chr14_5729_lo_Gata4	accgcatcgatctcgaggcctgctaactgcaatcatgggaaccacattcttcatgcagggtcaagtgaagttcttacaagctagggaaaggtcatatttgtcgttcgcttttctgcctactcaattttgagggacaacttgtattattacctctcttcgccgggactgatttatgagcttggaagtcaggtcattctttcctaggtcgaagaaagaaagggggcaggggggcggggcgcgtcgtccccctgagctaatacctggttaaacctctgaataggtccctgtagaccttgacgcaggcacataactattttagcccaacctgatgggacaaccagaaaacttgctcagaggagaatgtagcctgccatgtcgcagctcaatggatgagccttt…
Gata4_chr14_5729_lo_Sox17	accgcatcgatctcgaggcctgctaactgcaatcatgggaaccacattcttcatgcagggtcaagtgaagttcttacaagctagggaaaggtcatatttgtcgttcgcttttctgcctactcaattttgagggacaacttgtagtactacctctcttcgccgggactgatttatgagcttggaagtcaggtcattctttcctaggtcgaagaaagaaagggggcaggggggcggggcgcgtcgtccccctgagctaatacctgataaaatatctgaataggtccctgtagaccttgacgcaggcacataactattttagcctaatctgataagacaaccagaaaactttatcagaggagaatgtagcctgccatgtcgcagctcaatggatgagccttt…
Lama1_chr17_7784	accgcatcgatctcgagggcacgagagctcacagtttcctcttgccaaggtaccactttggaacaaaaaggggctgtgagtgtaagatgctgaaaacaagagagtttgcctattagatagctgagagaagctgaaagaacatcctttacaaatacaactttctcttctactggggtgggagtggcagctgggaactaagatgtcaaaactggatgacaaatgtgaccctgaaatcacatgtgcctggccatcatttctgtccccacatgtcaaagtcaccctcagaaccatgaaggaagggtcacttctggagcatgacatgatcaccctatctctagaggaatgcccccattgtcatattgtctttccttctacattgtcaagtgcttgctccttgga…
Lama1_chr17_7784_hi_Sox17_Gata4	accgcatcgatctcgagggcacgagagctcacagtttcctcttgccaaggtaccactttggaacaaaaaggggctgtgagtgtaagatgctgaaaacaagagagtttgccgataagatagctgagagaagctgaaagaacatcctttacaaaaacaattttctcttctactggggtgggagtggcagctgggaactaagatgtcaaaactggatgacaaatgtgaccctgaaatcacatgtgcctggccatcatttctgtccccacatgtcaaagtcaccctcagaaccatgaaggaagggtcacttctggagcatgacatgatcatcttatctctagaggaatgccccaattgttatattgttgttccttctacattgttatgtgcttgctccttgga…
Lama1_chr17_7784_hi_Gata4	accgcatcgatctcgagggcacgagagctcacagtttcctcttgccaaggtaccactttggaacaaaaaggggctgtgagtgtaagatgctgaaaacaagagagtttgccgataagatagctgagagaagctgaaagaacatcctttacaaatacaactttctcttctactggggtgggagtggcagctgggaactaagatgtcaaaactggatgacaaatgtgaccctgaaatcacatgtgcctggccatcatttctgtccccacatgtcaaagtcaccctcagaaccatgaaggaagggtcacttctggagcatgacatgatcatcttatctctagaggaatgcccccattgtcatattgtctttccttctacattgtcaagtgcttgctccttgga…
Lama1_chr17_7784_hi_Sox17	accgcatcgatctcgagggcacgagagctcacagtttcctcttgccaaggtaccactttggaacaaaaaggggctgtgagtgtaagatgctgaaaacaagagagtttgcctattagatagctgagagaagctgaaagaacatcctttacaaaaacaattttctcttctactggggtgggagtggcagctgggaactaagatgtcaaaactggatgacaaatgtgaccctgaaatcacatgtgcctggccatcatttctgtccccacatgtcaaagtcaccctcagaaccatgaaggaagggtcacttctggagcatgacatgatcaccctatctctagaggaatgccccaattgttatattgttgttccttctacattgttatgtgcttgctccttgga…
Lama1_chr17_7784_lo_Sox17_Gata4	accgcatcgatctcgagggcacgagagctcacagtttcctcttgccaaggtaccactttggaacaaaaaggggctgtgagtgtaagatgctgaaaacaagagagtttgcctattagagaggtgagagaagctgaaagaacatcctttacagatccaactttctcttctactggggtgggagtggcagctgggaactaagatgtcaaaactggatgacaaatgtgaccctgaaatcacatgtgcctggccatcatttctgtccccacatgtcaaagtcaccctcagaaccatgaaggaagggtcacttctggagcatgacatgatcaccctctcgctagaggaatgccccgactgtcatatggcctttccttctacactggcaagtgcttgctccttgga…
Lama1_chr17_7784_lo_Gata4	accgcatcgatctcgagggcacgagagctcacagtttcctcttgccaaggtaccactttggaacaaaaaggggctgtgagtgtaagatgctgaaaacaagagagtttgcctattagagaggtgagagaagctgaaagaacatcctttacaaatacaactttctcttctactggggtgggagtggcagctgggaactaagatgtcaaaactggatgacaaatgtgaccctgaaatcacatgtgcctggccatcatttctgtccccacatgtcaaagtcaccctcagaaccatgaaggaagggtcacttctggagcatgacatgatcaccctctcgctagaggaatgcccccattgtcatattgtctttccttctacattgtcaagtgcttgctccttgga…
Lama1_chr17_7784_lo_Sox17	accgcatcgatctcgagggcacgagagctcacagtttcctcttgccaaggtaccactttggaacaaaaaggggctgtgagtgtaagatgctgaaaacaagagagtttgcctattagatagctgagagaagctgaaagaacatcctttacagatccaactttctcttctactggggtgggagtggcagctgggaactaagatgtcaaaactggatgacaaatgtgaccctgaaatcacatgtgcctggccatcatttctgtccccacatgtcaaagtcaccctcagaaccatgaaggaagggtcacttctggagcatgacatgatcaccctatctctagaggaatgccccgactgtcatatggcctttccttctacactggcaagtgcttgctccttgga…
Lamc1_chr1_12189	accgcatcgatctcgaggtgttggagcaggatttaactgatcttgtattttcacagctggacggctgtgattctattctttctttcaaacaccccaccccattagttactgtaactgcagtgaaggcagaacaagtttgtctgacctcagtgtgctccgaagccagggagcccttaaaatccaaaagacactctaaaatgagagaagtaatatttgtttcttcctccaaacggagaccccacccctctccacccccagctttaaattcaaagggttgatggtaagtcagctgagggagactctagcccacacctgtgaacaccactgctcccctcactgtcccattgtgtttacttgtgagaaggaatctcccaaaagcaaaaagcgaaaagcgttcac…
Lamc1_chr1_12189_hi_Sox17_Gata4	accgcatcgatctcgaggtgttggagcaggatttatcttatcttgtcttttcacagctggacggctgtgattctattctttaattcaaacaccccaccccattagttactgtaactgcagtgaaggcagaacaagtttgtctgacctcagtgtgctccgaagccagggagcccttaaaatccaaaagacactctaaaatgagagaagtaatatttgtttcttcctccaaacggagaccccacccctctccacccccagctttcaattcaaagggttgatggtaagtcagctgagggagactctagcccacacctgtgaacaccactgctcccctcactgtccaattgtttttacttgtgagaaggaatctcccaaaagcaaaaagcgaaaagcgttcac…
Lamc1_chr1_12189_hi_Gata4	accgcatcgatctcgaggtgttggagcaggatttatcttatcttgtattttcacagctggacggctgtgattctattctttctttcaaacaccccaccccattagttactgtaactgcagtgaaggcagaacaagtttgtctgacctcagtgtgctccgaagccagggagcccttaaaatccaaaagacactctaaaatgagagaagtaatatttgtttcttcctccaaacggagaccccacccctctccacccccagctttaaattcaaagggttgatggtaagtcagctgagggagactctagcccacacctgtgaacaccactgctcccctcactgtcccattgtgtttacttgtgagaaggaatctcccaaaagcaaaaagcgaaaagcgttcac…
Lamc1_chr1_12189_hi_Sox17	accgcatcgatctcgaggtgttggagcaggatttaactgatattgtcttttcacagctggacggctgtgattctattctttaattcaaacaccccaccccattagttactgtaactgcagtgaaggcagaacaagtttgtctgacctcagtgtgctccgaagccagggagcccttaaaatccaaaagacactctaaaatgagagaagtaatatttgtttcttcctccaaacggagaccccacccctctccacccccagctttcaattcaaagggttgatggtaagtcagctgagggagactctagcccacacctgtgaacaccactgctcccctcactgtccaattgtttttacttgtgagaaggaatctcccaaaagcaaaaagcgaaaagcgttcac…
Lamc1_chr1_12189_lo_Sox17_Gata4	accgcatcgatctcgaggtgttggagcaggatttacctgagcttggatcttcacagctggacggctgtgattctattctttcttccaaagaccccaccccattagttactgtaactgcagtgaaggcagaacaagtttgtctgacctcagtgtgctccgaagccagggagcccttaaaatccaaaagacactctaaaatgagagaagtaatatttgtttcttcctccaaacggagaccccacccctctccacccccagcgttaaactcgaagggttgatggtaagtcagctgagggagactctagcccacacctgtgaacaccactgctcccctcactgtcccactgcgtttacttgtgagaaggaatctcccaaaagcaaaaagcgaaaagcgttcac…
Lamc1_chr1_12189_lo_Gata4	accgcatcgatctcgaggtgttggagcaggatttacctgagcttgtattttcacagctggacggctgtgattctattctttctttcaaacaccccaccccattagttactgtaactgcagtgaaggcagaacaagtttgtctgacctcagtgtgctccgaagccagggagcccttaaaatccaaaagacactctaaaatgagagaagtaatatttgtttcttcctccaaacggagaccccacccctctccacccccagctttaaattcaaagggttgatggtaagtcagctgagggagactctagcccacacctgtgaacaccactgctcccctcactgtcccattgtgtttacttgtgagaaggaatctcccaaaagcaaaaagcgaaaagcgttcac…
Lamc1_chr1_12189_lo_Sox17	accgcatcgatctcgaggtgttggagcaggatttaactgatcttggatcttcacagctggacggctgtgattctattctttcttccaaagaccccaccccattagttactgtaactgcagtgaaggcagaacaagtttgtctgacctcagtgtgctccgaagccagggagcccttaaaatccaaaagacactctaaaatgagagaagtaatatttgtttcttcctccaaacggagaccccacccctctccacccccagcgttaaactcgaagggttgatggtaagtcagctgagggagactctagcccacacctgtgaacaccactgctcccctcactgtcccactgcgtttacttgtgagaaggaatctcccaaaagcaaaaagcgaaaagcgttcac…
Sparc_chr11_7211	accgcatcgatctcgaggatctggtcccaggctgtctccagcccctcccctcccccactgagggcccgcctccctagccccatccccagttgagttattctcctgattcagacattttttcagtgtgaaatcacctccgctccagctagctgaagccgggagcaagccgctgcccactgcagtggctctaagccctcccttccactgccacgtccccacaccctcctctcctccaggccctcagaatttcccttagatttcttccagctttacagagaaacccagagaggccacagcaagcggggtggagccctgtttatttcacccatagctcctgctacagaccctgggcatagtccacccctgagtgaggctatcagtagaatttgttaaatcaag…
Sparc_chr11_7211_hi_Sox17_Gata4	accgcatcgatctcgaggatctggtcccaggctgtctccagcccctcccctcccccactgagggcccgcctccctagccccatccccagttgagttattctcctgattcagacattttttcagtgtgaaatcacctccgctccagctagctgaagccgggagcaagccgctgcccactgcagtggctctaagccctcccttccactgccacgtccccacaccctcctctcctccaggccctcagaatttcccttagatttcttccagctttacagagaaacccagagaggccacagcaagcggggtggagccctgtttatttcacccatagctcctgctacagaccctgggcatagtccacccctgagtgagcttatcagtagaatttgttaaatcaag…
Sparc_chr11_7211_hi_Gata4	accgcatcgatctcgaggatctggtcccaggctgtctccagcccctcccctcccccactgagggcccgcctccctagccccatccccagttgagttattctcctgattcagacattttttcagtgtgaaatcacctccgctccagctagctgaagccgggagcaagccgctgcccactgcagtggctctaagccctcccttccactgccacgtccccacaccctcctctcctccaggccctcagaatttcccttagatttcttccagctttacagagaaacccagagaggccacagcaagcggggtggagccctgtttatttcacccatagctcctgctacagaccctgggcatagtccacccctgagtgagcttatcagtagaatttgttaaatcaag…
Sparc_chr11_7211_hi_Sox17	accgcatcgatctcgaggatctggtcccaggctgtctccagcccctcccctcccccactgagggcccgcctccctagccccatccccagttgagttattctcctgattcagacattttttcagtgtgaaatcacctccgctccagctagctgaagccgggagcaagccgctgcccactgcagtggctctaagccctcccttccactgccacgtccccacaccctcctctcctccaggccctcagaatttcccttagatttcttccagctttacagagaaacccagagaggccacagcaagcggggtggagccctgtttatttcacccatagctcctgctacagaccctgggcatagtccacccctgagtgaggctatcagtagaatttgttaaatcaag…
Sparc_chr11_7211_lo_Sox17_Gata4	accgcatcgatctcgaggatctggtcccaggctgtctccagcccctcccctcccccactgagggcccgcctccctagccccatccccagttgagttattctcctgattcagacattttttcagtgtgaaatcacctccgctccagctagctgaagccgggagcaagccgctgcccactgcagtggctctaagccctcccttccactgccacgtccccacaccctcctctcctccaggccctcagaatttcccttagatttcttccagctttacagagaaacccagagaggccacagcaagcggggtggagccctgtttatttcacccatagctcctgctacagaccctgggcatagtccacccctgagtgaggctaacagtcgaatttgttaaatcaag…
Sparc_chr11_7211_lo_Gata4	accgcatcgatctcgaggatctggtcccaggctgtctccagcccctcccctcccccactgagggcccgcctccctagccccatccccagttgagttattctcctgattcagacattttttcagtgtgaaatcacctccgctccagctagctgaagccgggagcaagccgctgcccactgcagtggctctaagccctcccttccactgccacgtccccacaccctcctctcctccaggccctcagaatttcccttagatttcttccagctttacagagaaacccagagaggccacagcaagcggggtggagccctgtttatttcacccatagctcctgctacagaccctgggcatagtccacccctgagtgaggctaacagtcgaatttgttaaatcaag…
Sparc_chr11_7211_lo_Sox17	accgcatcgatctcgaggatctggtcccaggctgtctccagcccctcccctcccccactgagggcccgcctccctagccccatccccagttgagttattctcctgattcagacattttttcagtgtgaaatcacctccgctccagctagctgaagccgggagcaagccgctgcccactgcagtggctctaagccctcccttccactgccacgtccccacaccctcctctcctccaggccctcagaatttcccttagatttcttccagctttacagagaaacccagagaggccacagcaagcggggtggagccctgtttatttcacccatagctcctgctacagaccctgggcatagtccacccctgagtgaggctatcagtagaatttgttaaatcaag…

## Sheet: metadata_perturbed_sites
Information about putative transcription factor binding sites selected for mutations. Each row corresponds to a mutated region. column 1: identifier for mutated CRE column 2: class of mutation (2 refers to maximum allowed Hamming distance) column 3: start of putative TF binding site in CRE (these coordinates do not include handle sequence for cloning: +18 bp) column 4: end of putative TF binding …
mut_seq_name	TF_mutation_class	start_TFBS	end_TFBS	wt_kmer	wt_affinity	start_mut_TFBS	end_mut_TFBS	new_range_wt_kmer	mutated_kmer	mutated_affinity
Bend5_chr4_8201_hi_Sox17_Gata4	Sox17_high_2	238	245	TTGTTCTC	0.303152	236	243	GTTTGTTC	AATTGTTC	1
Bend5_chr4_8201_hi_Sox17_Gata4	Sox17_high_2	286	293	ATTCATGA	0.337692	283	290	CCTATTCA	TCAATTCA	0.80689
Bend5_chr4_8201_hi_Sox17_Gata4	Sox17_high_2	351	358	TCAATTGT	0.741696	350	357	TTCAATTG	AACAATTG	1
Bend5_chr4_8201_hi_Sox17_Gata4	Sox17_high_2	438	445	TTTGATAC	0.302268	436	443	CATTTGAT	CAATTGTT	1
Bend5_chr4_8201_hi_Sox17_Gata4	Sox17_high_2	472	479	ATTGTTCT	0.711641	471	478	CATTGTTC	AATTGTTC	1
Bend5_chr4_8201_hi_Sox17_Gata4	Sox17_high_2	19	26	TCCATCAA	0.301567	21	28	CATCAAAT	CATTAATT	0.759991
Bend5_chr4_8201_hi_Sox17_Gata4	Sox17_high_2	125	132	TACAAAAA	0.434856	126	133	ACAAAAAC	ACAACAAT	0.991645
Bend5_chr4_8201_hi_Sox17_Gata4	Sox17_high_2	380	387	ATTCAAAC	0.442542	379	386	CATTCAAA	AATTCAAT	0.791586
Bend5_chr4_8201_hi_Sox17_Gata4	Gata4_high_2	11	18	CTTATCTC	0.9821	9	16	TCCTTATC	ATCTTATC	1
Bend5_chr4_8201_hi_Sox17_Gata4	Gata4_high_2	328	335	ATAGTATC	0.340205	328	335	ATAGTATC	ATCTTATC	1
Bend5_chr4_8201_hi_Sox17_Gata4	Gata4_high_2	437	444	ATTTGATA	0.448206	440	447	TGATACAA	TGATAAGA	0.816365
Bend5_chr4_8201_hi_Sox17_Gata4	Gata4_high_2	481	488	CCTTTATC	0.311169	483	490	TTTATCCC	CTTATCTC	0.9821
Bend5_chr4_8201_hi_Sox17_Gata4	Gata4_high_2	591	598	CCTATCTC	0.406614	591	598	CCTATCTC	CTTATCTC	0.9821
Bend5_chr4_8201_hi_Sox17_Gata4	Gata4_high_2	628	635	TACTGATA	0.489613	631	638	TGATAGGG	TGATAAGG	0.981256
Bend5_chr4_8201_hi_Sox17_Gata4	Gata4_high_2	316	323	AAAGATAT	0.503732	317	324	AAGATATT	AAGATAAG	0.928901
Bend5_chr4_8201_hi_Sox17_Gata4	Gata4_high_2	426	433	AGAGATAA	0.803373	427	434	GAGATAAC	GAGATAAG	0.9821
Bend5_chr4_8201_hi_Sox17_Gata4	Gata4_high_2	525	532	TCCAGATA	0.316102	527	534	CAGATATG	GAGATAAG	0.9821
Bend5_chr4_8201_hi_Sox17_Gata4	Gata4_high_2	529	536	GATATGGA	0.470041	527	534	CAGATATG	GAGATAAG	0.9821
Bend5_chr4_8201_hi_Sox17_Gata4	Gata4_high_2	631	638	TGATAGGG	0.450265	631	638	TGATAGGG	TGATAAGG	0.981256
Bend5_chr4_8201_hi_Sox17_Gata4	Gata4_high_2	732	739	TATCAGAT	0.531552	732	739	TATCAGAT	GATAAGAT	1
Bend5_chr4_8201_hi_Gata4	Gata4_high_2	11	18	CTTATCTC	0.9821	9	16	TCCTTATC	ATCTTATC	1
Bend5_chr4_8201_hi_Gata4	Gata4_high_2	328	335	ATAGTATC	0.340205	328	335	ATAGTATC	ATCTTATC	1
Bend5_chr4_8201_hi_Gata4	Gata4_high_2	437	444	ATTTGATA	0.448206	440	447	TGATACAA	TGATAAGA	0.816365
Bend5_chr4_8201_hi_Gata4	Gata4_high_2	481	488	CCTTTATC	0.311169	483	490	TTTATCCC	CTTATCTC	0.9821
Bend5_chr4_8201_hi_Gata4	Gata4_high_2	591	598	CCTATCTC	0.406614	591	598	CCTATCTC	CTTATCTC	0.9821
Bend5_chr4_8201_hi_Gata4	Gata4_high_2	628	635	TACTGATA	0.489613	631	638	TGATAGGG	TGATAAGG	0.981256
Bend5_chr4_8201_hi_Gata4	Gata4_high_2	316	323	AAAGATAT	0.503732	317	324	AAGATATT	AAGATAAG	0.928901
Bend5_chr4_8201_hi_Gata4	Gata4_high_2	426	433	AGAGATAA	0.803373	427	434	GAGATAAC	GAGATAAG	0.9821
Bend5_chr4_8201_hi_Gata4	Gata4_high_2	525	532	TCCAGATA	0.316102	527	534	CAGATATG	GAGATAAG	0.9821
Bend5_chr4_8201_hi_Gata4	Gata4_high_2	529	536	GATATGGA	0.470041	527	534	CAGATATG	GAGATAAG	0.9821
Bend5_chr4_8201_hi_Gata4	Gata4_high_2	631	638	TGATAGGG	0.450265	631	638	TGATAGGG	TGATAAGG	0.981256
Bend5_chr4_8201_hi_Gata4	Gata4_high_2	732	739	TATCAGAT	0.531552	732	739	TATCAGAT	GATAAGAT	1
Bend5_chr4_8201_hi_Sox17	Sox17_high_2	238	245	TTGTTCTC	0.303152	236	243	GTTTGTTC	AATTGTTC	1
Bend5_chr4_8201_hi_Sox17	Sox17_high_2	286	293	ATTCATGA	0.337692	283	290	CCTATTCA	TCAATTCA	0.80689
Bend5_chr4_8201_hi_Sox17	Sox17_high_2	351	358	TCAATTGT	0.741696	350	357	TTCAATTG	AACAATTG	1
Bend5_chr4_8201_hi_Sox17	Sox17_high_2	438	445	TTTGATAC	0.302268	436	443	CATTTGAT	CAATTGTT	1
Bend5_chr4_8201_hi_Sox17	Sox17_high_2	472	479	ATTGTTCT	0.711641	471	478	CATTGTTC	AATTGTTC	1
Bend5_chr4_8201_hi_Sox17	Sox17_high_2	19	26	TCCATCAA	0.301567	21	28	CATCAAAT	CATTAATT	0.759991
Bend5_chr4_8201_hi_Sox17	Sox17_high_2	125	132	TACAAAAA	0.434856	126	133	ACAAAAAC	ACAACAAT	0.991645
Bend5_chr4_8201_hi_Sox17	Sox17_high_2	380	387	ATTCAAAC	0.442542	379	386	CATTCAAA	AATTCAAT	0.791586
Bend5_chr4_8201_lo_Sox17_Gata4	Sox17_low_2	238	245	TTGTTCTC	0.303152	238	245	TTGTTCTC	TTGCGCTC	-0.109542
Bend5_chr4_8201_lo_Sox17_Gata4	Sox17_low_2	286	293	ATTCATGA	0.337692	286	293	ATTCATGA	CGTCATGA	-0.10613
Bend5_chr4_8201_lo_Sox17_Gata4	Sox17_low_2	351	358	TCAATTGT	0.741696	351	358	TCAATTGT	TCCATCGT	-0.11151
Bend5_chr4_8201_lo_Sox17_Gata4	Sox17_low_2	438	445	TTTGATAC	0.302268	438	445	TTTGATAC	TTCGCTAC	-0.0991129
Bend5_chr4_8201_lo_Sox17_Gata4	Sox17_low_2	472	479	ATTGTTCT	0.711641	472	479	ATTGTTCT	CTTGTCCT	-0.102013
Bend5_chr4_8201_lo_Sox17_Gata4	Sox17_low_2	19	26	TCCATCAA	0.301567	19	26	TCCATCAA	GCCAGCAA	-0.14308
Bend5_chr4_8201_lo_Sox17_Gata4	Sox17_low_2	125	132	TACAAAAA	0.434856	125	132	TACAAAAA	TACGAAAC	-0.0871507
Bend5_chr4_8201_lo_Sox17_Gata4	Sox17_low_2	380	387	ATTCAAAC	0.442542	380	387	ATTCAAAC	AGGCAAAC	-0.117085
Bend5_chr4_8201_lo_Sox17_Gata4	Gata4_low_2	11	18	CTTATCTC	0.9821	11	18	CTTATCTC	CTCAGCTC	-0.204012
Bend5_chr4_8201_lo_Sox17_Gata4	Gata4_low_2	328	335	ATAGTATC	0.340205	328	335	ATAGTATC	ATGGTAGC	-0.0872819
Bend5_chr4_8201_lo_Sox17_Gata4	Gata4_low_2	437	444	ATTTGATA	0.448206	437	444	ATTTGATA	ACTTGTTA	-0.0984676
Bend5_chr4_8201_lo_Sox17_Gata4	Gata4_low_2	481	488	CCTTTATC	0.311169	481	488	CCTTTATC	CCTTTGAC	-0.136119
Bend5_chr4_8201_lo_Sox17_Gata4	Gata4_low_2	591	598	CCTATCTC	0.406614	591	598	CCTATCTC	CCTCTCTA	-0.151309
Bend5_chr4_8201_lo_Sox17_Gata4	Gata4_low_2	628	635	TACTGATA	0.489613	628	635	TACTGATA	GACTGTTA	-0.0965024
Bend5_chr4_8201_lo_Sox17_Gata4	Gata4_low_2	316	323	AAAGATAT	0.503732	316	323	AAAGATAT	AAAGGTGT	-0.129518
Bend5_chr4_8201_lo_Sox17_Gata4	Gata4_low_2	426	433	AGAGATAA	0.803373	426	433	AGAGATAA	AGAGATGC	-0.124854
Bend5_chr4_8201_lo_Sox17_Gata4	Gata4_low_2	525	532	TCCAGATA	0.316102	525	532	TCCAGATA	TCCAGGTC	-0.18501
Bend5_chr4_8201_lo_Sox17_Gata4	Gata4_low_2	529	536	GATATGGA	0.470041	529	536	GATATGGA	GACCTGGA	-0.18501
Bend5_chr4_8201_lo_Sox17_Gata4	Gata4_low_2	631	638	TGATAGGG	0.450265	631	638	TGATAGGG	AGACAGGG	-0.155195
Bend5_chr4_8201_lo_Sox17_Gata4	Gata4_low_2	732	739	TATCAGAT	0.531552	732	739	TATCAGAT	TACCAGGT	-0.121861
Bend5_chr4_8201_lo_Gata4	Gata4_low_2	11	18	CTTATCTC	0.9821	11	18	CTTATCTC	CTCAGCTC	-0.204012
Bend5_chr4_8201_lo_Gata4	Gata4_low_2	328	335	ATAGTATC	0.340205	328	335	ATAGTATC	ATGGTAGC	-0.0872819
Bend5_chr4_8201_lo_Gata4	Gata4_low_2	437	444	ATTTGATA	0.448206	437	444	ATTTGATA	ACTTGTTA	-0.0984676
Bend5_chr4_8201_lo_Gata4	Gata4_low_2	481	488	CCTTTATC	0.311169	481	488	CCTTTATC	CCTTTGAC	-0.136119
Bend5_chr4_8201_lo_Gata4	Gata4_low_2	591	598	CCTATCTC	0.406614	591	598	CCTATCTC	CCTCTCTA	-0.151309
Bend5_chr4_8201_lo_Gata4	Gata4_low_2	628	635	TACTGATA	0.489613	628	635	TACTGATA	GACTGTTA	-0.0965024
Bend5_chr4_8201_lo_Gata4	Gata4_low_2	316	323	AAAGATAT	0.503732	316	323	AAAGATAT	AAAGGTGT	-0.129518
Bend5_chr4_8201_lo_Gata4	Gata4_low_2	426	433	AGAGATAA	0.803373	426	433	AGAGATAA	AGAGATGC	-0.124854
Bend5_chr4_8201_lo_Gata4	Gata4_low_2	525	532	TCCAGATA	0.316102	525	532	TCCAGATA	TCCAGGTC	-0.18501
Bend5_chr4_8201_lo_Gata4	Gata4_low_2	529	536	GATATGGA	0.470041	529	536	GATATGGA	GACCTGGA	-0.18501
Bend5_chr4_8201_lo_Gata4	Gata4_low_2	631	638	TGATAGGG	0.450265	631	638	TGATAGGG	AGACAGGG	-0.155195
Bend5_chr4_8201_lo_Gata4	Gata4_low_2	732	739	TATCAGAT	0.531552	732	739	TATCAGAT	TACCAGGT	-0.121861
Bend5_chr4_8201_lo_Sox17	Sox17_low_2	238	245	TTGTTCTC	0.303152	238	245	TTGTTCTC	TTGCGCTC	-0.109542
Bend5_chr4_8201_lo_Sox17	Sox17_low_2	286	293	ATTCATGA	0.337692	286	293	ATTCATGA	CGTCATGA	-0.10613
Bend5_chr4_8201_lo_Sox17	Sox17_low_2	351	358	TCAATTGT	0.741696	351	358	TCAATTGT	TCCATCGT	-0.11151
Bend5_chr4_8201_lo_Sox17	Sox17_low_2	438	445	TTTGATAC	0.302268	438	445	TTTGATAC	TTCGCTAC	-0.0991129
Bend5_chr4_8201_lo_Sox17	Sox17_low_2	472	479	ATTGTTCT	0.711641	472	479	ATTGTTCT	CTTGTCCT	-0.102013
Bend5_chr4_8201_lo_Sox17	Sox17_low_2	19	26	TCCATCAA	0.301567	19	26	TCCATCAA	GCCAGCAA	-0.14308
Bend5_chr4_8201_lo_Sox17	Sox17_low_2	125	132	TACAAAAA	0.434856	125	132	TACAAAAA	TACGAAAC	-0.0871507
Bend5_chr4_8201_lo_Sox17	Sox17_low_2	380	387	ATTCAAAC	0.442542	380	387	ATTCAAAC	AGGCAAAC	-0.117085
Epas1_chr17_10063_hi_Sox17_Gata4	Sox17_high_2	864	871	AACATTGT	0.374001	863	870	GAACATTG	GAACAATT	1
Epas1_chr17_10063_hi_Sox17_Gata4	Sox17_high_2	148	155	TGAACAAT	0.525817	149	156	GAACAATC	GAACAATT	1
Epas1_chr17_10063_hi_Sox17_Gata4	Sox17_high_2	551	558	AAAACAAT	0.535142	552	559	AAACAATG	GAACAATT	1
Epas1_chr17_10063_hi_Sox17_Gata4	Sox17_high_2	699	706	TCATGAAT	0.337692	702	709	TGAATAGA	TGAATTGA	0.80689
Epas1_chr17_10063_hi_Sox17_Gata4	Sox17_high_2	82	89	TATTTAAA	0.443311	79	86	ATTTATTT	AATTGTTT	0.813252
Epas1_chr17_10063_hi_Sox17_Gata4	Gata4_high_2	302	309	GATAAGTA	0.610864	302	309	GATAAGTA	GATAAGAT	1
Epas1_chr17_10063_hi_Sox17_Gata4	Gata4_high_2	566	573	GAGATAAG	0.9821	568	575	GATAAGAG	GATAAGAT	1
Epas1_chr17_10063_hi_Sox17_Gata4	Gata4_high_2	603	610	TCGGAGAT	0.409299	605	612	GGAGATGC	GGAGATAA	0.877136
Epas1_chr17_10063_hi_Sox17_Gata4	Gata4_high_2	837	844	AGATAGTG	0.489077	836	843	AAGATAGT	AAGATAAG	0.928901
Epas1_chr17_10063_hi_Sox17_Gata4	Gata4_high_2	9	16	ATCTCTGG	0.336394	6	13	CAGATCTC	CTTATCTC	0.9821
Epas1_chr17_10063_hi_Sox17_Gata4	Gata4_high_2	414	421	CTATCTCC	0.365435	413	420	GCTATCTC	CTTATCTC	0.9821
Epas1_chr17_10063_hi_Sox17_Gata4	Gata4_high_2	626	633	CTAATCTA	0.483852	624	631	GTCTAATC	ATCTTATC	1
Epas1_chr17_10063_hi_Sox17_Gata4	Gata4_high_2	641	648	GGTTATCA	0.690409	641	648	GGTTATCA	CCTTATCA	0.981256
Epas1_chr17_10063_hi_Sox17_Gata4	Gata4_high_2	776	783	TTATCTGC	0.632074	775	782	TTTATCTG	CTTATCTC	0.9821
Epas1_chr17_10063_hi_Sox17_Gata4	Gata4_high_2	710	717	TCATGATA	0.348587	708	715	GATCATGA	GATAAGGA	0.978428
Epas1_chr17_10063_hi_Gata4	Gata4_high_2	302	309	GATAAGTA	0.610864	302	309	GATAAGTA	GATAAGAT	1
Epas1_chr17_10063_hi_Gata4	Gata4_high_2	566	573	GAGATAAG	0.9821	568	575	GATAAGAG	GATAAGAT	1
Epas1_chr17_10063_hi_Gata4	Gata4_high_2	603	610	TCGGAGAT	0.409299	605	612	GGAGATGC	GGAGATAA	0.877136
Epas1_chr17_10063_hi_Gata4	Gata4_high_2	837	844	AGATAGTG	0.489077	836	843	AAGATAGT	AAGATAAG	0.928901
Epas1_chr17_10063_hi_Gata4	Gata4_high_2	9	16	ATCTCTGG	0.336394	6	13	CAGATCTC	CTTATCTC	0.9821
Epas1_chr17_10063_hi_Gata4	Gata4_high_2	414	421	CTATCTCC	0.365435	413	420	GCTATCTC	CTTATCTC	0.9821
Epas1_chr17_10063_hi_Gata4	Gata4_high_2	626	633	CTAATCTA	0.483852	624	631	GTCTAATC	ATCTTATC	1
Epas1_chr17_10063_hi_Gata4	Gata4_high_2	641	648	GGTTATCA	0.690409	641	648	GGTTATCA	CCTTATCA	0.981256
Epas1_chr17_10063_hi_Gata4	Gata4_high_2	776	783	TTATCTGC	0.632074	775	782	TTTATCTG	CTTATCTC	0.9821
Epas1_chr17_10063_hi_Gata4	Gata4_high_2	710	717	TCATGATA	0.348587	708	715	GATCATGA	GATAAGGA	0.978428
Epas1_chr17_10063_hi_Sox17	Sox17_high_2	864	871	AACATTGT	0.374001	863	870	GAACATTG	GAACAATT	1
Epas1_chr17_10063_hi_Sox17	Sox17_high_2	148	155	TGAACAAT	0.525817	149	156	GAACAATC	GAACAATT	1
Epas1_chr17_10063_hi_Sox17	Sox17_high_2	551	558	AAAACAAT	0.535142	552	559	AAACAATG	GAACAATT	1
Epas1_chr17_10063_hi_Sox17	Sox17_high_2	699	706	TCATGAAT	0.337692	702	709	TGAATAGA	TGAATTGA	0.80689
Epas1_chr17_10063_hi_Sox17	Sox17_high_2	82	89	TATTTAAA	0.443311	79	86	ATTTATTT	AATTGTTT	0.813252
Epas1_chr17_10063_lo_Sox17_Gata4	Sox17_low_2	864	871	AACATTGT	0.374001	864	871	AACATTGT	AACGTCGT	-0.20109
Epas1_chr17_10063_lo_Sox17_Gata4	Sox17_low_2	148	155	TGAACAAT	0.525817	148	155	TGAACAAT	TGAGCACT	-0.105243
Epas1_chr17_10063_lo_Sox17_Gata4	Sox17_low_2	551	558	AAAACAAT	0.535142	551	558	AAAACAAT	AAGACAAG	-0.0818541
Epas1_chr17_10063_lo_Sox17_Gata4	Sox17_low_2	699	706	TCATGAAT	0.337692	699	706	TCATGAAT	TCATGACG	-0.10613
Epas1_chr17_10063_lo_Sox17_Gata4	Sox17_low_2	82	89	TATTTAAA	0.443311	82	89	TATTTAAA	TATGTACA	-0.0695771
Epas1_chr17_10063_lo_Sox17_Gata4	Gata4_low_2	302	309	GATAAGTA	0.610864	302	309	GATAAGTA	GTTAAGTC	-0.150733
Epas1_chr17_10063_lo_Sox17_Gata4	Gata4_low_2	566	573	GAGATAAG	0.9821	566	573	GAGATAAG	GAGCTGAG	-0.204012
Epas1_chr17_10063_lo_Sox17_Gata4	Gata4_low_2	603	610	TCGGAGAT	0.409299	603	610	TCGGAGAT	TCGGGGCT	-0.204131
Epas1_chr17_10063_lo_Sox17_Gata4	Gata4_low_2	837	844	AGATAGTG	0.489077	837	844	AGATAGTG	AGACAGGG	-0.155195
Epas1_chr17_10063_lo_Sox17_Gata4	Gata4_low_2	9	16	ATCTCTGG	0.336394	9	16	ATCTCTGG	ACCGCTGG	-0.148828
Epas1_chr17_10063_lo_Sox17_Gata4	Gata4_low_2	414	421	CTATCTCC	0.365435	414	421	CTATCTCC	CTACCCCC	-0.183556
Epas1_chr17_10063_lo_Sox17_Gata4	Gata4_low_2	626	633	CTAATCTA	0.483852	626	633	CTAATCTA	CTGGTCTA	-0.119107
Epas1_chr17_10063_lo_Sox17_Gata4	Gata4_low_2	641	648	GGTTATCA	0.690409	641	648	GGTTATCA	GGTGGTCA	-0.187099
Epas1_chr17_10063_lo_Sox17_Gata4	Gata4_low_2	776	783	TTATCTGC	0.632074	776	783	TTATCTGC	TTATGGGC	-0.147334
Epas1_chr17_10063_lo_Sox17_Gata4	Gata4_low_2	710	717	TCATGATA	0.348587	710	717	TCATGATA	TCATTGTA	-0.124397
Epas1_chr17_10063_lo_Gata4	Gata4_low_2	302	309	GATAAGTA	0.610864	302	309	GATAAGTA	GTTAAGTC	-0.150733
Epas1_chr17_10063_lo_Gata4	Gata4_low_2	566	573	GAGATAAG	0.9821	566	573	GAGATAAG	GAGCTGAG	-0.204012
Epas1_chr17_10063_lo_Gata4	Gata4_low_2	603	610	TCGGAGAT	0.409299	603	610	TCGGAGAT	TCGGGGCT	-0.204131
Epas1_chr17_10063_lo_Gata4	Gata4_low_2	837	844	AGATAGTG	0.489077	837	844	AGATAGTG	AGACAGGG	-0.155195
Epas1_chr17_10063_lo_Gata4	Gata4_low_2	9	16	ATCTCTGG	0.336394	9	16	ATCTCTGG	ACCGCTGG	-0.148828
Epas1_chr17_10063_lo_Gata4	Gata4_low_2	414	421	CTATCTCC	0.365435	414	421	CTATCTCC	CTACCCCC	-0.183556
Epas1_chr17_10063_lo_Gata4	Gata4_low_2	626	633	CTAATCTA	0.483852	626	633	CTAATCTA	CTGGTCTA	-0.119107
Epas1_chr17_10063_lo_Gata4	Gata4_low_2	641	648	GGTTATCA	0.690409	641	648	GGTTATCA	GGTGGTCA	-0.187099
Epas1_chr17_10063_lo_Gata4	Gata4_low_2	776	783	TTATCTGC	0.632074	776	783	TTATCTGC	TTATGGGC	-0.147334
Epas1_chr17_10063_lo_Gata4	Gata4_low_2	710	717	TCATGATA	0.348587	710	717	TCATGATA	TCATTGTA	-0.124397
Epas1_chr17_10063_lo_Sox17	Sox17_low_2	864	871	AACATTGT	0.374001	864	871	AACATTGT	AACGTCGT	-0.20109
Epas1_chr17_10063_lo_Sox17	Sox17_low_2	148	155	TGAACAAT	0.525817	148	155	TGAACAAT	TGAGCACT	-0.105243
Epas1_chr17_10063_lo_Sox17	Sox17_low_2	551	558	AAAACAAT	0.535142	551	558	AAAACAAT	AAGACAAG	-0.0818541
Epas1_chr17_10063_lo_Sox17	Sox17_low_2	699	706	TCATGAAT	0.337692	699	706	TCATGAAT	TCATGACG	-0.10613
Epas1_chr17_10063_lo_Sox17	Sox17_low_2	82	89	TATTTAAA	0.443311	82	89	TATTTAAA	TATGTACA	-0.0695771
Gata4_chr14_5729_hi_Sox17_Gata4	Sox17_high_2	678	685	TTTAAATG	0.332133	678	685	TTTAAATG	TTGAATTG	0.675993
Gata4_chr14_5729_hi_Sox17_Gata4	Sox17_high_2	124	131	TATTATTA	0.305077	125	132	ATTATTAC	ATTGTTAT	0.853447
Gata4_chr14_5729_hi_Sox17_Gata4	Sox17_high_2	434	441	ATTGAATT	0.791586	432	439	CAATTGAA	CAATTGTT	1
Gata4_chr14_5729_hi_Sox17_Gata4	Sox17_high_2	438	445	AATTGTCC	0.395059	438	445	AATTGTCC	AATTGTTC	1
Gata4_chr14_5729_hi_Sox17_Gata4	Sox17_high_2	459	466	ATTGTCTG	0.409674	457	464	CGATTGTC	CAATTGTT	1
Gata4_chr14_5729_hi_Sox17_Gata4	Sox17_high_2	424	431	ATAAGAAA	0.319892	424	431	ATAAGAAA	ATAACAAT	0.853447
Gata4_chr14_5729_hi_Sox17_Gata4	Sox17_high_2	430	437	AACAATTG	1	430	437	AACAATTG	AACAATTG	1
Gata4_chr14_5729_hi_Sox17_Gata4	Sox17_high_2	589	596	TTATAATT	0.532485	588	595	ATTATAAT	ATAACAAT	0.853447
Gata4_chr14_5729_hi_Sox17_Gata4	Gata4_high_2	251	258	ATATCTGA	0.515642	250	257	AATATCTG	GTTATCTG	0.811392
Gata4_chr14_5729_hi_Sox17_Gata4	Gata4_high_2	302	309	CCTAATCT	0.522118	303	310	CTAATCTG	CTTATCTC	0.9821
Gata4_chr14_5729_hi_Sox17_Gata4	Gata4_high_2	329	336	TTTATCAG	0.624432	327	334	ACTTTATC	ATCTTATC	1
Gata4_chr14_5729_hi_Sox17_Gata4	Gata4_high_2	382	389	TTATCTGA	0.785582	379	386	TTTTTATC	ATCTTATC	1
Gata4_chr14_5729_hi_Sox17_Gata4	Gata4_high_2	614	621	CTATCGAT	0.437561	612	619	TGCTATCG	TCTTATCG	0.906093
Gata4_chr14_5729_hi_Sox17_Gata4	Gata4_high_2	242	249	CCTGATAA	0.62802	245	252	GATAAAAT	GATAAGAT	1
Gata4_chr14_5729_hi_Sox17_Gata4	Gata4_high_2	308	315	CTGATAAG	0.946498	306	313	ATCTGATA	ATCTTATC	1
Gata4_chr14_5729_hi_Sox17_Gata4	Gata4_high_2	422	429	AGATAAGA	0.764838	423	430	GATAAGAA	GATAAGAT	1
Gata4_chr14_5729_hi_Sox17_Gata4	Gata4_high_2	448	455	AATCAGAT	0.480676	448	455	AATCAGAT	GATAAGAT	1
Gata4_chr14_5729_hi_Sox17_Gata4	Gata4_high_2	584	591	TGTGATTA	0.364318	587	594	GATTATAA	GCTTATCA	0.96879
Gata4_chr14_5729_hi_Sox17_Gata4	Gata4_high_2	637	644	GTGATAAA	0.50992	639	646	GATAAAGT	GATAAGAT	1
Gata4_chr14_5729_hi_Gata4	Gata4_high_2	251	258	ATATCTGA	0.515642	250	257	AATATCTG	GTTATCTG	0.811392
Gata4_chr14_5729_hi_Gata4	Gata4_high_2	302	309	CCTAATCT	0.522118	303	310	CTAATCTG	CTTATCTC	0.9821
Gata4_chr14_5729_hi_Gata4	Gata4_high_2	329	336	TTTATCAG	0.624432	327	334	ACTTTATC	ATCTTATC	1
Gata4_chr14_5729_hi_Gata4	Gata4_high_2	382	389	TTATCTGA	0.785582	379	386	TTTTTATC	ATCTTATC	1
Gata4_chr14_5729_hi_Gata4	Gata4_high_2	614	621	CTATCGAT	0.437561	612	619	TGCTATCG	TCTTATCG	0.906093
Gata4_chr14_5729_hi_Gata4	Gata4_high_2	242	249	CCTGATAA	0.62802	245	252	GATAAAAT	GATAAGAT	1
Gata4_chr14_5729_hi_Gata4	Gata4_high_2	308	315	CTGATAAG	0.946498	306	313	ATCTGATA	ATCTTATC	1
Gata4_chr14_5729_hi_Gata4	Gata4_high_2	422	429	AGATAAGA	0.764838	423	430	GATAAGAA	GATAAGAT	1
Gata4_chr14_5729_hi_Gata4	Gata4_high_2	448	455	AATCAGAT	0.480676	448	455	AATCAGAT	GATAAGAT	1
Gata4_chr14_5729_hi_Gata4	Gata4_high_2	584	591	TGTGATTA	0.364318	587	594	GATTATAA	GCTTATCA	0.96879
Gata4_chr14_5729_hi_Gata4	Gata4_high_2	637	644	GTGATAAA	0.50992	639	646	GATAAAGT	GATAAGAT	1
Gata4_chr14_5729_hi_Sox17	Sox17_high_2	678	685	TTTAAATG	0.332133	678	685	TTTAAATG	TTGAATTG	0.675993
Gata4_chr14_5729_hi_Sox17	Sox17_high_2	124	131	TATTATTA	0.305077	125	132	ATTATTAC	ATTGTTAT	0.853447
Gata4_chr14_5729_hi_Sox17	Sox17_high_2	434	441	ATTGAATT	0.791586	432	439	CAATTGAA	CAATTGTT	1
Gata4_chr14_5729_hi_Sox17	Sox17_high_2	438	445	AATTGTCC	0.395059	438	445	AATTGTCC	AATTGTTC	1
Gata4_chr14_5729_hi_Sox17	Sox17_high_2	459	466	ATTGTCTG	0.409674	457	464	CGATTGTC	CAATTGTT	1
Gata4_chr14_5729_hi_Sox17	Sox17_high_2	424	431	ATAAGAAA	0.319892	424	431	ATAAGAAA	ATAACAAT	0.853447
Gata4_chr14_5729_hi_Sox17	Sox17_high_2	430	437	AACAATTG	1	430	437	AACAATTG	AACAATTG	1
Gata4_chr14_5729_hi_Sox17	Sox17_high_2	589	596	TTATAATT	0.532485	588	595	ATTATAAT	ATAACAAT	0.853447
Gata4_chr14_5729_lo_Sox17_Gata4	Sox17_low_2	678	685	TTTAAATG	0.332133	678	685	TTTAAATG	TCTAGATG	-0.0892781
Gata4_chr14_5729_lo_Sox17_Gata4	Sox17_low_2	124	131	TATTATTA	0.305077	124	131	TATTATTA	TAGTACTA	-0.0517021
Gata4_chr14_5729_lo_Sox17_Gata4	Sox17_low_2	434	441	ATTGAATT	0.791586	434	441	ATTGAATT	ATTGGAGT	-0.108092
Gata4_chr14_5729_lo_Sox17_Gata4	Sox17_low_2	438	445	AATTGTCC	0.395059	438	445	AATTGTCC	AAGTGGCC	-0.118252
Gata4_chr14_5729_lo_Sox17_Gata4	Sox17_low_2	459	466	ATTGTCTG	0.409674	459	466	ATTGTCTG	CTAGTCTG	-0.139768
Gata4_chr14_5729_lo_Sox17_Gata4	Sox17_low_2	424	431	ATAAGAAA	0.319892	424	431	ATAAGAAA	ATAAGCTA	-0.0901047
Gata4_chr14_5729_lo_Sox17_Gata4	Sox17_low_2	430	437	AACAATTG	1	430	437	AACAATTG	AACACTAG	-0.108829
Gata4_chr14_5729_lo_Sox17_Gata4	Sox17_low_2	589	596	TTATAATT	0.532485	589	596	TTATAATT	CTATAAGT	-0.0321172
Gata4_chr14_5729_lo_Sox17_Gata4	Gata4_low_2	251	258	ATATCTGA	0.515642	251	258	ATATCTGA	ACCTCTGA	-0.112973
Gata4_chr14_5729_lo_Sox17_Gata4	Gata4_low_2	302	309	CCTAATCT	0.522118	302	309	CCTAATCT	CCCAACCT	-0.193868
Gata4_chr14_5729_lo_Sox17_Gata4	Gata4_low_2	329	336	TTTATCAG	0.624432	329	336	TTTATCAG	TTGCTCAG	-0.148982
Gata4_chr14_5729_lo_Sox17_Gata4	Gata4_low_2	382	389	TTATCTGA	0.785582	382	389	TTATCTGA	TTACCTGC	-0.10543
Gata4_chr14_5729_lo_Sox17_Gata4	Gata4_low_2	614	621	CTATCGAT	0.437561	614	621	CTATCGAT	CTCTCGCT	-0.166663
Gata4_chr14_5729_lo_Sox17_Gata4	Gata4_low_2	242	249	CCTGATAA	0.62802	242	249	CCTGATAA	CCTGGTTA	-0.168802
Gata4_chr14_5729_lo_Sox17_Gata4	Gata4_low_2	308	315	CTGATAAG	0.946498	308	315	CTGATAAG	CTGATGGG	-0.143096
Gata4_chr14_5729_lo_Sox17_Gata4	Gata4_low_2	422	429	AGATAAGA	0.764838	422	429	AGATAAGA	AGCTAAGC	-0.138173
Gata4_chr14_5729_lo_Sox17_Gata4	Gata4_low_2	448	455	AATCAGAT	0.480676	448	455	AATCAGAT	AAGCAGAC	-0.101797
Gata4_chr14_5729_lo_Sox17_Gata4	Gata4_low_2	584	591	TGTGATTA	0.364318	584	591	TGTGATTA	TGAGTTTA	-0.108884
Gata4_chr14_5729_lo_Sox17_Gata4	Gata4_low_2	637	644	GTGATAAA	0.50992	637	644	GTGATAAA	GAGAAAAA	-0.150207
Gata4_chr14_5729_lo_Gata4	Gata4_low_2	251	258	ATATCTGA	0.515642	251	258	ATATCTGA	ACCTCTGA	-0.112973
Gata4_chr14_5729_lo_Gata4	Gata4_low_2	302	309	CCTAATCT	0.522118	302	309	CCTAATCT	CCCAACCT	-0.193868
Gata4_chr14_5729_lo_Gata4	Gata4_low_2	329	336	TTTATCAG	0.624432	329	336	TTTATCAG	TTGCTCAG	-0.148982
Gata4_chr14_5729_lo_Gata4	Gata4_low_2	382	389	TTATCTGA	0.785582	382	389	TTATCTGA	TTACCTGC	-0.10543
Gata4_chr14_5729_lo_Gata4	Gata4_low_2	614	621	CTATCGAT	0.437561	614	621	CTATCGAT	CTCTCGCT	-0.166663
Gata4_chr14_5729_lo_Gata4	Gata4_low_2	242	249	CCTGATAA	0.62802	242	249	CCTGATAA	CCTGGTTA	-0.168802
Gata4_chr14_5729_lo_Gata4	Gata4_low_2	308	315	CTGATAAG	0.946498	308	315	CTGATAAG	CTGATGGG	-0.143096
Gata4_chr14_5729_lo_Gata4	Gata4_low_2	422	429	AGATAAGA	0.764838	422	429	AGATAAGA	AGCTAAGC	-0.138173
Gata4_chr14_5729_lo_Gata4	Gata4_low_2	448	455	AATCAGAT	0.480676	448	455	AATCAGAT	AAGCAGAC	-0.101797
Gata4_chr14_5729_lo_Gata4	Gata4_low_2	584	591	TGTGATTA	0.364318	584	591	TGTGATTA	TGAGTTTA	-0.108884
Gata4_chr14_5729_lo_Gata4	Gata4_low_2	637	644	GTGATAAA	0.50992	637	644	GTGATAAA	GAGAAAAA	-0.150207
Gata4_chr14_5729_lo_Sox17	Sox17_low_2	678	685	TTTAAATG	0.332133	678	685	TTTAAATG	TCTAGATG	-0.0892781
Gata4_chr14_5729_lo_Sox17	Sox17_low_2	124	131	TATTATTA	0.305077	124	131	TATTATTA	TAGTACTA	-0.0517021
Gata4_chr14_5729_lo_Sox17	Sox17_low_2	434	441	ATTGAATT	0.791586	434	441	ATTGAATT	ATTGGAGT	-0.108092
Gata4_chr14_5729_lo_Sox17	Sox17_low_2	438	445	AATTGTCC	0.395059	438	445	AATTGTCC	AAGTGGCC	-0.118252
Gata4_chr14_5729_lo_Sox17	Sox17_low_2	459	466	ATTGTCTG	0.409674	459	466	ATTGTCTG	CTAGTCTG	-0.139768
Gata4_chr14_5729_lo_Sox17	Sox17_low_2	424	431	ATAAGAAA	0.319892	424	431	ATAAGAAA	ATAAGCTA	-0.0901047
Gata4_chr14_5729_lo_Sox17	Sox17_low_2	430	437	AACAATTG	1	430	437	AACAATTG	AACACTAG	-0.108829
Gata4_chr14_5729_lo_Sox17	Sox17_low_2	589	596	TTATAATT	0.532485	589	596	TTATAATT	CTATAAGT	-0.0321172
Lama1_chr17_7784_hi_Sox17_Gata4	Sox17_high_2	630	637	TTCAATTG	0.537077	630	637	TTCAATTG	AACAATTG	1
Lama1_chr17_7784_hi_Sox17_Gata4	Sox17_high_2	132	139	AAATACAA	0.414362	134	141	ATACAACT	AAACAATT	0.813252
Lama1_chr17_7784_hi_Sox17_Gata4	Sox17_high_2	332	339	CATTGTCA	0.470734	331	338	CCATTGTC	CAATTGTT	1
Lama1_chr17_7784_hi_Sox17_Gata4	Sox17_high_2	340	347	TATTGTCT	0.822362	341	348	ATTGTCTT	ATTGTTGT	0.991645
Lama1_chr17_7784_hi_Sox17_Gata4	Sox17_high_2	358	365	ATTGTCAA	0.525667	358	365	ATTGTCAA	ATTGTTAT	0.853447
Lama1_chr17_7784_hi_Sox17_Gata4	Sox17_high_2	394	401	ATTGTGTA	0.474745	393	400	TATTGTGT	TATTGTCT	0.822362
Lama1_chr17_7784_hi_Sox17_Gata4	Sox17_high_2	632	639	CAATTGAA	0.537077	632	639	CAATTGAA	CAATTGTT	1
Lama1_chr17_7784_hi_Sox17_Gata4	Sox17_high_2	733	740	ATTTAAAA	0.309474	733	740	ATTTAAAA	ATTGAATA	0.740074
Lama1_chr17_7784_hi_Sox17_Gata4	Gata4_high_2	94	101	ATTAGATA	0.485594	93	100	TATTAGAT	GATAAGAT	1
Lama1_chr17_7784_hi_Sox17_Gata4	Gata4_high_2	311	318	CTATCTCT	0.523721	308	315	ACCCTATC	ATCTTATC	1
Lama1_chr17_7784_hi_Sox17_Gata4	Gata4_high_2	96	103	TAGATAGC	0.322052	93	100	TATTAGAT	GATAAGAT	1
Lama1_chr17_7784_hi_Sox17_Gata4	Gata4_high_2	388	395	ATTGATAT	0.462309	390	397	TGATATTG	TGATAAGG	0.981256
Lama1_chr17_7784_hi_Sox17_Gata4	Gata4_high_2	402	409	TAGATAAG	0.873529	404	411	GATAAGCA	GATAAGAT	1
Lama1_chr17_7784_hi_Sox17_Gata4	Gata4_high_2	448	455	TCAGATAT	0.515642	451	458	GATATAAG	GAGATAAG	0.9821
Lama1_chr17_7784_hi_Sox17_Gata4	Gata4_high_2	477	484	TGATAAGC	0.96879	478	485	GATAAGCT	GATAAGAT	1
Lama1_chr17_7784_hi_Sox17_Gata4	Gata4_high_2	529	536	TGATTAGA	0.410415	530	537	GATTAGAG	GATAAGAT	1
Lama1_chr17_7784_hi_Sox17_Gata4	Gata4_high_2	546	553	AGATAACA	0.792157	547	554	GATAACAG	GATAAGAT	1
Lama1_chr17_7784_hi_Sox17_Gata4	Gata4_high_2	599	606	AGATAGTA	0.382863	600	607	GATAGTAT	GATAAGAT	1
Lama1_chr17_7784_hi_Sox17_Gata4	Gata4_high_2	622	629	TTGATAGT	0.360507	622	629	TTGATAGT	TTGATAAG	0.7851
Lama1_chr17_7784_hi_Gata4	Gata4_high_2	94	101	ATTAGATA	0.485594	93	100	TATTAGAT	GATAAGAT	1
Lama1_chr17_7784_hi_Gata4	Gata4_high_2	311	318	CTATCTCT	0.523721	308	315	ACCCTATC	ATCTTATC	1
Lama1_chr17_7784_hi_Gata4	Gata4_high_2	96	103	TAGATAGC	0.322052	93	100	TATTAGAT	GATAAGAT	1
Lama1_chr17_7784_hi_Gata4	Gata4_high_2	388	395	ATTGATAT	0.462309	390	397	TGATATTG	TGATAAGG	0.981256
Lama1_chr17_7784_hi_Gata4	Gata4_high_2	402	409	TAGATAAG	0.873529	404	411	GATAAGCA	GATAAGAT	1
Lama1_chr17_7784_hi_Gata4	Gata4_high_2	448	455	TCAGATAT	0.515642	451	458	GATATAAG	GAGATAAG	0.9821
Lama1_chr17_7784_hi_Gata4	Gata4_high_2	477	484	TGATAAGC	0.96879	478	485	GATAAGCT	GATAAGAT	1
Lama1_chr17_7784_hi_Gata4	Gata4_high_2	529	536	TGATTAGA	0.410415	530	537	GATTAGAG	GATAAGAT	1
Lama1_chr17_7784_hi_Gata4	Gata4_high_2	546	553	AGATAACA	0.792157	547	554	GATAACAG	GATAAGAT	1
Lama1_chr17_7784_hi_Gata4	Gata4_high_2	599	606	AGATAGTA	0.382863	600	607	GATAGTAT	GATAAGAT	1
Lama1_chr17_7784_hi_Gata4	Gata4_high_2	622	629	TTGATAGT	0.360507	622	629	TTGATAGT	TTGATAAG	0.7851
Lama1_chr17_7784_hi_Sox17	Sox17_high_2	630	637	TTCAATTG	0.537077	630	637	TTCAATTG	AACAATTG	1
Lama1_chr17_7784_hi_Sox17	Sox17_high_2	132	139	AAATACAA	0.414362	134	141	ATACAACT	AAACAATT	0.813252
Lama1_chr17_7784_hi_Sox17	Sox17_high_2	332	339	CATTGTCA	0.470734	331	338	CCATTGTC	CAATTGTT	1
Lama1_chr17_7784_hi_Sox17	Sox17_high_2	340	347	TATTGTCT	0.822362	341	348	ATTGTCTT	ATTGTTGT	0.991645
Lama1_chr17_7784_hi_Sox17	Sox17_high_2	358	365	ATTGTCAA	0.525667	358	365	ATTGTCAA	ATTGTTAT	0.853447
Lama1_chr17_7784_hi_Sox17	Sox17_high_2	394	401	ATTGTGTA	0.474745	393	400	TATTGTGT	TATTGTCT	0.822362
Lama1_chr17_7784_hi_Sox17	Sox17_high_2	632	639	CAATTGAA	0.537077	632	639	CAATTGAA	CAATTGTT	1
Lama1_chr17_7784_hi_Sox17	Sox17_high_2	733	740	ATTTAAAA	0.309474	733	740	ATTTAAAA	ATTGAATA	0.740074
Lama1_chr17_7784_lo_Sox17_Gata4	Sox17_low_2	630	637	TTCAATTG	0.537077	630	637	TTCAATTG	TCCAGTTG	-0.111038
Lama1_chr17_7784_lo_Sox17_Gata4	Sox17_low_2	132	139	AAATACAA	0.414362	132	139	AAATACAA	AGATCCAA	-0.0860831
Lama1_chr17_7784_lo_Sox17_Gata4	Sox17_low_2	332	339	CATTGTCA	0.470734	332	339	CATTGTCA	GACTGTCA	-0.121422
Lama1_chr17_7784_lo_Sox17_Gata4	Sox17_low_2	340	347	TATTGTCT	0.822362	340	347	TATTGTCT	TATGGCCT	-0.106738
Lama1_chr17_7784_lo_Sox17_Gata4	Sox17_low_2	358	365	ATTGTCAA	0.525667	358	365	ATTGTCAA	ACTGGCAA	-0.105143
Lama1_chr17_7784_lo_Sox17_Gata4	Sox17_low_2	394	401	ATTGTGTA	0.474745	394	401	ATTGTGTA	ACTGCGTA	-0.115892
Lama1_chr17_7784_lo_Sox17_Gata4	Sox17_low_2	632	639	CAATTGAA	0.537077	632	639	CAATTGAA	CAACTGGA	-0.111038
Lama1_chr17_7784_lo_Sox17_Gata4	Sox17_low_2	733	740	ATTTAAAA	0.309474	733	740	ATTTAAAA	GTCTAAAA	-0.0854657
Lama1_chr17_7784_lo_Sox17_Gata4	Gata4_low_2	94	101	ATTAGATA	0.485594	94	101	ATTAGATA	ATTTGTTA	-0.0952717
Lama1_chr17_7784_lo_Sox17_Gata4	Gata4_low_2	311	318	CTATCTCT	0.523721	311	318	CTATCTCT	CTCTCGCT	-0.166663
Lama1_chr17_7784_lo_Sox17_Gata4	Gata4_low_2	96	103	TAGATAGC	0.322052	96	103	TAGATAGC	TAGAGAGG	-0.151309
Lama1_chr17_7784_lo_Sox17_Gata4	Gata4_low_2	388	395	ATTGATAT	0.462309	388	395	ATTGATAT	ATTGGTCT	-0.0835848
Lama1_chr17_7784_lo_Sox17_Gata4	Gata4_low_2	402	409	TAGATAAG	0.873529	402	409	TAGATAAG	TAGAGAGG	-0.151309
Lama1_chr17_7784_lo_Sox17_Gata4	Gata4_low_2	448	455	TCAGATAT	0.515642	448	455	TCAGATAT	TCAGAGGT	-0.112973
Lama1_chr17_7784_lo_Sox17_Gata4	Gata4_low_2	477	484	TGATAAGC	0.96879	477	484	TGATAAGC	TGAGGAGC	-0.161105
Lama1_chr17_7784_lo_Sox17_Gata4	Gata4_low_2	529	536	TGATTAGA	0.410415	529	536	TGATTAGA	TGAATAAA	-0.143091
Lama1_chr17_7784_lo_Sox17_Gata4	Gata4_low_2	546	553	AGATAACA	0.792157	546	553	AGATAACA	AGACAAAA	-0.103038
Lama1_chr17_7784_lo_Sox17_Gata4	Gata4_low_2	599	606	AGATAGTA	0.382863	599	606	AGATAGTA	AGAAAGGA	-0.132675
Lama1_chr17_7784_lo_Sox17_Gata4	Gata4_low_2	622	629	TTGATAGT	0.360507	622	629	TTGATAGT	TTGAGACT	-0.136982
Lama1_chr17_7784_lo_Gata4	Gata4_low_2	94	101	ATTAGATA	0.485594	94	101	ATTAGATA	ATTTGTTA	-0.0952717
Lama1_chr17_7784_lo_Gata4	Gata4_low_2	311	318	CTATCTCT	0.523721	311	318	CTATCTCT	CTCTCGCT	-0.166663
Lama1_chr17_7784_lo_Gata4	Gata4_low_2	96	103	TAGATAGC	0.322052	96	103	TAGATAGC	TAGAGAGG	-0.151309
Lama1_chr17_7784_lo_Gata4	Gata4_low_2	388	395	ATTGATAT	0.462309	388	395	ATTGATAT	ATTGGTCT	-0.0835848
Lama1_chr17_7784_lo_Gata4	Gata4_low_2	402	409	TAGATAAG	0.873529	402	409	TAGATAAG	TAGAGAGG	-0.151309
Lama1_chr17_7784_lo_Gata4	Gata4_low_2	448	455	TCAGATAT	0.515642	448	455	TCAGATAT	TCAGAGGT	-0.112973
Lama1_chr17_7784_lo_Gata4	Gata4_low_2	477	484	TGATAAGC	0.96879	477	484	TGATAAGC	TGAGGAGC	-0.161105
Lama1_chr17_7784_lo_Gata4	Gata4_low_2	529	536	TGATTAGA	0.410415	529	536	TGATTAGA	TGAATAAA	-0.143091
Lama1_chr17_7784_lo_Gata4	Gata4_low_2	546	553	AGATAACA	0.792157	546	553	AGATAACA	AGACAAAA	-0.103038
Lama1_chr17_7784_lo_Gata4	Gata4_low_2	599	606	AGATAGTA	0.382863	599	606	AGATAGTA	AGAAAGGA	-0.132675
Lama1_chr17_7784_lo_Gata4	Gata4_low_2	622	629	TTGATAGT	0.360507	622	629	TTGATAGT	TTGAGACT	-0.136982
Lama1_chr17_7784_lo_Sox17	Sox17_low_2	630	637	TTCAATTG	0.537077	630	637	TTCAATTG	TCCAGTTG	-0.111038
Lama1_chr17_7784_lo_Sox17	Sox17_low_2	132	139	AAATACAA	0.414362	132	139	AAATACAA	AGATCCAA	-0.0860831
Lama1_chr17_7784_lo_Sox17	Sox17_low_2	332	339	CATTGTCA	0.470734	332	339	CATTGTCA	GACTGTCA	-0.121422
Lama1_chr17_7784_lo_Sox17	Sox17_low_2	340	347	TATTGTCT	0.822362	340	347	TATTGTCT	TATGGCCT	-0.106738
Lama1_chr17_7784_lo_Sox17	Sox17_low_2	358	365	ATTGTCAA	0.525667	358	365	ATTGTCAA	ACTGGCAA	-0.105143
Lama1_chr17_7784_lo_Sox17	Sox17_low_2	394	401	ATTGTGTA	0.474745	394	401	ATTGTGTA	ACTGCGTA	-0.115892
Lama1_chr17_7784_lo_Sox17	Sox17_low_2	632	639	CAATTGAA	0.537077	632	639	CAATTGAA	CAACTGGA	-0.111038
Lama1_chr17_7784_lo_Sox17	Sox17_low_2	733	740	ATTTAAAA	0.309474	733	740	ATTTAAAA	GTCTAAAA	-0.0854657
Lamc1_chr1_12189_hi_Sox17_Gata4	Sox17_high_2	325	332	CATTGTGT	0.372391	324	331	CCATTGTG	CAATTGTT	1
Lamc1_chr1_12189_hi_Sox17_Gata4	Sox17_high_2	438	445	TTTGAATT	0.54405	440	447	TGAATTTG	TGAATTGA	0.80689
Lamc1_chr1_12189_hi_Sox17_Gata4	Sox17_high_2	463	470	AATTTATC	0.341631	463	470	AATTTATC	AATTGTTC	1
Lamc1_chr1_12189_hi_Sox17_Gata4	Sox17_high_2	25	32	TTGTATTT	0.414362	23	30	TCTTGTAT	TATTGTCT	0.822362
Lamc1_chr1_12189_hi_Sox17_Gata4	Sox17_high_2	65	72	TTTCAAAC	0.301586	63	70	TCTTTCAA	TAATTCAA	0.64176
Lamc1_chr1_12189_hi_Sox17_Gata4	Sox17_high_2	246	253	AATTCAAA	0.54405	244	251	TAAATTCA	TCAATTCA	0.80689
Lamc1_chr1_12189_hi_Sox17_Gata4	Sox17_high_2	627	634	ATTCAATC	0.301478	627	634	ATTCAATC	ATTGAATT	0.791586
Lamc1_chr1_12189_hi_Sox17_Gata4	Sox17_high_2	683	690	TGTCAATT	0.348275	686	693	CAATTTTT	CAATTGTT	1
Lamc1_chr1_12189_hi_Sox17_Gata4	Sox17_high_2	692	699	TTAATAAA	0.315973	693	700	TAATAAAA	TAACAATA	0.804238
Lamc1_chr1_12189_hi_Sox17_Gata4	Sox17_high_2	704	711	CTGAATTG	0.36883	706	713	GAATTGCT	CAATTGTT	1
Lamc1_chr1_12189_hi_Sox17_Gata4	Sox17_high_2	242	249	TTTAAATT	0.418949	244	251	TAAATTCA	TCAATTCA	0.80689
Lamc1_chr1_12189_hi_Sox17_Gata4	Gata4_high_2	456	463	CTGATTAA	0.372665	458	465	GATTAAAT	GATAAGAT	1
Lamc1_chr1_12189_hi_Sox17_Gata4	Gata4_high_2	638	645	TATCAGTT	0.575198	636	643	GCTATCAG	CTTATCAG	0.946498
Lamc1_chr1_12189_hi_Sox17_Gata4	Gata4_high_2	644	651	TTAGATAT	0.396252	646	653	AGATATTG	AGATAAGG	0.911219
Lamc1_chr1_12189_hi_Sox17_Gata4	Gata4_high_2	748	755	TGATAAGC	0.96879	749	756	GATAAGCA	GATAAGAT	1
Lamc1_chr1_12189_hi_Sox17_Gata4	Gata4_high_2	825	832	TGAGATTA	0.532227	826	833	GAGATTAC	GAGATAAG	0.9821
Lamc1_chr1_12189_hi_Sox17_Gata4	Gata4_high_2	16	23	TAACTGAT	0.398371	17	24	AACTGATC	ATCTTATC	1
Lamc1_chr1_12189_hi_Sox17_Gata4	Gata4_high_2	409	416	TATCACAC	0.481594	407	414	GGTATCAC	CTTATCAC	0.821367
Lamc1_chr1_12189_hi_Sox17_Gata4	Gata4_high_2	465	472	TTTATCTA	0.527443	463	470	AATTTATC	ATCTTATC	1
Lamc1_chr1_12189_hi_Sox17_Gata4	Gata4_high_2	478	485	ATCCTATC	0.421373	478	485	ATCCTATC	ATCTTATC	1
Lamc1_chr1_12189_hi_Sox17_Gata4	Gata4_high_2	487	494	TATCTTAT	0.505672	488	495	ATCTTATT	ATCTTATC	1
Lamc1_chr1_12189_hi_Sox17_Gata4	Gata4_high_2	636	643	GCTATCAG	0.497578	636	643	GCTATCAG	CTTATCAG	0.946498
Lamc1_chr1_12189_hi_Sox17_Gata4	Gata4_high_2	788	795	CACTGATA	0.479797	791	798	TGATAGAG	TGATAAGG	0.981256
Lamc1_chr1_12189_hi_Gata4	Gata4_high_2	456	463	CTGATTAA	0.372665	458	465	GATTAAAT	GATAAGAT	1
Lamc1_chr1_12189_hi_Gata4	Gata4_high_2	638	645	TATCAGTT	0.575198	636	643	GCTATCAG	CTTATCAG	0.946498
Lamc1_chr1_12189_hi_Gata4	Gata4_high_2	644	651	TTAGATAT	0.396252	646	653	AGATATTG	AGATAAGG	0.911219
Lamc1_chr1_12189_hi_Gata4	Gata4_high_2	748	755	TGATAAGC	0.96879	749	756	GATAAGCA	GATAAGAT	1
Lamc1_chr1_12189_hi_Gata4	Gata4_high_2	825	832	TGAGATTA	0.532227	826	833	GAGATTAC	GAGATAAG	0.9821
Lamc1_chr1_12189_hi_Gata4	Gata4_high_2	16	23	TAACTGAT	0.398371	17	24	AACTGATC	ATCTTATC	1
Lamc1_chr1_12189_hi_Gata4	Gata4_high_2	409	416	TATCACAC	0.481594	407	414	GGTATCAC	CTTATCAC	0.821367
Lamc1_chr1_12189_hi_Gata4	Gata4_high_2	465	472	TTTATCTA	0.527443	463	470	AATTTATC	ATCTTATC	1
Lamc1_chr1_12189_hi_Gata4	Gata4_high_2	478	485	ATCCTATC	0.421373	478	485	ATCCTATC	ATCTTATC	1
Lamc1_chr1_12189_hi_Gata4	Gata4_high_2	487	494	TATCTTAT	0.505672	488	495	ATCTTATT	ATCTTATC	1
Lamc1_chr1_12189_hi_Gata4	Gata4_high_2	636	643	GCTATCAG	0.497578	636	643	GCTATCAG	CTTATCAG	0.946498
Lamc1_chr1_12189_hi_Gata4	Gata4_high_2	788	795	CACTGATA	0.479797	791	798	TGATAGAG	TGATAAGG	0.981256
Lamc1_chr1_12189_hi_Sox17	Sox17_high_2	325	332	CATTGTGT	0.372391	324	331	CCATTGTG	CAATTGTT	1
Lamc1_chr1_12189_hi_Sox17	Sox17_high_2	438	445	TTTGAATT	0.54405	440	447	TGAATTTG	TGAATTGA	0.80689
Lamc1_chr1_12189_hi_Sox17	Sox17_high_2	463	470	AATTTATC	0.341631	463	470	AATTTATC	AATTGTTC	1
Lamc1_chr1_12189_hi_Sox17	Sox17_high_2	25	32	TTGTATTT	0.414362	23	30	TCTTGTAT	TATTGTCT	0.822362
Lamc1_chr1_12189_hi_Sox17	Sox17_high_2	65	72	TTTCAAAC	0.301586	63	70	TCTTTCAA	TAATTCAA	0.64176
Lamc1_chr1_12189_hi_Sox17	Sox17_high_2	246	253	AATTCAAA	0.54405	244	251	TAAATTCA	TCAATTCA	0.80689
Lamc1_chr1_12189_hi_Sox17	Sox17_high_2	627	634	ATTCAATC	0.301478	627	634	ATTCAATC	ATTGAATT	0.791586
Lamc1_chr1_12189_hi_Sox17	Sox17_high_2	683	690	TGTCAATT	0.348275	686	693	CAATTTTT	CAATTGTT	1
Lamc1_chr1_12189_hi_Sox17	Sox17_high_2	692	699	TTAATAAA	0.315973	693	700	TAATAAAA	TAACAATA	0.804238
Lamc1_chr1_12189_hi_Sox17	Sox17_high_2	704	711	CTGAATTG	0.36883	706	713	GAATTGCT	CAATTGTT	1
Lamc1_chr1_12189_hi_Sox17	Sox17_high_2	242	249	TTTAAATT	0.418949	244	251	TAAATTCA	TCAATTCA	0.80689
Lamc1_chr1_12189_lo_Sox17_Gata4	Sox17_low_2	325	332	CATTGTGT	0.372391	325	332	CATTGTGT	CACTGCGT	-0.137258
Lamc1_chr1_12189_lo_Sox17_Gata4	Sox17_low_2	438	445	TTTGAATT	0.54405	438	445	TTTGAATT	TTCGACTT	-0.0917757
Lamc1_chr1_12189_lo_Sox17_Gata4	Sox17_low_2	463	470	AATTTATC	0.341631	463	470	AATTTATC	AACTAATC	-0.0851915
Lamc1_chr1_12189_lo_Sox17_Gata4	Sox17_low_2	25	32	TTGTATTT	0.414362	25	32	TTGTATTT	TTGGATCT	-0.0860831
Lamc1_chr1_12189_lo_Sox17_Gata4	Sox17_low_2	65	72	TTTCAAAC	0.301586	65	72	TTTCAAAC	TTCCAAAG	-0.0858167
Lamc1_chr1_12189_lo_Sox17_Gata4	Sox17_low_2	246	253	AATTCAAA	0.54405	246	253	AATTCAAA	AAGTCGAA	-0.0917757
Lamc1_chr1_12189_lo_Sox17_Gata4	Sox17_low_2	627	634	ATTCAATC	0.301478	627	634	ATTCAATC	AGTCCATC	-0.0847673
Lamc1_chr1_12189_lo_Sox17_Gata4	Sox17_low_2	683	690	TGTCAATT	0.348275	683	690	TGTCAATT	GGTCAGTT	-0.117096
Lamc1_chr1_12189_lo_Sox17_Gata4	Sox17_low_2	692	699	TTAATAAA	0.315973	692	699	TTAATAAA	TTAATACC	-0.0568256
Lamc1_chr1_12189_lo_Sox17_Gata4	Sox17_low_2	704	711	CTGAATTG	0.36883	704	711	CTGAATTG	CTGCGTTG	-0.112134
Lamc1_chr1_12189_lo_Sox17_Gata4	Sox17_low_2	242	249	TTTAAATT	0.418949	242	249	TTTAAATT	GTTAAACT	-0.0356549
Lamc1_chr1_12189_lo_Sox17_Gata4	Gata4_low_2	456	463	CTGATTAA	0.372665	456	463	CTGATTAA	TTGTTTAA	-0.180901
Lamc1_chr1_12189_lo_Sox17_Gata4	Gata4_low_2	638	645	TATCAGTT	0.575198	638	645	TATCAGTT	CGTCAGTT	-0.124938
Lamc1_chr1_12189_lo_Sox17_Gata4	Gata4_low_2	644	651	TTAGATAT	0.396252	644	651	TTAGATAT	GTAGGTAT	-0.095356
Lamc1_chr1_12189_lo_Sox17_Gata4	Gata4_low_2	748	755	TGATAAGC	0.96879	748	755	TGATAAGC	TGAGGAGC	-0.161105
Lamc1_chr1_12189_lo_Sox17_Gata4	Gata4_low_2	825	832	TGAGATTA	0.532227	825	832	TGAGATTA	TGAGACTT	-0.117732
Lamc1_chr1_12189_lo_Sox17_Gata4	Gata4_low_2	16	23	TAACTGAT	0.398371	16	23	TAACTGAT	TACCTGAG	-0.109013
Lamc1_chr1_12189_lo_Sox17_Gata4	Gata4_low_2	409	416	TATCACAC	0.481594	409	416	TATCACAC	TGTCCCAC	-0.152545
Lamc1_chr1_12189_lo_Sox17_Gata4	Gata4_low_2	465	472	TTTATCTA	0.527443	465	472	TTTATCTA	TTTTTCTC	-0.150207
Lamc1_chr1_12189_lo_Sox17_Gata4	Gata4_low_2	478	485	ATCCTATC	0.421373	478	485	ATCCTATC	ACCCTGTC	-0.17438
Lamc1_chr1_12189_lo_Sox17_Gata4	Gata4_low_2	487	494	TATCTTAT	0.505672	487	494	TATCTTAT	TTTCTTAC	-0.0867509
Lamc1_chr1_12189_lo_Sox17_Gata4	Gata4_low_2	636	643	GCTATCAG	0.497578	636	643	GCTATCAG	GCCGTCAG	-0.172023
Lamc1_chr1_12189_lo_Sox17_Gata4	Gata4_low_2	788	795	CACTGATA	0.479797	788	795	CACTGATA	CACATATA	-0.115246
Lamc1_chr1_12189_lo_Gata4	Gata4_low_2	456	463	CTGATTAA	0.372665	456	463	CTGATTAA	TTGTTTAA	-0.180901
Lamc1_chr1_12189_lo_Gata4	Gata4_low_2	638	645	TATCAGTT	0.575198	638	645	TATCAGTT	CGTCAGTT	-0.124938
Lamc1_chr1_12189_lo_Gata4	Gata4_low_2	644	651	TTAGATAT	0.396252	644	651	TTAGATAT	GTAGGTAT	-0.095356
Lamc1_chr1_12189_lo_Gata4	Gata4_low_2	748	755	TGATAAGC	0.96879	748	755	TGATAAGC	TGAGGAGC	-0.161105
Lamc1_chr1_12189_lo_Gata4	Gata4_low_2	825	832	TGAGATTA	0.532227	825	832	TGAGATTA	TGAGACTT	-0.117732
Lamc1_chr1_12189_lo_Gata4	Gata4_low_2	16	23	TAACTGAT	0.398371	16	23	TAACTGAT	TACCTGAG	-0.109013
Lamc1_chr1_12189_lo_Gata4	Gata4_low_2	409	416	TATCACAC	0.481594	409	416	TATCACAC	TGTCCCAC	-0.152545
Lamc1_chr1_12189_lo_Gata4	Gata4_low_2	465	472	TTTATCTA	0.527443	465	472	TTTATCTA	TTTTTCTC	-0.150207
Lamc1_chr1_12189_lo_Gata4	Gata4_low_2	478	485	ATCCTATC	0.421373	478	485	ATCCTATC	ACCCTGTC	-0.17438
Lamc1_chr1_12189_lo_Gata4	Gata4_low_2	487	494	TATCTTAT	0.505672	487	494	TATCTTAT	TTTCTTAC	-0.0867509
Lamc1_chr1_12189_lo_Gata4	Gata4_low_2	636	643	GCTATCAG	0.497578	636	643	GCTATCAG	GCCGTCAG	-0.172023
Lamc1_chr1_12189_lo_Gata4	Gata4_low_2	788	795	CACTGATA	0.479797	788	795	CACTGATA	CACATATA	-0.115246
Lamc1_chr1_12189_lo_Sox17	Sox17_low_2	325	332	CATTGTGT	0.372391	325	332	CATTGTGT	CACTGCGT	-0.137258
Lamc1_chr1_12189_lo_Sox17	Sox17_low_2	438	445	TTTGAATT	0.54405	438	445	TTTGAATT	TTCGACTT	-0.0917757
Lamc1_chr1_12189_lo_Sox17	Sox17_low_2	463	470	AATTTATC	0.341631	463	470	AATTTATC	AACTAATC	-0.0851915
Lamc1_chr1_12189_lo_Sox17	Sox17_low_2	25	32	TTGTATTT	0.414362	25	32	TTGTATTT	TTGGATCT	-0.0860831
Lamc1_chr1_12189_lo_Sox17	Sox17_low_2	65	72	TTTCAAAC	0.301586	65	72	TTTCAAAC	TTCCAAAG	-0.0858167
Lamc1_chr1_12189_lo_Sox17	Sox17_low_2	246	253	AATTCAAA	0.54405	246	253	AATTCAAA	AAGTCGAA	-0.0917757
Lamc1_chr1_12189_lo_Sox17	Sox17_low_2	627	634	ATTCAATC	0.301478	627	634	ATTCAATC	AGTCCATC	-0.0847673
Lamc1_chr1_12189_lo_Sox17	Sox17_low_2	683	690	TGTCAATT	0.348275	683	690	TGTCAATT	GGTCAGTT	-0.117096
Lamc1_chr1_12189_lo_Sox17	Sox17_low_2	692	699	TTAATAAA	0.315973	692	699	TTAATAAA	TTAATACC	-0.0568256
Lamc1_chr1_12189_lo_Sox17	Sox17_low_2	704	711	CTGAATTG	0.36883	704	711	CTGAATTG	CTGCGTTG	-0.112134
Lamc1_chr1_12189_lo_Sox17	Sox17_low_2	242	249	TTTAAATT	0.418949	242	249	TTTAAATT	GTTAAACT	-0.0356549
Sparc_chr11_7211_hi_Sox17_Gata4	Sox17_high_2	592	599	TGAATTTG	0.333179	594	601	AATTTGTT	CAATTGTT	1
Sparc_chr11_7211_hi_Sox17_Gata4	Sox17_high_2	666	673	ATACAAAA	0.395484	668	675	ACAAAAGT	ACAACAAT	0.991645
Sparc_chr11_7211_hi_Sox17_Gata4	Sox17_high_2	684	691	ATTACAAT	0.328377	684	691	ATTACAAT	ACAACAAT	0.991645
Sparc_chr11_7211_hi_Sox17_Gata4	Sox17_high_2	697	704	TTCTTTGT	0.313014	695	702	ACTTCTTT	AATTGTTT	0.813252
Sparc_chr11_7211_hi_Sox17_Gata4	Sox17_high_2	763	770	ATTCACTC	0.350388	762	769	CATTCACT	AATTCAAT	0.791586
Sparc_chr11_7211_hi_Sox17_Gata4	Sox17_high_2	819	826	ATATTATT	0.367952	820	827	TATTATTT	TATTGTCT	0.822362
Sparc_chr11_7211_hi_Sox17_Gata4	Gata4_high_2	355	362	GCTATCAG	0.497578	354	361	GGCTATCA	GCTTATCA	0.96879
Sparc_chr11_7211_hi_Sox17_Gata4	Gata4_high_2	563	570	CACTATCT	0.489077	564	571	ACTATCTT	CTTATCTT	0.928901
Sparc_chr11_7211_hi_Sox17_Gata4	Gata4_high_2	582	589	TTATCTTT	0.676326	584	591	ATCTTTGC	ATCTTATC	1
Sparc_chr11_7211_hi_Sox17_Gata4	Gata4_high_2	718	725	ATATCTCA	0.412589	720	727	ATCTCATA	ATCTTATC	1
Sparc_chr11_7211_hi_Sox17_Gata4	Gata4_high_2	777	784	TATCTGCA	0.368025	775	782	CCTATCTG	CTTATCTC	0.9821
Sparc_chr11_7211_hi_Sox17_Gata4	Gata4_high_2	357	364	TATCAGTA	0.489613	354	361	GGCTATCA	GCTTATCA	0.96879
Sparc_chr11_7211_hi_Sox17_Gata4	Gata4_high_2	494	501	TGATAGTG	0.425735	494	501	TGATAGTG	TGATAAGG	0.981256
Sparc_chr11_7211_hi_Sox17_Gata4	Gata4_high_2	609	616	ACTGATTA	0.483107	611	618	TGATTATG	TGATAAGG	0.981256
Sparc_chr11_7211_hi_Sox17_Gata4	Gata4_high_2	661	668	CAGTGATA	0.412683	662	669	AGTGATAC	ACTGATAA	0.852259
Sparc_chr11_7211_hi_Sox17_Gata4	Gata4_high_2	680	687	GGAGATTA	0.447109	681	688	GAGATTAC	GAGATAAG	0.9821
Sparc_chr11_7211_hi_Gata4	Gata4_high_2	355	362	GCTATCAG	0.497578	354	361	GGCTATCA	GCTTATCA	0.96879
Sparc_chr11_7211_hi_Gata4	Gata4_high_2	563	570	CACTATCT	0.489077	564	571	ACTATCTT	CTTATCTT	0.928901
Sparc_chr11_7211_hi_Gata4	Gata4_high_2	582	589	TTATCTTT	0.676326	584	591	ATCTTTGC	ATCTTATC	1
Sparc_chr11_7211_hi_Gata4	Gata4_high_2	718	725	ATATCTCA	0.412589	720	727	ATCTCATA	ATCTTATC	1
Sparc_chr11_7211_hi_Gata4	Gata4_high_2	777	784	TATCTGCA	0.368025	775	782	CCTATCTG	CTTATCTC	0.9821
Sparc_chr11_7211_hi_Gata4	Gata4_high_2	357	364	TATCAGTA	0.489613	354	361	GGCTATCA	GCTTATCA	0.96879
Sparc_chr11_7211_hi_Gata4	Gata4_high_2	494	501	TGATAGTG	0.425735	494	501	TGATAGTG	TGATAAGG	0.981256
Sparc_chr11_7211_hi_Gata4	Gata4_high_2	609	616	ACTGATTA	0.483107	611	618	TGATTATG	TGATAAGG	0.981256
Sparc_chr11_7211_hi_Gata4	Gata4_high_2	661	668	CAGTGATA	0.412683	662	669	AGTGATAC	ACTGATAA	0.852259
Sparc_chr11_7211_hi_Gata4	Gata4_high_2	680	687	GGAGATTA	0.447109	681	688	GAGATTAC	GAGATAAG	0.9821
Sparc_chr11_7211_hi_Sox17	Sox17_high_2	592	599	TGAATTTG	0.333179	594	601	AATTTGTT	CAATTGTT	1
Sparc_chr11_7211_hi_Sox17	Sox17_high_2	666	673	ATACAAAA	0.395484	668	675	ACAAAAGT	ACAACAAT	0.991645
Sparc_chr11_7211_hi_Sox17	Sox17_high_2	684	691	ATTACAAT	0.328377	684	691	ATTACAAT	ACAACAAT	0.991645
Sparc_chr11_7211_hi_Sox17	Sox17_high_2	697	704	TTCTTTGT	0.313014	695	702	ACTTCTTT	AATTGTTT	0.813252
Sparc_chr11_7211_hi_Sox17	Sox17_high_2	763	770	ATTCACTC	0.350388	762	769	CATTCACT	AATTCAAT	0.791586
Sparc_chr11_7211_hi_Sox17	Sox17_high_2	819	826	ATATTATT	0.367952	820	827	TATTATTT	TATTGTCT	0.822362
Sparc_chr11_7211_lo_Sox17_Gata4	Sox17_low_2	592	599	TGAATTTG	0.333179	592	599	TGAATTTG	TGAGTCTG	-0.115927
Sparc_chr11_7211_lo_Sox17_Gata4	Sox17_low_2	666	673	ATACAAAA	0.395484	666	673	ATACAAAA	ATCCAAAG	-0.0453728
Sparc_chr11_7211_lo_Sox17_Gata4	Sox17_low_2	684	691	ATTACAAT	0.328377	684	691	ATTACAAT	ACTCCAAT	-0.108092
Sparc_chr11_7211_lo_Sox17_Gata4	Sox17_low_2	697	704	TTCTTTGT	0.313014	697	704	TTCTTTGT	GACTTTGT	-0.10428
Sparc_chr11_7211_lo_Sox17_Gata4	Sox17_low_2	763	770	ATTCACTC	0.350388	763	770	ATTCACTC	AGTCACAC	-0.111964
Sparc_chr11_7211_lo_Sox17_Gata4	Sox17_low_2	819	826	ATATTATT	0.367952	819	826	ATATTATT	ATATCACT	-0.0452427
Sparc_chr11_7211_lo_Sox17_Gata4	Gata4_low_2	355	362	GCTATCAG	0.497578	355	362	GCTATCAG	GCCGTCAG	-0.172023
Sparc_chr11_7211_lo_Sox17_Gata4	Gata4_low_2	563	570	CACTATCT	0.489077	563	570	CACTATCT	CCCTGTCT	-0.155195
Sparc_chr11_7211_lo_Sox17_Gata4	Gata4_low_2	582	589	TTATCTTT	0.676326	582	589	TTATCTTT	TTAACTTC	-0.141032
Sparc_chr11_7211_lo_Sox17_Gata4	Gata4_low_2	718	725	ATATCTCA	0.412589	718	725	ATATCTCA	AGACCTCA	-0.153488
Sparc_chr11_7211_lo_Sox17_Gata4	Gata4_low_2	777	784	TATCTGCA	0.368025	777	784	TATCTGCA	AGTCTGCA	-0.175264
Sparc_chr11_7211_lo_Sox17_Gata4	Gata4_low_2	357	364	TATCAGTA	0.489613	357	364	TATCAGTA	TAACAGTC	-0.0965024
Sparc_chr11_7211_lo_Sox17_Gata4	Gata4_low_2	494	501	TGATAGTG	0.425735	494	501	TGATAGTG	TGACGGTG	-0.161676
Sparc_chr11_7211_lo_Sox17_Gata4	Gata4_low_2	609	616	ACTGATTA	0.483107	609	616	ACTGATTA	CCTGGTTA	-0.168802
Sparc_chr11_7211_lo_Sox17_Gata4	Gata4_low_2	661	668	CAGTGATA	0.412683	661	668	CAGTGATA	CAGGGACA	-0.130853
Sparc_chr11_7211_lo_Sox17_Gata4	Gata4_low_2	680	687	GGAGATTA	0.447109	680	687	GGAGATTA	GGCGATGA	-0.183397
Sparc_chr11_7211_lo_Gata4	Gata4_low_2	355	362	GCTATCAG	0.497578	355	362	GCTATCAG	GCCGTCAG	-0.172023
Sparc_chr11_7211_lo_Gata4	Gata4_low_2	563	570	CACTATCT	0.489077	563	570	CACTATCT	CCCTGTCT	-0.155195
Sparc_chr11_7211_lo_Gata4	Gata4_low_2	582	589	TTATCTTT	0.676326	582	589	TTATCTTT	TTAACTTC	-0.141032
Sparc_chr11_7211_lo_Gata4	Gata4_low_2	718	725	ATATCTCA	0.412589	718	725	ATATCTCA	AGACCTCA	-0.153488
Sparc_chr11_7211_lo_Gata4	Gata4_low_2	777	784	TATCTGCA	0.368025	777	784	TATCTGCA	AGTCTGCA	-0.175264
Sparc_chr11_7211_lo_Gata4	Gata4_low_2	357	364	TATCAGTA	0.489613	357	364	TATCAGTA	TAACAGTC	-0.0965024
Sparc_chr11_7211_lo_Gata4	Gata4_low_2	494	501	TGATAGTG	0.425735	494	501	TGATAGTG	TGACGGTG	-0.161676
Sparc_chr11_7211_lo_Gata4	Gata4_low_2	609	616	ACTGATTA	0.483107	609	616	ACTGATTA	CCTGGTTA	-0.168802
Sparc_chr11_7211_lo_Gata4	Gata4_low_2	661	668	CAGTGATA	0.412683	661	668	CAGTGATA	CAGGGACA	-0.130853
Sparc_chr11_7211_lo_Gata4	Gata4_low_2	680	687	GGAGATTA	0.447109	680	687	GGAGATTA	GGCGATGA	-0.183397
Sparc_chr11_7211_lo_Sox17	Sox17_low_2	592	599	TGAATTTG	0.333179	592	599	TGAATTTG	TGAGTCTG	-0.115927
Sparc_chr11_7211_lo_Sox17	Sox17_low_2	666	673	ATACAAAA	0.395484	666	673	ATACAAAA	ATCCAAAG	-0.0453728
Sparc_chr11_7211_lo_Sox17	Sox17_low_2	684	691	ATTACAAT	0.328377	684	691	ATTACAAT	ACTCCAAT	-0.108092
Sparc_chr11_7211_lo_Sox17	Sox17_low_2	697	704	TTCTTTGT	0.313014	697	704	TTCTTTGT	GACTTTGT	-0.10428
Sparc_chr11_7211_lo_Sox17	Sox17_low_2	763	770	ATTCACTC	0.350388	763	770	ATTCACTC	AGTCACAC	-0.111964
Sparc_chr11_7211_lo_Sox17	Sox17_low_2	819	826	ATATTATT	0.367952	819	826	ATATTATT	ATATCACT	-0.0452427

## Sheet: list_mutations_per_CRE
List of mutations relative to respective WT sequences for mutated CRE. Coordinate system same as that of ordered sequence in tab 1 (i.e., including the handles used for cloning).
mutated_CRE_id	original_CRE_id	class_mutations	list_mutations
Bend5_chr4_8201_WT	Bend5_chr4_8201	WT
Bend5_chr4_8201_hi_Sox17_Gata4	Bend5_chr4_8201	hi_Sox17_Gata4	27A,28T,42T,45T,148C,151T,254A,255A,301T,303A,341A,342G,348C,349T,368A,369A,397A,404T,452G,456A,463A,464G,489A,501C,507T,545G,551A,610T,654A,750G,753A
Bend5_chr4_8201_hi_Gata4	Bend5_chr4_8201	hi_Gata4	27A,28T,341A,342G,348C,349T,452G,463A,464G,501C,507T,545G,551A,610T,654A,750G,753A
Bend5_chr4_8201_hi_Sox17	Bend5_chr4_8201	hi_Sox17	42T,45T,148C,151T,254A,255A,301T,303A,368A,369A,397A,404T,456A,460T,489A
Bend5_chr4_8201_lo_Sox17_Gata4	Bend5_chr4_8201	lo_Sox17_Gata4	31C,33G,37G,41G,146G,150C,259C,260G,304C,305G,338G,340G,348G,352G,371C,374C,399G,400G,450G,451C,456C,460T,490C,495C,504G,505A,549C,550C,612C,616A,646G,649A,652C,752C,756G
Bend5_chr4_8201_lo_Gata4	Bend5_chr4_8201	lo_Gata4	31C,33G,338G,340G,348G,352G,450G,451C,456C,460T,504G,505A,549C,550C,612C,616A,646G,649A,652C,752C,756G
Bend5_chr4_8201_lo_Sox17	Bend5_chr4_8201	lo_Sox17	37G,41G,146G,150C,259C,260G,304C,305G,371C,374C,399G,400G,458C,460C,490C,495C
Epas1_chr17_10063_WT	Epas1_chr17_10063	WT
Epas1_chr17_10063_hi_Sox17_Gata4	Epas1_chr17_10063	hi_Sox17_Gata4	25T,26T,98A,101G,174T,326A,327T,431C,432T,570G,577T,593T,629A,630A,642A,646T,659C,660C,725T,729A,731G,793C,800C,860A,861G,886A,888T
Epas1_chr17_10063_hi_Gata4	Epas1_chr17_10063	hi_Gata4	25T,26T,326A,327T,431C,432T,593T,629A,630A,642A,646T,659C,660C,729A,731G,793C,800C,860A,861G
Epas1_chr17_10063_hi_Sox17	Epas1_chr17_10063	hi_Sox17	98A,101G,174T,570G,577T,725T,886A,888T
Epas1_chr17_10063_lo_Sox17_Gata4	Epas1_chr17_10063	lo_Sox17_Gata4	28C,30G,103G,106C,169G,172C,321T,327C,435C,437C,571G,576G,587C,589G,625G,627C,646G,647G,662G,663G,723C,724G,732T,733G,798G,799G,858C,861G,885G,887C
Epas1_chr17_10063_lo_Gata4	Epas1_chr17_10063	lo_Gata4	28C,30G,321T,327C,435C,437C,587C,589G,625G,627C,646G,647G,662G,663G,732T,733G,798G,799G,858C,861G
Epas1_chr17_10063_lo_Sox17	Epas1_chr17_10063	lo_Sox17	103G,106C,169G,172C,571G,576G,723C,724G,885G,887C
Gata4_chr14_5729_WT	Gata4_chr14_5729	WT
Gata4_chr14_5729_hi_Sox17_Gata4	Gata4_chr14_5729	hi_Sox17_Gata4	146G,150T,268G,323T,328T,331C,346T,347C,397A,399C,448T,462T,466G,469A,476A,482T,606C,611C,631C,632T,662G,663A,698G,701T
Gata4_chr14_5729_hi_Gata4	Gata4_chr14_5729	hi_Gata4	268G,323T,328T,331C,346T,347C,397A,399C,448T,466G,469A,606C,611C,631C,632T,662G,663A
Gata4_chr14_5729_hi_Sox17	Gata4_chr14_5729	hi_Sox17	146G,150T,446C,462T,476A,482T,608A,610C,698G,701T
Gata4_chr14_5729_lo_Sox17_Gata4	Gata4_chr14_5729	lo_Sox17_Gata4	144G,147C,264G,266T,270C,271C,322C,325C,331G,332G,349G,350C,403C,407C,442C,447C,452C,454A,458G,461G,468G,473C,477C,479A,604A,606T,613G,634C,638C,656A,659A,697C,700G
Gata4_chr14_5729_lo_Gata4	Gata4_chr14_5729	lo_Gata4	264G,266T,270C,271C,322C,325C,331G,332G,349G,350C,403C,407C,442C,447C,604A,606T,634C,638C,656A,659A
Gata4_chr14_5729_lo_Sox17	Gata4_chr14_5729	lo_Sox17	144G,147C,447C,452C,454A,458G,461G,477C,479A,607C,613G,697C,700G
Lama1_chr17_7784_WT	Lama1_chr17_7784	WT
Lama1_chr17_7784_hi_Sox17_Gata4	Lama1_chr17_7784	hi_Sox17_Gata4	111G,114A,153A,158T,327T,329T,350A,356T,364T,365G,381T,383T,413A,414G,417C,428A,429T,471G,502A,551A,555T,570G,572T,622A,623G,646A,647G,648A,649A,656T,657T,754G,757T
Lama1_chr17_7784_hi_Gata4	Lama1_chr17_7784	hi_Gata4	111G,114A,327T,329T,413A,414G,428A,429T,471G,502A,551A,555T,570G,572T,622A,623G,646A,647G
Lama1_chr17_7784_hi_Sox17	Lama1_chr17_7784	hi_Sox17	153A,158T,350A,356T,364T,365G,381T,383T,417C,648A,649A,656T,657T,754G,757T
Lama1_chr17_7784_lo_Sox17_Gata4	Lama1_chr17_7784	lo_Sox17_Gata4	118G,121G,151G,154C,331C,334G,350G,352C,361G,363C,377C,380G,410G,412C,416C,424G,426G,471G,472G,498G,499G,550A,553A,567C,570A,620A,623G,644G,646C,649C,653C,656G,751G,753C
Lama1_chr17_7784_lo_Gata4	Lama1_chr17_7784	lo_Gata4	118G,121G,331C,334G,410G,412C,424G,426G,471G,472G,498G,499G,550A,553A,567C,570A,620A,623G,644G,646C
Lama1_chr17_7784_lo_Sox17	Lama1_chr17_7784	lo_Sox17	151G,154C,350G,352C,361G,363C,377C,380G,413C,416C,649C,653C,656G,751G,753C
Lamc1_chr1_12189_WT	Lamc1_chr1_12189	WT
Lamc1_chr1_12189_hi_Sox17_Gata4	Lamc1_chr1_12189	hi_Sox17_Gata4	36T,39T,47C,82A,83A,263C,343A,349T,425C,426T,464G,465A,479A,482T,483C,499T,513C,648G,652T,654C,655T,669A,670G,709G,714C,717T,724C,730T,773A,774T,814A,815G,849A,851G
Lamc1_chr1_12189_hi_Gata4	Lamc1_chr1_12189	hi_Gata4	36T,39T,425C,426T,479A,482T,483C,499T,513C,654C,655T,669A,670G,773A,774T,814A,815G,849A,851G
Lamc1_chr1_12189_hi_Sox17	Lamc1_chr1_12189	hi_Sox17	42A,47C,82A,83A,263C,343A,349T,464G,465A,485G,486T,648G,652T,709G,714C,717T,724C,730T
Lamc1_chr1_12189_lo_Sox17_Gata4	Lamc1_chr1_12189	lo_Sox17_Gata4	36C,41G,46G,49C,85C,90G,260G,266C,269G,345C,348C,428G,431C,458C,461C,474T,477T,486T,490C,497C,501G,506T,512C,646G,649C,656C,657G,662G,666G,701G,706G,716C,717C,725C,726G,769G,770G,809A,810T,848C,850T
Lamc1_chr1_12189_lo_Gata4	Lamc1_chr1_12189	lo_Gata4	36C,41G,428G,431C,474T,477T,486T,490C,497C,501G,506T,512C,656C,657G,662G,666G,769G,770G,809A,810T,848C,850T
Lamc1_chr1_12189_lo_Sox17	Lamc1_chr1_12189	lo_Sox17	46G,49C,85C,90G,260G,266C,269G,345C,348C,458C,461C,483C,485A,646G,649C,701G,706G,716C,717C,725C,726G
Sparc_chr11_7211_WT	Sparc_chr11_7211	WT
Sparc_chr11_7211_hi_Sox17_Gata4	Sparc_chr11_7211	hi_Sox17_Gata4	373C,374T,517A,518G,582C,583T,607A,608T,612C,614A,633A,635G,681C,687A,690C,692A,704A,706G,714A,717G,742T,745C,780A,786A,794T,800C,842G,844C
Sparc_chr11_7211_hi_Gata4	Sparc_chr11_7211	hi_Gata4	373C,374T,517A,518G,582C,583T,607A,608T,633A,635G,681C,687A,704A,706G,742T,745C,794T,800C
Sparc_chr11_7211_hi_Sox17	Sparc_chr11_7211	hi_Sox17	612C,614A,690C,692A,703C,704A,714A,717G,780A,786A,842G,844C
Sparc_chr11_7211_lo_Sox17_Gata4	Sparc_chr11_7211	lo_Sox17_Gata4	377A,382C,515C,516G,582C,585G,603A,607C,613G,615C,627C,631G,682G,685C,691G,700C,704G,715G,716A,737G,739C,782G,787A,795A,796G,841C,843C
Sparc_chr11_7211_lo_Gata4	Sparc_chr11_7211	lo_Gata4	377A,382C,515C,516G,582C,585G,603A,607C,627C,631G,682G,685C,700C,704G,737G,739C,795A,796G
Sparc_chr11_7211_lo_Sox17	Sparc_chr11_7211	lo_Sox17	613G,615C,686C,691G,703C,705C,715G,716A,782G,787A,841C,843C
