# Supplementary material for: Multiplex profiling of developmental cis-regulatory elements with quantitative single-cell expression reporters
Source: Nat Methods. 2024 May 9;21(6):983–93. doi: 10.1038/s41592-024-02260-3 (PMC11166576; doi:10.1038/s41592-024-02260-3)
Supplement: Supplementary file 11 — scQer measured activity for paired, mutated and literature-selected CREs (Extended Data Fig. 10 and Supplementary Fig. 2). [file 41592_2024_2260_MOESM11_ESM.xlsx]

## Sheet: paired_CRE_orientation
Quantification of enhancer activity from scQer in mEBs for paired CRE per cluster/cell type, stratified by their relative orientation. column 1: paired CRE identity column 2: CRE right (downstream, promoter proximal) orientation column 3: CRE left (upstream, promoter distal) orientation column 4: median CRE activity across replicates (for each replicate, the mean activity is taken as the mean nor…
CRE_L__CRE_R	CRE_R_ori	CRE_L_ori	median_mBC_UMI_across_reps	number_detected_reporters	cluster_id
Cdk5r1_chr11_12590__Col5a1_chr2_2586	+	+	0.0102489	298	0_pluri
Cdk5r1_chr11_12590__Col5a1_chr2_2586	+	+	0	69	8_ParEndo
Cdk5r1_chr11_12590__Col5a1_chr2_2586	+	+	0	56	3_neuro_ectoderm
Cdk5r1_chr11_12590__Col5a1_chr2_2586	+	+	0	44	1_epiblast
Cdk5r1_chr11_12590__Col5a1_chr2_2586	+	+	0	47	4_surf_ecto
Cdk5r1_chr11_12590__Col5a1_chr2_2586	+	+	0	44	5_mesoderm
Cdk5r1_chr11_12590__Col5a1_chr2_2586	+	+	0	34	7_viscEndo
Cdk5r1_chr11_12590__Col5a1_chr2_2586	+	+	0	12	6_blood_progenitor
Cdk5r1_chr11_12590__Col5a1_chr2_2586	+	-	0	311	0_pluri
Cdk5r1_chr11_12590__Col5a1_chr2_2586	+	-	0	81	8_ParEndo
Cdk5r1_chr11_12590__Col5a1_chr2_2586	+	-	0	77	3_neuro_ectoderm
Cdk5r1_chr11_12590__Col5a1_chr2_2586	+	-	0.0215023	46	1_epiblast
Cdk5r1_chr11_12590__Col5a1_chr2_2586	+	-	0	43	4_surf_ecto
Cdk5r1_chr11_12590__Col5a1_chr2_2586	+	-	0	49	5_mesoderm
Cdk5r1_chr11_12590__Col5a1_chr2_2586	+	-	0	51	7_viscEndo
Cdk5r1_chr11_12590__Col5a1_chr2_2586	+	-	0	11	6_blood_progenitor
Cdk5r1_chr11_12590__Col5a1_chr2_2586	-	+	0.0128704	336	0_pluri
Cdk5r1_chr11_12590__Col5a1_chr2_2586	-	+	0	97	8_ParEndo
Cdk5r1_chr11_12590__Col5a1_chr2_2586	-	+	0	94	3_neuro_ectoderm
Cdk5r1_chr11_12590__Col5a1_chr2_2586	-	+	0.0151239	69	1_epiblast
Cdk5r1_chr11_12590__Col5a1_chr2_2586	-	+	0	46	4_surf_ecto
Cdk5r1_chr11_12590__Col5a1_chr2_2586	-	+	0	54	5_mesoderm
Cdk5r1_chr11_12590__Col5a1_chr2_2586	-	+	0	56	7_viscEndo
Cdk5r1_chr11_12590__Col5a1_chr2_2586	-	+	0	17	6_blood_progenitor
Cdk5r1_chr11_12590__Col5a1_chr2_2586	-	-	0.013063	283	0_pluri
Cdk5r1_chr11_12590__Col5a1_chr2_2586	-	-	0	85	8_ParEndo
Cdk5r1_chr11_12590__Col5a1_chr2_2586	-	-	0	49	3_neuro_ectoderm
Cdk5r1_chr11_12590__Col5a1_chr2_2586	-	-	0	54	1_epiblast
Cdk5r1_chr11_12590__Col5a1_chr2_2586	-	-	0	33	4_surf_ecto
Cdk5r1_chr11_12590__Col5a1_chr2_2586	-	-	0	43	5_mesoderm
Cdk5r1_chr11_12590__Col5a1_chr2_2586	-	-	0	39	7_viscEndo
Cdk5r1_chr11_12590__Col5a1_chr2_2586	-	-	0	11	6_blood_progenitor
Col5a1_chr2_2586__Cdk5r1_chr11_12590	+	+	0.0265004	221	0_pluri
Col5a1_chr2_2586__Cdk5r1_chr11_12590	+	+	0	45	8_ParEndo
Col5a1_chr2_2586__Cdk5r1_chr11_12590	+	+	0	42	3_neuro_ectoderm
Col5a1_chr2_2586__Cdk5r1_chr11_12590	+	+	0	29	1_epiblast
Col5a1_chr2_2586__Cdk5r1_chr11_12590	+	+	0	41	4_surf_ecto
Col5a1_chr2_2586__Cdk5r1_chr11_12590	+	+	0	26	5_mesoderm
Col5a1_chr2_2586__Cdk5r1_chr11_12590	+	+	0	28	7_viscEndo
Col5a1_chr2_2586__Cdk5r1_chr11_12590	+	+	0	12	6_blood_progenitor
Col5a1_chr2_2586__Cdk5r1_chr11_12590	+	-	0	172	0_pluri
Col5a1_chr2_2586__Cdk5r1_chr11_12590	+	-	0	35	8_ParEndo
Col5a1_chr2_2586__Cdk5r1_chr11_12590	+	-	0	22	3_neuro_ectoderm
Col5a1_chr2_2586__Cdk5r1_chr11_12590	+	-	0	38	1_epiblast
Col5a1_chr2_2586__Cdk5r1_chr11_12590	+	-	0	26	4_surf_ecto
Col5a1_chr2_2586__Cdk5r1_chr11_12590	+	-	0	31	5_mesoderm
Col5a1_chr2_2586__Cdk5r1_chr11_12590	+	-	0	29	7_viscEndo
Col5a1_chr2_2586__Cdk5r1_chr11_12590	+	-	0	9	6_blood_progenitor
Col5a1_chr2_2586__Cdk5r1_chr11_12590	-	+	0.030302	219	0_pluri
Col5a1_chr2_2586__Cdk5r1_chr11_12590	-	+	0.0374576	47	8_ParEndo
Col5a1_chr2_2586__Cdk5r1_chr11_12590	-	+	0	34	3_neuro_ectoderm
Col5a1_chr2_2586__Cdk5r1_chr11_12590	-	+	0	36	1_epiblast
Col5a1_chr2_2586__Cdk5r1_chr11_12590	-	+	0	19	4_surf_ecto
Col5a1_chr2_2586__Cdk5r1_chr11_12590	-	+	0	29	5_mesoderm
Col5a1_chr2_2586__Cdk5r1_chr11_12590	-	+	0	37	7_viscEndo
Col5a1_chr2_2586__Cdk5r1_chr11_12590	-	+	0	7	6_blood_progenitor
Col5a1_chr2_2586__Cdk5r1_chr11_12590	-	-	0	191	0_pluri
Col5a1_chr2_2586__Cdk5r1_chr11_12590	-	-	0	58	8_ParEndo
Col5a1_chr2_2586__Cdk5r1_chr11_12590	-	-	0.171569	46	3_neuro_ectoderm
Col5a1_chr2_2586__Cdk5r1_chr11_12590	-	-	0	41	1_epiblast
Col5a1_chr2_2586__Cdk5r1_chr11_12590	-	-	0	25	4_surf_ecto
Col5a1_chr2_2586__Cdk5r1_chr11_12590	-	-	0	22	5_mesoderm
Col5a1_chr2_2586__Cdk5r1_chr11_12590	-	-	0	25	7_viscEndo
Col5a1_chr2_2586__Cdk5r1_chr11_12590	-	-	0	4	6_blood_progenitor
Cdk5r1_chr11_12590__Epas1_chr17_10063	+	+	0.0495109	226	0_pluri
Cdk5r1_chr11_12590__Epas1_chr17_10063	+	+	16.6797	71	8_ParEndo
Cdk5r1_chr11_12590__Epas1_chr17_10063	+	+	0.0773588	38	3_neuro_ectoderm
Cdk5r1_chr11_12590__Epas1_chr17_10063	+	+	0	42	1_epiblast
Cdk5r1_chr11_12590__Epas1_chr17_10063	+	+	0.181067	39	4_surf_ecto
Cdk5r1_chr11_12590__Epas1_chr17_10063	+	+	0	31	5_mesoderm
Cdk5r1_chr11_12590__Epas1_chr17_10063	+	+	0.541733	34	7_viscEndo
Cdk5r1_chr11_12590__Epas1_chr17_10063	+	+	0	17	6_blood_progenitor
Cdk5r1_chr11_12590__Epas1_chr17_10063	+	-	0.0342549	275	0_pluri
Cdk5r1_chr11_12590__Epas1_chr17_10063	+	-	22.499	83	8_ParEndo
Cdk5r1_chr11_12590__Epas1_chr17_10063	+	-	0	52	3_neuro_ectoderm
Cdk5r1_chr11_12590__Epas1_chr17_10063	+	-	0	53	1_epiblast
Cdk5r1_chr11_12590__Epas1_chr17_10063	+	-	0	52	4_surf_ecto
Cdk5r1_chr11_12590__Epas1_chr17_10063	+	-	0	38	5_mesoderm
Cdk5r1_chr11_12590__Epas1_chr17_10063	+	-	0	48	7_viscEndo
Cdk5r1_chr11_12590__Epas1_chr17_10063	+	-	0	5	6_blood_progenitor
Cdk5r1_chr11_12590__Epas1_chr17_10063	-	+	0.0296842	220	0_pluri
Cdk5r1_chr11_12590__Epas1_chr17_10063	-	+	0.0632216	56	8_ParEndo
Cdk5r1_chr11_12590__Epas1_chr17_10063	-	+	0	37	3_neuro_ectoderm
Cdk5r1_chr11_12590__Epas1_chr17_10063	-	+	0	44	1_epiblast
Cdk5r1_chr11_12590__Epas1_chr17_10063	-	+	0	30	4_surf_ecto
Cdk5r1_chr11_12590__Epas1_chr17_10063	-	+	0	43	5_mesoderm
Cdk5r1_chr11_12590__Epas1_chr17_10063	-	+	0	22	7_viscEndo
Cdk5r1_chr11_12590__Epas1_chr17_10063	-	+	0	7	6_blood_progenitor
Cdk5r1_chr11_12590__Epas1_chr17_10063	-	-	0.00436015	248	0_pluri
Cdk5r1_chr11_12590__Epas1_chr17_10063	-	-	0.281894	65	8_ParEndo
Cdk5r1_chr11_12590__Epas1_chr17_10063	-	-	0	32	3_neuro_ectoderm
Cdk5r1_chr11_12590__Epas1_chr17_10063	-	-	0	40	1_epiblast
Cdk5r1_chr11_12590__Epas1_chr17_10063	-	-	0	30	4_surf_ecto
Cdk5r1_chr11_12590__Epas1_chr17_10063	-	-	0	24	5_mesoderm
Cdk5r1_chr11_12590__Epas1_chr17_10063	-	-	0	31	7_viscEndo
Cdk5r1_chr11_12590__Epas1_chr17_10063	-	-	0	4	6_blood_progenitor
Cdk5r1_chr11_12590__Gata4_chr14_5729	+	+	0.0286696	321	0_pluri
Cdk5r1_chr11_12590__Gata4_chr14_5729	+	+	8.83864	109	8_ParEndo
Cdk5r1_chr11_12590__Gata4_chr14_5729	+	+	0	75	3_neuro_ectoderm
Cdk5r1_chr11_12590__Gata4_chr14_5729	+	+	0	72	1_epiblast
Cdk5r1_chr11_12590__Gata4_chr14_5729	+	+	0	63	4_surf_ecto
Cdk5r1_chr11_12590__Gata4_chr14_5729	+	+	0	70	5_mesoderm
Cdk5r1_chr11_12590__Gata4_chr14_5729	+	+	0.0255229	53	7_viscEndo
Cdk5r1_chr11_12590__Gata4_chr14_5729	+	+	0	15	6_blood_progenitor
Cdk5r1_chr11_12590__Gata4_chr14_5729	+	-	0.0276366	295	0_pluri
Cdk5r1_chr11_12590__Gata4_chr14_5729	+	-	8.2656	65	8_ParEndo
Cdk5r1_chr11_12590__Gata4_chr14_5729	+	-	0	46	3_neuro_ectoderm
Cdk5r1_chr11_12590__Gata4_chr14_5729	+	-	0	62	1_epiblast
Cdk5r1_chr11_12590__Gata4_chr14_5729	+	-	0	47	4_surf_ecto
Cdk5r1_chr11_12590__Gata4_chr14_5729	+	-	0	30	5_mesoderm
Cdk5r1_chr11_12590__Gata4_chr14_5729	+	-	0	48	7_viscEndo
Cdk5r1_chr11_12590__Gata4_chr14_5729	+	-	0	8	6_blood_progenitor
Cdk5r1_chr11_12590__Gata4_chr14_5729	-	+	0.00281431	295	0_pluri
Cdk5r1_chr11_12590__Gata4_chr14_5729	-	+	17.4543	105	8_ParEndo
Cdk5r1_chr11_12590__Gata4_chr14_5729	-	+	0	58	3_neuro_ectoderm
Cdk5r1_chr11_12590__Gata4_chr14_5729	-	+	0	49	1_epiblast
Cdk5r1_chr11_12590__Gata4_chr14_5729	-	+	0	52	4_surf_ecto
Cdk5r1_chr11_12590__Gata4_chr14_5729	-	+	0	37	5_mesoderm
Cdk5r1_chr11_12590__Gata4_chr14_5729	-	+	0.288692	37	7_viscEndo
Cdk5r1_chr11_12590__Gata4_chr14_5729	-	+	0	19	6_blood_progenitor
Cdk5r1_chr11_12590__Gata4_chr14_5729	-	-	0.0148745	264	0_pluri
Cdk5r1_chr11_12590__Gata4_chr14_5729	-	-	11.1864	62	8_ParEndo
Cdk5r1_chr11_12590__Gata4_chr14_5729	-	-	0	63	3_neuro_ectoderm
Cdk5r1_chr11_12590__Gata4_chr14_5729	-	-	0	40	1_epiblast
Cdk5r1_chr11_12590__Gata4_chr14_5729	-	-	0	41	4_surf_ecto
Cdk5r1_chr11_12590__Gata4_chr14_5729	-	-	0	48	5_mesoderm
Cdk5r1_chr11_12590__Gata4_chr14_5729	-	-	0	31	7_viscEndo
Cdk5r1_chr11_12590__Gata4_chr14_5729	-	-	0	13	6_blood_progenitor
Epas1_chr17_10063__Cdk5r1_chr11_12590	+	+	0.0208978	123	0_pluri
Epas1_chr17_10063__Cdk5r1_chr11_12590	+	+	0.0382978	29	8_ParEndo
Epas1_chr17_10063__Cdk5r1_chr11_12590	+	+	0	33	3_neuro_ectoderm
Epas1_chr17_10063__Cdk5r1_chr11_12590	+	+	0	26	1_epiblast
Epas1_chr17_10063__Cdk5r1_chr11_12590	+	+	0	12	4_surf_ecto
Epas1_chr17_10063__Cdk5r1_chr11_12590	+	+	0	17	5_mesoderm
Epas1_chr17_10063__Cdk5r1_chr11_12590	+	+	0	15	7_viscEndo
Epas1_chr17_10063__Cdk5r1_chr11_12590	+	+	0	4	6_blood_progenitor
Epas1_chr17_10063__Cdk5r1_chr11_12590	+	-	0	98	0_pluri
Epas1_chr17_10063__Cdk5r1_chr11_12590	+	-	0.830788	24	8_ParEndo
Epas1_chr17_10063__Cdk5r1_chr11_12590	+	-	0	20	3_neuro_ectoderm
Epas1_chr17_10063__Cdk5r1_chr11_12590	+	-	0	25	1_epiblast
Epas1_chr17_10063__Cdk5r1_chr11_12590	+	-	0	15	4_surf_ecto
Epas1_chr17_10063__Cdk5r1_chr11_12590	+	-	0	15	5_mesoderm
Epas1_chr17_10063__Cdk5r1_chr11_12590	+	-	0	20	7_viscEndo
Epas1_chr17_10063__Cdk5r1_chr11_12590	+	-	0	1	6_blood_progenitor
Epas1_chr17_10063__Cdk5r1_chr11_12590	-	+	0.0664244	131	0_pluri
Epas1_chr17_10063__Cdk5r1_chr11_12590	-	+	0.214104	26	8_ParEndo
Epas1_chr17_10063__Cdk5r1_chr11_12590	-	+	0	29	3_neuro_ectoderm
Epas1_chr17_10063__Cdk5r1_chr11_12590	-	+	0	39	1_epiblast
Epas1_chr17_10063__Cdk5r1_chr11_12590	-	+	0	25	4_surf_ecto
Epas1_chr17_10063__Cdk5r1_chr11_12590	-	+	0	11	5_mesoderm
Epas1_chr17_10063__Cdk5r1_chr11_12590	-	+	0	13	7_viscEndo
Epas1_chr17_10063__Cdk5r1_chr11_12590	-	+	0	3	6_blood_progenitor
Epas1_chr17_10063__Cdk5r1_chr11_12590	-	-	0.00353953	179	0_pluri
Epas1_chr17_10063__Cdk5r1_chr11_12590	-	-	0	34	8_ParEndo
Epas1_chr17_10063__Cdk5r1_chr11_12590	-	-	0	57	3_neuro_ectoderm
Epas1_chr17_10063__Cdk5r1_chr11_12590	-	-	0	27	1_epiblast
Epas1_chr17_10063__Cdk5r1_chr11_12590	-	-	0	37	4_surf_ecto
Epas1_chr17_10063__Cdk5r1_chr11_12590	-	-	0	30	5_mesoderm
Epas1_chr17_10063__Cdk5r1_chr11_12590	-	-	0	22	7_viscEndo
Epas1_chr17_10063__Cdk5r1_chr11_12590	-	-	0	8	6_blood_progenitor
Gata4_chr14_5729__Cdk5r1_chr11_12590	+	+	0.0249686	165	0_pluri
Gata4_chr14_5729__Cdk5r1_chr11_12590	+	+	0.0316125	43	8_ParEndo
Gata4_chr14_5729__Cdk5r1_chr11_12590	+	+	0	31	3_neuro_ectoderm
Gata4_chr14_5729__Cdk5r1_chr11_12590	+	+	0	26	1_epiblast
Gata4_chr14_5729__Cdk5r1_chr11_12590	+	+	0	28	4_surf_ecto
Gata4_chr14_5729__Cdk5r1_chr11_12590	+	+	0	26	5_mesoderm
Gata4_chr14_5729__Cdk5r1_chr11_12590	+	+	0.00844642	23	7_viscEndo
Gata4_chr14_5729__Cdk5r1_chr11_12590	+	+	0	8	6_blood_progenitor
Gata4_chr14_5729__Cdk5r1_chr11_12590	+	-	0.142169	42	0_pluri
Gata4_chr14_5729__Cdk5r1_chr11_12590	+	-	0	14	8_ParEndo
Gata4_chr14_5729__Cdk5r1_chr11_12590	+	-	0	1	3_neuro_ectoderm
Gata4_chr14_5729__Cdk5r1_chr11_12590	+	-	0	5	1_epiblast
Gata4_chr14_5729__Cdk5r1_chr11_12590	+	-	0	3	4_surf_ecto
Gata4_chr14_5729__Cdk5r1_chr11_12590	+	-	0	6	5_mesoderm
Gata4_chr14_5729__Cdk5r1_chr11_12590	+	-	0	2	7_viscEndo
Gata4_chr14_5729__Cdk5r1_chr11_12590	-	+	0.0350337	167	0_pluri
Gata4_chr14_5729__Cdk5r1_chr11_12590	-	+	0.770303	40	8_ParEndo
Gata4_chr14_5729__Cdk5r1_chr11_12590	-	+	0	36	3_neuro_ectoderm
Gata4_chr14_5729__Cdk5r1_chr11_12590	-	+	0	22	1_epiblast
Gata4_chr14_5729__Cdk5r1_chr11_12590	-	+	0	21	4_surf_ecto
Gata4_chr14_5729__Cdk5r1_chr11_12590	-	+	0	16	5_mesoderm
Gata4_chr14_5729__Cdk5r1_chr11_12590	-	+	0	12	7_viscEndo
Gata4_chr14_5729__Cdk5r1_chr11_12590	-	+	0	9	6_blood_progenitor
Gata4_chr14_5729__Cdk5r1_chr11_12590	-	-	0.0525437	23	0_pluri
Gata4_chr14_5729__Cdk5r1_chr11_12590	-	-	0	4	8_ParEndo
Gata4_chr14_5729__Cdk5r1_chr11_12590	-	-	0	6	3_neuro_ectoderm
Gata4_chr14_5729__Cdk5r1_chr11_12590	-	-	0	5	1_epiblast
Gata4_chr14_5729__Cdk5r1_chr11_12590	-	-	0	5	4_surf_ecto
Gata4_chr14_5729__Cdk5r1_chr11_12590	-	-	0	3	5_mesoderm
Gata4_chr14_5729__Cdk5r1_chr11_12590	-	-	0	5	7_viscEndo
Col5a1_chr2_2586__Sox2_chr3_2007	+	+	2.38031	403	0_pluri
Col5a1_chr2_2586__Sox2_chr3_2007	+	+	0	66	8_ParEndo
Col5a1_chr2_2586__Sox2_chr3_2007	+	+	0	85	3_neuro_ectoderm
Col5a1_chr2_2586__Sox2_chr3_2007	+	+	0.0633808	73	1_epiblast
Col5a1_chr2_2586__Sox2_chr3_2007	+	+	0	59	4_surf_ecto
Col5a1_chr2_2586__Sox2_chr3_2007	+	+	0	50	5_mesoderm
Col5a1_chr2_2586__Sox2_chr3_2007	+	+	0	71	7_viscEndo
Col5a1_chr2_2586__Sox2_chr3_2007	+	+	0.501305	15	6_blood_progenitor
Col5a1_chr2_2586__Sox2_chr3_2007	+	-	1.7911	525	0_pluri
Col5a1_chr2_2586__Sox2_chr3_2007	+	-	0.17661	101	8_ParEndo
Col5a1_chr2_2586__Sox2_chr3_2007	+	-	0	116	3_neuro_ectoderm
Col5a1_chr2_2586__Sox2_chr3_2007	+	-	0.303358	125	1_epiblast
Col5a1_chr2_2586__Sox2_chr3_2007	+	-	0.0138529	68	4_surf_ecto
Col5a1_chr2_2586__Sox2_chr3_2007	+	-	0	66	5_mesoderm
Col5a1_chr2_2586__Sox2_chr3_2007	+	-	0	71	7_viscEndo
Col5a1_chr2_2586__Sox2_chr3_2007	+	-	0	18	6_blood_progenitor
Col5a1_chr2_2586__Sox2_chr3_2007	-	+	0.302194	471	0_pluri
Col5a1_chr2_2586__Sox2_chr3_2007	-	+	0.216292	109	8_ParEndo
Col5a1_chr2_2586__Sox2_chr3_2007	-	+	0	118	3_neuro_ectoderm
Col5a1_chr2_2586__Sox2_chr3_2007	-	+	0	84	1_epiblast
Col5a1_chr2_2586__Sox2_chr3_2007	-	+	0	65	4_surf_ecto
Col5a1_chr2_2586__Sox2_chr3_2007	-	+	0	72	5_mesoderm
Col5a1_chr2_2586__Sox2_chr3_2007	-	+	0	59	7_viscEndo
Col5a1_chr2_2586__Sox2_chr3_2007	-	+	0	17	6_blood_progenitor
Col5a1_chr2_2586__Sox2_chr3_2007	-	-	0.137662	553	0_pluri
Col5a1_chr2_2586__Sox2_chr3_2007	-	-	0.0308665	142	8_ParEndo
Col5a1_chr2_2586__Sox2_chr3_2007	-	-	0	94	3_neuro_ectoderm
Col5a1_chr2_2586__Sox2_chr3_2007	-	-	0	93	1_epiblast
Col5a1_chr2_2586__Sox2_chr3_2007	-	-	0	65	4_surf_ecto
Col5a1_chr2_2586__Sox2_chr3_2007	-	-	0	83	5_mesoderm
Col5a1_chr2_2586__Sox2_chr3_2007	-	-	0.0117167	71	7_viscEndo
Col5a1_chr2_2586__Sox2_chr3_2007	-	-	0	24	6_blood_progenitor
Col5a1_chr2_2586__Sox2_chr3_2009	+	+	0.58463	532	0_pluri
Col5a1_chr2_2586__Sox2_chr3_2009	+	+	0.00981215	118	8_ParEndo
Col5a1_chr2_2586__Sox2_chr3_2009	+	+	0.0558147	117	3_neuro_ectoderm
Col5a1_chr2_2586__Sox2_chr3_2009	+	+	0.0368565	94	1_epiblast
Col5a1_chr2_2586__Sox2_chr3_2009	+	+	0	77	4_surf_ecto
Col5a1_chr2_2586__Sox2_chr3_2009	+	+	0	98	5_mesoderm
Col5a1_chr2_2586__Sox2_chr3_2009	+	+	0	80	7_viscEndo
Col5a1_chr2_2586__Sox2_chr3_2009	+	+	0	26	6_blood_progenitor
Col5a1_chr2_2586__Sox2_chr3_2009	+	-	0.907953	663	0_pluri
Col5a1_chr2_2586__Sox2_chr3_2009	+	-	0	170	8_ParEndo
Col5a1_chr2_2586__Sox2_chr3_2009	+	-	0.00530356	163	3_neuro_ectoderm
Col5a1_chr2_2586__Sox2_chr3_2009	+	-	0.0771556	102	1_epiblast
Col5a1_chr2_2586__Sox2_chr3_2009	+	-	0	91	4_surf_ecto
Col5a1_chr2_2586__Sox2_chr3_2009	+	-	0.0237957	88	5_mesoderm
Col5a1_chr2_2586__Sox2_chr3_2009	+	-	0	106	7_viscEndo
Col5a1_chr2_2586__Sox2_chr3_2009	+	-	0	26	6_blood_progenitor
Col5a1_chr2_2586__Sox2_chr3_2009	-	+	0.171836	388	0_pluri
Col5a1_chr2_2586__Sox2_chr3_2009	-	+	0.017787	81	8_ParEndo
Col5a1_chr2_2586__Sox2_chr3_2009	-	+	0	80	3_neuro_ectoderm
Col5a1_chr2_2586__Sox2_chr3_2009	-	+	0.0410138	57	1_epiblast
Col5a1_chr2_2586__Sox2_chr3_2009	-	+	0	51	4_surf_ecto
Col5a1_chr2_2586__Sox2_chr3_2009	-	+	0	46	5_mesoderm
Col5a1_chr2_2586__Sox2_chr3_2009	-	+	0	60	7_viscEndo
Col5a1_chr2_2586__Sox2_chr3_2009	-	+	0	13	6_blood_progenitor
Col5a1_chr2_2586__Sox2_chr3_2009	-	-	0.106749	407	0_pluri
Col5a1_chr2_2586__Sox2_chr3_2009	-	-	0.0842549	79	8_ParEndo
Col5a1_chr2_2586__Sox2_chr3_2009	-	-	0	99	3_neuro_ectoderm
Col5a1_chr2_2586__Sox2_chr3_2009	-	-	0	61	1_epiblast
Col5a1_chr2_2586__Sox2_chr3_2009	-	-	0	44	4_surf_ecto
Col5a1_chr2_2586__Sox2_chr3_2009	-	-	0	65	5_mesoderm
Col5a1_chr2_2586__Sox2_chr3_2009	-	-	0.022426	51	7_viscEndo
Col5a1_chr2_2586__Sox2_chr3_2009	-	-	0	17	6_blood_progenitor
Sox2_chr3_2007__Col5a1_chr2_2586	+	+	0.140686	655	0_pluri
Sox2_chr3_2007__Col5a1_chr2_2586	+	+	0	178	8_ParEndo
Sox2_chr3_2007__Col5a1_chr2_2586	+	+	0	106	3_neuro_ectoderm
Sox2_chr3_2007__Col5a1_chr2_2586	+	+	0.0378628	143	1_epiblast
Sox2_chr3_2007__Col5a1_chr2_2586	+	+	0	85	4_surf_ecto
Sox2_chr3_2007__Col5a1_chr2_2586	+	+	0.0139996	98	5_mesoderm
Sox2_chr3_2007__Col5a1_chr2_2586	+	+	0	86	7_viscEndo
Sox2_chr3_2007__Col5a1_chr2_2586	+	+	0	22	6_blood_progenitor
Sox2_chr3_2007__Col5a1_chr2_2586	+	-	0.0359326	659	0_pluri
Sox2_chr3_2007__Col5a1_chr2_2586	+	-	0.0257193	198	8_ParEndo
Sox2_chr3_2007__Col5a1_chr2_2586	+	-	0	138	3_neuro_ectoderm
Sox2_chr3_2007__Col5a1_chr2_2586	+	-	0	123	1_epiblast
Sox2_chr3_2007__Col5a1_chr2_2586	+	-	0	98	4_surf_ecto
Sox2_chr3_2007__Col5a1_chr2_2586	+	-	0	86	5_mesoderm
Sox2_chr3_2007__Col5a1_chr2_2586	+	-	0	54	7_viscEndo
Sox2_chr3_2007__Col5a1_chr2_2586	+	-	0	22	6_blood_progenitor
Sox2_chr3_2007__Col5a1_chr2_2586	-	+	0.108109	607	0_pluri
Sox2_chr3_2007__Col5a1_chr2_2586	-	+	0.0169675	181	8_ParEndo
Sox2_chr3_2007__Col5a1_chr2_2586	-	+	0.00502715	126	3_neuro_ectoderm
Sox2_chr3_2007__Col5a1_chr2_2586	-	+	0.0185799	133	1_epiblast
Sox2_chr3_2007__Col5a1_chr2_2586	-	+	0	82	4_surf_ecto
Sox2_chr3_2007__Col5a1_chr2_2586	-	+	0.0966525	84	5_mesoderm
Sox2_chr3_2007__Col5a1_chr2_2586	-	+	0	84	7_viscEndo
Sox2_chr3_2007__Col5a1_chr2_2586	-	+	0	25	6_blood_progenitor
Sox2_chr3_2007__Col5a1_chr2_2586	-	-	0.0678725	625	0_pluri
Sox2_chr3_2007__Col5a1_chr2_2586	-	-	0	207	8_ParEndo
Sox2_chr3_2007__Col5a1_chr2_2586	-	-	0	123	3_neuro_ectoderm
Sox2_chr3_2007__Col5a1_chr2_2586	-	-	0	132	1_epiblast
Sox2_chr3_2007__Col5a1_chr2_2586	-	-	0	64	4_surf_ecto
Sox2_chr3_2007__Col5a1_chr2_2586	-	-	0	97	5_mesoderm
Sox2_chr3_2007__Col5a1_chr2_2586	-	-	0	86	7_viscEndo
Sox2_chr3_2007__Col5a1_chr2_2586	-	-	0	20	6_blood_progenitor
Sox2_chr3_2009__Col5a1_chr2_2586	+	+	0.055796	630	0_pluri
Sox2_chr3_2009__Col5a1_chr2_2586	+	+	0.0120125	147	8_ParEndo
Sox2_chr3_2009__Col5a1_chr2_2586	+	+	0	103	3_neuro_ectoderm
Sox2_chr3_2009__Col5a1_chr2_2586	+	+	0.0114905	113	1_epiblast
Sox2_chr3_2009__Col5a1_chr2_2586	+	+	0	75	4_surf_ecto
Sox2_chr3_2009__Col5a1_chr2_2586	+	+	0	75	5_mesoderm
Sox2_chr3_2009__Col5a1_chr2_2586	+	+	0	59	7_viscEndo
Sox2_chr3_2009__Col5a1_chr2_2586	+	+	0	15	6_blood_progenitor
Sox2_chr3_2009__Col5a1_chr2_2586	+	-	0.0216605	439	0_pluri
Sox2_chr3_2009__Col5a1_chr2_2586	+	-	0	94	8_ParEndo
Sox2_chr3_2009__Col5a1_chr2_2586	+	-	0	81	3_neuro_ectoderm
Sox2_chr3_2009__Col5a1_chr2_2586	+	-	0	84	1_epiblast
Sox2_chr3_2009__Col5a1_chr2_2586	+	-	0	51	4_surf_ecto
Sox2_chr3_2009__Col5a1_chr2_2586	+	-	0	61	5_mesoderm
Sox2_chr3_2009__Col5a1_chr2_2586	+	-	0	51	7_viscEndo
Sox2_chr3_2009__Col5a1_chr2_2586	+	-	0	7	6_blood_progenitor
Sox2_chr3_2009__Col5a1_chr2_2586	-	+	0.0558272	608	0_pluri
Sox2_chr3_2009__Col5a1_chr2_2586	-	+	0	146	8_ParEndo
Sox2_chr3_2009__Col5a1_chr2_2586	-	+	0	134	3_neuro_ectoderm
Sox2_chr3_2009__Col5a1_chr2_2586	-	+	0.017529	114	1_epiblast
Sox2_chr3_2009__Col5a1_chr2_2586	-	+	0.0113053	84	4_surf_ecto
Sox2_chr3_2009__Col5a1_chr2_2586	-	+	0.0307268	88	5_mesoderm
Sox2_chr3_2009__Col5a1_chr2_2586	-	+	0	90	7_viscEndo
Sox2_chr3_2009__Col5a1_chr2_2586	-	+	0	22	6_blood_progenitor
Sox2_chr3_2009__Col5a1_chr2_2586	-	-	0.022402	494	0_pluri
Sox2_chr3_2009__Col5a1_chr2_2586	-	-	0	160	8_ParEndo
Sox2_chr3_2009__Col5a1_chr2_2586	-	-	0	100	3_neuro_ectoderm
Sox2_chr3_2009__Col5a1_chr2_2586	-	-	0.0148915	100	1_epiblast
Sox2_chr3_2009__Col5a1_chr2_2586	-	-	0	60	4_surf_ecto
Sox2_chr3_2009__Col5a1_chr2_2586	-	-	0	82	5_mesoderm
Sox2_chr3_2009__Col5a1_chr2_2586	-	-	0.0204664	96	7_viscEndo
Sox2_chr3_2009__Col5a1_chr2_2586	-	-	0	14	6_blood_progenitor
Epas1_chr17_10063__Sox2_chr3_2007	+	+	2.93711	232	0_pluri
Epas1_chr17_10063__Sox2_chr3_2007	+	+	1.38264	50	8_ParEndo
Epas1_chr17_10063__Sox2_chr3_2007	+	+	0	42	3_neuro_ectoderm
Epas1_chr17_10063__Sox2_chr3_2007	+	+	0.104263	65	1_epiblast
Epas1_chr17_10063__Sox2_chr3_2007	+	+	0	37	4_surf_ecto
Epas1_chr17_10063__Sox2_chr3_2007	+	+	0	27	5_mesoderm
Epas1_chr17_10063__Sox2_chr3_2007	+	+	0	26	7_viscEndo
Epas1_chr17_10063__Sox2_chr3_2007	+	+	0	7	6_blood_progenitor
Epas1_chr17_10063__Sox2_chr3_2007	+	-	1.20807	395	0_pluri
Epas1_chr17_10063__Sox2_chr3_2007	+	-	0.0564004	85	8_ParEndo
Epas1_chr17_10063__Sox2_chr3_2007	+	-	0.0177846	97	3_neuro_ectoderm
Epas1_chr17_10063__Sox2_chr3_2007	+	-	0.0552813	77	1_epiblast
Epas1_chr17_10063__Sox2_chr3_2007	+	-	0	57	4_surf_ecto
Epas1_chr17_10063__Sox2_chr3_2007	+	-	0	64	5_mesoderm
Epas1_chr17_10063__Sox2_chr3_2007	+	-	0	42	7_viscEndo
Epas1_chr17_10063__Sox2_chr3_2007	+	-	0	19	6_blood_progenitor
Epas1_chr17_10063__Sox2_chr3_2007	-	+	0.288622	250	0_pluri
Epas1_chr17_10063__Sox2_chr3_2007	-	+	0.191683	55	8_ParEndo
Epas1_chr17_10063__Sox2_chr3_2007	-	+	0	41	3_neuro_ectoderm
Epas1_chr17_10063__Sox2_chr3_2007	-	+	0	44	1_epiblast
Epas1_chr17_10063__Sox2_chr3_2007	-	+	0	35	4_surf_ecto
Epas1_chr17_10063__Sox2_chr3_2007	-	+	0	40	5_mesoderm
Epas1_chr17_10063__Sox2_chr3_2007	-	+	0.186876	36	7_viscEndo
Epas1_chr17_10063__Sox2_chr3_2007	-	+	0	10	6_blood_progenitor
Epas1_chr17_10063__Sox2_chr3_2007	-	-	0.166754	511	0_pluri
Epas1_chr17_10063__Sox2_chr3_2007	-	-	0.0208745	102	8_ParEndo
Epas1_chr17_10063__Sox2_chr3_2007	-	-	0	74	3_neuro_ectoderm
Epas1_chr17_10063__Sox2_chr3_2007	-	-	0	97	1_epiblast
Epas1_chr17_10063__Sox2_chr3_2007	-	-	0	58	4_surf_ecto
Epas1_chr17_10063__Sox2_chr3_2007	-	-	0	47	5_mesoderm
Epas1_chr17_10063__Sox2_chr3_2007	-	-	0	50	7_viscEndo
Epas1_chr17_10063__Sox2_chr3_2007	-	-	0	22	6_blood_progenitor
Epas1_chr17_10063__Sox2_chr3_2009	+	+	1.65526	302	0_pluri
Epas1_chr17_10063__Sox2_chr3_2009	+	+	1.14242	91	8_ParEndo
Epas1_chr17_10063__Sox2_chr3_2009	+	+	0	61	3_neuro_ectoderm
Epas1_chr17_10063__Sox2_chr3_2009	+	+	0	46	1_epiblast
Epas1_chr17_10063__Sox2_chr3_2009	+	+	0.0345246	39	4_surf_ecto
Epas1_chr17_10063__Sox2_chr3_2009	+	+	0	38	5_mesoderm
Epas1_chr17_10063__Sox2_chr3_2009	+	+	0.0621646	40	7_viscEndo
Epas1_chr17_10063__Sox2_chr3_2009	+	+	0	4	6_blood_progenitor
Epas1_chr17_10063__Sox2_chr3_2009	+	-	0.845272	330	0_pluri
Epas1_chr17_10063__Sox2_chr3_2009	+	-	0.170657	126	8_ParEndo
Epas1_chr17_10063__Sox2_chr3_2009	+	-	0	62	3_neuro_ectoderm
Epas1_chr17_10063__Sox2_chr3_2009	+	-	0.0496692	68	1_epiblast
Epas1_chr17_10063__Sox2_chr3_2009	+	-	0	44	4_surf_ecto
Epas1_chr17_10063__Sox2_chr3_2009	+	-	0	52	5_mesoderm
Epas1_chr17_10063__Sox2_chr3_2009	+	-	0	54	7_viscEndo
Epas1_chr17_10063__Sox2_chr3_2009	+	-	0	14	6_blood_progenitor
Epas1_chr17_10063__Sox2_chr3_2009	-	+	0.288872	309	0_pluri
Epas1_chr17_10063__Sox2_chr3_2009	-	+	0.245634	89	8_ParEndo
Epas1_chr17_10063__Sox2_chr3_2009	-	+	0	62	3_neuro_ectoderm
Epas1_chr17_10063__Sox2_chr3_2009	-	+	0.0413189	73	1_epiblast
Epas1_chr17_10063__Sox2_chr3_2009	-	+	0.167111	39	4_surf_ecto
Epas1_chr17_10063__Sox2_chr3_2009	-	+	0	40	5_mesoderm
Epas1_chr17_10063__Sox2_chr3_2009	-	+	0.141557	23	7_viscEndo
Epas1_chr17_10063__Sox2_chr3_2009	-	+	0	15	6_blood_progenitor
Epas1_chr17_10063__Sox2_chr3_2009	-	-	0.195776	359	0_pluri
Epas1_chr17_10063__Sox2_chr3_2009	-	-	0	88	8_ParEndo
Epas1_chr17_10063__Sox2_chr3_2009	-	-	0	65	3_neuro_ectoderm
Epas1_chr17_10063__Sox2_chr3_2009	-	-	0.0194865	72	1_epiblast
Epas1_chr17_10063__Sox2_chr3_2009	-	-	0	58	4_surf_ecto
Epas1_chr17_10063__Sox2_chr3_2009	-	-	0	53	5_mesoderm
Epas1_chr17_10063__Sox2_chr3_2009	-	-	0	50	7_viscEndo
Epas1_chr17_10063__Sox2_chr3_2009	-	-	0	8	6_blood_progenitor
Gata4_chr14_5729__Sox2_chr3_2007	+	+	2.09401	436	0_pluri
Gata4_chr14_5729__Sox2_chr3_2007	+	+	1.3122	140	8_ParEndo
Gata4_chr14_5729__Sox2_chr3_2007	+	+	0	96	3_neuro_ectoderm
Gata4_chr14_5729__Sox2_chr3_2007	+	+	0.170605	94	1_epiblast
Gata4_chr14_5729__Sox2_chr3_2007	+	+	0	68	4_surf_ecto
Gata4_chr14_5729__Sox2_chr3_2007	+	+	0	63	5_mesoderm
Gata4_chr14_5729__Sox2_chr3_2007	+	+	0.182631	65	7_viscEndo
Gata4_chr14_5729__Sox2_chr3_2007	+	+	0	18	6_blood_progenitor
Gata4_chr14_5729__Sox2_chr3_2007	+	-	0.322599	46	0_pluri
Gata4_chr14_5729__Sox2_chr3_2007	+	-	16.0567	5	8_ParEndo
Gata4_chr14_5729__Sox2_chr3_2007	+	-	0	3	3_neuro_ectoderm
Gata4_chr14_5729__Sox2_chr3_2007	+	-	0	7	1_epiblast
Gata4_chr14_5729__Sox2_chr3_2007	+	-	0	1	4_surf_ecto
Gata4_chr14_5729__Sox2_chr3_2007	+	-	0	5	5_mesoderm
Gata4_chr14_5729__Sox2_chr3_2007	+	-	0	2	7_viscEndo
Gata4_chr14_5729__Sox2_chr3_2007	-	+	0.475076	478	0_pluri
Gata4_chr14_5729__Sox2_chr3_2007	-	+	0.291544	136	8_ParEndo
Gata4_chr14_5729__Sox2_chr3_2007	-	+	0	114	3_neuro_ectoderm
Gata4_chr14_5729__Sox2_chr3_2007	-	+	0.150348	88	1_epiblast
Gata4_chr14_5729__Sox2_chr3_2007	-	+	0	64	4_surf_ecto
Gata4_chr14_5729__Sox2_chr3_2007	-	+	0	45	5_mesoderm
Gata4_chr14_5729__Sox2_chr3_2007	-	+	0	66	7_viscEndo
Gata4_chr14_5729__Sox2_chr3_2007	-	+	0	12	6_blood_progenitor
Gata4_chr14_5729__Sox2_chr3_2007	-	-	0.185968	73	0_pluri
Gata4_chr14_5729__Sox2_chr3_2007	-	-	0.515992	17	8_ParEndo
Gata4_chr14_5729__Sox2_chr3_2007	-	-	0	14	3_neuro_ectoderm
Gata4_chr14_5729__Sox2_chr3_2007	-	-	0	21	1_epiblast
Gata4_chr14_5729__Sox2_chr3_2007	-	-	0	4	4_surf_ecto
Gata4_chr14_5729__Sox2_chr3_2007	-	-	0	2	5_mesoderm
Gata4_chr14_5729__Sox2_chr3_2007	-	-	0	8	7_viscEndo
Gata4_chr14_5729__Sox2_chr3_2007	-	-	0	2	6_blood_progenitor
Gata4_chr14_5729__Sox2_chr3_2009	+	+	1.52699	474	0_pluri
Gata4_chr14_5729__Sox2_chr3_2009	+	+	0.502802	90	8_ParEndo
Gata4_chr14_5729__Sox2_chr3_2009	+	+	0	113	3_neuro_ectoderm
Gata4_chr14_5729__Sox2_chr3_2009	+	+	0.212356	84	1_epiblast
Gata4_chr14_5729__Sox2_chr3_2009	+	+	0	86	4_surf_ecto
Gata4_chr14_5729__Sox2_chr3_2009	+	+	0	64	5_mesoderm
Gata4_chr14_5729__Sox2_chr3_2009	+	+	0	59	7_viscEndo
Gata4_chr14_5729__Sox2_chr3_2009	+	+	0	21	6_blood_progenitor
Gata4_chr14_5729__Sox2_chr3_2009	+	-	1.06991	36	0_pluri
Gata4_chr14_5729__Sox2_chr3_2009	+	-	0	2	8_ParEndo
Gata4_chr14_5729__Sox2_chr3_2009	+	-	0	13	3_neuro_ectoderm
Gata4_chr14_5729__Sox2_chr3_2009	+	-	0.654694	10	1_epiblast
Gata4_chr14_5729__Sox2_chr3_2009	+	-	0	6	4_surf_ecto
Gata4_chr14_5729__Sox2_chr3_2009	+	-	0	9	5_mesoderm
Gata4_chr14_5729__Sox2_chr3_2009	+	-	0	7	7_viscEndo
Gata4_chr14_5729__Sox2_chr3_2009	+	-	0	1	6_blood_progenitor
Gata4_chr14_5729__Sox2_chr3_2009	-	+	0.370014	291	0_pluri
Gata4_chr14_5729__Sox2_chr3_2009	-	+	0.400494	83	8_ParEndo
Gata4_chr14_5729__Sox2_chr3_2009	-	+	0	58	3_neuro_ectoderm
Gata4_chr14_5729__Sox2_chr3_2009	-	+	0.0607913	56	1_epiblast
Gata4_chr14_5729__Sox2_chr3_2009	-	+	0	36	4_surf_ecto
Gata4_chr14_5729__Sox2_chr3_2009	-	+	0	48	5_mesoderm
Gata4_chr14_5729__Sox2_chr3_2009	-	+	0	48	7_viscEndo
Gata4_chr14_5729__Sox2_chr3_2009	-	+	0	9	6_blood_progenitor
Gata4_chr14_5729__Sox2_chr3_2009	-	-	0	19	0_pluri
Gata4_chr14_5729__Sox2_chr3_2009	-	-	0	1	8_ParEndo
Gata4_chr14_5729__Sox2_chr3_2009	-	-	0	2	3_neuro_ectoderm
Gata4_chr14_5729__Sox2_chr3_2009	-	-	0	3	1_epiblast
Gata4_chr14_5729__Sox2_chr3_2009	-	-	0	3	4_surf_ecto
Gata4_chr14_5729__Sox2_chr3_2009	-	-	0	4	5_mesoderm
Gata4_chr14_5729__Sox2_chr3_2009	-	-	0	1	7_viscEndo
Gata4_chr14_5729__Sox2_chr3_2009	-	-	0	1	6_blood_progenitor
Sox2_chr3_2007__Epas1_chr17_10063	+	+	0.250577	391	0_pluri
Sox2_chr3_2007__Epas1_chr17_10063	+	+	9.71999	120	8_ParEndo
Sox2_chr3_2007__Epas1_chr17_10063	+	+	0.0326402	85	3_neuro_ectoderm
Sox2_chr3_2007__Epas1_chr17_10063	+	+	0.130672	78	1_epiblast
Sox2_chr3_2007__Epas1_chr17_10063	+	+	0	55	4_surf_ecto
Sox2_chr3_2007__Epas1_chr17_10063	+	+	0	68	5_mesoderm
Sox2_chr3_2007__Epas1_chr17_10063	+	+	0.151437	44	7_viscEndo
Sox2_chr3_2007__Epas1_chr17_10063	+	+	0	12	6_blood_progenitor
Sox2_chr3_2007__Epas1_chr17_10063	+	-	0.431944	488	0_pluri
Sox2_chr3_2007__Epas1_chr17_10063	+	-	3.80493	162	8_ParEndo
Sox2_chr3_2007__Epas1_chr17_10063	+	-	0	87	3_neuro_ectoderm
Sox2_chr3_2007__Epas1_chr17_10063	+	-	0.179715	90	1_epiblast
Sox2_chr3_2007__Epas1_chr17_10063	+	-	0	51	4_surf_ecto
Sox2_chr3_2007__Epas1_chr17_10063	+	-	0	59	5_mesoderm
Sox2_chr3_2007__Epas1_chr17_10063	+	-	0.546286	72	7_viscEndo
Sox2_chr3_2007__Epas1_chr17_10063	+	-	0	23	6_blood_progenitor
Sox2_chr3_2007__Epas1_chr17_10063	-	+	0.167984	509	0_pluri
Sox2_chr3_2007__Epas1_chr17_10063	-	+	1.08608	117	8_ParEndo
Sox2_chr3_2007__Epas1_chr17_10063	-	+	0.0112571	95	3_neuro_ectoderm
Sox2_chr3_2007__Epas1_chr17_10063	-	+	0.0130067	99	1_epiblast
Sox2_chr3_2007__Epas1_chr17_10063	-	+	0	66	4_surf_ecto
Sox2_chr3_2007__Epas1_chr17_10063	-	+	0	53	5_mesoderm
Sox2_chr3_2007__Epas1_chr17_10063	-	+	0	80	7_viscEndo
Sox2_chr3_2007__Epas1_chr17_10063	-	+	0	18	6_blood_progenitor
Sox2_chr3_2007__Epas1_chr17_10063	-	-	0.0737338	466	0_pluri
Sox2_chr3_2007__Epas1_chr17_10063	-	-	0.452458	97	8_ParEndo
Sox2_chr3_2007__Epas1_chr17_10063	-	-	0	99	3_neuro_ectoderm
Sox2_chr3_2007__Epas1_chr17_10063	-	-	0.00987269	89	1_epiblast
Sox2_chr3_2007__Epas1_chr17_10063	-	-	0	59	4_surf_ecto
Sox2_chr3_2007__Epas1_chr17_10063	-	-	0	53	5_mesoderm
Sox2_chr3_2007__Epas1_chr17_10063	-	-	0.0555306	62	7_viscEndo
Sox2_chr3_2007__Epas1_chr17_10063	-	-	0	24	6_blood_progenitor
Sox2_chr3_2009__Epas1_chr17_10063	+	+	0.151448	290	0_pluri
Sox2_chr3_2009__Epas1_chr17_10063	+	+	9.43811	80	8_ParEndo
Sox2_chr3_2009__Epas1_chr17_10063	+	+	0	61	3_neuro_ectoderm
Sox2_chr3_2009__Epas1_chr17_10063	+	+	0.0258501	63	1_epiblast
Sox2_chr3_2009__Epas1_chr17_10063	+	+	0	62	4_surf_ecto
Sox2_chr3_2009__Epas1_chr17_10063	+	+	0	35	5_mesoderm
Sox2_chr3_2009__Epas1_chr17_10063	+	+	0	41	7_viscEndo
Sox2_chr3_2009__Epas1_chr17_10063	+	+	0	13	6_blood_progenitor
Sox2_chr3_2009__Epas1_chr17_10063	+	-	0.0595393	322	0_pluri
Sox2_chr3_2009__Epas1_chr17_10063	+	-	15.1587	62	8_ParEndo
Sox2_chr3_2009__Epas1_chr17_10063	+	-	0	88	3_neuro_ectoderm
Sox2_chr3_2009__Epas1_chr17_10063	+	-	0	57	1_epiblast
Sox2_chr3_2009__Epas1_chr17_10063	+	-	0	43	4_surf_ecto
Sox2_chr3_2009__Epas1_chr17_10063	+	-	0	50	5_mesoderm
Sox2_chr3_2009__Epas1_chr17_10063	+	-	0.283388	52	7_viscEndo
Sox2_chr3_2009__Epas1_chr17_10063	+	-	0	15	6_blood_progenitor
Sox2_chr3_2009__Epas1_chr17_10063	-	+	0.0717383	422	0_pluri
Sox2_chr3_2009__Epas1_chr17_10063	-	+	1.91565	110	8_ParEndo
Sox2_chr3_2009__Epas1_chr17_10063	-	+	0	79	3_neuro_ectoderm
Sox2_chr3_2009__Epas1_chr17_10063	-	+	0.0165091	85	1_epiblast
Sox2_chr3_2009__Epas1_chr17_10063	-	+	0	65	4_surf_ecto
Sox2_chr3_2009__Epas1_chr17_10063	-	+	0	59	5_mesoderm
Sox2_chr3_2009__Epas1_chr17_10063	-	+	0.32493	35	7_viscEndo
Sox2_chr3_2009__Epas1_chr17_10063	-	+	0	7	6_blood_progenitor
Sox2_chr3_2009__Epas1_chr17_10063	-	-	0.0212885	272	0_pluri
Sox2_chr3_2009__Epas1_chr17_10063	-	-	0.127093	73	8_ParEndo
Sox2_chr3_2009__Epas1_chr17_10063	-	-	0	51	3_neuro_ectoderm
Sox2_chr3_2009__Epas1_chr17_10063	-	-	0	41	1_epiblast
Sox2_chr3_2009__Epas1_chr17_10063	-	-	0	45	4_surf_ecto
Sox2_chr3_2009__Epas1_chr17_10063	-	-	0	41	5_mesoderm
Sox2_chr3_2009__Epas1_chr17_10063	-	-	0.0988995	57	7_viscEndo
Sox2_chr3_2009__Epas1_chr17_10063	-	-	0	15	6_blood_progenitor
Sox2_chr3_2007__Gata4_chr14_5729	+	+	0.153442	492	0_pluri
Sox2_chr3_2007__Gata4_chr14_5729	+	+	0.909222	99	8_ParEndo
Sox2_chr3_2007__Gata4_chr14_5729	+	+	0	110	3_neuro_ectoderm
Sox2_chr3_2007__Gata4_chr14_5729	+	+	0.00984158	93	1_epiblast
Sox2_chr3_2007__Gata4_chr14_5729	+	+	0	91	4_surf_ecto
Sox2_chr3_2007__Gata4_chr14_5729	+	+	0	63	5_mesoderm
Sox2_chr3_2007__Gata4_chr14_5729	+	+	0.136141	81	7_viscEndo
Sox2_chr3_2007__Gata4_chr14_5729	+	+	0	10	6_blood_progenitor
Sox2_chr3_2007__Gata4_chr14_5729	+	-	0.105146	460	0_pluri
Sox2_chr3_2007__Gata4_chr14_5729	+	-	1.73892	99	8_ParEndo
Sox2_chr3_2007__Gata4_chr14_5729	+	-	0	143	3_neuro_ectoderm
Sox2_chr3_2007__Gata4_chr14_5729	+	-	0.0140876	101	1_epiblast
Sox2_chr3_2007__Gata4_chr14_5729	+	-	0	83	4_surf_ecto
Sox2_chr3_2007__Gata4_chr14_5729	+	-	0	83	5_mesoderm
Sox2_chr3_2007__Gata4_chr14_5729	+	-	0	72	7_viscEndo
Sox2_chr3_2007__Gata4_chr14_5729	+	-	0	26	6_blood_progenitor
Sox2_chr3_2007__Gata4_chr14_5729	-	+	0.186598	557	0_pluri
Sox2_chr3_2007__Gata4_chr14_5729	-	+	7.14085	127	8_ParEndo
Sox2_chr3_2007__Gata4_chr14_5729	-	+	0	113	3_neuro_ectoderm
Sox2_chr3_2007__Gata4_chr14_5729	-	+	0.0260876	128	1_epiblast
Sox2_chr3_2007__Gata4_chr14_5729	-	+	0	83	4_surf_ecto
Sox2_chr3_2007__Gata4_chr14_5729	-	+	0	88	5_mesoderm
Sox2_chr3_2007__Gata4_chr14_5729	-	+	0	65	7_viscEndo
Sox2_chr3_2007__Gata4_chr14_5729	-	+	0.0650647	27	6_blood_progenitor
Sox2_chr3_2007__Gata4_chr14_5729	-	-	0.102056	551	0_pluri
Sox2_chr3_2007__Gata4_chr14_5729	-	-	4.15198	126	8_ParEndo
Sox2_chr3_2007__Gata4_chr14_5729	-	-	0	93	3_neuro_ectoderm
Sox2_chr3_2007__Gata4_chr14_5729	-	-	0.0121916	99	1_epiblast
Sox2_chr3_2007__Gata4_chr14_5729	-	-	0	100	4_surf_ecto
Sox2_chr3_2007__Gata4_chr14_5729	-	-	0	50	5_mesoderm
Sox2_chr3_2007__Gata4_chr14_5729	-	-	0	62	7_viscEndo
Sox2_chr3_2007__Gata4_chr14_5729	-	-	0	18	6_blood_progenitor
Sox2_chr3_2009__Gata4_chr14_5729	+	+	0.184322	444	0_pluri
Sox2_chr3_2009__Gata4_chr14_5729	+	+	1.97294	91	8_ParEndo
Sox2_chr3_2009__Gata4_chr14_5729	+	+	0	94	3_neuro_ectoderm
Sox2_chr3_2009__Gata4_chr14_5729	+	+	0	77	1_epiblast
Sox2_chr3_2009__Gata4_chr14_5729	+	+	0	51	4_surf_ecto
Sox2_chr3_2009__Gata4_chr14_5729	+	+	0	55	5_mesoderm
Sox2_chr3_2009__Gata4_chr14_5729	+	+	0	60	7_viscEndo
Sox2_chr3_2009__Gata4_chr14_5729	+	+	0	8	6_blood_progenitor
Sox2_chr3_2009__Gata4_chr14_5729	+	-	0.106071	343	0_pluri
Sox2_chr3_2009__Gata4_chr14_5729	+	-	5.17234	84	8_ParEndo
Sox2_chr3_2009__Gata4_chr14_5729	+	-	0	53	3_neuro_ectoderm
Sox2_chr3_2009__Gata4_chr14_5729	+	-	0	85	1_epiblast
Sox2_chr3_2009__Gata4_chr14_5729	+	-	0	43	4_surf_ecto
Sox2_chr3_2009__Gata4_chr14_5729	+	-	0	35	5_mesoderm
Sox2_chr3_2009__Gata4_chr14_5729	+	-	0.236768	59	7_viscEndo
Sox2_chr3_2009__Gata4_chr14_5729	+	-	0	13	6_blood_progenitor
Sox2_chr3_2009__Gata4_chr14_5729	-	+	0.105841	482	0_pluri
Sox2_chr3_2009__Gata4_chr14_5729	-	+	3.56676	98	8_ParEndo
Sox2_chr3_2009__Gata4_chr14_5729	-	+	0	90	3_neuro_ectoderm
Sox2_chr3_2009__Gata4_chr14_5729	-	+	0	89	1_epiblast
Sox2_chr3_2009__Gata4_chr14_5729	-	+	0	83	4_surf_ecto
Sox2_chr3_2009__Gata4_chr14_5729	-	+	0	71	5_mesoderm
Sox2_chr3_2009__Gata4_chr14_5729	-	+	0	52	7_viscEndo
Sox2_chr3_2009__Gata4_chr14_5729	-	+	0	21	6_blood_progenitor
Sox2_chr3_2009__Gata4_chr14_5729	-	-	0.0489958	518	0_pluri
Sox2_chr3_2009__Gata4_chr14_5729	-	-	3.00933	120	8_ParEndo
Sox2_chr3_2009__Gata4_chr14_5729	-	-	0	102	3_neuro_ectoderm
Sox2_chr3_2009__Gata4_chr14_5729	-	-	0.0290735	88	1_epiblast
Sox2_chr3_2009__Gata4_chr14_5729	-	-	0	74	4_surf_ecto
Sox2_chr3_2009__Gata4_chr14_5729	-	-	0	71	5_mesoderm
Sox2_chr3_2009__Gata4_chr14_5729	-	-	0	77	7_viscEndo
Sox2_chr3_2009__Gata4_chr14_5729	-	-	0	13	6_blood_progenitor

## Sheet: paired_CRE
Quantification of enhancer activity from scQer in mEBs for paired CRE per cluster/cell type. column 1: paired CRE identity column 2: median CRE activity across replicates (for each replicate, the mean activity is taken as the mean normalized mBC UMI across all detections). column 3: number of detections per CRE per cell type column 4: cluster from scRNA-seq over signal is averaged over.
CRE_L__CRE_R	median_mBC_UMI_across_reps	cluster_id	number_detected_reporters
Cdk5r1_chr11_12590__Col5a1_chr2_2586	0.00575487	0_pluri	1228
Cdk5r1_chr11_12590__Col5a1_chr2_2586	0	8_ParEndo	332
Cdk5r1_chr11_12590__Col5a1_chr2_2586	0	3_neuro_ectoderm	276
Cdk5r1_chr11_12590__Col5a1_chr2_2586	0	1_epiblast	213
Cdk5r1_chr11_12590__Col5a1_chr2_2586	0	4_surf_ecto	169
Cdk5r1_chr11_12590__Col5a1_chr2_2586	0	5_mesoderm	190
Cdk5r1_chr11_12590__Col5a1_chr2_2586	0	7_viscEndo	180
Cdk5r1_chr11_12590__Col5a1_chr2_2586	0	6_blood_progenitor	51
Col5a1_chr2_2586__Cdk5r1_chr11_12590	0.00377313	0_pluri	803
Col5a1_chr2_2586__Cdk5r1_chr11_12590	0	8_ParEndo	185
Col5a1_chr2_2586__Cdk5r1_chr11_12590	0	3_neuro_ectoderm	144
Col5a1_chr2_2586__Cdk5r1_chr11_12590	0	1_epiblast	144
Col5a1_chr2_2586__Cdk5r1_chr11_12590	0	4_surf_ecto	111
Col5a1_chr2_2586__Cdk5r1_chr11_12590	0	5_mesoderm	108
Col5a1_chr2_2586__Cdk5r1_chr11_12590	0	7_viscEndo	119
Col5a1_chr2_2586__Cdk5r1_chr11_12590	0	6_blood_progenitor	32
Cdk5r1_chr11_12590__Epas1_chr17_10063	0.0329905	0_pluri	969
Cdk5r1_chr11_12590__Epas1_chr17_10063	1.27496	8_ParEndo	275
Cdk5r1_chr11_12590__Epas1_chr17_10063	0	3_neuro_ectoderm	159
Cdk5r1_chr11_12590__Epas1_chr17_10063	0	1_epiblast	179
Cdk5r1_chr11_12590__Epas1_chr17_10063	0	4_surf_ecto	151
Cdk5r1_chr11_12590__Epas1_chr17_10063	0	5_mesoderm	136
Cdk5r1_chr11_12590__Epas1_chr17_10063	0	7_viscEndo	135
Cdk5r1_chr11_12590__Epas1_chr17_10063	0	6_blood_progenitor	33
Cdk5r1_chr11_12590__Gata4_chr14_5729	0.0222545	0_pluri	1175
Cdk5r1_chr11_12590__Gata4_chr14_5729	10.0125	8_ParEndo	341
Cdk5r1_chr11_12590__Gata4_chr14_5729	0	3_neuro_ectoderm	242
Cdk5r1_chr11_12590__Gata4_chr14_5729	0	1_epiblast	223
Cdk5r1_chr11_12590__Gata4_chr14_5729	0	4_surf_ecto	203
Cdk5r1_chr11_12590__Gata4_chr14_5729	0	5_mesoderm	185
Cdk5r1_chr11_12590__Gata4_chr14_5729	0.0127615	7_viscEndo	169
Cdk5r1_chr11_12590__Gata4_chr14_5729	0	6_blood_progenitor	55
Epas1_chr17_10063__Cdk5r1_chr11_12590	0.0170449	0_pluri	531
Epas1_chr17_10063__Cdk5r1_chr11_12590	0.0674834	8_ParEndo	113
Epas1_chr17_10063__Cdk5r1_chr11_12590	0	3_neuro_ectoderm	139
Epas1_chr17_10063__Cdk5r1_chr11_12590	0	1_epiblast	117
Epas1_chr17_10063__Cdk5r1_chr11_12590	0	4_surf_ecto	89
Epas1_chr17_10063__Cdk5r1_chr11_12590	0	5_mesoderm	73
Epas1_chr17_10063__Cdk5r1_chr11_12590	0	7_viscEndo	70
Epas1_chr17_10063__Cdk5r1_chr11_12590	0	6_blood_progenitor	16
Gata4_chr14_5729__Cdk5r1_chr11_12590	0.0352244	0_pluri	397
Gata4_chr14_5729__Cdk5r1_chr11_12590	0	8_ParEndo	101
Gata4_chr14_5729__Cdk5r1_chr11_12590	0	3_neuro_ectoderm	74
Gata4_chr14_5729__Cdk5r1_chr11_12590	0	1_epiblast	58
Gata4_chr14_5729__Cdk5r1_chr11_12590	0	4_surf_ecto	57
Gata4_chr14_5729__Cdk5r1_chr11_12590	0	5_mesoderm	51
Gata4_chr14_5729__Cdk5r1_chr11_12590	0	7_viscEndo	42
Gata4_chr14_5729__Cdk5r1_chr11_12590	0	6_blood_progenitor	17
Col5a1_chr2_2586__Sox2_chr3_2007	0.948958	0_pluri	1952
Col5a1_chr2_2586__Sox2_chr3_2007	0.028415	8_ParEndo	418
Col5a1_chr2_2586__Sox2_chr3_2007	0	3_neuro_ectoderm	413
Col5a1_chr2_2586__Sox2_chr3_2007	0.0429551	1_epiblast	375
Col5a1_chr2_2586__Sox2_chr3_2007	0	4_surf_ecto	257
Col5a1_chr2_2586__Sox2_chr3_2007	0	5_mesoderm	271
Col5a1_chr2_2586__Sox2_chr3_2007	0	7_viscEndo	272
Col5a1_chr2_2586__Sox2_chr3_2007	0	6_blood_progenitor	74
Col5a1_chr2_2586__Sox2_chr3_2009	0.422261	0_pluri	1990
Col5a1_chr2_2586__Sox2_chr3_2009	0.0125609	8_ParEndo	448
Col5a1_chr2_2586__Sox2_chr3_2009	0	3_neuro_ectoderm	459
Col5a1_chr2_2586__Sox2_chr3_2009	0.0259634	1_epiblast	314
Col5a1_chr2_2586__Sox2_chr3_2009	0	4_surf_ecto	263
Col5a1_chr2_2586__Sox2_chr3_2009	0	5_mesoderm	297
Col5a1_chr2_2586__Sox2_chr3_2009	0	7_viscEndo	297
Col5a1_chr2_2586__Sox2_chr3_2009	0	6_blood_progenitor	82
Sox2_chr3_2007__Col5a1_chr2_2586	0.068788	0_pluri	2546
Sox2_chr3_2007__Col5a1_chr2_2586	0.012175	8_ParEndo	764
Sox2_chr3_2007__Col5a1_chr2_2586	0	3_neuro_ectoderm	493
Sox2_chr3_2007__Col5a1_chr2_2586	0.0118993	1_epiblast	531
Sox2_chr3_2007__Col5a1_chr2_2586	0	4_surf_ecto	329
Sox2_chr3_2007__Col5a1_chr2_2586	0	5_mesoderm	365
Sox2_chr3_2007__Col5a1_chr2_2586	0	7_viscEndo	310
Sox2_chr3_2007__Col5a1_chr2_2586	0	6_blood_progenitor	89
Sox2_chr3_2009__Col5a1_chr2_2586	0.0473712	0_pluri	2171
Sox2_chr3_2009__Col5a1_chr2_2586	0	8_ParEndo	547
Sox2_chr3_2009__Col5a1_chr2_2586	0	3_neuro_ectoderm	418
Sox2_chr3_2009__Col5a1_chr2_2586	0.013191	1_epiblast	411
Sox2_chr3_2009__Col5a1_chr2_2586	0	4_surf_ecto	270
Sox2_chr3_2009__Col5a1_chr2_2586	0	5_mesoderm	306
Sox2_chr3_2009__Col5a1_chr2_2586	0	7_viscEndo	296
Sox2_chr3_2009__Col5a1_chr2_2586	0	6_blood_progenitor	58
Epas1_chr17_10063__Sox2_chr3_2007	0.784267	0_pluri	1388
Epas1_chr17_10063__Sox2_chr3_2007	0.114205	8_ParEndo	292
Epas1_chr17_10063__Sox2_chr3_2007	0	3_neuro_ectoderm	254
Epas1_chr17_10063__Sox2_chr3_2007	0	1_epiblast	283
Epas1_chr17_10063__Sox2_chr3_2007	0	4_surf_ecto	187
Epas1_chr17_10063__Sox2_chr3_2007	0	5_mesoderm	178
Epas1_chr17_10063__Sox2_chr3_2007	0	7_viscEndo	154
Epas1_chr17_10063__Sox2_chr3_2007	0	6_blood_progenitor	58
Epas1_chr17_10063__Sox2_chr3_2009	0.508596	0_pluri	1300
Epas1_chr17_10063__Sox2_chr3_2009	0.166317	8_ParEndo	394
Epas1_chr17_10063__Sox2_chr3_2009	0	3_neuro_ectoderm	250
Epas1_chr17_10063__Sox2_chr3_2009	0.0304027	1_epiblast	259
Epas1_chr17_10063__Sox2_chr3_2009	0	4_surf_ecto	180
Epas1_chr17_10063__Sox2_chr3_2009	0	5_mesoderm	183
Epas1_chr17_10063__Sox2_chr3_2009	0.0310823	7_viscEndo	167
Epas1_chr17_10063__Sox2_chr3_2009	0	6_blood_progenitor	41
Gata4_chr14_5729__Sox2_chr3_2007	0.444488	0_pluri	1033
Gata4_chr14_5729__Sox2_chr3_2007	0.4426	8_ParEndo	298
Gata4_chr14_5729__Sox2_chr3_2007	0	3_neuro_ectoderm	227
Gata4_chr14_5729__Sox2_chr3_2007	0.147812	1_epiblast	210
Gata4_chr14_5729__Sox2_chr3_2007	0	4_surf_ecto	137
Gata4_chr14_5729__Sox2_chr3_2007	0	5_mesoderm	115
Gata4_chr14_5729__Sox2_chr3_2007	0	7_viscEndo	141
Gata4_chr14_5729__Sox2_chr3_2007	0	6_blood_progenitor	32
Gata4_chr14_5729__Sox2_chr3_2009	0.711707	0_pluri	820
Gata4_chr14_5729__Sox2_chr3_2009	0.254665	8_ParEndo	176
Gata4_chr14_5729__Sox2_chr3_2009	0	3_neuro_ectoderm	186
Gata4_chr14_5729__Sox2_chr3_2009	0.0744916	1_epiblast	153
Gata4_chr14_5729__Sox2_chr3_2009	0	4_surf_ecto	131
Gata4_chr14_5729__Sox2_chr3_2009	0	5_mesoderm	125
Gata4_chr14_5729__Sox2_chr3_2009	0	7_viscEndo	115
Gata4_chr14_5729__Sox2_chr3_2009	0	6_blood_progenitor	32
Sox2_chr3_2007__Epas1_chr17_10063	0.190341	0_pluri	1854
Sox2_chr3_2007__Epas1_chr17_10063	2.49133	8_ParEndo	496
Sox2_chr3_2007__Epas1_chr17_10063	0	3_neuro_ectoderm	366
Sox2_chr3_2007__Epas1_chr17_10063	0.0373218	1_epiblast	356
Sox2_chr3_2007__Epas1_chr17_10063	0	4_surf_ecto	231
Sox2_chr3_2007__Epas1_chr17_10063	0	5_mesoderm	233
Sox2_chr3_2007__Epas1_chr17_10063	0.103705	7_viscEndo	258
Sox2_chr3_2007__Epas1_chr17_10063	0	6_blood_progenitor	77
Sox2_chr3_2009__Epas1_chr17_10063	0.068904	0_pluri	1306
Sox2_chr3_2009__Epas1_chr17_10063	4.10476	8_ParEndo	325
Sox2_chr3_2009__Epas1_chr17_10063	0	3_neuro_ectoderm	279
Sox2_chr3_2009__Epas1_chr17_10063	0	1_epiblast	246
Sox2_chr3_2009__Epas1_chr17_10063	0	4_surf_ecto	215
Sox2_chr3_2009__Epas1_chr17_10063	0	5_mesoderm	185
Sox2_chr3_2009__Epas1_chr17_10063	0.1788	7_viscEndo	185
Sox2_chr3_2009__Epas1_chr17_10063	0	6_blood_progenitor	50
Sox2_chr3_2007__Gata4_chr14_5729	0.160457	0_pluri	2060
Sox2_chr3_2007__Gata4_chr14_5729	3.61414	8_ParEndo	451
Sox2_chr3_2007__Gata4_chr14_5729	0	3_neuro_ectoderm	459
Sox2_chr3_2007__Gata4_chr14_5729	0.0128164	1_epiblast	421
Sox2_chr3_2007__Gata4_chr14_5729	0	4_surf_ecto	357
Sox2_chr3_2007__Gata4_chr14_5729	0	5_mesoderm	284
Sox2_chr3_2007__Gata4_chr14_5729	0	7_viscEndo	280
Sox2_chr3_2007__Gata4_chr14_5729	0	6_blood_progenitor	81
Sox2_chr3_2009__Gata4_chr14_5729	0.105956	0_pluri	1787
Sox2_chr3_2009__Gata4_chr14_5729	4.01202	8_ParEndo	393
Sox2_chr3_2009__Gata4_chr14_5729	0	3_neuro_ectoderm	339
Sox2_chr3_2009__Gata4_chr14_5729	0	1_epiblast	339
Sox2_chr3_2009__Gata4_chr14_5729	0	4_surf_ecto	251
Sox2_chr3_2009__Gata4_chr14_5729	0	5_mesoderm	232
Sox2_chr3_2009__Gata4_chr14_5729	0	7_viscEndo	248
Sox2_chr3_2009__Gata4_chr14_5729	0	6_blood_progenitor	55

## Sheet: mutated_CRE
Quantification of enhancer activity from scQer in mEBs for mutated CRE per cluster/cell type. column 1: paired CRE identity column 2: median CRE activity across replicates (for each replicate, the mean activity is taken as the mean normalized mBC UMI across all detections). column 3: class of mutations column 4: cluster from scRNA-seq over signal is averaged over. column 5: number of detections p…
CRE_id	median_mBC_UMI_across_reps	mut_class	cluster_id	number_detected_reporters
Bend5_chr4_8201_mut_WT	0.0217182	WT	0_pluri	277
Bend5_chr4_8201_mut_WT	1.46109	WT	8_ParEndo	84
Bend5_chr4_8201_mut_WT	0	WT	3_neuro_ectoderm	68
Bend5_chr4_8201_mut_WT	0.063889	WT	1_epiblast	47
Bend5_chr4_8201_mut_WT	0	WT	4_surf_ecto	31
Bend5_chr4_8201_mut_WT	0	WT	5_mesoderm	46
Bend5_chr4_8201_mut_WT	0.0801898	WT	7_viscEndo	38
Bend5_chr4_8201_mut_WT	0	WT	6_blood_progenitor	16
Bend5_chr4_8201_mut_hi_Gata4	0.0356857	hi_Gata4	0_pluri	272
Bend5_chr4_8201_mut_hi_Gata4	0.8632	hi_Gata4	8_ParEndo	67
Bend5_chr4_8201_mut_hi_Gata4	0	hi_Gata4	3_neuro_ectoderm	49
Bend5_chr4_8201_mut_hi_Gata4	0	hi_Gata4	1_epiblast	55
Bend5_chr4_8201_mut_hi_Gata4	0	hi_Gata4	4_surf_ecto	36
Bend5_chr4_8201_mut_hi_Gata4	0	hi_Gata4	5_mesoderm	38
Bend5_chr4_8201_mut_hi_Gata4	0	hi_Gata4	7_viscEndo	24
Bend5_chr4_8201_mut_hi_Gata4	0	hi_Gata4	6_blood_progenitor	14
Bend5_chr4_8201_mut_hi_Sox17	0.00931553	hi_Sox17	0_pluri	301
Bend5_chr4_8201_mut_hi_Sox17	1.2918	hi_Sox17	8_ParEndo	61
Bend5_chr4_8201_mut_hi_Sox17	0	hi_Sox17	3_neuro_ectoderm	58
Bend5_chr4_8201_mut_hi_Sox17	0	hi_Sox17	1_epiblast	56
Bend5_chr4_8201_mut_hi_Sox17	0	hi_Sox17	4_surf_ecto	35
Bend5_chr4_8201_mut_hi_Sox17	0	hi_Sox17	5_mesoderm	31
Bend5_chr4_8201_mut_hi_Sox17	0	hi_Sox17	7_viscEndo	21
Bend5_chr4_8201_mut_hi_Sox17	0	hi_Sox17	6_blood_progenitor	11
Bend5_chr4_8201_mut_hi_Sox17_Gata4	0.00215728	hi_Sox17_Gata4	0_pluri	225
Bend5_chr4_8201_mut_hi_Sox17_Gata4	0.590965	hi_Sox17_Gata4	8_ParEndo	51
Bend5_chr4_8201_mut_hi_Sox17_Gata4	0	hi_Sox17_Gata4	3_neuro_ectoderm	44
Bend5_chr4_8201_mut_hi_Sox17_Gata4	0	hi_Sox17_Gata4	1_epiblast	57
Bend5_chr4_8201_mut_hi_Sox17_Gata4	0	hi_Sox17_Gata4	4_surf_ecto	30
Bend5_chr4_8201_mut_hi_Sox17_Gata4	0	hi_Sox17_Gata4	5_mesoderm	26
Bend5_chr4_8201_mut_hi_Sox17_Gata4	0.611983	hi_Sox17_Gata4	7_viscEndo	36
Bend5_chr4_8201_mut_hi_Sox17_Gata4	0	hi_Sox17_Gata4	6_blood_progenitor	9
Bend5_chr4_8201_mut_lo_Gata4	0.0748236	lo_Gata4	0_pluri	445
Bend5_chr4_8201_mut_lo_Gata4	0	lo_Gata4	8_ParEndo	112
Bend5_chr4_8201_mut_lo_Gata4	0	lo_Gata4	3_neuro_ectoderm	95
Bend5_chr4_8201_mut_lo_Gata4	0	lo_Gata4	1_epiblast	76
Bend5_chr4_8201_mut_lo_Gata4	0	lo_Gata4	4_surf_ecto	65
Bend5_chr4_8201_mut_lo_Gata4	0	lo_Gata4	5_mesoderm	44
Bend5_chr4_8201_mut_lo_Gata4	0	lo_Gata4	7_viscEndo	46
Bend5_chr4_8201_mut_lo_Gata4	0	lo_Gata4	6_blood_progenitor	7
Bend5_chr4_8201_mut_lo_Sox17	0.0279902	lo_Sox17	0_pluri	520
Bend5_chr4_8201_mut_lo_Sox17	0.348886	lo_Sox17	8_ParEndo	137
Bend5_chr4_8201_mut_lo_Sox17	0	lo_Sox17	3_neuro_ectoderm	113
Bend5_chr4_8201_mut_lo_Sox17	0	lo_Sox17	1_epiblast	97
Bend5_chr4_8201_mut_lo_Sox17	0	lo_Sox17	4_surf_ecto	82
Bend5_chr4_8201_mut_lo_Sox17	0	lo_Sox17	5_mesoderm	79
Bend5_chr4_8201_mut_lo_Sox17	0	lo_Sox17	7_viscEndo	62
Bend5_chr4_8201_mut_lo_Sox17	0	lo_Sox17	6_blood_progenitor	20
Bend5_chr4_8201_mut_lo_Sox17_Gata4	0.0105685	lo_Sox17_Gata4	0_pluri	378
Bend5_chr4_8201_mut_lo_Sox17_Gata4	0.0195145	lo_Sox17_Gata4	8_ParEndo	132
Bend5_chr4_8201_mut_lo_Sox17_Gata4	0	lo_Sox17_Gata4	3_neuro_ectoderm	76
Bend5_chr4_8201_mut_lo_Sox17_Gata4	0.0209958	lo_Sox17_Gata4	1_epiblast	67
Bend5_chr4_8201_mut_lo_Sox17_Gata4	0	lo_Sox17_Gata4	4_surf_ecto	52
Bend5_chr4_8201_mut_lo_Sox17_Gata4	0	lo_Sox17_Gata4	5_mesoderm	61
Bend5_chr4_8201_mut_lo_Sox17_Gata4	0	lo_Sox17_Gata4	7_viscEndo	55
Bend5_chr4_8201_mut_lo_Sox17_Gata4	0	lo_Sox17_Gata4	6_blood_progenitor	14
Epas1_chr17_10063_mut_WT	0.0841687	WT	0_pluri	518
Epas1_chr17_10063_mut_WT	3.86627	WT	8_ParEndo	125
Epas1_chr17_10063_mut_WT	0	WT	3_neuro_ectoderm	88
Epas1_chr17_10063_mut_WT	0.0100558	WT	1_epiblast	89
Epas1_chr17_10063_mut_WT	0	WT	4_surf_ecto	77
Epas1_chr17_10063_mut_WT	0	WT	5_mesoderm	72
Epas1_chr17_10063_mut_WT	0.241852	WT	7_viscEndo	63
Epas1_chr17_10063_mut_WT	0	WT	6_blood_progenitor	16
Epas1_chr17_10063_mut_hi_Gata4	0.0282871	hi_Gata4	0_pluri	276
Epas1_chr17_10063_mut_hi_Gata4	10.8163	hi_Gata4	8_ParEndo	67
Epas1_chr17_10063_mut_hi_Gata4	0.0882961	hi_Gata4	3_neuro_ectoderm	70
Epas1_chr17_10063_mut_hi_Gata4	0.0326816	hi_Gata4	1_epiblast	66
Epas1_chr17_10063_mut_hi_Gata4	0.502468	hi_Gata4	4_surf_ecto	45
Epas1_chr17_10063_mut_hi_Gata4	0	hi_Gata4	5_mesoderm	42
Epas1_chr17_10063_mut_hi_Gata4	0.863307	hi_Gata4	7_viscEndo	25
Epas1_chr17_10063_mut_hi_Gata4	0	hi_Gata4	6_blood_progenitor	7
Epas1_chr17_10063_mut_hi_Sox17	0.00749745	hi_Sox17	0_pluri	177
Epas1_chr17_10063_mut_hi_Sox17	0.342126	hi_Sox17	8_ParEndo	38
Epas1_chr17_10063_mut_hi_Sox17	0	hi_Sox17	3_neuro_ectoderm	50
Epas1_chr17_10063_mut_hi_Sox17	0	hi_Sox17	1_epiblast	37
Epas1_chr17_10063_mut_hi_Sox17	0	hi_Sox17	4_surf_ecto	31
Epas1_chr17_10063_mut_hi_Sox17	0	hi_Sox17	5_mesoderm	16
Epas1_chr17_10063_mut_hi_Sox17	0.0716478	hi_Sox17	7_viscEndo	29
Epas1_chr17_10063_mut_hi_Sox17	0	hi_Sox17	6_blood_progenitor	12
Epas1_chr17_10063_mut_hi_Sox17_Gata4	0.0420074	hi_Sox17_Gata4	0_pluri	208
Epas1_chr17_10063_mut_hi_Sox17_Gata4	11.1592	hi_Sox17_Gata4	8_ParEndo	49
Epas1_chr17_10063_mut_hi_Sox17_Gata4	0	hi_Sox17_Gata4	3_neuro_ectoderm	56
Epas1_chr17_10063_mut_hi_Sox17_Gata4	0	hi_Sox17_Gata4	1_epiblast	29
Epas1_chr17_10063_mut_hi_Sox17_Gata4	0	hi_Sox17_Gata4	4_surf_ecto	25
Epas1_chr17_10063_mut_hi_Sox17_Gata4	0	hi_Sox17_Gata4	5_mesoderm	24
Epas1_chr17_10063_mut_hi_Sox17_Gata4	0.283895	hi_Sox17_Gata4	7_viscEndo	22
Epas1_chr17_10063_mut_hi_Sox17_Gata4	0	hi_Sox17_Gata4	6_blood_progenitor	5
Epas1_chr17_10063_mut_lo_Gata4	0.132746	lo_Gata4	0_pluri	270
Epas1_chr17_10063_mut_lo_Gata4	0.202472	lo_Gata4	8_ParEndo	91
Epas1_chr17_10063_mut_lo_Gata4	0	lo_Gata4	3_neuro_ectoderm	55
Epas1_chr17_10063_mut_lo_Gata4	0.0398123	lo_Gata4	1_epiblast	42
Epas1_chr17_10063_mut_lo_Gata4	0	lo_Gata4	4_surf_ecto	31
Epas1_chr17_10063_mut_lo_Gata4	0	lo_Gata4	5_mesoderm	43
Epas1_chr17_10063_mut_lo_Gata4	0.0977586	lo_Gata4	7_viscEndo	33
Epas1_chr17_10063_mut_lo_Gata4	0	lo_Gata4	6_blood_progenitor	9
Epas1_chr17_10063_mut_lo_Sox17	0.0619814	lo_Sox17	0_pluri	394
Epas1_chr17_10063_mut_lo_Sox17	2.63144	lo_Sox17	8_ParEndo	85
Epas1_chr17_10063_mut_lo_Sox17	0	lo_Sox17	3_neuro_ectoderm	87
Epas1_chr17_10063_mut_lo_Sox17	0.0541515	lo_Sox17	1_epiblast	80
Epas1_chr17_10063_mut_lo_Sox17	0.0569196	lo_Sox17	4_surf_ecto	50
Epas1_chr17_10063_mut_lo_Sox17	0	lo_Sox17	5_mesoderm	51
Epas1_chr17_10063_mut_lo_Sox17	0.305226	lo_Sox17	7_viscEndo	44
Epas1_chr17_10063_mut_lo_Sox17	0	lo_Sox17	6_blood_progenitor	15
Epas1_chr17_10063_mut_lo_Sox17_Gata4	0.059883	lo_Sox17_Gata4	0_pluri	228
Epas1_chr17_10063_mut_lo_Sox17_Gata4	0.69809	lo_Sox17_Gata4	8_ParEndo	77
Epas1_chr17_10063_mut_lo_Sox17_Gata4	0	lo_Sox17_Gata4	3_neuro_ectoderm	43
Epas1_chr17_10063_mut_lo_Sox17_Gata4	0.0424829	lo_Sox17_Gata4	1_epiblast	30
Epas1_chr17_10063_mut_lo_Sox17_Gata4	0	lo_Sox17_Gata4	4_surf_ecto	28
Epas1_chr17_10063_mut_lo_Sox17_Gata4	0	lo_Sox17_Gata4	5_mesoderm	30
Epas1_chr17_10063_mut_lo_Sox17_Gata4	0	lo_Sox17_Gata4	7_viscEndo	22
Epas1_chr17_10063_mut_lo_Sox17_Gata4	0	lo_Sox17_Gata4	6_blood_progenitor	5
Gata4_chr14_5729_mut_WT	0.0284921	WT	0_pluri	280
Gata4_chr14_5729_mut_WT	0.338216	WT	8_ParEndo	51
Gata4_chr14_5729_mut_WT	0	WT	3_neuro_ectoderm	69
Gata4_chr14_5729_mut_WT	0	WT	1_epiblast	58
Gata4_chr14_5729_mut_WT	0	WT	4_surf_ecto	30
Gata4_chr14_5729_mut_WT	0	WT	5_mesoderm	31
Gata4_chr14_5729_mut_WT	0	WT	7_viscEndo	30
Gata4_chr14_5729_mut_WT	0	WT	6_blood_progenitor	5
Gata4_chr14_5729_mut_hi_Gata4	0.0215923	hi_Gata4	0_pluri	177
Gata4_chr14_5729_mut_hi_Gata4	0	hi_Gata4	8_ParEndo	25
Gata4_chr14_5729_mut_hi_Gata4	0	hi_Gata4	3_neuro_ectoderm	39
Gata4_chr14_5729_mut_hi_Gata4	0	hi_Gata4	1_epiblast	35
Gata4_chr14_5729_mut_hi_Gata4	0	hi_Gata4	4_surf_ecto	35
Gata4_chr14_5729_mut_hi_Gata4	0	hi_Gata4	5_mesoderm	21
Gata4_chr14_5729_mut_hi_Gata4	0	hi_Gata4	7_viscEndo	16
Gata4_chr14_5729_mut_hi_Gata4	0	hi_Gata4	6_blood_progenitor	9
Gata4_chr14_5729_mut_hi_Sox17	0.0468871	hi_Sox17	0_pluri	237
Gata4_chr14_5729_mut_hi_Sox17	5.48822	hi_Sox17	8_ParEndo	68
Gata4_chr14_5729_mut_hi_Sox17	0	hi_Sox17	3_neuro_ectoderm	45
Gata4_chr14_5729_mut_hi_Sox17	0	hi_Sox17	1_epiblast	42
Gata4_chr14_5729_mut_hi_Sox17	0	hi_Sox17	4_surf_ecto	24
Gata4_chr14_5729_mut_hi_Sox17	0	hi_Sox17	5_mesoderm	27
Gata4_chr14_5729_mut_hi_Sox17	0	hi_Sox17	7_viscEndo	32
Gata4_chr14_5729_mut_hi_Sox17	0	hi_Sox17	6_blood_progenitor	11
Gata4_chr14_5729_mut_hi_Sox17_Gata4	0.0205657	hi_Sox17_Gata4	0_pluri	297
Gata4_chr14_5729_mut_hi_Sox17_Gata4	1.14512	hi_Sox17_Gata4	8_ParEndo	64
Gata4_chr14_5729_mut_hi_Sox17_Gata4	0	hi_Sox17_Gata4	3_neuro_ectoderm	74
Gata4_chr14_5729_mut_hi_Sox17_Gata4	0	hi_Sox17_Gata4	1_epiblast	42
Gata4_chr14_5729_mut_hi_Sox17_Gata4	0	hi_Sox17_Gata4	4_surf_ecto	54
Gata4_chr14_5729_mut_hi_Sox17_Gata4	0	hi_Sox17_Gata4	5_mesoderm	40
Gata4_chr14_5729_mut_hi_Sox17_Gata4	0	hi_Sox17_Gata4	7_viscEndo	36
Gata4_chr14_5729_mut_hi_Sox17_Gata4	0	hi_Sox17_Gata4	6_blood_progenitor	11
Gata4_chr14_5729_mut_lo_Gata4	0.00422963	lo_Gata4	0_pluri	237
Gata4_chr14_5729_mut_lo_Gata4	0	lo_Gata4	8_ParEndo	88
Gata4_chr14_5729_mut_lo_Gata4	0	lo_Gata4	3_neuro_ectoderm	44
Gata4_chr14_5729_mut_lo_Gata4	0.117589	lo_Gata4	1_epiblast	58
Gata4_chr14_5729_mut_lo_Gata4	0	lo_Gata4	4_surf_ecto	32
Gata4_chr14_5729_mut_lo_Gata4	0	lo_Gata4	5_mesoderm	21
Gata4_chr14_5729_mut_lo_Gata4	0	lo_Gata4	7_viscEndo	29
Gata4_chr14_5729_mut_lo_Gata4	0.214172	lo_Gata4	6_blood_progenitor	6
Gata4_chr14_5729_mut_lo_Sox17	0	lo_Sox17	0_pluri	297
Gata4_chr14_5729_mut_lo_Sox17	0	lo_Sox17	8_ParEndo	95
Gata4_chr14_5729_mut_lo_Sox17	0	lo_Sox17	3_neuro_ectoderm	54
Gata4_chr14_5729_mut_lo_Sox17	0	lo_Sox17	1_epiblast	46
Gata4_chr14_5729_mut_lo_Sox17	0	lo_Sox17	4_surf_ecto	40
Gata4_chr14_5729_mut_lo_Sox17	0	lo_Sox17	5_mesoderm	46
Gata4_chr14_5729_mut_lo_Sox17	0	lo_Sox17	7_viscEndo	34
Gata4_chr14_5729_mut_lo_Sox17	0	lo_Sox17	6_blood_progenitor	15
Gata4_chr14_5729_mut_lo_Sox17_Gata4	0.0192778	lo_Sox17_Gata4	0_pluri	333
Gata4_chr14_5729_mut_lo_Sox17_Gata4	0	lo_Sox17_Gata4	8_ParEndo	111
Gata4_chr14_5729_mut_lo_Sox17_Gata4	0	lo_Sox17_Gata4	3_neuro_ectoderm	62
Gata4_chr14_5729_mut_lo_Sox17_Gata4	0	lo_Sox17_Gata4	1_epiblast	59
Gata4_chr14_5729_mut_lo_Sox17_Gata4	0	lo_Sox17_Gata4	4_surf_ecto	63
Gata4_chr14_5729_mut_lo_Sox17_Gata4	0	lo_Sox17_Gata4	5_mesoderm	60
Gata4_chr14_5729_mut_lo_Sox17_Gata4	0	lo_Sox17_Gata4	7_viscEndo	49
Gata4_chr14_5729_mut_lo_Sox17_Gata4	0	lo_Sox17_Gata4	6_blood_progenitor	7
Lama1_chr17_7784_mut_WT	0.0428705	WT	0_pluri	447
Lama1_chr17_7784_mut_WT	3.32391	WT	8_ParEndo	119
Lama1_chr17_7784_mut_WT	0	WT	3_neuro_ectoderm	96
Lama1_chr17_7784_mut_WT	0.0133068	WT	1_epiblast	105
Lama1_chr17_7784_mut_WT	0	WT	4_surf_ecto	67
Lama1_chr17_7784_mut_WT	0	WT	5_mesoderm	80
Lama1_chr17_7784_mut_WT	0	WT	7_viscEndo	72
Lama1_chr17_7784_mut_WT	0	WT	6_blood_progenitor	15
Lama1_chr17_7784_mut_hi_Gata4	0.0862716	hi_Gata4	0_pluri	371
Lama1_chr17_7784_mut_hi_Gata4	0.105774	hi_Gata4	8_ParEndo	77
Lama1_chr17_7784_mut_hi_Gata4	0	hi_Gata4	3_neuro_ectoderm	78
Lama1_chr17_7784_mut_hi_Gata4	0.0343465	hi_Gata4	1_epiblast	65
Lama1_chr17_7784_mut_hi_Gata4	0	hi_Gata4	4_surf_ecto	56
Lama1_chr17_7784_mut_hi_Gata4	0	hi_Gata4	5_mesoderm	57
Lama1_chr17_7784_mut_hi_Gata4	0	hi_Gata4	7_viscEndo	78
Lama1_chr17_7784_mut_hi_Gata4	0	hi_Gata4	6_blood_progenitor	9
Lama1_chr17_7784_mut_hi_Sox17	0.123049	hi_Sox17	0_pluri	483
Lama1_chr17_7784_mut_hi_Sox17	12.4651	hi_Sox17	8_ParEndo	109
Lama1_chr17_7784_mut_hi_Sox17	0	hi_Sox17	3_neuro_ectoderm	89
Lama1_chr17_7784_mut_hi_Sox17	0	hi_Sox17	1_epiblast	94
Lama1_chr17_7784_mut_hi_Sox17	0	hi_Sox17	4_surf_ecto	53
Lama1_chr17_7784_mut_hi_Sox17	0	hi_Sox17	5_mesoderm	55
Lama1_chr17_7784_mut_hi_Sox17	0	hi_Sox17	7_viscEndo	46
Lama1_chr17_7784_mut_hi_Sox17	0	hi_Sox17	6_blood_progenitor	21
Lama1_chr17_7784_mut_hi_Sox17_Gata4	0.0626242	hi_Sox17_Gata4	0_pluri	452
Lama1_chr17_7784_mut_hi_Sox17_Gata4	0	hi_Sox17_Gata4	8_ParEndo	84
Lama1_chr17_7784_mut_hi_Sox17_Gata4	0	hi_Sox17_Gata4	3_neuro_ectoderm	91
Lama1_chr17_7784_mut_hi_Sox17_Gata4	0.0451922	hi_Sox17_Gata4	1_epiblast	93
Lama1_chr17_7784_mut_hi_Sox17_Gata4	0	hi_Sox17_Gata4	4_surf_ecto	55
Lama1_chr17_7784_mut_hi_Sox17_Gata4	0	hi_Sox17_Gata4	5_mesoderm	62
Lama1_chr17_7784_mut_hi_Sox17_Gata4	0.0363972	hi_Sox17_Gata4	7_viscEndo	49
Lama1_chr17_7784_mut_hi_Sox17_Gata4	0	hi_Sox17_Gata4	6_blood_progenitor	14
Lama1_chr17_7784_mut_lo_Gata4	0.149468	lo_Gata4	0_pluri	385
Lama1_chr17_7784_mut_lo_Gata4	0	lo_Gata4	8_ParEndo	74
Lama1_chr17_7784_mut_lo_Gata4	0	lo_Gata4	3_neuro_ectoderm	78
Lama1_chr17_7784_mut_lo_Gata4	0	lo_Gata4	1_epiblast	71
Lama1_chr17_7784_mut_lo_Gata4	0.029155	lo_Gata4	4_surf_ecto	64
Lama1_chr17_7784_mut_lo_Gata4	0	lo_Gata4	5_mesoderm	78
Lama1_chr17_7784_mut_lo_Gata4	0	lo_Gata4	7_viscEndo	69
Lama1_chr17_7784_mut_lo_Gata4	0	lo_Gata4	6_blood_progenitor	12
Lama1_chr17_7784_mut_lo_Sox17	0.0305985	lo_Sox17	0_pluri	834
Lama1_chr17_7784_mut_lo_Sox17	1.3462	lo_Sox17	8_ParEndo	213
Lama1_chr17_7784_mut_lo_Sox17	0	lo_Sox17	3_neuro_ectoderm	173
Lama1_chr17_7784_mut_lo_Sox17	0.00593368	lo_Sox17	1_epiblast	166
Lama1_chr17_7784_mut_lo_Sox17	0	lo_Sox17	4_surf_ecto	128
Lama1_chr17_7784_mut_lo_Sox17	0	lo_Sox17	5_mesoderm	114
Lama1_chr17_7784_mut_lo_Sox17	0	lo_Sox17	7_viscEndo	94
Lama1_chr17_7784_mut_lo_Sox17	0	lo_Sox17	6_blood_progenitor	34
Lama1_chr17_7784_mut_lo_Sox17_Gata4	0.0531048	lo_Sox17_Gata4	0_pluri	486
Lama1_chr17_7784_mut_lo_Sox17_Gata4	0	lo_Sox17_Gata4	8_ParEndo	93
Lama1_chr17_7784_mut_lo_Sox17_Gata4	0	lo_Sox17_Gata4	3_neuro_ectoderm	109
Lama1_chr17_7784_mut_lo_Sox17_Gata4	0	lo_Sox17_Gata4	1_epiblast	108
Lama1_chr17_7784_mut_lo_Sox17_Gata4	0	lo_Sox17_Gata4	4_surf_ecto	63
Lama1_chr17_7784_mut_lo_Sox17_Gata4	0.0987121	lo_Sox17_Gata4	5_mesoderm	71
Lama1_chr17_7784_mut_lo_Sox17_Gata4	0	lo_Sox17_Gata4	7_viscEndo	64
Lama1_chr17_7784_mut_lo_Sox17_Gata4	0	lo_Sox17_Gata4	6_blood_progenitor	14
Lamc1_chr1_12189_mut_WT	0.313606	WT	0_pluri	138
Lamc1_chr1_12189_mut_WT	2.04786	WT	8_ParEndo	28
Lamc1_chr1_12189_mut_WT	0	WT	3_neuro_ectoderm	35
Lamc1_chr1_12189_mut_WT	0	WT	1_epiblast	18
Lamc1_chr1_12189_mut_WT	0	WT	4_surf_ecto	13
Lamc1_chr1_12189_mut_WT	0	WT	5_mesoderm	27
Lamc1_chr1_12189_mut_WT	0.171146	WT	7_viscEndo	25
Lamc1_chr1_12189_mut_WT	0	WT	6_blood_progenitor	5
Lamc1_chr1_12189_mut_hi_Gata4	0.071953	hi_Gata4	0_pluri	214
Lamc1_chr1_12189_mut_hi_Gata4	0.158111	hi_Gata4	8_ParEndo	43
Lamc1_chr1_12189_mut_hi_Gata4	0	hi_Gata4	3_neuro_ectoderm	58
Lamc1_chr1_12189_mut_hi_Gata4	0	hi_Gata4	1_epiblast	44
Lamc1_chr1_12189_mut_hi_Gata4	0	hi_Gata4	4_surf_ecto	39
Lamc1_chr1_12189_mut_hi_Gata4	0	hi_Gata4	5_mesoderm	32
Lamc1_chr1_12189_mut_hi_Gata4	0	hi_Gata4	7_viscEndo	26
Lamc1_chr1_12189_mut_hi_Gata4	0	hi_Gata4	6_blood_progenitor	9
Lamc1_chr1_12189_mut_hi_Sox17	0.332299	hi_Sox17	0_pluri	166
Lamc1_chr1_12189_mut_hi_Sox17	4.1302	hi_Sox17	8_ParEndo	34
Lamc1_chr1_12189_mut_hi_Sox17	0	hi_Sox17	3_neuro_ectoderm	45
Lamc1_chr1_12189_mut_hi_Sox17	0.0422109	hi_Sox17	1_epiblast	29
Lamc1_chr1_12189_mut_hi_Sox17	0	hi_Sox17	4_surf_ecto	25
Lamc1_chr1_12189_mut_hi_Sox17	0	hi_Sox17	5_mesoderm	33
Lamc1_chr1_12189_mut_hi_Sox17	0.108665	hi_Sox17	7_viscEndo	31
Lamc1_chr1_12189_mut_hi_Sox17	0	hi_Sox17	6_blood_progenitor	11
Lamc1_chr1_12189_mut_hi_Sox17_Gata4	0.147118	hi_Sox17_Gata4	0_pluri	160
Lamc1_chr1_12189_mut_hi_Sox17_Gata4	0	hi_Sox17_Gata4	8_ParEndo	46
Lamc1_chr1_12189_mut_hi_Sox17_Gata4	0	hi_Sox17_Gata4	3_neuro_ectoderm	23
Lamc1_chr1_12189_mut_hi_Sox17_Gata4	0	hi_Sox17_Gata4	1_epiblast	32
Lamc1_chr1_12189_mut_hi_Sox17_Gata4	0	hi_Sox17_Gata4	4_surf_ecto	30
Lamc1_chr1_12189_mut_hi_Sox17_Gata4	0	hi_Sox17_Gata4	5_mesoderm	45
Lamc1_chr1_12189_mut_hi_Sox17_Gata4	0.0979635	hi_Sox17_Gata4	7_viscEndo	21
Lamc1_chr1_12189_mut_hi_Sox17_Gata4	0	hi_Sox17_Gata4	6_blood_progenitor	8
Lamc1_chr1_12189_mut_lo_Gata4	0.534827	lo_Gata4	0_pluri	189
Lamc1_chr1_12189_mut_lo_Gata4	0	lo_Gata4	8_ParEndo	33
Lamc1_chr1_12189_mut_lo_Gata4	0	lo_Gata4	3_neuro_ectoderm	47
Lamc1_chr1_12189_mut_lo_Gata4	0.0329999	lo_Gata4	1_epiblast	47
Lamc1_chr1_12189_mut_lo_Gata4	0.0768412	lo_Gata4	4_surf_ecto	32
Lamc1_chr1_12189_mut_lo_Gata4	0	lo_Gata4	5_mesoderm	32
Lamc1_chr1_12189_mut_lo_Gata4	0	lo_Gata4	7_viscEndo	34
Lamc1_chr1_12189_mut_lo_Gata4	0	lo_Gata4	6_blood_progenitor	7
Lamc1_chr1_12189_mut_lo_Sox17	0.151768	lo_Sox17	0_pluri	118
Lamc1_chr1_12189_mut_lo_Sox17	10.9396	lo_Sox17	8_ParEndo	56
Lamc1_chr1_12189_mut_lo_Sox17	0	lo_Sox17	3_neuro_ectoderm	28
Lamc1_chr1_12189_mut_lo_Sox17	0	lo_Sox17	1_epiblast	14
Lamc1_chr1_12189_mut_lo_Sox17	0	lo_Sox17	4_surf_ecto	21
Lamc1_chr1_12189_mut_lo_Sox17	0	lo_Sox17	5_mesoderm	22
Lamc1_chr1_12189_mut_lo_Sox17	0	lo_Sox17	7_viscEndo	17
Lamc1_chr1_12189_mut_lo_Sox17	0	lo_Sox17	6_blood_progenitor	6
Lamc1_chr1_12189_mut_lo_Sox17_Gata4	0.484458	lo_Sox17_Gata4	0_pluri	264
Lamc1_chr1_12189_mut_lo_Sox17_Gata4	0	lo_Sox17_Gata4	8_ParEndo	62
Lamc1_chr1_12189_mut_lo_Sox17_Gata4	0	lo_Sox17_Gata4	3_neuro_ectoderm	43
Lamc1_chr1_12189_mut_lo_Sox17_Gata4	0.0522339	lo_Sox17_Gata4	1_epiblast	47
Lamc1_chr1_12189_mut_lo_Sox17_Gata4	0	lo_Sox17_Gata4	4_surf_ecto	39
Lamc1_chr1_12189_mut_lo_Sox17_Gata4	0	lo_Sox17_Gata4	5_mesoderm	36
Lamc1_chr1_12189_mut_lo_Sox17_Gata4	0.0360037	lo_Sox17_Gata4	7_viscEndo	30
Lamc1_chr1_12189_mut_lo_Sox17_Gata4	0	lo_Sox17_Gata4	6_blood_progenitor	6
Sparc_chr11_7211_mut_WT	0.145995	WT	0_pluri	502
Sparc_chr11_7211_mut_WT	5.88929	WT	8_ParEndo	109
Sparc_chr11_7211_mut_WT	0.122247	WT	3_neuro_ectoderm	109
Sparc_chr11_7211_mut_WT	0.128734	WT	1_epiblast	75
Sparc_chr11_7211_mut_WT	0	WT	4_surf_ecto	57
Sparc_chr11_7211_mut_WT	0.0994481	WT	5_mesoderm	69
Sparc_chr11_7211_mut_WT	0	WT	7_viscEndo	41
Sparc_chr11_7211_mut_WT	0.359926	WT	6_blood_progenitor	18
Sparc_chr11_7211_mut_hi_Gata4	0.0563527	hi_Gata4	0_pluri	389
Sparc_chr11_7211_mut_hi_Gata4	1.64764	hi_Gata4	8_ParEndo	73
Sparc_chr11_7211_mut_hi_Gata4	0.0171923	hi_Gata4	3_neuro_ectoderm	90
Sparc_chr11_7211_mut_hi_Gata4	0	hi_Gata4	1_epiblast	73
Sparc_chr11_7211_mut_hi_Gata4	0.101613	hi_Gata4	4_surf_ecto	81
Sparc_chr11_7211_mut_hi_Gata4	0.19622	hi_Gata4	5_mesoderm	71
Sparc_chr11_7211_mut_hi_Gata4	0.235275	hi_Gata4	7_viscEndo	74
Sparc_chr11_7211_mut_hi_Gata4	0	hi_Gata4	6_blood_progenitor	9
Sparc_chr11_7211_mut_hi_Sox17	0.0545455	hi_Sox17	0_pluri	731
Sparc_chr11_7211_mut_hi_Sox17	76.4062	hi_Sox17	8_ParEndo	168
Sparc_chr11_7211_mut_hi_Sox17	0.0883844	hi_Sox17	3_neuro_ectoderm	116
Sparc_chr11_7211_mut_hi_Sox17	0.0286795	hi_Sox17	1_epiblast	130
Sparc_chr11_7211_mut_hi_Sox17	0	hi_Sox17	4_surf_ecto	105
Sparc_chr11_7211_mut_hi_Sox17	0.230674	hi_Sox17	5_mesoderm	97
Sparc_chr11_7211_mut_hi_Sox17	6.7062	hi_Sox17	7_viscEndo	82
Sparc_chr11_7211_mut_hi_Sox17	0.290342	hi_Sox17	6_blood_progenitor	35
Sparc_chr11_7211_mut_hi_Sox17_Gata4	0.075504	hi_Sox17_Gata4	0_pluri	235
Sparc_chr11_7211_mut_hi_Sox17_Gata4	0.090488	hi_Sox17_Gata4	8_ParEndo	49
Sparc_chr11_7211_mut_hi_Sox17_Gata4	0	hi_Sox17_Gata4	3_neuro_ectoderm	71
Sparc_chr11_7211_mut_hi_Sox17_Gata4	0	hi_Sox17_Gata4	1_epiblast	44
Sparc_chr11_7211_mut_hi_Sox17_Gata4	0	hi_Sox17_Gata4	4_surf_ecto	37
Sparc_chr11_7211_mut_hi_Sox17_Gata4	0	hi_Sox17_Gata4	5_mesoderm	27
Sparc_chr11_7211_mut_hi_Sox17_Gata4	0	hi_Sox17_Gata4	7_viscEndo	27
Sparc_chr11_7211_mut_hi_Sox17_Gata4	0	hi_Sox17_Gata4	6_blood_progenitor	10
Sparc_chr11_7211_mut_lo_Gata4	0.0488707	lo_Gata4	0_pluri	554
Sparc_chr11_7211_mut_lo_Gata4	0.145227	lo_Gata4	8_ParEndo	154
Sparc_chr11_7211_mut_lo_Gata4	0.132907	lo_Gata4	3_neuro_ectoderm	132
Sparc_chr11_7211_mut_lo_Gata4	0.0131476	lo_Gata4	1_epiblast	122
Sparc_chr11_7211_mut_lo_Gata4	0.0124085	lo_Gata4	4_surf_ecto	78
Sparc_chr11_7211_mut_lo_Gata4	0.484481	lo_Gata4	5_mesoderm	73
Sparc_chr11_7211_mut_lo_Gata4	0.0428595	lo_Gata4	7_viscEndo	85
Sparc_chr11_7211_mut_lo_Gata4	0.177523	lo_Gata4	6_blood_progenitor	27
Sparc_chr11_7211_mut_lo_Sox17	0.0350618	lo_Sox17	0_pluri	626
Sparc_chr11_7211_mut_lo_Sox17	10.651	lo_Sox17	8_ParEndo	123
Sparc_chr11_7211_mut_lo_Sox17	0.0155339	lo_Sox17	3_neuro_ectoderm	122
Sparc_chr11_7211_mut_lo_Sox17	0.0150101	lo_Sox17	1_epiblast	132
Sparc_chr11_7211_mut_lo_Sox17	0.0332391	lo_Sox17	4_surf_ecto	88
Sparc_chr11_7211_mut_lo_Sox17	0.0669999	lo_Sox17	5_mesoderm	109
Sparc_chr11_7211_mut_lo_Sox17	1.35068	lo_Sox17	7_viscEndo	84
Sparc_chr11_7211_mut_lo_Sox17	0.0858217	lo_Sox17	6_blood_progenitor	16
Sparc_chr11_7211_mut_lo_Sox17_Gata4	0.0883112	lo_Sox17_Gata4	0_pluri	557
Sparc_chr11_7211_mut_lo_Sox17_Gata4	0.166852	lo_Sox17_Gata4	8_ParEndo	161
Sparc_chr11_7211_mut_lo_Sox17_Gata4	0.0534251	lo_Sox17_Gata4	3_neuro_ectoderm	132
Sparc_chr11_7211_mut_lo_Sox17_Gata4	0.0281487	lo_Sox17_Gata4	1_epiblast	118
Sparc_chr11_7211_mut_lo_Sox17_Gata4	0	lo_Sox17_Gata4	4_surf_ecto	77
Sparc_chr11_7211_mut_lo_Sox17_Gata4	0.0951619	lo_Sox17_Gata4	5_mesoderm	61
Sparc_chr11_7211_mut_lo_Sox17_Gata4	0.051236	lo_Sox17_Gata4	7_viscEndo	74
Sparc_chr11_7211_mut_lo_Sox17_Gata4	0	lo_Sox17_Gata4	6_blood_progenitor	8

## Sheet: literature_CRE
Quantification of enhancer activity from scQer in mEBs for literature-selected CREs per cluster/cell type, stratified by their relative orientation. column 1: paired CRE identity column 2: median CRE activity across replicates (for each replicate, the mean activity is taken as the mean normalized mBC UMI across all detections). column 3: cluster from scRNA-seq over signal is averaged over. column…
CRE_id	median_mBC_UMI_across_reps	cluster_id	number_detected_reporters
Cdx2	0.0522542	0_pluri	396
Cdx2	0.0460376	8_ParEndo	117
Cdx2	0	3_neuro_ectoderm	84
Cdx2	0	1_epiblast	71
Cdx2	0	4_surf_ecto	53
Cdx2	0	5_mesoderm	57
Cdx2	0	7_viscEndo	39
Cdx2	0	6_blood_progenitor	19
Esrrb	0.790347	0_pluri	542
Esrrb	0	8_ParEndo	128
Esrrb	0.0103234	3_neuro_ectoderm	134
Esrrb	0.0536913	1_epiblast	117
Esrrb	0	4_surf_ecto	81
Esrrb	0	5_mesoderm	63
Esrrb	0	7_viscEndo	71
Esrrb	0	6_blood_progenitor	16
Nodal_ASE	0.0334867	0_pluri	1205
Nodal_ASE	0.0029295	8_ParEndo	258
Nodal_ASE	0	3_neuro_ectoderm	239
Nodal_ASE	0.0965232	1_epiblast	212
Nodal_ASE	0	4_surf_ecto	165
Nodal_ASE	0.00129142	5_mesoderm	138
Nodal_ASE	0	7_viscEndo	165
Nodal_ASE	0	6_blood_progenitor	44
Nodal_HBE	0.92658	0_pluri	286
Nodal_HBE	0.0700994	8_ParEndo	68
Nodal_HBE	0	3_neuro_ectoderm	54
Nodal_HBE	0.136521	1_epiblast	46
Nodal_HBE	0	4_surf_ecto	48
Nodal_HBE	0	5_mesoderm	41
Nodal_HBE	0	7_viscEndo	34
Nodal_HBE	0.0427972	6_blood_progenitor	7
Sox2_DNE	0.0225784	0_pluri	958
Sox2_DNE	0.0191011	8_ParEndo	192
Sox2_DNE	0	3_neuro_ectoderm	191
Sox2_DNE	0.0197692	1_epiblast	172
Sox2_DNE	0	4_surf_ecto	125
Sox2_DNE	0	5_mesoderm	111
Sox2_DNE	0	7_viscEndo	85
Sox2_DNE	0	6_blood_progenitor	30
Tbx3	1.72348	0_pluri	935
Tbx3	0.233677	8_ParEndo	240
Tbx3	0.121246	3_neuro_ectoderm	176
Tbx3	0.279602	1_epiblast	199
Tbx3	0.0666361	4_surf_ecto	139
Tbx3	0.0552113	5_mesoderm	144
Tbx3	0.0582618	7_viscEndo	131
Tbx3	0.0719755	6_blood_progenitor	33
