# Supplementary material for: Multiplex profiling of developmental cis-regulatory elements with quantitative single-cell expression reporters
Source: Nat Methods. 2024 May 9;21(6):983–93. doi: 10.1038/s41592-024-02260-3 (PMC11166576; doi:10.1038/s41592-024-02260-3)
Supplement: Supplementary file 12 — Bulk MPRA quantification in mEBs testing different reporter architectures (Supplementary Fig. 8). [file 41592_2024_2260_MOESM12_ESM.txt]

Summarized activity per construct for bulk MPRA in mEBs to test the influence of different reporter architecture on activity.
column 1: pool (experiment) id
column 2: library identifier from which reporter originates
column 3: short description of reporter architecture
column 4: position of CRE relative to promoter (upstream, downstream, or NA if exogenous promoter)
column 5: reporter ORF
column 6: promoter identity
column 7: boolean about whether U6/oBC cassette is present
column 8: boolean about whether cHS4 insulators are present
column 9: CRE class
column 10: biological replicate ID 
column 11: technical (library preparation) replicate ID
column 12: day of harvest in mEB differentiation trajectory
column 13: number of detected barcodes in DNA
column 14: sum DNA UMI (1% winsorized) over detected barcodes
column 15: sum RNA UMI (1% winsorized) over detected barcodes
column 16: estimated activity (column 15 over column 14)


pool_id	lib_short_name	reporter_type_summary	CRE_position	reporter_ORF	promoter	U6_oBC	cHS4	CRE_class	CRE_id	biol_rep	tech_rep	day	n_BC_measurement	sum_winsor_DNA_umi	sum_winsor_RNA_umi	activity_winsor_sum_umi
poolA	p27_v1_mBC	oBC_promoter_puro_GFP_mBC	NA	puro_GFP	minP	TRUE	TRUE	promoter	minP	repA1	techrep1	d00	199	5846.07551288417	299.157162800079	0.0511723056160952
poolA	p27_v1_mBC	oBC_promoter_puro_GFP_mBC	NA	puro_GFP	minP	TRUE	TRUE	promoter	minP	repA1	techrep1	d04	199	4888.65027619684	181.194538786039	0.0370643283010624
poolA	p27_v1_mBC	oBC_promoter_puro_GFP_mBC	NA	puro_GFP	minP	TRUE	TRUE	promoter	minP	repA1	techrep1	d18	196	5156.01654613309	148.837310790516	0.0288667248172703
poolA	p27_v1_mBC	oBC_promoter_puro_GFP_mBC	NA	puro_GFP	minP	TRUE	TRUE	promoter	minP	repA1	techrep1	d20	197	5811.95377865204	172.86800040812	0.0297435263582246
poolA	p27_v1_mBC	oBC_promoter_puro_GFP_mBC	NA	puro_GFP	minP	TRUE	TRUE	promoter	minP	repA1	techrep1	d22	196	7064.77504391606	315.869534242951	0.0447104872100587
poolA	p27_v1_mBC	oBC_promoter_puro_GFP_mBC	NA	puro_GFP	minP	TRUE	TRUE	promoter	minP	repA1	techrep2	d00	199	5790.74106027216	290.581599525466	0.0501803821826923
poolA	p27_v1_mBC	oBC_promoter_puro_GFP_mBC	NA	puro_GFP	minP	TRUE	TRUE	promoter	minP	repA1	techrep2	d04	199	4902.48956484667	171.611977737084	0.0350050674187313
poolA	p27_v1_mBC	oBC_promoter_puro_GFP_mBC	NA	puro_GFP	minP	TRUE	TRUE	promoter	minP	repA1	techrep2	d18	195	4840.74991443114	149.452618324297	0.030873856523501
poolA	p27_v1_mBC	oBC_promoter_puro_GFP_mBC	NA	puro_GFP	minP	TRUE	TRUE	promoter	minP	repA1	techrep2	d20	195	5807.75083498667	149.04107859921	0.0256624436608689
poolA	p27_v1_mBC	oBC_promoter_puro_GFP_mBC	NA	puro_GFP	minP	TRUE	TRUE	promoter	minP	repA1	techrep2	d22	196	7112.49268675457	352.62677527809	0.0495785079589296
poolA	p27_v1_mBC	oBC_promoter_puro_GFP_mBC	NA	puro_GFP	minP	TRUE	TRUE	promoter	minP	repA2	techrep1	d00	199	5789.98920288105	343.132449284092	0.059263055121649
poolA	p27_v1_mBC	oBC_promoter_puro_GFP_mBC	NA	puro_GFP	minP	TRUE	TRUE	promoter	minP	repA2	techrep1	d04	199	5809.7710019492	267.207924898404	0.045992849771317
poolA	p27_v1_mBC	oBC_promoter_puro_GFP_mBC	NA	puro_GFP	minP	TRUE	TRUE	promoter	minP	repA2	techrep1	d18	188	4681.94388193831	209.097716354336	0.0446604490841889
poolA	p27_v1_mBC	oBC_promoter_puro_GFP_mBC	NA	puro_GFP	minP	TRUE	TRUE	promoter	minP	repA2	techrep1	d20	197	5628.42657863363	279.868277919764	0.049724070130396
poolA	p27_v1_mBC	oBC_promoter_puro_GFP_mBC	NA	puro_GFP	minP	TRUE	TRUE	promoter	minP	repA2	techrep1	d22	196	5502.4011654157	197.704043816078	0.0359305034061692
poolA	p27_v1_mBC	oBC_promoter_puro_GFP_mBC	NA	puro_GFP	minP	TRUE	TRUE	promoter	minP	repA2	techrep2	d00	199	5791.46750422577	338.945689477504	0.0585250092882661
poolA	p27_v1_mBC	oBC_promoter_puro_GFP_mBC	NA	puro_GFP	minP	TRUE	TRUE	promoter	minP	repA2	techrep2	d04	199	5778.92098051939	243.981264681135	0.0422191730088698
poolA	p27_v1_mBC	oBC_promoter_puro_GFP_mBC	NA	puro_GFP	minP	TRUE	TRUE	promoter	minP	repA2	techrep2	d18	193	4637.66407250976	193.232257270757	0.0416658589862429
poolA	p27_v1_mBC	oBC_promoter_puro_GFP_mBC	NA	puro_GFP	minP	TRUE	TRUE	promoter	minP	repA2	techrep2	d20	193	5595.0002058856	285.207634749389	0.050975446694241
poolA	p27_v1_mBC	oBC_promoter_puro_GFP_mBC	NA	puro_GFP	minP	TRUE	TRUE	promoter	minP	repA2	techrep2	d22	195	5328.97238670021	168.102058263112	0.031544929503229
poolA	p27_v1_mBC	oBC_promoter_puro_GFP_mBC	NA	puro_GFP	minP	TRUE	TRUE	promoter	minP	repA3	techrep1	d00	199	5892.67368812372	209.886425991764	0.0356181993268652
poolA	p27_v1_mBC	oBC_promoter_puro_GFP_mBC	NA	puro_GFP	minP	TRUE	TRUE	promoter	minP	repA3	techrep1	d04	199	5484.02873169715	226.158055163354	0.0412394001249815
poolA	p27_v1_mBC	oBC_promoter_puro_GFP_mBC	NA	puro_GFP	minP	TRUE	TRUE	promoter	minP	repA3	techrep1	d18	199	5753.16534739188	268.970872052775	0.0467518063207952
poolA	p27_v1_mBC	oBC_promoter_puro_GFP_mBC	NA	puro_GFP	minP	TRUE	TRUE	promoter	minP	repA3	techrep1	d20	198	5734.33593382157	206.005146915124	0.0359248480194697
poolA	p27_v1_mBC	oBC_promoter_puro_GFP_mBC	NA	puro_GFP	minP	TRUE	TRUE	promoter	minP	repA3	techrep1	d22	196	6230.3211396934	149.84138892052	0.0240503475761273
poolA	p27_v1_mBC	oBC_promoter_puro_GFP_mBC	NA	puro_GFP	minP	TRUE	TRUE	promoter	minP	repA3	techrep2	d00	199	5846.12965150368	187.373256511804	0.0320508212580626
poolA	p27_v1_mBC	oBC_promoter_puro_GFP_mBC	NA	puro_GFP	minP	TRUE	TRUE	promoter	minP	repA3	techrep2	d04	199	5367.74489871733	192.650835839716	0.0358904604214242
poolA	p27_v1_mBC	oBC_promoter_puro_GFP_mBC	NA	puro_GFP	minP	TRUE	TRUE	promoter	minP	repA3	techrep2	d18	198	5773.11971660727	239.284330283728	0.0414480111325925
poolA	p27_v1_mBC	oBC_promoter_puro_GFP_mBC	NA	puro_GFP	minP	TRUE	TRUE	promoter	minP	repA3	techrep2	d20	195	5798.82812357323	214.609905999171	0.0370091855502227
poolA	p27_v1_mBC	oBC_promoter_puro_GFP_mBC	NA	puro_GFP	minP	TRUE	TRUE	promoter	minP	repA3	techrep2	d22	195	6239.83806502701	154.908393555154	0.0248257073245832
poolA	p28_v1_mBC	oBC_promoter_puro_GFP_mBC	NA	puro_GFP	EEF1A1p	TRUE	TRUE	promoter	EEF1A1p	repA1	techrep1	d00	317	8858.02075482637	212859.264827547	24.0301158372844
poolA	p28_v1_mBC	oBC_promoter_puro_GFP_mBC	NA	puro_GFP	EEF1A1p	TRUE	TRUE	promoter	EEF1A1p	repA1	techrep1	d04	316	8288.40497070976	303057.694515132	36.5640549160064
poolA	p28_v1_mBC	oBC_promoter_puro_GFP_mBC	NA	puro_GFP	EEF1A1p	TRUE	TRUE	promoter	EEF1A1p	repA1	techrep1	d18	316	9364.38781219072	248647.603014344	26.5524674971972
poolA	p28_v1_mBC	oBC_promoter_puro_GFP_mBC	NA	puro_GFP	EEF1A1p	TRUE	TRUE	promoter	EEF1A1p	repA1	techrep1	d20	313	9377.39193889327	256454.754757229	27.3481962179237
poolA	p28_v1_mBC	oBC_promoter_puro_GFP_mBC	NA	puro_GFP	EEF1A1p	TRUE	TRUE	promoter	EEF1A1p	repA1	techrep1	d22	315	8882.09614469494	242355.977339271	27.2858988904352
poolA	p28_v1_mBC	oBC_promoter_puro_GFP_mBC	NA	puro_GFP	EEF1A1p	TRUE	TRUE	promoter	EEF1A1p	repA1	techrep2	d00	317	8970.47825618708	213358.498754111	23.7845176880011
poolA	p28_v1_mBC	oBC_promoter_puro_GFP_mBC	NA	puro_GFP	EEF1A1p	TRUE	TRUE	promoter	EEF1A1p	repA1	techrep2	d04	316	8512.70560474316	301461.033887235	35.4130693441654
poolA	p28_v1_mBC	oBC_promoter_puro_GFP_mBC	NA	puro_GFP	EEF1A1p	TRUE	TRUE	promoter	EEF1A1p	repA1	techrep2	d18	311	8810.0500163777	250999.834960299	28.4901713944524
poolA	p28_v1_mBC	oBC_promoter_puro_GFP_mBC	NA	puro_GFP	EEF1A1p	TRUE	TRUE	promoter	EEF1A1p	repA1	techrep2	d20	308	9324.329578287	264009.992873503	28.3140992236361
poolA	p28_v1_mBC	oBC_promoter_puro_GFP_mBC	NA	puro_GFP	EEF1A1p	TRUE	TRUE	promoter	EEF1A1p	repA1	techrep2	d22	314	9211.23075628982	240361.411656525	26.0943860832491
poolA	p28_v1_mBC	oBC_promoter_puro_GFP_mBC	NA	puro_GFP	EEF1A1p	TRUE	TRUE	promoter	EEF1A1p	repA2	techrep1	d00	318	8957.42625605969	212095.112833296	23.6781310579938
poolA	p28_v1_mBC	oBC_promoter_puro_GFP_mBC	NA	puro_GFP	EEF1A1p	TRUE	TRUE	promoter	EEF1A1p	repA2	techrep1	d04	316	9321.25259886081	295903.648288658	31.7450519820503
poolA	p28_v1_mBC	oBC_promoter_puro_GFP_mBC	NA	puro_GFP	EEF1A1p	TRUE	TRUE	promoter	EEF1A1p	repA2	techrep1	d18	308	8727.67108535381	247701.96729913	28.3812216199127
poolA	p28_v1_mBC	oBC_promoter_puro_GFP_mBC	NA	puro_GFP	EEF1A1p	TRUE	TRUE	promoter	EEF1A1p	repA2	techrep1	d20	312	9411.04264863579	252996.183614392	26.8829069275407
poolA	p28_v1_mBC	oBC_promoter_puro_GFP_mBC	NA	puro_GFP	EEF1A1p	TRUE	TRUE	promoter	EEF1A1p	repA2	techrep1	d22	316	9970.98287426075	255401.209251027	25.6144466871289
poolA	p28_v1_mBC	oBC_promoter_puro_GFP_mBC	NA	puro_GFP	EEF1A1p	TRUE	TRUE	promoter	EEF1A1p	repA2	techrep2	d00	318	8936.40578296276	210532.657102662	23.5589858177705
poolA	p28_v1_mBC	oBC_promoter_puro_GFP_mBC	NA	puro_GFP	EEF1A1p	TRUE	TRUE	promoter	EEF1A1p	repA2	techrep2	d04	316	9380.34248317248	294240.048392978	31.3677297946018
poolA	p28_v1_mBC	oBC_promoter_puro_GFP_mBC	NA	puro_GFP	EEF1A1p	TRUE	TRUE	promoter	EEF1A1p	repA2	techrep2	d18	311	8262.07498347039	246215.030332283	29.8006288765081
poolA	p28_v1_mBC	oBC_promoter_puro_GFP_mBC	NA	puro_GFP	EEF1A1p	TRUE	TRUE	promoter	EEF1A1p	repA2	techrep2	d20	310	9470.33896638085	252712.337598864	26.684613771057
poolA	p28_v1_mBC	oBC_promoter_puro_GFP_mBC	NA	puro_GFP	EEF1A1p	TRUE	TRUE	promoter	EEF1A1p	repA2	techrep2	d22	312	9490.44371624633	256828.78656184	27.0618312737248
poolA	p28_v1_mBC	oBC_promoter_puro_GFP_mBC	NA	puro_GFP	EEF1A1p	TRUE	TRUE	promoter	EEF1A1p	repA3	techrep1	d00	317	9017.43349250087	223416.262032573	24.7760365760802
poolA	p28_v1_mBC	oBC_promoter_puro_GFP_mBC	NA	puro_GFP	EEF1A1p	TRUE	TRUE	promoter	EEF1A1p	repA3	techrep1	d04	317	9097.62846354083	299935.631588778	32.9685513967496
poolA	p28_v1_mBC	oBC_promoter_puro_GFP_mBC	NA	puro_GFP	EEF1A1p	TRUE	TRUE	promoter	EEF1A1p	repA3	techrep1	d18	316	9543.12071048595	260632.468324872	27.3110312896377
poolA	p28_v1_mBC	oBC_promoter_puro_GFP_mBC	NA	puro_GFP	EEF1A1p	TRUE	TRUE	promoter	EEF1A1p	repA3	techrep1	d20	315	9443.93846091559	274301.811275177	29.0452772866314
poolA	p28_v1_mBC	oBC_promoter_puro_GFP_mBC	NA	puro_GFP	EEF1A1p	TRUE	TRUE	promoter	EEF1A1p	repA3	techrep1	d22	315	9804.75352775498	270186.401199327	27.5566744675929
poolA	p28_v1_mBC	oBC_promoter_puro_GFP_mBC	NA	puro_GFP	EEF1A1p	TRUE	TRUE	promoter	EEF1A1p	repA3	techrep2	d00	318	9244.14115807605	222852.963027218	24.1074816163451
poolA	p28_v1_mBC	oBC_promoter_puro_GFP_mBC	NA	puro_GFP	EEF1A1p	TRUE	TRUE	promoter	EEF1A1p	repA3	techrep2	d04	317	9033.33206904274	298728.482728238	33.0695783621176
poolA	p28_v1_mBC	oBC_promoter_puro_GFP_mBC	NA	puro_GFP	EEF1A1p	TRUE	TRUE	promoter	EEF1A1p	repA3	techrep2	d18	311	9461.57543346132	261522.712250819	27.6405038558306
poolA	p28_v1_mBC	oBC_promoter_puro_GFP_mBC	NA	puro_GFP	EEF1A1p	TRUE	TRUE	promoter	EEF1A1p	repA3	techrep2	d20	312	9390.66370536096	272893.134622455	29.0600476371724
poolA	p28_v1_mBC	oBC_promoter_puro_GFP_mBC	NA	puro_GFP	EEF1A1p	TRUE	TRUE	promoter	EEF1A1p	repA3	techrep2	d22	311	9537.10775516707	272610.026769608	28.5841403670742
poolA	p29_v1_mBC	oBC_promoter_puro_GFP_mBC	NA	puro_GFP	noP	TRUE	TRUE	promoter	noP	repA1	techrep1	d00	145	6568.19088861274	472.578943486109	0.0719496359804977
poolA	p29_v1_mBC	oBC_promoter_puro_GFP_mBC	NA	puro_GFP	noP	TRUE	TRUE	promoter	noP	repA1	techrep1	d04	145	5645.72443487877	283.204482335109	0.0501626470795312
poolA	p29_v1_mBC	oBC_promoter_puro_GFP_mBC	NA	puro_GFP	noP	TRUE	TRUE	promoter	noP	repA1	techrep1	d18	144	6376.09272636029	285.098770990697	0.0447137115512813
poolA	p29_v1_mBC	oBC_promoter_puro_GFP_mBC	NA	puro_GFP	noP	TRUE	TRUE	promoter	noP	repA1	techrep1	d20	145	6646.04393962829	288.256978758111	0.0433727163673
poolA	p29_v1_mBC	oBC_promoter_puro_GFP_mBC	NA	puro_GFP	noP	TRUE	TRUE	promoter	noP	repA1	techrep1	d22	145	6502.80341070624	358.57413201099	0.0551414688964196
poolA	p29_v1_mBC	oBC_promoter_puro_GFP_mBC	NA	puro_GFP	noP	TRUE	TRUE	promoter	noP	repA1	techrep2	d00	145	6548.00221879187	461.857406169184	0.0705340943293691
poolA	p29_v1_mBC	oBC_promoter_puro_GFP_mBC	NA	puro_GFP	noP	TRUE	TRUE	promoter	noP	repA1	techrep2	d04	144	5650.46064495802	274.70418291173	0.0486162456784566
poolA	p29_v1_mBC	oBC_promoter_puro_GFP_mBC	NA	puro_GFP	noP	TRUE	TRUE	promoter	noP	repA1	techrep2	d18	143	5979.83703272963	285.543133431544	0.0477509891772421
poolA	p29_v1_mBC	oBC_promoter_puro_GFP_mBC	NA	puro_GFP	noP	TRUE	TRUE	promoter	noP	repA1	techrep2	d20	144	6640.90186104297	234.658966894662	0.0353354065162782
poolA	p29_v1_mBC	oBC_promoter_puro_GFP_mBC	NA	puro_GFP	noP	TRUE	TRUE	promoter	noP	repA1	techrep2	d22	145	6677.83552163381	418.800740557279	0.0627150428009965
poolA	p29_v1_mBC	oBC_promoter_puro_GFP_mBC	NA	puro_GFP	noP	TRUE	TRUE	promoter	noP	repA2	techrep1	d00	145	6612.32200074273	445.575777632583	0.0673856744397102
poolA	p29_v1_mBC	oBC_promoter_puro_GFP_mBC	NA	puro_GFP	noP	TRUE	TRUE	promoter	noP	repA2	techrep1	d04	145	6658.62085359158	300.758189173302	0.0451682406591865
poolA	p29_v1_mBC	oBC_promoter_puro_GFP_mBC	NA	puro_GFP	noP	TRUE	TRUE	promoter	noP	repA2	techrep1	d18	141	6003.3491196086	227.163734571796	0.0378395009262108
poolA	p29_v1_mBC	oBC_promoter_puro_GFP_mBC	NA	puro_GFP	noP	TRUE	TRUE	promoter	noP	repA2	techrep1	d20	145	6797.47164449996	229.624960708837	0.0337809369009481
poolA	p29_v1_mBC	oBC_promoter_puro_GFP_mBC	NA	puro_GFP	noP	TRUE	TRUE	promoter	noP	repA2	techrep1	d22	145	7185.21079679177	298.794504410663	0.041584653931667
poolA	p29_v1_mBC	oBC_promoter_puro_GFP_mBC	NA	puro_GFP	noP	TRUE	TRUE	promoter	noP	repA2	techrep2	d00	145	6638.35372900066	399.627236803197	0.0601997502870877
poolA	p29_v1_mBC	oBC_promoter_puro_GFP_mBC	NA	puro_GFP	noP	TRUE	TRUE	promoter	noP	repA2	techrep2	d04	145	6704.52550377022	293.674521417379	0.0438024318428253
poolA	p29_v1_mBC	oBC_promoter_puro_GFP_mBC	NA	puro_GFP	noP	TRUE	TRUE	promoter	noP	repA2	techrep2	d18	144	5763.99904079147	219.151926407541	0.0380208124353623
poolA	p29_v1_mBC	oBC_promoter_puro_GFP_mBC	NA	puro_GFP	noP	TRUE	TRUE	promoter	noP	repA2	techrep2	d20	145	6847.07840464625	219.203805056433	0.0320142098720071
poolA	p29_v1_mBC	oBC_promoter_puro_GFP_mBC	NA	puro_GFP	noP	TRUE	TRUE	promoter	noP	repA2	techrep2	d22	145	7024.53994050632	233.313293533636	0.0332140318810429
poolA	p29_v1_mBC	oBC_promoter_puro_GFP_mBC	NA	puro_GFP	noP	TRUE	TRUE	promoter	noP	repA3	techrep1	d00	145	6745.54083890755	285.945540459583	0.0423903060241338
poolA	p29_v1_mBC	oBC_promoter_puro_GFP_mBC	NA	puro_GFP	noP	TRUE	TRUE	promoter	noP	repA3	techrep1	d04	145	6116.88692780463	295.420236933434	0.0482958472864008
poolA	p29_v1_mBC	oBC_promoter_puro_GFP_mBC	NA	puro_GFP	noP	TRUE	TRUE	promoter	noP	repA3	techrep1	d18	145	6763.08762220423	295.728242980918	0.0437268093363153
poolA	p29_v1_mBC	oBC_promoter_puro_GFP_mBC	NA	puro_GFP	noP	TRUE	TRUE	promoter	noP	repA3	techrep1	d20	144	6466.20561214558	251.699431773143	0.0389253678077252
poolA	p29_v1_mBC	oBC_promoter_puro_GFP_mBC	NA	puro_GFP	noP	TRUE	TRUE	promoter	noP	repA3	techrep1	d22	145	6860.40828094486	176.465524448582	0.0257223064899395
poolA	p29_v1_mBC	oBC_promoter_puro_GFP_mBC	NA	puro_GFP	noP	TRUE	TRUE	promoter	noP	repA3	techrep2	d00	145	6715.79495577485	272.254351094093	0.0405394079013659
poolA	p29_v1_mBC	oBC_promoter_puro_GFP_mBC	NA	puro_GFP	noP	TRUE	TRUE	promoter	noP	repA3	techrep2	d04	145	6017.71842655052	232.797583162464	0.0386853565855371
poolA	p29_v1_mBC	oBC_promoter_puro_GFP_mBC	NA	puro_GFP	noP	TRUE	TRUE	promoter	noP	repA3	techrep2	d18	145	6725.24103594638	322.637566593079	0.047974126855615
poolA	p29_v1_mBC	oBC_promoter_puro_GFP_mBC	NA	puro_GFP	noP	TRUE	TRUE	promoter	noP	repA3	techrep2	d20	144	6419.99129724816	230.83104930886	0.0359550408437161
poolA	p29_v1_mBC	oBC_promoter_puro_GFP_mBC	NA	puro_GFP	noP	TRUE	TRUE	promoter	noP	repA3	techrep2	d22	145	6808.79993218632	188.409773513016	0.027671509721173
poolA	p33_v2_mBC	no_oBC_promoter_puro_GFP_mBC	NA	puro_GFP	minP	FALSE	TRUE	promoter	minP	repA1	techrep1	d00	2391	9947.46177262114	614.291411642888	0.061753583545667
poolA	p33_v2_mBC	no_oBC_promoter_puro_GFP_mBC	NA	puro_GFP	minP	FALSE	TRUE	promoter	minP	repA1	techrep1	d04	1912	8276.58015104818	253.411241704082	0.0306178683803345
poolA	p33_v2_mBC	no_oBC_promoter_puro_GFP_mBC	NA	puro_GFP	minP	FALSE	TRUE	promoter	minP	repA1	techrep1	d18	1893	9590.93711493708	372.936702391258	0.0388842818925838
poolA	p33_v2_mBC	no_oBC_promoter_puro_GFP_mBC	NA	puro_GFP	minP	FALSE	TRUE	promoter	minP	repA1	techrep1	d20	1812	10204.4194768437	317.468616263837	0.0311108943516336
poolA	p33_v2_mBC	no_oBC_promoter_puro_GFP_mBC	NA	puro_GFP	minP	FALSE	TRUE	promoter	minP	repA1	techrep1	d22	1724	9070.25741773716	296.002263664769	0.0326343840127324
poolA	p33_v2_mBC	no_oBC_promoter_puro_GFP_mBC	NA	puro_GFP	minP	FALSE	TRUE	promoter	minP	repA1	techrep2	d00	2318	9841.66210208527	596.387453139132	0.0605982451899836
poolA	p33_v2_mBC	no_oBC_promoter_puro_GFP_mBC	NA	puro_GFP	minP	FALSE	TRUE	promoter	minP	repA1	techrep2	d04	2102	8665.39098363094	276.883993220149	0.0319528563388758
poolA	p33_v2_mBC	no_oBC_promoter_puro_GFP_mBC	NA	puro_GFP	minP	FALSE	TRUE	promoter	minP	repA1	techrep2	d18	1704	8973.06789198818	345.501445625531	0.038504271870496
poolA	p33_v2_mBC	no_oBC_promoter_puro_GFP_mBC	NA	puro_GFP	minP	FALSE	TRUE	promoter	minP	repA1	techrep2	d20	1749	10240.2258637255	254.744642636435	0.0248768577985015
poolA	p33_v2_mBC	no_oBC_promoter_puro_GFP_mBC	NA	puro_GFP	minP	FALSE	TRUE	promoter	minP	repA1	techrep2	d22	1687	9114.91857706809	396.824853824776	0.0435357541013185
poolA	p33_v2_mBC	no_oBC_promoter_puro_GFP_mBC	NA	puro_GFP	minP	FALSE	TRUE	promoter	minP	repA2	techrep1	d00	2444	9896.99163491483	791.360261304722	0.07995967769771
poolA	p33_v2_mBC	no_oBC_promoter_puro_GFP_mBC	NA	puro_GFP	minP	FALSE	TRUE	promoter	minP	repA2	techrep1	d04	2392	9941.93404649813	445.400333808185	0.0448001698386914
poolA	p33_v2_mBC	no_oBC_promoter_puro_GFP_mBC	NA	puro_GFP	minP	FALSE	TRUE	promoter	minP	repA2	techrep1	d18	1300	8010.22723184704	321.341076786696	0.0401163496971858
poolA	p33_v2_mBC	no_oBC_promoter_puro_GFP_mBC	NA	puro_GFP	minP	FALSE	TRUE	promoter	minP	repA2	techrep1	d20	1825	9949.41417214287	334.900591301142	0.033660332709721
poolA	p33_v2_mBC	no_oBC_promoter_puro_GFP_mBC	NA	puro_GFP	minP	FALSE	TRUE	promoter	minP	repA2	techrep1	d22	1912	10619.4471093141	394.320987166285	0.0371319695938252
poolA	p33_v2_mBC	no_oBC_promoter_puro_GFP_mBC	NA	puro_GFP	minP	FALSE	TRUE	promoter	minP	repA2	techrep2	d00	2349	9901.20297770155	631.278058047115	0.063757713024247
poolA	p33_v2_mBC	no_oBC_promoter_puro_GFP_mBC	NA	puro_GFP	minP	FALSE	TRUE	promoter	minP	repA2	techrep2	d04	2306	9941.95334631378	418.350511772704	0.0420793074761126
poolA	p33_v2_mBC	no_oBC_promoter_puro_GFP_mBC	NA	puro_GFP	minP	FALSE	TRUE	promoter	minP	repA2	techrep2	d18	1588	8339.6413302432	397.194382139443	0.0476272739331178
poolA	p33_v2_mBC	no_oBC_promoter_puro_GFP_mBC	NA	puro_GFP	minP	FALSE	TRUE	promoter	minP	repA2	techrep2	d20	1641	9914.61124208816	371.509020983027	0.0374708611272571
poolA	p33_v2_mBC	no_oBC_promoter_puro_GFP_mBC	NA	puro_GFP	minP	FALSE	TRUE	promoter	minP	repA2	techrep2	d22	1704	10439.2976055317	353.435962120313	0.0338562971835414
poolA	p33_v2_mBC	no_oBC_promoter_puro_GFP_mBC	NA	puro_GFP	minP	FALSE	TRUE	promoter	minP	repA3	techrep1	d00	2425	9957.28599668938	521.698433867966	0.0523936375877344
poolA	p33_v2_mBC	no_oBC_promoter_puro_GFP_mBC	NA	puro_GFP	minP	FALSE	TRUE	promoter	minP	repA3	techrep1	d04	2286	9590.18399405231	421.250318634422	0.0439251550226435
poolA	p33_v2_mBC	no_oBC_promoter_puro_GFP_mBC	NA	puro_GFP	minP	FALSE	TRUE	promoter	minP	repA3	techrep1	d18	1922	9764.48103457711	404.39342945018	0.0414147385834617
poolA	p33_v2_mBC	no_oBC_promoter_puro_GFP_mBC	NA	puro_GFP	minP	FALSE	TRUE	promoter	minP	repA3	techrep1	d20	1822	10198.8620702557	405.85932320756	0.0397945692776082
poolA	p33_v2_mBC	no_oBC_promoter_puro_GFP_mBC	NA	puro_GFP	minP	FALSE	TRUE	promoter	minP	repA3	techrep1	d22	1797	9884.17527615967	268.106930189046	0.0271248660306249
poolA	p33_v2_mBC	no_oBC_promoter_puro_GFP_mBC	NA	puro_GFP	minP	FALSE	TRUE	promoter	minP	repA3	techrep2	d00	2238	9941.32753503282	503.197069470581	0.0506166875296418
poolA	p33_v2_mBC	no_oBC_promoter_puro_GFP_mBC	NA	puro_GFP	minP	FALSE	TRUE	promoter	minP	repA3	techrep2	d04	2200	9453.45756633759	325.583594221644	0.0344406892332178
poolA	p33_v2_mBC	no_oBC_promoter_puro_GFP_mBC	NA	puro_GFP	minP	FALSE	TRUE	promoter	minP	repA3	techrep2	d18	1753	9658.20603185057	377.052801491634	0.0390396311952964
poolA	p33_v2_mBC	no_oBC_promoter_puro_GFP_mBC	NA	puro_GFP	minP	FALSE	TRUE	promoter	minP	repA3	techrep2	d20	1695	10081.9651174031	376.430305716189	0.0373369974338046
poolA	p33_v2_mBC	no_oBC_promoter_puro_GFP_mBC	NA	puro_GFP	minP	FALSE	TRUE	promoter	minP	repA3	techrep2	d22	1677	9896.40097648288	303.2247518061	0.0306399015689302
poolA	p34_v2_mBC	no_oBC_promoter_puro_GFP_mBC	NA	puro_GFP	EEF1A1p	FALSE	TRUE	promoter	EEF1A1p	repA1	techrep1	d00	1906	12831.3256555095	295066.171764694	22.9957667419966
poolA	p34_v2_mBC	no_oBC_promoter_puro_GFP_mBC	NA	puro_GFP	EEF1A1p	FALSE	TRUE	promoter	EEF1A1p	repA1	techrep1	d04	1660	11437.128267152	338995.086902453	29.6398780344243
poolA	p34_v2_mBC	no_oBC_promoter_puro_GFP_mBC	NA	puro_GFP	EEF1A1p	FALSE	TRUE	promoter	EEF1A1p	repA1	techrep1	d18	1749	13020.5308879125	275944.617582105	21.1930388981509
poolA	p34_v2_mBC	no_oBC_promoter_puro_GFP_mBC	NA	puro_GFP	EEF1A1p	FALSE	TRUE	promoter	EEF1A1p	repA1	techrep1	d20	1660	12787.3730743859	256300.432772042	20.0432435404134
poolA	p34_v2_mBC	no_oBC_promoter_puro_GFP_mBC	NA	puro_GFP	EEF1A1p	FALSE	TRUE	promoter	EEF1A1p	repA1	techrep1	d22	1650	13931.887524354	266906.264611976	19.1579399521711
poolA	p34_v2_mBC	no_oBC_promoter_puro_GFP_mBC	NA	puro_GFP	EEF1A1p	FALSE	TRUE	promoter	EEF1A1p	repA1	techrep2	d00	1861	12824.8022947589	295396.402547675	23.0332129695594
poolA	p34_v2_mBC	no_oBC_promoter_puro_GFP_mBC	NA	puro_GFP	EEF1A1p	FALSE	TRUE	promoter	EEF1A1p	repA1	techrep2	d04	1793	11997.1049265821	343371.333090242	28.6211827929778
poolA	p34_v2_mBC	no_oBC_promoter_puro_GFP_mBC	NA	puro_GFP	EEF1A1p	FALSE	TRUE	promoter	EEF1A1p	repA1	techrep2	d18	1644	12388.4246497197	277199.746939125	22.3757059333122
poolA	p34_v2_mBC	no_oBC_promoter_puro_GFP_mBC	NA	puro_GFP	EEF1A1p	FALSE	TRUE	promoter	EEF1A1p	repA1	techrep2	d20	1617	12955.3721457305	264957.212093481	20.4515323151715
poolA	p34_v2_mBC	no_oBC_promoter_puro_GFP_mBC	NA	puro_GFP	EEF1A1p	FALSE	TRUE	promoter	EEF1A1p	repA1	techrep2	d22	1640	14106.2842980334	265133.791552009	18.7954379729163
poolA	p34_v2_mBC	no_oBC_promoter_puro_GFP_mBC	NA	puro_GFP	EEF1A1p	FALSE	TRUE	promoter	EEF1A1p	repA2	techrep1	d00	1926	12756.9716513537	286066.959334906	22.4243627055916
poolA	p34_v2_mBC	no_oBC_promoter_puro_GFP_mBC	NA	puro_GFP	EEF1A1p	FALSE	TRUE	promoter	EEF1A1p	repA2	techrep1	d04	1893	13215.7824299453	346294.918764869	26.2031340634216
poolA	p34_v2_mBC	no_oBC_promoter_puro_GFP_mBC	NA	puro_GFP	EEF1A1p	FALSE	TRUE	promoter	EEF1A1p	repA2	techrep1	d18	1353	11946.5626265639	277225.695966199	23.2054779798979
poolA	p34_v2_mBC	no_oBC_promoter_puro_GFP_mBC	NA	puro_GFP	EEF1A1p	FALSE	TRUE	promoter	EEF1A1p	repA2	techrep1	d20	1689	13405.1048191748	277115.773570995	20.672406319017
poolA	p34_v2_mBC	no_oBC_promoter_puro_GFP_mBC	NA	puro_GFP	EEF1A1p	FALSE	TRUE	promoter	EEF1A1p	repA2	techrep1	d22	1759	14820.6093248562	286672.681955911	19.3428404778961
poolA	p34_v2_mBC	no_oBC_promoter_puro_GFP_mBC	NA	puro_GFP	EEF1A1p	FALSE	TRUE	promoter	EEF1A1p	repA2	techrep2	d00	1867	12840.8243169549	283722.076362691	22.0953164189052
poolA	p34_v2_mBC	no_oBC_promoter_puro_GFP_mBC	NA	puro_GFP	EEF1A1p	FALSE	TRUE	promoter	EEF1A1p	repA2	techrep2	d04	1861	13210.7437152659	343807.894198779	26.0248704848831
poolA	p34_v2_mBC	no_oBC_promoter_puro_GFP_mBC	NA	puro_GFP	EEF1A1p	FALSE	TRUE	promoter	EEF1A1p	repA2	techrep2	d18	1503	11528.580302238	286491.889308462	24.8505784578562
poolA	p34_v2_mBC	no_oBC_promoter_puro_GFP_mBC	NA	puro_GFP	EEF1A1p	FALSE	TRUE	promoter	EEF1A1p	repA2	techrep2	d20	1601	13515.0127321229	275277.337122374	20.3682632475874
poolA	p34_v2_mBC	no_oBC_promoter_puro_GFP_mBC	NA	puro_GFP	EEF1A1p	FALSE	TRUE	promoter	EEF1A1p	repA2	techrep2	d22	1612	14276.3308064661	285933.740025138	20.0285174041801
poolA	p34_v2_mBC	no_oBC_promoter_puro_GFP_mBC	NA	puro_GFP	EEF1A1p	FALSE	TRUE	promoter	EEF1A1p	repA3	techrep1	d00	1898	12721.5090313554	305228.28101662	23.99308763326
poolA	p34_v2_mBC	no_oBC_promoter_puro_GFP_mBC	NA	puro_GFP	EEF1A1p	FALSE	TRUE	promoter	EEF1A1p	repA3	techrep1	d04	1867	13150.8058414468	347187.858907258	26.4005007064315
poolA	p34_v2_mBC	no_oBC_promoter_puro_GFP_mBC	NA	puro_GFP	EEF1A1p	FALSE	TRUE	promoter	EEF1A1p	repA3	techrep1	d18	1710	13661.1103237404	280573.542133062	20.5381213886751
poolA	p34_v2_mBC	no_oBC_promoter_puro_GFP_mBC	NA	puro_GFP	EEF1A1p	FALSE	TRUE	promoter	EEF1A1p	repA3	techrep1	d20	1680	13091.6161953368	267132.593169709	20.4048598113394
poolA	p34_v2_mBC	no_oBC_promoter_puro_GFP_mBC	NA	puro_GFP	EEF1A1p	FALSE	TRUE	promoter	EEF1A1p	repA3	techrep1	d22	1694	13650.1005723501	258537.173440663	18.9403127156704
poolA	p34_v2_mBC	no_oBC_promoter_puro_GFP_mBC	NA	puro_GFP	EEF1A1p	FALSE	TRUE	promoter	EEF1A1p	repA3	techrep2	d00	1798	13066.2730477602	301827.291011765	23.0997232270072
poolA	p34_v2_mBC	no_oBC_promoter_puro_GFP_mBC	NA	puro_GFP	EEF1A1p	FALSE	TRUE	promoter	EEF1A1p	repA3	techrep2	d04	1809	12907.7142336087	345821.437342249	26.7918417686851
poolA	p34_v2_mBC	no_oBC_promoter_puro_GFP_mBC	NA	puro_GFP	EEF1A1p	FALSE	TRUE	promoter	EEF1A1p	repA3	techrep2	d18	1643	13542.4117541754	278877.185891517	20.5928745155407
poolA	p34_v2_mBC	no_oBC_promoter_puro_GFP_mBC	NA	puro_GFP	EEF1A1p	FALSE	TRUE	promoter	EEF1A1p	repA3	techrep2	d20	1594	13066.1762217151	266929.075534165	20.4290123602149
poolA	p34_v2_mBC	no_oBC_promoter_puro_GFP_mBC	NA	puro_GFP	EEF1A1p	FALSE	TRUE	promoter	EEF1A1p	repA3	techrep2	d22	1588	13500.1356699519	261133.355410293	19.3430171217846
poolA	p35_v2_mBC	no_oBC_promoter_puro_GFP_mBC	NA	puro_GFP	noP	FALSE	TRUE	promoter	noP	repA1	techrep1	d00	1841	4712.52691817463	441.175705402122	0.0936176520712604
poolA	p35_v2_mBC	no_oBC_promoter_puro_GFP_mBC	NA	puro_GFP	noP	FALSE	TRUE	promoter	noP	repA1	techrep1	d04	1201	3729.57986574465	165.029028606132	0.044248691420148
poolA	p35_v2_mBC	no_oBC_promoter_puro_GFP_mBC	NA	puro_GFP	noP	FALSE	TRUE	promoter	noP	repA1	techrep1	d18	1220	4385.06191961505	172.671422019446	0.039377191288237
poolA	p35_v2_mBC	no_oBC_promoter_puro_GFP_mBC	NA	puro_GFP	noP	FALSE	TRUE	promoter	noP	repA1	techrep1	d20	1141	4372.87741242942	171.486475952919	0.0392159349048952
poolA	p35_v2_mBC	no_oBC_promoter_puro_GFP_mBC	NA	puro_GFP	noP	FALSE	TRUE	promoter	noP	repA1	techrep1	d22	1094	4546.2970452192	175.363781765056	0.0385728825065368
poolA	p35_v2_mBC	no_oBC_promoter_puro_GFP_mBC	NA	puro_GFP	noP	FALSE	TRUE	promoter	noP	repA1	techrep2	d00	1720	4691.88786068396	406.844900110733	0.0867124092031102
poolA	p35_v2_mBC	no_oBC_promoter_puro_GFP_mBC	NA	puro_GFP	noP	FALSE	TRUE	promoter	noP	repA1	techrep2	d04	1478	3979.62432346387	184.502510388159	0.0463617908103365
poolA	p35_v2_mBC	no_oBC_promoter_puro_GFP_mBC	NA	puro_GFP	noP	FALSE	TRUE	promoter	noP	repA1	techrep2	d18	1037	4099.26355576329	143.951294950396	0.0351163795623754
poolA	p35_v2_mBC	no_oBC_promoter_puro_GFP_mBC	NA	puro_GFP	noP	FALSE	TRUE	promoter	noP	repA1	techrep2	d20	1094	4425.41485302358	135.166762650846	0.0305432975528828
poolA	p35_v2_mBC	no_oBC_promoter_puro_GFP_mBC	NA	puro_GFP	noP	FALSE	TRUE	promoter	noP	repA1	techrep2	d22	1035	4574.92747325045	205.432121740391	0.0449039078633596
poolA	p35_v2_mBC	no_oBC_promoter_puro_GFP_mBC	NA	puro_GFP	noP	FALSE	TRUE	promoter	noP	repA2	techrep1	d00	1872	4698.88500311481	477.989531264255	0.101724032605055
poolA	p35_v2_mBC	no_oBC_promoter_puro_GFP_mBC	NA	puro_GFP	noP	FALSE	TRUE	promoter	noP	repA2	techrep1	d04	1787	4729.3844424758	294.916344215383	0.0623582937277555
poolA	p35_v2_mBC	no_oBC_promoter_puro_GFP_mBC	NA	puro_GFP	noP	FALSE	TRUE	promoter	noP	repA2	techrep1	d18	688	3674.96248777154	195.80443114606	0.0532806611761619
poolA	p35_v2_mBC	no_oBC_promoter_puro_GFP_mBC	NA	puro_GFP	noP	FALSE	TRUE	promoter	noP	repA2	techrep1	d20	1178	4848.83771142352	215.488370638681	0.0444412421003502
poolA	p35_v2_mBC	no_oBC_promoter_puro_GFP_mBC	NA	puro_GFP	noP	FALSE	TRUE	promoter	noP	repA2	techrep1	d22	1243	4901.20472204849	191.230854678386	0.0390171122251062
poolA	p35_v2_mBC	no_oBC_promoter_puro_GFP_mBC	NA	puro_GFP	noP	FALSE	TRUE	promoter	noP	repA2	techrep2	d00	1710	4637.42897966355	434.761960232619	0.0937506454846369
poolA	p35_v2_mBC	no_oBC_promoter_puro_GFP_mBC	NA	puro_GFP	noP	FALSE	TRUE	promoter	noP	repA2	techrep2	d04	1682	4718.68004600866	245.559501409107	0.0520398711111629
poolA	p35_v2_mBC	no_oBC_promoter_puro_GFP_mBC	NA	puro_GFP	noP	FALSE	TRUE	promoter	noP	repA2	techrep2	d18	909	3915.57946056529	210.338529097224	0.053718365625214
poolA	p35_v2_mBC	no_oBC_promoter_puro_GFP_mBC	NA	puro_GFP	noP	FALSE	TRUE	promoter	noP	repA2	techrep2	d20	1003	4770.92276352504	183.241829881104	0.0384080478690697
poolA	p35_v2_mBC	no_oBC_promoter_puro_GFP_mBC	NA	puro_GFP	noP	FALSE	TRUE	promoter	noP	repA2	techrep2	d22	1048	4908.31549278491	183.574093809488	0.0374006304361114
poolA	p35_v2_mBC	no_oBC_promoter_puro_GFP_mBC	NA	puro_GFP	noP	FALSE	TRUE	promoter	noP	repA3	techrep1	d00	1855	4897.90901075825	364.70756377569	0.0744618903647679
poolA	p35_v2_mBC	no_oBC_promoter_puro_GFP_mBC	NA	puro_GFP	noP	FALSE	TRUE	promoter	noP	repA3	techrep1	d04	1678	4613.84871204937	238.443576585522	0.0516799729394705
poolA	p35_v2_mBC	no_oBC_promoter_puro_GFP_mBC	NA	puro_GFP	noP	FALSE	TRUE	promoter	noP	repA3	techrep1	d18	1242	4999.15630494542	198.783889077544	0.0397634874670545
poolA	p35_v2_mBC	no_oBC_promoter_puro_GFP_mBC	NA	puro_GFP	noP	FALSE	TRUE	promoter	noP	repA3	techrep1	d20	1215	4805.08628821589	239.511750043978	0.04984546284452
poolA	p35_v2_mBC	no_oBC_promoter_puro_GFP_mBC	NA	puro_GFP	noP	FALSE	TRUE	promoter	noP	repA3	techrep1	d22	1151	4503.95515930847	135.948809815306	0.030184316896303
poolA	p35_v2_mBC	no_oBC_promoter_puro_GFP_mBC	NA	puro_GFP	noP	FALSE	TRUE	promoter	noP	repA3	techrep2	d00	1561	4706.10491072065	322.80316129284	0.0685924277968145
poolA	p35_v2_mBC	no_oBC_promoter_puro_GFP_mBC	NA	puro_GFP	noP	FALSE	TRUE	promoter	noP	repA3	techrep2	d04	1547	4476.27454780395	200.399040929517	0.0447691576531721
poolA	p35_v2_mBC	no_oBC_promoter_puro_GFP_mBC	NA	puro_GFP	noP	FALSE	TRUE	promoter	noP	repA3	techrep2	d18	1108	5000.86081912543	177.524576792945	0.0354988037487496
poolA	p35_v2_mBC	no_oBC_promoter_puro_GFP_mBC	NA	puro_GFP	noP	FALSE	TRUE	promoter	noP	repA3	techrep2	d20	1092	4838.36720401817	211.692886878088	0.0437529600279783
poolA	p35_v2_mBC	no_oBC_promoter_puro_GFP_mBC	NA	puro_GFP	noP	FALSE	TRUE	promoter	noP	repA3	techrep2	d22	1050	4511.74152084099	150.161773248625	0.0332824415040147
poolA	p39_v2_mBC	no_oBC_promoter_puro_GFP_mBC	NA	puro_GFP	UBCp	FALSE	TRUE	promoter	UBCp	repA1	techrep1	d00	249	9139.51071307642	60985.749479903	6.67275868418724
poolA	p39_v2_mBC	no_oBC_promoter_puro_GFP_mBC	NA	puro_GFP	UBCp	FALSE	TRUE	promoter	UBCp	repA1	techrep1	d04	243	8300.04725959804	56895.2758790271	6.8548134847346
poolA	p39_v2_mBC	no_oBC_promoter_puro_GFP_mBC	NA	puro_GFP	UBCp	FALSE	TRUE	promoter	UBCp	repA1	techrep1	d18	250	9477.8536131116	55242.9275002423	5.82863270053249
poolA	p39_v2_mBC	no_oBC_promoter_puro_GFP_mBC	NA	puro_GFP	UBCp	FALSE	TRUE	promoter	UBCp	repA1	techrep1	d20	246	10058.2889482013	53620.8932125957	5.33101539324786
poolA	p39_v2_mBC	no_oBC_promoter_puro_GFP_mBC	NA	puro_GFP	UBCp	FALSE	TRUE	promoter	UBCp	repA1	techrep1	d22	247	9753.2496141326	48280.9392603355	4.95024132165916
poolA	p39_v2_mBC	no_oBC_promoter_puro_GFP_mBC	NA	puro_GFP	UBCp	FALSE	TRUE	promoter	UBCp	repA1	techrep2	d00	250	9107.31147506812	60922.317388551	6.68938550694461
poolA	p39_v2_mBC	no_oBC_promoter_puro_GFP_mBC	NA	puro_GFP	UBCp	FALSE	TRUE	promoter	UBCp	repA1	techrep2	d04	248	8621.41131524243	57464.0832174641	6.66527568588093
poolA	p39_v2_mBC	no_oBC_promoter_puro_GFP_mBC	NA	puro_GFP	UBCp	FALSE	TRUE	promoter	UBCp	repA1	techrep2	d18	248	9300.74371298917	55631.4388405655	5.98139681699563
poolA	p39_v2_mBC	no_oBC_promoter_puro_GFP_mBC	NA	puro_GFP	UBCp	FALSE	TRUE	promoter	UBCp	repA1	techrep2	d20	245	10280.3276617878	54061.0880135482	5.25869308762351
poolA	p39_v2_mBC	no_oBC_promoter_puro_GFP_mBC	NA	puro_GFP	UBCp	FALSE	TRUE	promoter	UBCp	repA1	techrep2	d22	245	9795.69662960265	47776.3987734007	4.87728444233564
poolA	p39_v2_mBC	no_oBC_promoter_puro_GFP_mBC	NA	puro_GFP	UBCp	FALSE	TRUE	promoter	UBCp	repA2	techrep1	d00	252	8877.94464709351	60142.9321866874	6.774420722073
poolA	p39_v2_mBC	no_oBC_promoter_puro_GFP_mBC	NA	puro_GFP	UBCp	FALSE	TRUE	promoter	UBCp	repA2	techrep1	d04	251	9121.68681175439	65878.7034493109	7.22220624418044
poolA	p39_v2_mBC	no_oBC_promoter_puro_GFP_mBC	NA	puro_GFP	UBCp	FALSE	TRUE	promoter	UBCp	repA2	techrep1	d18	232	9276.17355541656	54264.2992687163	5.84985812787324
poolA	p39_v2_mBC	no_oBC_promoter_puro_GFP_mBC	NA	puro_GFP	UBCp	FALSE	TRUE	promoter	UBCp	repA2	techrep1	d20	244	10012.176458158	54434.120857148	5.43679199868625
poolA	p39_v2_mBC	no_oBC_promoter_puro_GFP_mBC	NA	puro_GFP	UBCp	FALSE	TRUE	promoter	UBCp	repA2	techrep1	d22	245	9923.46463507364	49115.1002207802	4.94939036182858
poolA	p39_v2_mBC	no_oBC_promoter_puro_GFP_mBC	NA	puro_GFP	UBCp	FALSE	TRUE	promoter	UBCp	repA2	techrep2	d00	250	9006.24846481403	59634.3918852319	6.62144644556654
poolA	p39_v2_mBC	no_oBC_promoter_puro_GFP_mBC	NA	puro_GFP	UBCp	FALSE	TRUE	promoter	UBCp	repA2	techrep2	d04	251	9199.49850808795	66227.0531446485	7.19898514972566
poolA	p39_v2_mBC	no_oBC_promoter_puro_GFP_mBC	NA	puro_GFP	UBCp	FALSE	TRUE	promoter	UBCp	repA2	techrep2	d18	242	9362.8286317196	54225.5774253996	5.79158068125833
poolA	p39_v2_mBC	no_oBC_promoter_puro_GFP_mBC	NA	puro_GFP	UBCp	FALSE	TRUE	promoter	UBCp	repA2	techrep2	d20	241	10067.5173632375	54538.4680676597	5.41727082257757
poolA	p39_v2_mBC	no_oBC_promoter_puro_GFP_mBC	NA	puro_GFP	UBCp	FALSE	TRUE	promoter	UBCp	repA2	techrep2	d22	244	9881.7841876306	49025.0830996597	4.96115703083521
poolA	p39_v2_mBC	no_oBC_promoter_puro_GFP_mBC	NA	puro_GFP	UBCp	FALSE	TRUE	promoter	UBCp	repA3	techrep1	d00	251	8771.77145684768	52456.1480808977	5.98010884562523
poolA	p39_v2_mBC	no_oBC_promoter_puro_GFP_mBC	NA	puro_GFP	UBCp	FALSE	TRUE	promoter	UBCp	repA3	techrep1	d04	251	9145.96309912312	51107.5420270997	5.58798909127456
poolA	p39_v2_mBC	no_oBC_promoter_puro_GFP_mBC	NA	puro_GFP	UBCp	FALSE	TRUE	promoter	UBCp	repA3	techrep1	d18	249	9440.84592619826	53196.5499621147	5.63472281805752
poolA	p39_v2_mBC	no_oBC_promoter_puro_GFP_mBC	NA	puro_GFP	UBCp	FALSE	TRUE	promoter	UBCp	repA3	techrep1	d20	244	9108.88920177729	53425.8406941456	5.86524212894382
poolA	p39_v2_mBC	no_oBC_promoter_puro_GFP_mBC	NA	puro_GFP	UBCp	FALSE	TRUE	promoter	UBCp	repA3	techrep1	d22	249	9671.369267368	45791.9650780254	4.73479647111928
poolA	p39_v2_mBC	no_oBC_promoter_puro_GFP_mBC	NA	puro_GFP	UBCp	FALSE	TRUE	promoter	UBCp	repA3	techrep2	d00	248	8855.73878473866	52111.9866655267	5.88454424099915
poolA	p39_v2_mBC	no_oBC_promoter_puro_GFP_mBC	NA	puro_GFP	UBCp	FALSE	TRUE	promoter	UBCp	repA3	techrep2	d04	249	9139.06486486206	51599.8160847215	5.64607176420346
poolA	p39_v2_mBC	no_oBC_promoter_puro_GFP_mBC	NA	puro_GFP	UBCp	FALSE	TRUE	promoter	UBCp	repA3	techrep2	d18	246	9461.06131484123	53129.3353061135	5.61557879587688
poolA	p39_v2_mBC	no_oBC_promoter_puro_GFP_mBC	NA	puro_GFP	UBCp	FALSE	TRUE	promoter	UBCp	repA3	techrep2	d20	244	9125.22003425095	53305.5130312997	5.84155919870653
poolA	p39_v2_mBC	no_oBC_promoter_puro_GFP_mBC	NA	puro_GFP	UBCp	FALSE	TRUE	promoter	UBCp	repA3	techrep2	d22	246	9717.75964396116	46068.7004529917	4.74067090984493
poolA	p40_v2_mBC	no_oBC_promoter_puro_GFP_mBC	NA	puro_GFP	Pgk1p	FALSE	TRUE	promoter	Pgk1p	repA1	techrep1	d00	3304	13884.6108281009	122459.448961933	8.81979700245459
poolA	p40_v2_mBC	no_oBC_promoter_puro_GFP_mBC	NA	puro_GFP	Pgk1p	FALSE	TRUE	promoter	Pgk1p	repA1	techrep1	d04	2644	12199.5593072243	66415.0157346011	5.44405040067895
poolA	p40_v2_mBC	no_oBC_promoter_puro_GFP_mBC	NA	puro_GFP	Pgk1p	FALSE	TRUE	promoter	Pgk1p	repA1	techrep1	d18	2721	14252.7949915395	103040.737447543	7.22951094916529
poolA	p40_v2_mBC	no_oBC_promoter_puro_GFP_mBC	NA	puro_GFP	Pgk1p	FALSE	TRUE	promoter	Pgk1p	repA1	techrep1	d20	2553	15163.8581420774	110085.5594572	7.2597328744279
poolA	p40_v2_mBC	no_oBC_promoter_puro_GFP_mBC	NA	puro_GFP	Pgk1p	FALSE	TRUE	promoter	Pgk1p	repA1	techrep1	d22	2469	14043.5549144238	102629.503498847	7.30794333231389
poolA	p40_v2_mBC	no_oBC_promoter_puro_GFP_mBC	NA	puro_GFP	Pgk1p	FALSE	TRUE	promoter	Pgk1p	repA1	techrep2	d00	3189	13903.5798284489	121709.821707593	8.75384780102137
poolA	p40_v2_mBC	no_oBC_promoter_puro_GFP_mBC	NA	puro_GFP	Pgk1p	FALSE	TRUE	promoter	Pgk1p	repA1	techrep2	d04	2961	12800.0691821197	68605.5224532483	5.35977747285011
poolA	p40_v2_mBC	no_oBC_promoter_puro_GFP_mBC	NA	puro_GFP	Pgk1p	FALSE	TRUE	promoter	Pgk1p	repA1	techrep2	d18	2458	13539.2015781474	102005.843627939	7.53411071097276
poolA	p40_v2_mBC	no_oBC_promoter_puro_GFP_mBC	NA	puro_GFP	Pgk1p	FALSE	TRUE	promoter	Pgk1p	repA1	techrep2	d20	2460	15179.039286106	113489.853288839	7.47674810965941
poolA	p40_v2_mBC	no_oBC_promoter_puro_GFP_mBC	NA	puro_GFP	Pgk1p	FALSE	TRUE	promoter	Pgk1p	repA1	techrep2	d22	2433	14238.3279408545	102633.274995519	7.20823929760947
poolA	p40_v2_mBC	no_oBC_promoter_puro_GFP_mBC	NA	puro_GFP	Pgk1p	FALSE	TRUE	promoter	Pgk1p	repA2	techrep1	d00	3341	13773.637894287	123512.551546085	8.96731513446534
poolA	p40_v2_mBC	no_oBC_promoter_puro_GFP_mBC	NA	puro_GFP	Pgk1p	FALSE	TRUE	promoter	Pgk1p	repA2	techrep1	d04	3287	14340.1495912203	61576.0393985643	4.29396074335682
poolA	p40_v2_mBC	no_oBC_promoter_puro_GFP_mBC	NA	puro_GFP	Pgk1p	FALSE	TRUE	promoter	Pgk1p	repA2	techrep1	d18	1867	11903.2190307977	88123.8034704806	7.4033589773047
poolA	p40_v2_mBC	no_oBC_promoter_puro_GFP_mBC	NA	puro_GFP	Pgk1p	FALSE	TRUE	promoter	Pgk1p	repA2	techrep1	d20	2576	15159.1649931425	106904.465286361	7.05213416007546
poolA	p40_v2_mBC	no_oBC_promoter_puro_GFP_mBC	NA	puro_GFP	Pgk1p	FALSE	TRUE	promoter	Pgk1p	repA2	techrep1	d22	2706	14820.9543858575	94917.2123581581	6.40425777497367
poolA	p40_v2_mBC	no_oBC_promoter_puro_GFP_mBC	NA	puro_GFP	Pgk1p	FALSE	TRUE	promoter	Pgk1p	repA2	techrep2	d00	3153	13776.4108997064	123068.181614531	8.9332542786709
poolA	p40_v2_mBC	no_oBC_promoter_puro_GFP_mBC	NA	puro_GFP	Pgk1p	FALSE	TRUE	promoter	Pgk1p	repA2	techrep2	d04	3149	14176.8686551115	61524.2092091762	4.33976011952355
poolA	p40_v2_mBC	no_oBC_promoter_puro_GFP_mBC	NA	puro_GFP	Pgk1p	FALSE	TRUE	promoter	Pgk1p	repA2	techrep2	d18	2234	12194.5461207911	91667.1724018815	7.51706307835379
poolA	p40_v2_mBC	no_oBC_promoter_puro_GFP_mBC	NA	puro_GFP	Pgk1p	FALSE	TRUE	promoter	Pgk1p	repA2	techrep2	d20	2332	15035.4188801554	105895.465745269	7.04306721278217
poolA	p40_v2_mBC	no_oBC_promoter_puro_GFP_mBC	NA	puro_GFP	Pgk1p	FALSE	TRUE	promoter	Pgk1p	repA2	techrep2	d22	2433	14483.7550845849	95030.6358810082	6.56118771175228
poolA	p40_v2_mBC	no_oBC_promoter_puro_GFP_mBC	NA	puro_GFP	Pgk1p	FALSE	TRUE	promoter	Pgk1p	repA3	techrep1	d00	3341	13954.80052146	127617.508036526	9.14506143174692
poolA	p40_v2_mBC	no_oBC_promoter_puro_GFP_mBC	NA	puro_GFP	Pgk1p	FALSE	TRUE	promoter	Pgk1p	repA3	techrep1	d04	3199	14282.7263023231	64981.1430871517	4.54963161175907
poolA	p40_v2_mBC	no_oBC_promoter_puro_GFP_mBC	NA	puro_GFP	Pgk1p	FALSE	TRUE	promoter	Pgk1p	repA3	techrep1	d18	2677	14645.6340447267	92983.0975677952	6.34886118851745
poolA	p40_v2_mBC	no_oBC_promoter_puro_GFP_mBC	NA	puro_GFP	Pgk1p	FALSE	TRUE	promoter	Pgk1p	repA3	techrep1	d20	2576	14164.1147082634	94632.8258544529	6.68116771175567
poolA	p40_v2_mBC	no_oBC_promoter_puro_GFP_mBC	NA	puro_GFP	Pgk1p	FALSE	TRUE	promoter	Pgk1p	repA3	techrep1	d22	2610	15319.0738655725	105928.888849196	6.91483635229778
poolA	p40_v2_mBC	no_oBC_promoter_puro_GFP_mBC	NA	puro_GFP	Pgk1p	FALSE	TRUE	promoter	Pgk1p	repA3	techrep2	d00	2997	13813.1290252918	123435.154233803	8.93607480302211
poolA	p40_v2_mBC	no_oBC_promoter_puro_GFP_mBC	NA	puro_GFP	Pgk1p	FALSE	TRUE	promoter	Pgk1p	repA3	techrep2	d04	3020	13752.0464621599	63599.2922859757	4.62471476234286
poolA	p40_v2_mBC	no_oBC_promoter_puro_GFP_mBC	NA	puro_GFP	Pgk1p	FALSE	TRUE	promoter	Pgk1p	repA3	techrep2	d18	2502	14725.2747832199	91672.9565767622	6.22555150422235
poolA	p40_v2_mBC	no_oBC_promoter_puro_GFP_mBC	NA	puro_GFP	Pgk1p	FALSE	TRUE	promoter	Pgk1p	repA3	techrep2	d20	2419	13949.727119786	93035.830343651	6.66936561158179
poolA	p40_v2_mBC	no_oBC_promoter_puro_GFP_mBC	NA	puro_GFP	Pgk1p	FALSE	TRUE	promoter	Pgk1p	repA3	techrep2	d22	2413	15208.6654975339	106625.50563151	7.01083902784236
poolA	p41_v1_mBC	oBC_promoter_puro_GFP_mBC	NA	puro_GFP	UBCp	TRUE	TRUE	promoter	UBCp	repA1	techrep1	d00	213	7481.17471208161	39481.3507310129	5.27742664093289
poolA	p41_v1_mBC	oBC_promoter_puro_GFP_mBC	NA	puro_GFP	UBCp	TRUE	TRUE	promoter	UBCp	repA1	techrep1	d04	210	7176.70923204939	39452.8847624297	5.49735031569107
poolA	p41_v1_mBC	oBC_promoter_puro_GFP_mBC	NA	puro_GFP	UBCp	TRUE	TRUE	promoter	UBCp	repA1	techrep1	d18	209	7963.83792914857	35939.0618843467	4.51278167688541
poolA	p41_v1_mBC	oBC_promoter_puro_GFP_mBC	NA	puro_GFP	UBCp	TRUE	TRUE	promoter	UBCp	repA1	techrep1	d20	212	7898.33094717806	36665.5671506438	4.64219179923625
poolA	p41_v1_mBC	oBC_promoter_puro_GFP_mBC	NA	puro_GFP	UBCp	TRUE	TRUE	promoter	UBCp	repA1	techrep1	d22	207	8371.90458398419	37040.418858254	4.42437183638165
poolA	p41_v1_mBC	oBC_promoter_puro_GFP_mBC	NA	puro_GFP	UBCp	TRUE	TRUE	promoter	UBCp	repA1	techrep2	d00	213	7469.3798615687	39298.7880739019	5.26131871751512
poolA	p41_v1_mBC	oBC_promoter_puro_GFP_mBC	NA	puro_GFP	UBCp	TRUE	TRUE	promoter	UBCp	repA1	techrep2	d04	212	7310.21185371727	39811.8991998013	5.4460664063459
poolA	p41_v1_mBC	oBC_promoter_puro_GFP_mBC	NA	puro_GFP	UBCp	TRUE	TRUE	promoter	UBCp	repA1	techrep2	d18	209	7602.71943351576	36077.5442092459	4.74534730956952
poolA	p41_v1_mBC	oBC_promoter_puro_GFP_mBC	NA	puro_GFP	UBCp	TRUE	TRUE	promoter	UBCp	repA1	techrep2	d20	211	8090.26502352199	36868.4438203281	4.55713672087814
poolA	p41_v1_mBC	oBC_promoter_puro_GFP_mBC	NA	puro_GFP	UBCp	TRUE	TRUE	promoter	UBCp	repA1	techrep2	d22	208	8417.4196600853	37073.0951380745	4.40433014334215
poolA	p41_v1_mBC	oBC_promoter_puro_GFP_mBC	NA	puro_GFP	UBCp	TRUE	TRUE	promoter	UBCp	repA2	techrep1	d00	212	7466.23199947447	39232.3295458731	5.25463574513015
poolA	p41_v1_mBC	oBC_promoter_puro_GFP_mBC	NA	puro_GFP	UBCp	TRUE	TRUE	promoter	UBCp	repA2	techrep1	d04	213	7884.70830457794	44498.9306761008	5.64370030661302
poolA	p41_v1_mBC	oBC_promoter_puro_GFP_mBC	NA	puro_GFP	UBCp	TRUE	TRUE	promoter	UBCp	repA2	techrep1	d18	200	7336.32425419423	38196.6411891448	5.20650939975935
poolA	p41_v1_mBC	oBC_promoter_puro_GFP_mBC	NA	puro_GFP	UBCp	TRUE	TRUE	promoter	UBCp	repA2	techrep1	d20	211	8174.81032982669	38061.411058796	4.65593812249378
poolA	p41_v1_mBC	oBC_promoter_puro_GFP_mBC	NA	puro_GFP	UBCp	TRUE	TRUE	promoter	UBCp	repA2	techrep1	d22	210	8085.65721946228	36083.6563339415	4.46267450555382
poolA	p41_v1_mBC	oBC_promoter_puro_GFP_mBC	NA	puro_GFP	UBCp	TRUE	TRUE	promoter	UBCp	repA2	techrep2	d00	213	7411.08626338937	38985.5285441626	5.26043378239306
poolA	p41_v1_mBC	oBC_promoter_puro_GFP_mBC	NA	puro_GFP	UBCp	TRUE	TRUE	promoter	UBCp	repA2	techrep2	d04	212	7871.42176042172	45276.5023635862	5.75201072203256
poolA	p41_v1_mBC	oBC_promoter_puro_GFP_mBC	NA	puro_GFP	UBCp	TRUE	TRUE	promoter	UBCp	repA2	techrep2	d18	208	7295.68330689688	38208.6622090987	5.23716019484819
poolA	p41_v1_mBC	oBC_promoter_puro_GFP_mBC	NA	puro_GFP	UBCp	TRUE	TRUE	promoter	UBCp	repA2	techrep2	d20	211	8367.37439732564	37907.2189620362	4.53036008214859
poolA	p41_v1_mBC	oBC_promoter_puro_GFP_mBC	NA	puro_GFP	UBCp	TRUE	TRUE	promoter	UBCp	repA2	techrep2	d22	210	8066.306627572	36056.4309444284	4.47000499846875
poolA	p41_v1_mBC	oBC_promoter_puro_GFP_mBC	NA	puro_GFP	UBCp	TRUE	TRUE	promoter	UBCp	repA3	techrep1	d00	213	7489.1111317641	35006.7054355127	4.67434717146021
poolA	p41_v1_mBC	oBC_promoter_puro_GFP_mBC	NA	puro_GFP	UBCp	TRUE	TRUE	promoter	UBCp	repA3	techrep1	d04	213	8137.29170621418	36246.534761951	4.45437328174812
poolA	p41_v1_mBC	oBC_promoter_puro_GFP_mBC	NA	puro_GFP	UBCp	TRUE	TRUE	promoter	UBCp	repA3	techrep1	d18	212	8744.96940246043	44648.6604190773	5.10563940984347
poolA	p41_v1_mBC	oBC_promoter_puro_GFP_mBC	NA	puro_GFP	UBCp	TRUE	TRUE	promoter	UBCp	repA3	techrep1	d20	212	8170.49028147124	40789.6832226325	4.99231769666675
poolA	p41_v1_mBC	oBC_promoter_puro_GFP_mBC	NA	puro_GFP	UBCp	TRUE	TRUE	promoter	UBCp	repA3	techrep1	d22	211	8252.08119282572	35582.5915068214	4.31195363634528
poolA	p41_v1_mBC	oBC_promoter_puro_GFP_mBC	NA	puro_GFP	UBCp	TRUE	TRUE	promoter	UBCp	repA3	techrep2	d00	212	7549.13541162748	34796.79288651	4.60937458254022
poolA	p41_v1_mBC	oBC_promoter_puro_GFP_mBC	NA	puro_GFP	UBCp	TRUE	TRUE	promoter	UBCp	repA3	techrep2	d04	213	8063.89482210652	36901.2702119586	4.57611005922309
poolA	p41_v1_mBC	oBC_promoter_puro_GFP_mBC	NA	puro_GFP	UBCp	TRUE	TRUE	promoter	UBCp	repA3	techrep2	d18	212	8826.42274418591	44745.7531891404	5.06952300903727
poolA	p41_v1_mBC	oBC_promoter_puro_GFP_mBC	NA	puro_GFP	UBCp	TRUE	TRUE	promoter	UBCp	repA3	techrep2	d20	209	8140.41868174494	40251.3310866143	4.94462664148698
poolA	p41_v1_mBC	oBC_promoter_puro_GFP_mBC	NA	puro_GFP	UBCp	TRUE	TRUE	promoter	UBCp	repA3	techrep2	d22	210	8307.87835623394	35807.5853210545	4.31007578417247
poolA	p42_v1_mBC	oBC_promoter_puro_GFP_mBC	NA	puro_GFP	Pgk1p	TRUE	TRUE	promoter	Pgk1p	repA1	techrep1	d00	285	15591.9007277044	136025.972253127	8.72414304251115
poolA	p42_v1_mBC	oBC_promoter_puro_GFP_mBC	NA	puro_GFP	Pgk1p	TRUE	TRUE	promoter	Pgk1p	repA1	techrep1	d04	284	14096.3556143887	81474.1236316802	5.77980052862149
poolA	p42_v1_mBC	oBC_promoter_puro_GFP_mBC	NA	puro_GFP	Pgk1p	TRUE	TRUE	promoter	Pgk1p	repA1	techrep1	d18	285	16089.9019117522	147067.72873928	9.14037447499046
poolA	p42_v1_mBC	oBC_promoter_puro_GFP_mBC	NA	puro_GFP	Pgk1p	TRUE	TRUE	promoter	Pgk1p	repA1	techrep1	d20	283	16610.4135517756	135648.863379272	8.16649525049132
poolA	p42_v1_mBC	oBC_promoter_puro_GFP_mBC	NA	puro_GFP	Pgk1p	TRUE	TRUE	promoter	Pgk1p	repA1	techrep1	d22	283	16362.3170369914	162763.015570722	9.94743074607055
poolA	p42_v1_mBC	oBC_promoter_puro_GFP_mBC	NA	puro_GFP	Pgk1p	TRUE	TRUE	promoter	Pgk1p	repA1	techrep2	d00	285	15586.2949070852	136866.044252933	8.78117891832755
poolA	p42_v1_mBC	oBC_promoter_puro_GFP_mBC	NA	puro_GFP	Pgk1p	TRUE	TRUE	promoter	Pgk1p	repA1	techrep2	d04	285	14265.2869901261	81071.6973269275	5.68314520297013
poolA	p42_v1_mBC	oBC_promoter_puro_GFP_mBC	NA	puro_GFP	Pgk1p	TRUE	TRUE	promoter	Pgk1p	repA1	techrep2	d18	283	15350.2572586314	148111.848016773	9.64881861725737
poolA	p42_v1_mBC	oBC_promoter_puro_GFP_mBC	NA	puro_GFP	Pgk1p	TRUE	TRUE	promoter	Pgk1p	repA1	techrep2	d20	284	16620.62464953	138223.819328847	8.31640339899957
poolA	p42_v1_mBC	oBC_promoter_puro_GFP_mBC	NA	puro_GFP	Pgk1p	TRUE	TRUE	promoter	Pgk1p	repA1	techrep2	d22	285	16638.1337058332	160982.921479308	9.67553959629911
poolA	p42_v1_mBC	oBC_promoter_puro_GFP_mBC	NA	puro_GFP	Pgk1p	TRUE	TRUE	promoter	Pgk1p	repA2	techrep1	d00	285	15724.4731609958	141029.726018781	8.96880452367724
poolA	p42_v1_mBC	oBC_promoter_puro_GFP_mBC	NA	puro_GFP	Pgk1p	TRUE	TRUE	promoter	Pgk1p	repA2	techrep1	d04	285	16303.6469967874	72881.6957810825	4.47026949218441
poolA	p42_v1_mBC	oBC_promoter_puro_GFP_mBC	NA	puro_GFP	Pgk1p	TRUE	TRUE	promoter	Pgk1p	repA2	techrep1	d18	281	15668.1006221286	144991.345597116	9.25391973755515
poolA	p42_v1_mBC	oBC_promoter_puro_GFP_mBC	NA	puro_GFP	Pgk1p	TRUE	TRUE	promoter	Pgk1p	repA2	techrep1	d20	283	17144.2987461827	133287.637642497	7.77445841418124
poolA	p42_v1_mBC	oBC_promoter_puro_GFP_mBC	NA	puro_GFP	Pgk1p	TRUE	TRUE	promoter	Pgk1p	repA2	techrep1	d22	284	16820.7915949819	148362.638926498	8.82019363290602
poolA	p42_v1_mBC	oBC_promoter_puro_GFP_mBC	NA	puro_GFP	Pgk1p	TRUE	TRUE	promoter	Pgk1p	repA2	techrep2	d00	285	15639.1835709962	141216.28330003	9.02964548366344
poolA	p42_v1_mBC	oBC_promoter_puro_GFP_mBC	NA	puro_GFP	Pgk1p	TRUE	TRUE	promoter	Pgk1p	repA2	techrep2	d04	285	16294.4359119194	73159.6864632516	4.48985695845629
poolA	p42_v1_mBC	oBC_promoter_puro_GFP_mBC	NA	puro_GFP	Pgk1p	TRUE	TRUE	promoter	Pgk1p	repA2	techrep2	d18	280	15339.6293219422	143899.28652887	9.38088421230837
poolA	p42_v1_mBC	oBC_promoter_puro_GFP_mBC	NA	puro_GFP	Pgk1p	TRUE	TRUE	promoter	Pgk1p	repA2	techrep2	d20	282	17188.135114458	133517.017435858	7.76797578950548
poolA	p42_v1_mBC	oBC_promoter_puro_GFP_mBC	NA	puro_GFP	Pgk1p	TRUE	TRUE	promoter	Pgk1p	repA2	techrep2	d22	282	16643.0692932167	148191.308324973	8.90408528103485
poolA	p42_v1_mBC	oBC_promoter_puro_GFP_mBC	NA	puro_GFP	Pgk1p	TRUE	TRUE	promoter	Pgk1p	repA3	techrep1	d00	285	15928.3042754193	144061.924011976	9.04439804269017
poolA	p42_v1_mBC	oBC_promoter_puro_GFP_mBC	NA	puro_GFP	Pgk1p	TRUE	TRUE	promoter	Pgk1p	repA3	techrep1	d04	285	15675.2138272162	77019.9548887462	4.91348671461308
poolA	p42_v1_mBC	oBC_promoter_puro_GFP_mBC	NA	puro_GFP	Pgk1p	TRUE	TRUE	promoter	Pgk1p	repA3	techrep1	d18	284	17288.8289161834	140685.70022646	8.13737592687782
poolA	p42_v1_mBC	oBC_promoter_puro_GFP_mBC	NA	puro_GFP	Pgk1p	TRUE	TRUE	promoter	Pgk1p	repA3	techrep1	d20	283	17086.4638993153	140981.294050912	8.25105152720107
poolA	p42_v1_mBC	oBC_promoter_puro_GFP_mBC	NA	puro_GFP	Pgk1p	TRUE	TRUE	promoter	Pgk1p	repA3	techrep1	d22	285	17215.4378477034	148603.163191413	8.63197117064536
poolA	p42_v1_mBC	oBC_promoter_puro_GFP_mBC	NA	puro_GFP	Pgk1p	TRUE	TRUE	promoter	Pgk1p	repA3	techrep2	d00	285	15956.2210077852	143989.447969074	9.02403193706207
poolA	p42_v1_mBC	oBC_promoter_puro_GFP_mBC	NA	puro_GFP	Pgk1p	TRUE	TRUE	promoter	Pgk1p	repA3	techrep2	d04	284	15473.4906838236	76811.1282968048	4.96404656624152
poolA	p42_v1_mBC	oBC_promoter_puro_GFP_mBC	NA	puro_GFP	Pgk1p	TRUE	TRUE	promoter	Pgk1p	repA3	techrep2	d18	284	17309.7438133734	140363.827113707	8.10894884563588
poolA	p42_v1_mBC	oBC_promoter_puro_GFP_mBC	NA	puro_GFP	Pgk1p	TRUE	TRUE	promoter	Pgk1p	repA3	techrep2	d20	283	16869.0109227571	140772.75836744	8.34505111248288
poolA	p42_v1_mBC	oBC_promoter_puro_GFP_mBC	NA	puro_GFP	Pgk1p	TRUE	TRUE	promoter	Pgk1p	repA3	techrep2	d22	282	17084.9809316628	149917.435423229	8.77480847200676
poolA	p55_oBC	oBC_CRE_minP_GFP_mBC	upstream	GFP	minP	TRUE	TRUE	devCRE	Bend5_chr4_8168	repA1	techrep1	d00	124	638.494481091531	11.4900346751739	0.0179955113402566
poolA	p55_oBC	oBC_CRE_minP_GFP_mBC	upstream	GFP	minP	TRUE	TRUE	devCRE	Bend5_chr4_8168	repA1	techrep1	d04	111	512.990834177538	6.60116114424527	0.0128679904287738
poolA	p55_oBC	oBC_CRE_minP_GFP_mBC	upstream	GFP	minP	TRUE	TRUE	devCRE	Bend5_chr4_8168	repA1	techrep1	d18	106	610.323387945995	23.4144965946175	0.0383640821522791
poolA	p55_oBC	oBC_CRE_minP_GFP_mBC	upstream	GFP	minP	TRUE	TRUE	devCRE	Bend5_chr4_8168	repA1	techrep1	d20	99	572.535154478767	4.4424249683295	0.00775921781147895
poolA	p55_oBC	oBC_CRE_minP_GFP_mBC	upstream	GFP	minP	TRUE	TRUE	devCRE	Bend5_chr4_8168	repA1	techrep1	d22	97	584.389625223973	11.07750844359	0.0189556897751982
poolA	p55_oBC	oBC_CRE_minP_GFP_mBC	upstream	GFP	minP	TRUE	TRUE	devCRE	Bend5_chr4_8168	repA1	techrep2	d00	120	640.911233270761	14.6287274952859	0.02282488858969
poolA	p55_oBC	oBC_CRE_minP_GFP_mBC	upstream	GFP	minP	TRUE	TRUE	devCRE	Bend5_chr4_8168	repA1	techrep2	d04	117	525.508703397084	7.48508392670388	0.0142435013508197
poolA	p55_oBC	oBC_CRE_minP_GFP_mBC	upstream	GFP	minP	TRUE	TRUE	devCRE	Bend5_chr4_8168	repA1	techrep2	d18	98	585.868349091498	14.3829043319865	0.0245497206911587
poolA	p55_oBC	oBC_CRE_minP_GFP_mBC	upstream	GFP	minP	TRUE	TRUE	devCRE	Bend5_chr4_8168	repA1	techrep2	d20	97	578.95762018305	7.10019959449971	0.0122637639560817
poolA	p55_oBC	oBC_CRE_minP_GFP_mBC	upstream	GFP	minP	TRUE	TRUE	devCRE	Bend5_chr4_8168	repA1	techrep2	d22	97	603.636856265913	23.9736946172761	0.0397154255384221
poolA	p55_oBC	oBC_CRE_minP_GFP_mBC	upstream	GFP	minP	TRUE	TRUE	devCRE	Bend5_chr4_8168	repA2	techrep1	d00	124	660.077685763131	23.6699735873242	0.0358593754914753
poolA	p55_oBC	oBC_CRE_minP_GFP_mBC	upstream	GFP	minP	TRUE	TRUE	devCRE	Bend5_chr4_8168	repA2	techrep1	d04	124	624.997475325776	23.8353729360395	0.0381367507502577
poolA	p55_oBC	oBC_CRE_minP_GFP_mBC	upstream	GFP	minP	TRUE	TRUE	devCRE	Bend5_chr4_8168	repA2	techrep1	d18	78	532.516980593442	11.4729158874645	0.0215446949216135
poolA	p55_oBC	oBC_CRE_minP_GFP_mBC	upstream	GFP	minP	TRUE	TRUE	devCRE	Bend5_chr4_8168	repA2	techrep1	d20	101	523.935787244306	11.1084962716595	0.0212020185337707
poolA	p55_oBC	oBC_CRE_minP_GFP_mBC	upstream	GFP	minP	TRUE	TRUE	devCRE	Bend5_chr4_8168	repA2	techrep1	d22	104	536.425154112174	11.365141234116	0.0211868163656982
poolA	p55_oBC	oBC_CRE_minP_GFP_mBC	upstream	GFP	minP	TRUE	TRUE	devCRE	Bend5_chr4_8168	repA2	techrep2	d00	123	646.273388307198	19.2654056039929	0.0298099936537001
poolA	p55_oBC	oBC_CRE_minP_GFP_mBC	upstream	GFP	minP	TRUE	TRUE	devCRE	Bend5_chr4_8168	repA2	techrep2	d04	121	628.224771808799	14.1334632355643	0.02249746248444
poolA	p55_oBC	oBC_CRE_minP_GFP_mBC	upstream	GFP	minP	TRUE	TRUE	devCRE	Bend5_chr4_8168	repA2	techrep2	d18	94	526.327472190775	10.3720081769399	0.0197063781105091
poolA	p55_oBC	oBC_CRE_minP_GFP_mBC	upstream	GFP	minP	TRUE	TRUE	devCRE	Bend5_chr4_8168	repA2	techrep2	d20	92	517.887524565299	8.57988501115538	0.0165670818549976
poolA	p55_oBC	oBC_CRE_minP_GFP_mBC	upstream	GFP	minP	TRUE	TRUE	devCRE	Bend5_chr4_8168	repA2	techrep2	d22	99	507.429383595029	8.04867438064959	0.0158616639888421
poolA	p55_oBC	oBC_CRE_minP_GFP_mBC	upstream	GFP	minP	TRUE	TRUE	devCRE	Bend5_chr4_8168	repA3	techrep1	d00	121	643.535880516336	7.8865696532205	0.0122550581746783
poolA	p55_oBC	oBC_CRE_minP_GFP_mBC	upstream	GFP	minP	TRUE	TRUE	devCRE	Bend5_chr4_8168	repA3	techrep1	d04	117	540.534480085643	19.8702980487935	0.0367604635427609
poolA	p55_oBC	oBC_CRE_minP_GFP_mBC	upstream	GFP	minP	TRUE	TRUE	devCRE	Bend5_chr4_8168	repA3	techrep1	d18	111	666.571714430448	9.67790797706677	0.0145189298728885
poolA	p55_oBC	oBC_CRE_minP_GFP_mBC	upstream	GFP	minP	TRUE	TRUE	devCRE	Bend5_chr4_8168	repA3	techrep1	d20	103	625.028128326259	14.7585208439113	0.0236125706589119
poolA	p55_oBC	oBC_CRE_minP_GFP_mBC	upstream	GFP	minP	TRUE	TRUE	devCRE	Bend5_chr4_8168	repA3	techrep1	d22	104	598.658885167324	9.92327078943836	0.0165758348122818
poolA	p55_oBC	oBC_CRE_minP_GFP_mBC	upstream	GFP	minP	TRUE	TRUE	devCRE	Bend5_chr4_8168	repA3	techrep2	d00	117	628.126429845749	12.6172805278008	0.0200871670547269
poolA	p55_oBC	oBC_CRE_minP_GFP_mBC	upstream	GFP	minP	TRUE	TRUE	devCRE	Bend5_chr4_8168	repA3	techrep2	d04	116	547.394530886706	13.3878273689865	0.0244573641378916
poolA	p55_oBC	oBC_CRE_minP_GFP_mBC	upstream	GFP	minP	TRUE	TRUE	devCRE	Bend5_chr4_8168	repA3	techrep2	d18	100	660.550149107582	10.0404995298055	0.0152002078015885
poolA	p55_oBC	oBC_CRE_minP_GFP_mBC	upstream	GFP	minP	TRUE	TRUE	devCRE	Bend5_chr4_8168	repA3	techrep2	d20	90	612.27049048797	10.8118482215173	0.0176586139451215
poolA	p55_oBC	oBC_CRE_minP_GFP_mBC	upstream	GFP	minP	TRUE	TRUE	devCRE	Bend5_chr4_8168	repA3	techrep2	d22	92	594.696561480212	8.32654795827677	0.0140013386617737
poolA	p55_oBC	oBC_CRE_minP_GFP_mBC	upstream	GFP	minP	TRUE	TRUE	devCRE	Bend5_chr4_8170	repA1	techrep1	d00	116	502.293348658733	9.70255991483784	0.0193165207955599
poolA	p55_oBC	oBC_CRE_minP_GFP_mBC	upstream	GFP	minP	TRUE	TRUE	devCRE	Bend5_chr4_8170	repA1	techrep1	d04	94	385.862118634686	4.05971410371084	0.0105211522656733
poolA	p55_oBC	oBC_CRE_minP_GFP_mBC	upstream	GFP	minP	TRUE	TRUE	devCRE	Bend5_chr4_8170	repA1	techrep1	d18	92	451.981664478908	5.72144553884604	0.0126585788506317
poolA	p55_oBC	oBC_CRE_minP_GFP_mBC	upstream	GFP	minP	TRUE	TRUE	devCRE	Bend5_chr4_8170	repA1	techrep1	d20	82	538.395287442478	8.35885668077976	0.0155255011991033
poolA	p55_oBC	oBC_CRE_minP_GFP_mBC	upstream	GFP	minP	TRUE	TRUE	devCRE	Bend5_chr4_8170	repA1	techrep1	d22	81	279.448010312451	6.62242352605924	0.023698231090122
poolA	p55_oBC	oBC_CRE_minP_GFP_mBC	upstream	GFP	minP	TRUE	TRUE	devCRE	Bend5_chr4_8170	repA1	techrep2	d00	113	490.376163968256	10.8374047304859	0.0221001866052923
poolA	p55_oBC	oBC_CRE_minP_GFP_mBC	upstream	GFP	minP	TRUE	TRUE	devCRE	Bend5_chr4_8170	repA1	techrep2	d04	105	397.852269735356	4.3756486338119	0.0109981743643752
poolA	p55_oBC	oBC_CRE_minP_GFP_mBC	upstream	GFP	minP	TRUE	TRUE	devCRE	Bend5_chr4_8170	repA1	techrep2	d18	82	441.852740595707	5.25376382207498	0.0118903049350601
poolA	p55_oBC	oBC_CRE_minP_GFP_mBC	upstream	GFP	minP	TRUE	TRUE	devCRE	Bend5_chr4_8170	repA1	techrep2	d20	81	541.91200777277	3.4712086906443	0.00640548399160002
poolA	p55_oBC	oBC_CRE_minP_GFP_mBC	upstream	GFP	minP	TRUE	TRUE	devCRE	Bend5_chr4_8170	repA1	techrep2	d22	71	279.835610015525	7.73124284175856	0.0276278020561059
poolA	p55_oBC	oBC_CRE_minP_GFP_mBC	upstream	GFP	minP	TRUE	TRUE	devCRE	Bend5_chr4_8170	repA2	techrep1	d00	120	488.179087272376	12.9258342716511	0.0264776484873044
poolA	p55_oBC	oBC_CRE_minP_GFP_mBC	upstream	GFP	minP	TRUE	TRUE	devCRE	Bend5_chr4_8170	repA2	techrep1	d04	113	489.907983781182	15.5405986035247	0.0317214642708618
poolA	p55_oBC	oBC_CRE_minP_GFP_mBC	upstream	GFP	minP	TRUE	TRUE	devCRE	Bend5_chr4_8170	repA2	techrep1	d18	56	343.52845881314	0.344187476623936	0.00100191837908589
poolA	p55_oBC	oBC_CRE_minP_GFP_mBC	upstream	GFP	minP	TRUE	TRUE	devCRE	Bend5_chr4_8170	repA2	techrep1	d20	81	440.59206878451	5.43082039947798	0.0123261873834006
poolA	p55_oBC	oBC_CRE_minP_GFP_mBC	upstream	GFP	minP	TRUE	TRUE	devCRE	Bend5_chr4_8170	repA2	techrep1	d22	96	420.216122279601	12.2051734122898	0.0290449908158658
poolA	p55_oBC	oBC_CRE_minP_GFP_mBC	upstream	GFP	minP	TRUE	TRUE	devCRE	Bend5_chr4_8170	repA2	techrep2	d00	111	476.751936316088	10.7527845231588	0.0225542545380029
poolA	p55_oBC	oBC_CRE_minP_GFP_mBC	upstream	GFP	minP	TRUE	TRUE	devCRE	Bend5_chr4_8170	repA2	techrep2	d04	112	496.843958035267	17.7987413679873	0.0358236043331817
poolA	p55_oBC	oBC_CRE_minP_GFP_mBC	upstream	GFP	minP	TRUE	TRUE	devCRE	Bend5_chr4_8170	repA2	techrep2	d18	73	353.0440497231	6.32908397452278	0.0179271792839642
poolA	p55_oBC	oBC_CRE_minP_GFP_mBC	upstream	GFP	minP	TRUE	TRUE	devCRE	Bend5_chr4_8170	repA2	techrep2	d20	79	443.726744434597	8.57988501115538	0.0193359654759778
poolA	p55_oBC	oBC_CRE_minP_GFP_mBC	upstream	GFP	minP	TRUE	TRUE	devCRE	Bend5_chr4_8170	repA2	techrep2	d22	84	391.008500961226	14.5295992010284	0.0371592923563296
poolA	p55_oBC	oBC_CRE_minP_GFP_mBC	upstream	GFP	minP	TRUE	TRUE	devCRE	Bend5_chr4_8170	repA3	techrep1	d00	114	490.58935528355	8.33088343650052	0.0169813783091267
poolA	p55_oBC	oBC_CRE_minP_GFP_mBC	upstream	GFP	minP	TRUE	TRUE	devCRE	Bend5_chr4_8170	repA3	techrep1	d04	108	427.654432485576	11.354456027882	0.026550539794218
poolA	p55_oBC	oBC_CRE_minP_GFP_mBC	upstream	GFP	minP	TRUE	TRUE	devCRE	Bend5_chr4_8170	repA3	techrep1	d18	92	488.911636887681	9.77332397120686	0.0199899598083245
poolA	p55_oBC	oBC_CRE_minP_GFP_mBC	upstream	GFP	minP	TRUE	TRUE	devCRE	Bend5_chr4_8170	repA3	techrep1	d20	92	432.990961521534	9.06696869265452	0.0209403186172596
poolA	p55_oBC	oBC_CRE_minP_GFP_mBC	upstream	GFP	minP	TRUE	TRUE	devCRE	Bend5_chr4_8170	repA3	techrep1	d22	84	481.263874752913	6.24421814425409	0.0129746246743742
poolA	p55_oBC	oBC_CRE_minP_GFP_mBC	upstream	GFP	minP	TRUE	TRUE	devCRE	Bend5_chr4_8170	repA3	techrep2	d00	108	503.339891749103	5.81058971675035	0.0115440675615012
poolA	p55_oBC	oBC_CRE_minP_GFP_mBC	upstream	GFP	minP	TRUE	TRUE	devCRE	Bend5_chr4_8170	repA3	techrep2	d04	103	416.90415412984	11.2959793425824	0.0270949071403697
poolA	p55_oBC	oBC_CRE_minP_GFP_mBC	upstream	GFP	minP	TRUE	TRUE	devCRE	Bend5_chr4_8170	repA3	techrep2	d18	84	488.599880988131	8.01317313538311	0.0164002764781225
poolA	p55_oBC	oBC_CRE_minP_GFP_mBC	upstream	GFP	minP	TRUE	TRUE	devCRE	Bend5_chr4_8170	repA3	techrep2	d20	85	417.576247088024	7.52402158504257	0.0180183179419603
poolA	p55_oBC	oBC_CRE_minP_GFP_mBC	upstream	GFP	minP	TRUE	TRUE	devCRE	Bend5_chr4_8170	repA3	techrep2	d22	82	487.38099061641	7.98496873995641	0.0163834226071425
poolA	p55_oBC	oBC_CRE_minP_GFP_mBC	upstream	GFP	minP	TRUE	TRUE	devCRE	Bend5_chr4_8172	repA1	techrep1	d00	83	413.436275658912	7.09480564119688	0.0171605784467983
poolA	p55_oBC	oBC_CRE_minP_GFP_mBC	upstream	GFP	minP	TRUE	TRUE	devCRE	Bend5_chr4_8172	repA1	techrep1	d04	73	354.506506230053	5.23692117443458	0.0147724261259006
poolA	p55_oBC	oBC_CRE_minP_GFP_mBC	upstream	GFP	minP	TRUE	TRUE	devCRE	Bend5_chr4_8172	repA1	techrep1	d18	69	308.89766908818	7.4103944419524	0.0239898036907394
poolA	p55_oBC	oBC_CRE_minP_GFP_mBC	upstream	GFP	minP	TRUE	TRUE	devCRE	Bend5_chr4_8172	repA1	techrep1	d20	62	354.464688206841	5.21557168179056	0.0147139386667118
poolA	p55_oBC	oBC_CRE_minP_GFP_mBC	upstream	GFP	minP	TRUE	TRUE	devCRE	Bend5_chr4_8172	repA1	techrep1	d22	61	319.439686699921	9.03057753553532	0.0282700550730835
poolA	p55_oBC	oBC_CRE_minP_GFP_mBC	upstream	GFP	minP	TRUE	TRUE	devCRE	Bend5_chr4_8172	repA1	techrep2	d00	81	421.570455327127	10.0237149302644	0.0237770811583233
poolA	p55_oBC	oBC_CRE_minP_GFP_mBC	upstream	GFP	minP	TRUE	TRUE	devCRE	Bend5_chr4_8172	repA1	techrep2	d04	76	344.602417628662	6.81190721380974	0.0197674388377337
poolA	p55_oBC	oBC_CRE_minP_GFP_mBC	upstream	GFP	minP	TRUE	TRUE	devCRE	Bend5_chr4_8172	repA1	techrep2	d18	67	289.452764150145	3.36191983960586	0.0116147442898903
poolA	p55_oBC	oBC_CRE_minP_GFP_mBC	upstream	GFP	minP	TRUE	TRUE	devCRE	Bend5_chr4_8172	repA1	techrep2	d20	63	383.431373061039	4.2548603495928	0.0110967976241096
poolA	p55_oBC	oBC_CRE_minP_GFP_mBC	upstream	GFP	minP	TRUE	TRUE	devCRE	Bend5_chr4_8172	repA1	techrep2	d22	60	324.633877051483	8.89435017193463	0.0273980961343849
poolA	p55_oBC	oBC_CRE_minP_GFP_mBC	upstream	GFP	minP	TRUE	TRUE	devCRE	Bend5_chr4_8172	repA2	techrep1	d00	84	402.20921368846	12.5858298629272	0.0312917492553412
poolA	p55_oBC	oBC_CRE_minP_GFP_mBC	upstream	GFP	minP	TRUE	TRUE	devCRE	Bend5_chr4_8172	repA2	techrep1	d04	80	378.65141690932	23.8030975495316	0.0628628244516302
poolA	p55_oBC	oBC_CRE_minP_GFP_mBC	upstream	GFP	minP	TRUE	TRUE	devCRE	Bend5_chr4_8172	repA2	techrep1	d18	47	302.349141657547	5.35402741415008	0.0177080952993552
poolA	p55_oBC	oBC_CRE_minP_GFP_mBC	upstream	GFP	minP	TRUE	TRUE	devCRE	Bend5_chr4_8172	repA2	techrep1	d20	69	402.781998873316	6.58281260542786	0.0163433634666933
poolA	p55_oBC	oBC_CRE_minP_GFP_mBC	upstream	GFP	minP	TRUE	TRUE	devCRE	Bend5_chr4_8172	repA2	techrep1	d22	65	290.157343642495	7.90618520634155	0.0272479238577633
poolA	p55_oBC	oBC_CRE_minP_GFP_mBC	upstream	GFP	minP	TRUE	TRUE	devCRE	Bend5_chr4_8172	repA2	techrep2	d00	83	381.006282779139	12.858538158944	0.0337488874596796
poolA	p55_oBC	oBC_CRE_minP_GFP_mBC	upstream	GFP	minP	TRUE	TRUE	devCRE	Bend5_chr4_8172	repA2	techrep2	d04	82	398.364163746811	19.1791096106608	0.0481446660017603
poolA	p55_oBC	oBC_CRE_minP_GFP_mBC	upstream	GFP	minP	TRUE	TRUE	devCRE	Bend5_chr4_8172	repA2	techrep2	d18	51	302.572796686	6.0629075456877	0.0200378474604893
poolA	p55_oBC	oBC_CRE_minP_GFP_mBC	upstream	GFP	minP	TRUE	TRUE	devCRE	Bend5_chr4_8172	repA2	techrep2	d20	66	399.116449157928	6.43491375836654	0.0161228978959479
poolA	p55_oBC	oBC_CRE_minP_GFP_mBC	upstream	GFP	minP	TRUE	TRUE	devCRE	Bend5_chr4_8172	repA2	techrep2	d22	60	261.730060425485	5.80647985285487	0.022184994124922
poolA	p55_oBC	oBC_CRE_minP_GFP_mBC	upstream	GFP	minP	TRUE	TRUE	devCRE	Bend5_chr4_8172	repA3	techrep1	d00	84	386.206303235514	7.59036046436715	0.0196536421098711
poolA	p55_oBC	oBC_CRE_minP_GFP_mBC	upstream	GFP	minP	TRUE	TRUE	devCRE	Bend5_chr4_8172	repA3	techrep1	d04	80	356.163477928717	12.609123418963	0.0354026288497963
poolA	p55_oBC	oBC_CRE_minP_GFP_mBC	upstream	GFP	minP	TRUE	TRUE	devCRE	Bend5_chr4_8172	repA3	techrep1	d18	67	356.291895335507	6.30427104139913	0.0176941185694461
poolA	p55_oBC	oBC_CRE_minP_GFP_mBC	upstream	GFP	minP	TRUE	TRUE	devCRE	Bend5_chr4_8172	repA3	techrep1	d20	70	346.293359871411	9.89058937200828	0.028561302404646
poolA	p55_oBC	oBC_CRE_minP_GFP_mBC	upstream	GFP	minP	TRUE	TRUE	devCRE	Bend5_chr4_8172	repA3	techrep1	d22	72	412.666806748242	8.40252954095694	0.0203615347867877
poolA	p55_oBC	oBC_CRE_minP_GFP_mBC	upstream	GFP	minP	TRUE	TRUE	devCRE	Bend5_chr4_8172	repA3	techrep2	d00	78	370.721431432646	7.13872450915043	0.019256303800843
poolA	p55_oBC	oBC_CRE_minP_GFP_mBC	upstream	GFP	minP	TRUE	TRUE	devCRE	Bend5_chr4_8172	repA3	techrep2	d04	80	365.326293486184	7.53065289505491	0.0206134982051044
poolA	p55_oBC	oBC_CRE_minP_GFP_mBC	upstream	GFP	minP	TRUE	TRUE	devCRE	Bend5_chr4_8172	repA3	techrep2	d18	66	359.869851530452	6.05634386531888	0.0168292615776579
poolA	p55_oBC	oBC_CRE_minP_GFP_mBC	upstream	GFP	minP	TRUE	TRUE	devCRE	Bend5_chr4_8172	repA3	techrep2	d20	64	330.853105876744	7.19141848032743	0.021735986008868
poolA	p55_oBC	oBC_CRE_minP_GFP_mBC	upstream	GFP	minP	TRUE	TRUE	devCRE	Bend5_chr4_8172	repA3	techrep2	d22	67	398.102920886741	9.31579686328247	0.0234004735321517
poolA	p55_oBC	oBC_CRE_minP_GFP_mBC	upstream	GFP	minP	TRUE	TRUE	devCRE	Bend5_chr4_8174	repA1	techrep1	d00	249	1308.07667069126	26.9345511831461	0.0205909575383775
poolA	p55_oBC	oBC_CRE_minP_GFP_mBC	upstream	GFP	minP	TRUE	TRUE	devCRE	Bend5_chr4_8174	repA1	techrep1	d04	216	1108.49748206734	16.1361716859329	0.0145567959756111
poolA	p55_oBC	oBC_CRE_minP_GFP_mBC	upstream	GFP	minP	TRUE	TRUE	devCRE	Bend5_chr4_8174	repA1	techrep1	d18	215	1156.25505512097	19.7554569834156	0.0170857259355711
poolA	p55_oBC	oBC_CRE_minP_GFP_mBC	upstream	GFP	minP	TRUE	TRUE	devCRE	Bend5_chr4_8174	repA1	techrep1	d20	201	1226.78786484711	24.0816189438689	0.0196298150918457
poolA	p55_oBC	oBC_CRE_minP_GFP_mBC	upstream	GFP	minP	TRUE	TRUE	devCRE	Bend5_chr4_8174	repA1	techrep1	d22	197	1282.79473567811	24.1618118950767	0.0188352908092536
poolA	p55_oBC	oBC_CRE_minP_GFP_mBC	upstream	GFP	minP	TRUE	TRUE	devCRE	Bend5_chr4_8174	repA1	techrep2	d00	240	1282.44085634249	29.4313959261264	0.0229495152003067
poolA	p55_oBC	oBC_CRE_minP_GFP_mBC	upstream	GFP	minP	TRUE	TRUE	devCRE	Bend5_chr4_8174	repA1	techrep2	d04	235	1086.18682036554	20.4277076329424	0.0188068085986053
poolA	p55_oBC	oBC_CRE_minP_GFP_mBC	upstream	GFP	minP	TRUE	TRUE	devCRE	Bend5_chr4_8174	repA1	techrep2	d18	202	1142.22924357129	15.5779140204283	0.0136381677391855
poolA	p55_oBC	oBC_CRE_minP_GFP_mBC	upstream	GFP	minP	TRUE	TRUE	devCRE	Bend5_chr4_8174	repA1	techrep2	d20	199	1231.52676009697	11.6548461491936	0.00946373763593732
poolA	p55_oBC	oBC_CRE_minP_GFP_mBC	upstream	GFP	minP	TRUE	TRUE	devCRE	Bend5_chr4_8174	repA1	techrep2	d22	191	1301.73635940031	31.0618075235255	0.0238618267817573
poolA	p55_oBC	oBC_CRE_minP_GFP_mBC	upstream	GFP	minP	TRUE	TRUE	devCRE	Bend5_chr4_8174	repA2	techrep1	d00	257	1323.55307657637	33.8077717074398	0.0255431930201774
poolA	p55_oBC	oBC_CRE_minP_GFP_mBC	upstream	GFP	minP	TRUE	TRUE	devCRE	Bend5_chr4_8174	repA2	techrep1	d04	250	1301.14407360303	32.2753865078395	0.0248053902428075
poolA	p55_oBC	oBC_CRE_minP_GFP_mBC	upstream	GFP	minP	TRUE	TRUE	devCRE	Bend5_chr4_8174	repA2	techrep1	d18	147	872.999202756351	13.7674990649574	0.0157703455186313
poolA	p55_oBC	oBC_CRE_minP_GFP_mBC	upstream	GFP	minP	TRUE	TRUE	devCRE	Bend5_chr4_8174	repA2	techrep1	d20	223	1499.31014847693	20.7111741598274	0.0138138024216449
poolA	p55_oBC	oBC_CRE_minP_GFP_mBC	upstream	GFP	minP	TRUE	TRUE	devCRE	Bend5_chr4_8174	repA2	techrep1	d22	218	1161.99153070034	22.730282468232	0.019561487211987
poolA	p55_oBC	oBC_CRE_minP_GFP_mBC	upstream	GFP	minP	TRUE	TRUE	devCRE	Bend5_chr4_8174	repA2	techrep2	d00	249	1296.17801403022	38.0827785195208	0.0293808243214292
poolA	p55_oBC	oBC_CRE_minP_GFP_mBC	upstream	GFP	minP	TRUE	TRUE	devCRE	Bend5_chr4_8174	repA2	techrep2	d04	244	1280.86855443962	35.0604111330232	0.0273723724510999
poolA	p55_oBC	oBC_CRE_minP_GFP_mBC	upstream	GFP	minP	TRUE	TRUE	devCRE	Bend5_chr4_8174	repA2	techrep2	d18	183	926.851616335511	16.0770563016382	0.0173458793384879
poolA	p55_oBC	oBC_CRE_minP_GFP_mBC	upstream	GFP	minP	TRUE	TRUE	devCRE	Bend5_chr4_8174	repA2	techrep2	d20	209	1540.64326005292	19.6111657397837	0.0127292062012526
poolA	p55_oBC	oBC_CRE_minP_GFP_mBC	upstream	GFP	minP	TRUE	TRUE	devCRE	Bend5_chr4_8174	repA2	techrep2	d22	201	1128.4704932096	22.779267115046	0.0201859660949194
poolA	p55_oBC	oBC_CRE_minP_GFP_mBC	upstream	GFP	minP	TRUE	TRUE	devCRE	Bend5_chr4_8174	repA3	techrep1	d00	256	1311.86842680345	23.0210078961964	0.0175482597384331
poolA	p55_oBC	oBC_CRE_minP_GFP_mBC	upstream	GFP	minP	TRUE	TRUE	devCRE	Bend5_chr4_8174	repA3	techrep1	d04	244	1160.61310989035	32.9279224808578	0.0283711446995189
poolA	p55_oBC	oBC_CRE_minP_GFP_mBC	upstream	GFP	minP	TRUE	TRUE	devCRE	Bend5_chr4_8174	repA3	techrep1	d18	210	1169.06315820493	23.0020700159157	0.0196756435736415
poolA	p55_oBC	oBC_CRE_minP_GFP_mBC	upstream	GFP	minP	TRUE	TRUE	devCRE	Bend5_chr4_8174	repA3	techrep1	d20	205	949.86172159997	18.0910900667299	0.0190460249690417
poolA	p55_oBC	oBC_CRE_minP_GFP_mBC	upstream	GFP	minP	TRUE	TRUE	devCRE	Bend5_chr4_8174	repA3	techrep1	d22	196	1301.72895630967	20.3923214722959	0.0156655664556368
poolA	p55_oBC	oBC_CRE_minP_GFP_mBC	upstream	GFP	minP	TRUE	TRUE	devCRE	Bend5_chr4_8174	repA3	techrep2	d00	239	1287.75148903388	21.8909817157343	0.0169993837337029
poolA	p55_oBC	oBC_CRE_minP_GFP_mBC	upstream	GFP	minP	TRUE	TRUE	devCRE	Bend5_chr4_8174	repA3	techrep2	d04	241	1095.20471895599	33.0511988171855	0.0301781011760902
poolA	p55_oBC	oBC_CRE_minP_GFP_mBC	upstream	GFP	minP	TRUE	TRUE	devCRE	Bend5_chr4_8174	repA3	techrep2	d18	192	1179.98923778355	24.2168303552927	0.0205229247690264
poolA	p55_oBC	oBC_CRE_minP_GFP_mBC	upstream	GFP	minP	TRUE	TRUE	devCRE	Bend5_chr4_8174	repA3	techrep2	d20	193	938.231646604965	17.7807821926095	0.018951377580313
poolA	p55_oBC	oBC_CRE_minP_GFP_mBC	upstream	GFP	minP	TRUE	TRUE	devCRE	Bend5_chr4_8174	repA3	techrep2	d22	192	1304.3739396126	25.1437793433738	0.0192765115736991
poolA	p55_oBC	oBC_CRE_minP_GFP_mBC	upstream	GFP	minP	TRUE	TRUE	devCRE	Bend5_chr4_8175	repA1	techrep1	d00	135	995.915747268693	197.711848662103	0.198522665400491
poolA	p55_oBC	oBC_CRE_minP_GFP_mBC	upstream	GFP	minP	TRUE	TRUE	devCRE	Bend5_chr4_8175	repA1	techrep1	d04	128	831.276886088497	153.095596182035	0.18416919650252
poolA	p55_oBC	oBC_CRE_minP_GFP_mBC	upstream	GFP	minP	TRUE	TRUE	devCRE	Bend5_chr4_8175	repA1	techrep1	d18	123	789.715811976175	180.853907388533	0.229011379341596
poolA	p55_oBC	oBC_CRE_minP_GFP_mBC	upstream	GFP	minP	TRUE	TRUE	devCRE	Bend5_chr4_8175	repA1	techrep1	d20	116	914.637773697298	198.673356286919	0.21721534141741
poolA	p55_oBC	oBC_CRE_minP_GFP_mBC	upstream	GFP	minP	TRUE	TRUE	devCRE	Bend5_chr4_8175	repA1	techrep1	d22	117	918.919852992108	239.852139343818	0.261015298083758
poolA	p55_oBC	oBC_CRE_minP_GFP_mBC	upstream	GFP	minP	TRUE	TRUE	devCRE	Bend5_chr4_8175	repA1	techrep2	d00	137	995.964253827011	183.705213157246	0.18444960494451
poolA	p55_oBC	oBC_CRE_minP_GFP_mBC	upstream	GFP	minP	TRUE	TRUE	devCRE	Bend5_chr4_8175	repA1	techrep2	d04	130	811.314581453684	158.717438081767	0.195629958723758
poolA	p55_oBC	oBC_CRE_minP_GFP_mBC	upstream	GFP	minP	TRUE	TRUE	devCRE	Bend5_chr4_8175	repA1	techrep2	d18	114	762.091891752634	156.708252596319	0.20562907740158
poolA	p55_oBC	oBC_CRE_minP_GFP_mBC	upstream	GFP	minP	TRUE	TRUE	devCRE	Bend5_chr4_8175	repA1	techrep2	d20	120	898.259386213469	163.820012569983	0.182374952139995
poolA	p55_oBC	oBC_CRE_minP_GFP_mBC	upstream	GFP	minP	TRUE	TRUE	devCRE	Bend5_chr4_8175	repA1	techrep2	d22	111	906.680343651301	267.651522096987	0.295199431609077
poolA	p55_oBC	oBC_CRE_minP_GFP_mBC	upstream	GFP	minP	TRUE	TRUE	devCRE	Bend5_chr4_8175	repA2	techrep1	d00	139	980.878650640825	218.724836132042	0.222988680596876
poolA	p55_oBC	oBC_CRE_minP_GFP_mBC	upstream	GFP	minP	TRUE	TRUE	devCRE	Bend5_chr4_8175	repA2	techrep1	d04	140	949.516769585335	162.853531471931	0.1715120118869
poolA	p55_oBC	oBC_CRE_minP_GFP_mBC	upstream	GFP	minP	TRUE	TRUE	devCRE	Bend5_chr4_8175	repA2	techrep1	d18	97	773.361153693953	206.849024840393	0.267467565253801
poolA	p55_oBC	oBC_CRE_minP_GFP_mBC	upstream	GFP	minP	TRUE	TRUE	devCRE	Bend5_chr4_8175	repA2	techrep1	d20	124	867.34934301145	131.952478675801	0.152133024298676
poolA	p55_oBC	oBC_CRE_minP_GFP_mBC	upstream	GFP	minP	TRUE	TRUE	devCRE	Bend5_chr4_8175	repA2	techrep1	d22	126	1011.39049148235	160.841455291511	0.159030025144663
poolA	p55_oBC	oBC_CRE_minP_GFP_mBC	upstream	GFP	minP	TRUE	TRUE	devCRE	Bend5_chr4_8175	repA2	techrep2	d00	138	964.275964487714	226.821028862266	0.235224186037622
poolA	p55_oBC	oBC_CRE_minP_GFP_mBC	upstream	GFP	minP	TRUE	TRUE	devCRE	Bend5_chr4_8175	repA2	techrep2	d04	138	945.288304063063	160.791700076603	0.170098053033645
poolA	p55_oBC	oBC_CRE_minP_GFP_mBC	upstream	GFP	minP	TRUE	TRUE	devCRE	Bend5_chr4_8175	repA2	techrep2	d18	119	763.072946061987	214.822123165157	0.281522394777322
poolA	p55_oBC	oBC_CRE_minP_GFP_mBC	upstream	GFP	minP	TRUE	TRUE	devCRE	Bend5_chr4_8175	repA2	techrep2	d20	117	849.413173583592	134.618395825028	0.158483998143196
poolA	p55_oBC	oBC_CRE_minP_GFP_mBC	upstream	GFP	minP	TRUE	TRUE	devCRE	Bend5_chr4_8175	repA2	techrep2	d22	116	932.539260081427	167.539276369682	0.179659220304626
poolA	p55_oBC	oBC_CRE_minP_GFP_mBC	upstream	GFP	minP	TRUE	TRUE	devCRE	Bend5_chr4_8175	repA3	techrep1	d00	138	1040.20089773507	199.448754699544	0.191740610043525
poolA	p55_oBC	oBC_CRE_minP_GFP_mBC	upstream	GFP	minP	TRUE	TRUE	devCRE	Bend5_chr4_8175	repA3	techrep1	d04	136	935.318886037816	181.103573644718	0.193627624062961
poolA	p55_oBC	oBC_CRE_minP_GFP_mBC	upstream	GFP	minP	TRUE	TRUE	devCRE	Bend5_chr4_8175	repA3	techrep1	d18	127	1021.86380481562	225.788319276229	0.220957350883926
poolA	p55_oBC	oBC_CRE_minP_GFP_mBC	upstream	GFP	minP	TRUE	TRUE	devCRE	Bend5_chr4_8175	repA3	techrep1	d20	129	1125.09690151914	197.764179308411	0.175775241262672
poolA	p55_oBC	oBC_CRE_minP_GFP_mBC	upstream	GFP	minP	TRUE	TRUE	devCRE	Bend5_chr4_8175	repA3	techrep1	d22	119	1089.81106041645	231.787759099701	0.212686187100292
poolA	p55_oBC	oBC_CRE_minP_GFP_mBC	upstream	GFP	minP	TRUE	TRUE	devCRE	Bend5_chr4_8175	repA3	techrep2	d00	134	1004.27522098328	185.331249268488	0.184542290197134
poolA	p55_oBC	oBC_CRE_minP_GFP_mBC	upstream	GFP	minP	TRUE	TRUE	devCRE	Bend5_chr4_8175	repA3	techrep2	d04	136	892.623799595046	181.154039086599	0.202945562474115
poolA	p55_oBC	oBC_CRE_minP_GFP_mBC	upstream	GFP	minP	TRUE	TRUE	devCRE	Bend5_chr4_8175	repA3	techrep2	d18	121	1040.36516659157	221.830951313831	0.213224124026173
poolA	p55_oBC	oBC_CRE_minP_GFP_mBC	upstream	GFP	minP	TRUE	TRUE	devCRE	Bend5_chr4_8175	repA3	techrep2	d20	119	1137.68878384765	191.74119523173	0.168535717284004
poolA	p55_oBC	oBC_CRE_minP_GFP_mBC	upstream	GFP	minP	TRUE	TRUE	devCRE	Bend5_chr4_8175	repA3	techrep2	d22	115	1073.54333707189	185.410974141788	0.172709352048609
poolA	p55_oBC	oBC_CRE_minP_GFP_mBC	upstream	GFP	minP	TRUE	TRUE	devCRE	Bend5_chr4_8179	repA1	techrep1	d00	125	500.260044480629	14.3854989273621	0.0287560421546301
poolA	p55_oBC	oBC_CRE_minP_GFP_mBC	upstream	GFP	minP	TRUE	TRUE	devCRE	Bend5_chr4_8179	repA1	techrep1	d04	104	424.788790070961	13.8037614149662	0.0324955877782469
poolA	p55_oBC	oBC_CRE_minP_GFP_mBC	upstream	GFP	minP	TRUE	TRUE	devCRE	Bend5_chr4_8179	repA1	techrep1	d18	100	517.695740703071	13.2220571271755	0.0255402084421613
poolA	p55_oBC	oBC_CRE_minP_GFP_mBC	upstream	GFP	minP	TRUE	TRUE	devCRE	Bend5_chr4_8179	repA1	techrep1	d20	88	449.459777089472	15.2094435434962	0.0338393874575087
poolA	p55_oBC	oBC_CRE_minP_GFP_mBC	upstream	GFP	minP	TRUE	TRUE	devCRE	Bend5_chr4_8179	repA1	techrep1	d22	87	673.628858365427	36.0019024416675	0.053444715134424
poolA	p55_oBC	oBC_CRE_minP_GFP_mBC	upstream	GFP	minP	TRUE	TRUE	devCRE	Bend5_chr4_8179	repA1	techrep2	d00	121	515.324834140676	8.43171314722243	0.0163619383127201
poolA	p55_oBC	oBC_CRE_minP_GFP_mBC	upstream	GFP	minP	TRUE	TRUE	devCRE	Bend5_chr4_8179	repA1	techrep2	d04	107	394.899911759749	14.5854954460397	0.0369346637254082
poolA	p55_oBC	oBC_CRE_minP_GFP_mBC	upstream	GFP	minP	TRUE	TRUE	devCRE	Bend5_chr4_8179	repA1	techrep2	d18	90	470.428598768545	11.3052195333655	0.0240317437395591
poolA	p55_oBC	oBC_CRE_minP_GFP_mBC	upstream	GFP	minP	TRUE	TRUE	devCRE	Bend5_chr4_8179	repA1	techrep2	d20	88	421.426724177117	9.46693279266628	0.0224640067882537
poolA	p55_oBC	oBC_CRE_minP_GFP_mBC	upstream	GFP	minP	TRUE	TRUE	devCRE	Bend5_chr4_8179	repA1	techrep2	d22	91	679.208338729223	40.2982480866881	0.059331203386114
poolA	p55_oBC	oBC_CRE_minP_GFP_mBC	upstream	GFP	minP	TRUE	TRUE	devCRE	Bend5_chr4_8179	repA2	techrep1	d00	124	536.628715339771	18.6152413776299	0.0346892382861835
poolA	p55_oBC	oBC_CRE_minP_GFP_mBC	upstream	GFP	minP	TRUE	TRUE	devCRE	Bend5_chr4_8179	repA2	techrep1	d04	121	479.0821807095	13.9591046646406	0.0291371819422875
poolA	p55_oBC	oBC_CRE_minP_GFP_mBC	upstream	GFP	minP	TRUE	TRUE	devCRE	Bend5_chr4_8179	repA2	techrep1	d18	67	338.033628131677	7.64861059164298	0.022626774247039
poolA	p55_oBC	oBC_CRE_minP_GFP_mBC	upstream	GFP	minP	TRUE	TRUE	devCRE	Bend5_chr4_8179	repA2	techrep1	d20	101	583.865766042229	9.87421890814179	0.0169117963107767
poolA	p55_oBC	oBC_CRE_minP_GFP_mBC	upstream	GFP	minP	TRUE	TRUE	devCRE	Bend5_chr4_8179	repA2	techrep1	d22	101	620.692389943976	14.3299606864941	0.0230870571617408
poolA	p55_oBC	oBC_CRE_minP_GFP_mBC	upstream	GFP	minP	TRUE	TRUE	devCRE	Bend5_chr4_8179	repA2	techrep2	d00	114	509.115991322385	19.5969497934569	0.0384921120677344
poolA	p55_oBC	oBC_CRE_minP_GFP_mBC	upstream	GFP	minP	TRUE	TRUE	devCRE	Bend5_chr4_8179	repA2	techrep2	d04	120	500.566380597613	10.3645397060805	0.0207056248837697
poolA	p55_oBC	oBC_CRE_minP_GFP_mBC	upstream	GFP	minP	TRUE	TRUE	devCRE	Bend5_chr4_8179	repA2	techrep2	d18	86	335.70479083905	5.41225405297976	0.0161220637913822
poolA	p55_oBC	oBC_CRE_minP_GFP_mBC	upstream	GFP	minP	TRUE	TRUE	devCRE	Bend5_chr4_8179	repA2	techrep2	d20	88	572.12329950952	8.39296608769806	0.0146698554225869
poolA	p55_oBC	oBC_CRE_minP_GFP_mBC	upstream	GFP	minP	TRUE	TRUE	devCRE	Bend5_chr4_8179	repA2	techrep2	d22	87	602.830814822548	10.3355341380817	0.0171449996980066
poolA	p55_oBC	oBC_CRE_minP_GFP_mBC	upstream	GFP	minP	TRUE	TRUE	devCRE	Bend5_chr4_8179	repA3	techrep1	d00	125	486.513879225245	12.7147794315302	0.0261344639371398
poolA	p55_oBC	oBC_CRE_minP_GFP_mBC	upstream	GFP	minP	TRUE	TRUE	devCRE	Bend5_chr4_8179	repA3	techrep1	d04	119	447.422069002312	18.5304722375034	0.041416089015957
poolA	p55_oBC	oBC_CRE_minP_GFP_mBC	upstream	GFP	minP	TRUE	TRUE	devCRE	Bend5_chr4_8179	repA3	techrep1	d18	97	468.694528365694	11.6066741443273	0.0247638353807947
poolA	p55_oBC	oBC_CRE_minP_GFP_mBC	upstream	GFP	minP	TRUE	TRUE	devCRE	Bend5_chr4_8179	repA3	techrep1	d20	94	479.259685949609	10.3190625577992	0.0215312551009855
poolA	p55_oBC	oBC_CRE_minP_GFP_mBC	upstream	GFP	minP	TRUE	TRUE	devCRE	Bend5_chr4_8179	repA3	techrep1	d22	93	521.920782260138	9.83396135233342	0.0188418658282742
poolA	p55_oBC	oBC_CRE_minP_GFP_mBC	upstream	GFP	minP	TRUE	TRUE	devCRE	Bend5_chr4_8179	repA3	techrep2	d00	120	504.274366280968	11.6610234772727	0.0231243629599358
poolA	p55_oBC	oBC_CRE_minP_GFP_mBC	upstream	GFP	minP	TRUE	TRUE	devCRE	Bend5_chr4_8179	repA3	techrep2	d04	120	439.817256319678	17.4125429717881	0.0395904042453758
poolA	p55_oBC	oBC_CRE_minP_GFP_mBC	upstream	GFP	minP	TRUE	TRUE	devCRE	Bend5_chr4_8179	repA3	techrep2	d18	91	485.222517130037	9.82687188023521	0.0202522997868247
poolA	p55_oBC	oBC_CRE_minP_GFP_mBC	upstream	GFP	minP	TRUE	TRUE	devCRE	Bend5_chr4_8179	repA3	techrep2	d20	82	470.450212783987	9.43873675542975	0.0200632000984208
poolA	p55_oBC	oBC_CRE_minP_GFP_mBC	upstream	GFP	minP	TRUE	TRUE	devCRE	Bend5_chr4_8179	repA3	techrep2	d22	87	512.010304952826	10.7708356114523	0.0210363649076256
poolA	p55_oBC	oBC_CRE_minP_GFP_mBC	upstream	GFP	minP	TRUE	TRUE	devCRE	Bend5_chr4_8192	repA1	techrep1	d00	219	908.574410110731	16.6688142890243	0.0183461190448813
poolA	p55_oBC	oBC_CRE_minP_GFP_mBC	upstream	GFP	minP	TRUE	TRUE	devCRE	Bend5_chr4_8192	repA1	techrep1	d04	179	728.091446330199	8.06808584296645	0.0110811435618864
poolA	p55_oBC	oBC_CRE_minP_GFP_mBC	upstream	GFP	minP	TRUE	TRUE	devCRE	Bend5_chr4_8192	repA1	techrep1	d18	170	996.713654268669	13.2178609808324	0.0132614426663302
poolA	p55_oBC	oBC_CRE_minP_GFP_mBC	upstream	GFP	minP	TRUE	TRUE	devCRE	Bend5_chr4_8192	repA1	techrep1	d20	155	985.825841070161	18.8090118487903	0.0190794469623278
poolA	p55_oBC	oBC_CRE_minP_GFP_mBC	upstream	GFP	minP	TRUE	TRUE	devCRE	Bend5_chr4_8192	repA1	techrep1	d22	158	902.141936180894	23.9410644442081	0.0265380241002426
poolA	p55_oBC	oBC_CRE_minP_GFP_mBC	upstream	GFP	minP	TRUE	TRUE	devCRE	Bend5_chr4_8192	repA1	techrep2	d00	202	870.139299829885	16.2148329754277	0.0186347553530771
poolA	p55_oBC	oBC_CRE_minP_GFP_mBC	upstream	GFP	minP	TRUE	TRUE	devCRE	Bend5_chr4_8192	repA1	techrep2	d04	188	723.636159334794	14.0245148519612	0.0193806164479859
poolA	p55_oBC	oBC_CRE_minP_GFP_mBC	upstream	GFP	minP	TRUE	TRUE	devCRE	Bend5_chr4_8192	repA1	techrep2	d18	152	926.949957859638	10.6909050899466	0.0115334220572514
poolA	p55_oBC	oBC_CRE_minP_GFP_mBC	upstream	GFP	minP	TRUE	TRUE	devCRE	Bend5_chr4_8192	repA1	techrep2	d20	145	922.194349035358	13.4009693087298	0.0145316107420823
poolA	p55_oBC	oBC_CRE_minP_GFP_mBC	upstream	GFP	minP	TRUE	TRUE	devCRE	Bend5_chr4_8192	repA1	techrep2	d22	145	907.854216583992	27.4493329921552	0.0302353973696785
poolA	p55_oBC	oBC_CRE_minP_GFP_mBC	upstream	GFP	minP	TRUE	TRUE	devCRE	Bend5_chr4_8192	repA2	techrep1	d00	219	870.779486737855	28.9003747415258	0.0331890853903707
poolA	p55_oBC	oBC_CRE_minP_GFP_mBC	upstream	GFP	minP	TRUE	TRUE	devCRE	Bend5_chr4_8192	repA2	techrep1	d04	214	877.22252898093	23.3996552181836	0.0266747084635036
poolA	p55_oBC	oBC_CRE_minP_GFP_mBC	upstream	GFP	minP	TRUE	TRUE	devCRE	Bend5_chr4_8192	repA2	techrep1	d18	124	694.402699719978	10.7080548283002	0.0154205259176242
poolA	p55_oBC	oBC_CRE_minP_GFP_mBC	upstream	GFP	minP	TRUE	TRUE	devCRE	Bend5_chr4_8192	repA2	techrep1	d20	168	831.87736323199	18.9255862406051	0.0227504522626699
poolA	p55_oBC	oBC_CRE_minP_GFP_mBC	upstream	GFP	minP	TRUE	TRUE	devCRE	Bend5_chr4_8192	repA2	techrep1	d22	171	950.142163741185	19.2713264404575	0.0202825715728441
poolA	p55_oBC	oBC_CRE_minP_GFP_mBC	upstream	GFP	minP	TRUE	TRUE	devCRE	Bend5_chr4_8192	repA2	techrep2	d00	208	912.005257475799	21.9536017347826	0.0240717929582386
poolA	p55_oBC	oBC_CRE_minP_GFP_mBC	upstream	GFP	minP	TRUE	TRUE	devCRE	Bend5_chr4_8192	repA2	techrep2	d04	205	868.9847305577	22.1424257357174	0.0254807995550242
poolA	p55_oBC	oBC_CRE_minP_GFP_mBC	upstream	GFP	minP	TRUE	TRUE	devCRE	Bend5_chr4_8192	repA2	techrep2	d18	140	660.427444571684	14.2611415538079	0.0215938051500219
poolA	p55_oBC	oBC_CRE_minP_GFP_mBC	upstream	GFP	minP	TRUE	TRUE	devCRE	Bend5_chr4_8192	repA2	techrep2	d20	148	836.593188674876	11.9689395905618	0.0143067619394798
poolA	p55_oBC	oBC_CRE_minP_GFP_mBC	upstream	GFP	minP	TRUE	TRUE	devCRE	Bend5_chr4_8192	repA2	techrep2	d22	155	879.74451556243	13.3995688912035	0.0152312048034048
poolA	p55_oBC	oBC_CRE_minP_GFP_mBC	upstream	GFP	minP	TRUE	TRUE	devCRE	Bend5_chr4_8192	repA3	techrep1	d00	216	896.98935980488	13.7181880587709	0.0152935906193524
poolA	p55_oBC	oBC_CRE_minP_GFP_mBC	upstream	GFP	minP	TRUE	TRUE	devCRE	Bend5_chr4_8192	repA3	techrep1	d04	213	843.107288431583	22.5045318472621	0.0266923701835467
poolA	p55_oBC	oBC_CRE_minP_GFP_mBC	upstream	GFP	minP	TRUE	TRUE	devCRE	Bend5_chr4_8192	repA3	techrep1	d18	173	794.209971668685	17.7064823411405	0.0222944598692686
poolA	p55_oBC	oBC_CRE_minP_GFP_mBC	upstream	GFP	minP	TRUE	TRUE	devCRE	Bend5_chr4_8192	repA3	techrep1	d20	165	680.588915424155	18.0244386822736	0.0264835913042169
poolA	p55_oBC	oBC_CRE_minP_GFP_mBC	upstream	GFP	minP	TRUE	TRUE	devCRE	Bend5_chr4_8192	repA3	techrep1	d22	174	851.542597402013	15.8772332631014	0.0186452601567338
poolA	p55_oBC	oBC_CRE_minP_GFP_mBC	upstream	GFP	minP	TRUE	TRUE	devCRE	Bend5_chr4_8192	repA3	techrep2	d00	207	888.502943309875	13.0854480421218	0.0147275235728264
poolA	p55_oBC	oBC_CRE_minP_GFP_mBC	upstream	GFP	minP	TRUE	TRUE	devCRE	Bend5_chr4_8192	repA3	techrep2	d04	202	816.5065780347	21.7552194746031	0.0266442672476284
poolA	p55_oBC	oBC_CRE_minP_GFP_mBC	upstream	GFP	minP	TRUE	TRUE	devCRE	Bend5_chr4_8192	repA3	techrep2	d18	158	773.867165985701	15.2615592853044	0.0197211614035404
poolA	p55_oBC	oBC_CRE_minP_GFP_mBC	upstream	GFP	minP	TRUE	TRUE	devCRE	Bend5_chr4_8192	repA3	techrep2	d20	157	674.68485397323	12.5580145212718	0.0186131561236589
poolA	p55_oBC	oBC_CRE_minP_GFP_mBC	upstream	GFP	minP	TRUE	TRUE	devCRE	Bend5_chr4_8192	repA3	techrep2	d22	167	849.979702752886	14.6391093565867	0.0172228928634108
poolA	p55_oBC	oBC_CRE_minP_GFP_mBC	upstream	GFP	minP	TRUE	TRUE	devCRE	Bend5_chr4_8199	repA1	techrep1	d00	227	1139.20823807471	30.9808553495232	0.0271950766454091
poolA	p55_oBC	oBC_CRE_minP_GFP_mBC	upstream	GFP	minP	TRUE	TRUE	devCRE	Bend5_chr4_8199	repA1	techrep1	d04	201	972.57157686351	15.035978161892	0.0154600221922814
poolA	p55_oBC	oBC_CRE_minP_GFP_mBC	upstream	GFP	minP	TRUE	TRUE	devCRE	Bend5_chr4_8199	repA1	techrep1	d18	192	1103.64328184944	26.7000791812815	0.0241926713281294
poolA	p55_oBC	oBC_CRE_minP_GFP_mBC	upstream	GFP	minP	TRUE	TRUE	devCRE	Bend5_chr4_8199	repA1	techrep1	d20	181	1104.34042305674	22.6240472709505	0.020486479348758
poolA	p55_oBC	oBC_CRE_minP_GFP_mBC	upstream	GFP	minP	TRUE	TRUE	devCRE	Bend5_chr4_8199	repA1	techrep1	d22	178	1215.77019626852	23.5397054426287	0.0193619694864026
poolA	p55_oBC	oBC_CRE_minP_GFP_mBC	upstream	GFP	minP	TRUE	TRUE	devCRE	Bend5_chr4_8199	repA1	techrep2	d00	225	1141.42250498823	31.5452205158322	0.0276367606017699
poolA	p55_oBC	oBC_CRE_minP_GFP_mBC	upstream	GFP	minP	TRUE	TRUE	devCRE	Bend5_chr4_8199	repA1	techrep2	d04	212	976.776069155681	28.3174989882314	0.0289907788309237
poolA	p55_oBC	oBC_CRE_minP_GFP_mBC	upstream	GFP	minP	TRUE	TRUE	devCRE	Bend5_chr4_8199	repA1	techrep2	d18	172	1025.97980942987	17.4208573506849	0.0169797272719875
poolA	p55_oBC	oBC_CRE_minP_GFP_mBC	upstream	GFP	minP	TRUE	TRUE	devCRE	Bend5_chr4_8199	repA1	techrep2	d20	175	1102.66404608418	18.2922179182741	0.0165891125073262
poolA	p55_oBC	oBC_CRE_minP_GFP_mBC	upstream	GFP	minP	TRUE	TRUE	devCRE	Bend5_chr4_8199	repA1	techrep2	d22	172	1234.91432519112	31.8691408468242	0.0258067626204692
poolA	p55_oBC	oBC_CRE_minP_GFP_mBC	upstream	GFP	minP	TRUE	TRUE	devCRE	Bend5_chr4_8199	repA2	techrep1	d00	227	1150.98728167871	48.0086225118052	0.0417108192905353
poolA	p55_oBC	oBC_CRE_minP_GFP_mBC	upstream	GFP	minP	TRUE	TRUE	devCRE	Bend5_chr4_8199	repA2	techrep1	d04	224	1113.56155559706	28.6444055257075	0.0257232349498177
poolA	p55_oBC	oBC_CRE_minP_GFP_mBC	upstream	GFP	minP	TRUE	TRUE	devCRE	Bend5_chr4_8199	repA2	techrep1	d18	144	836.281896998906	22.1809707157646	0.0265233180287217
poolA	p55_oBC	oBC_CRE_minP_GFP_mBC	upstream	GFP	minP	TRUE	TRUE	devCRE	Bend5_chr4_8199	repA2	techrep1	d20	189	1110.32353814773	25.5083988460329	0.0229738431814088
poolA	p55_oBC	oBC_CRE_minP_GFP_mBC	upstream	GFP	minP	TRUE	TRUE	devCRE	Bend5_chr4_8199	repA2	techrep1	d22	182	936.247892936476	29.5493672087015	0.0315614779286947
poolA	p55_oBC	oBC_CRE_minP_GFP_mBC	upstream	GFP	minP	TRUE	TRUE	devCRE	Bend5_chr4_8199	repA2	techrep2	d00	221	1146.09845040418	46.7746126757408	0.0408120372724048
poolA	p55_oBC	oBC_CRE_minP_GFP_mBC	upstream	GFP	minP	TRUE	TRUE	devCRE	Bend5_chr4_8199	repA2	techrep2	d04	221	1106.90314536588	32.8838577947463	0.0297079811656663
poolA	p55_oBC	oBC_CRE_minP_GFP_mBC	upstream	GFP	minP	TRUE	TRUE	devCRE	Bend5_chr4_8199	repA2	techrep2	d18	166	850.733543442212	15.5861086662313	0.018320787732393
poolA	p55_oBC	oBC_CRE_minP_GFP_mBC	upstream	GFP	minP	TRUE	TRUE	devCRE	Bend5_chr4_8199	repA2	techrep2	d20	176	1099.06192225812	21.1432880632043	0.0192375767324952
poolA	p55_oBC	oBC_CRE_minP_GFP_mBC	upstream	GFP	minP	TRUE	TRUE	devCRE	Bend5_chr4_8199	repA2	techrep2	d22	161	899.067483634431	25.9951636489349	0.0289134732621526
poolA	p55_oBC	oBC_CRE_minP_GFP_mBC	upstream	GFP	minP	TRUE	TRUE	devCRE	Bend5_chr4_8199	repA3	techrep1	d00	225	1174.35250795628	23.3264736222015	0.0198632637680455
poolA	p55_oBC	oBC_CRE_minP_GFP_mBC	upstream	GFP	minP	TRUE	TRUE	devCRE	Bend5_chr4_8199	repA3	techrep1	d04	223	1019.63966687686	35.7665364878283	0.0350776236446163
poolA	p55_oBC	oBC_CRE_minP_GFP_mBC	upstream	GFP	minP	TRUE	TRUE	devCRE	Bend5_chr4_8199	repA3	techrep1	d18	201	1005.59329478179	31.0101980955308	0.0308377136725638
poolA	p55_oBC	oBC_CRE_minP_GFP_mBC	upstream	GFP	minP	TRUE	TRUE	devCRE	Bend5_chr4_8199	repA3	techrep1	d20	191	1027.71189147247	26.9938107048312	0.0262659320465345
poolA	p55_oBC	oBC_CRE_minP_GFP_mBC	upstream	GFP	minP	TRUE	TRUE	devCRE	Bend5_chr4_8199	repA3	techrep1	d22	188	964.052986874914	18.8542144999329	0.019557238820504
poolA	p55_oBC	oBC_CRE_minP_GFP_mBC	upstream	GFP	minP	TRUE	TRUE	devCRE	Bend5_chr4_8199	repA3	techrep2	d00	214	1097.16711766459	22.0154943525218	0.0200657620868037
poolA	p55_oBC	oBC_CRE_minP_GFP_mBC	upstream	GFP	minP	TRUE	TRUE	devCRE	Bend5_chr4_8199	repA3	techrep2	d04	215	1024.04940501272	27.1940243432539	0.0265553831779396
poolA	p55_oBC	oBC_CRE_minP_GFP_mBC	upstream	GFP	minP	TRUE	TRUE	devCRE	Bend5_chr4_8199	repA3	techrep2	d18	195	1012.51311991171	22.2429108732628	0.0219680223750606
poolA	p55_oBC	oBC_CRE_minP_GFP_mBC	upstream	GFP	minP	TRUE	TRUE	devCRE	Bend5_chr4_8199	repA3	techrep2	d20	179	1051.35281038739	26.5902698310107	0.0252914811928955
poolA	p55_oBC	oBC_CRE_minP_GFP_mBC	upstream	GFP	minP	TRUE	TRUE	devCRE	Bend5_chr4_8199	repA3	techrep2	d22	175	992.286194166064	21.630393097793	0.0217985428246048
poolA	p55_oBC	oBC_CRE_minP_GFP_mBC	upstream	GFP	minP	TRUE	TRUE	devCRE	Bend5_chr4_8201	repA1	techrep1	d00	245	1134.73832971624	30.6074445263024	0.0269731300377915
poolA	p55_oBC	oBC_CRE_minP_GFP_mBC	upstream	GFP	minP	TRUE	TRUE	devCRE	Bend5_chr4_8201	repA1	techrep1	d04	194	890.869215510513	18.7032899086949	0.0209944283437575
poolA	p55_oBC	oBC_CRE_minP_GFP_mBC	upstream	GFP	minP	TRUE	TRUE	devCRE	Bend5_chr4_8201	repA1	techrep1	d18	203	959.950175586551	42.6999851876034	0.0444814598440098
poolA	p55_oBC	oBC_CRE_minP_GFP_mBC	upstream	GFP	minP	TRUE	TRUE	devCRE	Bend5_chr4_8201	repA1	techrep1	d20	180	1033.29777234889	30.3681889418473	0.0293895813525413
poolA	p55_oBC	oBC_CRE_minP_GFP_mBC	upstream	GFP	minP	TRUE	TRUE	devCRE	Bend5_chr4_8201	repA1	techrep1	d22	180	823.988267946555	37.547134597748	0.0455675597072741
poolA	p55_oBC	oBC_CRE_minP_GFP_mBC	upstream	GFP	minP	TRUE	TRUE	devCRE	Bend5_chr4_8201	repA1	techrep2	d00	238	1112.2794380759	25.6164879497258	0.0230306225871071
poolA	p55_oBC	oBC_CRE_minP_GFP_mBC	upstream	GFP	minP	TRUE	TRUE	devCRE	Bend5_chr4_8201	repA1	techrep2	d04	222	927.293778346217	22.1867824958027	0.0239263791194326
poolA	p55_oBC	oBC_CRE_minP_GFP_mBC	upstream	GFP	minP	TRUE	TRUE	devCRE	Bend5_chr4_8201	repA1	techrep2	d18	179	934.200308415927	32.8856886128719	0.0352019671976285
poolA	p55_oBC	oBC_CRE_minP_GFP_mBC	upstream	GFP	minP	TRUE	TRUE	devCRE	Bend5_chr4_8201	repA1	techrep2	d20	174	1062.56998520071	16.1831956683523	0.0152302397900835
poolA	p55_oBC	oBC_CRE_minP_GFP_mBC	upstream	GFP	minP	TRUE	TRUE	devCRE	Bend5_chr4_8201	repA1	techrep2	d22	166	825.447654224808	55.2133891442404	0.0668890254417068
poolA	p55_oBC	oBC_CRE_minP_GFP_mBC	upstream	GFP	minP	TRUE	TRUE	devCRE	Bend5_chr4_8201	repA2	techrep1	d00	241	1131.97071448652	36.4938065363581	0.0322391790435251
poolA	p55_oBC	oBC_CRE_minP_GFP_mBC	upstream	GFP	minP	TRUE	TRUE	devCRE	Bend5_chr4_8201	repA2	techrep1	d04	237	1110.70129390719	25.0134245435756	0.0225203884075656
poolA	p55_oBC	oBC_CRE_minP_GFP_mBC	upstream	GFP	minP	TRUE	TRUE	devCRE	Bend5_chr4_8201	repA2	techrep1	d18	134	843.244723628003	35.948469780722	0.0426311232948558
poolA	p55_oBC	oBC_CRE_minP_GFP_mBC	upstream	GFP	minP	TRUE	TRUE	devCRE	Bend5_chr4_8201	repA2	techrep1	d20	194	1049.99949921525	31.3259594860798	0.0298342613586886
poolA	p55_oBC	oBC_CRE_minP_GFP_mBC	upstream	GFP	minP	TRUE	TRUE	devCRE	Bend5_chr4_8201	repA2	techrep1	d22	202	1097.97714944829	49.3691852478491	0.0449637638384881
poolA	p55_oBC	oBC_CRE_minP_GFP_mBC	upstream	GFP	minP	TRUE	TRUE	devCRE	Bend5_chr4_8201	repA2	techrep2	d00	236	1126.72605940591	38.9788438964507	0.0345947833291465
poolA	p55_oBC	oBC_CRE_minP_GFP_mBC	upstream	GFP	minP	TRUE	TRUE	devCRE	Bend5_chr4_8201	repA2	techrep2	d04	229	1115.7768811579	26.3824647063867	0.0236449286160224
poolA	p55_oBC	oBC_CRE_minP_GFP_mBC	upstream	GFP	minP	TRUE	TRUE	devCRE	Bend5_chr4_8201	repA2	techrep2	d18	172	956.930590928493	38.0454842281593	0.0397578304934786
poolA	p55_oBC	oBC_CRE_minP_GFP_mBC	upstream	GFP	minP	TRUE	TRUE	devCRE	Bend5_chr4_8201	repA2	techrep2	d20	172	1026.25447932318	31.917172241498	0.0311006411027286
poolA	p55_oBC	oBC_CRE_minP_GFP_mBC	upstream	GFP	minP	TRUE	TRUE	devCRE	Bend5_chr4_8201	repA2	techrep2	d22	183	1080.20886205347	38.8944819682002	0.0360064459147855
poolA	p55_oBC	oBC_CRE_minP_GFP_mBC	upstream	GFP	minP	TRUE	TRUE	devCRE	Bend5_chr4_8201	repA3	techrep1	d00	242	1136.90239956997	20.5495124767013	0.0180750014112681
poolA	p55_oBC	oBC_CRE_minP_GFP_mBC	upstream	GFP	minP	TRUE	TRUE	devCRE	Bend5_chr4_8201	repA3	techrep1	d04	228	1010.10573539822	29.061730203364	0.028770978309421
poolA	p55_oBC	oBC_CRE_minP_GFP_mBC	upstream	GFP	minP	TRUE	TRUE	devCRE	Bend5_chr4_8201	repA3	techrep1	d18	201	1133.8138945525	76.6735667197191	0.0676244726653142
poolA	p55_oBC	oBC_CRE_minP_GFP_mBC	upstream	GFP	minP	TRUE	TRUE	devCRE	Bend5_chr4_8201	repA3	techrep1	d20	189	1038.01431458431	41.0001230670206	0.0394986104632283
poolA	p55_oBC	oBC_CRE_minP_GFP_mBC	upstream	GFP	minP	TRUE	TRUE	devCRE	Bend5_chr4_8201	repA3	techrep1	d22	191	1073.00770695363	37.8076617077602	0.0352352191533643
poolA	p55_oBC	oBC_CRE_minP_GFP_mBC	upstream	GFP	minP	TRUE	TRUE	devCRE	Bend5_chr4_8201	repA3	techrep2	d00	222	1121.68567809518	17.5977859993011	0.0156886963460078
poolA	p55_oBC	oBC_CRE_minP_GFP_mBC	upstream	GFP	minP	TRUE	TRUE	devCRE	Bend5_chr4_8201	repA3	techrep2	d04	222	983.837170455295	27.6123939485347	0.0280660202498309
poolA	p55_oBC	oBC_CRE_minP_GFP_mBC	upstream	GFP	minP	TRUE	TRUE	devCRE	Bend5_chr4_8201	repA3	techrep2	d18	186	1122.94052649438	77.1409442598465	0.0686954851479685
poolA	p55_oBC	oBC_CRE_minP_GFP_mBC	upstream	GFP	minP	TRUE	TRUE	devCRE	Bend5_chr4_8201	repA3	techrep2	d20	170	1029.57401563817	48.2858804588485	0.0468988918964889
poolA	p55_oBC	oBC_CRE_minP_GFP_mBC	upstream	GFP	minP	TRUE	TRUE	devCRE	Bend5_chr4_8201	repA3	techrep2	d22	179	1113.66075015047	30.9018290236313	0.0277479735363359
poolA	p55_oBC	oBC_CRE_minP_GFP_mBC	upstream	GFP	minP	TRUE	TRUE	devCRE	Btg1_chr10_9572	repA1	techrep1	d00	85	470.039430977305	9.23120526913279	0.0196392146291627
poolA	p55_oBC	oBC_CRE_minP_GFP_mBC	upstream	GFP	minP	TRUE	TRUE	devCRE	Btg1_chr10_9572	repA1	techrep1	d04	79	362.672774305064	3.74799260523259	0.0103343643933966
poolA	p55_oBC	oBC_CRE_minP_GFP_mBC	upstream	GFP	minP	TRUE	TRUE	devCRE	Btg1_chr10_9572	repA1	techrep1	d18	65	399.548202352623	7.6453786371672	0.0191350595301133
poolA	p55_oBC	oBC_CRE_minP_GFP_mBC	upstream	GFP	minP	TRUE	TRUE	devCRE	Btg1_chr10_9572	repA1	techrep1	d20	64	363.986174841066	6.97099495743574	0.0191518124568319
poolA	p55_oBC	oBC_CRE_minP_GFP_mBC	upstream	GFP	minP	TRUE	TRUE	devCRE	Btg1_chr10_9572	repA1	techrep1	d22	62	516.949776466278	11.0373725434321	0.021350957183656
poolA	p55_oBC	oBC_CRE_minP_GFP_mBC	upstream	GFP	minP	TRUE	TRUE	devCRE	Btg1_chr10_9572	repA1	techrep2	d00	82	461.76810845677	7.13157835773813	0.0154440686291045
poolA	p55_oBC	oBC_CRE_minP_GFP_mBC	upstream	GFP	minP	TRUE	TRUE	devCRE	Btg1_chr10_9572	repA1	techrep2	d04	79	380.485134106455	4.98471327881136	0.0131009409619055
poolA	p55_oBC	oBC_CRE_minP_GFP_mBC	upstream	GFP	minP	TRUE	TRUE	devCRE	Btg1_chr10_9572	repA1	techrep2	d18	61	379.815318481769	7.33509783186733	0.0193122748739778
poolA	p55_oBC	oBC_CRE_minP_GFP_mBC	upstream	GFP	minP	TRUE	TRUE	devCRE	Btg1_chr10_9572	repA1	techrep2	d20	64	368.045992886051	4.30482471710964	0.0116964314251954
poolA	p55_oBC	oBC_CRE_minP_GFP_mBC	upstream	GFP	minP	TRUE	TRUE	devCRE	Btg1_chr10_9572	repA1	techrep2	d22	63	492.951558461346	9.93430496126853	0.0201527001806761
poolA	p55_oBC	oBC_CRE_minP_GFP_mBC	upstream	GFP	minP	TRUE	TRUE	devCRE	Btg1_chr10_9572	repA2	techrep1	d00	83	425.30096950692	15.9178730684208	0.0374273143249014
poolA	p55_oBC	oBC_CRE_minP_GFP_mBC	upstream	GFP	minP	TRUE	TRUE	devCRE	Btg1_chr10_9572	repA2	techrep1	d04	80	401.59254896392	9.27917362100385	0.0231059406977133
poolA	p55_oBC	oBC_CRE_minP_GFP_mBC	upstream	GFP	minP	TRUE	TRUE	devCRE	Btg1_chr10_9572	repA2	techrep1	d18	62	384.64975241349	9.17833270997157	0.0238615328682314
poolA	p55_oBC	oBC_CRE_minP_GFP_mBC	upstream	GFP	minP	TRUE	TRUE	devCRE	Btg1_chr10_9572	repA2	techrep1	d20	70	295.050883835834	6.55401280027911	0.0222131610489456
poolA	p55_oBC	oBC_CRE_minP_GFP_mBC	upstream	GFP	minP	TRUE	TRUE	devCRE	Btg1_chr10_9572	repA2	techrep1	d22	72	377.315856735681	8.54362138860284	0.0226431548955226
poolA	p55_oBC	oBC_CRE_minP_GFP_mBC	upstream	GFP	minP	TRUE	TRUE	devCRE	Btg1_chr10_9572	repA2	techrep2	d00	81	432.664544246041	16.2187833224312	0.0374858156003838
poolA	p55_oBC	oBC_CRE_minP_GFP_mBC	upstream	GFP	minP	TRUE	TRUE	devCRE	Btg1_chr10_9572	repA2	techrep2	d04	80	414.906008830301	7.53784705896764	0.0181676015737113
poolA	p55_oBC	oBC_CRE_minP_GFP_mBC	upstream	GFP	minP	TRUE	TRUE	devCRE	Btg1_chr10_9572	repA2	techrep2	d18	69	383.435967918186	6.50653492707949	0.0169690260473107
poolA	p55_oBC	oBC_CRE_minP_GFP_mBC	upstream	GFP	minP	TRUE	TRUE	devCRE	Btg1_chr10_9572	repA2	techrep2	d20	58	297.495513136419	2.27673377260302	0.00765300205236709
poolA	p55_oBC	oBC_CRE_minP_GFP_mBC	upstream	GFP	minP	TRUE	TRUE	devCRE	Btg1_chr10_9572	repA2	techrep2	d22	67	365.520040825494	6.69978444560177	0.0183294585721508
poolA	p55_oBC	oBC_CRE_minP_GFP_mBC	upstream	GFP	minP	TRUE	TRUE	devCRE	Btg1_chr10_9572	repA3	techrep1	d00	84	474.037835991289	7.65330491699848	0.0161449241725488
poolA	p55_oBC	oBC_CRE_minP_GFP_mBC	upstream	GFP	minP	TRUE	TRUE	devCRE	Btg1_chr10_9572	repA3	techrep1	d04	83	451.930002540062	17.5994068432171	0.0389427715449296
poolA	p55_oBC	oBC_CRE_minP_GFP_mBC	upstream	GFP	minP	TRUE	TRUE	devCRE	Btg1_chr10_9572	repA3	techrep1	d18	71	491.518145933635	15.6584461812048	0.0318573104792738
poolA	p55_oBC	oBC_CRE_minP_GFP_mBC	upstream	GFP	minP	TRUE	TRUE	devCRE	Btg1_chr10_9572	repA3	techrep1	d20	67	385.719106422043	11.2831272258289	0.0292521864692989
poolA	p55_oBC	oBC_CRE_minP_GFP_mBC	upstream	GFP	minP	TRUE	TRUE	devCRE	Btg1_chr10_9572	repA3	techrep1	d22	70	555.778477613602	17.7775396192789	0.0319867363263363
poolA	p55_oBC	oBC_CRE_minP_GFP_mBC	upstream	GFP	minP	TRUE	TRUE	devCRE	Btg1_chr10_9572	repA3	techrep2	d00	81	473.049241679615	7.96880875440048	0.0168456220881072
poolA	p55_oBC	oBC_CRE_minP_GFP_mBC	upstream	GFP	minP	TRUE	TRUE	devCRE	Btg1_chr10_9572	repA3	techrep2	d04	81	455.820057849088	17.4878495007386	0.0383656866335804
poolA	p55_oBC	oBC_CRE_minP_GFP_mBC	upstream	GFP	minP	TRUE	TRUE	devCRE	Btg1_chr10_9572	repA3	techrep2	d18	71	494.740302865961	12.5399430297784	0.0253465160552643
poolA	p55_oBC	oBC_CRE_minP_GFP_mBC	upstream	GFP	minP	TRUE	TRUE	devCRE	Btg1_chr10_9572	repA3	techrep2	d20	63	384.601242784131	8.04539942486631	0.0209188076632972
poolA	p55_oBC	oBC_CRE_minP_GFP_mBC	upstream	GFP	minP	TRUE	TRUE	devCRE	Btg1_chr10_9572	repA3	techrep2	d22	64	543.284678155519	17.1942993533727	0.0316487838599614
poolA	p55_oBC	oBC_CRE_minP_GFP_mBC	upstream	GFP	minP	TRUE	TRUE	devCRE	Btg1_chr10_9578	repA1	techrep1	d00	66	326.647795587394	327.423137820119	1.00237363375232
poolA	p55_oBC	oBC_CRE_minP_GFP_mBC	upstream	GFP	minP	TRUE	TRUE	devCRE	Btg1_chr10_9578	repA1	techrep1	d04	53	266.050506264972	286.578409142168	1.07715791698871
poolA	p55_oBC	oBC_CRE_minP_GFP_mBC	upstream	GFP	minP	TRUE	TRUE	devCRE	Btg1_chr10_9578	repA1	techrep1	d18	53	219.536682026151	215.556037646146	0.981867976033589
poolA	p55_oBC	oBC_CRE_minP_GFP_mBC	upstream	GFP	minP	TRUE	TRUE	devCRE	Btg1_chr10_9578	repA1	techrep1	d20	45	180.620717644462	252.66688086633	1.39888094877181
poolA	p55_oBC	oBC_CRE_minP_GFP_mBC	upstream	GFP	minP	TRUE	TRUE	devCRE	Btg1_chr10_9578	repA1	techrep1	d22	46	268.295647398297	199.926952661713	0.745174044381389
poolA	p55_oBC	oBC_CRE_minP_GFP_mBC	upstream	GFP	minP	TRUE	TRUE	devCRE	Btg1_chr10_9578	repA1	techrep2	d00	63	319.163251433356	332.81681719928	1.04277925389156
poolA	p55_oBC	oBC_CRE_minP_GFP_mBC	upstream	GFP	minP	TRUE	TRUE	devCRE	Btg1_chr10_9578	repA1	techrep2	d04	63	282.434902159077	299.379315042695	1.05999404731528
poolA	p55_oBC	oBC_CRE_minP_GFP_mBC	upstream	GFP	minP	TRUE	TRUE	devCRE	Btg1_chr10_9578	repA1	techrep2	d18	49	226.711469171289	215.003942615084	0.948359354738429
poolA	p55_oBC	oBC_CRE_minP_GFP_mBC	upstream	GFP	minP	TRUE	TRUE	devCRE	Btg1_chr10_9578	repA1	techrep2	d20	45	176.090453810686	199.541905640977	1.13317843939174
poolA	p55_oBC	oBC_CRE_minP_GFP_mBC	upstream	GFP	minP	TRUE	TRUE	devCRE	Btg1_chr10_9578	repA1	techrep2	d22	41	279.34080892471	191.981127557297	0.687264880116535
poolA	p55_oBC	oBC_CRE_minP_GFP_mBC	upstream	GFP	minP	TRUE	TRUE	devCRE	Btg1_chr10_9578	repA2	techrep1	d00	67	323.766608818485	334.2583342164	1.03240521138422
poolA	p55_oBC	oBC_CRE_minP_GFP_mBC	upstream	GFP	minP	TRUE	TRUE	devCRE	Btg1_chr10_9578	repA2	techrep1	d04	64	299.724662913266	317.448598421169	1.05913405769025
poolA	p55_oBC	oBC_CRE_minP_GFP_mBC	upstream	GFP	minP	TRUE	TRUE	devCRE	Btg1_chr10_9578	repA2	techrep1	d18	38	231.345717107317	202.236912653632	0.874176168819318
poolA	p55_oBC	oBC_CRE_minP_GFP_mBC	upstream	GFP	minP	TRUE	TRUE	devCRE	Btg1_chr10_9578	repA2	techrep1	d20	62	345.424904370636	363.568740197781	1.0525261369333
poolA	p55_oBC	oBC_CRE_minP_GFP_mBC	upstream	GFP	minP	TRUE	TRUE	devCRE	Btg1_chr10_9578	repA2	techrep1	d22	58	338.923646209512	202.808474639923	0.598389864230815
poolA	p55_oBC	oBC_CRE_minP_GFP_mBC	upstream	GFP	minP	TRUE	TRUE	devCRE	Btg1_chr10_9578	repA2	techrep2	d00	67	323.479837402223	328.425881952347	1.01529011696631
poolA	p55_oBC	oBC_CRE_minP_GFP_mBC	upstream	GFP	minP	TRUE	TRUE	devCRE	Btg1_chr10_9578	repA2	techrep2	d04	66	322.728353067518	315.859347542803	0.978715828778523
poolA	p55_oBC	oBC_CRE_minP_GFP_mBC	upstream	GFP	minP	TRUE	TRUE	devCRE	Btg1_chr10_9578	repA2	techrep2	d18	43	220.239518299741	201.300360580336	0.914006542215418
poolA	p55_oBC	oBC_CRE_minP_GFP_mBC	upstream	GFP	minP	TRUE	TRUE	devCRE	Btg1_chr10_9578	repA2	techrep2	d20	57	337.715330766364	385.212323043702	1.14064209690912
poolA	p55_oBC	oBC_CRE_minP_GFP_mBC	upstream	GFP	minP	TRUE	TRUE	devCRE	Btg1_chr10_9578	repA2	techrep2	d22	54	302.244188743272	218.149448071757	0.721765566374726
poolA	p55_oBC	oBC_CRE_minP_GFP_mBC	upstream	GFP	minP	TRUE	TRUE	devCRE	Btg1_chr10_9578	repA3	techrep1	d00	67	335.507757847646	339.596429790647	1.01218651982664
poolA	p55_oBC	oBC_CRE_minP_GFP_mBC	upstream	GFP	minP	TRUE	TRUE	devCRE	Btg1_chr10_9578	repA3	techrep1	d04	67	315.021818630292	351.068425926084	1.11442574819903
poolA	p55_oBC	oBC_CRE_minP_GFP_mBC	upstream	GFP	minP	TRUE	TRUE	devCRE	Btg1_chr10_9578	repA3	techrep1	d18	57	279.531431762786	182.190025382358	0.651769370740988
poolA	p55_oBC	oBC_CRE_minP_GFP_mBC	upstream	GFP	minP	TRUE	TRUE	devCRE	Btg1_chr10_9578	repA3	techrep1	d20	54	297.678574882078	236.060160491773	0.793003529344648
poolA	p55_oBC	oBC_CRE_minP_GFP_mBC	upstream	GFP	minP	TRUE	TRUE	devCRE	Btg1_chr10_9578	repA3	techrep1	d22	59	339.378185823466	299.236230655514	0.88171910616308
poolA	p55_oBC	oBC_CRE_minP_GFP_mBC	upstream	GFP	minP	TRUE	TRUE	devCRE	Btg1_chr10_9578	repA3	techrep2	d00	66	343.718536271002	364.96314010909	1.0618081412442
poolA	p55_oBC	oBC_CRE_minP_GFP_mBC	upstream	GFP	minP	TRUE	TRUE	devCRE	Btg1_chr10_9578	repA3	techrep2	d04	66	304.845575563099	365.801464377292	1.19995661311993
poolA	p55_oBC	oBC_CRE_minP_GFP_mBC	upstream	GFP	minP	TRUE	TRUE	devCRE	Btg1_chr10_9578	repA3	techrep2	d18	53	279.849265693603	179.139601823697	0.640128897175061
poolA	p55_oBC	oBC_CRE_minP_GFP_mBC	upstream	GFP	minP	TRUE	TRUE	devCRE	Btg1_chr10_9578	repA3	techrep2	d20	52	293.597341155908	237.548283633141	0.809095486689018
poolA	p55_oBC	oBC_CRE_minP_GFP_mBC	upstream	GFP	minP	TRUE	TRUE	devCRE	Btg1_chr10_9578	repA3	techrep2	d22	52	322.155435594258	248.516625703038	0.771418384559044
poolA	p55_oBC	oBC_CRE_minP_GFP_mBC	upstream	GFP	minP	TRUE	TRUE	devCRE	Btg1_chr10_9588	repA1	techrep1	d00	156	678.132149647827	19.8948389420965	0.0293377020281791
poolA	p55_oBC	oBC_CRE_minP_GFP_mBC	upstream	GFP	minP	TRUE	TRUE	devCRE	Btg1_chr10_9588	repA1	techrep1	d04	124	539.322882256144	8.63285185197409	0.0160068340061159
poolA	p55_oBC	oBC_CRE_minP_GFP_mBC	upstream	GFP	minP	TRUE	TRUE	devCRE	Btg1_chr10_9588	repA1	techrep1	d18	124	813.6380352223	7.97267805193067	0.00979880205545258
poolA	p55_oBC	oBC_CRE_minP_GFP_mBC	upstream	GFP	minP	TRUE	TRUE	devCRE	Btg1_chr10_9588	repA1	techrep1	d20	123	645.570674482152	10.6339359441611	0.0164721483866831
poolA	p55_oBC	oBC_CRE_minP_GFP_mBC	upstream	GFP	minP	TRUE	TRUE	devCRE	Btg1_chr10_9588	repA1	techrep1	d22	111	665.366235320957	8.02718003158695	0.0120643032445354
poolA	p55_oBC	oBC_CRE_minP_GFP_mBC	upstream	GFP	minP	TRUE	TRUE	devCRE	Btg1_chr10_9588	repA1	techrep2	d00	151	662.163461037389	14.7407572503889	0.0222615080984611
poolA	p55_oBC	oBC_CRE_minP_GFP_mBC	upstream	GFP	minP	TRUE	TRUE	devCRE	Btg1_chr10_9588	repA1	techrep2	d04	142	560.17687708827	8.81540933551849	0.0157368318759244
poolA	p55_oBC	oBC_CRE_minP_GFP_mBC	upstream	GFP	minP	TRUE	TRUE	devCRE	Btg1_chr10_9588	repA1	techrep2	d18	112	794.483844967631	7.26785943507522	0.00914790084293196
poolA	p55_oBC	oBC_CRE_minP_GFP_mBC	upstream	GFP	minP	TRUE	TRUE	devCRE	Btg1_chr10_9588	repA1	techrep2	d20	113	651.718050238663	4.93332386640054	0.00756972108505193
poolA	p55_oBC	oBC_CRE_minP_GFP_mBC	upstream	GFP	minP	TRUE	TRUE	devCRE	Btg1_chr10_9588	repA1	techrep2	d22	110	686.633767512759	27.2440787574182	0.0396777438664375
poolA	p55_oBC	oBC_CRE_minP_GFP_mBC	upstream	GFP	minP	TRUE	TRUE	devCRE	Btg1_chr10_9588	repA2	techrep1	d00	154	695.991663278024	17.5668944507314	0.0252400932045561
poolA	p55_oBC	oBC_CRE_minP_GFP_mBC	upstream	GFP	minP	TRUE	TRUE	devCRE	Btg1_chr10_9588	repA2	techrep1	d04	151	692.770607012473	16.5411355852677	0.0238767860787285
poolA	p55_oBC	oBC_CRE_minP_GFP_mBC	upstream	GFP	minP	TRUE	TRUE	devCRE	Btg1_chr10_9588	repA2	techrep1	d18	93	533.793498808776	12.2989658313619	0.0230406811975202
poolA	p55_oBC	oBC_CRE_minP_GFP_mBC	upstream	GFP	minP	TRUE	TRUE	devCRE	Btg1_chr10_9588	repA2	techrep1	d20	125	653.529030163826	11.7338634691752	0.0179546170523347
poolA	p55_oBC	oBC_CRE_minP_GFP_mBC	upstream	GFP	minP	TRUE	TRUE	devCRE	Btg1_chr10_9588	repA2	techrep1	d22	125	723.993635850725	11.365141234116	0.0156978468750784
poolA	p55_oBC	oBC_CRE_minP_GFP_mBC	upstream	GFP	minP	TRUE	TRUE	devCRE	Btg1_chr10_9588	repA2	techrep2	d00	151	684.114704535203	18.369340227063	0.0268512576988728
poolA	p55_oBC	oBC_CRE_minP_GFP_mBC	upstream	GFP	minP	TRUE	TRUE	devCRE	Btg1_chr10_9588	repA2	techrep2	d04	150	686.646915230046	15.085116426759	0.021969248083937
poolA	p55_oBC	oBC_CRE_minP_GFP_mBC	upstream	GFP	minP	TRUE	TRUE	devCRE	Btg1_chr10_9588	repA2	techrep2	d18	97	543.590314613848	10.3867957563196	0.0191077645739478
poolA	p55_oBC	oBC_CRE_minP_GFP_mBC	upstream	GFP	minP	TRUE	TRUE	devCRE	Btg1_chr10_9588	repA2	techrep2	d20	115	658.277899400361	7.96703608178714	0.0121028460609789
poolA	p55_oBC	oBC_CRE_minP_GFP_mBC	upstream	GFP	minP	TRUE	TRUE	devCRE	Btg1_chr10_9588	repA2	techrep2	d22	119	716.589065718467	10.2730028165894	0.0143359748397632
poolA	p55_oBC	oBC_CRE_minP_GFP_mBC	upstream	GFP	minP	TRUE	TRUE	devCRE	Btg1_chr10_9588	repA3	techrep1	d00	156	673.944960350453	9.42315482039726	0.0139820836637716
poolA	p55_oBC	oBC_CRE_minP_GFP_mBC	upstream	GFP	minP	TRUE	TRUE	devCRE	Btg1_chr10_9588	repA3	techrep1	d04	148	594.250799616942	18.1671296446112	0.0305714854003089
poolA	p55_oBC	oBC_CRE_minP_GFP_mBC	upstream	GFP	minP	TRUE	TRUE	devCRE	Btg1_chr10_9588	repA3	techrep1	d18	118	637.879066399678	7.15619956050712	0.0112187402557325
poolA	p55_oBC	oBC_CRE_minP_GFP_mBC	upstream	GFP	minP	TRUE	TRUE	devCRE	Btg1_chr10_9588	repA3	techrep1	d20	117	548.87695454589	12.6161549149564	0.0229853973836346
poolA	p55_oBC	oBC_CRE_minP_GFP_mBC	upstream	GFP	minP	TRUE	TRUE	devCRE	Btg1_chr10_9588	repA3	techrep1	d22	118	698.893366279319	14.8005583824473	0.0211771338755734
poolA	p55_oBC	oBC_CRE_minP_GFP_mBC	upstream	GFP	minP	TRUE	TRUE	devCRE	Btg1_chr10_9588	repA3	techrep2	d00	148	703.722000664389	7.80279190535047	0.0110878896751612
poolA	p55_oBC	oBC_CRE_minP_GFP_mBC	upstream	GFP	minP	TRUE	TRUE	devCRE	Btg1_chr10_9588	repA3	techrep2	d04	149	611.597978451293	13.3878273689865	0.0218899143566295
poolA	p55_oBC	oBC_CRE_minP_GFP_mBC	upstream	GFP	minP	TRUE	TRUE	devCRE	Btg1_chr10_9588	repA3	techrep2	d18	114	630.499256637206	8.11785068367257	0.012875273996308
poolA	p55_oBC	oBC_CRE_minP_GFP_mBC	upstream	GFP	minP	TRUE	TRUE	devCRE	Btg1_chr10_9588	repA3	techrep2	d20	103	527.317606855256	11.002870274901	0.0208657365729136
poolA	p55_oBC	oBC_CRE_minP_GFP_mBC	upstream	GFP	minP	TRUE	TRUE	devCRE	Btg1_chr10_9588	repA3	techrep2	d22	107	639.203547098346	14.3640715444327	0.0224718270254259
poolA	p55_oBC	oBC_CRE_minP_GFP_mBC	upstream	GFP	minP	TRUE	TRUE	devCRE	Btg1_chr10_9593	repA1	techrep1	d00	227	1221.2495410362	31.2195934168284	0.0255636480242518
poolA	p55_oBC	oBC_CRE_minP_GFP_mBC	upstream	GFP	minP	TRUE	TRUE	devCRE	Btg1_chr10_9593	repA1	techrep1	d04	207	976.936443181543	13.1363106770481	0.0134464332544169
poolA	p55_oBC	oBC_CRE_minP_GFP_mBC	upstream	GFP	minP	TRUE	TRUE	devCRE	Btg1_chr10_9593	repA1	techrep1	d18	194	1181.06455462583	18.7022242512921	0.0158350567528606
poolA	p55_oBC	oBC_CRE_minP_GFP_mBC	upstream	GFP	minP	TRUE	TRUE	devCRE	Btg1_chr10_9593	repA1	techrep1	d20	189	1105.27902153092	22.3325329363669	0.020205335034256
poolA	p55_oBC	oBC_CRE_minP_GFP_mBC	upstream	GFP	minP	TRUE	TRUE	devCRE	Btg1_chr10_9593	repA1	techrep1	d22	179	1083.27199291709	31.5468175241367	0.0291217881846884
poolA	p55_oBC	oBC_CRE_minP_GFP_mBC	upstream	GFP	minP	TRUE	TRUE	devCRE	Btg1_chr10_9593	repA1	techrep2	d00	227	1192.87624213551	23.88002674563	0.0200188635686796
poolA	p55_oBC	oBC_CRE_minP_GFP_mBC	upstream	GFP	minP	TRUE	TRUE	devCRE	Btg1_chr10_9593	repA1	techrep2	d04	211	968.907704662853	18.4322195197205	0.0190237103400207
poolA	p55_oBC	oBC_CRE_minP_GFP_mBC	upstream	GFP	minP	TRUE	TRUE	devCRE	Btg1_chr10_9593	repA1	techrep2	d18	181	1099.00776928428	16.5039701217015	0.0150171550947721
poolA	p55_oBC	oBC_CRE_minP_GFP_mBC	upstream	GFP	minP	TRUE	TRUE	devCRE	Btg1_chr10_9593	repA1	techrep2	d20	184	1105.78212916717	11.8389253979399	0.0107063815607659
poolA	p55_oBC	oBC_CRE_minP_GFP_mBC	upstream	GFP	minP	TRUE	TRUE	devCRE	Btg1_chr10_9593	repA1	techrep2	d22	175	1057.05892620315	47.2084739894992	0.0446602103433036
poolA	p55_oBC	oBC_CRE_minP_GFP_mBC	upstream	GFP	minP	TRUE	TRUE	devCRE	Btg1_chr10_9593	repA2	techrep1	d00	227	1199.58093011588	42.0585453591382	0.035061031984791
poolA	p55_oBC	oBC_CRE_minP_GFP_mBC	upstream	GFP	minP	TRUE	TRUE	devCRE	Btg1_chr10_9593	repA2	techrep1	d04	223	1226.71512383954	35.0994828272754	0.0286125785401717
poolA	p55_oBC	oBC_CRE_minP_GFP_mBC	upstream	GFP	minP	TRUE	TRUE	devCRE	Btg1_chr10_9593	repA2	techrep1	d18	149	983.151120028687	30.5944423665719	0.0311187585949952
poolA	p55_oBC	oBC_CRE_minP_GFP_mBC	upstream	GFP	minP	TRUE	TRUE	devCRE	Btg1_chr10_9593	repA2	techrep1	d20	194	1259.53769193397	29.2112309365861	0.0231920260295931
poolA	p55_oBC	oBC_CRE_minP_GFP_mBC	upstream	GFP	minP	TRUE	TRUE	devCRE	Btg1_chr10_9593	repA2	techrep1	d22	198	1024.98144253586	29.213354337432	0.0285013495123936
poolA	p55_oBC	oBC_CRE_minP_GFP_mBC	upstream	GFP	minP	TRUE	TRUE	devCRE	Btg1_chr10_9593	repA2	techrep2	d00	229	1244.72390107832	40.3229419618455	0.0323950893261657
poolA	p55_oBC	oBC_CRE_minP_GFP_mBC	upstream	GFP	minP	TRUE	TRUE	devCRE	Btg1_chr10_9593	repA2	techrep2	d04	222	1246.20374803705	36.2758889712818	0.0291091156068351
poolA	p55_oBC	oBC_CRE_minP_GFP_mBC	upstream	GFP	minP	TRUE	TRUE	devCRE	Btg1_chr10_9593	repA2	techrep2	d18	173	999.731086834936	21.2941143068056	0.021299842114764
poolA	p55_oBC	oBC_CRE_minP_GFP_mBC	upstream	GFP	minP	TRUE	TRUE	devCRE	Btg1_chr10_9593	repA2	techrep2	d20	173	1252.34047341099	22.2341591574798	0.017754084954965
poolA	p55_oBC	oBC_CRE_minP_GFP_mBC	upstream	GFP	minP	TRUE	TRUE	devCRE	Btg1_chr10_9593	repA2	techrep2	d22	186	988.493447247267	28.5857469679009	0.0289184992045276
poolA	p55_oBC	oBC_CRE_minP_GFP_mBC	upstream	GFP	minP	TRUE	TRUE	devCRE	Btg1_chr10_9593	repA3	techrep1	d00	228	1179.71687686662	19.8441643457442	0.0168211244027052
poolA	p55_oBC	oBC_CRE_minP_GFP_mBC	upstream	GFP	minP	TRUE	TRUE	devCRE	Btg1_chr10_9593	repA3	techrep1	d04	217	1047.74272767094	41.4437645017693	0.039555287197169
poolA	p55_oBC	oBC_CRE_minP_GFP_mBC	upstream	GFP	minP	TRUE	TRUE	devCRE	Btg1_chr10_9593	repA3	techrep1	d18	190	1153.43112010429	22.3171194865529	0.0193484631180534
poolA	p55_oBC	oBC_CRE_minP_GFP_mBC	upstream	GFP	minP	TRUE	TRUE	devCRE	Btg1_chr10_9593	repA3	techrep1	d20	179	1113.77508075202	34.7348929281215	0.0311866314199349
poolA	p55_oBC	oBC_CRE_minP_GFP_mBC	upstream	GFP	minP	TRUE	TRUE	devCRE	Btg1_chr10_9593	repA3	techrep1	d22	189	981.384059596237	16.4924760520466	0.0168053229424084
poolA	p55_oBC	oBC_CRE_minP_GFP_mBC	upstream	GFP	minP	TRUE	TRUE	devCRE	Btg1_chr10_9593	repA3	techrep2	d00	216	1182.08179273241	22.0221350264838	0.0186299587404854
poolA	p55_oBC	oBC_CRE_minP_GFP_mBC	upstream	GFP	minP	TRUE	TRUE	devCRE	Btg1_chr10_9593	repA3	techrep2	d04	214	1011.66282097178	25.9389155274114	0.0256398821719031
poolA	p55_oBC	oBC_CRE_minP_GFP_mBC	upstream	GFP	minP	TRUE	TRUE	devCRE	Btg1_chr10_9593	repA3	techrep2	d18	183	1117.93116558073	23.8408456920489	0.0213258619368253
poolA	p55_oBC	oBC_CRE_minP_GFP_mBC	upstream	GFP	minP	TRUE	TRUE	devCRE	Btg1_chr10_9593	repA3	techrep2	d20	171	1124.53969041677	29.2600839418322	0.0260196097933973
poolA	p55_oBC	oBC_CRE_minP_GFP_mBC	upstream	GFP	minP	TRUE	TRUE	devCRE	Btg1_chr10_9593	repA3	techrep2	d22	170	985.172573456653	18.019412789835	0.0182906155483101
poolA	p55_oBC	oBC_CRE_minP_GFP_mBC	upstream	GFP	minP	TRUE	TRUE	devCRE	Btg1_chr10_9612	repA1	techrep1	d00	157	677.859922146295	19.8948389420965	0.029349484004164
poolA	p55_oBC	oBC_CRE_minP_GFP_mBC	upstream	GFP	minP	TRUE	TRUE	devCRE	Btg1_chr10_9612	repA1	techrep1	d04	133	546.005095783023	8.80154819232703	0.0161199011882934
poolA	p55_oBC	oBC_CRE_minP_GFP_mBC	upstream	GFP	minP	TRUE	TRUE	devCRE	Btg1_chr10_9612	repA1	techrep1	d18	133	512.098197231527	9.8609439063353	0.0192559629376649
poolA	p55_oBC	oBC_CRE_minP_GFP_mBC	upstream	GFP	minP	TRUE	TRUE	devCRE	Btg1_chr10_9612	repA1	techrep1	d20	116	646.327502125066	13.8469308927246	0.0214240162258254
poolA	p55_oBC	oBC_CRE_minP_GFP_mBC	upstream	GFP	minP	TRUE	TRUE	devCRE	Btg1_chr10_9612	repA1	techrep1	d22	123	754.195967636656	17.6196601693334	0.0233621776373934
poolA	p55_oBC	oBC_CRE_minP_GFP_mBC	upstream	GFP	minP	TRUE	TRUE	devCRE	Btg1_chr10_9612	repA1	techrep2	d00	159	649.388037284041	15.3303875404044	0.0236074375569363
poolA	p55_oBC	oBC_CRE_minP_GFP_mBC	upstream	GFP	minP	TRUE	TRUE	devCRE	Btg1_chr10_9612	repA1	techrep2	d04	148	553.308238290541	14.0245148519612	0.0253466583025952
poolA	p55_oBC	oBC_CRE_minP_GFP_mBC	upstream	GFP	minP	TRUE	TRUE	devCRE	Btg1_chr10_9612	repA1	techrep2	d18	117	497.36668739948	6.72383967921172	0.0135188782231634
poolA	p55_oBC	oBC_CRE_minP_GFP_mBC	upstream	GFP	minP	TRUE	TRUE	devCRE	Btg1_chr10_9612	repA1	techrep2	d20	118	631.48145891471	11.2183153593095	0.0177650748108896
poolA	p55_oBC	oBC_CRE_minP_GFP_mBC	upstream	GFP	minP	TRUE	TRUE	devCRE	Btg1_chr10_9612	repA1	techrep2	d22	111	741.826269877141	17.7887003438693	0.0239796042095077
poolA	p55_oBC	oBC_CRE_minP_GFP_mBC	upstream	GFP	minP	TRUE	TRUE	devCRE	Btg1_chr10_9612	repA2	techrep1	d00	163	659.78376664115	25.7156667798126	0.0389759010148534
poolA	p55_oBC	oBC_CRE_minP_GFP_mBC	upstream	GFP	minP	TRUE	TRUE	devCRE	Btg1_chr10_9612	repA2	techrep1	d04	160	608.112454116959	18.9617895733557	0.0311813866744271
poolA	p55_oBC	oBC_CRE_minP_GFP_mBC	upstream	GFP	minP	TRUE	TRUE	devCRE	Btg1_chr10_9612	repA2	techrep1	d18	83	437.810933726656	13.2779879870922	0.0303281324522202
poolA	p55_oBC	oBC_CRE_minP_GFP_mBC	upstream	GFP	minP	TRUE	TRUE	devCRE	Btg1_chr10_9612	repA2	techrep1	d20	125	567.459729106644	14.6138439840498	0.0257530944214429
poolA	p55_oBC	oBC_CRE_minP_GFP_mBC	upstream	GFP	minP	TRUE	TRUE	devCRE	Btg1_chr10_9612	repA2	techrep1	d22	121	712.467485305341	9.6850768777684	0.0135937106991173
poolA	p55_oBC	oBC_CRE_minP_GFP_mBC	upstream	GFP	minP	TRUE	TRUE	devCRE	Btg1_chr10_9612	repA2	techrep2	d00	159	638.628677958106	29.1221247502218	0.0456010288221541
poolA	p55_oBC	oBC_CRE_minP_GFP_mBC	upstream	GFP	minP	TRUE	TRUE	devCRE	Btg1_chr10_9612	repA2	techrep2	d04	156	623.65800476121	16.0179250003062	0.0256838281205727
poolA	p55_oBC	oBC_CRE_minP_GFP_mBC	upstream	GFP	minP	TRUE	TRUE	devCRE	Btg1_chr10_9612	repA2	techrep2	d18	98	431.843976508852	12.8060437428428	0.02965432989565
poolA	p55_oBC	oBC_CRE_minP_GFP_mBC	upstream	GFP	minP	TRUE	TRUE	devCRE	Btg1_chr10_9612	repA2	techrep2	d20	112	549.213608802147	8.07122039977974	0.0146959584948802
poolA	p55_oBC	oBC_CRE_minP_GFP_mBC	upstream	GFP	minP	TRUE	TRUE	devCRE	Btg1_chr10_9612	repA2	techrep2	d22	110	673.249754628068	12.0596120020832	0.0179125382804565
poolA	p55_oBC	oBC_CRE_minP_GFP_mBC	upstream	GFP	minP	TRUE	TRUE	devCRE	Btg1_chr10_9612	repA3	techrep1	d00	153	632.973552735028	12.2112238104794	0.0192918389049838
poolA	p55_oBC	oBC_CRE_minP_GFP_mBC	upstream	GFP	minP	TRUE	TRUE	devCRE	Btg1_chr10_9612	repA3	techrep1	d04	146	536.563941712342	22.1411892543699	0.0412647729993009
poolA	p55_oBC	oBC_CRE_minP_GFP_mBC	upstream	GFP	minP	TRUE	TRUE	devCRE	Btg1_chr10_9612	repA3	techrep1	d18	126	613.652213813726	14.1420134171926	0.0230456488200423
poolA	p55_oBC	oBC_CRE_minP_GFP_mBC	upstream	GFP	minP	TRUE	TRUE	devCRE	Btg1_chr10_9612	repA3	techrep1	d20	118	490.19290654672	16.1820039833724	0.0330115017317781
poolA	p55_oBC	oBC_CRE_minP_GFP_mBC	upstream	GFP	minP	TRUE	TRUE	devCRE	Btg1_chr10_9612	repA3	techrep1	d22	122	529.804393134115	7.69053486181473	0.014515800475569
poolA	p55_oBC	oBC_CRE_minP_GFP_mBC	upstream	GFP	minP	TRUE	TRUE	devCRE	Btg1_chr10_9612	repA3	techrep2	d00	142	617.687665562961	12.8131804096798	0.020743785450211
poolA	p55_oBC	oBC_CRE_minP_GFP_mBC	upstream	GFP	minP	TRUE	TRUE	devCRE	Btg1_chr10_9612	repA3	techrep2	d04	139	538.140962859472	19.8641888587337	0.0369126125489187
poolA	p55_oBC	oBC_CRE_minP_GFP_mBC	upstream	GFP	minP	TRUE	TRUE	devCRE	Btg1_chr10_9612	repA3	techrep2	d18	112	603.685993220489	13.6251714895957	0.0225699645885593
poolA	p55_oBC	oBC_CRE_minP_GFP_mBC	upstream	GFP	minP	TRUE	TRUE	devCRE	Btg1_chr10_9612	repA3	techrep2	d20	109	464.650001570586	13.9333733056344	0.0299868142871786
poolA	p55_oBC	oBC_CRE_minP_GFP_mBC	upstream	GFP	minP	TRUE	TRUE	devCRE	Btg1_chr10_9612	repA3	techrep2	d22	111	545.959740314508	12.4210624843766	0.0227508762408402
poolA	p55_oBC	oBC_CRE_minP_GFP_mBC	upstream	GFP	minP	TRUE	TRUE	devCRE	Btg1_chr10_9613	repA1	techrep1	d00	73	333.959288545188	11.9369033652579	0.0357435884393518
poolA	p55_oBC	oBC_CRE_minP_GFP_mBC	upstream	GFP	minP	TRUE	TRUE	devCRE	Btg1_chr10_9613	repA1	techrep1	d04	58	240.698569077779	2.20038704808176	0.00914167066514935
poolA	p55_oBC	oBC_CRE_minP_GFP_mBC	upstream	GFP	minP	TRUE	TRUE	devCRE	Btg1_chr10_9613	repA1	techrep1	d18	59	316.27261805553	5.63122839246893	0.0178049823822567
poolA	p55_oBC	oBC_CRE_minP_GFP_mBC	upstream	GFP	minP	TRUE	TRUE	devCRE	Btg1_chr10_9613	repA1	techrep1	d20	62	296.433524093559	6.58442160070521	0.0222121354891935
poolA	p55_oBC	oBC_CRE_minP_GFP_mBC	upstream	GFP	minP	TRUE	TRUE	devCRE	Btg1_chr10_9613	repA1	techrep1	d22	55	306.039425635884	7.48534537945483	0.0244587616902688
poolA	p55_oBC	oBC_CRE_minP_GFP_mBC	upstream	GFP	minP	TRUE	TRUE	devCRE	Btg1_chr10_9613	repA1	techrep2	d00	70	310.767509753536	7.16695617513906	0.0230621154084706
poolA	p55_oBC	oBC_CRE_minP_GFP_mBC	upstream	GFP	minP	TRUE	TRUE	devCRE	Btg1_chr10_9613	repA1	techrep2	d04	63	258.942725356899	5.60980594078449	0.0216642731826219
poolA	p55_oBC	oBC_CRE_minP_GFP_mBC	upstream	GFP	minP	TRUE	TRUE	devCRE	Btg1_chr10_9613	repA1	techrep2	d18	52	292.433872754508	2.44503261062244	0.00836097606474952
poolA	p55_oBC	oBC_CRE_minP_GFP_mBC	upstream	GFP	minP	TRUE	TRUE	devCRE	Btg1_chr10_9613	repA1	techrep2	d20	56	292.823205656342	4.06289199018595	0.0138748975890735
poolA	p55_oBC	oBC_CRE_minP_GFP_mBC	upstream	GFP	minP	TRUE	TRUE	devCRE	Btg1_chr10_9613	repA1	techrep2	d22	50	316.37922988817	8.58646881982919	0.027139799356817
poolA	p55_oBC	oBC_CRE_minP_GFP_mBC	upstream	GFP	minP	TRUE	TRUE	devCRE	Btg1_chr10_9613	repA2	techrep1	d00	74	330.75012715676	11.6933182900272	0.0353539343750126
poolA	p55_oBC	oBC_CRE_minP_GFP_mBC	upstream	GFP	minP	TRUE	TRUE	devCRE	Btg1_chr10_9613	repA2	techrep1	d04	72	327.477435627022	10.0860582836998	0.0307992465630129
poolA	p55_oBC	oBC_CRE_minP_GFP_mBC	upstream	GFP	minP	TRUE	TRUE	devCRE	Btg1_chr10_9613	repA2	techrep1	d18	39	195.678637699761	5.06338021166765	0.0258759988887323
poolA	p55_oBC	oBC_CRE_minP_GFP_mBC	upstream	GFP	minP	TRUE	TRUE	devCRE	Btg1_chr10_9613	repA2	techrep1	d20	53	240.672227183549	4.52568366623165	0.0188043453089423
poolA	p55_oBC	oBC_CRE_minP_GFP_mBC	upstream	GFP	minP	TRUE	TRUE	devCRE	Btg1_chr10_9613	repA2	techrep1	d22	57	270.683659065817	6.14705899793056	0.02270938341511
poolA	p55_oBC	oBC_CRE_minP_GFP_mBC	upstream	GFP	minP	TRUE	TRUE	devCRE	Btg1_chr10_9613	repA2	techrep2	d00	73	326.863490448781	11.2008172116238	0.0342675689972138
poolA	p55_oBC	oBC_CRE_minP_GFP_mBC	upstream	GFP	minP	TRUE	TRUE	devCRE	Btg1_chr10_9613	repA2	techrep2	d04	66	317.156897269459	6.28939113982612	0.0198305355928697
poolA	p55_oBC	oBC_CRE_minP_GFP_mBC	upstream	GFP	minP	TRUE	TRUE	devCRE	Btg1_chr10_9613	repA2	techrep2	d18	52	217.233804167899	5.02186195735499	0.0231173135166091
poolA	p55_oBC	oBC_CRE_minP_GFP_mBC	upstream	GFP	minP	TRUE	TRUE	devCRE	Btg1_chr10_9613	repA2	techrep2	d20	53	246.747991041747	3.67709357620945	0.0149022229550283
poolA	p55_oBC	oBC_CRE_minP_GFP_mBC	upstream	GFP	minP	TRUE	TRUE	devCRE	Btg1_chr10_9613	repA2	techrep2	d22	47	255.136440988594	3.81441061102927	0.0149504735436824
poolA	p55_oBC	oBC_CRE_minP_GFP_mBC	upstream	GFP	minP	TRUE	TRUE	devCRE	Btg1_chr10_9613	repA3	techrep1	d00	71	331.768241680126	6.10931452010039	0.0184144042514795
poolA	p55_oBC	oBC_CRE_minP_GFP_mBC	upstream	GFP	minP	TRUE	TRUE	devCRE	Btg1_chr10_9613	repA3	techrep1	d04	68	298.913495229748	9.27091334676565	0.0310153723224839
poolA	p55_oBC	oBC_CRE_minP_GFP_mBC	upstream	GFP	minP	TRUE	TRUE	devCRE	Btg1_chr10_9613	repA3	techrep1	d18	58	368.405321628482	5.62272822611273	0.0152623425776215
poolA	p55_oBC	oBC_CRE_minP_GFP_mBC	upstream	GFP	minP	TRUE	TRUE	devCRE	Btg1_chr10_9613	repA3	techrep1	d20	59	326.008430996991	5.47493515177353	0.0167938452850137
poolA	p55_oBC	oBC_CRE_minP_GFP_mBC	upstream	GFP	minP	TRUE	TRUE	devCRE	Btg1_chr10_9613	repA3	techrep1	d22	48	232.970354727094	6.20204424339898	0.0266216027814534
poolA	p55_oBC	oBC_CRE_minP_GFP_mBC	upstream	GFP	minP	TRUE	TRUE	devCRE	Btg1_chr10_9613	repA3	techrep2	d00	70	331.889456221293	4.9805054715003	0.0150065191229801
poolA	p55_oBC	oBC_CRE_minP_GFP_mBC	upstream	GFP	minP	TRUE	TRUE	devCRE	Btg1_chr10_9613	repA3	techrep2	d04	65	286.315058792111	6.84452674239435	0.0239055772032028
poolA	p55_oBC	oBC_CRE_minP_GFP_mBC	upstream	GFP	minP	TRUE	TRUE	devCRE	Btg1_chr10_9613	repA3	techrep2	d18	55	384.966749707809	6.29347055634194	0.016348088662511
poolA	p55_oBC	oBC_CRE_minP_GFP_mBC	upstream	GFP	minP	TRUE	TRUE	devCRE	Btg1_chr10_9613	repA3	techrep2	d20	55	321.271312793313	6.3958678109412	0.0199079953803903
poolA	p55_oBC	oBC_CRE_minP_GFP_mBC	upstream	GFP	minP	TRUE	TRUE	devCRE	Btg1_chr10_9613	repA3	techrep2	d22	43	228.049049053739	3.32707030831517	0.014589275079727
poolA	p55_oBC	oBC_CRE_minP_GFP_mBC	upstream	GFP	minP	TRUE	TRUE	devCRE	Cdk5r1_chr11_12559	repA1	techrep1	d00	411	2754.11891132525	290.158574109346	0.105354410412775
poolA	p55_oBC	oBC_CRE_minP_GFP_mBC	upstream	GFP	minP	TRUE	TRUE	devCRE	Cdk5r1_chr11_12559	repA1	techrep1	d04	376	2303.45899783463	260.379134023008	0.113038319443835
poolA	p55_oBC	oBC_CRE_minP_GFP_mBC	upstream	GFP	minP	TRUE	TRUE	devCRE	Cdk5r1_chr11_12559	repA1	techrep1	d18	374	2581.93397124027	224.770775015641	0.0870551987461048
poolA	p55_oBC	oBC_CRE_minP_GFP_mBC	upstream	GFP	minP	TRUE	TRUE	devCRE	Cdk5r1_chr11_12559	repA1	techrep1	d20	347	2341.49914005872	234.529619440711	0.10016216338855
poolA	p55_oBC	oBC_CRE_minP_GFP_mBC	upstream	GFP	minP	TRUE	TRUE	devCRE	Cdk5r1_chr11_12559	repA1	techrep1	d22	349	2672.06549457462	201.763170093938	0.0755083176305368
poolA	p55_oBC	oBC_CRE_minP_GFP_mBC	upstream	GFP	minP	TRUE	TRUE	devCRE	Cdk5r1_chr11_12559	repA1	techrep2	d00	409	2722.30476426494	271.229933407155	0.0996324647289777
poolA	p55_oBC	oBC_CRE_minP_GFP_mBC	upstream	GFP	minP	TRUE	TRUE	devCRE	Cdk5r1_chr11_12559	repA1	techrep2	d04	402	2303.22479011269	268.469284308972	0.116562345743004
poolA	p55_oBC	oBC_CRE_minP_GFP_mBC	upstream	GFP	minP	TRUE	TRUE	devCRE	Cdk5r1_chr11_12559	repA1	techrep2	d18	334	2420.63258388508	180.125552424556	0.0744125951305903
poolA	p55_oBC	oBC_CRE_minP_GFP_mBC	upstream	GFP	minP	TRUE	TRUE	devCRE	Cdk5r1_chr11_12559	repA1	techrep2	d20	348	2350.57815101929	180.429220214005	0.0767595070752127
poolA	p55_oBC	oBC_CRE_minP_GFP_mBC	upstream	GFP	minP	TRUE	TRUE	devCRE	Cdk5r1_chr11_12559	repA1	techrep2	d22	342	2668.43839581391	238.094912294865	0.0892263102900837
poolA	p55_oBC	oBC_CRE_minP_GFP_mBC	upstream	GFP	minP	TRUE	TRUE	devCRE	Cdk5r1_chr11_12559	repA2	techrep1	d00	414	2647.82184621476	297.787194640624	0.112464966276463
poolA	p55_oBC	oBC_CRE_minP_GFP_mBC	upstream	GFP	minP	TRUE	TRUE	devCRE	Cdk5r1_chr11_12559	repA2	techrep1	d04	410	2581.31237693184	312.264364463347	0.120971164611431
poolA	p55_oBC	oBC_CRE_minP_GFP_mBC	upstream	GFP	minP	TRUE	TRUE	devCRE	Cdk5r1_chr11_12559	repA2	techrep1	d18	282	2143.1406293699	195.80443114606	0.0913633144100433
poolA	p55_oBC	oBC_CRE_minP_GFP_mBC	upstream	GFP	minP	TRUE	TRUE	devCRE	Cdk5r1_chr11_12559	repA2	techrep1	d20	363	2426.36616954339	197.912260982189	0.0815673509903219
poolA	p55_oBC	oBC_CRE_minP_GFP_mBC	upstream	GFP	minP	TRUE	TRUE	devCRE	Cdk5r1_chr11_12559	repA2	techrep1	d22	364	2449.10385014335	190.479767083784	0.077775292000229
poolA	p55_oBC	oBC_CRE_minP_GFP_mBC	upstream	GFP	minP	TRUE	TRUE	devCRE	Cdk5r1_chr11_12559	repA2	techrep2	d00	411	2660.55466282809	308.694522352351	0.116026378508689
poolA	p55_oBC	oBC_CRE_minP_GFP_mBC	upstream	GFP	minP	TRUE	TRUE	devCRE	Cdk5r1_chr11_12559	repA2	techrep2	d04	405	2678.60169246416	309.993960300044	0.11572977093689
poolA	p55_oBC	oBC_CRE_minP_GFP_mBC	upstream	GFP	minP	TRUE	TRUE	devCRE	Cdk5r1_chr11_12559	repA2	techrep2	d18	320	2146.83677698656	201.998334327059	0.0940911467943996
poolA	p55_oBC	oBC_CRE_minP_GFP_mBC	upstream	GFP	minP	TRUE	TRUE	devCRE	Cdk5r1_chr11_12559	repA2	techrep2	d20	335	2360.07319560942	189.2600063675	0.0801924307769742
poolA	p55_oBC	oBC_CRE_minP_GFP_mBC	upstream	GFP	minP	TRUE	TRUE	devCRE	Cdk5r1_chr11_12559	repA2	techrep2	d22	339	2287.50058094824	172.854438696526	0.0755647627529223
poolA	p55_oBC	oBC_CRE_minP_GFP_mBC	upstream	GFP	minP	TRUE	TRUE	devCRE	Cdk5r1_chr11_12559	repA3	techrep1	d00	410	2690.15172827815	232.440904415516	0.0864043845453622
poolA	p55_oBC	oBC_CRE_minP_GFP_mBC	upstream	GFP	minP	TRUE	TRUE	devCRE	Cdk5r1_chr11_12559	repA3	techrep1	d04	404	2362.86661272095	346.310908850401	0.146563884303062
poolA	p55_oBC	oBC_CRE_minP_GFP_mBC	upstream	GFP	minP	TRUE	TRUE	devCRE	Cdk5r1_chr11_12559	repA3	techrep1	d18	363	2813.57040521218	239.800839558517	0.085230083140725
poolA	p55_oBC	oBC_CRE_minP_GFP_mBC	upstream	GFP	minP	TRUE	TRUE	devCRE	Cdk5r1_chr11_12559	repA3	techrep1	d20	354	2329.48269726113	214.950714871804	0.0922740122193357
poolA	p55_oBC	oBC_CRE_minP_GFP_mBC	upstream	GFP	minP	TRUE	TRUE	devCRE	Cdk5r1_chr11_12559	repA3	techrep1	d22	357	2337.50027753528	219.681368736587	0.093981323060301
poolA	p55_oBC	oBC_CRE_minP_GFP_mBC	upstream	GFP	minP	TRUE	TRUE	devCRE	Cdk5r1_chr11_12559	repA3	techrep2	d00	398	2681.26954063169	231.759521273814	0.0864364875525393
poolA	p55_oBC	oBC_CRE_minP_GFP_mBC	upstream	GFP	minP	TRUE	TRUE	devCRE	Cdk5r1_chr11_12559	repA3	techrep2	d04	398	2352.68200199204	323.818074487361	0.137637842348937
poolA	p55_oBC	oBC_CRE_minP_GFP_mBC	upstream	GFP	minP	TRUE	TRUE	devCRE	Cdk5r1_chr11_12559	repA3	techrep2	d18	336	2815.99905507634	228.923389279566	0.0812938444943335
poolA	p55_oBC	oBC_CRE_minP_GFP_mBC	upstream	GFP	minP	TRUE	TRUE	devCRE	Cdk5r1_chr11_12559	repA3	techrep2	d20	345	2353.1812405293	209.836601982854	0.0891714579263155
poolA	p55_oBC	oBC_CRE_minP_GFP_mBC	upstream	GFP	minP	TRUE	TRUE	devCRE	Cdk5r1_chr11_12559	repA3	techrep2	d22	345	2310.87885589125	204.166778493196	0.0883502733051986
poolA	p55_oBC	oBC_CRE_minP_GFP_mBC	upstream	GFP	minP	TRUE	TRUE	devCRE	Cdk5r1_chr11_12562	repA1	techrep1	d00	111	484.262477723976	446.501400749699	0.922023533287663
poolA	p55_oBC	oBC_CRE_minP_GFP_mBC	upstream	GFP	minP	TRUE	TRUE	devCRE	Cdk5r1_chr11_12562	repA1	techrep1	d04	93	418.582743778776	326.830822875077	0.780803384116115
poolA	p55_oBC	oBC_CRE_minP_GFP_mBC	upstream	GFP	minP	TRUE	TRUE	devCRE	Cdk5r1_chr11_12562	repA1	techrep1	d18	98	429.356119881008	255.776100344965	0.595720169112417
poolA	p55_oBC	oBC_CRE_minP_GFP_mBC	upstream	GFP	minP	TRUE	TRUE	devCRE	Cdk5r1_chr11_12562	repA1	techrep1	d20	79	457.500657679917	373.543933428266	0.816488298230185
poolA	p55_oBC	oBC_CRE_minP_GFP_mBC	upstream	GFP	minP	TRUE	TRUE	devCRE	Cdk5r1_chr11_12562	repA1	techrep1	d22	85	381.869684929774	358.814947411937	0.939626688297928
poolA	p55_oBC	oBC_CRE_minP_GFP_mBC	upstream	GFP	minP	TRUE	TRUE	devCRE	Cdk5r1_chr11_12562	repA1	techrep2	d00	108	485.3827242271	465.471839846979	0.958979000721903
poolA	p55_oBC	oBC_CRE_minP_GFP_mBC	upstream	GFP	minP	TRUE	TRUE	devCRE	Cdk5r1_chr11_12562	repA1	techrep2	d04	108	451.435363740417	370.143009981448	0.819924710626538
poolA	p55_oBC	oBC_CRE_minP_GFP_mBC	upstream	GFP	minP	TRUE	TRUE	devCRE	Cdk5r1_chr11_12562	repA1	techrep2	d18	84	393.053188866111	205.061828762141	0.521715214558386
poolA	p55_oBC	oBC_CRE_minP_GFP_mBC	upstream	GFP	minP	TRUE	TRUE	devCRE	Cdk5r1_chr11_12562	repA1	techrep2	d20	77	463.781975584171	299.070925734542	0.644852412295319
poolA	p55_oBC	oBC_CRE_minP_GFP_mBC	upstream	GFP	minP	TRUE	TRUE	devCRE	Cdk5r1_chr11_12562	repA1	techrep2	d22	83	386.968577230175	350.847905243698	0.906657351237613
poolA	p55_oBC	oBC_CRE_minP_GFP_mBC	upstream	GFP	minP	TRUE	TRUE	devCRE	Cdk5r1_chr11_12562	repA2	techrep1	d00	114	460.221500389516	432.287271991627	0.939302643674303
poolA	p55_oBC	oBC_CRE_minP_GFP_mBC	upstream	GFP	minP	TRUE	TRUE	devCRE	Cdk5r1_chr11_12562	repA2	techrep1	d04	108	439.641331573778	326.965803017668	0.743710337349842
poolA	p55_oBC	oBC_CRE_minP_GFP_mBC	upstream	GFP	minP	TRUE	TRUE	devCRE	Cdk5r1_chr11_12562	repA2	techrep1	d18	65	371.165078175136	217.434701899226	0.585816701744308
poolA	p55_oBC	oBC_CRE_minP_GFP_mBC	upstream	GFP	minP	TRUE	TRUE	devCRE	Cdk5r1_chr11_12562	repA2	techrep1	d20	86	458.012810566592	243.605208979615	0.531874225697441
poolA	p55_oBC	oBC_CRE_minP_GFP_mBC	upstream	GFP	minP	TRUE	TRUE	devCRE	Cdk5r1_chr11_12562	repA2	techrep1	d22	90	390.490786662557	216.402171829076	0.554179968440792
poolA	p55_oBC	oBC_CRE_minP_GFP_mBC	upstream	GFP	minP	TRUE	TRUE	devCRE	Cdk5r1_chr11_12562	repA2	techrep2	d00	109	462.33991987388	455.810535936702	0.985877525049191
poolA	p55_oBC	oBC_CRE_minP_GFP_mBC	upstream	GFP	minP	TRUE	TRUE	devCRE	Cdk5r1_chr11_12562	repA2	techrep2	d04	107	418.372692437982	357.105504418592	0.853558348508914
poolA	p55_oBC	oBC_CRE_minP_GFP_mBC	upstream	GFP	minP	TRUE	TRUE	devCRE	Cdk5r1_chr11_12562	repA2	techrep2	d18	72	394.30529977268	205.180621409576	0.520359786003039
poolA	p55_oBC	oBC_CRE_minP_GFP_mBC	upstream	GFP	minP	TRUE	TRUE	devCRE	Cdk5r1_chr11_12562	repA2	techrep2	d20	79	443.889354717809	238.508546331532	0.537315310215442
poolA	p55_oBC	oBC_CRE_minP_GFP_mBC	upstream	GFP	minP	TRUE	TRUE	devCRE	Cdk5r1_chr11_12562	repA2	techrep2	d22	82	398.011932161729	220.480973058827	0.553955686356749
poolA	p55_oBC	oBC_CRE_minP_GFP_mBC	upstream	GFP	minP	TRUE	TRUE	devCRE	Cdk5r1_chr11_12562	repA3	techrep1	d00	111	453.828435645156	300.393143645906	0.661909038861505
poolA	p55_oBC	oBC_CRE_minP_GFP_mBC	upstream	GFP	minP	TRUE	TRUE	devCRE	Cdk5r1_chr11_12562	repA3	techrep1	d04	106	449.76882342548	390.479742798862	0.868178767538694
poolA	p55_oBC	oBC_CRE_minP_GFP_mBC	upstream	GFP	minP	TRUE	TRUE	devCRE	Cdk5r1_chr11_12562	repA3	techrep1	d18	92	450.305133454666	245.927909467942	0.546136144576509
poolA	p55_oBC	oBC_CRE_minP_GFP_mBC	upstream	GFP	minP	TRUE	TRUE	devCRE	Cdk5r1_chr11_12562	repA3	techrep1	d20	80	352.346485310281	162.103308217663	0.460067901840749
poolA	p55_oBC	oBC_CRE_minP_GFP_mBC	upstream	GFP	minP	TRUE	TRUE	devCRE	Cdk5r1_chr11_12562	repA3	techrep1	d22	79	409.513362398651	281.433882859261	0.687239803875539
poolA	p55_oBC	oBC_CRE_minP_GFP_mBC	upstream	GFP	minP	TRUE	TRUE	devCRE	Cdk5r1_chr11_12562	repA3	techrep2	d00	102	439.596193041925	286.209727425236	0.651074172059401
poolA	p55_oBC	oBC_CRE_minP_GFP_mBC	upstream	GFP	minP	TRUE	TRUE	devCRE	Cdk5r1_chr11_12562	repA3	techrep2	d04	103	429.862266796837	381.469406095059	0.887422403779746
poolA	p55_oBC	oBC_CRE_minP_GFP_mBC	upstream	GFP	minP	TRUE	TRUE	devCRE	Cdk5r1_chr11_12562	repA3	techrep2	d18	87	449.47677225257	235.118591117106	0.523093974219847
poolA	p55_oBC	oBC_CRE_minP_GFP_mBC	upstream	GFP	minP	TRUE	TRUE	devCRE	Cdk5r1_chr11_12562	repA3	techrep2	d20	73	338.379744357274	165.16890394692	0.488116994888822
poolA	p55_oBC	oBC_CRE_minP_GFP_mBC	upstream	GFP	minP	TRUE	TRUE	devCRE	Cdk5r1_chr11_12562	repA3	techrep2	d22	66	399.672603061242	247.478579766843	0.619203262548676
poolA	p55_oBC	oBC_CRE_minP_GFP_mBC	upstream	GFP	minP	TRUE	TRUE	devCRE	Cdk5r1_chr11_12574	repA1	techrep1	d00	117	610.226511765857	401.900232585971	0.658608278789728
poolA	p55_oBC	oBC_CRE_minP_GFP_mBC	upstream	GFP	minP	TRUE	TRUE	devCRE	Cdk5r1_chr11_12574	repA1	techrep1	d04	98	496.848764921395	404.137754497683	0.813401950514299
poolA	p55_oBC	oBC_CRE_minP_GFP_mBC	upstream	GFP	minP	TRUE	TRUE	devCRE	Cdk5r1_chr11_12574	repA1	techrep1	d18	99	558.487624778573	348.678780381673	0.624326779881498
poolA	p55_oBC	oBC_CRE_minP_GFP_mBC	upstream	GFP	minP	TRUE	TRUE	devCRE	Cdk5r1_chr11_12574	repA1	techrep1	d20	96	534.744998658201	390.914385408567	0.731029530691192
poolA	p55_oBC	oBC_CRE_minP_GFP_mBC	upstream	GFP	minP	TRUE	TRUE	devCRE	Cdk5r1_chr11_12574	repA1	techrep1	d22	92	598.592914503053	502.511503952383	0.839487891983426
poolA	p55_oBC	oBC_CRE_minP_GFP_mBC	upstream	GFP	minP	TRUE	TRUE	devCRE	Cdk5r1_chr11_12574	repA1	techrep2	d00	114	608.333439486389	409.639747685406	0.673380289650462
poolA	p55_oBC	oBC_CRE_minP_GFP_mBC	upstream	GFP	minP	TRUE	TRUE	devCRE	Cdk5r1_chr11_12574	repA1	techrep2	d04	110	546.031997832	421.464720331139	0.771868172569647
poolA	p55_oBC	oBC_CRE_minP_GFP_mBC	upstream	GFP	minP	TRUE	TRUE	devCRE	Cdk5r1_chr11_12574	repA1	techrep2	d18	85	486.914405379245	311.142624864759	0.639008871841486
poolA	p55_oBC	oBC_CRE_minP_GFP_mBC	upstream	GFP	minP	TRUE	TRUE	devCRE	Cdk5r1_chr11_12574	repA1	techrep2	d20	91	526.437650040823	319.666763965698	0.60722625735623
poolA	p55_oBC	oBC_CRE_minP_GFP_mBC	upstream	GFP	minP	TRUE	TRUE	devCRE	Cdk5r1_chr11_12574	repA1	techrep2	d22	89	603.002145901145	479.008649413452	0.794373042732057
poolA	p55_oBC	oBC_CRE_minP_GFP_mBC	upstream	GFP	minP	TRUE	TRUE	devCRE	Cdk5r1_chr11_12574	repA2	techrep1	d00	115	593.634329048042	453.543214277012	0.764011095861519
poolA	p55_oBC	oBC_CRE_minP_GFP_mBC	upstream	GFP	minP	TRUE	TRUE	devCRE	Cdk5r1_chr11_12574	repA2	techrep1	d04	111	634.602112895974	531.010796520229	0.836761784635398
poolA	p55_oBC	oBC_CRE_minP_GFP_mBC	upstream	GFP	minP	TRUE	TRUE	devCRE	Cdk5r1_chr11_12574	repA2	techrep1	d18	77	554.101743143646	364.991697433203	0.658708805647236
poolA	p55_oBC	oBC_CRE_minP_GFP_mBC	upstream	GFP	minP	TRUE	TRUE	devCRE	Cdk5r1_chr11_12574	repA2	techrep1	d20	94	571.239422563982	384.588483698487	0.673252700194044
poolA	p55_oBC	oBC_CRE_minP_GFP_mBC	upstream	GFP	minP	TRUE	TRUE	devCRE	Cdk5r1_chr11_12574	repA2	techrep1	d22	97	625.684643463633	385.643948902325	0.616355144610066
poolA	p55_oBC	oBC_CRE_minP_GFP_mBC	upstream	GFP	minP	TRUE	TRUE	devCRE	Cdk5r1_chr11_12574	repA2	techrep2	d00	111	601.065351197342	431.455478991747	0.717817918022181
poolA	p55_oBC	oBC_CRE_minP_GFP_mBC	upstream	GFP	minP	TRUE	TRUE	devCRE	Cdk5r1_chr11_12574	repA2	techrep2	d04	108	611.341941452423	560.156259569532	0.916273236936299
poolA	p55_oBC	oBC_CRE_minP_GFP_mBC	upstream	GFP	minP	TRUE	TRUE	devCRE	Cdk5r1_chr11_12574	repA2	techrep2	d18	87	599.905607476295	379.360561407494	0.632367086887888
poolA	p55_oBC	oBC_CRE_minP_GFP_mBC	upstream	GFP	minP	TRUE	TRUE	devCRE	Cdk5r1_chr11_12574	repA2	techrep2	d20	84	570.248035759575	367.761449779941	0.644914890921246
poolA	p55_oBC	oBC_CRE_minP_GFP_mBC	upstream	GFP	minP	TRUE	TRUE	devCRE	Cdk5r1_chr11_12574	repA2	techrep2	d22	91	621.883627653731	391.758729149154	0.629955045813311
poolA	p55_oBC	oBC_CRE_minP_GFP_mBC	upstream	GFP	minP	TRUE	TRUE	devCRE	Cdk5r1_chr11_12574	repA3	techrep1	d00	112	631.774144526805	350.659842994319	0.55503987624717
poolA	p55_oBC	oBC_CRE_minP_GFP_mBC	upstream	GFP	minP	TRUE	TRUE	devCRE	Cdk5r1_chr11_12574	repA3	techrep1	d04	112	615.561030886304	575.421122581004	0.934791342708123
poolA	p55_oBC	oBC_CRE_minP_GFP_mBC	upstream	GFP	minP	TRUE	TRUE	devCRE	Cdk5r1_chr11_12574	repA3	techrep1	d18	101	603.566462121776	345.371821646379	0.572218377462956
poolA	p55_oBC	oBC_CRE_minP_GFP_mBC	upstream	GFP	minP	TRUE	TRUE	devCRE	Cdk5r1_chr11_12574	repA3	techrep1	d20	101	685.382253335138	333.018881623095	0.485887809324784
poolA	p55_oBC	oBC_CRE_minP_GFP_mBC	upstream	GFP	minP	TRUE	TRUE	devCRE	Cdk5r1_chr11_12574	repA3	techrep1	d22	95	520.994055757401	327.046197042915	0.6277349874318
poolA	p55_oBC	oBC_CRE_minP_GFP_mBC	upstream	GFP	minP	TRUE	TRUE	devCRE	Cdk5r1_chr11_12574	repA3	techrep2	d00	111	615.385667325927	360.256562438522	0.585415913249925
poolA	p55_oBC	oBC_CRE_minP_GFP_mBC	upstream	GFP	minP	TRUE	TRUE	devCRE	Cdk5r1_chr11_12574	repA3	techrep2	d04	108	603.186116218787	603.196929501793	1.0000179269428
poolA	p55_oBC	oBC_CRE_minP_GFP_mBC	upstream	GFP	minP	TRUE	TRUE	devCRE	Cdk5r1_chr11_12574	repA3	techrep2	d18	93	595.860844172228	348.708684946642	0.585218324642676
poolA	p55_oBC	oBC_CRE_minP_GFP_mBC	upstream	GFP	minP	TRUE	TRUE	devCRE	Cdk5r1_chr11_12574	repA3	techrep2	d20	96	710.087570527232	327.557875187539	0.46129222476649
poolA	p55_oBC	oBC_CRE_minP_GFP_mBC	upstream	GFP	minP	TRUE	TRUE	devCRE	Cdk5r1_chr11_12574	repA3	techrep2	d22	91	510.221250642675	257.293437176373	0.504278167270152
poolA	p55_oBC	oBC_CRE_minP_GFP_mBC	upstream	GFP	minP	TRUE	TRUE	devCRE	Cdk5r1_chr11_12575	repA1	techrep1	d00	226	1342.40086171767	42.8504223368233	0.0319207351237796
poolA	p55_oBC	oBC_CRE_minP_GFP_mBC	upstream	GFP	minP	TRUE	TRUE	devCRE	Cdk5r1_chr11_12575	repA1	techrep1	d04	200	1083.72488168236	43.6483444104485	0.0402762224511162
poolA	p55_oBC	oBC_CRE_minP_GFP_mBC	upstream	GFP	minP	TRUE	TRUE	devCRE	Cdk5r1_chr11_12575	repA1	techrep1	d18	190	1167.96082518404	35.8980319654036	0.0307356472848711
poolA	p55_oBC	oBC_CRE_minP_GFP_mBC	upstream	GFP	minP	TRUE	TRUE	devCRE	Cdk5r1_chr11_12575	repA1	techrep1	d20	188	1249.3241430001	37.8018044737311	0.0302578035376428
poolA	p55_oBC	oBC_CRE_minP_GFP_mBC	upstream	GFP	minP	TRUE	TRUE	devCRE	Cdk5r1_chr11_12575	repA1	techrep1	d22	175	1400.3359939754	46.156285181625	0.0329608646640528
poolA	p55_oBC	oBC_CRE_minP_GFP_mBC	upstream	GFP	minP	TRUE	TRUE	devCRE	Cdk5r1_chr11_12575	repA1	techrep2	d00	226	1317.78403373119	44.8119020411821	0.0340054977857798
poolA	p55_oBC	oBC_CRE_minP_GFP_mBC	upstream	GFP	minP	TRUE	TRUE	devCRE	Cdk5r1_chr11_12575	repA1	techrep2	d04	211	1092.26228836385	27.247628855239	0.0249460492644622
poolA	p55_oBC	oBC_CRE_minP_GFP_mBC	upstream	GFP	minP	TRUE	TRUE	devCRE	Cdk5r1_chr11_12575	repA1	techrep2	d18	176	1047.41342823809	26.4369151023552	0.0252401911123348
poolA	p55_oBC	oBC_CRE_minP_GFP_mBC	upstream	GFP	minP	TRUE	TRUE	devCRE	Cdk5r1_chr11_12575	repA1	techrep2	d20	182	1276.00006421858	26.2339226498997	0.0205594994746064
poolA	p55_oBC	oBC_CRE_minP_GFP_mBC	upstream	GFP	minP	TRUE	TRUE	devCRE	Cdk5r1_chr11_12575	repA1	techrep2	d22	163	1418.40021935044	58.1827337401016	0.041019969502505
poolA	p55_oBC	oBC_CRE_minP_GFP_mBC	upstream	GFP	minP	TRUE	TRUE	devCRE	Cdk5r1_chr11_12575	repA2	techrep1	d00	225	1274.19817761327	60.0674455412105	0.0471413682710835
poolA	p55_oBC	oBC_CRE_minP_GFP_mBC	upstream	GFP	minP	TRUE	TRUE	devCRE	Cdk5r1_chr11_12575	repA2	techrep1	d04	222	1289.96870025421	48.965795755706	0.0379589022168185
poolA	p55_oBC	oBC_CRE_minP_GFP_mBC	upstream	GFP	minP	TRUE	TRUE	devCRE	Cdk5r1_chr11_12575	repA2	techrep1	d18	152	1023.50070034431	32.1088672637172	0.0313716124013551
poolA	p55_oBC	oBC_CRE_minP_GFP_mBC	upstream	GFP	minP	TRUE	TRUE	devCRE	Cdk5r1_chr11_12575	repA2	techrep1	d20	198	1122.5065639746	35.4566743959858	0.0315870530595741
poolA	p55_oBC	oBC_CRE_minP_GFP_mBC	upstream	GFP	minP	TRUE	TRUE	devCRE	Cdk5r1_chr11_12575	repA2	techrep1	d22	198	1130.60906745177	31.2195488335412	0.027613035957606
poolA	p55_oBC	oBC_CRE_minP_GFP_mBC	upstream	GFP	minP	TRUE	TRUE	devCRE	Cdk5r1_chr11_12575	repA2	techrep2	d00	224	1290.76373479718	63.620641762023	0.0492891456793367
poolA	p55_oBC	oBC_CRE_minP_GFP_mBC	upstream	GFP	minP	TRUE	TRUE	devCRE	Cdk5r1_chr11_12575	repA2	techrep2	d04	219	1266.46801568289	48.5248904421042	0.0383151329849726
poolA	p55_oBC	oBC_CRE_minP_GFP_mBC	upstream	GFP	minP	TRUE	TRUE	devCRE	Cdk5r1_chr11_12575	repA2	techrep2	d18	178	1049.81661868805	32.9644719532854	0.0314002192063611
poolA	p55_oBC	oBC_CRE_minP_GFP_mBC	upstream	GFP	minP	TRUE	TRUE	devCRE	Cdk5r1_chr11_12575	repA2	techrep2	d20	178	1091.67626810449	41.0608782676722	0.03761268744897
poolA	p55_oBC	oBC_CRE_minP_GFP_mBC	upstream	GFP	minP	TRUE	TRUE	devCRE	Cdk5r1_chr11_12575	repA2	techrep2	d22	188	1116.10745676543	20.1172194286602	0.0180244467561946
poolA	p55_oBC	oBC_CRE_minP_GFP_mBC	upstream	GFP	minP	TRUE	TRUE	devCRE	Cdk5r1_chr11_12575	repA3	techrep1	d00	227	1276.50315362724	26.9254152667697	0.021093105168021
poolA	p55_oBC	oBC_CRE_minP_GFP_mBC	upstream	GFP	minP	TRUE	TRUE	devCRE	Cdk5r1_chr11_12575	repA3	techrep1	d04	222	1124.99231602238	44.2823785087398	0.0393623830830316
poolA	p55_oBC	oBC_CRE_minP_GFP_mBC	upstream	GFP	minP	TRUE	TRUE	devCRE	Cdk5r1_chr11_12575	repA3	techrep1	d18	194	1353.41315869606	23.5132271273805	0.0173732810090559
poolA	p55_oBC	oBC_CRE_minP_GFP_mBC	upstream	GFP	minP	TRUE	TRUE	devCRE	Cdk5r1_chr11_12575	repA3	techrep1	d20	182	1119.68180333614	42.2522169321653	0.0377359146199152
poolA	p55_oBC	oBC_CRE_minP_GFP_mBC	upstream	GFP	minP	TRUE	TRUE	devCRE	Cdk5r1_chr11_12575	repA3	techrep1	d22	187	1078.07896031583	23.9547756857042	0.0222198712408657
poolA	p55_oBC	oBC_CRE_minP_GFP_mBC	upstream	GFP	minP	TRUE	TRUE	devCRE	Cdk5r1_chr11_12575	repA3	techrep2	d00	217	1295.59195827685	27.9771594019077	0.0215941131952668
poolA	p55_oBC	oBC_CRE_minP_GFP_mBC	upstream	GFP	minP	TRUE	TRUE	devCRE	Cdk5r1_chr11_12575	repA3	techrep2	d04	216	1113.32477425918	50.6227222389803	0.0454698605558878
poolA	p55_oBC	oBC_CRE_minP_GFP_mBC	upstream	GFP	minP	TRUE	TRUE	devCRE	Cdk5r1_chr11_12575	repA3	techrep2	d18	188	1350.05440429603	26.9170838458617	0.019937777144542
poolA	p55_oBC	oBC_CRE_minP_GFP_mBC	upstream	GFP	minP	TRUE	TRUE	devCRE	Cdk5r1_chr11_12575	repA3	techrep2	d20	179	1127.01366799562	43.750792179692	0.0388201078852063
poolA	p55_oBC	oBC_CRE_minP_GFP_mBC	upstream	GFP	minP	TRUE	TRUE	devCRE	Cdk5r1_chr11_12575	repA3	techrep2	d22	176	1075.24293866653	25.5075390304163	0.0237225822306256
poolA	p55_oBC	oBC_CRE_minP_GFP_mBC	upstream	GFP	minP	TRUE	TRUE	devCRE	Cdk5r1_chr11_12582	repA1	techrep1	d00	177	1088.31849945512	105.28960917048	0.0967452167937917
poolA	p55_oBC	oBC_CRE_minP_GFP_mBC	upstream	GFP	minP	TRUE	TRUE	devCRE	Cdk5r1_chr11_12582	repA1	techrep1	d04	155	918.971018478066	78.1137402069024	0.0850013097652076
poolA	p55_oBC	oBC_CRE_minP_GFP_mBC	upstream	GFP	minP	TRUE	TRUE	devCRE	Cdk5r1_chr11_12582	repA1	techrep1	d18	155	1057.90148038192	83.8054347648207	0.0792185627101735
poolA	p55_oBC	oBC_CRE_minP_GFP_mBC	upstream	GFP	minP	TRUE	TRUE	devCRE	Cdk5r1_chr11_12582	repA1	techrep1	d20	147	1066.41311288167	126.580593890747	0.118697521965667
poolA	p55_oBC	oBC_CRE_minP_GFP_mBC	upstream	GFP	minP	TRUE	TRUE	devCRE	Cdk5r1_chr11_12582	repA1	techrep1	d22	146	770.151978535187	82.2785953237663	0.106834232225513
poolA	p55_oBC	oBC_CRE_minP_GFP_mBC	upstream	GFP	minP	TRUE	TRUE	devCRE	Cdk5r1_chr11_12582	repA1	techrep2	d00	174	1091.45568264328	97.4481980308707	0.0892827804010065
poolA	p55_oBC	oBC_CRE_minP_GFP_mBC	upstream	GFP	minP	TRUE	TRUE	devCRE	Cdk5r1_chr11_12582	repA1	techrep2	d04	171	931.259632343302	85.5896106393977	0.0919073560871859
poolA	p55_oBC	oBC_CRE_minP_GFP_mBC	upstream	GFP	minP	TRUE	TRUE	devCRE	Cdk5r1_chr11_12582	repA1	techrep2	d18	144	1002.69679917265	74.0050245420148	0.0738059846237449
poolA	p55_oBC	oBC_CRE_minP_GFP_mBC	upstream	GFP	minP	TRUE	TRUE	devCRE	Cdk5r1_chr11_12582	repA1	techrep2	d20	146	1062.95297555458	89.7254852460483	0.0844115283643997
poolA	p55_oBC	oBC_CRE_minP_GFP_mBC	upstream	GFP	minP	TRUE	TRUE	devCRE	Cdk5r1_chr11_12582	repA1	techrep2	d22	140	764.170804654065	89.0940214914867	0.116589145972174
poolA	p55_oBC	oBC_CRE_minP_GFP_mBC	upstream	GFP	minP	TRUE	TRUE	devCRE	Cdk5r1_chr11_12582	repA2	techrep1	d00	178	1090.72210490767	114.184813929754	0.104687356583297
poolA	p55_oBC	oBC_CRE_minP_GFP_mBC	upstream	GFP	minP	TRUE	TRUE	devCRE	Cdk5r1_chr11_12582	repA2	techrep1	d04	175	1047.40576905927	99.8600458552554	0.0953403626418297
poolA	p55_oBC	oBC_CRE_minP_GFP_mBC	upstream	GFP	minP	TRUE	TRUE	devCRE	Cdk5r1_chr11_12582	repA2	techrep1	d18	124	745.962430908452	78.7806890939226	0.1056094594442
poolA	p55_oBC	oBC_CRE_minP_GFP_mBC	upstream	GFP	minP	TRUE	TRUE	devCRE	Cdk5r1_chr11_12582	repA2	techrep1	d20	161	1092.92578320683	81.7091614648733	0.0747618573194647
poolA	p55_oBC	oBC_CRE_minP_GFP_mBC	upstream	GFP	minP	TRUE	TRUE	devCRE	Cdk5r1_chr11_12582	repA2	techrep1	d22	154	927.44883740183	72.1439400078667	0.0777875146298871
poolA	p55_oBC	oBC_CRE_minP_GFP_mBC	upstream	GFP	minP	TRUE	TRUE	devCRE	Cdk5r1_chr11_12582	repA2	techrep2	d00	177	1091.76019672967	114.678446939489	0.105039959583619
poolA	p55_oBC	oBC_CRE_minP_GFP_mBC	upstream	GFP	minP	TRUE	TRUE	devCRE	Cdk5r1_chr11_12582	repA2	techrep2	d04	176	1032.29232017949	111.654359560958	0.108161571464122
poolA	p55_oBC	oBC_CRE_minP_GFP_mBC	upstream	GFP	minP	TRUE	TRUE	devCRE	Cdk5r1_chr11_12582	repA2	techrep2	d18	144	798.835849800171	78.4983863793381	0.0982659784221933
poolA	p55_oBC	oBC_CRE_minP_GFP_mBC	upstream	GFP	minP	TRUE	TRUE	devCRE	Cdk5r1_chr11_12582	repA2	techrep2	d20	154	1054.38605831887	81.1657122055299	0.0769791212290326
poolA	p55_oBC	oBC_CRE_minP_GFP_mBC	upstream	GFP	minP	TRUE	TRUE	devCRE	Cdk5r1_chr11_12582	repA2	techrep2	d22	149	910.212532043731	60.8161766742092	0.0668153585379192
poolA	p55_oBC	oBC_CRE_minP_GFP_mBC	upstream	GFP	minP	TRUE	TRUE	devCRE	Cdk5r1_chr11_12582	repA3	techrep1	d00	179	1127.08577715372	90.3215869111084	0.0801372785833579
poolA	p55_oBC	oBC_CRE_minP_GFP_mBC	upstream	GFP	minP	TRUE	TRUE	devCRE	Cdk5r1_chr11_12582	repA3	techrep1	d04	175	1002.995881388	115.542944539727	0.115197825518319
poolA	p55_oBC	oBC_CRE_minP_GFP_mBC	upstream	GFP	minP	TRUE	TRUE	devCRE	Cdk5r1_chr11_12582	repA3	techrep1	d18	158	1017.97684381573	94.8094210344901	0.0931351450776732
poolA	p55_oBC	oBC_CRE_minP_GFP_mBC	upstream	GFP	minP	TRUE	TRUE	devCRE	Cdk5r1_chr11_12582	repA3	techrep1	d20	151	1074.34391187343	106.404174471425	0.0990410736222052
poolA	p55_oBC	oBC_CRE_minP_GFP_mBC	upstream	GFP	minP	TRUE	TRUE	devCRE	Cdk5r1_chr11_12582	repA3	techrep1	d22	147	1188.24357332868	72.6879585326359	0.0611726081791562
poolA	p55_oBC	oBC_CRE_minP_GFP_mBC	upstream	GFP	minP	TRUE	TRUE	devCRE	Cdk5r1_chr11_12582	repA3	techrep2	d00	173	1145.63158797422	83.5994445076231	0.0729723633541291
poolA	p55_oBC	oBC_CRE_minP_GFP_mBC	upstream	GFP	minP	TRUE	TRUE	devCRE	Cdk5r1_chr11_12582	repA3	techrep2	d04	167	937.057552413072	104.743014378108	0.111778635269924
poolA	p55_oBC	oBC_CRE_minP_GFP_mBC	upstream	GFP	minP	TRUE	TRUE	devCRE	Cdk5r1_chr11_12582	repA3	techrep2	d18	144	1030.6048223272	90.6763921366225	0.0879836676213752
poolA	p55_oBC	oBC_CRE_minP_GFP_mBC	upstream	GFP	minP	TRUE	TRUE	devCRE	Cdk5r1_chr11_12582	repA3	techrep2	d20	139	1059.20330616909	101.066397467902	0.0954173734912486
poolA	p55_oBC	oBC_CRE_minP_GFP_mBC	upstream	GFP	minP	TRUE	TRUE	devCRE	Cdk5r1_chr11_12582	repA3	techrep2	d22	141	1164.07800447178	67.8278733521852	0.0582674641146261
poolA	p55_oBC	oBC_CRE_minP_GFP_mBC	upstream	GFP	minP	TRUE	TRUE	devCRE	Cdk5r1_chr11_12590	repA1	techrep1	d00	117	726.854150755221	21.0211929006645	0.0289207853856552
poolA	p55_oBC	oBC_CRE_minP_GFP_mBC	upstream	GFP	minP	TRUE	TRUE	devCRE	Cdk5r1_chr11_12590	repA1	techrep1	d04	109	609.700399543991	9.53501054168762	0.0156388458147954
poolA	p55_oBC	oBC_CRE_minP_GFP_mBC	upstream	GFP	minP	TRUE	TRUE	devCRE	Cdk5r1_chr11_12590	repA1	techrep1	d18	105	603.199501071151	15.9285715184888	0.0264068048634045
poolA	p55_oBC	oBC_CRE_minP_GFP_mBC	upstream	GFP	minP	TRUE	TRUE	devCRE	Cdk5r1_chr11_12590	repA1	techrep1	d20	108	687.966242182202	16.1600337649647	0.0234895737234224
poolA	p55_oBC	oBC_CRE_minP_GFP_mBC	upstream	GFP	minP	TRUE	TRUE	devCRE	Cdk5r1_chr11_12590	repA1	techrep1	d22	97	584.99952007084	11.07750844359	0.0189359274042628
poolA	p55_oBC	oBC_CRE_minP_GFP_mBC	upstream	GFP	minP	TRUE	TRUE	devCRE	Cdk5r1_chr11_12590	repA1	techrep2	d00	116	738.59366115713	21.5215055855677	0.0291384921336188
poolA	p55_oBC	oBC_CRE_minP_GFP_mBC	upstream	GFP	minP	TRUE	TRUE	devCRE	Cdk5r1_chr11_12590	repA1	techrep2	d04	112	590.108058505159	13.2231140032777	0.0224079536157734
poolA	p55_oBC	oBC_CRE_minP_GFP_mBC	upstream	GFP	minP	TRUE	TRUE	devCRE	Cdk5r1_chr11_12590	repA1	techrep2	d18	99	557.099270916525	7.65295207124825	0.0137371425000392
poolA	p55_oBC	oBC_CRE_minP_GFP_mBC	upstream	GFP	minP	TRUE	TRUE	devCRE	Cdk5r1_chr11_12590	repA1	techrep2	d20	108	699.576370114141	7.06338374475045	0.0100966585586617
poolA	p55_oBC	oBC_CRE_minP_GFP_mBC	upstream	GFP	minP	TRUE	TRUE	devCRE	Cdk5r1_chr11_12590	repA1	techrep2	d22	95	577.736578477757	19.8822935381862	0.0344141158425053
poolA	p55_oBC	oBC_CRE_minP_GFP_mBC	upstream	GFP	minP	TRUE	TRUE	devCRE	Cdk5r1_chr11_12590	repA2	techrep1	d00	115	725.627528347397	25.3416619302164	0.0349237879493512
poolA	p55_oBC	oBC_CRE_minP_GFP_mBC	upstream	GFP	minP	TRUE	TRUE	devCRE	Cdk5r1_chr11_12590	repA2	techrep1	d04	117	714.328994415265	17.493259487249	0.0244890794354058
poolA	p55_oBC	oBC_CRE_minP_GFP_mBC	upstream	GFP	minP	TRUE	TRUE	devCRE	Cdk5r1_chr11_12590	repA2	techrep1	d18	79	540.988419658845	9.17833270997157	0.0169658580044275
poolA	p55_oBC	oBC_CRE_minP_GFP_mBC	upstream	GFP	minP	TRUE	TRUE	devCRE	Cdk5r1_chr11_12590	repA2	techrep1	d20	101	725.563222761701	9.0513673324633	0.0124749533169711
poolA	p55_oBC	oBC_CRE_minP_GFP_mBC	upstream	GFP	minP	TRUE	TRUE	devCRE	Cdk5r1_chr11_12590	repA2	techrep1	d22	100	586.868063560793	25.0626071041032	0.042705692574302
poolA	p55_oBC	oBC_CRE_minP_GFP_mBC	upstream	GFP	minP	TRUE	TRUE	devCRE	Cdk5r1_chr11_12590	repA2	techrep2	d00	113	718.541962618669	32.5988584127098	0.045368064926794
poolA	p55_oBC	oBC_CRE_minP_GFP_mBC	upstream	GFP	minP	TRUE	TRUE	devCRE	Cdk5r1_chr11_12590	repA2	techrep2	d04	112	699.519109281518	16.8565104856164	0.0240972837796095
poolA	p55_oBC	oBC_CRE_minP_GFP_mBC	upstream	GFP	minP	TRUE	TRUE	devCRE	Cdk5r1_chr11_12590	repA2	techrep2	d18	88	516.535248548178	9.502498509412	0.0183966119178132
poolA	p55_oBC	oBC_CRE_minP_GFP_mBC	upstream	GFP	minP	TRUE	TRUE	devCRE	Cdk5r1_chr11_12590	repA2	techrep2	d20	91	727.313832863381	13.4826764461013	0.0185376323629389
poolA	p55_oBC	oBC_CRE_minP_GFP_mBC	upstream	GFP	minP	TRUE	TRUE	devCRE	Cdk5r1_chr11_12590	repA2	techrep2	d22	95	572.271220293512	22.850731482466	0.0399298980485967
poolA	p55_oBC	oBC_CRE_minP_GFP_mBC	upstream	GFP	minP	TRUE	TRUE	devCRE	Cdk5r1_chr11_12590	repA3	techrep1	d00	114	757.686887893638	15.4547144284236	0.0203972309345191
poolA	p55_oBC	oBC_CRE_minP_GFP_mBC	upstream	GFP	minP	TRUE	TRUE	devCRE	Cdk5r1_chr11_12590	repA3	techrep1	d04	111	650.828071822284	22.1411892543699	0.0340200280426991
poolA	p55_oBC	oBC_CRE_minP_GFP_mBC	upstream	GFP	minP	TRUE	TRUE	devCRE	Cdk5r1_chr11_12590	repA3	techrep1	d18	101	890.528023304927	18.7424274203758	0.0210464206963627
poolA	p55_oBC	oBC_CRE_minP_GFP_mBC	upstream	GFP	minP	TRUE	TRUE	devCRE	Cdk5r1_chr11_12590	repA3	techrep1	d20	101	675.983551548897	12.3781142561836	0.0183112654558256
poolA	p55_oBC	oBC_CRE_minP_GFP_mBC	upstream	GFP	minP	TRUE	TRUE	devCRE	Cdk5r1_chr11_12590	repA3	techrep1	d22	99	569.447693528971	11.9178482181155	0.0209287847743458
poolA	p55_oBC	oBC_CRE_minP_GFP_mBC	upstream	GFP	minP	TRUE	TRUE	devCRE	Cdk5r1_chr11_12590	repA3	techrep2	d00	114	739.45425547736	16.96360163593	0.022940704594335
poolA	p55_oBC	oBC_CRE_minP_GFP_mBC	upstream	GFP	minP	TRUE	TRUE	devCRE	Cdk5r1_chr11_12590	repA3	techrep2	d04	113	645.733824570847	19.2450018429181	0.0298033045670301
poolA	p55_oBC	oBC_CRE_minP_GFP_mBC	upstream	GFP	minP	TRUE	TRUE	devCRE	Cdk5r1_chr11_12590	repA3	techrep2	d18	99	874.381310970843	21.6233906895089	0.0247299323741263
poolA	p55_oBC	oBC_CRE_minP_GFP_mBC	upstream	GFP	minP	TRUE	TRUE	devCRE	Cdk5r1_chr11_12590	repA3	techrep2	d20	95	668.977173417306	14.3828369606549	0.0214997424907395
poolA	p55_oBC	oBC_CRE_minP_GFP_mBC	upstream	GFP	minP	TRUE	TRUE	devCRE	Cdk5r1_chr11_12590	repA3	techrep2	d22	97	549.495252403616	19.3058799757168	0.0351338430883043
poolA	p55_oBC	oBC_CRE_minP_GFP_mBC	upstream	GFP	minP	TRUE	TRUE	devCRE	Cdk5r1_chr11_12595	repA1	techrep1	d00	132	633.570860230503	11.6308289199949	0.0183575818429582
poolA	p55_oBC	oBC_CRE_minP_GFP_mBC	upstream	GFP	minP	TRUE	TRUE	devCRE	Cdk5r1_chr11_12595	repA1	techrep1	d04	113	528.450397063953	8.43481701764674	0.0159614167469837
poolA	p55_oBC	oBC_CRE_minP_GFP_mBC	upstream	GFP	minP	TRUE	TRUE	devCRE	Cdk5r1_chr11_12595	repA1	techrep1	d18	98	740.966971355242	11.5394024435839	0.0155734369947396
poolA	p55_oBC	oBC_CRE_minP_GFP_mBC	upstream	GFP	minP	TRUE	TRUE	devCRE	Cdk5r1_chr11_12595	repA1	techrep1	d20	97	659.14730311575	13.9419899148715	0.0211515542109761
poolA	p55_oBC	oBC_CRE_minP_GFP_mBC	upstream	GFP	minP	TRUE	TRUE	devCRE	Cdk5r1_chr11_12595	repA1	techrep1	d22	96	603.374780528613	17.2082671927145	0.0285200305813883
poolA	p55_oBC	oBC_CRE_minP_GFP_mBC	upstream	GFP	minP	TRUE	TRUE	devCRE	Cdk5r1_chr11_12595	repA1	techrep2	d00	123	610.978387623866	12.6770512353344	0.0207487719567893
poolA	p55_oBC	oBC_CRE_minP_GFP_mBC	upstream	GFP	minP	TRUE	TRUE	devCRE	Cdk5r1_chr11_12595	repA1	techrep2	d04	114	529.188134605491	8.71122722518963	0.0164614938535684
poolA	p55_oBC	oBC_CRE_minP_GFP_mBC	upstream	GFP	minP	TRUE	TRUE	devCRE	Cdk5r1_chr11_12595	repA1	techrep2	d18	87	715.783497907703	8.86324321350636	0.0123825755125878
poolA	p55_oBC	oBC_CRE_minP_GFP_mBC	upstream	GFP	minP	TRUE	TRUE	devCRE	Cdk5r1_chr11_12595	repA1	techrep2	d20	100	653.737453922682	7.89174036410876	0.0120717274446419
poolA	p55_oBC	oBC_CRE_minP_GFP_mBC	upstream	GFP	minP	TRUE	TRUE	devCRE	Cdk5r1_chr11_12595	repA1	techrep2	d22	89	610.761991973644	23.9463273859779	0.0392072979338426
poolA	p55_oBC	oBC_CRE_minP_GFP_mBC	upstream	GFP	minP	TRUE	TRUE	devCRE	Cdk5r1_chr11_12595	repA2	techrep1	d00	129	621.60955107822	16.8415517121205	0.0270934571113134
poolA	p55_oBC	oBC_CRE_minP_GFP_mBC	upstream	GFP	minP	TRUE	TRUE	devCRE	Cdk5r1_chr11_12595	repA2	techrep1	d04	127	596.425931340669	14.9273662598758	0.025028030264079
poolA	p55_oBC	oBC_CRE_minP_GFP_mBC	upstream	GFP	minP	TRUE	TRUE	devCRE	Cdk5r1_chr11_12595	repA2	techrep1	d18	69	481.757974467315	5.35402741415008	0.0111135210996146
poolA	p55_oBC	oBC_CRE_minP_GFP_mBC	upstream	GFP	minP	TRUE	TRUE	devCRE	Cdk5r1_chr11_12595	repA2	techrep1	d20	104	569.853644424107	10.2609591487107	0.0180063060912428
poolA	p55_oBC	oBC_CRE_minP_GFP_mBC	upstream	GFP	minP	TRUE	TRUE	devCRE	Cdk5r1_chr11_12595	repA2	techrep1	d22	100	606.624197263583	8.40526314749186	0.0138557993324485
poolA	p55_oBC	oBC_CRE_minP_GFP_mBC	upstream	GFP	minP	TRUE	TRUE	devCRE	Cdk5r1_chr11_12595	repA2	techrep2	d00	127	640.201055882181	16.5772094732032	0.0258937552834245
poolA	p55_oBC	oBC_CRE_minP_GFP_mBC	upstream	GFP	minP	TRUE	TRUE	devCRE	Cdk5r1_chr11_12595	repA2	techrep2	d04	126	607.27853361719	13.8979055149716	0.0228855537379037
poolA	p55_oBC	oBC_CRE_minP_GFP_mBC	upstream	GFP	minP	TRUE	TRUE	devCRE	Cdk5r1_chr11_12595	repA2	techrep2	d18	84	481.576537089821	8.57679604024114	0.0178098295487378
poolA	p55_oBC	oBC_CRE_minP_GFP_mBC	upstream	GFP	minP	TRUE	TRUE	devCRE	Cdk5r1_chr11_12595	repA2	techrep2	d20	92	541.859427606558	12.5909812538705	0.0232366193377608
poolA	p55_oBC	oBC_CRE_minP_GFP_mBC	upstream	GFP	minP	TRUE	TRUE	devCRE	Cdk5r1_chr11_12595	repA2	techrep2	d22	89	550.036070303551	9.43329649940729	0.0171503234218827
poolA	p55_oBC	oBC_CRE_minP_GFP_mBC	upstream	GFP	minP	TRUE	TRUE	devCRE	Cdk5r1_chr11_12595	repA3	techrep1	d00	126	644.053949506798	9.62679863773394	0.0149471929255397
poolA	p55_oBC	oBC_CRE_minP_GFP_mBC	upstream	GFP	minP	TRUE	TRUE	devCRE	Cdk5r1_chr11_12595	repA3	techrep1	d04	127	559.122940162402	16.4639612404289	0.0294460485481902
poolA	p55_oBC	oBC_CRE_minP_GFP_mBC	upstream	GFP	minP	TRUE	TRUE	devCRE	Cdk5r1_chr11_12595	repA3	techrep1	d18	105	567.398079532554	8.16488292713098	0.0143900432899906
poolA	p55_oBC	oBC_CRE_minP_GFP_mBC	upstream	GFP	minP	TRUE	TRUE	devCRE	Cdk5r1_chr11_12595	repA3	techrep1	d20	101	551.812241411439	7.85534173950116	0.0142355336652347
poolA	p55_oBC	oBC_CRE_minP_GFP_mBC	upstream	GFP	minP	TRUE	TRUE	devCRE	Cdk5r1_chr11_12595	repA3	techrep1	d22	101	518.226747450617	9.92327078943836	0.0191485114156212
poolA	p55_oBC	oBC_CRE_minP_GFP_mBC	upstream	GFP	minP	TRUE	TRUE	devCRE	Cdk5r1_chr11_12595	repA3	techrep2	d00	123	641.94981529883	7.39771079366845	0.0115238148175567
poolA	p55_oBC	oBC_CRE_minP_GFP_mBC	upstream	GFP	minP	TRUE	TRUE	devCRE	Cdk5r1_chr11_12595	repA3	techrep2	d04	118	562.519256617912	12.9694577637057	0.0230560245024912
poolA	p55_oBC	oBC_CRE_minP_GFP_mBC	upstream	GFP	minP	TRUE	TRUE	devCRE	Cdk5r1_chr11_12595	repA3	techrep2	d18	101	559.466518881731	8.54510598281323	0.0152736682078729
poolA	p55_oBC	oBC_CRE_minP_GFP_mBC	upstream	GFP	minP	TRUE	TRUE	devCRE	Cdk5r1_chr11_12595	repA3	techrep2	d20	100	541.793784715738	9.66796321949019	0.0178443597771478
poolA	p55_oBC	oBC_CRE_minP_GFP_mBC	upstream	GFP	minP	TRUE	TRUE	devCRE	Cdk5r1_chr11_12595	repA3	techrep2	d22	94	522.082254753666	9.09399217606146	0.0174186961791151
poolA	p55_oBC	oBC_CRE_minP_GFP_mBC	upstream	GFP	minP	TRUE	TRUE	devCRE	Cited2_chr10_1239	repA1	techrep1	d00	62	263.4725306487	4.59111667894535	0.0174254092737543
poolA	p55_oBC	oBC_CRE_minP_GFP_mBC	upstream	GFP	minP	TRUE	TRUE	devCRE	Cited2_chr10_1239	repA1	techrep1	d04	50	203.779736147799	5.1342364455241	0.0251950294105803
poolA	p55_oBC	oBC_CRE_minP_GFP_mBC	upstream	GFP	minP	TRUE	TRUE	devCRE	Cited2_chr10_1239	repA1	techrep1	d18	45	190.681659257957	3.59190126971192	0.0188371618103697
poolA	p55_oBC	oBC_CRE_minP_GFP_mBC	upstream	GFP	minP	TRUE	TRUE	devCRE	Cited2_chr10_1239	repA1	techrep1	d20	42	219.754325154307	3.54253289200598	0.0161204239758125
poolA	p55_oBC	oBC_CRE_minP_GFP_mBC	upstream	GFP	minP	TRUE	TRUE	devCRE	Cited2_chr10_1239	repA1	techrep1	d22	43	268.176572690099	3.59216306413516	0.0133947683352871
poolA	p55_oBC	oBC_CRE_minP_GFP_mBC	upstream	GFP	minP	TRUE	TRUE	devCRE	Cited2_chr10_1239	repA1	techrep2	d00	63	276.172421899337	5.0531315854333	0.0182970173150567
poolA	p55_oBC	oBC_CRE_minP_GFP_mBC	upstream	GFP	minP	TRUE	TRUE	devCRE	Cited2_chr10_1239	repA1	techrep2	d04	60	219.611919153863	2.4042025460505	0.0109475048317668
poolA	p55_oBC	oBC_CRE_minP_GFP_mBC	upstream	GFP	minP	TRUE	TRUE	devCRE	Cited2_chr10_1239	repA1	techrep2	d18	45	168.533846623803	1.39366858805479	0.00826936912658091
poolA	p55_oBC	oBC_CRE_minP_GFP_mBC	upstream	GFP	minP	TRUE	TRUE	devCRE	Cited2_chr10_1239	repA1	techrep2	d20	39	214.691239173027	3.34498292007542	0.0155804351074595
poolA	p55_oBC	oBC_CRE_minP_GFP_mBC	upstream	GFP	minP	TRUE	TRUE	devCRE	Cited2_chr10_1239	repA1	techrep2	d22	38	260.732875488766	9.07223717537333	0.0347951410360763
poolA	p55_oBC	oBC_CRE_minP_GFP_mBC	upstream	GFP	minP	TRUE	TRUE	devCRE	Cited2_chr10_1239	repA2	techrep1	d00	60	251.247943852042	8.61627839107647	0.0342939259879099
poolA	p55_oBC	oBC_CRE_minP_GFP_mBC	upstream	GFP	minP	TRUE	TRUE	devCRE	Cited2_chr10_1239	repA2	techrep1	d04	58	255.955356923682	6.39859537517918	0.0249988726631224
poolA	p55_oBC	oBC_CRE_minP_GFP_mBC	upstream	GFP	minP	TRUE	TRUE	devCRE	Cited2_chr10_1239	repA2	techrep1	d18	28	140.637493196738	28.2004272513877	0.200518557394492
poolA	p55_oBC	oBC_CRE_minP_GFP_mBC	upstream	GFP	minP	TRUE	TRUE	devCRE	Cited2_chr10_1239	repA2	techrep1	d20	45	232.508614729213	4.57505476077236	0.0196769258038057
poolA	p55_oBC	oBC_CRE_minP_GFP_mBC	upstream	GFP	minP	TRUE	TRUE	devCRE	Cited2_chr10_1239	repA2	techrep1	d22	49	176.554357195183	10.278040768244	0.058214597087975
poolA	p55_oBC	oBC_CRE_minP_GFP_mBC	upstream	GFP	minP	TRUE	TRUE	devCRE	Cited2_chr10_1239	repA2	techrep2	d00	61	244.500423608169	5.55560533696538	0.022722272849182
poolA	p55_oBC	oBC_CRE_minP_GFP_mBC	upstream	GFP	minP	TRUE	TRUE	devCRE	Cited2_chr10_1239	repA2	techrep2	d04	60	263.295431873071	4.71115441185477	0.0178930351291697
poolA	p55_oBC	oBC_CRE_minP_GFP_mBC	upstream	GFP	minP	TRUE	TRUE	devCRE	Cited2_chr10_1239	repA2	techrep2	d18	38	163.84417009722	27.3688519159971	0.167041963713187
poolA	p55_oBC	oBC_CRE_minP_GFP_mBC	upstream	GFP	minP	TRUE	TRUE	devCRE	Cited2_chr10_1239	repA2	techrep2	d20	42	225.278188164751	4.45541171650711	0.0197773772632118
poolA	p55_oBC	oBC_CRE_minP_GFP_mBC	upstream	GFP	minP	TRUE	TRUE	devCRE	Cited2_chr10_1239	repA2	techrep2	d22	43	163.723233739917	5.60101979652307	0.0342102929961705
poolA	p55_oBC	oBC_CRE_minP_GFP_mBC	upstream	GFP	minP	TRUE	TRUE	devCRE	Cited2_chr10_1239	repA3	techrep1	d00	63	248.334015719155	3.7026148606669	0.0149098175292033
poolA	p55_oBC	oBC_CRE_minP_GFP_mBC	upstream	GFP	minP	TRUE	TRUE	devCRE	Cited2_chr10_1239	repA3	techrep1	d04	60	223.606648390076	7.3803964181233	0.0330061582303599
poolA	p55_oBC	oBC_CRE_minP_GFP_mBC	upstream	GFP	minP	TRUE	TRUE	devCRE	Cited2_chr10_1239	repA3	techrep1	d18	48	187.859842079931	10.2708502263659	0.0546729418733136
poolA	p55_oBC	oBC_CRE_minP_GFP_mBC	upstream	GFP	minP	TRUE	TRUE	devCRE	Cited2_chr10_1239	repA3	techrep1	d20	45	149.981591196598	5.05598359233347	0.0337106944391998
poolA	p55_oBC	oBC_CRE_minP_GFP_mBC	upstream	GFP	minP	TRUE	TRUE	devCRE	Cited2_chr10_1239	repA3	techrep1	d22	42	158.9319863192	8.81186446102124	0.0554442479773923
poolA	p55_oBC	oBC_CRE_minP_GFP_mBC	upstream	GFP	minP	TRUE	TRUE	devCRE	Cited2_chr10_1239	repA3	techrep2	d00	58	245.994722498101	4.26995335756626	0.0173579063575204
poolA	p55_oBC	oBC_CRE_minP_GFP_mBC	upstream	GFP	minP	TRUE	TRUE	devCRE	Cited2_chr10_1239	repA3	techrep2	d04	57	205.106036745134	5.43880486865077	0.0265170394541291
poolA	p55_oBC	oBC_CRE_minP_GFP_mBC	upstream	GFP	minP	TRUE	TRUE	devCRE	Cited2_chr10_1239	repA3	techrep2	d18	45	189.490940834438	12.2365917673886	0.0645761307295419
poolA	p55_oBC	oBC_CRE_minP_GFP_mBC	upstream	GFP	minP	TRUE	TRUE	devCRE	Cited2_chr10_1239	repA3	techrep2	d20	39	136.039546628999	2.99792257898649	0.0220371403262781
poolA	p55_oBC	oBC_CRE_minP_GFP_mBC	upstream	GFP	minP	TRUE	TRUE	devCRE	Cited2_chr10_1239	repA3	techrep2	d22	41	172.473354804825	6.92030624129556	0.0401239150773565
poolA	p55_oBC	oBC_CRE_minP_GFP_mBC	upstream	GFP	minP	TRUE	TRUE	devCRE	Cited2_chr10_1246	repA1	techrep1	d00	74	320.981430555521	7.42842678653358	0.0231428552538919
poolA	p55_oBC	oBC_CRE_minP_GFP_mBC	upstream	GFP	minP	TRUE	TRUE	devCRE	Cited2_chr10_1246	repA1	techrep1	d04	64	301.247201029474	4.53646463079522	0.0150589436691609
poolA	p55_oBC	oBC_CRE_minP_GFP_mBC	upstream	GFP	minP	TRUE	TRUE	devCRE	Cited2_chr10_1246	repA1	techrep1	d18	63	302.658205493752	3.38629009889897	0.0111884959252125
poolA	p55_oBC	oBC_CRE_minP_GFP_mBC	upstream	GFP	minP	TRUE	TRUE	devCRE	Cited2_chr10_1246	repA1	techrep1	d20	55	229.626133754249	6.3372681431234	0.0275982007775548
poolA	p55_oBC	oBC_CRE_minP_GFP_mBC	upstream	GFP	minP	TRUE	TRUE	devCRE	Cited2_chr10_1246	repA1	techrep1	d22	52	250.431536907424	3.01019251184511	0.0120200217153875
poolA	p55_oBC	oBC_CRE_minP_GFP_mBC	upstream	GFP	minP	TRUE	TRUE	devCRE	Cited2_chr10_1246	repA1	techrep2	d00	72	320.543627168852	7.24655626429117	0.0226070826248994
poolA	p55_oBC	oBC_CRE_minP_GFP_mBC	upstream	GFP	minP	TRUE	TRUE	devCRE	Cited2_chr10_1246	repA1	techrep2	d04	65	300.854090723317	3.75055597183877	0.0124663618926425
poolA	p55_oBC	oBC_CRE_minP_GFP_mBC	upstream	GFP	minP	TRUE	TRUE	devCRE	Cited2_chr10_1246	repA1	techrep2	d18	57	291.118136549496	2.57950940420668	0.00886069633029584
poolA	p55_oBC	oBC_CRE_minP_GFP_mBC	upstream	GFP	minP	TRUE	TRUE	devCRE	Cited2_chr10_1246	repA1	techrep2	d20	57	229.523411059098	1.9564994438177	0.00852418249968382
poolA	p55_oBC	oBC_CRE_minP_GFP_mBC	upstream	GFP	minP	TRUE	TRUE	devCRE	Cited2_chr10_1246	repA1	techrep2	d22	51	256.784704026196	9.57853095439114	0.0373017972028971
poolA	p55_oBC	oBC_CRE_minP_GFP_mBC	upstream	GFP	minP	TRUE	TRUE	devCRE	Cited2_chr10_1246	repA2	techrep1	d00	76	320.996421093811	8.50011021809583	0.0264803893735989
poolA	p55_oBC	oBC_CRE_minP_GFP_mBC	upstream	GFP	minP	TRUE	TRUE	devCRE	Cited2_chr10_1246	repA2	techrep1	d04	72	323.408437601084	10.6064988911388	0.0327959869254296
poolA	p55_oBC	oBC_CRE_minP_GFP_mBC	upstream	GFP	minP	TRUE	TRUE	devCRE	Cited2_chr10_1246	repA2	techrep1	d18	37	277.886410767315	5.35402741415008	0.0192669637905871
poolA	p55_oBC	oBC_CRE_minP_GFP_mBC	upstream	GFP	minP	TRUE	TRUE	devCRE	Cited2_chr10_1246	repA2	techrep1	d20	56	241.205850282434	2.24227054372387	0.00929608689465173
poolA	p55_oBC	oBC_CRE_minP_GFP_mBC	upstream	GFP	minP	TRUE	TRUE	devCRE	Cited2_chr10_1246	repA2	techrep1	d22	55	297.386928170961	9.34906400649889	0.0314373737406653
poolA	p55_oBC	oBC_CRE_minP_GFP_mBC	upstream	GFP	minP	TRUE	TRUE	devCRE	Cited2_chr10_1246	repA2	techrep2	d00	71	315.387737754292	10.2599485658474	0.0325312221676815
poolA	p55_oBC	oBC_CRE_minP_GFP_mBC	upstream	GFP	minP	TRUE	TRUE	devCRE	Cited2_chr10_1246	repA2	techrep2	d04	68	292.735856773196	7.06673161778216	0.0241403007328114
poolA	p55_oBC	oBC_CRE_minP_GFP_mBC	upstream	GFP	minP	TRUE	TRUE	devCRE	Cited2_chr10_1246	repA2	techrep2	d18	48	281.612853103182	5.4802769181265	0.019460322416884
poolA	p55_oBC	oBC_CRE_minP_GFP_mBC	upstream	GFP	minP	TRUE	TRUE	devCRE	Cited2_chr10_1246	repA2	techrep2	d20	51	219.261607685906	5.05600366728799	0.0230592292040965
poolA	p55_oBC	oBC_CRE_minP_GFP_mBC	upstream	GFP	minP	TRUE	TRUE	devCRE	Cited2_chr10_1246	repA2	techrep2	d22	52	290.584013815464	5.56975413577694	0.0191674485552189
poolA	p55_oBC	oBC_CRE_minP_GFP_mBC	upstream	GFP	minP	TRUE	TRUE	devCRE	Cited2_chr10_1246	repA3	techrep1	d00	76	316.100579483714	4.07287634673359	0.0128847481184179
poolA	p55_oBC	oBC_CRE_minP_GFP_mBC	upstream	GFP	minP	TRUE	TRUE	devCRE	Cited2_chr10_1246	repA3	techrep1	d04	74	325.821914974806	7.11924392948201	0.0218501076885283
poolA	p55_oBC	oBC_CRE_minP_GFP_mBC	upstream	GFP	minP	TRUE	TRUE	devCRE	Cited2_chr10_1246	repA3	techrep1	d18	63	315.990985618244	6.02824620120814	0.0190772726931236
poolA	p55_oBC	oBC_CRE_minP_GFP_mBC	upstream	GFP	minP	TRUE	TRUE	devCRE	Cited2_chr10_1246	repA3	techrep1	d20	61	391.34748283788	7.37926042195563	0.0188560313929822
poolA	p55_oBC	oBC_CRE_minP_GFP_mBC	upstream	GFP	minP	TRUE	TRUE	devCRE	Cited2_chr10_1246	repA3	techrep1	d22	61	305.43360986037	2.72889946709555	0.00893450942855659
poolA	p55_oBC	oBC_CRE_minP_GFP_mBC	upstream	GFP	minP	TRUE	TRUE	devCRE	Cited2_chr10_1246	repA3	techrep2	d00	70	332.174356993203	4.20188644945576	0.0126496412531378
poolA	p55_oBC	oBC_CRE_minP_GFP_mBC	upstream	GFP	minP	TRUE	TRUE	devCRE	Cited2_chr10_1246	repA3	techrep2	d04	74	297.137732683592	9.31709110960405	0.0313561358413049
poolA	p55_oBC	oBC_CRE_minP_GFP_mBC	upstream	GFP	minP	TRUE	TRUE	devCRE	Cited2_chr10_1246	repA3	techrep2	d18	61	336.681783511768	3.33259133329716	0.00989834168791813
poolA	p55_oBC	oBC_CRE_minP_GFP_mBC	upstream	GFP	minP	TRUE	TRUE	devCRE	Cited2_chr10_1246	repA3	techrep2	d20	60	395.950858428825	8.49935771643698	0.0214656883184023
poolA	p55_oBC	oBC_CRE_minP_GFP_mBC	upstream	GFP	minP	TRUE	TRUE	devCRE	Cited2_chr10_1246	repA3	techrep2	d22	54	309.054872425519	4.5403419474141	0.014691054413026
poolA	p55_oBC	oBC_CRE_minP_GFP_mBC	upstream	GFP	minP	TRUE	TRUE	devCRE	Cited2_chr10_1248	repA1	techrep1	d00	129	549.623964758302	10.5412038948585	0.0191789379116576
poolA	p55_oBC	oBC_CRE_minP_GFP_mBC	upstream	GFP	minP	TRUE	TRUE	devCRE	Cited2_chr10_1248	repA1	techrep1	d04	112	458.929980798556	8.72086733389737	0.0190026097635258
poolA	p55_oBC	oBC_CRE_minP_GFP_mBC	upstream	GFP	minP	TRUE	TRUE	devCRE	Cited2_chr10_1248	repA1	techrep1	d18	107	512.737264376086	7.94750117387194	0.0155001434965775
poolA	p55_oBC	oBC_CRE_minP_GFP_mBC	upstream	GFP	minP	TRUE	TRUE	devCRE	Cited2_chr10_1248	repA1	techrep1	d20	96	528.696987363292	7.92158517890425	0.0149832236011229
poolA	p55_oBC	oBC_CRE_minP_GFP_mBC	upstream	GFP	minP	TRUE	TRUE	devCRE	Cited2_chr10_1248	repA1	techrep1	d22	95	500.192189483293	14.0475650552772	0.0280843350828579
poolA	p55_oBC	oBC_CRE_minP_GFP_mBC	upstream	GFP	minP	TRUE	TRUE	devCRE	Cited2_chr10_1248	repA1	techrep2	d00	126	578.785060906763	11.6451982278072	0.0201200739520869
poolA	p55_oBC	oBC_CRE_minP_GFP_mBC	upstream	GFP	minP	TRUE	TRUE	devCRE	Cited2_chr10_1248	repA1	techrep2	d04	119	478.590447359347	6.6676550610467	0.0139318598978227
poolA	p55_oBC	oBC_CRE_minP_GFP_mBC	upstream	GFP	minP	TRUE	TRUE	devCRE	Cited2_chr10_1248	repA1	techrep2	d18	94	445.551523493712	5.80695245022831	0.0130331783060557
poolA	p55_oBC	oBC_CRE_minP_GFP_mBC	upstream	GFP	minP	TRUE	TRUE	devCRE	Cited2_chr10_1248	repA1	techrep2	d20	98	526.404767030643	5.02010408366665	0.00953658552901065
poolA	p55_oBC	oBC_CRE_minP_GFP_mBC	upstream	GFP	minP	TRUE	TRUE	devCRE	Cited2_chr10_1248	repA1	techrep2	d22	91	522.492889793635	10.2627117368477	0.019641820850234
poolA	p55_oBC	oBC_CRE_minP_GFP_mBC	upstream	GFP	minP	TRUE	TRUE	devCRE	Cited2_chr10_1248	repA2	techrep1	d00	131	569.46829883874	16.7168834289218	0.029355248506389
poolA	p55_oBC	oBC_CRE_minP_GFP_mBC	upstream	GFP	minP	TRUE	TRUE	devCRE	Cited2_chr10_1248	repA2	techrep1	d04	124	535.70945831522	8.47228895830787	0.0158150819008363
poolA	p55_oBC	oBC_CRE_minP_GFP_mBC	upstream	GFP	minP	TRUE	TRUE	devCRE	Cited2_chr10_1248	repA2	techrep1	d18	76	394.850293425119	5.35402741415008	0.0135596389398795
poolA	p55_oBC	oBC_CRE_minP_GFP_mBC	upstream	GFP	minP	TRUE	TRUE	devCRE	Cited2_chr10_1248	repA2	techrep1	d20	104	517.25975179794	8.63994154462406	0.0167032936828983
poolA	p55_oBC	oBC_CRE_minP_GFP_mBC	upstream	GFP	minP	TRUE	TRUE	devCRE	Cited2_chr10_1248	repA2	techrep1	d22	107	566.601295230993	9.88273150792694	0.0174421265731451
poolA	p55_oBC	oBC_CRE_minP_GFP_mBC	upstream	GFP	minP	TRUE	TRUE	devCRE	Cited2_chr10_1248	repA2	techrep2	d00	125	555.900749941742	9.85671914622891	0.0177310772602158
poolA	p55_oBC	oBC_CRE_minP_GFP_mBC	upstream	GFP	minP	TRUE	TRUE	devCRE	Cited2_chr10_1248	repA2	techrep2	d04	126	541.821539268412	12.7201169120079	0.023476580368479
poolA	p55_oBC	oBC_CRE_minP_GFP_mBC	upstream	GFP	minP	TRUE	TRUE	devCRE	Cited2_chr10_1248	repA2	techrep2	d18	91	389.942283738686	7.42336484862251	0.0190370861488752
poolA	p55_oBC	oBC_CRE_minP_GFP_mBC	upstream	GFP	minP	TRUE	TRUE	devCRE	Cited2_chr10_1248	repA2	techrep2	d20	94	505.492424590137	4.90279143494593	0.00969904037418803
poolA	p55_oBC	oBC_CRE_minP_GFP_mBC	upstream	GFP	minP	TRUE	TRUE	devCRE	Cited2_chr10_1248	repA2	techrep2	d22	95	565.485286956379	5.38662669426382	0.00952567081498506
poolA	p55_oBC	oBC_CRE_minP_GFP_mBC	upstream	GFP	minP	TRUE	TRUE	devCRE	Cited2_chr10_1248	repA3	techrep1	d00	129	538.528005867681	15.7361131578343	0.0292206031745372
poolA	p55_oBC	oBC_CRE_minP_GFP_mBC	upstream	GFP	minP	TRUE	TRUE	devCRE	Cited2_chr10_1248	repA3	techrep1	d04	128	501.424483801015	23.094963560712	0.0460587073563743
poolA	p55_oBC	oBC_CRE_minP_GFP_mBC	upstream	GFP	minP	TRUE	TRUE	devCRE	Cited2_chr10_1248	repA3	techrep1	d18	109	547.198511448293	6.98581385668552	0.0127665074201241
poolA	p55_oBC	oBC_CRE_minP_GFP_mBC	upstream	GFP	minP	TRUE	TRUE	devCRE	Cited2_chr10_1248	repA3	techrep1	d20	100	479.910365304042	10.9522507101348	0.0228214506331742
poolA	p55_oBC	oBC_CRE_minP_GFP_mBC	upstream	GFP	minP	TRUE	TRUE	devCRE	Cited2_chr10_1248	repA3	techrep1	d22	102	686.636764720551	9.17902548023049	0.0133680949693484
poolA	p55_oBC	oBC_CRE_minP_GFP_mBC	upstream	GFP	minP	TRUE	TRUE	devCRE	Cited2_chr10_1248	repA3	techrep2	d00	121	535.499490882321	15.3399568522209	0.0286460717767367
poolA	p55_oBC	oBC_CRE_minP_GFP_mBC	upstream	GFP	minP	TRUE	TRUE	devCRE	Cited2_chr10_1248	repA3	techrep2	d04	123	507.247242764058	16.2327406848962	0.0320016341467758
poolA	p55_oBC	oBC_CRE_minP_GFP_mBC	upstream	GFP	minP	TRUE	TRUE	devCRE	Cited2_chr10_1248	repA3	techrep2	d18	100	567.136114091095	4.48831691747265	0.00791400301612908
poolA	p55_oBC	oBC_CRE_minP_GFP_mBC	upstream	GFP	minP	TRUE	TRUE	devCRE	Cited2_chr10_1248	repA3	techrep2	d20	102	479.445166697632	10.5489119833303	0.0220023325211308
poolA	p55_oBC	oBC_CRE_minP_GFP_mBC	upstream	GFP	minP	TRUE	TRUE	devCRE	Cited2_chr10_1248	repA3	techrep2	d22	93	669.796375801933	9.55534592548117	0.0142660460263625
poolA	p55_oBC	oBC_CRE_minP_GFP_mBC	upstream	GFP	minP	TRUE	TRUE	devCRE	Cited2_chr10_1253	repA1	techrep1	d00	78	377.755988374877	23.4024520848108	0.0619512404965151
poolA	p55_oBC	oBC_CRE_minP_GFP_mBC	upstream	GFP	minP	TRUE	TRUE	devCRE	Cited2_chr10_1253	repA1	techrep1	d04	61	272.367658245252	13.9357846378511	0.0511653429325398
poolA	p55_oBC	oBC_CRE_minP_GFP_mBC	upstream	GFP	minP	TRUE	TRUE	devCRE	Cited2_chr10_1253	repA1	techrep1	d18	64	311.772044749536	14.1347189568045	0.0453367105705699
poolA	p55_oBC	oBC_CRE_minP_GFP_mBC	upstream	GFP	minP	TRUE	TRUE	devCRE	Cited2_chr10_1253	repA1	techrep1	d20	63	422.005771719631	19.3413423728126	0.0458319380182849
poolA	p55_oBC	oBC_CRE_minP_GFP_mBC	upstream	GFP	minP	TRUE	TRUE	devCRE	Cited2_chr10_1253	repA1	techrep1	d22	54	319.763511820996	19.4157417014009	0.0607190657584155
poolA	p55_oBC	oBC_CRE_minP_GFP_mBC	upstream	GFP	minP	TRUE	TRUE	devCRE	Cited2_chr10_1253	repA1	techrep2	d00	78	359.488288229865	25.2627097757164	0.0702740829196719
poolA	p55_oBC	oBC_CRE_minP_GFP_mBC	upstream	GFP	minP	TRUE	TRUE	devCRE	Cited2_chr10_1253	repA1	techrep2	d04	68	289.449506416421	16.8294178223535	0.058142845122498
poolA	p55_oBC	oBC_CRE_minP_GFP_mBC	upstream	GFP	minP	TRUE	TRUE	devCRE	Cited2_chr10_1253	repA1	techrep2	d18	58	304.551527174093	11.8339578354126	0.038856997189339
poolA	p55_oBC	oBC_CRE_minP_GFP_mBC	upstream	GFP	minP	TRUE	TRUE	devCRE	Cited2_chr10_1253	repA1	techrep2	d20	59	409.343185083183	23.2097635633535	0.0567000121392934
poolA	p55_oBC	oBC_CRE_minP_GFP_mBC	upstream	GFP	minP	TRUE	TRUE	devCRE	Cited2_chr10_1253	repA1	techrep2	d22	58	327.921744989414	30.0150109263671	0.0915310173387131
poolA	p55_oBC	oBC_CRE_minP_GFP_mBC	upstream	GFP	minP	TRUE	TRUE	devCRE	Cited2_chr10_1253	repA2	techrep1	d00	77	370.320458549101	24.366982625208	0.065799720384547
poolA	p55_oBC	oBC_CRE_minP_GFP_mBC	upstream	GFP	minP	TRUE	TRUE	devCRE	Cited2_chr10_1253	repA2	techrep1	d04	74	358.001912227098	22.9962128868356	0.0642348884221825
poolA	p55_oBC	oBC_CRE_minP_GFP_mBC	upstream	GFP	minP	TRUE	TRUE	devCRE	Cited2_chr10_1253	repA2	techrep1	d18	45	319.222391522062	15.8173267035177	0.0495495526742349
poolA	p55_oBC	oBC_CRE_minP_GFP_mBC	upstream	GFP	minP	TRUE	TRUE	devCRE	Cited2_chr10_1253	repA2	techrep1	d20	62	628.713093189803	24.0231517519333	0.0382100389066987
poolA	p55_oBC	oBC_CRE_minP_GFP_mBC	upstream	GFP	minP	TRUE	TRUE	devCRE	Cited2_chr10_1253	repA2	techrep1	d22	64	360.777973420563	23.7333797162865	0.0657838933216143
poolA	p55_oBC	oBC_CRE_minP_GFP_mBC	upstream	GFP	minP	TRUE	TRUE	devCRE	Cited2_chr10_1253	repA2	techrep2	d00	76	382.887055268432	25.5378632425022	0.0666981630512377
poolA	p55_oBC	oBC_CRE_minP_GFP_mBC	upstream	GFP	minP	TRUE	TRUE	devCRE	Cited2_chr10_1253	repA2	techrep2	d04	73	373.046007234977	23.4803935886842	0.0629423533111137
poolA	p55_oBC	oBC_CRE_minP_GFP_mBC	upstream	GFP	minP	TRUE	TRUE	devCRE	Cited2_chr10_1253	repA2	techrep2	d18	57	369.098784286883	14.3262069030787	0.0388140181245993
poolA	p55_oBC	oBC_CRE_minP_GFP_mBC	upstream	GFP	minP	TRUE	TRUE	devCRE	Cited2_chr10_1253	repA2	techrep2	d20	59	613.607280954113	28.4116763655117	0.0463027041030766
poolA	p55_oBC	oBC_CRE_minP_GFP_mBC	upstream	GFP	minP	TRUE	TRUE	devCRE	Cited2_chr10_1253	repA2	techrep2	d22	56	379.842847491185	21.6179711444751	0.0569129346182483
poolA	p55_oBC	oBC_CRE_minP_GFP_mBC	upstream	GFP	minP	TRUE	TRUE	devCRE	Cited2_chr10_1253	repA3	techrep1	d00	74	338.598902824073	24.5631469856642	0.0725434925535673
poolA	p55_oBC	oBC_CRE_minP_GFP_mBC	upstream	GFP	minP	TRUE	TRUE	devCRE	Cited2_chr10_1253	repA3	techrep1	d04	75	274.562535206149	28.4088489817608	0.103469502714311
poolA	p55_oBC	oBC_CRE_minP_GFP_mBC	upstream	GFP	minP	TRUE	TRUE	devCRE	Cited2_chr10_1253	repA3	techrep1	d18	62	335.548573681766	15.8237203139118	0.0471577635997315
poolA	p55_oBC	oBC_CRE_minP_GFP_mBC	upstream	GFP	minP	TRUE	TRUE	devCRE	Cited2_chr10_1253	repA3	techrep1	d20	58	294.97102579058	26.7652916724094	0.0907387144234699
poolA	p55_oBC	oBC_CRE_minP_GFP_mBC	upstream	GFP	minP	TRUE	TRUE	devCRE	Cited2_chr10_1253	repA3	techrep1	d22	62	293.717598761533	17.8916572333574	0.0609144883003196
poolA	p55_oBC	oBC_CRE_minP_GFP_mBC	upstream	GFP	minP	TRUE	TRUE	devCRE	Cited2_chr10_1253	repA3	techrep2	d00	71	326.524774686225	23.2589605519064	0.0712318401391049
poolA	p55_oBC	oBC_CRE_minP_GFP_mBC	upstream	GFP	minP	TRUE	TRUE	devCRE	Cited2_chr10_1253	repA3	techrep2	d04	66	282.348130555843	23.5751272575747	0.0834966649545852
poolA	p55_oBC	oBC_CRE_minP_GFP_mBC	upstream	GFP	minP	TRUE	TRUE	devCRE	Cited2_chr10_1253	repA3	techrep2	d18	60	322.286462149401	18.677465401934	0.0579529939835815
poolA	p55_oBC	oBC_CRE_minP_GFP_mBC	upstream	GFP	minP	TRUE	TRUE	devCRE	Cited2_chr10_1253	repA3	techrep2	d20	60	298.69870240363	30.6152168617189	0.10249531255194
poolA	p55_oBC	oBC_CRE_minP_GFP_mBC	upstream	GFP	minP	TRUE	TRUE	devCRE	Cited2_chr10_1253	repA3	techrep2	d22	55	281.486397436711	19.0530226322849	0.0676871877496983
poolA	p55_oBC	oBC_CRE_minP_GFP_mBC	upstream	GFP	minP	TRUE	TRUE	devCRE	Cited2_chr10_1254	repA1	techrep1	d00	136	749.499445882601	432.881087935494	0.577560250796102
poolA	p55_oBC	oBC_CRE_minP_GFP_mBC	upstream	GFP	minP	TRUE	TRUE	devCRE	Cited2_chr10_1254	repA1	techrep1	d04	122	625.159962430405	186.299436737589	0.298002827969535
poolA	p55_oBC	oBC_CRE_minP_GFP_mBC	upstream	GFP	minP	TRUE	TRUE	devCRE	Cited2_chr10_1254	repA1	techrep1	d18	124	583.770718685211	215.102853841089	0.368471468259922
poolA	p55_oBC	oBC_CRE_minP_GFP_mBC	upstream	GFP	minP	TRUE	TRUE	devCRE	Cited2_chr10_1254	repA1	techrep1	d20	117	713.387719166049	296.406705590168	0.415491741204443
poolA	p55_oBC	oBC_CRE_minP_GFP_mBC	upstream	GFP	minP	TRUE	TRUE	devCRE	Cited2_chr10_1254	repA1	techrep1	d22	108	803.34477951067	355.925162600565	0.443054055591629
poolA	p55_oBC	oBC_CRE_minP_GFP_mBC	upstream	GFP	minP	TRUE	TRUE	devCRE	Cited2_chr10_1254	repA1	techrep2	d00	134	765.158945865416	392.210276312546	0.512586670301483
poolA	p55_oBC	oBC_CRE_minP_GFP_mBC	upstream	GFP	minP	TRUE	TRUE	devCRE	Cited2_chr10_1254	repA1	techrep2	d04	125	615.18106877562	220.89812993112	0.359078231017037
poolA	p55_oBC	oBC_CRE_minP_GFP_mBC	upstream	GFP	minP	TRUE	TRUE	devCRE	Cited2_chr10_1254	repA1	techrep2	d18	110	554.338985171745	204.606441438413	0.369099859312658
poolA	p55_oBC	oBC_CRE_minP_GFP_mBC	upstream	GFP	minP	TRUE	TRUE	devCRE	Cited2_chr10_1254	repA1	techrep2	d20	119	736.045562698906	243.184465815169	0.330393223108999
poolA	p55_oBC	oBC_CRE_minP_GFP_mBC	upstream	GFP	minP	TRUE	TRUE	devCRE	Cited2_chr10_1254	repA1	techrep2	d22	108	790.804753025154	308.866572432167	0.390572478542428
poolA	p55_oBC	oBC_CRE_minP_GFP_mBC	upstream	GFP	minP	TRUE	TRUE	devCRE	Cited2_chr10_1254	repA2	techrep1	d00	136	769.818268337283	374.34485400494	0.486276916776061
poolA	p55_oBC	oBC_CRE_minP_GFP_mBC	upstream	GFP	minP	TRUE	TRUE	devCRE	Cited2_chr10_1254	repA2	techrep1	d04	131	749.323309625736	192.603368985532	0.257036404061328
poolA	p55_oBC	oBC_CRE_minP_GFP_mBC	upstream	GFP	minP	TRUE	TRUE	devCRE	Cited2_chr10_1254	repA2	techrep1	d18	92	654.662366734399	298.50232556005	0.455963777250625
poolA	p55_oBC	oBC_CRE_minP_GFP_mBC	upstream	GFP	minP	TRUE	TRUE	devCRE	Cited2_chr10_1254	repA2	techrep1	d20	121	618.477381194564	211.637425264506	0.342191051281029
poolA	p55_oBC	oBC_CRE_minP_GFP_mBC	upstream	GFP	minP	TRUE	TRUE	devCRE	Cited2_chr10_1254	repA2	techrep1	d22	118	872.70101368626	211.609047047732	0.242475995477422
poolA	p55_oBC	oBC_CRE_minP_GFP_mBC	upstream	GFP	minP	TRUE	TRUE	devCRE	Cited2_chr10_1254	repA2	techrep2	d00	136	782.105991737197	417.073629692022	0.533269958417819
poolA	p55_oBC	oBC_CRE_minP_GFP_mBC	upstream	GFP	minP	TRUE	TRUE	devCRE	Cited2_chr10_1254	repA2	techrep2	d04	133	778.558683666948	205.877447798054	0.264434078146027
poolA	p55_oBC	oBC_CRE_minP_GFP_mBC	upstream	GFP	minP	TRUE	TRUE	devCRE	Cited2_chr10_1254	repA2	techrep2	d18	108	633.288684286847	289.168157254668	0.45661349149212
poolA	p55_oBC	oBC_CRE_minP_GFP_mBC	upstream	GFP	minP	TRUE	TRUE	devCRE	Cited2_chr10_1254	repA2	techrep2	d20	114	624.93230035588	201.149275597244	0.321873706132161
poolA	p55_oBC	oBC_CRE_minP_GFP_mBC	upstream	GFP	minP	TRUE	TRUE	devCRE	Cited2_chr10_1254	repA2	techrep2	d22	107	852.536677580481	216.537033281849	0.253991457465955
poolA	p55_oBC	oBC_CRE_minP_GFP_mBC	upstream	GFP	minP	TRUE	TRUE	devCRE	Cited2_chr10_1254	repA3	techrep1	d00	134	763.395066224916	334.479416053205	0.438147206933426
poolA	p55_oBC	oBC_CRE_minP_GFP_mBC	upstream	GFP	minP	TRUE	TRUE	devCRE	Cited2_chr10_1254	repA3	techrep1	d04	132	688.983128498143	241.282190592493	0.350200433961922
poolA	p55_oBC	oBC_CRE_minP_GFP_mBC	upstream	GFP	minP	TRUE	TRUE	devCRE	Cited2_chr10_1254	repA3	techrep1	d18	119	745.328279816288	231.370154933424	0.310427178464842
poolA	p55_oBC	oBC_CRE_minP_GFP_mBC	upstream	GFP	minP	TRUE	TRUE	devCRE	Cited2_chr10_1254	repA3	techrep1	d20	117	712.255310673184	249.93317008505	0.350903905298827
poolA	p55_oBC	oBC_CRE_minP_GFP_mBC	upstream	GFP	minP	TRUE	TRUE	devCRE	Cited2_chr10_1254	repA3	techrep1	d22	121	661.161439296357	195.786132675619	0.296124548467292
poolA	p55_oBC	oBC_CRE_minP_GFP_mBC	upstream	GFP	minP	TRUE	TRUE	devCRE	Cited2_chr10_1254	repA3	techrep2	d00	131	749.573930895608	349.531873989891	0.466307404223973
poolA	p55_oBC	oBC_CRE_minP_GFP_mBC	upstream	GFP	minP	TRUE	TRUE	devCRE	Cited2_chr10_1254	repA3	techrep2	d04	127	674.518084464657	241.164975268081	0.357536707795589
poolA	p55_oBC	oBC_CRE_minP_GFP_mBC	upstream	GFP	minP	TRUE	TRUE	devCRE	Cited2_chr10_1254	repA3	techrep2	d18	114	766.20548029357	237.545401216225	0.310028324419202
poolA	p55_oBC	oBC_CRE_minP_GFP_mBC	upstream	GFP	minP	TRUE	TRUE	devCRE	Cited2_chr10_1254	repA3	techrep2	d20	113	675.882882485821	240.588905259354	0.355962418184782
poolA	p55_oBC	oBC_CRE_minP_GFP_mBC	upstream	GFP	minP	TRUE	TRUE	devCRE	Cited2_chr10_1254	repA3	techrep2	d22	115	645.277812446621	166.007500103694	0.25726516068213
poolA	p55_oBC	oBC_CRE_minP_GFP_mBC	upstream	GFP	minP	TRUE	TRUE	devCRE	Cited2_chr10_1267	repA1	techrep1	d00	186	964.693605426402	23.3534801735687	0.0242081838650172
poolA	p55_oBC	oBC_CRE_minP_GFP_mBC	upstream	GFP	minP	TRUE	TRUE	devCRE	Cited2_chr10_1267	repA1	techrep1	d04	159	764.121433755416	11.3099894271402	0.014801298494606
poolA	p55_oBC	oBC_CRE_minP_GFP_mBC	upstream	GFP	minP	TRUE	TRUE	devCRE	Cited2_chr10_1267	repA1	techrep1	d18	152	755.945107555856	14.0570902494567	0.0185953849147943
poolA	p55_oBC	oBC_CRE_minP_GFP_mBC	upstream	GFP	minP	TRUE	TRUE	devCRE	Cited2_chr10_1267	repA1	techrep1	d20	151	920.917129686548	17.4274873935893	0.0189240560651979
poolA	p55_oBC	oBC_CRE_minP_GFP_mBC	upstream	GFP	minP	TRUE	TRUE	devCRE	Cited2_chr10_1267	repA1	techrep1	d22	149	750.983854776486	16.0543600631739	0.0213777699228329
poolA	p55_oBC	oBC_CRE_minP_GFP_mBC	upstream	GFP	minP	TRUE	TRUE	devCRE	Cited2_chr10_1267	repA1	techrep2	d00	189	967.235762848669	23.2903964556144	0.0240793375826183
poolA	p55_oBC	oBC_CRE_minP_GFP_mBC	upstream	GFP	minP	TRUE	TRUE	devCRE	Cited2_chr10_1267	repA1	techrep2	d04	173	760.584699074304	14.8259157006447	0.0194927872184244
poolA	p55_oBC	oBC_CRE_minP_GFP_mBC	upstream	GFP	minP	TRUE	TRUE	devCRE	Cited2_chr10_1267	repA1	techrep2	d18	152	702.005071565009	14.9758247400625	0.021332929556586
poolA	p55_oBC	oBC_CRE_minP_GFP_mBC	upstream	GFP	minP	TRUE	TRUE	devCRE	Cited2_chr10_1267	repA1	techrep2	d20	149	915.230888055982	10.2558438587218	0.0112057449028037
poolA	p55_oBC	oBC_CRE_minP_GFP_mBC	upstream	GFP	minP	TRUE	TRUE	devCRE	Cited2_chr10_1267	repA1	techrep2	d22	138	758.755292025632	27.3672312982604	0.0360685870476089
poolA	p55_oBC	oBC_CRE_minP_GFP_mBC	upstream	GFP	minP	TRUE	TRUE	devCRE	Cited2_chr10_1267	repA2	techrep1	d00	189	1012.25745610355	31.5184086886993	0.0311367513261125
poolA	p55_oBC	oBC_CRE_minP_GFP_mBC	upstream	GFP	minP	TRUE	TRUE	devCRE	Cited2_chr10_1267	repA2	techrep1	d04	190	944.218837829532	22.5927705554876	0.023927472795842
poolA	p55_oBC	oBC_CRE_minP_GFP_mBC	upstream	GFP	minP	TRUE	TRUE	devCRE	Cited2_chr10_1267	repA2	techrep1	d18	111	827.415897757854	16.0620822424502	0.0194123442466788
poolA	p55_oBC	oBC_CRE_minP_GFP_mBC	upstream	GFP	minP	TRUE	TRUE	devCRE	Cited2_chr10_1267	repA2	techrep1	d20	150	769.527198440966	16.0538342414872	0.020861945197014
poolA	p55_oBC	oBC_CRE_minP_GFP_mBC	upstream	GFP	minP	TRUE	TRUE	devCRE	Cited2_chr10_1267	repA2	techrep1	d22	170	1052.94529739597	30.9428323513193	0.0293869324720322
poolA	p55_oBC	oBC_CRE_minP_GFP_mBC	upstream	GFP	minP	TRUE	TRUE	devCRE	Cited2_chr10_1267	repA2	techrep2	d00	189	1011.29093313463	28.2260593732919	0.0279109190525436
poolA	p55_oBC	oBC_CRE_minP_GFP_mBC	upstream	GFP	minP	TRUE	TRUE	devCRE	Cited2_chr10_1267	repA2	techrep2	d04	180	943.786345122967	27.7958110299432	0.0294513807850458
poolA	p55_oBC	oBC_CRE_minP_GFP_mBC	upstream	GFP	minP	TRUE	TRUE	devCRE	Cited2_chr10_1267	repA2	techrep2	d18	134	857.683802512209	15.4796380946973	0.0180481875131097
poolA	p55_oBC	oBC_CRE_minP_GFP_mBC	upstream	GFP	minP	TRUE	TRUE	devCRE	Cited2_chr10_1267	repA2	techrep2	d20	136	732.401961080016	11.6441296579966	0.015898550627617
poolA	p55_oBC	oBC_CRE_minP_GFP_mBC	upstream	GFP	minP	TRUE	TRUE	devCRE	Cited2_chr10_1267	repA2	techrep2	d22	153	1005.15149413019	16.0616165775893	0.0159792993109842
poolA	p55_oBC	oBC_CRE_minP_GFP_mBC	upstream	GFP	minP	TRUE	TRUE	devCRE	Cited2_chr10_1267	repA3	techrep1	d00	192	1018.56759261818	19.1499240593692	0.0188008377629071
poolA	p55_oBC	oBC_CRE_minP_GFP_mBC	upstream	GFP	minP	TRUE	TRUE	devCRE	Cited2_chr10_1267	repA3	techrep1	d04	183	918.682832853479	35.4031938949361	0.0385369059144948
poolA	p55_oBC	oBC_CRE_minP_GFP_mBC	upstream	GFP	minP	TRUE	TRUE	devCRE	Cited2_chr10_1267	repA3	techrep1	d18	155	934.8421851737	15.8322395991029	0.0169357350900475
poolA	p55_oBC	oBC_CRE_minP_GFP_mBC	upstream	GFP	minP	TRUE	TRUE	devCRE	Cited2_chr10_1267	repA3	techrep1	d20	148	774.810900831225	15.7106834790023	0.0202767971670865
poolA	p55_oBC	oBC_CRE_minP_GFP_mBC	upstream	GFP	minP	TRUE	TRUE	devCRE	Cited2_chr10_1267	repA3	techrep1	d22	154	998.950031743601	16.1253150328373	0.0161422638975162
poolA	p55_oBC	oBC_CRE_minP_GFP_mBC	upstream	GFP	minP	TRUE	TRUE	devCRE	Cited2_chr10_1267	repA3	techrep2	d00	183	1030.87355704882	18.0626331766411	0.0175216766917087
poolA	p55_oBC	oBC_CRE_minP_GFP_mBC	upstream	GFP	minP	TRUE	TRUE	devCRE	Cited2_chr10_1267	repA3	techrep2	d04	172	884.612007400776	20.7427650298235	0.023448432596762
poolA	p55_oBC	oBC_CRE_minP_GFP_mBC	upstream	GFP	minP	TRUE	TRUE	devCRE	Cited2_chr10_1267	repA3	techrep2	d18	151	933.586683958629	15.3811907690638	0.0164753750598112
poolA	p55_oBC	oBC_CRE_minP_GFP_mBC	upstream	GFP	minP	TRUE	TRUE	devCRE	Cited2_chr10_1267	repA3	techrep2	d20	147	793.93252128753	19.7943793671012	0.0249320676963836
poolA	p55_oBC	oBC_CRE_minP_GFP_mBC	upstream	GFP	minP	TRUE	TRUE	devCRE	Cited2_chr10_1267	repA3	techrep2	d22	146	1000.46472815533	20.4282116930551	0.020418722537796
poolA	p55_oBC	oBC_CRE_minP_GFP_mBC	upstream	GFP	minP	TRUE	TRUE	devCRE	Cited2_chr10_1270	repA1	techrep1	d00	56	279.680149489868	5.64707351510279	0.020191184556369
poolA	p55_oBC	oBC_CRE_minP_GFP_mBC	upstream	GFP	minP	TRUE	TRUE	devCRE	Cited2_chr10_1270	repA1	techrep1	d04	49	234.845680151326	2.20038704808176	0.00936950190722652
poolA	p55_oBC	oBC_CRE_minP_GFP_mBC	upstream	GFP	minP	TRUE	TRUE	devCRE	Cited2_chr10_1270	repA1	techrep1	d18	49	223.713442292379	4.51505346519863	0.0201823074149373
poolA	p55_oBC	oBC_CRE_minP_GFP_mBC	upstream	GFP	minP	TRUE	TRUE	devCRE	Cited2_chr10_1270	repA1	techrep1	d20	46	258.849926035796	3.83404722658965	0.0148118536686754
poolA	p55_oBC	oBC_CRE_minP_GFP_mBC	upstream	GFP	minP	TRUE	TRUE	devCRE	Cited2_chr10_1270	repA1	techrep1	d22	42	188.634667613843	3.01019251184511	0.0159577905266455
poolA	p55_oBC	oBC_CRE_minP_GFP_mBC	upstream	GFP	minP	TRUE	TRUE	devCRE	Cited2_chr10_1270	repA1	techrep2	d00	54	266.632543284391	6.4859331901711	0.0243253622017669
poolA	p55_oBC	oBC_CRE_minP_GFP_mBC	upstream	GFP	minP	TRUE	TRUE	devCRE	Cited2_chr10_1270	repA1	techrep2	d04	52	225.142082227576	4.80840509210099	0.0213572027251689
poolA	p55_oBC	oBC_CRE_minP_GFP_mBC	upstream	GFP	minP	TRUE	TRUE	devCRE	Cited2_chr10_1270	repA1	techrep2	d18	46	196.762368840422	2.44503261062244	0.0124263222944089
poolA	p55_oBC	oBC_CRE_minP_GFP_mBC	upstream	GFP	minP	TRUE	TRUE	devCRE	Cited2_chr10_1270	repA1	techrep2	d20	45	267.373690071439	3.82884837392281	0.0143202136788395
poolA	p55_oBC	oBC_CRE_minP_GFP_mBC	upstream	GFP	minP	TRUE	TRUE	devCRE	Cited2_chr10_1270	repA1	techrep2	d22	42	194.199190880782	5.19293213884491	0.0267402357100078
poolA	p55_oBC	oBC_CRE_minP_GFP_mBC	upstream	GFP	minP	TRUE	TRUE	devCRE	Cited2_chr10_1270	repA2	techrep1	d00	59	268.630320726015	9.06678423263555	0.0337519019004673
poolA	p55_oBC	oBC_CRE_minP_GFP_mBC	upstream	GFP	minP	TRUE	TRUE	devCRE	Cited2_chr10_1270	repA2	techrep1	d04	57	230.996039135713	8.02043354719811	0.0347210868948537
poolA	p55_oBC	oBC_CRE_minP_GFP_mBC	upstream	GFP	minP	TRUE	TRUE	devCRE	Cited2_chr10_1270	repA2	techrep1	d18	36	175.26014860993	1.5297221183286	0.00872829408431716
poolA	p55_oBC	oBC_CRE_minP_GFP_mBC	upstream	GFP	minP	TRUE	TRUE	devCRE	Cited2_chr10_1270	repA2	techrep1	d20	48	208.751714366825	2.08181448646656	0.00997268210601773
poolA	p55_oBC	oBC_CRE_minP_GFP_mBC	upstream	GFP	minP	TRUE	TRUE	devCRE	Cited2_chr10_1270	repA2	techrep1	d22	48	207.789334693171	5.43550232935982	0.0261587166511028
poolA	p55_oBC	oBC_CRE_minP_GFP_mBC	upstream	GFP	minP	TRUE	TRUE	devCRE	Cited2_chr10_1270	repA2	techrep2	d00	58	278.085026119065	8.06458839236911	0.0290004409979132
poolA	p55_oBC	oBC_CRE_minP_GFP_mBC	upstream	GFP	minP	TRUE	TRUE	devCRE	Cited2_chr10_1270	repA2	techrep2	d04	58	253.565173550341	8.00896250015311	0.031585419984985
poolA	p55_oBC	oBC_CRE_minP_GFP_mBC	upstream	GFP	minP	TRUE	TRUE	devCRE	Cited2_chr10_1270	repA2	techrep2	d18	42	174.011198286525	1.70648666042039	0.00980676345674323
poolA	p55_oBC	oBC_CRE_minP_GFP_mBC	upstream	GFP	minP	TRUE	TRUE	devCRE	Cited2_chr10_1270	repA2	techrep2	d20	43	214.656064825901	4.59636697026181	0.021412704896038
poolA	p55_oBC	oBC_CRE_minP_GFP_mBC	upstream	GFP	minP	TRUE	TRUE	devCRE	Cited2_chr10_1270	repA2	techrep2	d22	42	203.376528408998	3.83674322584795	0.0188652213500867
poolA	p55_oBC	oBC_CRE_minP_GFP_mBC	upstream	GFP	minP	TRUE	TRUE	devCRE	Cited2_chr10_1270	repA3	techrep1	d00	58	259.191485834424	2.56591209844216	0.009899677414872
poolA	p55_oBC	oBC_CRE_minP_GFP_mBC	upstream	GFP	minP	TRUE	TRUE	devCRE	Cited2_chr10_1270	repA3	techrep1	d04	54	242.10038773641	2.8386140069705	0.0117249461411895
poolA	p55_oBC	oBC_CRE_minP_GFP_mBC	upstream	GFP	minP	TRUE	TRUE	devCRE	Cited2_chr10_1270	repA3	techrep1	d18	50	278.603542607126	4.78443056331047	0.0171728992335795
poolA	p55_oBC	oBC_CRE_minP_GFP_mBC	upstream	GFP	minP	TRUE	TRUE	devCRE	Cited2_chr10_1270	repA3	techrep1	d20	43	284.834887402649	4.52277251668248	0.0158785763848127
poolA	p55_oBC	oBC_CRE_minP_GFP_mBC	upstream	GFP	minP	TRUE	TRUE	devCRE	Cited2_chr10_1270	repA3	techrep1	d22	50	349.977620198519	4.96163539471918	0.0141770076381021
poolA	p55_oBC	oBC_CRE_minP_GFP_mBC	upstream	GFP	minP	TRUE	TRUE	devCRE	Cited2_chr10_1270	repA3	techrep2	d00	55	251.345158994574	3.3203369810002	0.0132102682792147
poolA	p55_oBC	oBC_CRE_minP_GFP_mBC	upstream	GFP	minP	TRUE	TRUE	devCRE	Cited2_chr10_1270	repA3	techrep2	d04	56	231.702900715606	5.43880486865077	0.0234731842020675
poolA	p55_oBC	oBC_CRE_minP_GFP_mBC	upstream	GFP	minP	TRUE	TRUE	devCRE	Cited2_chr10_1270	repA3	techrep2	d18	44	290.672121772818	5.5521826123329	0.0191011872018203
poolA	p55_oBC	oBC_CRE_minP_GFP_mBC	upstream	GFP	minP	TRUE	TRUE	devCRE	Cited2_chr10_1270	repA3	techrep2	d20	41	280.6600942303	3.73054833666985	0.0132920511799184
poolA	p55_oBC	oBC_CRE_minP_GFP_mBC	upstream	GFP	minP	TRUE	TRUE	devCRE	Cited2_chr10_1270	repA3	techrep2	d22	47	338.667980911642	8.20677342717742	0.0242325046645568
poolA	p55_oBC	oBC_CRE_minP_GFP_mBC	upstream	GFP	minP	TRUE	TRUE	devCRE	Col1a1_chr11_15258	repA1	techrep1	d00	158	851.709109790864	33.3621145336696	0.0391707851309253
poolA	p55_oBC	oBC_CRE_minP_GFP_mBC	upstream	GFP	minP	TRUE	TRUE	devCRE	Col1a1_chr11_15258	repA1	techrep1	d04	140	676.720937827241	23.5514760379684	0.0348023457255298
poolA	p55_oBC	oBC_CRE_minP_GFP_mBC	upstream	GFP	minP	TRUE	TRUE	devCRE	Col1a1_chr11_15258	repA1	techrep1	d18	135	789.133804398094	18.320374934068	0.0232158029879886
poolA	p55_oBC	oBC_CRE_minP_GFP_mBC	upstream	GFP	minP	TRUE	TRUE	devCRE	Col1a1_chr11_15258	repA1	techrep1	d20	135	604.021167378547	19.0118044293702	0.0314753943340785
poolA	p55_oBC	oBC_CRE_minP_GFP_mBC	upstream	GFP	minP	TRUE	TRUE	devCRE	Col1a1_chr11_15258	repA1	techrep1	d22	131	758.999615621033	26.0883351026576	0.0343720004144026
poolA	p55_oBC	oBC_CRE_minP_GFP_mBC	upstream	GFP	minP	TRUE	TRUE	devCRE	Col1a1_chr11_15258	repA1	techrep2	d00	156	821.670972620618	23.5852116006222	0.0287039610580377
poolA	p55_oBC	oBC_CRE_minP_GFP_mBC	upstream	GFP	minP	TRUE	TRUE	devCRE	Col1a1_chr11_15258	repA1	techrep2	d04	145	690.565343503546	25.1319306147145	0.0363932694438575
poolA	p55_oBC	oBC_CRE_minP_GFP_mBC	upstream	GFP	minP	TRUE	TRUE	devCRE	Col1a1_chr11_15258	repA1	techrep2	d18	128	775.02383046693	12.53079212944	0.0161682668801172
poolA	p55_oBC	oBC_CRE_minP_GFP_mBC	upstream	GFP	minP	TRUE	TRUE	devCRE	Col1a1_chr11_15258	repA1	techrep2	d20	123	590.633023091804	10.6976340557129	0.018112150248074
poolA	p55_oBC	oBC_CRE_minP_GFP_mBC	upstream	GFP	minP	TRUE	TRUE	devCRE	Col1a1_chr11_15258	repA1	techrep2	d22	120	733.605746926987	28.47560416584	0.0388159502363795
poolA	p55_oBC	oBC_CRE_minP_GFP_mBC	upstream	GFP	minP	TRUE	TRUE	devCRE	Col1a1_chr11_15258	repA2	techrep1	d00	163	815.090630696061	30.0337227706053	0.0368470960645903
poolA	p55_oBC	oBC_CRE_minP_GFP_mBC	upstream	GFP	minP	TRUE	TRUE	devCRE	Col1a1_chr11_15258	repA2	techrep1	d04	154	782.440820859371	26.6271938689676	0.0340309364735372
poolA	p55_oBC	oBC_CRE_minP_GFP_mBC	upstream	GFP	minP	TRUE	TRUE	devCRE	Col1a1_chr11_15258	repA2	techrep1	d18	94	601.901547952407	12.2913172207703	0.0204208101185049
poolA	p55_oBC	oBC_CRE_minP_GFP_mBC	upstream	GFP	minP	TRUE	TRUE	devCRE	Col1a1_chr11_15258	repA2	techrep1	d20	127	904.952531351999	17.477367467411	0.0193130212490812
poolA	p55_oBC	oBC_CRE_minP_GFP_mBC	upstream	GFP	minP	TRUE	TRUE	devCRE	Col1a1_chr11_15258	repA2	techrep1	d22	130	750.023479453217	26.1101766439429	0.0348124790212938
poolA	p55_oBC	oBC_CRE_minP_GFP_mBC	upstream	GFP	minP	TRUE	TRUE	devCRE	Col1a1_chr11_15258	repA2	techrep2	d00	157	787.848211669868	31.3085242699307	0.039739284555297
poolA	p55_oBC	oBC_CRE_minP_GFP_mBC	upstream	GFP	minP	TRUE	TRUE	devCRE	Col1a1_chr11_15258	repA2	techrep2	d04	151	768.840603389678	17.9023867650481	0.0232849132656623
poolA	p55_oBC	oBC_CRE_minP_GFP_mBC	upstream	GFP	minP	TRUE	TRUE	devCRE	Col1a1_chr11_15258	repA2	techrep2	d18	116	663.84071316208	22.299669704627	0.033591898270907
poolA	p55_oBC	oBC_CRE_minP_GFP_mBC	upstream	GFP	minP	TRUE	TRUE	devCRE	Col1a1_chr11_15258	repA2	techrep2	d20	120	917.237398162032	19.1882999785196	0.0209196659632166
poolA	p55_oBC	oBC_CRE_minP_GFP_mBC	upstream	GFP	minP	TRUE	TRUE	devCRE	Col1a1_chr11_15258	repA2	techrep2	d22	116	716.827168642577	23.2259194114195	0.0324010032368072
poolA	p55_oBC	oBC_CRE_minP_GFP_mBC	upstream	GFP	minP	TRUE	TRUE	devCRE	Col1a1_chr11_15258	repA3	techrep1	d00	159	869.991685777656	16.8172766971491	0.019330387832519
poolA	p55_oBC	oBC_CRE_minP_GFP_mBC	upstream	GFP	minP	TRUE	TRUE	devCRE	Col1a1_chr11_15258	repA3	techrep1	d04	155	771.475219317152	34.063368083646	0.044153547943894
poolA	p55_oBC	oBC_CRE_minP_GFP_mBC	upstream	GFP	minP	TRUE	TRUE	devCRE	Col1a1_chr11_15258	repA3	techrep1	d18	137	809.196521661037	26.5665389398635	0.0328307626500054
poolA	p55_oBC	oBC_CRE_minP_GFP_mBC	upstream	GFP	minP	TRUE	TRUE	devCRE	Col1a1_chr11_15258	repA3	techrep1	d20	134	952.64879816812	31.6641684299528	0.0332380290520923
poolA	p55_oBC	oBC_CRE_minP_GFP_mBC	upstream	GFP	minP	TRUE	TRUE	devCRE	Col1a1_chr11_15258	repA3	techrep1	d22	127	905.205853951121	30.1171268459454	0.033271025275066
poolA	p55_oBC	oBC_CRE_minP_GFP_mBC	upstream	GFP	minP	TRUE	TRUE	devCRE	Col1a1_chr11_15258	repA3	techrep2	d00	153	842.383206353059	23.4017350420894	0.0277803912347717
poolA	p55_oBC	oBC_CRE_minP_GFP_mBC	upstream	GFP	minP	TRUE	TRUE	devCRE	Col1a1_chr11_15258	repA3	techrep2	d04	146	787.826232436536	36.3981556594321	0.0462007409259048
poolA	p55_oBC	oBC_CRE_minP_GFP_mBC	upstream	GFP	minP	TRUE	TRUE	devCRE	Col1a1_chr11_15258	repA3	techrep2	d18	132	775.907821431575	23.7425769732466	0.0305997391925251
poolA	p55_oBC	oBC_CRE_minP_GFP_mBC	upstream	GFP	minP	TRUE	TRUE	devCRE	Col1a1_chr11_15258	repA3	techrep2	d20	127	950.445693391874	30.3298074407809	0.0319111419533528
poolA	p55_oBC	oBC_CRE_minP_GFP_mBC	upstream	GFP	minP	TRUE	TRUE	devCRE	Col1a1_chr11_15258	repA3	techrep2	d22	123	886.220831492808	27.2642321532067	0.0307646031150961
poolA	p55_oBC	oBC_CRE_minP_GFP_mBC	upstream	GFP	minP	TRUE	TRUE	devCRE	Col1a1_chr11_15259	repA1	techrep1	d00	161	927.590005217694	54.05274703345	0.0582722395987486
poolA	p55_oBC	oBC_CRE_minP_GFP_mBC	upstream	GFP	minP	TRUE	TRUE	devCRE	Col1a1_chr11_15259	repA1	techrep1	d04	143	702.870455132547	33.7979450585358	0.0480855964448843
poolA	p55_oBC	oBC_CRE_minP_GFP_mBC	upstream	GFP	minP	TRUE	TRUE	devCRE	Col1a1_chr11_15259	repA1	techrep1	d18	142	798.759753263023	24.5852214243483	0.0307792441017652
poolA	p55_oBC	oBC_CRE_minP_GFP_mBC	upstream	GFP	minP	TRUE	TRUE	devCRE	Col1a1_chr11_15259	repA1	techrep1	d20	130	828.580852326731	31.8194233466226	0.0384023155462387
poolA	p55_oBC	oBC_CRE_minP_GFP_mBC	upstream	GFP	minP	TRUE	TRUE	devCRE	Col1a1_chr11_15259	repA1	techrep1	d22	128	766.356109178729	26.0883351026576	0.0340420527613662
poolA	p55_oBC	oBC_CRE_minP_GFP_mBC	upstream	GFP	minP	TRUE	TRUE	devCRE	Col1a1_chr11_15259	repA1	techrep2	d00	158	895.664670603208	43.2965521958422	0.0483401362327745
poolA	p55_oBC	oBC_CRE_minP_GFP_mBC	upstream	GFP	minP	TRUE	TRUE	devCRE	Col1a1_chr11_15259	repA1	techrep2	d04	151	713.578312947742	30.453232249973	0.0426767906162574
poolA	p55_oBC	oBC_CRE_minP_GFP_mBC	upstream	GFP	minP	TRUE	TRUE	devCRE	Col1a1_chr11_15259	repA1	techrep2	d18	133	744.53187393959	18.7778504495804	0.0252210161940011
poolA	p55_oBC	oBC_CRE_minP_GFP_mBC	upstream	GFP	minP	TRUE	TRUE	devCRE	Col1a1_chr11_15259	repA1	techrep2	d20	124	843.209358582069	19.7227766513881	0.0233901301623996
poolA	p55_oBC	oBC_CRE_minP_GFP_mBC	upstream	GFP	minP	TRUE	TRUE	devCRE	Col1a1_chr11_15259	repA1	techrep2	d22	126	772.486875401066	38.6562142087928	0.0500412569323239
poolA	p55_oBC	oBC_CRE_minP_GFP_mBC	upstream	GFP	minP	TRUE	TRUE	devCRE	Col1a1_chr11_15259	repA2	techrep1	d00	160	949.667379077632	67.6665440761882	0.0712528887134247
poolA	p55_oBC	oBC_CRE_minP_GFP_mBC	upstream	GFP	minP	TRUE	TRUE	devCRE	Col1a1_chr11_15259	repA2	techrep1	d04	152	904.995499088476	50.4302914184992	0.0557243560540282
poolA	p55_oBC	oBC_CRE_minP_GFP_mBC	upstream	GFP	minP	TRUE	TRUE	devCRE	Col1a1_chr11_15259	repA2	techrep1	d18	117	708.699703731727	32.6442700051322	0.0460622035443795
poolA	p55_oBC	oBC_CRE_minP_GFP_mBC	upstream	GFP	minP	TRUE	TRUE	devCRE	Col1a1_chr11_15259	repA2	techrep1	d20	136	777.907543969312	20.6947171283138	0.0266030549372462
poolA	p55_oBC	oBC_CRE_minP_GFP_mBC	upstream	GFP	minP	TRUE	TRUE	devCRE	Col1a1_chr11_15259	repA2	techrep1	d22	140	766.859117019508	32.7217240227461	0.0426697985282135
poolA	p55_oBC	oBC_CRE_minP_GFP_mBC	upstream	GFP	minP	TRUE	TRUE	devCRE	Col1a1_chr11_15259	repA2	techrep2	d00	161	960.757660292962	54.749594530417	0.0569858527214056
poolA	p55_oBC	oBC_CRE_minP_GFP_mBC	upstream	GFP	minP	TRUE	TRUE	devCRE	Col1a1_chr11_15259	repA2	techrep2	d04	154	906.858451939039	43.8137360302494	0.0483137538571396
poolA	p55_oBC	oBC_CRE_minP_GFP_mBC	upstream	GFP	minP	TRUE	TRUE	devCRE	Col1a1_chr11_15259	repA2	techrep2	d18	123	710.512976424794	29.480518251422	0.0414918787264998
poolA	p55_oBC	oBC_CRE_minP_GFP_mBC	upstream	GFP	minP	TRUE	TRUE	devCRE	Col1a1_chr11_15259	repA2	techrep2	d20	126	777.77547558918	23.4414715483352	0.0301391240583638
poolA	p55_oBC	oBC_CRE_minP_GFP_mBC	upstream	GFP	minP	TRUE	TRUE	devCRE	Col1a1_chr11_15259	repA2	techrep2	d22	124	756.526252335526	19.8938932804735	0.0262963687235673
poolA	p55_oBC	oBC_CRE_minP_GFP_mBC	upstream	GFP	minP	TRUE	TRUE	devCRE	Col1a1_chr11_15259	repA3	techrep1	d00	161	947.62667885751	40.5066065756959	0.0427453209997549
poolA	p55_oBC	oBC_CRE_minP_GFP_mBC	upstream	GFP	minP	TRUE	TRUE	devCRE	Col1a1_chr11_15259	repA3	techrep1	d04	153	811.458966013042	53.3659433310454	0.0657654244591682
poolA	p55_oBC	oBC_CRE_minP_GFP_mBC	upstream	GFP	minP	TRUE	TRUE	devCRE	Col1a1_chr11_15259	repA3	techrep1	d18	140	936.638325996753	27.4491368856594	0.0293060150581053
poolA	p55_oBC	oBC_CRE_minP_GFP_mBC	upstream	GFP	minP	TRUE	TRUE	devCRE	Col1a1_chr11_15259	repA3	techrep1	d20	136	761.276770259037	26.5653375190403	0.0348957679478398
poolA	p55_oBC	oBC_CRE_minP_GFP_mBC	upstream	GFP	minP	TRUE	TRUE	devCRE	Col1a1_chr11_15259	repA3	techrep1	d22	140	960.265635855048	27.4527286389812	0.0285886817292348
poolA	p55_oBC	oBC_CRE_minP_GFP_mBC	upstream	GFP	minP	TRUE	TRUE	devCRE	Col1a1_chr11_15259	repA3	techrep2	d00	159	951.192509160984	43.1510994050786	0.0453652641179237
poolA	p55_oBC	oBC_CRE_minP_GFP_mBC	upstream	GFP	minP	TRUE	TRUE	devCRE	Col1a1_chr11_15259	repA3	techrep2	d04	149	801.968968073891	41.8704300965053	0.0522095389763853
poolA	p55_oBC	oBC_CRE_minP_GFP_mBC	upstream	GFP	minP	TRUE	TRUE	devCRE	Col1a1_chr11_15259	repA3	techrep2	d18	130	974.215237474027	26.2078400492881	0.0269014885429636
poolA	p55_oBC	oBC_CRE_minP_GFP_mBC	upstream	GFP	minP	TRUE	TRUE	devCRE	Col1a1_chr11_15259	repA3	techrep2	d20	128	752.473916703415	26.3970004593519	0.0350802863373617
poolA	p55_oBC	oBC_CRE_minP_GFP_mBC	upstream	GFP	minP	TRUE	TRUE	devCRE	Col1a1_chr11_15259	repA3	techrep2	d22	132	962.153407999373	33.2707030831517	0.0345794161373208
poolA	p55_oBC	oBC_CRE_minP_GFP_mBC	upstream	GFP	minP	TRUE	TRUE	devCRE	Col1a1_chr11_15269	repA1	techrep1	d00	161	814.229096246705	33.6681889789326	0.0413497738340849
poolA	p55_oBC	oBC_CRE_minP_GFP_mBC	upstream	GFP	minP	TRUE	TRUE	devCRE	Col1a1_chr11_15269	repA1	techrep1	d04	135	669.395898533524	9.16827936700732	0.0136963482852116
poolA	p55_oBC	oBC_CRE_minP_GFP_mBC	upstream	GFP	minP	TRUE	TRUE	devCRE	Col1a1_chr11_15269	repA1	techrep1	d18	133	694.63175039635	14.1074440055742	0.0203092415478052
poolA	p55_oBC	oBC_CRE_minP_GFP_mBC	upstream	GFP	minP	TRUE	TRUE	devCRE	Col1a1_chr11_15269	repA1	techrep1	d20	127	758.209101232472	22.3325329363669	0.0294543192637298
poolA	p55_oBC	oBC_CRE_minP_GFP_mBC	upstream	GFP	minP	TRUE	TRUE	devCRE	Col1a1_chr11_15269	repA1	techrep1	d22	134	891.489106188936	21.0713475829158	0.0236361245882123
poolA	p55_oBC	oBC_CRE_minP_GFP_mBC	upstream	GFP	minP	TRUE	TRUE	devCRE	Col1a1_chr11_15269	repA1	techrep2	d00	161	829.985651966978	26.4744000216984	0.0318974188999013
poolA	p55_oBC	oBC_CRE_minP_GFP_mBC	upstream	GFP	minP	TRUE	TRUE	devCRE	Col1a1_chr11_15269	repA1	techrep2	d04	151	676.673838252645	21.2371224901127	0.0313845774575129
poolA	p55_oBC	oBC_CRE_minP_GFP_mBC	upstream	GFP	minP	TRUE	TRUE	devCRE	Col1a1_chr11_15269	repA1	techrep2	d18	122	670.712632171682	9.34613715410429	0.0139346371393702
poolA	p55_oBC	oBC_CRE_minP_GFP_mBC	upstream	GFP	minP	TRUE	TRUE	devCRE	Col1a1_chr11_15269	repA1	techrep2	d20	125	736.757383154575	15.7887401353246	0.0214300399240275
poolA	p55_oBC	oBC_CRE_minP_GFP_mBC	upstream	GFP	minP	TRUE	TRUE	devCRE	Col1a1_chr11_15269	repA1	techrep2	d22	120	893.255878194304	22.5779658210648	0.0252760338579643
poolA	p55_oBC	oBC_CRE_minP_GFP_mBC	upstream	GFP	minP	TRUE	TRUE	devCRE	Col1a1_chr11_15269	repA2	techrep1	d00	161	780.972499016473	33.0370950476658	0.0423025075649545
poolA	p55_oBC	oBC_CRE_minP_GFP_mBC	upstream	GFP	minP	TRUE	TRUE	devCRE	Col1a1_chr11_15269	repA2	techrep1	d04	157	757.849717096659	23.8030975495316	0.0314087305339664
poolA	p55_oBC	oBC_CRE_minP_GFP_mBC	upstream	GFP	minP	TRUE	TRUE	devCRE	Col1a1_chr11_15269	repA2	techrep1	d18	97	562.596391631147	13.0026380057931	0.0231118403871988
poolA	p55_oBC	oBC_CRE_minP_GFP_mBC	upstream	GFP	minP	TRUE	TRUE	devCRE	Col1a1_chr11_15269	repA2	techrep1	d20	137	690.156919671334	17.8065080976823	0.0258006658922758
poolA	p55_oBC	oBC_CRE_minP_GFP_mBC	upstream	GFP	minP	TRUE	TRUE	devCRE	Col1a1_chr11_15269	repA2	techrep1	d22	140	826.028730502488	20.9711562598209	0.0253879259708846
poolA	p55_oBC	oBC_CRE_minP_GFP_mBC	upstream	GFP	minP	TRUE	TRUE	devCRE	Col1a1_chr11_15269	repA2	techrep2	d00	162	762.568544492757	38.1365424421365	0.050010641951543
poolA	p55_oBC	oBC_CRE_minP_GFP_mBC	upstream	GFP	minP	TRUE	TRUE	devCRE	Col1a1_chr11_15269	repA2	techrep2	d04	157	763.742061690325	27.7958110299432	0.036394238872251
poolA	p55_oBC	oBC_CRE_minP_GFP_mBC	upstream	GFP	minP	TRUE	TRUE	devCRE	Col1a1_chr11_15269	repA2	techrep2	d18	112	610.036246874658	12.6522529172937	0.0207401658214799
poolA	p55_oBC	oBC_CRE_minP_GFP_mBC	upstream	GFP	minP	TRUE	TRUE	devCRE	Col1a1_chr11_15269	repA2	techrep2	d20	126	717.976855311206	15.0147987695219	0.0209126501201961
poolA	p55_oBC	oBC_CRE_minP_GFP_mBC	upstream	GFP	minP	TRUE	TRUE	devCRE	Col1a1_chr11_15269	repA2	techrep2	d22	118	722.001328339582	15.9276208886773	0.0220603761565186
poolA	p55_oBC	oBC_CRE_minP_GFP_mBC	upstream	GFP	minP	TRUE	TRUE	devCRE	Col1a1_chr11_15269	repA3	techrep1	d00	163	839.799252975914	25.6591209844216	0.030553874504527
poolA	p55_oBC	oBC_CRE_minP_GFP_mBC	upstream	GFP	minP	TRUE	TRUE	devCRE	Col1a1_chr11_15269	repA3	techrep1	d04	159	740.979010272753	28.9538628710991	0.0390751458134303
poolA	p55_oBC	oBC_CRE_minP_GFP_mBC	upstream	GFP	minP	TRUE	TRUE	devCRE	Col1a1_chr11_15269	repA3	techrep1	d18	141	832.749821438344	14.6531705286574	0.0175961256927658
poolA	p55_oBC	oBC_CRE_minP_GFP_mBC	upstream	GFP	minP	TRUE	TRUE	devCRE	Col1a1_chr11_15269	repA3	techrep1	d20	131	779.983801698959	17.7102250126935	0.0227058882173157
poolA	p55_oBC	oBC_CRE_minP_GFP_mBC	upstream	GFP	minP	TRUE	TRUE	devCRE	Col1a1_chr11_15269	repA3	techrep1	d22	132	681.353136534809	12.404088486798	0.01820508018776
poolA	p55_oBC	oBC_CRE_minP_GFP_mBC	upstream	GFP	minP	TRUE	TRUE	devCRE	Col1a1_chr11_15269	repA3	techrep2	d00	158	826.212238539439	25.5466727318156	0.0309202303478056
poolA	p55_oBC	oBC_CRE_minP_GFP_mBC	upstream	GFP	minP	TRUE	TRUE	devCRE	Col1a1_chr11_15269	repA3	techrep2	d04	156	728.153448162094	25.5205459221305	0.0350483074502305
poolA	p55_oBC	oBC_CRE_minP_GFP_mBC	upstream	GFP	minP	TRUE	TRUE	devCRE	Col1a1_chr11_15269	repA3	techrep2	d18	128	825.706141924686	10.8950101280869	0.0131947790804741
poolA	p55_oBC	oBC_CRE_minP_GFP_mBC	upstream	GFP	minP	TRUE	TRUE	devCRE	Col1a1_chr11_15269	repA3	techrep2	d20	123	775.562750761126	13.2591778231037	0.0170962024801879
poolA	p55_oBC	oBC_CRE_minP_GFP_mBC	upstream	GFP	minP	TRUE	TRUE	devCRE	Col1a1_chr11_15269	repA3	techrep2	d22	124	669.033897893559	14.1954999821447	0.0212179084301094
poolA	p55_oBC	oBC_CRE_minP_GFP_mBC	upstream	GFP	minP	TRUE	TRUE	devCRE	Col1a1_chr11_15270	repA1	techrep1	d00	86	559.041019811272	52.1244780282929	0.0932390936999394
poolA	p55_oBC	oBC_CRE_minP_GFP_mBC	upstream	GFP	minP	TRUE	TRUE	devCRE	Col1a1_chr11_15270	repA1	techrep1	d04	84	462.286959803153	53.3630532277294	0.115432746038201
poolA	p55_oBC	oBC_CRE_minP_GFP_mBC	upstream	GFP	minP	TRUE	TRUE	devCRE	Col1a1_chr11_15270	repA1	techrep1	d18	76	481.975025598348	30.002446353318	0.0622489646970224
poolA	p55_oBC	oBC_CRE_minP_GFP_mBC	upstream	GFP	minP	TRUE	TRUE	devCRE	Col1a1_chr11_15270	repA1	techrep1	d20	78	513.497640945103	40.1434250526152	0.0781764546741255
poolA	p55_oBC	oBC_CRE_minP_GFP_mBC	upstream	GFP	minP	TRUE	TRUE	devCRE	Col1a1_chr11_15270	repA1	techrep1	d22	72	413.324285591685	19.6465231273091	0.0475329512738032
poolA	p55_oBC	oBC_CRE_minP_GFP_mBC	upstream	GFP	minP	TRUE	TRUE	devCRE	Col1a1_chr11_15270	repA1	techrep2	d00	84	546.946092390216	48.9953289488425	0.0895798134962944
poolA	p55_oBC	oBC_CRE_minP_GFP_mBC	upstream	GFP	minP	TRUE	TRUE	devCRE	Col1a1_chr11_15270	repA1	techrep2	d04	84	475.4039938353	60.9064644999459	0.128115172126733
poolA	p55_oBC	oBC_CRE_minP_GFP_mBC	upstream	GFP	minP	TRUE	TRUE	devCRE	Col1a1_chr11_15270	repA1	techrep2	d18	68	446.303701359165	33.0018276618764	0.0739447769789345
poolA	p55_oBC	oBC_CRE_minP_GFP_mBC	upstream	GFP	minP	TRUE	TRUE	devCRE	Col1a1_chr11_15270	repA1	techrep2	d20	76	501.36919051507	23.9303023370176	0.0477299020157847
poolA	p55_oBC	oBC_CRE_minP_GFP_mBC	upstream	GFP	minP	TRUE	TRUE	devCRE	Col1a1_chr11_15270	repA1	techrep2	d22	70	423.937043556658	35.1053159478435	0.0828078519709539
poolA	p55_oBC	oBC_CRE_minP_GFP_mBC	upstream	GFP	minP	TRUE	TRUE	devCRE	Col1a1_chr11_15270	repA2	techrep1	d00	86	509.435318174063	37.726322517982	0.0740551767262664
poolA	p55_oBC	oBC_CRE_minP_GFP_mBC	upstream	GFP	minP	TRUE	TRUE	devCRE	Col1a1_chr11_15270	repA2	techrep1	d04	86	496.863655473478	47.5053345162263	0.0956104033629846
poolA	p55_oBC	oBC_CRE_minP_GFP_mBC	upstream	GFP	minP	TRUE	TRUE	devCRE	Col1a1_chr11_15270	repA2	techrep1	d18	65	423.502325003859	24.5367427779907	0.0579376813994282
poolA	p55_oBC	oBC_CRE_minP_GFP_mBC	upstream	GFP	minP	TRUE	TRUE	devCRE	Col1a1_chr11_15270	repA2	techrep1	d20	76	462.487035011094	22.5255618841984	0.0487052829138402
poolA	p55_oBC	oBC_CRE_minP_GFP_mBC	upstream	GFP	minP	TRUE	TRUE	devCRE	Col1a1_chr11_15270	repA2	techrep1	d22	83	361.153644672042	18.8661344486325	0.0522385270838525
poolA	p55_oBC	oBC_CRE_minP_GFP_mBC	upstream	GFP	minP	TRUE	TRUE	devCRE	Col1a1_chr11_15270	repA2	techrep2	d00	86	488.68593727298	36.8058853573957	0.0753160313202054
poolA	p55_oBC	oBC_CRE_minP_GFP_mBC	upstream	GFP	minP	TRUE	TRUE	devCRE	Col1a1_chr11_15270	repA2	techrep2	d04	86	508.26087565424	58.0178665819915	0.114149778904997
poolA	p55_oBC	oBC_CRE_minP_GFP_mBC	upstream	GFP	minP	TRUE	TRUE	devCRE	Col1a1_chr11_15270	repA2	techrep2	d18	71	448.273515619343	28.1555511389985	0.0628088659221777
poolA	p55_oBC	oBC_CRE_minP_GFP_mBC	upstream	GFP	minP	TRUE	TRUE	devCRE	Col1a1_chr11_15270	repA2	techrep2	d20	72	485.934603914134	26.9745456261432	0.0555106498052763
poolA	p55_oBC	oBC_CRE_minP_GFP_mBC	upstream	GFP	minP	TRUE	TRUE	devCRE	Col1a1_chr11_15270	repA2	techrep2	d22	71	352.186277075336	17.5534352474766	0.0498413379227771
poolA	p55_oBC	oBC_CRE_minP_GFP_mBC	upstream	GFP	minP	TRUE	TRUE	devCRE	Col1a1_chr11_15270	repA3	techrep1	d00	86	493.18597985999	35.6006418853122	0.0721850241878711
poolA	p55_oBC	oBC_CRE_minP_GFP_mBC	upstream	GFP	minP	TRUE	TRUE	devCRE	Col1a1_chr11_15270	repA3	techrep1	d04	86	457.2884895755	53.9336661324395	0.117942321667676
poolA	p55_oBC	oBC_CRE_minP_GFP_mBC	upstream	GFP	minP	TRUE	TRUE	devCRE	Col1a1_chr11_15270	repA3	techrep1	d18	84	558.685744114482	34.1930030429183	0.061202569428569
poolA	p55_oBC	oBC_CRE_minP_GFP_mBC	upstream	GFP	minP	TRUE	TRUE	devCRE	Col1a1_chr11_15270	repA3	techrep1	d20	83	465.496010160719	31.6784508694792	0.0680531093242706
poolA	p55_oBC	oBC_CRE_minP_GFP_mBC	upstream	GFP	minP	TRUE	TRUE	devCRE	Col1a1_chr11_15270	repA3	techrep1	d22	80	539.755440737288	26.9491226464172	0.0499283946255468
poolA	p55_oBC	oBC_CRE_minP_GFP_mBC	upstream	GFP	minP	TRUE	TRUE	devCRE	Col1a1_chr11_15270	repA3	techrep2	d00	86	467.99225297821	36.1916730929022	0.0773339149581762
poolA	p55_oBC	oBC_CRE_minP_GFP_mBC	upstream	GFP	minP	TRUE	TRUE	devCRE	Col1a1_chr11_15270	repA3	techrep2	d04	84	441.381166469143	53.7646779746393	0.121810086290571
poolA	p55_oBC	oBC_CRE_minP_GFP_mBC	upstream	GFP	minP	TRUE	TRUE	devCRE	Col1a1_chr11_15270	repA3	techrep2	d18	77	546.516002667089	30.3265811330041	0.055490746812546
poolA	p55_oBC	oBC_CRE_minP_GFP_mBC	upstream	GFP	minP	TRUE	TRUE	devCRE	Col1a1_chr11_15270	repA3	techrep2	d20	77	448.101623986089	28.1993497159839	0.0629307018910946
poolA	p55_oBC	oBC_CRE_minP_GFP_mBC	upstream	GFP	minP	TRUE	TRUE	devCRE	Col1a1_chr11_15270	repA3	techrep2	d22	75	561.84398679678	28.7281430888654	0.0511318867229533
poolA	p55_oBC	oBC_CRE_minP_GFP_mBC	upstream	GFP	minP	TRUE	TRUE	devCRE	Col1a1_chr11_15273	repA1	techrep1	d00	158	770.202179332387	21.0762863008118	0.0273646152482726
poolA	p55_oBC	oBC_CRE_minP_GFP_mBC	upstream	GFP	minP	TRUE	TRUE	devCRE	Col1a1_chr11_15273	repA1	techrep1	d04	131	621.080796453189	14.6692469872117	0.0236189028399904
poolA	p55_oBC	oBC_CRE_minP_GFP_mBC	upstream	GFP	minP	TRUE	TRUE	devCRE	Col1a1_chr11_15273	repA1	techrep1	d18	124	630.468267891241	10.8134691262239	0.0171514883094628
poolA	p55_oBC	oBC_CRE_minP_GFP_mBC	upstream	GFP	minP	TRUE	TRUE	devCRE	Col1a1_chr11_15273	repA1	techrep1	d20	125	849.444838832066	12.0408094719345	0.0141749162764822
poolA	p55_oBC	oBC_CRE_minP_GFP_mBC	upstream	GFP	minP	TRUE	TRUE	devCRE	Col1a1_chr11_15273	repA1	techrep1	d22	107	808.586970932557	24.0815400947609	0.0297822509642806
poolA	p55_oBC	oBC_CRE_minP_GFP_mBC	upstream	GFP	minP	TRUE	TRUE	devCRE	Col1a1_chr11_15273	repA1	techrep2	d00	155	775.798956148752	18.5497689238893	0.0239105360697761
poolA	p55_oBC	oBC_CRE_minP_GFP_mBC	upstream	GFP	minP	TRUE	TRUE	devCRE	Col1a1_chr11_15273	repA1	techrep2	d04	147	615.004808597971	14.425215276303	0.0234554512007608
poolA	p55_oBC	oBC_CRE_minP_GFP_mBC	upstream	GFP	minP	TRUE	TRUE	devCRE	Col1a1_chr11_15273	repA1	techrep2	d18	116	576.32466112892	7.94635598452294	0.0137879853500584
poolA	p55_oBC	oBC_CRE_minP_GFP_mBC	upstream	GFP	minP	TRUE	TRUE	devCRE	Col1a1_chr11_15273	repA1	techrep2	d20	122	840.002297942123	10.7817845694255	0.0128354227075797
poolA	p55_oBC	oBC_CRE_minP_GFP_mBC	upstream	GFP	minP	TRUE	TRUE	devCRE	Col1a1_chr11_15273	repA1	techrep2	d22	110	791.156232420698	25.0683838692065	0.0316857566709736
poolA	p55_oBC	oBC_CRE_minP_GFP_mBC	upstream	GFP	minP	TRUE	TRUE	devCRE	Col1a1_chr11_15273	repA2	techrep1	d00	157	808.095355592906	24.0496451770658	0.0297609001346387
poolA	p55_oBC	oBC_CRE_minP_GFP_mBC	upstream	GFP	minP	TRUE	TRUE	devCRE	Col1a1_chr11_15273	repA2	techrep1	d04	155	778.755573315452	17.7191871928039	0.0227532075531308
poolA	p55_oBC	oBC_CRE_minP_GFP_mBC	upstream	GFP	minP	TRUE	TRUE	devCRE	Col1a1_chr11_15273	repA2	techrep1	d18	98	630.750859618971	10.7080548283002	0.0169766789295678
poolA	p55_oBC	oBC_CRE_minP_GFP_mBC	upstream	GFP	minP	TRUE	TRUE	devCRE	Col1a1_chr11_15273	repA2	techrep1	d20	124	766.880427870494	11.931347847338	0.0155582896807909
poolA	p55_oBC	oBC_CRE_minP_GFP_mBC	upstream	GFP	minP	TRUE	TRUE	devCRE	Col1a1_chr11_15273	repA2	techrep1	d22	125	719.925255334706	11.8592778095123	0.0164729292681901
poolA	p55_oBC	oBC_CRE_minP_GFP_mBC	upstream	GFP	minP	TRUE	TRUE	devCRE	Col1a1_chr11_15273	repA2	techrep2	d00	154	824.386452270186	26.4339286194321	0.0320649721336864
poolA	p55_oBC	oBC_CRE_minP_GFP_mBC	upstream	GFP	minP	TRUE	TRUE	devCRE	Col1a1_chr11_15273	repA2	techrep2	d04	151	769.44950566269	12.2490014708224	0.0159191751774185
poolA	p55_oBC	oBC_CRE_minP_GFP_mBC	upstream	GFP	minP	TRUE	TRUE	devCRE	Col1a1_chr11_15273	repA2	techrep2	d18	114	636.345342726008	13.9003246169425	0.0218439952076896
poolA	p55_oBC	oBC_CRE_minP_GFP_mBC	upstream	GFP	minP	TRUE	TRUE	devCRE	Col1a1_chr11_15273	repA2	techrep2	d20	118	739.955471009865	11.3377051933125	0.0153221452337384
poolA	p55_oBC	oBC_CRE_minP_GFP_mBC	upstream	GFP	minP	TRUE	TRUE	devCRE	Col1a1_chr11_15273	repA2	techrep2	d22	113	686.102733627619	15.5256338219412	0.0226287304524393
poolA	p55_oBC	oBC_CRE_minP_GFP_mBC	upstream	GFP	minP	TRUE	TRUE	devCRE	Col1a1_chr11_15273	repA3	techrep1	d00	158	752.054065051882	18.1428128172678	0.0241243464537569
poolA	p55_oBC	oBC_CRE_minP_GFP_mBC	upstream	GFP	minP	TRUE	TRUE	devCRE	Col1a1_chr11_15273	repA3	techrep1	d04	150	700.160174688224	27.8411261803667	0.0397639385770036
poolA	p55_oBC	oBC_CRE_minP_GFP_mBC	upstream	GFP	minP	TRUE	TRUE	devCRE	Col1a1_chr11_15273	repA3	techrep1	d18	131	660.958774358406	16.527413270695	0.0250052104788807
poolA	p55_oBC	oBC_CRE_minP_GFP_mBC	upstream	GFP	minP	TRUE	TRUE	devCRE	Col1a1_chr11_15273	repA3	techrep1	d20	126	627.63446062929	15.1155818320704	0.0240834160331397
poolA	p55_oBC	oBC_CRE_minP_GFP_mBC	upstream	GFP	minP	TRUE	TRUE	devCRE	Col1a1_chr11_15273	repA3	techrep1	d22	127	661.418863324895	15.8772332631014	0.0240048086673669
poolA	p55_oBC	oBC_CRE_minP_GFP_mBC	upstream	GFP	minP	TRUE	TRUE	devCRE	Col1a1_chr11_15273	repA3	techrep2	d00	149	775.249188460151	17.6044266732631	0.0227080878449291
poolA	p55_oBC	oBC_CRE_minP_GFP_mBC	upstream	GFP	minP	TRUE	TRUE	devCRE	Col1a1_chr11_15273	repA3	techrep2	d04	145	655.99016555106	26.4576938379596	0.0403324550082759
poolA	p55_oBC	oBC_CRE_minP_GFP_mBC	upstream	GFP	minP	TRUE	TRUE	devCRE	Col1a1_chr11_15273	repA3	techrep2	d18	124	669.176795902026	15.8426264921357	0.0236747995285468
poolA	p55_oBC	oBC_CRE_minP_GFP_mBC	upstream	GFP	minP	TRUE	TRUE	devCRE	Col1a1_chr11_15273	repA3	techrep2	d20	119	602.140818511586	15.2008608127921	0.0252446941736431
poolA	p55_oBC	oBC_CRE_minP_GFP_mBC	upstream	GFP	minP	TRUE	TRUE	devCRE	Col1a1_chr11_15273	repA3	techrep2	d22	120	647.863421890102	15.7481327926918	0.0243077973853619
poolA	p55_oBC	oBC_CRE_minP_GFP_mBC	upstream	GFP	minP	TRUE	TRUE	devCRE	Col1a1_chr11_15275	repA1	techrep1	d00	119	699.517132268117	71.070486190074	0.101599350339905
poolA	p55_oBC	oBC_CRE_minP_GFP_mBC	upstream	GFP	minP	TRUE	TRUE	devCRE	Col1a1_chr11_15275	repA1	techrep1	d04	109	581.463682526607	19.744806444787	0.0339570759759075
poolA	p55_oBC	oBC_CRE_minP_GFP_mBC	upstream	GFP	minP	TRUE	TRUE	devCRE	Col1a1_chr11_15275	repA1	techrep1	d18	98	617.119182313589	37.0498741365905	0.0600368214089375
poolA	p55_oBC	oBC_CRE_minP_GFP_mBC	upstream	GFP	minP	TRUE	TRUE	devCRE	Col1a1_chr11_15275	repA1	techrep1	d20	95	758.989063344821	40.057871932683	0.0527779303645698
poolA	p55_oBC	oBC_CRE_minP_GFP_mBC	upstream	GFP	minP	TRUE	TRUE	devCRE	Col1a1_chr11_15275	repA1	techrep1	d22	97	716.132720669757	21.071347582915	0.029423802285152
poolA	p55_oBC	oBC_CRE_minP_GFP_mBC	upstream	GFP	minP	TRUE	TRUE	devCRE	Col1a1_chr11_15275	repA1	techrep2	d00	117	698.358950960762	60.7319198716021	0.0869637595223067
poolA	p55_oBC	oBC_CRE_minP_GFP_mBC	upstream	GFP	minP	TRUE	TRUE	devCRE	Col1a1_chr11_15275	repA1	techrep2	d04	112	583.465253060042	25.2441267335302	0.0432658613364461
poolA	p55_oBC	oBC_CRE_minP_GFP_mBC	upstream	GFP	minP	TRUE	TRUE	devCRE	Col1a1_chr11_15275	repA1	techrep2	d18	96	586.445708859781	32.4883708136457	0.0553987697800917
poolA	p55_oBC	oBC_CRE_minP_GFP_mBC	upstream	GFP	minP	TRUE	TRUE	devCRE	Col1a1_chr11_15275	repA1	techrep2	d20	94	770.093018298621	30.2415908654617	0.039270049392572
poolA	p55_oBC	oBC_CRE_minP_GFP_mBC	upstream	GFP	minP	TRUE	TRUE	devCRE	Col1a1_chr11_15275	repA1	techrep2	d22	97	726.873039670592	36.8910277900545	0.050753055591074
poolA	p55_oBC	oBC_CRE_minP_GFP_mBC	upstream	GFP	minP	TRUE	TRUE	devCRE	Col1a1_chr11_15275	repA2	techrep1	d00	119	663.728161258138	61.7674675848297	0.0930613934893851
poolA	p55_oBC	oBC_CRE_minP_GFP_mBC	upstream	GFP	minP	TRUE	TRUE	devCRE	Col1a1_chr11_15275	repA2	techrep1	d04	114	638.98960828553	33.4857135018835	0.0524041597354436
poolA	p55_oBC	oBC_CRE_minP_GFP_mBC	upstream	GFP	minP	TRUE	TRUE	devCRE	Col1a1_chr11_15275	repA2	techrep1	d18	77	599.267278544398	20.651248597436	0.0344608313131952
poolA	p55_oBC	oBC_CRE_minP_GFP_mBC	upstream	GFP	minP	TRUE	TRUE	devCRE	Col1a1_chr11_15275	repA2	techrep1	d20	98	600.797216490563	22.8505882565915	0.0380337785019522
poolA	p55_oBC	oBC_CRE_minP_GFP_mBC	upstream	GFP	minP	TRUE	TRUE	devCRE	Col1a1_chr11_15275	repA2	techrep1	d22	100	503.481568107459	27.6716482221954	0.0549605983118918
poolA	p55_oBC	oBC_CRE_minP_GFP_mBC	upstream	GFP	minP	TRUE	TRUE	devCRE	Col1a1_chr11_15275	repA2	techrep2	d00	120	647.65030488712	68.656529180369	0.106008641796803
poolA	p55_oBC	oBC_CRE_minP_GFP_mBC	upstream	GFP	minP	TRUE	TRUE	devCRE	Col1a1_chr11_15275	repA2	techrep2	d04	114	631.407301022408	28.7380419123141	0.0455142692613468
poolA	p55_oBC	oBC_CRE_minP_GFP_mBC	upstream	GFP	minP	TRUE	TRUE	devCRE	Col1a1_chr11_15275	repA2	techrep2	d18	93	550.03840836884	25.1862051995495	0.0457899026983228
poolA	p55_oBC	oBC_CRE_minP_GFP_mBC	upstream	GFP	minP	TRUE	TRUE	devCRE	Col1a1_chr11_15275	repA2	techrep2	d20	95	609.746598101079	19.1882999785197	0.0314693022286264
poolA	p55_oBC	oBC_CRE_minP_GFP_mBC	upstream	GFP	minP	TRUE	TRUE	devCRE	Col1a1_chr11_15275	repA2	techrep2	d22	94	486.865532976225	22.3326148186726	0.0458701906502861
poolA	p55_oBC	oBC_CRE_minP_GFP_mBC	upstream	GFP	minP	TRUE	TRUE	devCRE	Col1a1_chr11_15275	repA3	techrep1	d00	120	690.812030755087	52.321650596084	0.0757393448097512
poolA	p55_oBC	oBC_CRE_minP_GFP_mBC	upstream	GFP	minP	TRUE	TRUE	devCRE	Col1a1_chr11_15275	repA3	techrep1	d04	112	602.86458685717	30.6570312752814	0.0508522675632706
poolA	p55_oBC	oBC_CRE_minP_GFP_mBC	upstream	GFP	minP	TRUE	TRUE	devCRE	Col1a1_chr11_15275	repA3	techrep1	d18	101	664.957994159736	25.2170841655965	0.037922822775387
poolA	p55_oBC	oBC_CRE_minP_GFP_mBC	upstream	GFP	minP	TRUE	TRUE	devCRE	Col1a1_chr11_15275	repA3	techrep1	d20	100	574.398044780838	24.7871737980078	0.0431533046172978
poolA	p55_oBC	oBC_CRE_minP_GFP_mBC	upstream	GFP	minP	TRUE	TRUE	devCRE	Col1a1_chr11_15275	repA3	techrep1	d22	102	609.290497545945	35.7088899357939	0.05860733111647
poolA	p55_oBC	oBC_CRE_minP_GFP_mBC	upstream	GFP	minP	TRUE	TRUE	devCRE	Col1a1_chr11_15275	repA3	techrep2	d00	112	661.699136807641	59.1949676972716	0.0894590372036103
poolA	p55_oBC	oBC_CRE_minP_GFP_mBC	upstream	GFP	minP	TRUE	TRUE	devCRE	Col1a1_chr11_15275	repA3	techrep2	d04	105	599.232177269475	35.5279468804479	0.0592891173540419
poolA	p55_oBC	oBC_CRE_minP_GFP_mBC	upstream	GFP	minP	TRUE	TRUE	devCRE	Col1a1_chr11_15275	repA3	techrep2	d18	95	669.609182844046	20.2348109673017	0.0302188373244195
poolA	p55_oBC	oBC_CRE_minP_GFP_mBC	upstream	GFP	minP	TRUE	TRUE	devCRE	Col1a1_chr11_15275	repA3	techrep2	d20	93	585.251538504807	22.5361076627261	0.0385067038359284
poolA	p55_oBC	oBC_CRE_minP_GFP_mBC	upstream	GFP	minP	TRUE	TRUE	devCRE	Col1a1_chr11_15275	repA3	techrep2	d22	94	604.06566851635	38.4254440141679	0.0636113687913186
poolA	p55_oBC	oBC_CRE_minP_GFP_mBC	upstream	GFP	minP	TRUE	TRUE	devCRE	Col1a1_chr11_15276	repA1	techrep1	d00	103	490.984144428453	38.2348197022569	0.0778738379561432
poolA	p55_oBC	oBC_CRE_minP_GFP_mBC	upstream	GFP	minP	TRUE	TRUE	devCRE	Col1a1_chr11_15276	repA1	techrep1	d04	90	416.773308286937	21.4721102775312	0.0515198786740637
poolA	p55_oBC	oBC_CRE_minP_GFP_mBC	upstream	GFP	minP	TRUE	TRUE	devCRE	Col1a1_chr11_15276	repA1	techrep1	d18	83	421.807139235898	22.0843182038479	0.0523564353222034
poolA	p55_oBC	oBC_CRE_minP_GFP_mBC	upstream	GFP	minP	TRUE	TRUE	devCRE	Col1a1_chr11_15276	repA1	techrep1	d20	86	676.898051020098	42.3804807071377	0.0626098430085145
poolA	p55_oBC	oBC_CRE_minP_GFP_mBC	upstream	GFP	minP	TRUE	TRUE	devCRE	Col1a1_chr11_15276	repA1	techrep1	d22	84	538.60975631361	37.1457755961686	0.0689660281135721
poolA	p55_oBC	oBC_CRE_minP_GFP_mBC	upstream	GFP	minP	TRUE	TRUE	devCRE	Col1a1_chr11_15276	repA1	techrep2	d00	100	526.937592425536	40.6874381625233	0.0772149088381336
poolA	p55_oBC	oBC_CRE_minP_GFP_mBC	upstream	GFP	minP	TRUE	TRUE	devCRE	Col1a1_chr11_15276	repA1	techrep2	d04	92	420.89277983231	20.9085481421525	0.0496766614777349
poolA	p55_oBC	oBC_CRE_minP_GFP_mBC	upstream	GFP	minP	TRUE	TRUE	devCRE	Col1a1_chr11_15276	repA1	techrep2	d18	76	412.145165267509	24.7559551825522	0.0600661059956485
poolA	p55_oBC	oBC_CRE_minP_GFP_mBC	upstream	GFP	minP	TRUE	TRUE	devCRE	Col1a1_chr11_15276	repA1	techrep2	d20	82	661.414669652444	30.0785492451436	0.0454760842558105
poolA	p55_oBC	oBC_CRE_minP_GFP_mBC	upstream	GFP	minP	TRUE	TRUE	devCRE	Col1a1_chr11_15276	repA1	techrep2	d22	80	565.89206409005	27.1140844087515	0.0479138799239935
poolA	p55_oBC	oBC_CRE_minP_GFP_mBC	upstream	GFP	minP	TRUE	TRUE	devCRE	Col1a1_chr11_15276	repA2	techrep1	d00	102	592.831929845033	57.5117457356364	0.0970118896103826
poolA	p55_oBC	oBC_CRE_minP_GFP_mBC	upstream	GFP	minP	TRUE	TRUE	devCRE	Col1a1_chr11_15276	repA2	techrep1	d04	101	553.874683561217	30.2581748510995	0.054630001603522
poolA	p55_oBC	oBC_CRE_minP_GFP_mBC	upstream	GFP	minP	TRUE	TRUE	devCRE	Col1a1_chr11_15276	repA2	techrep1	d18	68	364.376322211765	36.4379808585871	0.100000956805888
poolA	p55_oBC	oBC_CRE_minP_GFP_mBC	upstream	GFP	minP	TRUE	TRUE	devCRE	Col1a1_chr11_15276	repA2	techrep1	d20	83	495.156262083485	22.6284183311583	0.0456995499480183
poolA	p55_oBC	oBC_CRE_minP_GFP_mBC	upstream	GFP	minP	TRUE	TRUE	devCRE	Col1a1_chr11_15276	repA2	techrep1	d22	87	482.85721640125	38.7501902425815	0.0802518610602693
poolA	p55_oBC	oBC_CRE_minP_GFP_mBC	upstream	GFP	minP	TRUE	TRUE	devCRE	Col1a1_chr11_15276	repA2	techrep2	d00	99	592.699605667597	60.4933735965376	0.102064136736517
poolA	p55_oBC	oBC_CRE_minP_GFP_mBC	upstream	GFP	minP	TRUE	TRUE	devCRE	Col1a1_chr11_15276	repA2	techrep2	d04	98	588.623797646349	34.8908095741964	0.059275227596488
poolA	p55_oBC	oBC_CRE_minP_GFP_mBC	upstream	GFP	minP	TRUE	TRUE	devCRE	Col1a1_chr11_15276	repA2	techrep2	d18	71	365.925681716707	35.8746675752155	0.0980381245910722
poolA	p55_oBC	oBC_CRE_minP_GFP_mBC	upstream	GFP	minP	TRUE	TRUE	devCRE	Col1a1_chr11_15276	repA2	techrep2	d20	78	492.226572775839	23.8275663738372	0.0484077205329757
poolA	p55_oBC	oBC_CRE_minP_GFP_mBC	upstream	GFP	minP	TRUE	TRUE	devCRE	Col1a1_chr11_15276	repA2	techrep2	d22	76	479.29660733096	34.168900672569	0.0712896777276268
poolA	p55_oBC	oBC_CRE_minP_GFP_mBC	upstream	GFP	minP	TRUE	TRUE	devCRE	Col1a1_chr11_15276	repA3	techrep1	d00	95	514.542981515298	57.0313766988523	0.11083889732768
poolA	p55_oBC	oBC_CRE_minP_GFP_mBC	upstream	GFP	minP	TRUE	TRUE	devCRE	Col1a1_chr11_15276	repA3	techrep1	d04	95	470.216902740367	40.4786357393993	0.0860850290652989
poolA	p55_oBC	oBC_CRE_minP_GFP_mBC	upstream	GFP	minP	TRUE	TRUE	devCRE	Col1a1_chr11_15276	repA3	techrep1	d18	85	675.405078868824	31.0306443799894	0.0459437533871671
poolA	p55_oBC	oBC_CRE_minP_GFP_mBC	upstream	GFP	minP	TRUE	TRUE	devCRE	Col1a1_chr11_15276	repA3	techrep1	d20	85	544.813823465992	27.8888435818168	0.0511896768778623
poolA	p55_oBC	oBC_CRE_minP_GFP_mBC	upstream	GFP	minP	TRUE	TRUE	devCRE	Col1a1_chr11_15276	repA3	techrep1	d22	83	448.484142518951	31.7544665262028	0.0708039895186728
poolA	p55_oBC	oBC_CRE_minP_GFP_mBC	upstream	GFP	minP	TRUE	TRUE	devCRE	Col1a1_chr11_15276	repA3	techrep2	d00	97	541.094942042636	60.4832584458997	0.11177938240852
poolA	p55_oBC	oBC_CRE_minP_GFP_mBC	upstream	GFP	minP	TRUE	TRUE	devCRE	Col1a1_chr11_15276	repA3	techrep2	d04	96	469.471798439519	45.2675912913856	0.0964223866946874
poolA	p55_oBC	oBC_CRE_minP_GFP_mBC	upstream	GFP	minP	TRUE	TRUE	devCRE	Col1a1_chr11_15276	repA3	techrep2	d18	85	667.362879950138	32.1466887073434	0.0481697284537989
poolA	p55_oBC	oBC_CRE_minP_GFP_mBC	upstream	GFP	minP	TRUE	TRUE	devCRE	Col1a1_chr11_15276	repA3	techrep2	d20	86	539.41720782897	30.6983676378977	0.0569102490472107
poolA	p55_oBC	oBC_CRE_minP_GFP_mBC	upstream	GFP	minP	TRUE	TRUE	devCRE	Col1a1_chr11_15276	repA3	techrep2	d22	79	428.193110522238	27.9473905898474	0.0652681930257166
poolA	p55_oBC	oBC_CRE_minP_GFP_mBC	upstream	GFP	minP	TRUE	TRUE	devCRE	Col1a1_chr11_15301	repA1	techrep1	d00	36	145.238413316966	6.32043729468143	0.0435176696738473
poolA	p55_oBC	oBC_CRE_minP_GFP_mBC	upstream	GFP	minP	TRUE	TRUE	devCRE	Col1a1_chr11_15301	repA1	techrep1	d04	29	104.645685944694	5.03155171661362	0.0480817882857859
poolA	p55_oBC	oBC_CRE_minP_GFP_mBC	upstream	GFP	minP	TRUE	TRUE	devCRE	Col1a1_chr11_15301	repA1	techrep1	d18	23	104.516007918727	4.35979605050314	0.0417141463525223
poolA	p55_oBC	oBC_CRE_minP_GFP_mBC	upstream	GFP	minP	TRUE	TRUE	devCRE	Col1a1_chr11_15301	repA1	techrep1	d20	24	128.596253273527	5.94752615232131	0.0462496068191876
poolA	p55_oBC	oBC_CRE_minP_GFP_mBC	upstream	GFP	minP	TRUE	TRUE	devCRE	Col1a1_chr11_15301	repA1	techrep1	d22	20	112.977211859899	0.812751978198178	0.00719394614912303
poolA	p55_oBC	oBC_CRE_minP_GFP_mBC	upstream	GFP	minP	TRUE	TRUE	devCRE	Col1a1_chr11_15301	repA1	techrep2	d00	36	135.015106544857	8.44645390447282	0.0625593248090842
poolA	p55_oBC	oBC_CRE_minP_GFP_mBC	upstream	GFP	minP	TRUE	TRUE	devCRE	Col1a1_chr11_15301	repA1	techrep2	d04	29	112.079440462066	5.4976098219688	0.0490510105984112
poolA	p55_oBC	oBC_CRE_minP_GFP_mBC	upstream	GFP	minP	TRUE	TRUE	devCRE	Col1a1_chr11_15301	repA1	techrep2	d18	23	100.354788727729	2.98905236648594	0.0297848503731644
poolA	p55_oBC	oBC_CRE_minP_GFP_mBC	upstream	GFP	minP	TRUE	TRUE	devCRE	Col1a1_chr11_15301	repA1	techrep2	d20	22	122.464067090625	3.23979477793468	0.0264550643703282
poolA	p55_oBC	oBC_CRE_minP_GFP_mBC	upstream	GFP	minP	TRUE	TRUE	devCRE	Col1a1_chr11_15301	repA1	techrep2	d22	21	105.614439729047	2.05254234736953	0.0194342966040942
poolA	p55_oBC	oBC_CRE_minP_GFP_mBC	upstream	GFP	minP	TRUE	TRUE	devCRE	Col1a1_chr11_15301	repA2	techrep1	d00	34	154.169397052844	4.81672912358764	0.0312430950348508
poolA	p55_oBC	oBC_CRE_minP_GFP_mBC	upstream	GFP	minP	TRUE	TRUE	devCRE	Col1a1_chr11_15301	repA2	techrep1	d04	35	164.167524020139	6.85851963291589	0.0417775663844119
poolA	p55_oBC	oBC_CRE_minP_GFP_mBC	upstream	GFP	minP	TRUE	TRUE	devCRE	Col1a1_chr11_15301	repA2	techrep1	d18	23	108.515653014498	0.596591626148153	0.00549774718738916
poolA	p55_oBC	oBC_CRE_minP_GFP_mBC	upstream	GFP	minP	TRUE	TRUE	devCRE	Col1a1_chr11_15301	repA2	techrep1	d20	28	199.346812488619	6.21664365425093	0.0311850667519745
poolA	p55_oBC	oBC_CRE_minP_GFP_mBC	upstream	GFP	minP	TRUE	TRUE	devCRE	Col1a1_chr11_15301	repA2	techrep1	d22	29	179.904788208375	6.99697390761227	0.0388926497026194
poolA	p55_oBC	oBC_CRE_minP_GFP_mBC	upstream	GFP	minP	TRUE	TRUE	devCRE	Col1a1_chr11_15301	repA2	techrep2	d00	33	154.649015493786	5.68105448973557	0.0367351481132696
poolA	p55_oBC	oBC_CRE_minP_GFP_mBC	upstream	GFP	minP	TRUE	TRUE	devCRE	Col1a1_chr11_15301	repA2	techrep2	d04	35	170.005514624919	4.71115441185477	0.0277117740694996
poolA	p55_oBC	oBC_CRE_minP_GFP_mBC	upstream	GFP	minP	TRUE	TRUE	devCRE	Col1a1_chr11_15301	repA2	techrep2	d18	23	114.471858546581	2.36601270075618	0.0206689463314112
poolA	p55_oBC	oBC_CRE_minP_GFP_mBC	upstream	GFP	minP	TRUE	TRUE	devCRE	Col1a1_chr11_15301	repA2	techrep2	d20	26	184.313510527836	5.51564036431417	0.0299253177291156
poolA	p55_oBC	oBC_CRE_minP_GFP_mBC	upstream	GFP	minP	TRUE	TRUE	devCRE	Col1a1_chr11_15301	repA2	techrep2	d22	30	178.829032713739	8.93304592746903	0.049952995841389
poolA	p55_oBC	oBC_CRE_minP_GFP_mBC	upstream	GFP	minP	TRUE	TRUE	devCRE	Col1a1_chr11_15301	repA3	techrep1	d00	35	165.713001082607	6.47957600616708	0.0391011928082639
poolA	p55_oBC	oBC_CRE_minP_GFP_mBC	upstream	GFP	minP	TRUE	TRUE	devCRE	Col1a1_chr11_15301	repA3	techrep1	d04	34	131.130219353881	7.76077069505735	0.059183693379734
poolA	p55_oBC	oBC_CRE_minP_GFP_mBC	upstream	GFP	minP	TRUE	TRUE	devCRE	Col1a1_chr11_15301	repA3	techrep1	d18	28	105.04792749204	5.70110564987067	0.0542714719460092
poolA	p55_oBC	oBC_CRE_minP_GFP_mBC	upstream	GFP	minP	TRUE	TRUE	devCRE	Col1a1_chr11_15301	repA3	techrep1	d20	25	90.5962554487618	7.26500090574471	0.0801909623058709
poolA	p55_oBC	oBC_CRE_minP_GFP_mBC	upstream	GFP	minP	TRUE	TRUE	devCRE	Col1a1_chr11_15301	repA3	techrep1	d22	28	148.647896379106	4.89465331689047	0.0329278344068008
poolA	p55_oBC	oBC_CRE_minP_GFP_mBC	upstream	GFP	minP	TRUE	TRUE	devCRE	Col1a1_chr11_15301	repA3	techrep2	d00	35	166.182620255191	6.07953701221137	0.0365834706594202
poolA	p55_oBC	oBC_CRE_minP_GFP_mBC	upstream	GFP	minP	TRUE	TRUE	devCRE	Col1a1_chr11_15301	repA3	techrep2	d04	33	141.604010676155	6.14166580552256	0.0433721176130273
poolA	p55_oBC	oBC_CRE_minP_GFP_mBC	upstream	GFP	minP	TRUE	TRUE	devCRE	Col1a1_chr11_15301	repA3	techrep2	d18	22	99.6256425494061	4.48618064097695	0.045030380996059
poolA	p55_oBC	oBC_CRE_minP_GFP_mBC	upstream	GFP	minP	TRUE	TRUE	devCRE	Col1a1_chr11_15301	repA3	techrep2	d20	22	90.217391039672	5.73740355633622	0.0635953167146373
poolA	p55_oBC	oBC_CRE_minP_GFP_mBC	upstream	GFP	minP	TRUE	TRUE	devCRE	Col1a1_chr11_15301	repA3	techrep2	d22	25	151.703286194592	4.16105593226617	0.0274289109790853
poolA	p55_oBC	oBC_CRE_minP_GFP_mBC	upstream	GFP	minP	TRUE	TRUE	devCRE	Col1a1_chr11_15306	repA1	techrep1	d00	1	1.00825000567141	0	0
poolA	p55_oBC	oBC_CRE_minP_GFP_mBC	upstream	GFP	minP	TRUE	TRUE	devCRE	Col1a1_chr11_15306	repA1	techrep1	d18	1	0.570595664785318	0.20980731715607	0.367698757814798
poolA	p55_oBC	oBC_CRE_minP_GFP_mBC	upstream	GFP	minP	TRUE	TRUE	devCRE	Col1a1_chr11_15306	repA1	techrep2	d00	1	2.08446000326565	0.294815145007777	0.141434781452223
poolA	p55_oBC	oBC_CRE_minP_GFP_mBC	upstream	GFP	minP	TRUE	TRUE	devCRE	Col1a1_chr11_15306	repA1	techrep2	d04	1	1.10162611030142	0.400700424341749	0.363735409495799
poolA	p55_oBC	oBC_CRE_minP_GFP_mBC	upstream	GFP	minP	TRUE	TRUE	devCRE	Col1a1_chr11_15306	repA3	techrep1	d00	1	0.627962412681827	0.185130743033345	0.294811822004936
poolA	p55_oBC	oBC_CRE_minP_GFP_mBC	upstream	GFP	minP	TRUE	TRUE	devCRE	Col1a1_chr11_15306	repA3	techrep2	d04	1	0.779357217341425	0	0
poolA	p55_oBC	oBC_CRE_minP_GFP_mBC	upstream	GFP	minP	TRUE	TRUE	devCRE	Col1a1_chr11_15307	repA1	techrep1	d00	161	1087.8345394524	185.481113829392	0.170504894910544
poolA	p55_oBC	oBC_CRE_minP_GFP_mBC	upstream	GFP	minP	TRUE	TRUE	devCRE	Col1a1_chr11_15307	repA1	techrep1	d04	146	830.157893086964	146.362411814905	0.176306715907564
poolA	p55_oBC	oBC_CRE_minP_GFP_mBC	upstream	GFP	minP	TRUE	TRUE	devCRE	Col1a1_chr11_15307	repA1	techrep1	d18	150	845.25188802973	152.987299523863	0.180996105055115
poolA	p55_oBC	oBC_CRE_minP_GFP_mBC	upstream	GFP	minP	TRUE	TRUE	devCRE	Col1a1_chr11_15307	repA1	techrep1	d20	134	879.562613111031	192.443821702228	0.218794908780343
poolA	p55_oBC	oBC_CRE_minP_GFP_mBC	upstream	GFP	minP	TRUE	TRUE	devCRE	Col1a1_chr11_15307	repA1	techrep1	d22	134	835.698249006415	205.455672908468	0.245849112586678
poolA	p55_oBC	oBC_CRE_minP_GFP_mBC	upstream	GFP	minP	TRUE	TRUE	devCRE	Col1a1_chr11_15307	repA1	techrep2	d00	158	1052.87001191616	149.430004398642	0.141926356252362
poolA	p55_oBC	oBC_CRE_minP_GFP_mBC	upstream	GFP	minP	TRUE	TRUE	devCRE	Col1a1_chr11_15307	repA1	techrep2	d04	154	845.867084403288	153.043520073088	0.180930932170096
poolA	p55_oBC	oBC_CRE_minP_GFP_mBC	upstream	GFP	minP	TRUE	TRUE	devCRE	Col1a1_chr11_15307	repA1	techrep2	d18	141	784.059165804844	139.244607174948	0.177594514862934
poolA	p55_oBC	oBC_CRE_minP_GFP_mBC	upstream	GFP	minP	TRUE	TRUE	devCRE	Col1a1_chr11_15307	repA1	techrep2	d20	137	851.584854704485	160.674887119975	0.188677483203634
poolA	p55_oBC	oBC_CRE_minP_GFP_mBC	upstream	GFP	minP	TRUE	TRUE	devCRE	Col1a1_chr11_15307	repA1	techrep2	d22	133	862.12094610746	183.90779432431	0.213320178745995
poolA	p55_oBC	oBC_CRE_minP_GFP_mBC	upstream	GFP	minP	TRUE	TRUE	devCRE	Col1a1_chr11_15307	repA2	techrep1	d00	160	1082.29544368047	178.451313918704	0.164882255543699
poolA	p55_oBC	oBC_CRE_minP_GFP_mBC	upstream	GFP	minP	TRUE	TRUE	devCRE	Col1a1_chr11_15307	repA2	techrep1	d04	159	1028.98574592238	170.591555387186	0.165786121006242
poolA	p55_oBC	oBC_CRE_minP_GFP_mBC	upstream	GFP	minP	TRUE	TRUE	devCRE	Col1a1_chr11_15307	repA2	techrep1	d18	116	752.275393718834	133.850685353752	0.177927772822753
poolA	p55_oBC	oBC_CRE_minP_GFP_mBC	upstream	GFP	minP	TRUE	TRUE	devCRE	Col1a1_chr11_15307	repA2	techrep1	d20	146	969.141643437643	138.691633080608	0.143107701562235
poolA	p55_oBC	oBC_CRE_minP_GFP_mBC	upstream	GFP	minP	TRUE	TRUE	devCRE	Col1a1_chr11_15307	repA2	techrep1	d22	152	923.013133884364	162.531402379366	0.176087854454873
poolA	p55_oBC	oBC_CRE_minP_GFP_mBC	upstream	GFP	minP	TRUE	TRUE	devCRE	Col1a1_chr11_15307	repA2	techrep2	d00	159	1074.46403956485	183.998064498786	0.171246368164451
poolA	p55_oBC	oBC_CRE_minP_GFP_mBC	upstream	GFP	minP	TRUE	TRUE	devCRE	Col1a1_chr11_15307	repA2	techrep2	d04	159	1000.7105889526	178.552752209296	0.178425964689929
poolA	p55_oBC	oBC_CRE_minP_GFP_mBC	upstream	GFP	minP	TRUE	TRUE	devCRE	Col1a1_chr11_15307	repA2	techrep2	d18	133	755.926187520901	145.048408619857	0.191881708841906
poolA	p55_oBC	oBC_CRE_minP_GFP_mBC	upstream	GFP	minP	TRUE	TRUE	devCRE	Col1a1_chr11_15307	repA2	techrep2	d20	136	898.474269676566	121.527942693722	0.135260348343053
poolA	p55_oBC	oBC_CRE_minP_GFP_mBC	upstream	GFP	minP	TRUE	TRUE	devCRE	Col1a1_chr11_15307	repA2	techrep2	d22	132	866.447383031366	152.817616681213	0.176372644979967
poolA	p55_oBC	oBC_CRE_minP_GFP_mBC	upstream	GFP	minP	TRUE	TRUE	devCRE	Col1a1_chr11_15307	repA3	techrep1	d00	160	1101.3361784217	158.12016762478	0.143571209883778
poolA	p55_oBC	oBC_CRE_minP_GFP_mBC	upstream	GFP	minP	TRUE	TRUE	devCRE	Col1a1_chr11_15307	repA3	techrep1	d04	159	885.897861669845	186.213078857265	0.210197006804225
poolA	p55_oBC	oBC_CRE_minP_GFP_mBC	upstream	GFP	minP	TRUE	TRUE	devCRE	Col1a1_chr11_15307	repA3	techrep1	d18	149	1030.02361644535	160.68053413192	0.155996941785115
poolA	p55_oBC	oBC_CRE_minP_GFP_mBC	upstream	GFP	minP	TRUE	TRUE	devCRE	Col1a1_chr11_15307	repA3	techrep1	d20	136	878.670170454494	136.468709674425	0.15531278318443
poolA	p55_oBC	oBC_CRE_minP_GFP_mBC	upstream	GFP	minP	TRUE	TRUE	devCRE	Col1a1_chr11_15307	repA3	techrep1	d22	143	927.923524469602	151.905429244723	0.163704686042475
poolA	p55_oBC	oBC_CRE_minP_GFP_mBC	upstream	GFP	minP	TRUE	TRUE	devCRE	Col1a1_chr11_15307	repA3	techrep2	d00	159	1089.4719478153	158.77851443143	0.145738965330706
poolA	p55_oBC	oBC_CRE_minP_GFP_mBC	upstream	GFP	minP	TRUE	TRUE	devCRE	Col1a1_chr11_15307	repA3	techrep2	d04	154	886.342180423274	184.450791576212	0.208103366453943
poolA	p55_oBC	oBC_CRE_minP_GFP_mBC	upstream	GFP	minP	TRUE	TRUE	devCRE	Col1a1_chr11_15307	repA3	techrep2	d18	140	972.396048510651	154.807412537636	0.159202017300197
poolA	p55_oBC	oBC_CRE_minP_GFP_mBC	upstream	GFP	minP	TRUE	TRUE	devCRE	Col1a1_chr11_15307	repA3	techrep2	d20	135	884.524904991712	163.065414041424	0.184353671808656
poolA	p55_oBC	oBC_CRE_minP_GFP_mBC	upstream	GFP	minP	TRUE	TRUE	devCRE	Col1a1_chr11_15307	repA3	techrep2	d22	140	899.800605637481	143.489888257016	0.159468539316395
poolA	p55_oBC	oBC_CRE_minP_GFP_mBC	upstream	GFP	minP	TRUE	TRUE	devCRE	Col1a1_chr11_15316	repA1	techrep1	d00	105	562.9866381668	16.1974596433192	0.0287705933768898
poolA	p55_oBC	oBC_CRE_minP_GFP_mBC	upstream	GFP	minP	TRUE	TRUE	devCRE	Col1a1_chr11_15316	repA1	techrep1	d04	90	461.52906028793	8.06808584296645	0.017481208741077
poolA	p55_oBC	oBC_CRE_minP_GFP_mBC	upstream	GFP	minP	TRUE	TRUE	devCRE	Col1a1_chr11_15316	repA1	techrep1	d18	89	522.654217030055	14.2081515178091	0.027184610885847
poolA	p55_oBC	oBC_CRE_minP_GFP_mBC	upstream	GFP	minP	TRUE	TRUE	devCRE	Col1a1_chr11_15316	repA1	techrep1	d20	83	466.721396211499	11.7809814780664	0.0252419999890636
poolA	p55_oBC	oBC_CRE_minP_GFP_mBC	upstream	GFP	minP	TRUE	TRUE	devCRE	Col1a1_chr11_15316	repA1	techrep1	d22	80	405.398556843579	26.0883351026576	0.0643523136978597
poolA	p55_oBC	oBC_CRE_minP_GFP_mBC	upstream	GFP	minP	TRUE	TRUE	devCRE	Col1a1_chr11_15316	repA1	techrep2	d00	102	569.520794225583	11.4918943524032	0.0201781821997026
poolA	p55_oBC	oBC_CRE_minP_GFP_mBC	upstream	GFP	minP	TRUE	TRUE	devCRE	Col1a1_chr11_15316	repA1	techrep2	d04	95	449.860038402686	6.03454839058675	0.0134142797213408
poolA	p55_oBC	oBC_CRE_minP_GFP_mBC	upstream	GFP	minP	TRUE	TRUE	devCRE	Col1a1_chr11_15316	repA1	techrep2	d18	78	491.85071638616	14.6457453376284	0.0297768100151141
poolA	p55_oBC	oBC_CRE_minP_GFP_mBC	upstream	GFP	minP	TRUE	TRUE	devCRE	Col1a1_chr11_15316	repA1	techrep2	d20	81	477.654737290862	10.571408285144	0.0221319029412383
poolA	p55_oBC	oBC_CRE_minP_GFP_mBC	upstream	GFP	minP	TRUE	TRUE	devCRE	Col1a1_chr11_15316	repA1	techrep2	d22	77	401.259797701427	27.3672312982604	0.0682032724310549
poolA	p55_oBC	oBC_CRE_minP_GFP_mBC	upstream	GFP	minP	TRUE	TRUE	devCRE	Col1a1_chr11_15316	repA2	techrep1	d00	103	535.620572751375	17.5668944507314	0.0327972735634365
poolA	p55_oBC	oBC_CRE_minP_GFP_mBC	upstream	GFP	minP	TRUE	TRUE	devCRE	Col1a1_chr11_15316	repA2	techrep1	d04	102	500.084362960217	12.5067122717878	0.0250092048424692
poolA	p55_oBC	oBC_CRE_minP_GFP_mBC	upstream	GFP	minP	TRUE	TRUE	devCRE	Col1a1_chr11_15316	repA2	techrep1	d18	59	328.076786052066	13.8439851708738	0.0421973932915716
poolA	p55_oBC	oBC_CRE_minP_GFP_mBC	upstream	GFP	minP	TRUE	TRUE	devCRE	Col1a1_chr11_15316	repA2	techrep1	d20	88	499.93095738059	13.2191105632748	0.0264418723588091
poolA	p55_oBC	oBC_CRE_minP_GFP_mBC	upstream	GFP	minP	TRUE	TRUE	devCRE	Col1a1_chr11_15316	repA2	techrep1	d22	90	521.946505805164	17.7889167142685	0.0340818771970261
poolA	p55_oBC	oBC_CRE_minP_GFP_mBC	upstream	GFP	minP	TRUE	TRUE	devCRE	Col1a1_chr11_15316	repA2	techrep2	d00	102	533.3792595099	15.672183442504	0.0293828137541465
poolA	p55_oBC	oBC_CRE_minP_GFP_mBC	upstream	GFP	minP	TRUE	TRUE	devCRE	Col1a1_chr11_15316	repA2	techrep2	d04	102	515.935073968433	14.1334632355643	0.0273938794795507
poolA	p55_oBC	oBC_CRE_minP_GFP_mBC	upstream	GFP	minP	TRUE	TRUE	devCRE	Col1a1_chr11_15316	repA2	techrep2	d18	71	366.653457535555	14.2848016808154	0.0389599535671369
poolA	p55_oBC	oBC_CRE_minP_GFP_mBC	upstream	GFP	minP	TRUE	TRUE	devCRE	Col1a1_chr11_15316	repA2	techrep2	d20	82	493.572041732093	11.4541464898924	0.0232066355494861
poolA	p55_oBC	oBC_CRE_minP_GFP_mBC	upstream	GFP	minP	TRUE	TRUE	devCRE	Col1a1_chr11_15316	repA2	techrep2	d22	77	494.420721914329	12.1668085532128	0.0246082091909591
poolA	p55_oBC	oBC_CRE_minP_GFP_mBC	upstream	GFP	minP	TRUE	TRUE	devCRE	Col1a1_chr11_15316	repA3	techrep1	d00	102	559.030978641742	11.2892727101734	0.0201943597787774
poolA	p55_oBC	oBC_CRE_minP_GFP_mBC	upstream	GFP	minP	TRUE	TRUE	devCRE	Col1a1_chr11_15316	repA3	techrep1	d04	98	484.258767756754	14.7948562043303	0.0305515505126833
poolA	p55_oBC	oBC_CRE_minP_GFP_mBC	upstream	GFP	minP	TRUE	TRUE	devCRE	Col1a1_chr11_15316	repA3	techrep1	d18	85	531.398085145494	12.3495558129894	0.0232397446626255
poolA	p55_oBC	oBC_CRE_minP_GFP_mBC	upstream	GFP	minP	TRUE	TRUE	devCRE	Col1a1_chr11_15316	repA3	techrep1	d20	86	479.153046833189	13.3659829900906	0.0278950182586313
poolA	p55_oBC	oBC_CRE_minP_GFP_mBC	upstream	GFP	minP	TRUE	TRUE	devCRE	Col1a1_chr11_15316	repA3	techrep1	d22	86	536.439497469683	8.22391066674705	0.01533054651184
poolA	p55_oBC	oBC_CRE_minP_GFP_mBC	upstream	GFP	minP	TRUE	TRUE	devCRE	Col1a1_chr11_15316	repA3	techrep2	d00	99	564.394127169448	6.6406739620004	0.0117660224341893
poolA	p55_oBC	oBC_CRE_minP_GFP_mBC	upstream	GFP	minP	TRUE	TRUE	devCRE	Col1a1_chr11_15316	repA3	techrep2	d04	101	470.991545013335	19.2450018429181	0.0408606100187494
poolA	p55_oBC	oBC_CRE_minP_GFP_mBC	upstream	GFP	minP	TRUE	TRUE	devCRE	Col1a1_chr11_15316	repA3	techrep2	d18	83	542.524332970637	12.4673096289245	0.0229801851663661
poolA	p55_oBC	oBC_CRE_minP_GFP_mBC	upstream	GFP	minP	TRUE	TRUE	devCRE	Col1a1_chr11_15316	repA3	techrep2	d20	82	512.395820828505	9.48143580265669	0.0185041239940754
poolA	p55_oBC	oBC_CRE_minP_GFP_mBC	upstream	GFP	minP	TRUE	TRUE	devCRE	Col1a1_chr11_15316	repA3	techrep2	d22	79	489.498038216756	12.2480548283442	0.0250216627485658
poolA	p55_oBC	oBC_CRE_minP_GFP_mBC	upstream	GFP	minP	TRUE	TRUE	devCRE	Col1a1_chr11_15322	repA1	techrep1	d00	148	841.246835565347	48.3964912849893	0.0575294779593021
poolA	p55_oBC	oBC_CRE_minP_GFP_mBC	upstream	GFP	minP	TRUE	TRUE	devCRE	Col1a1_chr11_15322	repA1	techrep1	d04	135	657.63456783657	53.6601054792205	0.0815956278815253
poolA	p55_oBC	oBC_CRE_minP_GFP_mBC	upstream	GFP	minP	TRUE	TRUE	devCRE	Col1a1_chr11_15322	repA1	techrep1	d18	122	765.679469597094	39.3556565521356	0.0513996497422674
poolA	p55_oBC	oBC_CRE_minP_GFP_mBC	upstream	GFP	minP	TRUE	TRUE	devCRE	Col1a1_chr11_15322	repA1	techrep1	d20	124	735.500967020822	65.4449681140353	0.0889801251779762
poolA	p55_oBC	oBC_CRE_minP_GFP_mBC	upstream	GFP	minP	TRUE	TRUE	devCRE	Col1a1_chr11_15322	repA1	techrep1	d22	116	720.605282880121	64.3177800030904	0.0892552157625387
poolA	p55_oBC	oBC_CRE_minP_GFP_mBC	upstream	GFP	minP	TRUE	TRUE	devCRE	Col1a1_chr11_15322	repA1	techrep2	d00	144	823.523825956854	53.0667261013999	0.0644386044808619
poolA	p55_oBC	oBC_CRE_minP_GFP_mBC	upstream	GFP	minP	TRUE	TRUE	devCRE	Col1a1_chr11_15322	repA1	techrep2	d04	138	672.961358260929	64.1120678946799	0.0952685724190149
poolA	p55_oBC	oBC_CRE_minP_GFP_mBC	upstream	GFP	minP	TRUE	TRUE	devCRE	Col1a1_chr11_15322	repA1	techrep2	d18	114	729.115678054992	36.6754891593367	0.050301331137431
poolA	p55_oBC	oBC_CRE_minP_GFP_mBC	upstream	GFP	minP	TRUE	TRUE	devCRE	Col1a1_chr11_15322	repA1	techrep2	d20	125	733.035800120042	49.701397161498	0.0678021416598737
poolA	p55_oBC	oBC_CRE_minP_GFP_mBC	upstream	GFP	minP	TRUE	TRUE	devCRE	Col1a1_chr11_15322	repA1	techrep2	d22	114	733.820729469892	68.3907110143528	0.0931981181067995
poolA	p55_oBC	oBC_CRE_minP_GFP_mBC	upstream	GFP	minP	TRUE	TRUE	devCRE	Col1a1_chr11_15322	repA2	techrep1	d00	149	866.29722012764	58.0954199706123	0.0670617642776835
poolA	p55_oBC	oBC_CRE_minP_GFP_mBC	upstream	GFP	minP	TRUE	TRUE	devCRE	Col1a1_chr11_15322	repA2	techrep1	d04	148	876.420847812016	102.498558702271	0.11695130137326
poolA	p55_oBC	oBC_CRE_minP_GFP_mBC	upstream	GFP	minP	TRUE	TRUE	devCRE	Col1a1_chr11_15322	repA2	techrep1	d18	95	700.007775156402	55.8348573189937	0.0797631959252432
poolA	p55_oBC	oBC_CRE_minP_GFP_mBC	upstream	GFP	minP	TRUE	TRUE	devCRE	Col1a1_chr11_15322	repA2	techrep1	d20	124	670.407939260884	51.049711755093	0.0761472362803081
poolA	p55_oBC	oBC_CRE_minP_GFP_mBC	upstream	GFP	minP	TRUE	TRUE	devCRE	Col1a1_chr11_15322	repA2	techrep1	d22	134	750.285057954247	48.0992542490804	0.0641079730152556
poolA	p55_oBC	oBC_CRE_minP_GFP_mBC	upstream	GFP	minP	TRUE	TRUE	devCRE	Col1a1_chr11_15322	repA2	techrep2	d00	148	858.244700662896	55.1617846038047	0.0642727937162892
poolA	p55_oBC	oBC_CRE_minP_GFP_mBC	upstream	GFP	minP	TRUE	TRUE	devCRE	Col1a1_chr11_15322	repA2	techrep2	d04	148	864.738652040563	81.5029713250876	0.0942515650627635
poolA	p55_oBC	oBC_CRE_minP_GFP_mBC	upstream	GFP	minP	TRUE	TRUE	devCRE	Col1a1_chr11_15322	repA2	techrep2	d18	111	668.38931202988	61.6346308546984	0.0922136691077776
poolA	p55_oBC	oBC_CRE_minP_GFP_mBC	upstream	GFP	minP	TRUE	TRUE	devCRE	Col1a1_chr11_15322	repA2	techrep2	d20	108	671.837498823042	36.4216118723546	0.0542119365712092
poolA	p55_oBC	oBC_CRE_minP_GFP_mBC	upstream	GFP	minP	TRUE	TRUE	devCRE	Col1a1_chr11_15322	repA2	techrep2	d22	117	666.074614588063	38.4299635799718	0.0576961840885334
poolA	p55_oBC	oBC_CRE_minP_GFP_mBC	upstream	GFP	minP	TRUE	TRUE	devCRE	Col1a1_chr11_15322	repA3	techrep1	d00	147	910.959953581018	44.6609404493641	0.0490262390501364
poolA	p55_oBC	oBC_CRE_minP_GFP_mBC	upstream	GFP	minP	TRUE	TRUE	devCRE	Col1a1_chr11_15322	repA3	techrep1	d04	142	790.473491533706	69.3643718743312	0.0877504086060467
poolA	p55_oBC	oBC_CRE_minP_GFP_mBC	upstream	GFP	minP	TRUE	TRUE	devCRE	Col1a1_chr11_15322	repA3	techrep1	d18	130	884.19241719861	74.2506820113759	0.0839757054766706
poolA	p55_oBC	oBC_CRE_minP_GFP_mBC	upstream	GFP	minP	TRUE	TRUE	devCRE	Col1a1_chr11_15322	repA3	techrep1	d20	128	760.445346639485	69.6173710646821	0.091548158421024
poolA	p55_oBC	oBC_CRE_minP_GFP_mBC	upstream	GFP	minP	TRUE	TRUE	devCRE	Col1a1_chr11_15322	repA3	techrep1	d22	119	825.513810316461	60.7601870437311	0.0736028716714487
poolA	p55_oBC	oBC_CRE_minP_GFP_mBC	upstream	GFP	minP	TRUE	TRUE	devCRE	Col1a1_chr11_15322	repA3	techrep2	d00	137	866.337663255265	40.3155316233044	0.0465355869117115
poolA	p55_oBC	oBC_CRE_minP_GFP_mBC	upstream	GFP	minP	TRUE	TRUE	devCRE	Col1a1_chr11_15322	repA3	techrep2	d04	138	734.564960203423	73.1226396109832	0.0995455045810154
poolA	p55_oBC	oBC_CRE_minP_GFP_mBC	upstream	GFP	minP	TRUE	TRUE	devCRE	Col1a1_chr11_15322	repA3	techrep2	d18	121	863.033790248567	67.4636117343104	0.0781703016690457
poolA	p55_oBC	oBC_CRE_minP_GFP_mBC	upstream	GFP	minP	TRUE	TRUE	devCRE	Col1a1_chr11_15322	repA3	techrep2	d20	127	729.443523060953	65.1542514317665	0.0893204879774114
poolA	p55_oBC	oBC_CRE_minP_GFP_mBC	upstream	GFP	minP	TRUE	TRUE	devCRE	Col1a1_chr11_15322	repA3	techrep2	d22	120	841.383722757921	57.19455664681	0.0679767805102473
poolA	p55_oBC	oBC_CRE_minP_GFP_mBC	upstream	GFP	minP	TRUE	TRUE	devCRE	Col1a2_chr6_65	repA1	techrep1	d00	3	19.4525034427537	1.21817629214683	0.0626231115049935
poolA	p55_oBC	oBC_CRE_minP_GFP_mBC	upstream	GFP	minP	TRUE	TRUE	devCRE	Col1a2_chr6_65	repA1	techrep1	d04	2	14.1739113527395	1.08919158880047	0.0768448145112712
poolA	p55_oBC	oBC_CRE_minP_GFP_mBC	upstream	GFP	minP	TRUE	TRUE	devCRE	Col1a2_chr6_65	repA1	techrep1	d18	2	14.9652977981569	0.20770924398451	0.0138793926312706
poolA	p55_oBC	oBC_CRE_minP_GFP_mBC	upstream	GFP	minP	TRUE	TRUE	devCRE	Col1a2_chr6_65	repA1	techrep1	d20	2	14.014531090744	0.627389546169216	0.0447670736970702
poolA	p55_oBC	oBC_CRE_minP_GFP_mBC	upstream	GFP	minP	TRUE	TRUE	devCRE	Col1a2_chr6_65	repA1	techrep1	d22	2	26.7642188633796	0	0
poolA	p55_oBC	oBC_CRE_minP_GFP_mBC	upstream	GFP	minP	TRUE	TRUE	devCRE	Col1a2_chr6_65	repA1	techrep2	d00	2	17.7989723612184	0.291866993557699	0.0163979688059766
poolA	p55_oBC	oBC_CRE_minP_GFP_mBC	upstream	GFP	minP	TRUE	TRUE	devCRE	Col1a2_chr6_65	repA1	techrep2	d04	2	14.8719524890691	0.396693420098332	0.0266739300296919
poolA	p55_oBC	oBC_CRE_minP_GFP_mBC	upstream	GFP	minP	TRUE	TRUE	devCRE	Col1a2_chr6_65	repA1	techrep2	d18	2	12.6260070442492	0	0
poolA	p55_oBC	oBC_CRE_minP_GFP_mBC	upstream	GFP	minP	TRUE	TRUE	devCRE	Col1a2_chr6_65	repA1	techrep2	d20	2	14.1068113673858	0.520681303596646	0.0369099217418071
poolA	p55_oBC	oBC_CRE_minP_GFP_mBC	upstream	GFP	minP	TRUE	TRUE	devCRE	Col1a2_chr6_65	repA1	techrep2	d22	2	28.2446112322236	1.35467794926389	0.0479623506985421
poolA	p55_oBC	oBC_CRE_minP_GFP_mBC	upstream	GFP	minP	TRUE	TRUE	devCRE	Col1a2_chr6_65	repA2	techrep1	d00	3	24.1131247673446	0.833010801373391	0.0345459499509372
poolA	p55_oBC	oBC_CRE_minP_GFP_mBC	upstream	GFP	minP	TRUE	TRUE	devCRE	Col1a2_chr6_65	repA2	techrep1	d04	2	27.7092706348227	2.01317723342649	0.0726535627717495
poolA	p55_oBC	oBC_CRE_minP_GFP_mBC	upstream	GFP	minP	TRUE	TRUE	devCRE	Col1a2_chr6_65	repA2	techrep1	d18	2	16.1421530684597	2.28693456690125	0.141674692167906
poolA	p55_oBC	oBC_CRE_minP_GFP_mBC	upstream	GFP	minP	TRUE	TRUE	devCRE	Col1a2_chr6_65	repA2	techrep1	d20	2	71.658193552815	2.05301468131781	0.0286501037708222
poolA	p55_oBC	oBC_CRE_minP_GFP_mBC	upstream	GFP	minP	TRUE	TRUE	devCRE	Col1a2_chr6_65	repA2	techrep1	d22	3	39.3675644050098	0.988273150792694	0.0251037412582966
poolA	p55_oBC	oBC_CRE_minP_GFP_mBC	upstream	GFP	minP	TRUE	TRUE	devCRE	Col1a2_chr6_65	repA2	techrep2	d00	3	21.1185123393661	1.7742094463212	0.084012046767801
poolA	p55_oBC	oBC_CRE_minP_GFP_mBC	upstream	GFP	minP	TRUE	TRUE	devCRE	Col1a2_chr6_65	repA2	techrep2	d04	2	21.6870692904401	0.942230882370955	0.0434466672168701
poolA	p55_oBC	oBC_CRE_minP_GFP_mBC	upstream	GFP	minP	TRUE	TRUE	devCRE	Col1a2_chr6_65	repA2	techrep2	d18	2	28.6270618343808	0	0
poolA	p55_oBC	oBC_CRE_minP_GFP_mBC	upstream	GFP	minP	TRUE	TRUE	devCRE	Col1a2_chr6_65	repA2	techrep2	d20	2	81.0822081532271	0.916209149405521	0.0112997557697749
poolA	p55_oBC	oBC_CRE_minP_GFP_mBC	upstream	GFP	minP	TRUE	TRUE	devCRE	Col1a2_chr6_65	repA2	techrep2	d22	3	41.7962209860712	0.437719250445982	0.0104726992086642
poolA	p55_oBC	oBC_CRE_minP_GFP_mBC	upstream	GFP	minP	TRUE	TRUE	devCRE	Col1a2_chr6_65	repA3	techrep1	d00	3	14.5907066586622	0.733117742412046	0.0502455267974843
poolA	p55_oBC	oBC_CRE_minP_GFP_mBC	upstream	GFP	minP	TRUE	TRUE	devCRE	Col1a2_chr6_65	repA3	techrep1	d04	2	11.0166008711988	0.562045573380159	0.0510180571985269
poolA	p55_oBC	oBC_CRE_minP_GFP_mBC	upstream	GFP	minP	TRUE	TRUE	devCRE	Col1a2_chr6_65	repA3	techrep1	d18	2	6.48820791452615	0.674727387133528	0.103992873844704
poolA	p55_oBC	oBC_CRE_minP_GFP_mBC	upstream	GFP	minP	TRUE	TRUE	devCRE	Col1a2_chr6_65	repA3	techrep1	d20	3	10.0566109112782	1.17592085433745	0.116930133293581
poolA	p55_oBC	oBC_CRE_minP_GFP_mBC	upstream	GFP	minP	TRUE	TRUE	devCRE	Col1a2_chr6_65	repA3	techrep1	d22	3	10.4578511593574	0.496163539471918	0.0474441194382429
poolA	p55_oBC	oBC_CRE_minP_GFP_mBC	upstream	GFP	minP	TRUE	TRUE	devCRE	Col1a2_chr6_65	repA3	techrep2	d00	3	15.9088591034629	0.33203369810002	0.0208709936985831
poolA	p55_oBC	oBC_CRE_minP_GFP_mBC	upstream	GFP	minP	TRUE	TRUE	devCRE	Col1a2_chr6_65	repA3	techrep2	d04	2	12.2021361661756	0.41418590922802	0.0339437212949768
poolA	p55_oBC	oBC_CRE_minP_GFP_mBC	upstream	GFP	minP	TRUE	TRUE	devCRE	Col1a2_chr6_65	repA3	techrep2	d18	2	11.0416860559693	0	0
poolA	p55_oBC	oBC_CRE_minP_GFP_mBC	upstream	GFP	minP	TRUE	TRUE	devCRE	Col1a2_chr6_65	repA3	techrep2	d20	2	9.44543211451789	0.444969018470259	0.047109440105586
poolA	p55_oBC	oBC_CRE_minP_GFP_mBC	upstream	GFP	minP	TRUE	TRUE	devCRE	Col1a2_chr6_65	repA3	techrep2	d22	2	11.8247970594763	0.439173280697602	0.0371400268849142
poolA	p55_oBC	oBC_CRE_minP_GFP_mBC	upstream	GFP	minP	TRUE	TRUE	devCRE	Col1a2_chr6_72	repA1	techrep1	d00	125	620.692146824727	22.6617519272743	0.0365104537623119
poolA	p55_oBC	oBC_CRE_minP_GFP_mBC	upstream	GFP	minP	TRUE	TRUE	devCRE	Col1a2_chr6_72	repA1	techrep1	d04	112	481.111437814742	16.3415411437539	0.0339662287348204
poolA	p55_oBC	oBC_CRE_minP_GFP_mBC	upstream	GFP	minP	TRUE	TRUE	devCRE	Col1a2_chr6_72	repA1	techrep1	d18	109	609.487465297085	11.925447907151	0.0195663546605313
poolA	p55_oBC	oBC_CRE_minP_GFP_mBC	upstream	GFP	minP	TRUE	TRUE	devCRE	Col1a2_chr6_72	repA1	techrep1	d20	99	585.354955469451	16.2424182508253	0.0277479811165158
poolA	p55_oBC	oBC_CRE_minP_GFP_mBC	upstream	GFP	minP	TRUE	TRUE	devCRE	Col1a2_chr6_72	repA1	techrep1	d22	98	479.781041941452	15.0509625592255	0.0313704820397264
poolA	p55_oBC	oBC_CRE_minP_GFP_mBC	upstream	GFP	minP	TRUE	TRUE	devCRE	Col1a2_chr6_72	repA1	techrep2	d00	128	628.080223917326	15.1711873621002	0.0241548559951112
poolA	p55_oBC	oBC_CRE_minP_GFP_mBC	upstream	GFP	minP	TRUE	TRUE	devCRE	Col1a2_chr6_72	repA1	techrep2	d04	117	481.719065512603	15.4990924135389	0.0321745463760005
poolA	p55_oBC	oBC_CRE_minP_GFP_mBC	upstream	GFP	minP	TRUE	TRUE	devCRE	Col1a2_chr6_72	repA1	techrep2	d18	103	552.76562229722	9.76790527943667	0.017670970996428
poolA	p55_oBC	oBC_CRE_minP_GFP_mBC	upstream	GFP	minP	TRUE	TRUE	devCRE	Col1a2_chr6_72	repA1	techrep2	d20	99	571.239784264242	11.1236460313829	0.0194728139352376
poolA	p55_oBC	oBC_CRE_minP_GFP_mBC	upstream	GFP	minP	TRUE	TRUE	devCRE	Col1a2_chr6_72	repA1	techrep2	d22	96	483.053830434396	21.2438132952746	0.0439781489283931
poolA	p55_oBC	oBC_CRE_minP_GFP_mBC	upstream	GFP	minP	TRUE	TRUE	devCRE	Col1a2_chr6_72	repA2	techrep1	d00	125	676.8957379229	21.3976107890199	0.0316113835414002
poolA	p55_oBC	oBC_CRE_minP_GFP_mBC	upstream	GFP	minP	TRUE	TRUE	devCRE	Col1a2_chr6_72	repA2	techrep1	d04	126	608.407646795435	19.3652319047037	0.0318293696778845
poolA	p55_oBC	oBC_CRE_minP_GFP_mBC	upstream	GFP	minP	TRUE	TRUE	devCRE	Col1a2_chr6_72	repA2	techrep1	d18	79	542.810359293459	11.9777241865129	0.0220661304292415
poolA	p55_oBC	oBC_CRE_minP_GFP_mBC	upstream	GFP	minP	TRUE	TRUE	devCRE	Col1a2_chr6_72	repA2	techrep1	d20	107	605.236960673291	14.8113283622127	0.0244719495414423
poolA	p55_oBC	oBC_CRE_minP_GFP_mBC	upstream	GFP	minP	TRUE	TRUE	devCRE	Col1a2_chr6_72	repA2	techrep1	d22	107	673.086007150276	17.2354837498246	0.0256066588321996
poolA	p55_oBC	oBC_CRE_minP_GFP_mBC	upstream	GFP	minP	TRUE	TRUE	devCRE	Col1a2_chr6_72	repA2	techrep2	d00	122	639.892661316962	31.6221471518562	0.0494178931303489
poolA	p55_oBC	oBC_CRE_minP_GFP_mBC	upstream	GFP	minP	TRUE	TRUE	devCRE	Col1a2_chr6_72	repA2	techrep2	d04	123	594.718909399198	24.4980029416448	0.041192574432169
poolA	p55_oBC	oBC_CRE_minP_GFP_mBC	upstream	GFP	minP	TRUE	TRUE	devCRE	Col1a2_chr6_72	repA2	techrep2	d18	97	519.719267755638	10.3986258198234	0.0200081591447032
poolA	p55_oBC	oBC_CRE_minP_GFP_mBC	upstream	GFP	minP	TRUE	TRUE	devCRE	Col1a2_chr6_72	repA2	techrep2	d20	102	600.860732947492	10.7248562639442	0.0178491548471373
poolA	p55_oBC	oBC_CRE_minP_GFP_mBC	upstream	GFP	minP	TRUE	TRUE	devCRE	Col1a2_chr6_72	repA2	techrep2	d22	99	652.992690469175	12.5062642984566	0.0191522270937993
poolA	p55_oBC	oBC_CRE_minP_GFP_mBC	upstream	GFP	minP	TRUE	TRUE	devCRE	Col1a2_chr6_72	repA3	techrep1	d00	128	603.917731900239	14.2550672135676	0.0236043196955216
poolA	p55_oBC	oBC_CRE_minP_GFP_mBC	upstream	GFP	minP	TRUE	TRUE	devCRE	Col1a2_chr6_72	repA3	techrep1	d04	121	529.082937084944	16.4639612404289	0.0311179213813611
poolA	p55_oBC	oBC_CRE_minP_GFP_mBC	upstream	GFP	minP	TRUE	TRUE	devCRE	Col1a2_chr6_72	repA3	techrep1	d18	100	678.241367648978	10.2333653715252	0.0150880878985568
poolA	p55_oBC	oBC_CRE_minP_GFP_mBC	upstream	GFP	minP	TRUE	TRUE	devCRE	Col1a2_chr6_72	repA3	techrep1	d20	99	500.842358647592	11.9210761913399	0.0238020526529146
poolA	p55_oBC	oBC_CRE_minP_GFP_mBC	upstream	GFP	minP	TRUE	TRUE	devCRE	Col1a2_chr6_72	repA3	techrep1	d22	101	631.493320007349	13.1483337960058	0.0208210180209868
poolA	p55_oBC	oBC_CRE_minP_GFP_mBC	upstream	GFP	minP	TRUE	TRUE	devCRE	Col1a2_chr6_72	repA3	techrep2	d00	122	582.354271830664	16.269651206901	0.0279377210641152
poolA	p55_oBC	oBC_CRE_minP_GFP_mBC	upstream	GFP	minP	TRUE	TRUE	devCRE	Col1a2_chr6_72	repA3	techrep2	d04	119	521.535458415317	22.5919586851647	0.0433181643177441
poolA	p55_oBC	oBC_CRE_minP_GFP_mBC	upstream	GFP	minP	TRUE	TRUE	devCRE	Col1a2_chr6_72	repA3	techrep2	d18	99	664.457450620225	16.034891376749	0.0241323072858639
poolA	p55_oBC	oBC_CRE_minP_GFP_mBC	upstream	GFP	minP	TRUE	TRUE	devCRE	Col1a2_chr6_72	repA3	techrep2	d20	89	513.184766434358	13.5108774699152	0.0263275107789922
poolA	p55_oBC	oBC_CRE_minP_GFP_mBC	upstream	GFP	minP	TRUE	TRUE	devCRE	Col1a2_chr6_72	repA3	techrep2	d22	91	600.419405446137	13.6188077953701	0.0226821579579873
poolA	p55_oBC	oBC_CRE_minP_GFP_mBC	upstream	GFP	minP	TRUE	TRUE	devCRE	Col1a2_chr6_73	repA1	techrep1	d00	169	926.326331877252	30.4972577260077	0.0329228012596849
poolA	p55_oBC	oBC_CRE_minP_GFP_mBC	upstream	GFP	minP	TRUE	TRUE	devCRE	Col1a2_chr6_73	repA1	techrep1	d04	147	739.313120827833	16.1655101799073	0.0218655799883631
poolA	p55_oBC	oBC_CRE_minP_GFP_mBC	upstream	GFP	minP	TRUE	TRUE	devCRE	Col1a2_chr6_73	repA1	techrep1	d18	145	766.384155243104	14.9466732741984	0.0195028474583445
poolA	p55_oBC	oBC_CRE_minP_GFP_mBC	upstream	GFP	minP	TRUE	TRUE	devCRE	Col1a2_chr6_73	repA1	techrep1	d20	134	933.218057577067	23.8724890951458	0.0255808263688408
poolA	p55_oBC	oBC_CRE_minP_GFP_mBC	upstream	GFP	minP	TRUE	TRUE	devCRE	Col1a2_chr6_73	repA1	techrep1	d22	125	643.613319116007	15.0509625592255	0.0233851011347898
poolA	p55_oBC	oBC_CRE_minP_GFP_mBC	upstream	GFP	minP	TRUE	TRUE	devCRE	Col1a2_chr6_73	repA1	techrep2	d00	170	883.116221383549	30.5487453257059	0.0345919875391329
poolA	p55_oBC	oBC_CRE_minP_GFP_mBC	upstream	GFP	minP	TRUE	TRUE	devCRE	Col1a2_chr6_73	repA1	techrep2	d04	160	761.675308923502	16.2123391688672	0.0212851053184073
poolA	p55_oBC	oBC_CRE_minP_GFP_mBC	upstream	GFP	minP	TRUE	TRUE	devCRE	Col1a2_chr6_73	repA1	techrep2	d18	134	748.962132559963	17.32305604626	0.0231294150841105
poolA	p55_oBC	oBC_CRE_minP_GFP_mBC	upstream	GFP	minP	TRUE	TRUE	devCRE	Col1a2_chr6_73	repA1	techrep2	d20	129	918.913785196185	15.6309579221134	0.0170102551228745
poolA	p55_oBC	oBC_CRE_minP_GFP_mBC	upstream	GFP	minP	TRUE	TRUE	devCRE	Col1a2_chr6_73	repA1	techrep2	d22	122	655.863964506723	19.553886762607	0.0298139367625016
poolA	p55_oBC	oBC_CRE_minP_GFP_mBC	upstream	GFP	minP	TRUE	TRUE	devCRE	Col1a2_chr6_73	repA2	techrep1	d00	167	876.760740870174	29.7503857633354	0.0339321600255601
poolA	p55_oBC	oBC_CRE_minP_GFP_mBC	upstream	GFP	minP	TRUE	TRUE	devCRE	Col1a2_chr6_73	repA2	techrep1	d04	163	836.600909131304	22.9962128868356	0.0274876737950405
poolA	p55_oBC	oBC_CRE_minP_GFP_mBC	upstream	GFP	minP	TRUE	TRUE	devCRE	Col1a2_chr6_73	repA2	techrep1	d18	108	740.659077959288	18.3566654199431	0.024784230648358
poolA	p55_oBC	oBC_CRE_minP_GFP_mBC	upstream	GFP	minP	TRUE	TRUE	devCRE	Col1a2_chr6_73	repA2	techrep1	d20	141	927.354850001831	24.8501175854902	0.0267967731936066
poolA	p55_oBC	oBC_CRE_minP_GFP_mBC	upstream	GFP	minP	TRUE	TRUE	devCRE	Col1a2_chr6_73	repA2	techrep1	d22	143	878.013283457178	23.2244190436283	0.0264511021429905
poolA	p55_oBC	oBC_CRE_minP_GFP_mBC	upstream	GFP	minP	TRUE	TRUE	devCRE	Col1a2_chr6_73	repA2	techrep2	d00	160	884.136813385019	29.1221247502218	0.0329384822680603
poolA	p55_oBC	oBC_CRE_minP_GFP_mBC	upstream	GFP	minP	TRUE	TRUE	devCRE	Col1a2_chr6_73	repA2	techrep2	d04	159	845.408034546679	29.6048943240954	0.0350184681412094
poolA	p55_oBC	oBC_CRE_minP_GFP_mBC	upstream	GFP	minP	TRUE	TRUE	devCRE	Col1a2_chr6_73	repA2	techrep2	d18	120	705.549545340252	16.8578404928878	0.0238932058056363
poolA	p55_oBC	oBC_CRE_minP_GFP_mBC	upstream	GFP	minP	TRUE	TRUE	devCRE	Col1a2_chr6_73	repA2	techrep2	d20	128	904.181366068007	23.0737621907143	0.0255189534496322
poolA	p55_oBC	oBC_CRE_minP_GFP_mBC	upstream	GFP	minP	TRUE	TRUE	devCRE	Col1a2_chr6_73	repA2	techrep2	d22	129	841.126052832749	22.9757941254503	0.0273155183436208
poolA	p55_oBC	oBC_CRE_minP_GFP_mBC	upstream	GFP	minP	TRUE	TRUE	devCRE	Col1a2_chr6_73	repA3	techrep1	d00	165	899.041226988317	23.6226828110548	0.0262754166348834
poolA	p55_oBC	oBC_CRE_minP_GFP_mBC	upstream	GFP	minP	TRUE	TRUE	devCRE	Col1a2_chr6_73	repA3	techrep1	d04	162	843.81479429557	34.5061918687334	0.0408930870873623
poolA	p55_oBC	oBC_CRE_minP_GFP_mBC	upstream	GFP	minP	TRUE	TRUE	devCRE	Col1a2_chr6_73	repA3	techrep1	d18	141	830.715130662229	18.4357331534969	0.0221926054709035
poolA	p55_oBC	oBC_CRE_minP_GFP_mBC	upstream	GFP	minP	TRUE	TRUE	devCRE	Col1a2_chr6_73	repA3	techrep1	d20	142	945.071998574289	23.4136791968889	0.0247744925595195
poolA	p55_oBC	oBC_CRE_minP_GFP_mBC	upstream	GFP	minP	TRUE	TRUE	devCRE	Col1a2_chr6_73	repA3	techrep1	d22	139	1030.44907943559	27.3485342956921	0.0265404034430036
poolA	p55_oBC	oBC_CRE_minP_GFP_mBC	upstream	GFP	minP	TRUE	TRUE	devCRE	Col1a2_chr6_73	repA3	techrep2	d00	159	932.320682029656	19.0653749449032	0.0204493746758872
poolA	p55_oBC	oBC_CRE_minP_GFP_mBC	upstream	GFP	minP	TRUE	TRUE	devCRE	Col1a2_chr6_73	repA3	techrep2	d04	163	818.730343961514	26.1564677221574	0.0319475977836567
poolA	p55_oBC	oBC_CRE_minP_GFP_mBC	upstream	GFP	minP	TRUE	TRUE	devCRE	Col1a2_chr6_73	repA3	techrep2	d18	139	830.214566746966	15.4837320408576	0.0186502774837203
poolA	p55_oBC	oBC_CRE_minP_GFP_mBC	upstream	GFP	minP	TRUE	TRUE	devCRE	Col1a2_chr6_73	repA3	techrep2	d20	128	961.038018655642	23.3541315148633	0.0243009444595465
poolA	p55_oBC	oBC_CRE_minP_GFP_mBC	upstream	GFP	minP	TRUE	TRUE	devCRE	Col1a2_chr6_73	repA3	techrep2	d22	132	1054.37489803455	25.2325012182622	0.0239312423553499
poolA	p55_oBC	oBC_CRE_minP_GFP_mBC	upstream	GFP	minP	TRUE	TRUE	devCRE	Col1a2_chr6_77	repA1	techrep1	d00	253	1479.37834665484	85.2233685390363	0.0576075543702143
poolA	p55_oBC	oBC_CRE_minP_GFP_mBC	upstream	GFP	minP	TRUE	TRUE	devCRE	Col1a2_chr6_77	repA1	techrep1	d04	221	1199.22718057809	57.7234868946781	0.0481339047592737
poolA	p55_oBC	oBC_CRE_minP_GFP_mBC	upstream	GFP	minP	TRUE	TRUE	devCRE	Col1a2_chr6_77	repA1	techrep1	d18	212	1364.77353486011	63.0827660493156	0.0462221492709276
poolA	p55_oBC	oBC_CRE_minP_GFP_mBC	upstream	GFP	minP	TRUE	TRUE	devCRE	Col1a2_chr6_77	repA1	techrep1	d20	212	1463.15934890349	69.2885212428397	0.0473554170943618
poolA	p55_oBC	oBC_CRE_minP_GFP_mBC	upstream	GFP	minP	TRUE	TRUE	devCRE	Col1a2_chr6_77	repA1	techrep1	d22	211	1221.82267655839	76.9605885528399	0.0629883452234014
poolA	p55_oBC	oBC_CRE_minP_GFP_mBC	upstream	GFP	minP	TRUE	TRUE	devCRE	Col1a2_chr6_77	repA1	techrep2	d00	245	1461.05823402232	96.3102115711407	0.0659181197083409
poolA	p55_oBC	oBC_CRE_minP_GFP_mBC	upstream	GFP	minP	TRUE	TRUE	devCRE	Col1a2_chr6_77	repA1	techrep2	d04	236	1248.94106190147	67.7183717137556	0.0542206304040133
poolA	p55_oBC	oBC_CRE_minP_GFP_mBC	upstream	GFP	minP	TRUE	TRUE	devCRE	Col1a2_chr6_77	repA1	techrep2	d18	198	1355.88456116977	51.9752807203066	0.0383331164088671
poolA	p55_oBC	oBC_CRE_minP_GFP_mBC	upstream	GFP	minP	TRUE	TRUE	devCRE	Col1a2_chr6_77	repA1	techrep2	d20	204	1453.16598589164	49.4384268061461	0.0340211835992097
poolA	p55_oBC	oBC_CRE_minP_GFP_mBC	upstream	GFP	minP	TRUE	TRUE	devCRE	Col1a2_chr6_77	repA1	techrep2	d22	206	1206.47008731192	70.2653663582835	0.0582404546098931
poolA	p55_oBC	oBC_CRE_minP_GFP_mBC	upstream	GFP	minP	TRUE	TRUE	devCRE	Col1a2_chr6_77	repA2	techrep1	d00	252	1526.82313255179	77.9176769992118	0.051032549440738
poolA	p55_oBC	oBC_CRE_minP_GFP_mBC	upstream	GFP	minP	TRUE	TRUE	devCRE	Col1a2_chr6_77	repA2	techrep1	d04	253	1472.69452187642	66.2936438871023	0.0450152036979366
poolA	p55_oBC	oBC_CRE_minP_GFP_mBC	upstream	GFP	minP	TRUE	TRUE	devCRE	Col1a2_chr6_77	repA2	techrep1	d18	165	1178.87617657264	50.4808299048436	0.0428211468753292
poolA	p55_oBC	oBC_CRE_minP_GFP_mBC	upstream	GFP	minP	TRUE	TRUE	devCRE	Col1a2_chr6_77	repA2	techrep1	d20	225	1523.22631481037	49.4862937613039	0.0324878143714741
poolA	p55_oBC	oBC_CRE_minP_GFP_mBC	upstream	GFP	minP	TRUE	TRUE	devCRE	Col1a2_chr6_77	repA2	techrep1	d22	222	1346.21653830073	51.5730343741167	0.0383096128348083
poolA	p55_oBC	oBC_CRE_minP_GFP_mBC	upstream	GFP	minP	TRUE	TRUE	devCRE	Col1a2_chr6_77	repA2	techrep2	d00	247	1519.92478647477	75.5472719289599	0.0497046120974052
poolA	p55_oBC	oBC_CRE_minP_GFP_mBC	upstream	GFP	minP	TRUE	TRUE	devCRE	Col1a2_chr6_77	repA2	techrep2	d04	247	1470.90492417239	73.249028795518	0.0497986155269227
poolA	p55_oBC	oBC_CRE_minP_GFP_mBC	upstream	GFP	minP	TRUE	TRUE	devCRE	Col1a2_chr6_77	repA2	techrep2	d18	193	1216.28805949131	50.3014300180762	0.0413565105943028
poolA	p55_oBC	oBC_CRE_minP_GFP_mBC	upstream	GFP	minP	TRUE	TRUE	devCRE	Col1a2_chr6_77	repA2	techrep2	d20	208	1455.57185446799	53.2535077174534	0.0365859696682012
poolA	p55_oBC	oBC_CRE_minP_GFP_mBC	upstream	GFP	minP	TRUE	TRUE	devCRE	Col1a2_chr6_77	repA2	techrep2	d22	206	1286.44262555179	44.5982317928891	0.0346678747322756
poolA	p55_oBC	oBC_CRE_minP_GFP_mBC	upstream	GFP	minP	TRUE	TRUE	devCRE	Col1a2_chr6_77	repA3	techrep1	d00	252	1474.261076629	83.9716024250647	0.0569584341309965
poolA	p55_oBC	oBC_CRE_minP_GFP_mBC	upstream	GFP	minP	TRUE	TRUE	devCRE	Col1a2_chr6_77	repA3	techrep1	d04	237	1254.34217225951	105.278516290522	0.0839312578487882
poolA	p55_oBC	oBC_CRE_minP_GFP_mBC	upstream	GFP	minP	TRUE	TRUE	devCRE	Col1a2_chr6_77	repA3	techrep1	d18	218	1412.87173449671	65.8949670959646	0.0466390299183369
poolA	p55_oBC	oBC_CRE_minP_GFP_mBC	upstream	GFP	minP	TRUE	TRUE	devCRE	Col1a2_chr6_77	repA3	techrep1	d20	217	1281.43346107736	62.9665150585711	0.0491375611540786
poolA	p55_oBC	oBC_CRE_minP_GFP_mBC	upstream	GFP	minP	TRUE	TRUE	devCRE	Col1a2_chr6_77	repA3	techrep1	d22	205	1528.94427509876	65.4042777731883	0.0427774110792648
poolA	p55_oBC	oBC_CRE_minP_GFP_mBC	upstream	GFP	minP	TRUE	TRUE	devCRE	Col1a2_chr6_77	repA3	techrep2	d00	240	1430.72324340156	91.4188380978785	0.0638969405994478
poolA	p55_oBC	oBC_CRE_minP_GFP_mBC	upstream	GFP	minP	TRUE	TRUE	devCRE	Col1a2_chr6_77	repA3	techrep2	d04	230	1213.19940166149	110.62947472441	0.0911882041591034
poolA	p55_oBC	oBC_CRE_minP_GFP_mBC	upstream	GFP	minP	TRUE	TRUE	devCRE	Col1a2_chr6_77	repA3	techrep2	d18	207	1387.26604636717	63.1782410839296	0.0455415464462453
poolA	p55_oBC	oBC_CRE_minP_GFP_mBC	upstream	GFP	minP	TRUE	TRUE	devCRE	Col1a2_chr6_77	repA3	techrep2	d20	204	1235.05051565144	58.7786094853012	0.0475920691019653
poolA	p55_oBC	oBC_CRE_minP_GFP_mBC	upstream	GFP	minP	TRUE	TRUE	devCRE	Col1a2_chr6_77	repA3	techrep2	d22	202	1535.93507266329	60.7345594548573	0.0395424002848925
poolA	p55_oBC	oBC_CRE_minP_GFP_mBC	upstream	GFP	minP	TRUE	TRUE	devCRE	Col1a2_chr6_88	repA1	techrep1	d00	135	673.652158789293	14.6915733726251	0.0218088418198336
poolA	p55_oBC	oBC_CRE_minP_GFP_mBC	upstream	GFP	minP	TRUE	TRUE	devCRE	Col1a2_chr6_88	repA1	techrep1	d04	120	534.386615256478	9.16827936700732	0.0171566411007638
poolA	p55_oBC	oBC_CRE_minP_GFP_mBC	upstream	GFP	minP	TRUE	TRUE	devCRE	Col1a2_chr6_88	repA1	techrep1	d18	112	478.883823584374	11.4470872240352	0.0239036832323035
poolA	p55_oBC	oBC_CRE_minP_GFP_mBC	upstream	GFP	minP	TRUE	TRUE	devCRE	Col1a2_chr6_88	repA1	techrep1	d20	106	540.355107495965	7.60472177174808	0.0140735632295377
poolA	p55_oBC	oBC_CRE_minP_GFP_mBC	upstream	GFP	minP	TRUE	TRUE	devCRE	Col1a2_chr6_88	repA1	techrep1	d22	102	555.532886183602	10.0139070894047	0.0180257683000519
poolA	p55_oBC	oBC_CRE_minP_GFP_mBC	upstream	GFP	minP	TRUE	TRUE	devCRE	Col1a2_chr6_88	repA1	techrep2	d00	135	677.004816260641	14.1511269603733	0.0209025499087812
poolA	p55_oBC	oBC_CRE_minP_GFP_mBC	upstream	GFP	minP	TRUE	TRUE	devCRE	Col1a2_chr6_88	repA1	techrep2	d04	128	566.483686569746	8.41470891117674	0.0148542828516929
poolA	p55_oBC	oBC_CRE_minP_GFP_mBC	upstream	GFP	minP	TRUE	TRUE	devCRE	Col1a2_chr6_88	repA1	techrep2	d18	104	440.826834393896	6.41821060288392	0.0145594825498962
poolA	p55_oBC	oBC_CRE_minP_GFP_mBC	upstream	GFP	minP	TRUE	TRUE	devCRE	Col1a2_chr6_88	repA1	techrep2	d20	103	516.209099580007	4.20752568562946	0.00815081657617572
poolA	p55_oBC	oBC_CRE_minP_GFP_mBC	upstream	GFP	minP	TRUE	TRUE	devCRE	Col1a2_chr6_88	repA1	techrep2	d22	100	530.042871955204	15.7498416121489	0.0297142786847626
poolA	p55_oBC	oBC_CRE_minP_GFP_mBC	upstream	GFP	minP	TRUE	TRUE	devCRE	Col1a2_chr6_88	repA2	techrep1	d00	137	649.467205459606	18.7002424798108	0.0287932051420168
poolA	p55_oBC	oBC_CRE_minP_GFP_mBC	upstream	GFP	minP	TRUE	TRUE	devCRE	Col1a2_chr6_88	repA2	techrep1	d04	135	641.164712232194	16.5411355852677	0.0257985744843635
poolA	p55_oBC	oBC_CRE_minP_GFP_mBC	upstream	GFP	minP	TRUE	TRUE	devCRE	Col1a2_chr6_88	repA2	techrep1	d18	85	491.529141170149	4.71154412445207	0.0095854827919981
poolA	p55_oBC	oBC_CRE_minP_GFP_mBC	upstream	GFP	minP	TRUE	TRUE	devCRE	Col1a2_chr6_88	repA2	techrep1	d20	106	659.738761117627	11.4787794807148	0.0173989769242439
poolA	p55_oBC	oBC_CRE_minP_GFP_mBC	upstream	GFP	minP	TRUE	TRUE	devCRE	Col1a2_chr6_88	repA2	techrep1	d22	111	596.45463734854	10.278040768244	0.0172318901131085
poolA	p55_oBC	oBC_CRE_minP_GFP_mBC	upstream	GFP	minP	TRUE	TRUE	devCRE	Col1a2_chr6_88	repA2	techrep2	d00	137	665.932455943556	17.921307538598	0.0269115994852742
poolA	p55_oBC	oBC_CRE_minP_GFP_mBC	upstream	GFP	minP	TRUE	TRUE	devCRE	Col1a2_chr6_88	repA2	techrep2	d04	136	648.663591439565	12.5316707355337	0.019319213997694
poolA	p55_oBC	oBC_CRE_minP_GFP_mBC	upstream	GFP	minP	TRUE	TRUE	devCRE	Col1a2_chr6_88	repA2	techrep2	d18	97	538.816105242205	5.33535864020518	0.00990200290655169
poolA	p55_oBC	oBC_CRE_minP_GFP_mBC	upstream	GFP	minP	TRUE	TRUE	devCRE	Col1a2_chr6_88	repA2	techrep2	d20	99	652.764886250173	6.1346177829761	0.00939789794487352
poolA	p55_oBC	oBC_CRE_minP_GFP_mBC	upstream	GFP	minP	TRUE	TRUE	devCRE	Col1a2_chr6_88	repA2	techrep2	d22	97	547.645883257678	8.93304592746903	0.0163117193072478
poolA	p55_oBC	oBC_CRE_minP_GFP_mBC	upstream	GFP	minP	TRUE	TRUE	devCRE	Col1a2_chr6_88	repA3	techrep1	d00	133	684.535546440332	13.8848057275009	0.0202835423225332
poolA	p55_oBC	oBC_CRE_minP_GFP_mBC	upstream	GFP	minP	TRUE	TRUE	devCRE	Col1a2_chr6_88	repA3	techrep1	d04	135	597.637548998647	21.0057436515817	0.035147964994464
poolA	p55_oBC	oBC_CRE_minP_GFP_mBC	upstream	GFP	minP	TRUE	TRUE	devCRE	Col1a2_chr6_88	repA3	techrep1	d18	118	556.733493395674	6.64504244904232	0.0119357691388609
poolA	p55_oBC	oBC_CRE_minP_GFP_mBC	upstream	GFP	minP	TRUE	TRUE	devCRE	Col1a2_chr6_88	repA3	techrep1	d20	110	566.58627764235	11.1450636437407	0.0196705498942138
poolA	p55_oBC	oBC_CRE_minP_GFP_mBC	upstream	GFP	minP	TRUE	TRUE	devCRE	Col1a2_chr6_88	repA3	techrep1	d22	113	602.584601602529	11.8483853225894	0.0196626088537269
poolA	p55_oBC	oBC_CRE_minP_GFP_mBC	upstream	GFP	minP	TRUE	TRUE	devCRE	Col1a2_chr6_88	repA3	techrep2	d00	135	669.311685433081	8.35396784419651	0.0124814313361211
poolA	p55_oBC	oBC_CRE_minP_GFP_mBC	upstream	GFP	minP	TRUE	TRUE	devCRE	Col1a2_chr6_88	repA3	techrep2	d04	132	569.424361563557	13.8061969742673	0.024245883924526
poolA	p55_oBC	oBC_CRE_minP_GFP_mBC	upstream	GFP	minP	TRUE	TRUE	devCRE	Col1a2_chr6_88	repA3	techrep2	d18	107	538.775221802637	10.4677548289462	0.0194287977719598
poolA	p55_oBC	oBC_CRE_minP_GFP_mBC	upstream	GFP	minP	TRUE	TRUE	devCRE	Col1a2_chr6_88	repA3	techrep2	d20	110	575.793931303779	12.3602505130628	0.0214664480486539
poolA	p55_oBC	oBC_CRE_minP_GFP_mBC	upstream	GFP	minP	TRUE	TRUE	devCRE	Col1a2_chr6_88	repA3	techrep2	d22	110	596.9435285007	12.3412127969771	0.0206740038341208
poolA	p55_oBC	oBC_CRE_minP_GFP_mBC	upstream	GFP	minP	TRUE	TRUE	devCRE	Col1a2_chr6_93	repA1	techrep1	d00	20	109.596775616482	12.8275800009733	0.117043406877786
poolA	p55_oBC	oBC_CRE_minP_GFP_mBC	upstream	GFP	minP	TRUE	TRUE	devCRE	Col1a2_chr6_93	repA1	techrep1	d04	16	98.3285339644137	8.69152883992294	0.0883927430776962
poolA	p55_oBC	oBC_CRE_minP_GFP_mBC	upstream	GFP	minP	TRUE	TRUE	devCRE	Col1a2_chr6_93	repA1	techrep1	d18	18	145.540409727629	16.0124944453513	0.1100209520869
poolA	p55_oBC	oBC_CRE_minP_GFP_mBC	upstream	GFP	minP	TRUE	TRUE	devCRE	Col1a2_chr6_93	repA1	techrep1	d20	16	75.9306336068489	10.1396290289974	0.133538053712262
poolA	p55_oBC	oBC_CRE_minP_GFP_mBC	upstream	GFP	minP	TRUE	TRUE	devCRE	Col1a2_chr6_93	repA1	techrep1	d22	18	232.981283634067	9.86339746381247	0.0423355786780901
poolA	p55_oBC	oBC_CRE_minP_GFP_mBC	upstream	GFP	minP	TRUE	TRUE	devCRE	Col1a2_chr6_93	repA1	techrep2	d00	19	116.803874316326	11.7395390742097	0.100506418497874
poolA	p55_oBC	oBC_CRE_minP_GFP_mBC	upstream	GFP	minP	TRUE	TRUE	devCRE	Col1a2_chr6_93	repA1	techrep2	d04	19	103.50328119337	11.0032336524244	0.106308066039643
poolA	p55_oBC	oBC_CRE_minP_GFP_mBC	upstream	GFP	minP	TRUE	TRUE	devCRE	Col1a2_chr6_93	repA1	techrep2	d18	16	132.746741942726	14.3645665874069	0.108210313693458
poolA	p55_oBC	oBC_CRE_minP_GFP_mBC	upstream	GFP	minP	TRUE	TRUE	devCRE	Col1a2_chr6_93	repA1	techrep2	d20	17	80.5053461004522	9.72990314801812	0.120860335608985
poolA	p55_oBC	oBC_CRE_minP_GFP_mBC	upstream	GFP	minP	TRUE	TRUE	devCRE	Col1a2_chr6_93	repA1	techrep2	d22	17	245.721634119845	12.8899659414806	0.0524575949026688
poolA	p55_oBC	oBC_CRE_minP_GFP_mBC	upstream	GFP	minP	TRUE	TRUE	devCRE	Col1a2_chr6_93	repA2	techrep1	d00	20	102.374969377301	12.3591602571113	0.120724434227295
poolA	p55_oBC	oBC_CRE_minP_GFP_mBC	upstream	GFP	minP	TRUE	TRUE	devCRE	Col1a2_chr6_93	repA2	techrep1	d04	20	87.6411525937959	14.5239239285278	0.165720366502299
poolA	p55_oBC	oBC_CRE_minP_GFP_mBC	upstream	GFP	minP	TRUE	TRUE	devCRE	Col1a2_chr6_93	repA2	techrep1	d18	14	116.099331684691	17.4923724230875	0.150667296437109
poolA	p55_oBC	oBC_CRE_minP_GFP_mBC	upstream	GFP	minP	TRUE	TRUE	devCRE	Col1a2_chr6_93	repA2	techrep1	d20	19	123.087966864797	11.3718087758766	0.0923876562878622
poolA	p55_oBC	oBC_CRE_minP_GFP_mBC	upstream	GFP	minP	TRUE	TRUE	devCRE	Col1a2_chr6_93	repA2	techrep1	d22	16	89.1593103510648	10.8710046587196	0.121927868395516
poolA	p55_oBC	oBC_CRE_minP_GFP_mBC	upstream	GFP	minP	TRUE	TRUE	devCRE	Col1a2_chr6_93	repA2	techrep2	d00	19	101.904857670479	15.2331114078083	0.149483663056244
poolA	p55_oBC	oBC_CRE_minP_GFP_mBC	upstream	GFP	minP	TRUE	TRUE	devCRE	Col1a2_chr6_93	repA2	techrep2	d04	20	79.7377823251502	9.24328495605906	0.115921018700612
poolA	p55_oBC	oBC_CRE_minP_GFP_mBC	upstream	GFP	minP	TRUE	TRUE	devCRE	Col1a2_chr6_93	repA2	techrep2	d18	14	108.060153582531	15.6363864361224	0.144700760805231
poolA	p55_oBC	oBC_CRE_minP_GFP_mBC	upstream	GFP	minP	TRUE	TRUE	devCRE	Col1a2_chr6_93	repA2	techrep2	d20	18	115.854581295569	14.0955253754696	0.121665671032111
poolA	p55_oBC	oBC_CRE_minP_GFP_mBC	upstream	GFP	minP	TRUE	TRUE	devCRE	Col1a2_chr6_93	repA2	techrep2	d22	15	89.3755956865824	7.08390542048294	0.0792599519596424
poolA	p55_oBC	oBC_CRE_minP_GFP_mBC	upstream	GFP	minP	TRUE	TRUE	devCRE	Col1a2_chr6_93	repA3	techrep1	d00	19	102.062730933177	11.292975325034	0.110647395202739
poolA	p55_oBC	oBC_CRE_minP_GFP_mBC	upstream	GFP	minP	TRUE	TRUE	devCRE	Col1a2_chr6_93	repA3	techrep1	d04	18	80.99588989353	11.8256659530391	0.146003284470163
poolA	p55_oBC	oBC_CRE_minP_GFP_mBC	upstream	GFP	minP	TRUE	TRUE	devCRE	Col1a2_chr6_93	repA3	techrep1	d18	16	72.222752333229	4.37891258821507	0.0606306523463849
poolA	p55_oBC	oBC_CRE_minP_GFP_mBC	upstream	GFP	minP	TRUE	TRUE	devCRE	Col1a2_chr6_93	repA3	techrep1	d20	17	77.4308431774191	10.9117837981434	0.140922962354175
poolA	p55_oBC	oBC_CRE_minP_GFP_mBC	upstream	GFP	minP	TRUE	TRUE	devCRE	Col1a2_chr6_93	repA3	techrep1	d22	18	64.4477144446736	7.72774712727512	0.11990723323337
poolA	p55_oBC	oBC_CRE_minP_GFP_mBC	upstream	GFP	minP	TRUE	TRUE	devCRE	Col1a2_chr6_93	repA3	techrep2	d00	19	114.467432138061	11.8635640331137	0.103641392241637
poolA	p55_oBC	oBC_CRE_minP_GFP_mBC	upstream	GFP	minP	TRUE	TRUE	devCRE	Col1a2_chr6_93	repA3	techrep2	d04	15	88.4466527386872	11.8398598294474	0.133864419543699
poolA	p55_oBC	oBC_CRE_minP_GFP_mBC	upstream	GFP	minP	TRUE	TRUE	devCRE	Col1a2_chr6_93	repA3	techrep2	d18	16	67.4945470469949	7.01766828838536	0.103973855599018
poolA	p55_oBC	oBC_CRE_minP_GFP_mBC	upstream	GFP	minP	TRUE	TRUE	devCRE	Col1a2_chr6_93	repA3	techrep2	d20	15	78.392947021085	4.68790592186344	0.0598000980955921
poolA	p55_oBC	oBC_CRE_minP_GFP_mBC	upstream	GFP	minP	TRUE	TRUE	devCRE	Col1a2_chr6_93	repA3	techrep2	d22	15	48.9476739951159	5.26120718088239	0.10748635739887
poolA	p55_oBC	oBC_CRE_minP_GFP_mBC	upstream	GFP	minP	TRUE	TRUE	devCRE	Col5a1_chr2_2558	repA1	techrep1	d00	215	1061.51921430438	28.0302976971877	0.0264058316792279
poolA	p55_oBC	oBC_CRE_minP_GFP_mBC	upstream	GFP	minP	TRUE	TRUE	devCRE	Col5a1_chr2_2558	repA1	techrep1	d04	188	901.146491659336	16.5029028606132	0.0183132298836623
poolA	p55_oBC	oBC_CRE_minP_GFP_mBC	upstream	GFP	minP	TRUE	TRUE	devCRE	Col5a1_chr2_2558	repA1	techrep1	d18	182	1011.7887917323	15.6054682500685	0.0154236421450668
poolA	p55_oBC	oBC_CRE_minP_GFP_mBC	upstream	GFP	minP	TRUE	TRUE	devCRE	Col5a1_chr2_2558	repA1	techrep1	d20	181	1347.21930287251	27.9473525111742	0.0207444715582575
poolA	p55_oBC	oBC_CRE_minP_GFP_mBC	upstream	GFP	minP	TRUE	TRUE	devCRE	Col5a1_chr2_2558	repA1	techrep1	d22	170	1163.69388912954	30.1019251184511	0.0258675631105769
poolA	p55_oBC	oBC_CRE_minP_GFP_mBC	upstream	GFP	minP	TRUE	TRUE	devCRE	Col5a1_chr2_2558	repA1	techrep2	d00	210	1041.64172069857	23.2107963664623	0.0222828981455314
poolA	p55_oBC	oBC_CRE_minP_GFP_mBC	upstream	GFP	minP	TRUE	TRUE	devCRE	Col5a1_chr2_2558	repA1	techrep2	d04	200	931.700282787422	16.0360309821568	0.0172115768111402
poolA	p55_oBC	oBC_CRE_minP_GFP_mBC	upstream	GFP	minP	TRUE	TRUE	devCRE	Col5a1_chr2_2558	repA1	techrep2	d18	168	944.703195674816	8.86324321350636	0.00938204004610698
poolA	p55_oBC	oBC_CRE_minP_GFP_mBC	upstream	GFP	minP	TRUE	TRUE	devCRE	Col5a1_chr2_2558	repA1	techrep2	d20	177	1310.38408709897	15.2522806104068	0.0116395496256166
poolA	p55_oBC	oBC_CRE_minP_GFP_mBC	upstream	GFP	minP	TRUE	TRUE	devCRE	Col5a1_chr2_2558	repA1	techrep2	d22	160	1146.71005901612	26.5598979749617	0.0231618252287332
poolA	p55_oBC	oBC_CRE_minP_GFP_mBC	upstream	GFP	minP	TRUE	TRUE	devCRE	Col5a1_chr2_2558	repA2	techrep1	d00	218	1064.71614099477	27.4836897051765	0.0258131615056558
poolA	p55_oBC	oBC_CRE_minP_GFP_mBC	upstream	GFP	minP	TRUE	TRUE	devCRE	Col5a1_chr2_2558	repA2	techrep1	d04	215	1085.42658604696	29.4512901884035	0.0271333783113448
poolA	p55_oBC	oBC_CRE_minP_GFP_mBC	upstream	GFP	minP	TRUE	TRUE	devCRE	Col5a1_chr2_2558	repA2	techrep1	d18	141	934.875522066938	20.0393597501046	0.0214353240373639
poolA	p55_oBC	oBC_CRE_minP_GFP_mBC	upstream	GFP	minP	TRUE	TRUE	devCRE	Col5a1_chr2_2558	repA2	techrep1	d20	178	1019.63716584727	22.6284183311583	0.0221926182068453
poolA	p55_oBC	oBC_CRE_minP_GFP_mBC	upstream	GFP	minP	TRUE	TRUE	devCRE	Col5a1_chr2_2558	repA2	techrep1	d22	175	963.866686795225	20.2595995912502	0.0210190889142685
poolA	p55_oBC	oBC_CRE_minP_GFP_mBC	upstream	GFP	minP	TRUE	TRUE	devCRE	Col5a1_chr2_2558	repA2	techrep2	d00	213	1072.13587777672	24.1937651771073	0.0225659505279105
poolA	p55_oBC	oBC_CRE_minP_GFP_mBC	upstream	GFP	minP	TRUE	TRUE	devCRE	Col5a1_chr2_2558	repA2	techrep2	d04	210	1092.05810794985	28.610840743194	0.0261990094985934
poolA	p55_oBC	oBC_CRE_minP_GFP_mBC	upstream	GFP	minP	TRUE	TRUE	devCRE	Col5a1_chr2_2558	repA2	techrep2	d18	160	972.810659295753	19.0641473363429	0.0195969761989903
poolA	p55_oBC	oBC_CRE_minP_GFP_mBC	upstream	GFP	minP	TRUE	TRUE	devCRE	Col5a1_chr2_2558	repA2	techrep2	d20	171	1034.20140122855	18.9983168104155	0.0183700358439343
poolA	p55_oBC	oBC_CRE_minP_GFP_mBC	upstream	GFP	minP	TRUE	TRUE	devCRE	Col5a1_chr2_2558	repA2	techrep2	d22	165	944.535984334659	12.9529165948301	0.0137135236874583
poolA	p55_oBC	oBC_CRE_minP_GFP_mBC	upstream	GFP	minP	TRUE	TRUE	devCRE	Col5a1_chr2_2558	repA3	techrep1	d00	216	1079.84416484767	18.7352311949745	0.0173499397458127
poolA	p55_oBC	oBC_CRE_minP_GFP_mBC	upstream	GFP	minP	TRUE	TRUE	devCRE	Col5a1_chr2_2558	repA3	techrep1	d04	205	938.175972559598	35.7665364878283	0.0381234837961662
poolA	p55_oBC	oBC_CRE_minP_GFP_mBC	upstream	GFP	minP	TRUE	TRUE	devCRE	Col5a1_chr2_2558	repA3	techrep1	d18	175	909.920731253832	17.6860360566818	0.0194368975771233
poolA	p55_oBC	oBC_CRE_minP_GFP_mBC	upstream	GFP	minP	TRUE	TRUE	devCRE	Col5a1_chr2_2558	repA3	techrep1	d20	181	1069.82530524543	19.7573746781393	0.0184678513223303
poolA	p55_oBC	oBC_CRE_minP_GFP_mBC	upstream	GFP	minP	TRUE	TRUE	devCRE	Col5a1_chr2_2558	repA3	techrep1	d22	172	1001.62080603968	22.6697121184719	0.0226330283693945
poolA	p55_oBC	oBC_CRE_minP_GFP_mBC	upstream	GFP	minP	TRUE	TRUE	devCRE	Col5a1_chr2_2558	repA3	techrep2	d00	208	1040.09864404327	14.9415164145009	0.014365480139862
poolA	p55_oBC	oBC_CRE_minP_GFP_mBC	upstream	GFP	minP	TRUE	TRUE	devCRE	Col5a1_chr2_2558	repA3	techrep2	d04	207	953.605903994621	23.7717609720567	0.024928286278931
poolA	p55_oBC	oBC_CRE_minP_GFP_mBC	upstream	GFP	minP	TRUE	TRUE	devCRE	Col5a1_chr2_2558	repA3	techrep2	d18	167	905.702999209839	18.0472638357016	0.0199262493901936
poolA	p55_oBC	oBC_CRE_minP_GFP_mBC	upstream	GFP	minP	TRUE	TRUE	devCRE	Col5a1_chr2_2558	repA3	techrep2	d20	172	1064.13178118837	22.9226464060437	0.0215411726360101
poolA	p55_oBC	oBC_CRE_minP_GFP_mBC	upstream	GFP	minP	TRUE	TRUE	devCRE	Col5a1_chr2_2558	repA3	techrep2	d22	160	975.848192778269	31.8023560537486	0.0325894501717591
poolA	p55_oBC	oBC_CRE_minP_GFP_mBC	upstream	GFP	minP	TRUE	TRUE	devCRE	Col5a1_chr2_2562	repA1	techrep1	d00	156	865.817888203559	18.9766156063075	0.0219175601068731
poolA	p55_oBC	oBC_CRE_minP_GFP_mBC	upstream	GFP	minP	TRUE	TRUE	devCRE	Col5a1_chr2_2562	repA1	techrep1	d04	141	711.870015868273	12.9089373487463	0.0181338405340773
poolA	p55_oBC	oBC_CRE_minP_GFP_mBC	upstream	GFP	minP	TRUE	TRUE	devCRE	Col5a1_chr2_2562	repA1	techrep1	d18	126	756.324553672939	13.7423792737226	0.0181699499335113
poolA	p55_oBC	oBC_CRE_minP_GFP_mBC	upstream	GFP	minP	TRUE	TRUE	devCRE	Col5a1_chr2_2562	repA1	techrep1	d20	133	682.704802848051	18.694941022214	0.0273836377658748
poolA	p55_oBC	oBC_CRE_minP_GFP_mBC	upstream	GFP	minP	TRUE	TRUE	devCRE	Col5a1_chr2_2562	repA1	techrep1	d22	117	827.185859500848	12.7230803500653	0.0153811627748846
poolA	p55_oBC	oBC_CRE_minP_GFP_mBC	upstream	GFP	minP	TRUE	TRUE	devCRE	Col5a1_chr2_2562	repA1	techrep2	d00	153	875.630693905155	14.1157491429724	0.0161206650717309
poolA	p55_oBC	oBC_CRE_minP_GFP_mBC	upstream	GFP	minP	TRUE	TRUE	devCRE	Col5a1_chr2_2562	repA1	techrep2	d04	149	724.098842301121	10.0175106085437	0.0138344519053628
poolA	p55_oBC	oBC_CRE_minP_GFP_mBC	upstream	GFP	minP	TRUE	TRUE	devCRE	Col5a1_chr2_2562	repA1	techrep2	d18	121	722.044746072113	11.1860241935977	0.0154921481728786
poolA	p55_oBC	oBC_CRE_minP_GFP_mBC	upstream	GFP	minP	TRUE	TRUE	devCRE	Col5a1_chr2_2562	repA1	techrep2	d20	127	682.751874670082	12.3596067015365	0.0181026331235032
poolA	p55_oBC	oBC_CRE_minP_GFP_mBC	upstream	GFP	minP	TRUE	TRUE	devCRE	Col5a1_chr2_2562	repA1	techrep2	d22	119	822.448135888077	27.120926216576	0.0329758498233946
poolA	p55_oBC	oBC_CRE_minP_GFP_mBC	upstream	GFP	minP	TRUE	TRUE	devCRE	Col5a1_chr2_2562	repA2	techrep1	d00	154	824.978069959511	25.5003306542875	0.0309103133560132
poolA	p55_oBC	oBC_CRE_minP_GFP_mBC	upstream	GFP	minP	TRUE	TRUE	devCRE	Col5a1_chr2_2562	repA2	techrep1	d04	154	769.638780487578	18.5583472420077	0.0241130614939267
poolA	p55_oBC	oBC_CRE_minP_GFP_mBC	upstream	GFP	minP	TRUE	TRUE	devCRE	Col5a1_chr2_2562	repA2	techrep1	d18	95	634.267087066666	11.5646992145642	0.0182331693546455
poolA	p55_oBC	oBC_CRE_minP_GFP_mBC	upstream	GFP	minP	TRUE	TRUE	devCRE	Col5a1_chr2_2562	repA2	techrep1	d20	134	761.895567168289	13.1656252108557	0.0172800916269771
poolA	p55_oBC	oBC_CRE_minP_GFP_mBC	upstream	GFP	minP	TRUE	TRUE	devCRE	Col5a1_chr2_2562	repA2	techrep1	d22	140	731.660112130912	21.2478727420429	0.0290406329247058
poolA	p55_oBC	oBC_CRE_minP_GFP_mBC	upstream	GFP	minP	TRUE	TRUE	devCRE	Col5a1_chr2_2562	repA2	techrep2	d00	152	831.783578250017	22.8407064579432	0.0274599151211876
poolA	p55_oBC	oBC_CRE_minP_GFP_mBC	upstream	GFP	minP	TRUE	TRUE	devCRE	Col5a1_chr2_2562	repA2	techrep2	d04	151	802.736163254006	21.2001948533465	0.0264099162636556
poolA	p55_oBC	oBC_CRE_minP_GFP_mBC	upstream	GFP	minP	TRUE	TRUE	devCRE	Col5a1_chr2_2562	repA2	techrep2	d18	123	684.342157979025	12.4215666789699	0.0181511054582007
poolA	p55_oBC	oBC_CRE_minP_GFP_mBC	upstream	GFP	minP	TRUE	TRUE	devCRE	Col5a1_chr2_2562	repA2	techrep2	d20	126	744.728869646089	13.4826764461013	0.0181041409775192
poolA	p55_oBC	oBC_CRE_minP_GFP_mBC	upstream	GFP	minP	TRUE	TRUE	devCRE	Col5a1_chr2_2562	repA2	techrep2	d22	128	699.491444206418	15.6328303730708	0.0223488514442181
poolA	p55_oBC	oBC_CRE_minP_GFP_mBC	upstream	GFP	minP	TRUE	TRUE	devCRE	Col5a1_chr2_2562	repA3	techrep1	d00	154	852.317683672726	30.2577686413699	0.0355005759249133
poolA	p55_oBC	oBC_CRE_minP_GFP_mBC	upstream	GFP	minP	TRUE	TRUE	devCRE	Col5a1_chr2_2562	repA3	techrep1	d04	153	745.564266855747	25.5475260627345	0.0342660280252909
poolA	p55_oBC	oBC_CRE_minP_GFP_mBC	upstream	GFP	minP	TRUE	TRUE	devCRE	Col5a1_chr2_2562	repA3	techrep1	d18	131	740.381876377801	19.628433080248	0.0265112284707413
poolA	p55_oBC	oBC_CRE_minP_GFP_mBC	upstream	GFP	minP	TRUE	TRUE	devCRE	Col5a1_chr2_2562	repA3	techrep1	d20	135	831.929703494455	19.3479447450501	0.0232567062622967
poolA	p55_oBC	oBC_CRE_minP_GFP_mBC	upstream	GFP	minP	TRUE	TRUE	devCRE	Col5a1_chr2_2562	repA3	techrep1	d22	130	640.284350581922	25.0612203787263	0.0391407666858473
poolA	p55_oBC	oBC_CRE_minP_GFP_mBC	upstream	GFP	minP	TRUE	TRUE	devCRE	Col5a1_chr2_2562	repA3	techrep2	d00	148	842.200869859037	33.3162612673561	0.039558569053642
poolA	p55_oBC	oBC_CRE_minP_GFP_mBC	upstream	GFP	minP	TRUE	TRUE	devCRE	Col5a1_chr2_2562	repA3	techrep2	d04	147	724.864560704913	25.6544241958204	0.0353920243677965
poolA	p55_oBC	oBC_CRE_minP_GFP_mBC	upstream	GFP	minP	TRUE	TRUE	devCRE	Col5a1_chr2_2562	repA3	techrep2	d18	131	748.7676313026	17.5174672647671	0.0233950648137563
poolA	p55_oBC	oBC_CRE_minP_GFP_mBC	upstream	GFP	minP	TRUE	TRUE	devCRE	Col5a1_chr2_2562	repA3	techrep2	d20	120	805.157951049821	13.7625771167266	0.0170930152261205
poolA	p55_oBC	oBC_CRE_minP_GFP_mBC	upstream	GFP	minP	TRUE	TRUE	devCRE	Col5a1_chr2_2562	repA3	techrep2	d22	130	631.455238074142	20.4858809117325	0.0324423326888726
poolA	p55_oBC	oBC_CRE_minP_GFP_mBC	upstream	GFP	minP	TRUE	TRUE	devCRE	Col5a1_chr2_2565	repA1	techrep1	d00	183	1047.53142589236	14.9976478178882	0.0143171340230791
poolA	p55_oBC	oBC_CRE_minP_GFP_mBC	upstream	GFP	minP	TRUE	TRUE	devCRE	Col5a1_chr2_2565	repA1	techrep1	d04	158	844.863524518446	13.5690534631708	0.0160606453816371
poolA	p55_oBC	oBC_CRE_minP_GFP_mBC	upstream	GFP	minP	TRUE	TRUE	devCRE	Col5a1_chr2_2565	repA1	techrep1	d18	157	879.122446691387	12.3534548341494	0.0140520298175097
poolA	p55_oBC	oBC_CRE_minP_GFP_mBC	upstream	GFP	minP	TRUE	TRUE	devCRE	Col5a1_chr2_2565	repA1	techrep1	d20	149	891.152982297504	13.6251265077153	0.01528932380677
poolA	p55_oBC	oBC_CRE_minP_GFP_mBC	upstream	GFP	minP	TRUE	TRUE	devCRE	Col5a1_chr2_2565	repA1	techrep1	d22	140	825.565281764884	19.064552575019	0.0230927256706617
poolA	p55_oBC	oBC_CRE_minP_GFP_mBC	upstream	GFP	minP	TRUE	TRUE	devCRE	Col5a1_chr2_2565	repA1	techrep2	d00	177	1040.22892002969	15.6252026854122	0.0150209270138021
poolA	p55_oBC	oBC_CRE_minP_GFP_mBC	upstream	GFP	minP	TRUE	TRUE	devCRE	Col5a1_chr2_2565	repA1	techrep2	d04	175	858.056577313773	11.0272756778849	0.012851455218031
poolA	p55_oBC	oBC_CRE_minP_GFP_mBC	upstream	GFP	minP	TRUE	TRUE	devCRE	Col5a1_chr2_2565	repA1	techrep2	d18	149	853.038706566904	10.7092428345263	0.0125542284917248
poolA	p55_oBC	oBC_CRE_minP_GFP_mBC	upstream	GFP	minP	TRUE	TRUE	devCRE	Col5a1_chr2_2565	repA1	techrep2	d20	146	853.062655867886	7.88911066055524	0.00924798501761754
poolA	p55_oBC	oBC_CRE_minP_GFP_mBC	upstream	GFP	minP	TRUE	TRUE	devCRE	Col5a1_chr2_2565	repA1	techrep2	d22	142	849.280004695492	19.964395232081	0.0235074358535489
poolA	p55_oBC	oBC_CRE_minP_GFP_mBC	upstream	GFP	minP	TRUE	TRUE	devCRE	Col5a1_chr2_2565	repA2	techrep1	d00	185	1047.70410221449	27.1890192176159	0.0259510477816661
poolA	p55_oBC	oBC_CRE_minP_GFP_mBC	upstream	GFP	minP	TRUE	TRUE	devCRE	Col5a1_chr2_2565	repA2	techrep1	d04	182	1048.28823980335	28.951021697532	0.0276174248629968
poolA	p55_oBC	oBC_CRE_minP_GFP_mBC	upstream	GFP	minP	TRUE	TRUE	devCRE	Col5a1_chr2_2565	repA2	techrep1	d18	124	772.525614498462	14.9453850960704	0.0193461353456522
poolA	p55_oBC	oBC_CRE_minP_GFP_mBC	upstream	GFP	minP	TRUE	TRUE	devCRE	Col5a1_chr2_2565	repA2	techrep1	d20	151	1087.60597139025	18.9255862406051	0.0174011422688432
poolA	p55_oBC	oBC_CRE_minP_GFP_mBC	upstream	GFP	minP	TRUE	TRUE	devCRE	Col5a1_chr2_2565	repA2	techrep1	d22	156	853.580738360974	21.2478727420429	0.0248926338038539
poolA	p55_oBC	oBC_CRE_minP_GFP_mBC	upstream	GFP	minP	TRUE	TRUE	devCRE	Col5a1_chr2_2565	repA2	techrep2	d00	184	1038.62511621806	27.930357798905	0.0268916641459699
poolA	p55_oBC	oBC_CRE_minP_GFP_mBC	upstream	GFP	minP	TRUE	TRUE	devCRE	Col5a1_chr2_2565	repA2	techrep2	d04	173	1027.9406986017	17.9023867650481	0.0174157777675314
poolA	p55_oBC	oBC_CRE_minP_GFP_mBC	upstream	GFP	minP	TRUE	TRUE	devCRE	Col5a1_chr2_2565	repA2	techrep2	d18	136	803.137004889562	12.4215666789699	0.0154663109822439
poolA	p55_oBC	oBC_CRE_minP_GFP_mBC	upstream	GFP	minP	TRUE	TRUE	devCRE	Col5a1_chr2_2565	repA2	techrep2	d20	143	1092.00673416392	20.8736345342824	0.0191149320615353
poolA	p55_oBC	oBC_CRE_minP_GFP_mBC	upstream	GFP	minP	TRUE	TRUE	devCRE	Col5a1_chr2_2565	repA2	techrep2	d22	142	861.932585278051	15.1861780766973	0.0176187538748154
poolA	p55_oBC	oBC_CRE_minP_GFP_mBC	upstream	GFP	minP	TRUE	TRUE	devCRE	Col5a1_chr2_2565	repA3	techrep1	d00	184	1010.6113088495	13.5774886940655	0.0134349265391879
poolA	p55_oBC	oBC_CRE_minP_GFP_mBC	upstream	GFP	minP	TRUE	TRUE	devCRE	Col5a1_chr2_2565	repA3	techrep1	d04	177	955.303027081237	26.1152488641286	0.0273371360958828
poolA	p55_oBC	oBC_CRE_minP_GFP_mBC	upstream	GFP	minP	TRUE	TRUE	devCRE	Col5a1_chr2_2565	repA3	techrep1	d18	155	974.343250930696	17.1953252296757	0.0176481185796183
poolA	p55_oBC	oBC_CRE_minP_GFP_mBC	upstream	GFP	minP	TRUE	TRUE	devCRE	Col5a1_chr2_2565	repA3	techrep1	d20	151	915.469702832931	16.9008867728661	0.0184614375774164
poolA	p55_oBC	oBC_CRE_minP_GFP_mBC	upstream	GFP	minP	TRUE	TRUE	devCRE	Col5a1_chr2_2565	repA3	techrep1	d22	152	1034.55177489041	13.3914539303471	0.0129442085503798
poolA	p55_oBC	oBC_CRE_minP_GFP_mBC	upstream	GFP	minP	TRUE	TRUE	devCRE	Col5a1_chr2_2565	repA3	techrep2	d00	175	1014.96469794535	8.63951682456252	0.0085121352910618
poolA	p55_oBC	oBC_CRE_minP_GFP_mBC	upstream	GFP	minP	TRUE	TRUE	devCRE	Col5a1_chr2_2565	repA3	techrep2	d04	177	944.040593080451	18.8266322376373	0.0199426087984258
poolA	p55_oBC	oBC_CRE_minP_GFP_mBC	upstream	GFP	minP	TRUE	TRUE	devCRE	Col5a1_chr2_2565	repA3	techrep2	d18	151	985.525847115887	13.6721695725012	0.0138729690474505
poolA	p55_oBC	oBC_CRE_minP_GFP_mBC	upstream	GFP	minP	TRUE	TRUE	devCRE	Col5a1_chr2_2565	repA3	techrep2	d20	143	908.514695451169	15.0929895355872	0.0166128182748789
poolA	p55_oBC	oBC_CRE_minP_GFP_mBC	upstream	GFP	minP	TRUE	TRUE	devCRE	Col5a1_chr2_2565	repA3	techrep2	d22	148	1030.69974599688	12.4210624843766	0.0120510968714396
poolA	p55_oBC	oBC_CRE_minP_GFP_mBC	upstream	GFP	minP	TRUE	TRUE	devCRE	Col5a1_chr2_2571	repA1	techrep1	d00	78	424.068271968717	14.054938526478	0.0331431032584179
poolA	p55_oBC	oBC_CRE_minP_GFP_mBC	upstream	GFP	minP	TRUE	TRUE	devCRE	Col5a1_chr2_2571	repA1	techrep1	d04	68	371.144583022337	7.82237595593065	0.0210763576076762
poolA	p55_oBC	oBC_CRE_minP_GFP_mBC	upstream	GFP	minP	TRUE	TRUE	devCRE	Col5a1_chr2_2571	repA1	techrep1	d18	66	467.974034473678	8.61259036925668	0.0184039919628086
poolA	p55_oBC	oBC_CRE_minP_GFP_mBC	upstream	GFP	minP	TRUE	TRUE	devCRE	Col5a1_chr2_2571	repA1	techrep1	d20	69	562.05523982513	15.2854907612136	0.0271957090302536
poolA	p55_oBC	oBC_CRE_minP_GFP_mBC	upstream	GFP	minP	TRUE	TRUE	devCRE	Col5a1_chr2_2571	repA1	techrep1	d22	64	419.86903815081	9.03057753553532	0.0215080816039874
poolA	p55_oBC	oBC_CRE_minP_GFP_mBC	upstream	GFP	minP	TRUE	TRUE	devCRE	Col5a1_chr2_2571	repA1	techrep2	d00	78	419.201119123415	8.84445435023332	0.021098355769488
poolA	p55_oBC	oBC_CRE_minP_GFP_mBC	upstream	GFP	minP	TRUE	TRUE	devCRE	Col5a1_chr2_2571	repA1	techrep2	d04	74	354.872327041947	6.41120678946799	0.0180662348143877
poolA	p55_oBC	oBC_CRE_minP_GFP_mBC	upstream	GFP	minP	TRUE	TRUE	devCRE	Col5a1_chr2_2571	repA1	techrep2	d18	66	439.195965566355	6.52518077959865	0.014857105463581
poolA	p55_oBC	oBC_CRE_minP_GFP_mBC	upstream	GFP	minP	TRUE	TRUE	devCRE	Col5a1_chr2_2571	repA1	techrep2	d20	67	550.921952562196	16.4882412805604	0.0299284521226244
poolA	p55_oBC	oBC_CRE_minP_GFP_mBC	upstream	GFP	minP	TRUE	TRUE	devCRE	Col5a1_chr2_2571	repA1	techrep2	d22	66	421.809398866154	15.0519772140432	0.0356843096775551
poolA	p55_oBC	oBC_CRE_minP_GFP_mBC	upstream	GFP	minP	TRUE	TRUE	devCRE	Col5a1_chr2_2571	repA2	techrep1	d00	78	466.479038496498	12.4668283198739	0.0267253773289697
poolA	p55_oBC	oBC_CRE_minP_GFP_mBC	upstream	GFP	minP	TRUE	TRUE	devCRE	Col5a1_chr2_2571	repA2	techrep1	d04	79	466.696517378925	16.6298928981643	0.0356332054748589
poolA	p55_oBC	oBC_CRE_minP_GFP_mBC	upstream	GFP	minP	TRUE	TRUE	devCRE	Col5a1_chr2_2571	repA2	techrep1	d18	52	374.739329178073	5.72880933314059	0.0152874515351932
poolA	p55_oBC	oBC_CRE_minP_GFP_mBC	upstream	GFP	minP	TRUE	TRUE	devCRE	Col5a1_chr2_2571	repA2	techrep1	d20	70	441.61662513437	3.00752250910485	0.00681025653911864
poolA	p55_oBC	oBC_CRE_minP_GFP_mBC	upstream	GFP	minP	TRUE	TRUE	devCRE	Col5a1_chr2_2571	repA2	techrep1	d22	65	476.1396578748	11.365141234116	0.0238693438913346
poolA	p55_oBC	oBC_CRE_minP_GFP_mBC	upstream	GFP	minP	TRUE	TRUE	devCRE	Col5a1_chr2_2571	repA2	techrep2	d00	77	442.958841704762	17.4732748501331	0.0394467232731732
poolA	p55_oBC	oBC_CRE_minP_GFP_mBC	upstream	GFP	minP	TRUE	TRUE	devCRE	Col5a1_chr2_2571	repA2	techrep2	d04	75	438.011820416859	6.59561617659668	0.0150580780452902
poolA	p55_oBC	oBC_CRE_minP_GFP_mBC	upstream	GFP	minP	TRUE	TRUE	devCRE	Col5a1_chr2_2571	repA2	techrep2	d18	66	422.128169327233	6.21078333948497	0.0147130274423131
poolA	p55_oBC	oBC_CRE_minP_GFP_mBC	upstream	GFP	minP	TRUE	TRUE	devCRE	Col5a1_chr2_2571	repA2	techrep2	d20	63	391.555070988568	7.77705291368299	0.0198619644844545
poolA	p55_oBC	oBC_CRE_minP_GFP_mBC	upstream	GFP	minP	TRUE	TRUE	devCRE	Col5a1_chr2_2571	repA2	techrep2	d22	63	462.473719962114	8.20946920734404	0.01775121234568
poolA	p55_oBC	oBC_CRE_minP_GFP_mBC	upstream	GFP	minP	TRUE	TRUE	devCRE	Col5a1_chr2_2571	repA3	techrep1	d00	79	448.745079914497	9.41574959067592	0.0209824018404168
poolA	p55_oBC	oBC_CRE_minP_GFP_mBC	upstream	GFP	minP	TRUE	TRUE	devCRE	Col5a1_chr2_2571	repA3	techrep1	d04	77	422.207023948107	15.4647691099753	0.0366284032069444
poolA	p55_oBC	oBC_CRE_minP_GFP_mBC	upstream	GFP	minP	TRUE	TRUE	devCRE	Col5a1_chr2_2571	repA3	techrep1	d18	72	457.958026434141	8.00812807961511	0.0174865983722785
poolA	p55_oBC	oBC_CRE_minP_GFP_mBC	upstream	GFP	minP	TRUE	TRUE	devCRE	Col5a1_chr2_2571	repA3	techrep1	d20	73	481.878670351199	11.7972950487781	0.0244818784782072
poolA	p55_oBC	oBC_CRE_minP_GFP_mBC	upstream	GFP	minP	TRUE	TRUE	devCRE	Col5a1_chr2_2571	repA3	techrep1	d22	68	407.080705328967	9.5833987649001	0.0235417661398509
poolA	p55_oBC	oBC_CRE_minP_GFP_mBC	upstream	GFP	minP	TRUE	TRUE	devCRE	Col5a1_chr2_2571	repA3	techrep2	d00	76	463.177429932929	9.33844775906307	0.0201617072757957
poolA	p55_oBC	oBC_CRE_minP_GFP_mBC	upstream	GFP	minP	TRUE	TRUE	devCRE	Col5a1_chr2_2571	repA3	techrep2	d04	76	404.941020843649	14.5383437835088	0.0359023735190369
poolA	p55_oBC	oBC_CRE_minP_GFP_mBC	upstream	GFP	minP	TRUE	TRUE	devCRE	Col5a1_chr2_2571	repA3	techrep2	d18	68	462.158364881322	6.83608478625058	0.0147916500180756
poolA	p55_oBC	oBC_CRE_minP_GFP_mBC	upstream	GFP	minP	TRUE	TRUE	devCRE	Col5a1_chr2_2571	repA3	techrep2	d20	69	479.045823860101	10.1848464227637	0.0212606934774951
poolA	p55_oBC	oBC_CRE_minP_GFP_mBC	upstream	GFP	minP	TRUE	TRUE	devCRE	Col5a1_chr2_2571	repA3	techrep2	d22	68	409.316457723582	11.8931673287906	0.0290561669446047
poolA	p55_oBC	oBC_CRE_minP_GFP_mBC	upstream	GFP	minP	TRUE	TRUE	devCRE	Col5a1_chr2_2575	repA1	techrep1	d00	188	1077.26135772626	286.871334567221	0.26629687634272
poolA	p55_oBC	oBC_CRE_minP_GFP_mBC	upstream	GFP	minP	TRUE	TRUE	devCRE	Col5a1_chr2_2575	repA1	techrep1	d04	171	886.940835824283	257.078553450885	0.289848593127374
poolA	p55_oBC	oBC_CRE_minP_GFP_mBC	upstream	GFP	minP	TRUE	TRUE	devCRE	Col5a1_chr2_2575	repA1	techrep1	d18	162	888.814014057765	167.317139285623	0.188247638582742
poolA	p55_oBC	oBC_CRE_minP_GFP_mBC	upstream	GFP	minP	TRUE	TRUE	devCRE	Col5a1_chr2_2575	repA1	techrep1	d20	157	990.697299348137	207.317390034139	0.209264111419856
poolA	p55_oBC	oBC_CRE_minP_GFP_mBC	upstream	GFP	minP	TRUE	TRUE	devCRE	Col5a1_chr2_2575	repA1	techrep1	d22	158	906.710339010051	155.386137461444	0.171373514535078
poolA	p55_oBC	oBC_CRE_minP_GFP_mBC	upstream	GFP	minP	TRUE	TRUE	devCRE	Col5a1_chr2_2575	repA1	techrep2	d00	186	1057.93293365743	289.59691694114	0.27373844572544
poolA	p55_oBC	oBC_CRE_minP_GFP_mBC	upstream	GFP	minP	TRUE	TRUE	devCRE	Col5a1_chr2_2575	repA1	techrep2	d04	174	888.400868522025	294.114111466844	0.331060134999803
poolA	p55_oBC	oBC_CRE_minP_GFP_mBC	upstream	GFP	minP	TRUE	TRUE	devCRE	Col5a1_chr2_2575	repA1	techrep2	d18	153	860.059033311128	145.956221691107	0.169704887732174
poolA	p55_oBC	oBC_CRE_minP_GFP_mBC	upstream	GFP	minP	TRUE	TRUE	devCRE	Col5a1_chr2_2575	repA1	techrep2	d20	152	981.101360331446	163.562301621738	0.166712949584008
poolA	p55_oBC	oBC_CRE_minP_GFP_mBC	upstream	GFP	minP	TRUE	TRUE	devCRE	Col5a1_chr2_2575	repA1	techrep2	d22	148	899.418711090932	162.835026224649	0.181044739470832
poolA	p55_oBC	oBC_CRE_minP_GFP_mBC	upstream	GFP	minP	TRUE	TRUE	devCRE	Col5a1_chr2_2575	repA2	techrep1	d00	193	1059.62546180205	265.668111496512	0.25071888235368
poolA	p55_oBC	oBC_CRE_minP_GFP_mBC	upstream	GFP	minP	TRUE	TRUE	devCRE	Col5a1_chr2_2575	repA2	techrep1	d04	189	999.099817695216	288.961535404687	0.289221887830268
poolA	p55_oBC	oBC_CRE_minP_GFP_mBC	upstream	GFP	minP	TRUE	TRUE	devCRE	Col5a1_chr2_2575	repA2	techrep1	d18	124	756.592346228875	203.866066709652	0.269452985779982
poolA	p55_oBC	oBC_CRE_minP_GFP_mBC	upstream	GFP	minP	TRUE	TRUE	devCRE	Col5a1_chr2_2575	repA2	techrep1	d20	160	871.76938418745	153.395990737983	0.175959368980316
poolA	p55_oBC	oBC_CRE_minP_GFP_mBC	upstream	GFP	minP	TRUE	TRUE	devCRE	Col5a1_chr2_2575	repA2	techrep1	d22	158	831.808502275246	176.900893991892	0.212670216171168
poolA	p55_oBC	oBC_CRE_minP_GFP_mBC	upstream	GFP	minP	TRUE	TRUE	devCRE	Col5a1_chr2_2575	repA2	techrep2	d00	186	1077.44808275225	290.235575587595	0.269373142180746
poolA	p55_oBC	oBC_CRE_minP_GFP_mBC	upstream	GFP	minP	TRUE	TRUE	devCRE	Col5a1_chr2_2575	repA2	techrep2	d04	191	1013.70050411019	292.656912064418	0.288701555220501
poolA	p55_oBC	oBC_CRE_minP_GFP_mBC	upstream	GFP	minP	TRUE	TRUE	devCRE	Col5a1_chr2_2575	repA2	techrep2	d18	147	783.145003145811	191.02003539555	0.24391400650996
poolA	p55_oBC	oBC_CRE_minP_GFP_mBC	upstream	GFP	minP	TRUE	TRUE	devCRE	Col5a1_chr2_2575	repA2	techrep2	d20	150	853.740705314235	149.265485236929	0.174837025232373
poolA	p55_oBC	oBC_CRE_minP_GFP_mBC	upstream	GFP	minP	TRUE	TRUE	devCRE	Col5a1_chr2_2575	repA2	techrep2	d22	148	769.475388285199	159.088614922296	0.206749452086869
poolA	p55_oBC	oBC_CRE_minP_GFP_mBC	upstream	GFP	minP	TRUE	TRUE	devCRE	Col5a1_chr2_2575	repA3	techrep1	d00	188	1082.87722330092	243.406198325381	0.224777281383211
poolA	p55_oBC	oBC_CRE_minP_GFP_mBC	upstream	GFP	minP	TRUE	TRUE	devCRE	Col5a1_chr2_2575	repA3	techrep1	d04	183	886.771612081107	335.410631063634	0.378237898568359
poolA	p55_oBC	oBC_CRE_minP_GFP_mBC	upstream	GFP	minP	TRUE	TRUE	devCRE	Col5a1_chr2_2575	repA3	techrep1	d18	162	1057.41476399692	184.207392115606	0.174205428548511
poolA	p55_oBC	oBC_CRE_minP_GFP_mBC	upstream	GFP	minP	TRUE	TRUE	devCRE	Col5a1_chr2_2575	repA3	techrep1	d20	162	970.828056353893	166.100010878458	0.171091069928772
poolA	p55_oBC	oBC_CRE_minP_GFP_mBC	upstream	GFP	minP	TRUE	TRUE	devCRE	Col5a1_chr2_2575	repA3	techrep1	d22	162	1279.22687841509	235.270827146794	0.18391641945351
poolA	p55_oBC	oBC_CRE_minP_GFP_mBC	upstream	GFP	minP	TRUE	TRUE	devCRE	Col5a1_chr2_2575	repA3	techrep2	d00	178	1036.63994867228	254.88566834648	0.245876756604776
poolA	p55_oBC	oBC_CRE_minP_GFP_mBC	upstream	GFP	minP	TRUE	TRUE	devCRE	Col5a1_chr2_2575	repA3	techrep2	d04	178	904.511595016894	352.685577251738	0.389918248914378
poolA	p55_oBC	oBC_CRE_minP_GFP_mBC	upstream	GFP	minP	TRUE	TRUE	devCRE	Col5a1_chr2_2575	repA3	techrep2	d18	155	1073.1738440702	191.589821240655	0.178526361128984
poolA	p55_oBC	oBC_CRE_minP_GFP_mBC	upstream	GFP	minP	TRUE	TRUE	devCRE	Col5a1_chr2_2575	repA3	techrep2	d20	148	976.008505028432	176.643711059593	0.180985831731504
poolA	p55_oBC	oBC_CRE_minP_GFP_mBC	upstream	GFP	minP	TRUE	TRUE	devCRE	Col5a1_chr2_2575	repA3	techrep2	d22	151	1241.04993633948	207.830991926088	0.167463843186755
poolA	p55_oBC	oBC_CRE_minP_GFP_mBC	upstream	GFP	minP	TRUE	TRUE	devCRE	Col5a1_chr2_2576	repA1	techrep1	d00	114	774.517489356661	29.5300624789765	0.0381270441078162
poolA	p55_oBC	oBC_CRE_minP_GFP_mBC	upstream	GFP	minP	TRUE	TRUE	devCRE	Col5a1_chr2_2576	repA1	techrep1	d04	106	671.951329359718	15.035978161892	0.022376588161853
poolA	p55_oBC	oBC_CRE_minP_GFP_mBC	upstream	GFP	minP	TRUE	TRUE	devCRE	Col5a1_chr2_2576	repA1	techrep1	d18	100	721.521071099358	21.129694910788	0.0292849311782307
poolA	p55_oBC	oBC_CRE_minP_GFP_mBC	upstream	GFP	minP	TRUE	TRUE	devCRE	Col5a1_chr2_2576	repA1	techrep1	d20	99	627.330797795483	21.2361855476065	0.0338516546967454
poolA	p55_oBC	oBC_CRE_minP_GFP_mBC	upstream	GFP	minP	TRUE	TRUE	devCRE	Col5a1_chr2_2576	repA1	techrep1	d22	94	472.289500239093	10.0339750394837	0.021245390876579
poolA	p55_oBC	oBC_CRE_minP_GFP_mBC	upstream	GFP	minP	TRUE	TRUE	devCRE	Col5a1_chr2_2576	repA1	techrep2	d00	112	762.388930127743	24.1748418906377	0.0317093296286281
poolA	p55_oBC	oBC_CRE_minP_GFP_mBC	upstream	GFP	minP	TRUE	TRUE	devCRE	Col5a1_chr2_2576	repA1	techrep2	d04	106	656.541621086886	18.8329199440622	0.0286850358593943
poolA	p55_oBC	oBC_CRE_minP_GFP_mBC	upstream	GFP	minP	TRUE	TRUE	devCRE	Col5a1_chr2_2576	repA1	techrep2	d18	92	658.942313708315	19.1170987243043	0.0290117940927476
poolA	p55_oBC	oBC_CRE_minP_GFP_mBC	upstream	GFP	minP	TRUE	TRUE	devCRE	Col5a1_chr2_2576	repA1	techrep2	d20	102	634.909029152336	13.9321694265405	0.0219435679551468
poolA	p55_oBC	oBC_CRE_minP_GFP_mBC	upstream	GFP	minP	TRUE	TRUE	devCRE	Col5a1_chr2_2576	repA1	techrep2	d22	93	504.867733696688	30.8428696731395	0.0610909900050557
poolA	p55_oBC	oBC_CRE_minP_GFP_mBC	upstream	GFP	minP	TRUE	TRUE	devCRE	Col5a1_chr2_2576	repA2	techrep1	d00	115	820.792661662498	31.6544104521889	0.0385656596735082
poolA	p55_oBC	oBC_CRE_minP_GFP_mBC	upstream	GFP	minP	TRUE	TRUE	devCRE	Col5a1_chr2_2576	repA2	techrep1	d04	114	819.684815008963	37.8186841405609	0.0461380806964777
poolA	p55_oBC	oBC_CRE_minP_GFP_mBC	upstream	GFP	minP	TRUE	TRUE	devCRE	Col5a1_chr2_2576	repA2	techrep1	d18	85	787.449272906829	39.5280195376105	0.0501975440166385
poolA	p55_oBC	oBC_CRE_minP_GFP_mBC	upstream	GFP	minP	TRUE	TRUE	devCRE	Col5a1_chr2_2576	repA2	techrep1	d20	103	958.899363773494	22.5955042681311	0.0235639996456067
poolA	p55_oBC	oBC_CRE_minP_GFP_mBC	upstream	GFP	minP	TRUE	TRUE	devCRE	Col5a1_chr2_2576	repA2	techrep1	d22	103	870.950663929368	27.6518827591796	0.0317490805213073
poolA	p55_oBC	oBC_CRE_minP_GFP_mBC	upstream	GFP	minP	TRUE	TRUE	devCRE	Col5a1_chr2_2576	repA2	techrep2	d00	114	818.579078556131	32.7063862579414	0.0399550722889611
poolA	p55_oBC	oBC_CRE_minP_GFP_mBC	upstream	GFP	minP	TRUE	TRUE	devCRE	Col5a1_chr2_2576	repA2	techrep2	d04	112	803.531795557408	33.8166663682936	0.0420850382713667
poolA	p55_oBC	oBC_CRE_minP_GFP_mBC	upstream	GFP	minP	TRUE	TRUE	devCRE	Col5a1_chr2_2576	repA2	techrep2	d18	90	825.086723586013	43.6795519718349	0.0529393465234705
poolA	p55_oBC	oBC_CRE_minP_GFP_mBC	upstream	GFP	minP	TRUE	TRUE	devCRE	Col5a1_chr2_2576	repA2	techrep2	d20	97	965.516915796986	22.2341591574798	0.0230282440356072
poolA	p55_oBC	oBC_CRE_minP_GFP_mBC	upstream	GFP	minP	TRUE	TRUE	devCRE	Col5a1_chr2_2576	repA2	techrep2	d22	97	870.870602736947	19.9206924182559	0.0228744573024393
poolA	p55_oBC	oBC_CRE_minP_GFP_mBC	upstream	GFP	minP	TRUE	TRUE	devCRE	Col5a1_chr2_2576	repA3	techrep1	d00	114	814.112450485164	24.4372580804015	0.030017054850148
poolA	p55_oBC	oBC_CRE_minP_GFP_mBC	upstream	GFP	minP	TRUE	TRUE	devCRE	Col5a1_chr2_2576	repA3	techrep1	d04	111	697.260560491558	37.9238831331259	0.0543898296877571
poolA	p55_oBC	oBC_CRE_minP_GFP_mBC	upstream	GFP	minP	TRUE	TRUE	devCRE	Col5a1_chr2_2576	repA3	techrep1	d18	108	883.504832039784	34.8881767145104	0.0394883824618849
poolA	p55_oBC	oBC_CRE_minP_GFP_mBC	upstream	GFP	minP	TRUE	TRUE	devCRE	Col5a1_chr2_2576	repA3	techrep1	d20	95	829.551108965476	50.7169427581248	0.0611378156330517
poolA	p55_oBC	oBC_CRE_minP_GFP_mBC	upstream	GFP	minP	TRUE	TRUE	devCRE	Col5a1_chr2_2576	repA3	techrep1	d22	98	740.510787193026	26.1081254470123	0.0352569144144106
poolA	p55_oBC	oBC_CRE_minP_GFP_mBC	upstream	GFP	minP	TRUE	TRUE	devCRE	Col5a1_chr2_2576	repA3	techrep2	d00	113	781.27768879377	23.7005653703794	0.0303356485284652
poolA	p55_oBC	oBC_CRE_minP_GFP_mBC	upstream	GFP	minP	TRUE	TRUE	devCRE	Col5a1_chr2_2576	repA3	techrep2	d04	110	702.320354264617	21.1862368114211	0.030166058384574
poolA	p55_oBC	oBC_CRE_minP_GFP_mBC	upstream	GFP	minP	TRUE	TRUE	devCRE	Col5a1_chr2_2576	repA3	techrep2	d18	103	873.358346742162	36.8208616799422	0.0421600844799766
poolA	p55_oBC	oBC_CRE_minP_GFP_mBC	upstream	GFP	minP	TRUE	TRUE	devCRE	Col5a1_chr2_2576	repA3	techrep2	d20	87	814.71295894293	47.418415604659	0.0582026038547162
poolA	p55_oBC	oBC_CRE_minP_GFP_mBC	upstream	GFP	minP	TRUE	TRUE	devCRE	Col5a1_chr2_2576	repA3	techrep2	d22	97	741.946380338463	25.4454337179944	0.0342955156764652
poolA	p55_oBC	oBC_CRE_minP_GFP_mBC	upstream	GFP	minP	TRUE	TRUE	devCRE	Col5a1_chr2_2586	repA1	techrep1	d00	143	761.921085952473	18.7684849835286	0.0246331087688251
poolA	p55_oBC	oBC_CRE_minP_GFP_mBC	upstream	GFP	minP	TRUE	TRUE	devCRE	Col5a1_chr2_2586	repA1	techrep1	d04	122	661.475650196439	17.4490692912883	0.0263790047087999
poolA	p55_oBC	oBC_CRE_minP_GFP_mBC	upstream	GFP	minP	TRUE	TRUE	devCRE	Col5a1_chr2_2586	repA1	techrep1	d18	115	720.063199175832	14.4179588349651	0.0200231852585546
poolA	p55_oBC	oBC_CRE_minP_GFP_mBC	upstream	GFP	minP	TRUE	TRUE	devCRE	Col5a1_chr2_2586	repA1	techrep1	d20	115	610.571527152596	11.2296391496147	0.018392012483753
poolA	p55_oBC	oBC_CRE_minP_GFP_mBC	upstream	GFP	minP	TRUE	TRUE	devCRE	Col5a1_chr2_2586	repA1	techrep1	d22	106	821.470273507344	16.0543600631739	0.0195434461610258
poolA	p55_oBC	oBC_CRE_minP_GFP_mBC	upstream	GFP	minP	TRUE	TRUE	devCRE	Col5a1_chr2_2586	repA1	techrep2	d00	138	792.155018974376	17.8422125758707	0.0225236376069061
poolA	p55_oBC	oBC_CRE_minP_GFP_mBC	upstream	GFP	minP	TRUE	TRUE	devCRE	Col5a1_chr2_2586	repA1	techrep2	d04	129	667.276967531774	10.0175106085437	0.0150125226794475
poolA	p55_oBC	oBC_CRE_minP_GFP_mBC	upstream	GFP	minP	TRUE	TRUE	devCRE	Col5a1_chr2_2586	repA1	techrep2	d18	105	677.31891605419	17.0907779482509	0.0252329848512359
poolA	p55_oBC	oBC_CRE_minP_GFP_mBC	upstream	GFP	minP	TRUE	TRUE	devCRE	Col5a1_chr2_2586	repA1	techrep2	d20	105	599.646836470663	7.58406504834709	0.012647552837908
poolA	p55_oBC	oBC_CRE_minP_GFP_mBC	upstream	GFP	minP	TRUE	TRUE	devCRE	Col5a1_chr2_2586	repA1	techrep2	d22	106	831.897130511978	21.756948882117	0.0261534125844707
poolA	p55_oBC	oBC_CRE_minP_GFP_mBC	upstream	GFP	minP	TRUE	TRUE	devCRE	Col5a1_chr2_2586	repA2	techrep1	d00	139	786.774462484384	26.4183425578418	0.0335780376938279
poolA	p55_oBC	oBC_CRE_minP_GFP_mBC	upstream	GFP	minP	TRUE	TRUE	devCRE	Col5a1_chr2_2586	repA2	techrep1	d04	135	738.124631591769	14.2495831432111	0.0193051180428457
poolA	p55_oBC	oBC_CRE_minP_GFP_mBC	upstream	GFP	minP	TRUE	TRUE	devCRE	Col5a1_chr2_2586	repA2	techrep1	d18	89	554.54272216349	6.88374953247868	0.0124133799928389
poolA	p55_oBC	oBC_CRE_minP_GFP_mBC	upstream	GFP	minP	TRUE	TRUE	devCRE	Col5a1_chr2_2586	repA2	techrep1	d20	116	712.7234300439	8.22851575678482	0.0115451736394831
poolA	p55_oBC	oBC_CRE_minP_GFP_mBC	upstream	GFP	minP	TRUE	TRUE	devCRE	Col5a1_chr2_2586	repA2	techrep1	d22	117	729.35877787185	14.8240972618904	0.0203248356112813
poolA	p55_oBC	oBC_CRE_minP_GFP_mBC	upstream	GFP	minP	TRUE	TRUE	devCRE	Col5a1_chr2_2586	repA2	techrep2	d00	137	773.140831418717	19.7134382924578	0.0254978620858551
poolA	p55_oBC	oBC_CRE_minP_GFP_mBC	upstream	GFP	minP	TRUE	TRUE	devCRE	Col5a1_chr2_2586	repA2	techrep2	d04	131	775.903869756616	18.5619483827078	0.0239230001372854
poolA	p55_oBC	oBC_CRE_minP_GFP_mBC	upstream	GFP	minP	TRUE	TRUE	devCRE	Col5a1_chr2_2586	repA2	techrep2	d18	103	566.879140816979	7.39378968986305	0.01304297363845
poolA	p55_oBC	oBC_CRE_minP_GFP_mBC	upstream	GFP	minP	TRUE	TRUE	devCRE	Col5a1_chr2_2586	repA2	techrep2	d20	108	717.50476094059	7.004863262679	0.00976281084671298
poolA	p55_oBC	oBC_CRE_minP_GFP_mBC	upstream	GFP	minP	TRUE	TRUE	devCRE	Col5a1_chr2_2586	repA2	techrep2	d22	101	765.363533941915	9.37969822384248	0.0122552196542909
poolA	p55_oBC	oBC_CRE_minP_GFP_mBC	upstream	GFP	minP	TRUE	TRUE	devCRE	Col5a1_chr2_2586	repA3	techrep1	d00	142	764.283633038861	8.88627566560056	0.0116269344016539
poolA	p55_oBC	oBC_CRE_minP_GFP_mBC	upstream	GFP	minP	TRUE	TRUE	devCRE	Col5a1_chr2_2586	repA3	techrep1	d04	136	656.549977170371	21.0057436515817	0.031994127457156
poolA	p55_oBC	oBC_CRE_minP_GFP_mBC	upstream	GFP	minP	TRUE	TRUE	devCRE	Col5a1_chr2_2586	repA3	techrep1	d18	123	779.903990660068	10.8297153349008	0.0138859596368203
poolA	p55_oBC	oBC_CRE_minP_GFP_mBC	upstream	GFP	minP	TRUE	TRUE	devCRE	Col5a1_chr2_2586	repA3	techrep1	d20	117	672.607248676455	14.4443071743312	0.0214750988823782
poolA	p55_oBC	oBC_CRE_minP_GFP_mBC	upstream	GFP	minP	TRUE	TRUE	devCRE	Col5a1_chr2_2586	repA3	techrep1	d22	110	578.010260278217	6.94628955260685	0.0120175886657502
poolA	p55_oBC	oBC_CRE_minP_GFP_mBC	upstream	GFP	minP	TRUE	TRUE	devCRE	Col5a1_chr2_2586	repA3	techrep2	d00	132	730.024039927134	8.63287615060052	0.0118254683112384
poolA	p55_oBC	oBC_CRE_minP_GFP_mBC	upstream	GFP	minP	TRUE	TRUE	devCRE	Col5a1_chr2_2586	repA3	techrep2	d04	133	648.466770546324	12.132718553144	0.0187098539265511
poolA	p55_oBC	oBC_CRE_minP_GFP_mBC	upstream	GFP	minP	TRUE	TRUE	devCRE	Col5a1_chr2_2586	repA3	techrep2	d18	118	793.208572123856	7.26334008539124	0.00915691073022987
poolA	p55_oBC	oBC_CRE_minP_GFP_mBC	upstream	GFP	minP	TRUE	TRUE	devCRE	Col5a1_chr2_2586	repA3	techrep2	d20	112	680.601946017127	10.5129548909287	0.0154465542633992
poolA	p55_oBC	oBC_CRE_minP_GFP_mBC	upstream	GFP	minP	TRUE	TRUE	devCRE	Col5a1_chr2_2586	repA3	techrep2	d22	105	598.430147439374	10.4248202993875	0.0174202792823763
poolA	p55_oBC	oBC_CRE_minP_GFP_mBC	upstream	GFP	minP	TRUE	TRUE	devCRE	Epas1_chr17_10056	repA1	techrep1	d00	166	785.191496083369	23.7207695078843	0.0302101711827069
poolA	p55_oBC	oBC_CRE_minP_GFP_mBC	upstream	GFP	minP	TRUE	TRUE	devCRE	Epas1_chr17_10056	repA1	techrep1	d04	131	612.430425022906	10.7818965356006	0.0176050961792066
poolA	p55_oBC	oBC_CRE_minP_GFP_mBC	upstream	GFP	minP	TRUE	TRUE	devCRE	Epas1_chr17_10056	repA1	techrep1	d18	139	769.881906668238	11.3799488825452	0.0147814213894095
poolA	p55_oBC	oBC_CRE_minP_GFP_mBC	upstream	GFP	minP	TRUE	TRUE	devCRE	Epas1_chr17_10056	repA1	techrep1	d20	126	679.327170310676	11.4070826576221	0.0167917362298424
poolA	p55_oBC	oBC_CRE_minP_GFP_mBC	upstream	GFP	minP	TRUE	TRUE	devCRE	Epas1_chr17_10056	repA1	techrep1	d22	122	556.27347278337	17.0577575671223	0.030664337599584
poolA	p55_oBC	oBC_CRE_minP_GFP_mBC	upstream	GFP	minP	TRUE	TRUE	devCRE	Epas1_chr17_10056	repA1	techrep2	d00	158	776.910668150493	19.9648816199267	0.0256977828190401
poolA	p55_oBC	oBC_CRE_minP_GFP_mBC	upstream	GFP	minP	TRUE	TRUE	devCRE	Epas1_chr17_10056	repA1	techrep2	d04	149	642.281071089035	10.8669955081483	0.0169193768854537
poolA	p55_oBC	oBC_CRE_minP_GFP_mBC	upstream	GFP	minP	TRUE	TRUE	devCRE	Epas1_chr17_10056	repA1	techrep2	d18	134	756.884152647482	7.64072690819514	0.010094975408679
poolA	p55_oBC	oBC_CRE_minP_GFP_mBC	upstream	GFP	minP	TRUE	TRUE	devCRE	Epas1_chr17_10056	repA1	techrep2	d20	116	654.739418585825	11.6758837776217	0.0178328712861684
poolA	p55_oBC	oBC_CRE_minP_GFP_mBC	upstream	GFP	minP	TRUE	TRUE	devCRE	Epas1_chr17_10056	repA1	techrep2	d22	121	560.660822212679	19.1570619087823	0.0341687186794645
poolA	p55_oBC	oBC_CRE_minP_GFP_mBC	upstream	GFP	minP	TRUE	TRUE	devCRE	Epas1_chr17_10056	repA2	techrep1	d00	169	794.704400395439	27.5403571066305	0.0346548441067227
poolA	p55_oBC	oBC_CRE_minP_GFP_mBC	upstream	GFP	minP	TRUE	TRUE	devCRE	Epas1_chr17_10056	repA2	techrep1	d04	163	759.98131896439	19.6718480765282	0.0258846468796556
poolA	p55_oBC	oBC_CRE_minP_GFP_mBC	upstream	GFP	minP	TRUE	TRUE	devCRE	Epas1_chr17_10056	repA2	techrep1	d18	94	616.030283653952	17.5918043607788	0.0285567200632313
poolA	p55_oBC	oBC_CRE_minP_GFP_mBC	upstream	GFP	minP	TRUE	TRUE	devCRE	Epas1_chr17_10056	repA2	techrep1	d20	130	635.467940663081	11.1084962716595	0.0174808130526118
poolA	p55_oBC	oBC_CRE_minP_GFP_mBC	upstream	GFP	minP	TRUE	TRUE	devCRE	Epas1_chr17_10056	repA2	techrep1	d22	143	655.537985581181	16.3855688401429	0.0249956054424762
poolA	p55_oBC	oBC_CRE_minP_GFP_mBC	upstream	GFP	minP	TRUE	TRUE	devCRE	Epas1_chr17_10056	repA2	techrep2	d00	156	782.410042716991	21.9536017347826	0.0280589467621692
poolA	p55_oBC	oBC_CRE_minP_GFP_mBC	upstream	GFP	minP	TRUE	TRUE	devCRE	Epas1_chr17_10056	repA2	techrep2	d04	162	774.840320453088	19.3157330886046	0.0249286628208889
poolA	p55_oBC	oBC_CRE_minP_GFP_mBC	upstream	GFP	minP	TRUE	TRUE	devCRE	Epas1_chr17_10056	repA2	techrep2	d18	106	619.664720958015	16.2071870001798	0.0261547679769846
poolA	p55_oBC	oBC_CRE_minP_GFP_mBC	upstream	GFP	minP	TRUE	TRUE	devCRE	Epas1_chr17_10056	repA2	techrep2	d20	120	604.375213262075	11.6441296579966	0.0192663918084069
poolA	p55_oBC	oBC_CRE_minP_GFP_mBC	upstream	GFP	minP	TRUE	TRUE	devCRE	Epas1_chr17_10056	repA2	techrep2	d22	123	614.424595665748	9.18317121343816	0.0149459694130374
poolA	p55_oBC	oBC_CRE_minP_GFP_mBC	upstream	GFP	minP	TRUE	TRUE	devCRE	Epas1_chr17_10056	repA3	techrep1	d00	165	806.806107813611	11.9298250810687	0.0147864833514929
poolA	p55_oBC	oBC_CRE_minP_GFP_mBC	upstream	GFP	minP	TRUE	TRUE	devCRE	Epas1_chr17_10056	repA3	techrep1	d04	161	743.190449366744	31.565387757512	0.0424728113559696
poolA	p55_oBC	oBC_CRE_minP_GFP_mBC	upstream	GFP	minP	TRUE	TRUE	devCRE	Epas1_chr17_10056	repA3	techrep1	d18	131	720.736586125654	16.425181848402	0.0227894381450735
poolA	p55_oBC	oBC_CRE_minP_GFP_mBC	upstream	GFP	minP	TRUE	TRUE	devCRE	Epas1_chr17_10056	repA3	techrep1	d20	143	778.219737671389	18.3672172309063	0.0236015823575296
poolA	p55_oBC	oBC_CRE_minP_GFP_mBC	upstream	GFP	minP	TRUE	TRUE	devCRE	Epas1_chr17_10056	repA3	techrep1	d22	139	757.746934803825	12.6422469857445	0.0166839962064874
poolA	p55_oBC	oBC_CRE_minP_GFP_mBC	upstream	GFP	minP	TRUE	TRUE	devCRE	Epas1_chr17_10056	repA3	techrep2	d00	153	818.166640740696	12.6039991798768	0.015405173655658
poolA	p55_oBC	oBC_CRE_minP_GFP_mBC	upstream	GFP	minP	TRUE	TRUE	devCRE	Epas1_chr17_10056	repA3	techrep2	d04	158	695.971190800675	19.2450018429181	0.0276520093033992
poolA	p55_oBC	oBC_CRE_minP_GFP_mBC	upstream	GFP	minP	TRUE	TRUE	devCRE	Epas1_chr17_10056	repA3	techrep2	d18	125	713.048251482573	14.2105112494184	0.0199292421233372
poolA	p55_oBC	oBC_CRE_minP_GFP_mBC	upstream	GFP	minP	TRUE	TRUE	devCRE	Epas1_chr17_10056	repA3	techrep2	d20	127	776.098454567569	13.0344459955935	0.0167948356537523
poolA	p55_oBC	oBC_CRE_minP_GFP_mBC	upstream	GFP	minP	TRUE	TRUE	devCRE	Epas1_chr17_10056	repA3	techrep2	d22	131	754.427163978328	12.8646718588187	0.0170522384042738
poolA	p55_oBC	oBC_CRE_minP_GFP_mBC	upstream	GFP	minP	TRUE	TRUE	devCRE	Epas1_chr17_10057	repA1	techrep1	d00	127	629.679015208611	26.7753924716093	0.0425222880624959
poolA	p55_oBC	oBC_CRE_minP_GFP_mBC	upstream	GFP	minP	TRUE	TRUE	devCRE	Epas1_chr17_10057	repA1	techrep1	d04	114	519.022285817002	8.43481701764674	0.0162513580787179
poolA	p55_oBC	oBC_CRE_minP_GFP_mBC	upstream	GFP	minP	TRUE	TRUE	devCRE	Epas1_chr17_10057	repA1	techrep1	d18	108	492.09026024583	14.896319518081	0.0302715187060182
poolA	p55_oBC	oBC_CRE_minP_GFP_mBC	upstream	GFP	minP	TRUE	TRUE	devCRE	Epas1_chr17_10057	repA1	techrep1	d20	104	478.341509715816	13.6251265077153	0.0284840981411169
poolA	p55_oBC	oBC_CRE_minP_GFP_mBC	upstream	GFP	minP	TRUE	TRUE	devCRE	Epas1_chr17_10057	repA1	techrep1	d22	101	588.25810110982	7.02378252763858	0.0119399673619239
poolA	p55_oBC	oBC_CRE_minP_GFP_mBC	upstream	GFP	minP	TRUE	TRUE	devCRE	Epas1_chr17_10057	repA1	techrep2	d00	124	610.732884556815	25.0592873256611	0.0410315015931157
poolA	p55_oBC	oBC_CRE_minP_GFP_mBC	upstream	GFP	minP	TRUE	TRUE	devCRE	Epas1_chr17_10057	repA1	techrep2	d04	125	542.143257662636	8.01400848683499	0.0147820864200841
poolA	p55_oBC	oBC_CRE_minP_GFP_mBC	upstream	GFP	minP	TRUE	TRUE	devCRE	Epas1_chr17_10057	repA1	techrep2	d18	99	476.227499070704	10.1040972633972	0.0212169546763135
poolA	p55_oBC	oBC_CRE_minP_GFP_mBC	upstream	GFP	minP	TRUE	TRUE	devCRE	Epas1_chr17_10057	repA1	techrep2	d20	101	481.832813878487	5.52237746238867	0.0114611900711713
poolA	p55_oBC	oBC_CRE_minP_GFP_mBC	upstream	GFP	minP	TRUE	TRUE	devCRE	Epas1_chr17_10057	repA1	techrep2	d22	98	560.892866862164	24.6510335919081	0.0439496293290638
poolA	p55_oBC	oBC_CRE_minP_GFP_mBC	upstream	GFP	minP	TRUE	TRUE	devCRE	Epas1_chr17_10057	repA2	techrep1	d00	127	611.56927387134	35.5531276722221	0.0581342608126217
poolA	p55_oBC	oBC_CRE_minP_GFP_mBC	upstream	GFP	minP	TRUE	TRUE	devCRE	Epas1_chr17_10057	repA2	techrep1	d04	126	608.252282227816	16.5411355852677	0.0271945310664242
poolA	p55_oBC	oBC_CRE_minP_GFP_mBC	upstream	GFP	minP	TRUE	TRUE	devCRE	Epas1_chr17_10057	repA2	techrep1	d18	78	390.179397228099	17.5918043607788	0.045086451221551
poolA	p55_oBC	oBC_CRE_minP_GFP_mBC	upstream	GFP	minP	TRUE	TRUE	devCRE	Epas1_chr17_10057	repA2	techrep1	d20	101	556.445748345645	13.9884767865342	0.0251389768510641
poolA	p55_oBC	oBC_CRE_minP_GFP_mBC	upstream	GFP	minP	TRUE	TRUE	devCRE	Epas1_chr17_10057	repA2	techrep1	d22	103	538.261769119406	12.847550960305	0.0238685927505562
poolA	p55_oBC	oBC_CRE_minP_GFP_mBC	upstream	GFP	minP	TRUE	TRUE	devCRE	Epas1_chr17_10057	repA2	techrep2	d00	122	622.778934740018	31.3622881925465	0.0503586207610552
poolA	p55_oBC	oBC_CRE_minP_GFP_mBC	upstream	GFP	minP	TRUE	TRUE	devCRE	Epas1_chr17_10057	repA2	techrep2	d04	124	579.492293225414	15.8012118973609	0.0272673374298258
poolA	p55_oBC	oBC_CRE_minP_GFP_mBC	upstream	GFP	minP	TRUE	TRUE	devCRE	Epas1_chr17_10057	repA2	techrep2	d18	90	388.137399707944	12.7823836158352	0.0329326254709117
poolA	p55_oBC	oBC_CRE_minP_GFP_mBC	upstream	GFP	minP	TRUE	TRUE	devCRE	Epas1_chr17_10057	repA2	techrep2	d20	89	578.410022878218	14.7451452405999	0.0254925479458789
poolA	p55_oBC	oBC_CRE_minP_GFP_mBC	upstream	GFP	minP	TRUE	TRUE	devCRE	Epas1_chr17_10057	repA2	techrep2	d22	90	517.933385670188	12.3052707650886	0.023758404276577
poolA	p55_oBC	oBC_CRE_minP_GFP_mBC	upstream	GFP	minP	TRUE	TRUE	devCRE	Epas1_chr17_10057	repA3	techrep1	d00	127	633.833861240402	20.364381733668	0.0321288952499559
poolA	p55_oBC	oBC_CRE_minP_GFP_mBC	upstream	GFP	minP	TRUE	TRUE	devCRE	Epas1_chr17_10057	repA3	techrep1	d04	122	579.690870197417	19.3025752473994	0.0332980494255944
poolA	p55_oBC	oBC_CRE_minP_GFP_mBC	upstream	GFP	minP	TRUE	TRUE	devCRE	Epas1_chr17_10057	repA3	techrep1	d18	109	630.087603962174	11.2454564522255	0.0178474491189967
poolA	p55_oBC	oBC_CRE_minP_GFP_mBC	upstream	GFP	minP	TRUE	TRUE	devCRE	Epas1_chr17_10057	repA3	techrep1	d20	105	592.248348404091	12.5971116622546	0.0212699819192397
poolA	p55_oBC	oBC_CRE_minP_GFP_mBC	upstream	GFP	minP	TRUE	TRUE	devCRE	Epas1_chr17_10057	repA3	techrep1	d22	103	502.63972252264	13.1384105252164	0.0261388225731098
poolA	p55_oBC	oBC_CRE_minP_GFP_mBC	upstream	GFP	minP	TRUE	TRUE	devCRE	Epas1_chr17_10057	repA3	techrep2	d00	126	646.867202621999	23.0763420179514	0.0356740022131501
poolA	p55_oBC	oBC_CRE_minP_GFP_mBC	upstream	GFP	minP	TRUE	TRUE	devCRE	Epas1_chr17_10057	repA3	techrep2	d04	122	564.337756791708	15.4796753953907	0.0274298063687843
poolA	p55_oBC	oBC_CRE_minP_GFP_mBC	upstream	GFP	minP	TRUE	TRUE	devCRE	Epas1_chr17_10057	repA3	techrep2	d18	102	608.468614640147	12.8133864212284	0.0210584179905587
poolA	p55_oBC	oBC_CRE_minP_GFP_mBC	upstream	GFP	minP	TRUE	TRUE	devCRE	Epas1_chr17_10057	repA3	techrep2	d20	98	582.499968953529	17.5830181844006	0.0301854405520205
poolA	p55_oBC	oBC_CRE_minP_GFP_mBC	upstream	GFP	minP	TRUE	TRUE	devCRE	Epas1_chr17_10057	repA3	techrep2	d22	96	522.755279946533	18.210164820845	0.0348349706247014
poolA	p55_oBC	oBC_CRE_minP_GFP_mBC	upstream	GFP	minP	TRUE	TRUE	devCRE	Epas1_chr17_10061	repA1	techrep1	d00	212	951.734232020172	36.627928864626	0.0384854591043539
poolA	p55_oBC	oBC_CRE_minP_GFP_mBC	upstream	GFP	minP	TRUE	TRUE	devCRE	Epas1_chr17_10061	repA1	techrep1	d04	177	780.914264898975	19.0700210833752	0.024420121312347
poolA	p55_oBC	oBC_CRE_minP_GFP_mBC	upstream	GFP	minP	TRUE	TRUE	devCRE	Epas1_chr17_10061	repA1	techrep1	d18	185	864.78908359198	26.2175223518225	0.030316666629192
poolA	p55_oBC	oBC_CRE_minP_GFP_mBC	upstream	GFP	minP	TRUE	TRUE	devCRE	Epas1_chr17_10061	repA1	techrep1	d20	164	950.71432631764	31.5215717438958	0.0331556713423967
poolA	p55_oBC	oBC_CRE_minP_GFP_mBC	upstream	GFP	minP	TRUE	TRUE	devCRE	Epas1_chr17_10061	repA1	techrep1	d22	156	841.39350517169	23.0781425908125	0.0274284772213725
poolA	p55_oBC	oBC_CRE_minP_GFP_mBC	upstream	GFP	minP	TRUE	TRUE	devCRE	Epas1_chr17_10061	repA1	techrep2	d00	212	948.355187352423	34.1985568209022	0.0360609160755225
poolA	p55_oBC	oBC_CRE_minP_GFP_mBC	upstream	GFP	minP	TRUE	TRUE	devCRE	Epas1_chr17_10061	repA1	techrep2	d04	195	784.699294628802	23.6413250361632	0.0301278785363846
poolA	p55_oBC	oBC_CRE_minP_GFP_mBC	upstream	GFP	minP	TRUE	TRUE	devCRE	Epas1_chr17_10061	repA1	techrep2	d18	164	822.643360040632	22.1519954522394	0.0269278238034344
poolA	p55_oBC	oBC_CRE_minP_GFP_mBC	upstream	GFP	minP	TRUE	TRUE	devCRE	Epas1_chr17_10061	repA1	techrep2	d20	161	956.27662193997	24.0354904791583	0.0251344537006439
poolA	p55_oBC	oBC_CRE_minP_GFP_mBC	upstream	GFP	minP	TRUE	TRUE	devCRE	Epas1_chr17_10061	repA1	techrep2	d22	146	828.058156531519	38.3141238175646	0.0462698465263003
poolA	p55_oBC	oBC_CRE_minP_GFP_mBC	upstream	GFP	minP	TRUE	TRUE	devCRE	Epas1_chr17_10061	repA2	techrep1	d00	213	957.482688531114	46.4672691922572	0.0485306624849199
poolA	p55_oBC	oBC_CRE_minP_GFP_mBC	upstream	GFP	minP	TRUE	TRUE	devCRE	Epas1_chr17_10061	repA2	techrep1	d04	211	927.790588449515	41.9580024601913	0.0452235698255032
poolA	p55_oBC	oBC_CRE_minP_GFP_mBC	upstream	GFP	minP	TRUE	TRUE	devCRE	Epas1_chr17_10061	repA2	techrep1	d18	122	731.259262010005	18.0354237750941	0.0246635149967473
poolA	p55_oBC	oBC_CRE_minP_GFP_mBC	upstream	GFP	minP	TRUE	TRUE	devCRE	Epas1_chr17_10061	repA2	techrep1	d20	164	843.991428535306	20.4643186871239	0.0242470693365197
poolA	p55_oBC	oBC_CRE_minP_GFP_mBC	upstream	GFP	minP	TRUE	TRUE	devCRE	Epas1_chr17_10061	repA2	techrep1	d22	169	866.136506410412	21.7420093174393	0.0251022894849983
poolA	p55_oBC	oBC_CRE_minP_GFP_mBC	upstream	GFP	minP	TRUE	TRUE	devCRE	Epas1_chr17_10061	repA2	techrep2	d00	209	966.725746667764	45.25130153496	0.0468088304164217
poolA	p55_oBC	oBC_CRE_minP_GFP_mBC	upstream	GFP	minP	TRUE	TRUE	devCRE	Epas1_chr17_10061	repA2	techrep2	d04	211	912.622726790218	28.7380419123141	0.0314895093763318
poolA	p55_oBC	oBC_CRE_minP_GFP_mBC	upstream	GFP	minP	TRUE	TRUE	devCRE	Epas1_chr17_10061	repA2	techrep2	d18	141	708.198649320858	17.1535920804823	0.0242214413949138
poolA	p55_oBC	oBC_CRE_minP_GFP_mBC	upstream	GFP	minP	TRUE	TRUE	devCRE	Epas1_chr17_10061	repA2	techrep2	d20	150	840.936456884539	22.3812429005282	0.0266146659682768
poolA	p55_oBC	oBC_CRE_minP_GFP_mBC	upstream	GFP	minP	TRUE	TRUE	devCRE	Epas1_chr17_10061	repA2	techrep2	d22	158	811.729499509943	23.1008567684349	0.028458811441966
poolA	p55_oBC	oBC_CRE_minP_GFP_mBC	upstream	GFP	minP	TRUE	TRUE	devCRE	Epas1_chr17_10061	repA3	techrep1	d00	220	1012.567411765	40.8083696868402	0.0403018793738457
poolA	p55_oBC	oBC_CRE_minP_GFP_mBC	upstream	GFP	minP	TRUE	TRUE	devCRE	Epas1_chr17_10061	repA3	techrep1	d04	210	885.756747112274	43.7146557073457	0.049352890451993
poolA	p55_oBC	oBC_CRE_minP_GFP_mBC	upstream	GFP	minP	TRUE	TRUE	devCRE	Epas1_chr17_10061	repA3	techrep1	d18	183	1092.12378216741	26.0690126847045	0.0238700164856482
poolA	p55_oBC	oBC_CRE_minP_GFP_mBC	upstream	GFP	minP	TRUE	TRUE	devCRE	Epas1_chr17_10061	repA3	techrep1	d20	171	897.539871733025	22.0425650023578	0.0245588699695276
poolA	p55_oBC	oBC_CRE_minP_GFP_mBC	upstream	GFP	minP	TRUE	TRUE	devCRE	Epas1_chr17_10061	repA3	techrep1	d22	171	916.429541595379	27.2889946709555	0.0297775152724224
poolA	p55_oBC	oBC_CRE_minP_GFP_mBC	upstream	GFP	minP	TRUE	TRUE	devCRE	Epas1_chr17_10061	repA3	techrep2	d00	205	1037.18695815434	43.2905535582806	0.0417384283690911
poolA	p55_oBC	oBC_CRE_minP_GFP_mBC	upstream	GFP	minP	TRUE	TRUE	devCRE	Epas1_chr17_10061	repA3	techrep2	d04	200	877.597792444703	41.0671604543661	0.046794967817736
poolA	p55_oBC	oBC_CRE_minP_GFP_mBC	upstream	GFP	minP	TRUE	TRUE	devCRE	Epas1_chr17_10061	repA3	techrep2	d18	172	1083.50894658677	25.6694983723709	0.0236910811426469
poolA	p55_oBC	oBC_CRE_minP_GFP_mBC	upstream	GFP	minP	TRUE	TRUE	devCRE	Epas1_chr17_10061	repA3	techrep2	d20	165	897.985680637254	32.5861149889837	0.0362880118153543
poolA	p55_oBC	oBC_CRE_minP_GFP_mBC	upstream	GFP	minP	TRUE	TRUE	devCRE	Epas1_chr17_10061	repA3	techrep2	d22	156	908.328431182535	22.8458827837642	0.0251515663271946
poolA	p55_oBC	oBC_CRE_minP_GFP_mBC	upstream	GFP	minP	TRUE	TRUE	devCRE	Epas1_chr17_10063	repA1	techrep1	d00	87	467.071815127279	13.5958268585835	0.029108643292635
poolA	p55_oBC	oBC_CRE_minP_GFP_mBC	upstream	GFP	minP	TRUE	TRUE	devCRE	Epas1_chr17_10063	repA1	techrep1	d04	75	331.761584652813	7.34929274059308	0.022152331917163
poolA	p55_oBC	oBC_CRE_minP_GFP_mBC	upstream	GFP	minP	TRUE	TRUE	devCRE	Epas1_chr17_10063	repA1	techrep1	d18	72	376.734361185344	16.1278884697871	0.0428097092578518
poolA	p55_oBC	oBC_CRE_minP_GFP_mBC	upstream	GFP	minP	TRUE	TRUE	devCRE	Epas1_chr17_10063	repA1	techrep1	d20	72	433.997689196996	33.6065329629834	0.0774348200451571
poolA	p55_oBC	oBC_CRE_minP_GFP_mBC	upstream	GFP	minP	TRUE	TRUE	devCRE	Epas1_chr17_10063	repA1	techrep1	d22	70	379.547728119913	17.6096261942939	0.0463963419871409
poolA	p55_oBC	oBC_CRE_minP_GFP_mBC	upstream	GFP	minP	TRUE	TRUE	devCRE	Epas1_chr17_10063	repA1	techrep2	d00	84	451.88313590795	12.2377766692728	0.0270817290950324
poolA	p55_oBC	oBC_CRE_minP_GFP_mBC	upstream	GFP	minP	TRUE	TRUE	devCRE	Epas1_chr17_10063	repA1	techrep2	d04	80	352.894908173956	10.4382460541026	0.0295789080894223
poolA	p55_oBC	oBC_CRE_minP_GFP_mBC	upstream	GFP	minP	TRUE	TRUE	devCRE	Epas1_chr17_10063	repA1	techrep2	d18	67	365.779265469561	12.6347060153915	0.0345418868922817
poolA	p55_oBC	oBC_CRE_minP_GFP_mBC	upstream	GFP	minP	TRUE	TRUE	devCRE	Epas1_chr17_10063	repA1	techrep2	d20	70	447.729263731993	21.000812578398	0.0469051596121913
poolA	p55_oBC	oBC_CRE_minP_GFP_mBC	upstream	GFP	minP	TRUE	TRUE	devCRE	Epas1_chr17_10063	repA1	techrep2	d22	69	381.20841004883	23.9463273859779	0.0628168916391706
poolA	p55_oBC	oBC_CRE_minP_GFP_mBC	upstream	GFP	minP	TRUE	TRUE	devCRE	Epas1_chr17_10063	repA2	techrep1	d00	88	458.800401434737	18.1335684652711	0.0395238722733562
poolA	p55_oBC	oBC_CRE_minP_GFP_mBC	upstream	GFP	minP	TRUE	TRUE	devCRE	Epas1_chr17_10063	repA2	techrep1	d04	86	455.466766431434	18.9617895733557	0.0416315546399151
poolA	p55_oBC	oBC_CRE_minP_GFP_mBC	upstream	GFP	minP	TRUE	TRUE	devCRE	Epas1_chr17_10063	repA2	techrep1	d18	61	371.002612220457	48.7981355746822	0.131530436625835
poolA	p55_oBC	oBC_CRE_minP_GFP_mBC	upstream	GFP	minP	TRUE	TRUE	devCRE	Epas1_chr17_10063	repA2	techrep1	d20	72	585.798302618809	107.155846442731	0.182922767040621
poolA	p55_oBC	oBC_CRE_minP_GFP_mBC	upstream	GFP	minP	TRUE	TRUE	devCRE	Epas1_chr17_10063	repA2	techrep1	d22	77	421.035642157828	54.3352578305823	0.12905144455731
poolA	p55_oBC	oBC_CRE_minP_GFP_mBC	upstream	GFP	minP	TRUE	TRUE	devCRE	Epas1_chr17_10063	repA2	techrep2	d00	89	463.347631692624	18.369340227063	0.0396448346136122
poolA	p55_oBC	oBC_CRE_minP_GFP_mBC	upstream	GFP	minP	TRUE	TRUE	devCRE	Epas1_chr17_10063	repA2	techrep2	d04	87	447.742078739589	19.852804691556	0.0443398233810019
poolA	p55_oBC	oBC_CRE_minP_GFP_mBC	upstream	GFP	minP	TRUE	TRUE	devCRE	Epas1_chr17_10063	repA2	techrep2	d18	65	376.260098344346	42.5882286136112	0.113188267374116
poolA	p55_oBC	oBC_CRE_minP_GFP_mBC	upstream	GFP	minP	TRUE	TRUE	devCRE	Epas1_chr17_10063	repA2	techrep2	d20	69	587.295888031804	118.537239918404	0.201835637425721
poolA	p55_oBC	oBC_CRE_minP_GFP_mBC	upstream	GFP	minP	TRUE	TRUE	devCRE	Epas1_chr17_10063	repA2	techrep2	d22	70	414.924108127117	40.3371688854864	0.0972157753560288
poolA	p55_oBC	oBC_CRE_minP_GFP_mBC	upstream	GFP	minP	TRUE	TRUE	devCRE	Epas1_chr17_10063	repA3	techrep1	d00	88	446.842353804071	10.720921329061	0.0239926256716521
poolA	p55_oBC	oBC_CRE_minP_GFP_mBC	upstream	GFP	minP	TRUE	TRUE	devCRE	Epas1_chr17_10063	repA3	techrep1	d04	84	427.640900952659	22.805424932001	0.053328446556906
poolA	p55_oBC	oBC_CRE_minP_GFP_mBC	upstream	GFP	minP	TRUE	TRUE	devCRE	Epas1_chr17_10063	repA3	techrep1	d18	74	485.205342396361	111.088071177605	0.228950634856898
poolA	p55_oBC	oBC_CRE_minP_GFP_mBC	upstream	GFP	minP	TRUE	TRUE	devCRE	Epas1_chr17_10063	repA3	techrep1	d20	73	353.261051291788	24.2991904475236	0.0687853652664721
poolA	p55_oBC	oBC_CRE_minP_GFP_mBC	upstream	GFP	minP	TRUE	TRUE	devCRE	Epas1_chr17_10063	repA3	techrep1	d22	70	479.801384490782	45.064053472537	0.0939223081241501
poolA	p55_oBC	oBC_CRE_minP_GFP_mBC	upstream	GFP	minP	TRUE	TRUE	devCRE	Epas1_chr17_10063	repA3	techrep2	d00	86	465.827007111693	10.7744935033457	0.0231298171614215
poolA	p55_oBC	oBC_CRE_minP_GFP_mBC	upstream	GFP	minP	TRUE	TRUE	devCRE	Epas1_chr17_10063	repA3	techrep2	d04	82	409.422324843362	14.5425274795616	0.0355196250842582
poolA	p55_oBC	oBC_CRE_minP_GFP_mBC	upstream	GFP	minP	TRUE	TRUE	devCRE	Epas1_chr17_10063	repA3	techrep2	d18	67	453.057147052953	115.769095855154	0.255528682437102
poolA	p55_oBC	oBC_CRE_minP_GFP_mBC	upstream	GFP	minP	TRUE	TRUE	devCRE	Epas1_chr17_10063	repA3	techrep2	d20	66	318.707239574291	19.394356714133	0.0608532041507396
poolA	p55_oBC	oBC_CRE_minP_GFP_mBC	upstream	GFP	minP	TRUE	TRUE	devCRE	Epas1_chr17_10063	repA3	techrep2	d22	66	467.656666846992	47.1002253313817	0.100715393728776
poolA	p55_oBC	oBC_CRE_minP_GFP_mBC	upstream	GFP	minP	TRUE	TRUE	devCRE	Epas1_chr17_10064	repA1	techrep1	d00	76	380.740408391665	10.1769753049955	0.0267294331799071
poolA	p55_oBC	oBC_CRE_minP_GFP_mBC	upstream	GFP	minP	TRUE	TRUE	devCRE	Epas1_chr17_10064	repA1	techrep1	d04	72	315.409208201346	2.67347026341934	0.00847619598256209
poolA	p55_oBC	oBC_CRE_minP_GFP_mBC	upstream	GFP	minP	TRUE	TRUE	devCRE	Epas1_chr17_10064	repA1	techrep1	d18	65	305.879218021465	7.77965532014708	0.0254337492114327
poolA	p55_oBC	oBC_CRE_minP_GFP_mBC	upstream	GFP	minP	TRUE	TRUE	devCRE	Epas1_chr17_10064	repA1	techrep1	d20	61	377.323196469812	8.23844858606042	0.0218339308665311
poolA	p55_oBC	oBC_CRE_minP_GFP_mBC	upstream	GFP	minP	TRUE	TRUE	devCRE	Epas1_chr17_10064	repA1	techrep1	d22	58	235.325022402745	5.01698751974185	0.0213193967582231
poolA	p55_oBC	oBC_CRE_minP_GFP_mBC	upstream	GFP	minP	TRUE	TRUE	devCRE	Epas1_chr17_10064	repA1	techrep2	d00	74	383.364619533938	6.78074833517888	0.0176874651172097
poolA	p55_oBC	oBC_CRE_minP_GFP_mBC	upstream	GFP	minP	TRUE	TRUE	devCRE	Epas1_chr17_10064	repA1	techrep2	d04	70	311.74091075837	2.80490297039225	0.00899754531276878
poolA	p55_oBC	oBC_CRE_minP_GFP_mBC	upstream	GFP	minP	TRUE	TRUE	devCRE	Epas1_chr17_10064	repA1	techrep2	d18	64	288.806397238242	3.36191983960586	0.0116407388193432
poolA	p55_oBC	oBC_CRE_minP_GFP_mBC	upstream	GFP	minP	TRUE	TRUE	devCRE	Epas1_chr17_10064	repA1	techrep2	d20	60	366.463739807959	2.62970355351841	0.00717589018465094
poolA	p55_oBC	oBC_CRE_minP_GFP_mBC	upstream	GFP	minP	TRUE	TRUE	devCRE	Epas1_chr17_10064	repA1	techrep2	d22	50	234.632971053624	9.92746315344396	0.0423106058320128
poolA	p55_oBC	oBC_CRE_minP_GFP_mBC	upstream	GFP	minP	TRUE	TRUE	devCRE	Epas1_chr17_10064	repA2	techrep1	d00	79	356.253489371076	5.1000661308575	0.0143158348844837
poolA	p55_oBC	oBC_CRE_minP_GFP_mBC	upstream	GFP	minP	TRUE	TRUE	devCRE	Epas1_chr17_10064	repA2	techrep1	d04	78	344.346920379077	6.95131136912593	0.0201869421729502
poolA	p55_oBC	oBC_CRE_minP_GFP_mBC	upstream	GFP	minP	TRUE	TRUE	devCRE	Epas1_chr17_10064	repA2	techrep1	d18	47	229.378718584597	2.29458317749289	0.0100034702070525
poolA	p55_oBC	oBC_CRE_minP_GFP_mBC	upstream	GFP	minP	TRUE	TRUE	devCRE	Epas1_chr17_10064	repA2	techrep1	d20	66	416.045406235772	3.43540532845766	0.00825728460636056
poolA	p55_oBC	oBC_CRE_minP_GFP_mBC	upstream	GFP	minP	TRUE	TRUE	devCRE	Epas1_chr17_10064	repA2	techrep1	d22	67	304.62486094946	3.45895602777443	0.0113548054383792
poolA	p55_oBC	oBC_CRE_minP_GFP_mBC	upstream	GFP	minP	TRUE	TRUE	devCRE	Epas1_chr17_10064	repA2	techrep2	d00	76	361.712076318533	5.04036774523069	0.0139347510775173
poolA	p55_oBC	oBC_CRE_minP_GFP_mBC	upstream	GFP	minP	TRUE	TRUE	devCRE	Epas1_chr17_10064	repA2	techrep2	d04	74	349.361738489058	2.95389381623294	0.00845511540275742
poolA	p55_oBC	oBC_CRE_minP_GFP_mBC	upstream	GFP	minP	TRUE	TRUE	devCRE	Epas1_chr17_10064	repA2	techrep2	d18	53	242.989790396925	3.08764657448681	0.0127068983822041
poolA	p55_oBC	oBC_CRE_minP_GFP_mBC	upstream	GFP	minP	TRUE	TRUE	devCRE	Epas1_chr17_10064	repA2	techrep2	d20	57	395.845884268163	3.06424464684121	0.00774100418526862
poolA	p55_oBC	oBC_CRE_minP_GFP_mBC	upstream	GFP	minP	TRUE	TRUE	devCRE	Epas1_chr17_10064	repA2	techrep2	d22	63	284.107156389435	5.35982755648142	0.0188655140708055
poolA	p55_oBC	oBC_CRE_minP_GFP_mBC	upstream	GFP	minP	TRUE	TRUE	devCRE	Epas1_chr17_10064	repA3	techrep1	d00	78	390.791998754123	5.18366080493366	0.0132645008635274
poolA	p55_oBC	oBC_CRE_minP_GFP_mBC	upstream	GFP	minP	TRUE	TRUE	devCRE	Epas1_chr17_10064	repA3	techrep1	d04	78	365.527298707816	14.7607928362466	0.0403821900263751
poolA	p55_oBC	oBC_CRE_minP_GFP_mBC	upstream	GFP	minP	TRUE	TRUE	devCRE	Epas1_chr17_10064	repA3	techrep1	d18	65	430.084516845135	8.82597945795878	0.0205215001058428
poolA	p55_oBC	oBC_CRE_minP_GFP_mBC	upstream	GFP	minP	TRUE	TRUE	devCRE	Epas1_chr17_10064	repA3	techrep1	d20	65	467.628792489136	5.97005972202088	0.0127666641103148
poolA	p55_oBC	oBC_CRE_minP_GFP_mBC	upstream	GFP	minP	TRUE	TRUE	devCRE	Epas1_chr17_10064	repA3	techrep1	d22	67	524.993781600811	9.98777204956975	0.0190245530511143
poolA	p55_oBC	oBC_CRE_minP_GFP_mBC	upstream	GFP	minP	TRUE	TRUE	devCRE	Epas1_chr17_10064	repA3	techrep2	d00	73	389.561919479065	5.14652232055031	0.013211050832259
poolA	p55_oBC	oBC_CRE_minP_GFP_mBC	upstream	GFP	minP	TRUE	TRUE	devCRE	Epas1_chr17_10064	repA3	techrep2	d04	74	350.871814961892	6.27554407921243	0.0178855747643737
poolA	p55_oBC	oBC_CRE_minP_GFP_mBC	upstream	GFP	minP	TRUE	TRUE	devCRE	Epas1_chr17_10064	repA3	techrep2	d18	65	435.666755165376	8.56219619477885	0.0196530859728526
poolA	p55_oBC	oBC_CRE_minP_GFP_mBC	upstream	GFP	minP	TRUE	TRUE	devCRE	Epas1_chr17_10064	repA3	techrep2	d20	62	460.680923368301	7.54200013124339	0.0163714183693554
poolA	p55_oBC	oBC_CRE_minP_GFP_mBC	upstream	GFP	minP	TRUE	TRUE	devCRE	Epas1_chr17_10064	repA3	techrep2	d22	63	508.121241654807	8.13579592726671	0.0160115249281269
poolA	p55_oBC	oBC_CRE_minP_GFP_mBC	upstream	GFP	minP	TRUE	TRUE	devCRE	Epas1_chr17_10066	repA1	techrep1	d00	132	761.820260951906	16.5280200442033	0.0216954324942097
poolA	p55_oBC	oBC_CRE_minP_GFP_mBC	upstream	GFP	minP	TRUE	TRUE	devCRE	Epas1_chr17_10066	repA1	techrep1	d04	120	625.064728983466	9.90174171636791	0.0158411461361305
poolA	p55_oBC	oBC_CRE_minP_GFP_mBC	upstream	GFP	minP	TRUE	TRUE	devCRE	Epas1_chr17_10066	repA1	techrep1	d18	122	755.494336980676	11.992586248641	0.0158738267934201
poolA	p55_oBC	oBC_CRE_minP_GFP_mBC	upstream	GFP	minP	TRUE	TRUE	devCRE	Epas1_chr17_10066	repA1	techrep1	d20	110	657.53119517957	11.9837740586463	0.0182254076255251
poolA	p55_oBC	oBC_CRE_minP_GFP_mBC	upstream	GFP	minP	TRUE	TRUE	devCRE	Epas1_chr17_10066	repA1	techrep1	d22	100	770.455473828033	18.151460846426	0.0235593898194271
poolA	p55_oBC	oBC_CRE_minP_GFP_mBC	upstream	GFP	minP	TRUE	TRUE	devCRE	Epas1_chr17_10066	repA1	techrep2	d00	132	745.49553983461	14.8527870054918	0.0199233747378112
poolA	p55_oBC	oBC_CRE_minP_GFP_mBC	upstream	GFP	minP	TRUE	TRUE	devCRE	Epas1_chr17_10066	repA1	techrep2	d04	125	623.244971903026	9.21610975986024	0.0147872990161792
poolA	p55_oBC	oBC_CRE_minP_GFP_mBC	upstream	GFP	minP	TRUE	TRUE	devCRE	Epas1_chr17_10066	repA1	techrep2	d18	112	726.751033266964	7.94635598452294	0.0109340828162317
poolA	p55_oBC	oBC_CRE_minP_GFP_mBC	upstream	GFP	minP	TRUE	TRUE	devCRE	Epas1_chr17_10066	repA1	techrep2	d20	105	647.439390325779	8.63594646975446	0.0133386176355582
poolA	p55_oBC	oBC_CRE_minP_GFP_mBC	upstream	GFP	minP	TRUE	TRUE	devCRE	Epas1_chr17_10066	repA1	techrep2	d22	99	774.749310733549	24.0147454642235	0.0309967948748297
poolA	p55_oBC	oBC_CRE_minP_GFP_mBC	upstream	GFP	minP	TRUE	TRUE	devCRE	Epas1_chr17_10066	repA2	techrep1	d00	134	731.444187771407	21.2502755452396	0.0290524908127109
poolA	p55_oBC	oBC_CRE_minP_GFP_mBC	upstream	GFP	minP	TRUE	TRUE	devCRE	Epas1_chr17_10066	repA2	techrep1	d04	136	747.163742135834	16.9445779166157	0.0226785334472711
poolA	p55_oBC	oBC_CRE_minP_GFP_mBC	upstream	GFP	minP	TRUE	TRUE	devCRE	Epas1_chr17_10066	repA2	techrep1	d18	86	553.776811234289	5.46875657302473	0.00987538022914983
poolA	p55_oBC	oBC_CRE_minP_GFP_mBC	upstream	GFP	minP	TRUE	TRUE	devCRE	Epas1_chr17_10066	repA2	techrep1	d20	112	671.018732469455	16.0456057257304	0.0239123066902768
poolA	p55_oBC	oBC_CRE_minP_GFP_mBC	upstream	GFP	minP	TRUE	TRUE	devCRE	Epas1_chr17_10066	repA2	techrep1	d22	116	737.526149154009	14.3299606864941	0.0194297662570086
poolA	p55_oBC	oBC_CRE_minP_GFP_mBC	upstream	GFP	minP	TRUE	TRUE	devCRE	Epas1_chr17_10066	repA2	techrep2	d00	137	734.682726060275	21.0575363578527	0.0286620817543559
poolA	p55_oBC	oBC_CRE_minP_GFP_mBC	upstream	GFP	minP	TRUE	TRUE	devCRE	Epas1_chr17_10066	repA2	techrep2	d04	131	723.335306853256	13.6623477943788	0.018887986892019
poolA	p55_oBC	oBC_CRE_minP_GFP_mBC	upstream	GFP	minP	TRUE	TRUE	devCRE	Epas1_chr17_10066	repA2	techrep2	d18	98	564.619396899457	10.0555539782138	0.0178094377087161
poolA	p55_oBC	oBC_CRE_minP_GFP_mBC	upstream	GFP	minP	TRUE	TRUE	devCRE	Epas1_chr17_10066	repA2	techrep2	d20	104	641.953925163076	11.9321686547997	0.0185872664487074
poolA	p55_oBC	oBC_CRE_minP_GFP_mBC	upstream	GFP	minP	TRUE	TRUE	devCRE	Epas1_chr17_10066	repA2	techrep2	d22	113	735.197725018138	9.37969822384248	0.0127580620895026
poolA	p55_oBC	oBC_CRE_minP_GFP_mBC	upstream	GFP	minP	TRUE	TRUE	devCRE	Epas1_chr17_10066	repA3	techrep1	d00	134	750.732204173187	12.4037597832341	0.0165222161967794
poolA	p55_oBC	oBC_CRE_minP_GFP_mBC	upstream	GFP	minP	TRUE	TRUE	devCRE	Epas1_chr17_10066	repA3	techrep1	d04	127	658.599037869348	16.4639612404289	0.0249984592957984
poolA	p55_oBC	oBC_CRE_minP_GFP_mBC	upstream	GFP	minP	TRUE	TRUE	devCRE	Epas1_chr17_10066	repA3	techrep1	d18	113	728.805187479214	12.7380352177027	0.0174779700207142
poolA	p55_oBC	oBC_CRE_minP_GFP_mBC	upstream	GFP	minP	TRUE	TRUE	devCRE	Epas1_chr17_10066	repA3	techrep1	d20	110	659.727412344002	17.6150087491844	0.0267004347850251
poolA	p55_oBC	oBC_CRE_minP_GFP_mBC	upstream	GFP	minP	TRUE	TRUE	devCRE	Epas1_chr17_10066	repA3	techrep1	d22	116	726.885011582472	26.0982021762228	0.0359041688305079
poolA	p55_oBC	oBC_CRE_minP_GFP_mBC	upstream	GFP	minP	TRUE	TRUE	devCRE	Epas1_chr17_10066	repA3	techrep2	d00	127	729.345976089988	10.6184376652386	0.01455884863061
poolA	p55_oBC	oBC_CRE_minP_GFP_mBC	upstream	GFP	minP	TRUE	TRUE	devCRE	Epas1_chr17_10066	repA3	techrep2	d04	122	643.873758678792	16.7347842112331	0.0259907846618449
poolA	p55_oBC	oBC_CRE_minP_GFP_mBC	upstream	GFP	minP	TRUE	TRUE	devCRE	Epas1_chr17_10066	repA3	techrep2	d18	107	717.762323752887	11.7495207263682	0.0163696537663537
poolA	p55_oBC	oBC_CRE_minP_GFP_mBC	upstream	GFP	minP	TRUE	TRUE	devCRE	Epas1_chr17_10066	repA3	techrep2	d20	106	650.368771195304	14.3603637779038	0.0220803402837303
poolA	p55_oBC	oBC_CRE_minP_GFP_mBC	upstream	GFP	minP	TRUE	TRUE	devCRE	Epas1_chr17_10066	repA3	techrep2	d22	108	731.318545805541	24.3541546568669	0.0333017052508098
poolA	p55_oBC	oBC_CRE_minP_GFP_mBC	upstream	GFP	minP	TRUE	TRUE	devCRE	Epas1_chr17_10070	repA1	techrep1	d00	105	601.34046838254	131.183507239732	0.218151802742602
poolA	p55_oBC	oBC_CRE_minP_GFP_mBC	upstream	GFP	minP	TRUE	TRUE	devCRE	Epas1_chr17_10070	repA1	techrep1	d04	94	518.681032632137	91.0776872318507	0.1755947904431
poolA	p55_oBC	oBC_CRE_minP_GFP_mBC	upstream	GFP	minP	TRUE	TRUE	devCRE	Epas1_chr17_10070	repA1	techrep1	d18	91	626.043298510831	76.7894780791217	0.122658413981558
poolA	p55_oBC	oBC_CRE_minP_GFP_mBC	upstream	GFP	minP	TRUE	TRUE	devCRE	Epas1_chr17_10070	repA1	techrep1	d20	85	404.013764348328	100.597794503941	0.248995958507019
poolA	p55_oBC	oBC_CRE_minP_GFP_mBC	upstream	GFP	minP	TRUE	TRUE	devCRE	Epas1_chr17_10070	repA1	techrep1	d22	82	617.085797538435	119.785594021356	0.194114974772038
poolA	p55_oBC	oBC_CRE_minP_GFP_mBC	upstream	GFP	minP	TRUE	TRUE	devCRE	Epas1_chr17_10070	repA1	techrep2	d00	103	578.034655305588	133.256445543515	0.230533661468908
poolA	p55_oBC	oBC_CRE_minP_GFP_mBC	upstream	GFP	minP	TRUE	TRUE	devCRE	Epas1_chr17_10070	repA1	techrep2	d04	92	481.831982188909	92.7421132138979	0.192478118186719
poolA	p55_oBC	oBC_CRE_minP_GFP_mBC	upstream	GFP	minP	TRUE	TRUE	devCRE	Epas1_chr17_10070	repA1	techrep2	d18	86	625.285229526961	69.0874527039005	0.110489500537485
poolA	p55_oBC	oBC_CRE_minP_GFP_mBC	upstream	GFP	minP	TRUE	TRUE	devCRE	Epas1_chr17_10070	repA1	techrep2	d20	78	389.574693080622	69.1401658291061	0.177476019508274
poolA	p55_oBC	oBC_CRE_minP_GFP_mBC	upstream	GFP	minP	TRUE	TRUE	devCRE	Epas1_chr17_10070	repA1	techrep2	d22	83	633.570616049539	124.260913709751	0.196127962001374
poolA	p55_oBC	oBC_CRE_minP_GFP_mBC	upstream	GFP	minP	TRUE	TRUE	devCRE	Epas1_chr17_10070	repA2	techrep1	d00	102	617.488804988043	141.385166627661	0.22896798368741
poolA	p55_oBC	oBC_CRE_minP_GFP_mBC	upstream	GFP	minP	TRUE	TRUE	devCRE	Epas1_chr17_10070	repA2	techrep1	d04	102	600.922181927559	96.0192748608225	0.159786537672523
poolA	p55_oBC	oBC_CRE_minP_GFP_mBC	upstream	GFP	minP	TRUE	TRUE	devCRE	Epas1_chr17_10070	repA2	techrep1	d18	67	554.345442075665	112.143928494669	0.202299721406138
poolA	p55_oBC	oBC_CRE_minP_GFP_mBC	upstream	GFP	minP	TRUE	TRUE	devCRE	Epas1_chr17_10070	repA2	techrep1	d20	94	694.975946733578	62.9481455394039	0.090576006026199
poolA	p55_oBC	oBC_CRE_minP_GFP_mBC	upstream	GFP	minP	TRUE	TRUE	devCRE	Epas1_chr17_10070	repA2	techrep1	d22	89	603.46160187613	82.0662024418253	0.135992418053917
poolA	p55_oBC	oBC_CRE_minP_GFP_mBC	upstream	GFP	minP	TRUE	TRUE	devCRE	Epas1_chr17_10070	repA2	techrep2	d00	101	581.823267761844	125.897185458651	0.216383895994658
poolA	p55_oBC	oBC_CRE_minP_GFP_mBC	upstream	GFP	minP	TRUE	TRUE	devCRE	Epas1_chr17_10070	repA2	techrep2	d04	99	601.82682859949	105.058743384361	0.174566400818062
poolA	p55_oBC	oBC_CRE_minP_GFP_mBC	upstream	GFP	minP	TRUE	TRUE	devCRE	Epas1_chr17_10070	repA2	techrep2	d18	80	536.101501437903	106.517891788043	0.198689784494814
poolA	p55_oBC	oBC_CRE_minP_GFP_mBC	upstream	GFP	minP	TRUE	TRUE	devCRE	Epas1_chr17_10070	repA2	techrep2	d20	84	655.282722893456	53.838778445	0.0821611444404796
poolA	p55_oBC	oBC_CRE_minP_GFP_mBC	upstream	GFP	minP	TRUE	TRUE	devCRE	Epas1_chr17_10070	repA2	techrep2	d22	84	554.77752372501	70.1512096684143	0.126449264197636
poolA	p55_oBC	oBC_CRE_minP_GFP_mBC	upstream	GFP	minP	TRUE	TRUE	devCRE	Epas1_chr17_10070	repA3	techrep1	d00	103	607.974369086164	100.140921521597	0.164712406662993
poolA	p55_oBC	oBC_CRE_minP_GFP_mBC	upstream	GFP	minP	TRUE	TRUE	devCRE	Epas1_chr17_10070	repA3	techrep1	d04	105	520.515543671863	91.9256760017327	0.176605054583506
poolA	p55_oBC	oBC_CRE_minP_GFP_mBC	upstream	GFP	minP	TRUE	TRUE	devCRE	Epas1_chr17_10070	repA3	techrep1	d18	91	576.396324085547	136.751565887214	0.237252668299318
poolA	p55_oBC	oBC_CRE_minP_GFP_mBC	upstream	GFP	minP	TRUE	TRUE	devCRE	Epas1_chr17_10070	repA3	techrep1	d20	95	482.583572985167	68.5747529792575	0.142099227611639
poolA	p55_oBC	oBC_CRE_minP_GFP_mBC	upstream	GFP	minP	TRUE	TRUE	devCRE	Epas1_chr17_10070	repA3	techrep1	d22	92	542.331289922847	76.0693130541372	0.140263551942502
poolA	p55_oBC	oBC_CRE_minP_GFP_mBC	upstream	GFP	minP	TRUE	TRUE	devCRE	Epas1_chr17_10070	repA3	techrep2	d00	100	591.177648736721	107.25684549725	0.181429128327915
poolA	p55_oBC	oBC_CRE_minP_GFP_mBC	upstream	GFP	minP	TRUE	TRUE	devCRE	Epas1_chr17_10070	repA3	techrep2	d04	101	482.94168901257	94.9699003987481	0.196648793341749
poolA	p55_oBC	oBC_CRE_minP_GFP_mBC	upstream	GFP	minP	TRUE	TRUE	devCRE	Epas1_chr17_10070	repA3	techrep2	d18	89	596.050672585798	128.860198220824	0.216190005560769
poolA	p55_oBC	oBC_CRE_minP_GFP_mBC	upstream	GFP	minP	TRUE	TRUE	devCRE	Epas1_chr17_10070	repA3	techrep2	d20	95	478.558820399698	67.140880786957	0.140298073977364
poolA	p55_oBC	oBC_CRE_minP_GFP_mBC	upstream	GFP	minP	TRUE	TRUE	devCRE	Epas1_chr17_10070	repA3	techrep2	d22	88	510.668514220213	64.7470062466854	0.12678871801124
poolA	p55_oBC	oBC_CRE_minP_GFP_mBC	upstream	GFP	minP	TRUE	TRUE	devCRE	Epas1_chr17_10071	repA1	techrep1	d00	88	547.441103496023	37.3410823220889	0.0682102277005222
poolA	p55_oBC	oBC_CRE_minP_GFP_mBC	upstream	GFP	minP	TRUE	TRUE	devCRE	Epas1_chr17_10071	repA1	techrep1	d04	81	432.756655131515	15.9894792160608	0.036947968393927
poolA	p55_oBC	oBC_CRE_minP_GFP_mBC	upstream	GFP	minP	TRUE	TRUE	devCRE	Epas1_chr17_10071	repA1	techrep1	d18	76	509.399279737092	25.6489445223296	0.0503513560827321
poolA	p55_oBC	oBC_CRE_minP_GFP_mBC	upstream	GFP	minP	TRUE	TRUE	devCRE	Epas1_chr17_10071	repA1	techrep1	d20	72	576.973667685905	21.4231349578287	0.0371301779572566
poolA	p55_oBC	oBC_CRE_minP_GFP_mBC	upstream	GFP	minP	TRUE	TRUE	devCRE	Epas1_chr17_10071	repA1	techrep1	d22	74	508.068545791413	29.0383237642657	0.0571543426665648
poolA	p55_oBC	oBC_CRE_minP_GFP_mBC	upstream	GFP	minP	TRUE	TRUE	devCRE	Epas1_chr17_10071	repA1	techrep2	d00	88	542.633576250126	29.8913075523385	0.0550856210537185
poolA	p55_oBC	oBC_CRE_minP_GFP_mBC	upstream	GFP	minP	TRUE	TRUE	devCRE	Epas1_chr17_10071	repA1	techrep2	d04	83	440.242842459755	16.172269126433	0.0367348825845168
poolA	p55_oBC	oBC_CRE_minP_GFP_mBC	upstream	GFP	minP	TRUE	TRUE	devCRE	Epas1_chr17_10071	repA1	techrep2	d18	69	503.236895083379	27.0787361626436	0.0538091233516514
poolA	p55_oBC	oBC_CRE_minP_GFP_mBC	upstream	GFP	minP	TRUE	TRUE	devCRE	Epas1_chr17_10071	repA1	techrep2	d20	73	572.326857894911	17.5348632948608	0.0306378480285831
poolA	p55_oBC	oBC_CRE_minP_GFP_mBC	upstream	GFP	minP	TRUE	TRUE	devCRE	Epas1_chr17_10071	repA1	techrep2	d22	73	495.961314062025	40.8319090970045	0.0823288186785836
poolA	p55_oBC	oBC_CRE_minP_GFP_mBC	upstream	GFP	minP	TRUE	TRUE	devCRE	Epas1_chr17_10071	repA2	techrep1	d00	87	531.908374240752	43.0218911838557	0.0808821467518072
poolA	p55_oBC	oBC_CRE_minP_GFP_mBC	upstream	GFP	minP	TRUE	TRUE	devCRE	Epas1_chr17_10071	repA2	techrep1	d04	87	489.942163986058	27.4905604580523	0.0561098073992965
poolA	p55_oBC	oBC_CRE_minP_GFP_mBC	upstream	GFP	minP	TRUE	TRUE	devCRE	Epas1_chr17_10071	repA2	techrep1	d18	61	400.71067250461	19.2744986909403	0.0481007869604934
poolA	p55_oBC	oBC_CRE_minP_GFP_mBC	upstream	GFP	minP	TRUE	TRUE	devCRE	Epas1_chr17_10071	repA2	techrep1	d20	73	483.446108418093	13.3301955259914	0.0275732812693638
poolA	p55_oBC	oBC_CRE_minP_GFP_mBC	upstream	GFP	minP	TRUE	TRUE	devCRE	Epas1_chr17_10071	repA2	techrep1	d22	77	553.928651681094	22.3547386709307	0.040356711289599
poolA	p55_oBC	oBC_CRE_minP_GFP_mBC	upstream	GFP	minP	TRUE	TRUE	devCRE	Epas1_chr17_10071	repA2	techrep2	d00	86	504.941805728364	43.9744083728349	0.0870880720787281
poolA	p55_oBC	oBC_CRE_minP_GFP_mBC	upstream	GFP	minP	TRUE	TRUE	devCRE	Epas1_chr17_10071	repA2	techrep2	d04	87	475.414657373736	25.4402338240158	0.0535116732928505
poolA	p55_oBC	oBC_CRE_minP_GFP_mBC	upstream	GFP	minP	TRUE	TRUE	devCRE	Epas1_chr17_10071	repA2	techrep2	d18	72	420.687173205914	20.625715718842	0.0490286299001236
poolA	p55_oBC	oBC_CRE_minP_GFP_mBC	upstream	GFP	minP	TRUE	TRUE	devCRE	Epas1_chr17_10071	repA2	techrep2	d20	71	484.395051716627	23.1963319765879	0.0478872191084187
poolA	p55_oBC	oBC_CRE_minP_GFP_mBC	upstream	GFP	minP	TRUE	TRUE	devCRE	Epas1_chr17_10071	repA2	techrep2	d22	73	532.929290986728	22.0110251652837	0.0413019617002658
poolA	p55_oBC	oBC_CRE_minP_GFP_mBC	upstream	GFP	minP	TRUE	TRUE	devCRE	Epas1_chr17_10071	repA3	techrep1	d00	88	518.60589832535	25.0407843026902	0.0482848042869362
poolA	p55_oBC	oBC_CRE_minP_GFP_mBC	upstream	GFP	minP	TRUE	TRUE	devCRE	Epas1_chr17_10071	repA3	techrep1	d04	87	450.77788916592	28.386140069705	0.0629714561249404
poolA	p55_oBC	oBC_CRE_minP_GFP_mBC	upstream	GFP	minP	TRUE	TRUE	devCRE	Epas1_chr17_10071	repA3	techrep1	d18	80	427.235949758573	13.3974278914922	0.0313583814729613
poolA	p55_oBC	oBC_CRE_minP_GFP_mBC	upstream	GFP	minP	TRUE	TRUE	devCRE	Epas1_chr17_10071	repA3	techrep1	d20	73	378.145921713513	16.6533244877425	0.0440394131775383
poolA	p55_oBC	oBC_CRE_minP_GFP_mBC	upstream	GFP	minP	TRUE	TRUE	devCRE	Epas1_chr17_10071	repA3	techrep1	d22	79	496.397189830592	20.6453648774265	0.0415904144914121
poolA	p55_oBC	oBC_CRE_minP_GFP_mBC	upstream	GFP	minP	TRUE	TRUE	devCRE	Epas1_chr17_10071	repA3	techrep2	d00	87	521.345620533824	27.1537158306196	0.0520839051123437
poolA	p55_oBC	oBC_CRE_minP_GFP_mBC	upstream	GFP	minP	TRUE	TRUE	devCRE	Epas1_chr17_10071	repA3	techrep2	d04	86	476.135302647788	19.3077572837102	0.0405509887133758
poolA	p55_oBC	oBC_CRE_minP_GFP_mBC	upstream	GFP	minP	TRUE	TRUE	devCRE	Epas1_chr17_10071	repA3	techrep2	d18	74	414.176596845843	14.3878221985618	0.0347383756304245
poolA	p55_oBC	oBC_CRE_minP_GFP_mBC	upstream	GFP	minP	TRUE	TRUE	devCRE	Epas1_chr17_10071	repA3	techrep2	d20	67	370.220030598427	21.7989872684925	0.0588811665140225
poolA	p55_oBC	oBC_CRE_minP_GFP_mBC	upstream	GFP	minP	TRUE	TRUE	devCRE	Epas1_chr17_10071	repA3	techrep2	d22	78	537.555444709916	17.6246004465816	0.0327865722876129
poolA	p55_oBC	oBC_CRE_minP_GFP_mBC	upstream	GFP	minP	TRUE	TRUE	devCRE	Epas1_chr17_10116	repA1	techrep1	d00	117	537.740058024788	20.2131563651701	0.0375890842862191
poolA	p55_oBC	oBC_CRE_minP_GFP_mBC	upstream	GFP	minP	TRUE	TRUE	devCRE	Epas1_chr17_10116	repA1	techrep1	d04	102	450.351034453477	6.23442996956498	0.0138434898392779
poolA	p55_oBC	oBC_CRE_minP_GFP_mBC	upstream	GFP	minP	TRUE	TRUE	devCRE	Epas1_chr17_10116	repA1	techrep1	d18	105	577.568343808994	12.9912690783039	0.0224930421093165
poolA	p55_oBC	oBC_CRE_minP_GFP_mBC	upstream	GFP	minP	TRUE	TRUE	devCRE	Epas1_chr17_10116	repA1	techrep1	d20	95	500.497721585253	13.0104114978323	0.0259949465036999
poolA	p55_oBC	oBC_CRE_minP_GFP_mBC	upstream	GFP	minP	TRUE	TRUE	devCRE	Epas1_chr17_10116	repA1	techrep1	d22	89	562.677368675481	19.4257756764404	0.0345238261886521
poolA	p55_oBC	oBC_CRE_minP_GFP_mBC	upstream	GFP	minP	TRUE	TRUE	devCRE	Epas1_chr17_10116	repA1	techrep2	d00	110	549.09771832692	17.3410268293575	0.0315809486191181
poolA	p55_oBC	oBC_CRE_minP_GFP_mBC	upstream	GFP	minP	TRUE	TRUE	devCRE	Epas1_chr17_10116	repA1	techrep2	d04	105	474.25004048476	9.61681018420199	0.0202779322366996
poolA	p55_oBC	oBC_CRE_minP_GFP_mBC	upstream	GFP	minP	TRUE	TRUE	devCRE	Epas1_chr17_10116	repA1	techrep2	d18	86	524.764823654545	7.42678655476568	0.0141525998313766
poolA	p55_oBC	oBC_CRE_minP_GFP_mBC	upstream	GFP	minP	TRUE	TRUE	devCRE	Epas1_chr17_10116	repA1	techrep2	d20	99	503.523994829243	5.00695556589905	0.00994382714094296
poolA	p55_oBC	oBC_CRE_minP_GFP_mBC	upstream	GFP	minP	TRUE	TRUE	devCRE	Epas1_chr17_10116	repA1	techrep2	d22	82	573.157109071734	12.3152540842172	0.0214866986543402
poolA	p55_oBC	oBC_CRE_minP_GFP_mBC	upstream	GFP	minP	TRUE	TRUE	devCRE	Epas1_chr17_10116	repA2	techrep1	d00	121	518.561506911582	18.5869076769029	0.0358432074675224
poolA	p55_oBC	oBC_CRE_minP_GFP_mBC	upstream	GFP	minP	TRUE	TRUE	devCRE	Epas1_chr17_10116	repA2	techrep1	d04	112	501.209202429778	9.27917362100385	0.0185135739248601
poolA	p55_oBC	oBC_CRE_minP_GFP_mBC	upstream	GFP	minP	TRUE	TRUE	devCRE	Epas1_chr17_10116	repA2	techrep1	d18	66	344.485847474641	11.5111589404227	0.0334154770792726
poolA	p55_oBC	oBC_CRE_minP_GFP_mBC	upstream	GFP	minP	TRUE	TRUE	devCRE	Epas1_chr17_10116	repA2	techrep1	d20	88	417.211167467183	10.0346749653991	0.0240517889928926
poolA	p55_oBC	oBC_CRE_minP_GFP_mBC	upstream	GFP	minP	TRUE	TRUE	devCRE	Epas1_chr17_10116	repA2	techrep1	d22	97	627.003666968827	8.89445835713425	0.0141856560427045
poolA	p55_oBC	oBC_CRE_minP_GFP_mBC	upstream	GFP	minP	TRUE	TRUE	devCRE	Epas1_chr17_10116	repA2	techrep2	d00	115	524.66168356068	16.451760320433	0.0313568930911461
poolA	p55_oBC	oBC_CRE_minP_GFP_mBC	upstream	GFP	minP	TRUE	TRUE	devCRE	Epas1_chr17_10116	repA2	techrep2	d04	113	494.022710836979	12.2490014708224	0.0247944096539004
poolA	p55_oBC	oBC_CRE_minP_GFP_mBC	upstream	GFP	minP	TRUE	TRUE	devCRE	Epas1_chr17_10116	repA2	techrep2	d18	76	397.547541045646	7.54166548366032	0.0189704744841935
poolA	p55_oBC	oBC_CRE_minP_GFP_mBC	upstream	GFP	minP	TRUE	TRUE	devCRE	Epas1_chr17_10116	repA2	techrep2	d20	80	400.713701778511	13.0628749294841	0.0325990223730967
poolA	p55_oBC	oBC_CRE_minP_GFP_mBC	upstream	GFP	minP	TRUE	TRUE	devCRE	Epas1_chr17_10116	repA2	techrep2	d22	84	621.579130645014	11.7648214864767	0.018927310951171
poolA	p55_oBC	oBC_CRE_minP_GFP_mBC	upstream	GFP	minP	TRUE	TRUE	devCRE	Epas1_chr17_10116	repA3	techrep1	d00	121	527.048852963857	17.0320283590677	0.0323158437083929
poolA	p55_oBC	oBC_CRE_minP_GFP_mBC	upstream	GFP	minP	TRUE	TRUE	devCRE	Epas1_chr17_10116	repA3	techrep1	d04	117	476.077989569894	17.031684041823	0.0357749873234216
poolA	p55_oBC	oBC_CRE_minP_GFP_mBC	upstream	GFP	minP	TRUE	TRUE	devCRE	Epas1_chr17_10116	repA3	techrep1	d18	96	534.457137484757	11.0750707484039	0.0207220934507956
poolA	p55_oBC	oBC_CRE_minP_GFP_mBC	upstream	GFP	minP	TRUE	TRUE	devCRE	Epas1_chr17_10116	repA3	techrep1	d20	100	588.389458343779	12.3804946627714	0.0210413264330406
poolA	p55_oBC	oBC_CRE_minP_GFP_mBC	upstream	GFP	minP	TRUE	TRUE	devCRE	Epas1_chr17_10116	repA3	techrep1	d22	91	492.387810586113	6.45012601313494	0.0130996866178654
poolA	p55_oBC	oBC_CRE_minP_GFP_mBC	upstream	GFP	minP	TRUE	TRUE	devCRE	Epas1_chr17_10116	repA3	techrep2	d00	111	521.995194293779	14.1114321692509	0.0270336438409985
poolA	p55_oBC	oBC_CRE_minP_GFP_mBC	upstream	GFP	minP	TRUE	TRUE	devCRE	Epas1_chr17_10116	repA3	techrep2	d04	112	468.253403323075	11.7143489478632	0.0250171143759542
poolA	p55_oBC	oBC_CRE_minP_GFP_mBC	upstream	GFP	minP	TRUE	TRUE	devCRE	Epas1_chr17_10116	repA3	techrep2	d18	91	552.137032913347	10.6813824785165	0.019345528087758
poolA	p55_oBC	oBC_CRE_minP_GFP_mBC	upstream	GFP	minP	TRUE	TRUE	devCRE	Epas1_chr17_10116	repA3	techrep2	d20	92	572.175495592984	11.6860550305321	0.0204238998708273
poolA	p55_oBC	oBC_CRE_minP_GFP_mBC	upstream	GFP	minP	TRUE	TRUE	devCRE	Epas1_chr17_10116	repA3	techrep2	d22	84	491.62360512334	8.87218748884045	0.0180467076771356
poolA	p55_oBC	oBC_CRE_minP_GFP_mBC	upstream	GFP	minP	TRUE	TRUE	devCRE	Foxa2_chr2_13806	repA1	techrep1	d00	70	330.706001860221	13.136715190689	0.0397232439592719
poolA	p55_oBC	oBC_CRE_minP_GFP_mBC	upstream	GFP	minP	TRUE	TRUE	devCRE	Foxa2_chr2_13806	repA1	techrep1	d04	60	273.562044392278	6.19408954035011	0.0226423572543127
poolA	p55_oBC	oBC_CRE_minP_GFP_mBC	upstream	GFP	minP	TRUE	TRUE	devCRE	Foxa2_chr2_13806	repA1	techrep1	d18	56	381.585850825181	4.71017427015378	0.0123436816642127
poolA	p55_oBC	oBC_CRE_minP_GFP_mBC	upstream	GFP	minP	TRUE	TRUE	devCRE	Foxa2_chr2_13806	repA1	techrep1	d20	54	298.65443315923	4.90187690870595	0.0164132065841208
poolA	p55_oBC	oBC_CRE_minP_GFP_mBC	upstream	GFP	minP	TRUE	TRUE	devCRE	Foxa2_chr2_13806	repA1	techrep1	d22	62	355.915754934376	10.4253000660236	0.0292914823844923
poolA	p55_oBC	oBC_CRE_minP_GFP_mBC	upstream	GFP	minP	TRUE	TRUE	devCRE	Foxa2_chr2_13806	repA1	techrep2	d00	68	307.101176214459	8.82381729008276	0.0287326066244722
poolA	p55_oBC	oBC_CRE_minP_GFP_mBC	upstream	GFP	minP	TRUE	TRUE	devCRE	Foxa2_chr2_13806	repA1	techrep2	d04	64	256.433771890688	9.65688022663613	0.0376583792198504
poolA	p55_oBC	oBC_CRE_minP_GFP_mBC	upstream	GFP	minP	TRUE	TRUE	devCRE	Foxa2_chr2_13806	repA1	techrep2	d18	43	361.372009230396	1.83377445796683	0.00507447840764473
poolA	p55_oBC	oBC_CRE_minP_GFP_mBC	upstream	GFP	minP	TRUE	TRUE	devCRE	Foxa2_chr2_13806	repA1	techrep2	d20	57	296.318476209045	1.9564994438177	0.00660269136386027
poolA	p55_oBC	oBC_CRE_minP_GFP_mBC	upstream	GFP	minP	TRUE	TRUE	devCRE	Foxa2_chr2_13806	repA1	techrep2	d22	56	326.534595724475	7.83386995912704	0.0239909340746766
poolA	p55_oBC	oBC_CRE_minP_GFP_mBC	upstream	GFP	minP	TRUE	TRUE	devCRE	Foxa2_chr2_13806	repA2	techrep1	d00	73	320.266032075688	5.74607450743278	0.0179415671096672
poolA	p55_oBC	oBC_CRE_minP_GFP_mBC	upstream	GFP	minP	TRUE	TRUE	devCRE	Foxa2_chr2_13806	repA2	techrep1	d04	73	305.533744096535	8.87573128965586	0.0290499215263488
poolA	p55_oBC	oBC_CRE_minP_GFP_mBC	upstream	GFP	minP	TRUE	TRUE	devCRE	Foxa2_chr2_13806	repA2	techrep1	d18	35	163.034585520338	3.56425253570562	0.0218619412827654
poolA	p55_oBC	oBC_CRE_minP_GFP_mBC	upstream	GFP	minP	TRUE	TRUE	devCRE	Foxa2_chr2_13806	repA2	techrep1	d20	56	294.100213761204	4.29939948292007	0.0146188247466253
poolA	p55_oBC	oBC_CRE_minP_GFP_mBC	upstream	GFP	minP	TRUE	TRUE	devCRE	Foxa2_chr2_13806	repA2	techrep1	d22	57	201.78276879452	6.42377548015251	0.0318351042486388
poolA	p55_oBC	oBC_CRE_minP_GFP_mBC	upstream	GFP	minP	TRUE	TRUE	devCRE	Foxa2_chr2_13806	repA2	techrep2	d00	72	316.493180245113	11.4606761709334	0.0362114474696028
poolA	p55_oBC	oBC_CRE_minP_GFP_mBC	upstream	GFP	minP	TRUE	TRUE	devCRE	Foxa2_chr2_13806	repA2	techrep2	d04	69	292.062004924396	11.3067705884515	0.0387135964206586
poolA	p55_oBC	oBC_CRE_minP_GFP_mBC	upstream	GFP	minP	TRUE	TRUE	devCRE	Foxa2_chr2_13806	repA2	techrep2	d18	47	174.229531032179	4.59597967121887	0.0263788787353737
poolA	p55_oBC	oBC_CRE_minP_GFP_mBC	upstream	GFP	minP	TRUE	TRUE	devCRE	Foxa2_chr2_13806	repA2	techrep2	d20	53	282.889437858874	4.71893675613545	0.016681205179847
poolA	p55_oBC	oBC_CRE_minP_GFP_mBC	upstream	GFP	minP	TRUE	TRUE	devCRE	Foxa2_chr2_13806	repA2	techrep2	d22	54	198.014633714138	4.91317526010796	0.0248121826551508
poolA	p55_oBC	oBC_CRE_minP_GFP_mBC	upstream	GFP	minP	TRUE	TRUE	devCRE	Foxa2_chr2_13806	repA3	techrep1	d00	68	317.898121890016	3.33235337460021	0.0104824569418284
poolA	p55_oBC	oBC_CRE_minP_GFP_mBC	upstream	GFP	minP	TRUE	TRUE	devCRE	Foxa2_chr2_13806	repA3	techrep1	d04	67	263.741175024192	7.3803964181233	0.0279834819779138
poolA	p55_oBC	oBC_CRE_minP_GFP_mBC	upstream	GFP	minP	TRUE	TRUE	devCRE	Foxa2_chr2_13806	repA3	techrep1	d18	59	287.042247196687	5.11157111464794	0.0178077309684152
poolA	p55_oBC	oBC_CRE_minP_GFP_mBC	upstream	GFP	minP	TRUE	TRUE	devCRE	Foxa2_chr2_13806	repA3	techrep1	d20	54	268.699846855384	6.30093623771502	0.0234497202415832
poolA	p55_oBC	oBC_CRE_minP_GFP_mBC	upstream	GFP	minP	TRUE	TRUE	devCRE	Foxa2_chr2_13806	repA3	techrep1	d22	54	321.438948834722	5.4577989341911	0.0169792707261415
poolA	p55_oBC	oBC_CRE_minP_GFP_mBC	upstream	GFP	minP	TRUE	TRUE	devCRE	Foxa2_chr2_13806	repA3	techrep2	d00	69	303.578866516581	3.81838752815023	0.0125779095625607
poolA	p55_oBC	oBC_CRE_minP_GFP_mBC	upstream	GFP	minP	TRUE	TRUE	devCRE	Foxa2_chr2_13806	repA3	techrep2	d04	62	266.742801207276	10.4592401320207	0.0392109555897376
poolA	p55_oBC	oBC_CRE_minP_GFP_mBC	upstream	GFP	minP	TRUE	TRUE	devCRE	Foxa2_chr2_13806	repA3	techrep2	d18	47	280.344928773479	4.73398871447853	0.0168863005126932
poolA	p55_oBC	oBC_CRE_minP_GFP_mBC	upstream	GFP	minP	TRUE	TRUE	devCRE	Foxa2_chr2_13806	repA3	techrep2	d20	50	287.699729250426	6.51722299779673	0.0226528645500527
poolA	p55_oBC	oBC_CRE_minP_GFP_mBC	upstream	GFP	minP	TRUE	TRUE	devCRE	Foxa2_chr2_13806	repA3	techrep2	d22	52	329.185993067841	3.9924843699782	0.0121283543469464
poolA	p55_oBC	oBC_CRE_minP_GFP_mBC	upstream	GFP	minP	TRUE	TRUE	devCRE	Foxa2_chr2_13808	repA1	techrep1	d00	139	611.443133439368	15.6097967084142	0.0255294333270358
poolA	p55_oBC	oBC_CRE_minP_GFP_mBC	upstream	GFP	minP	TRUE	TRUE	devCRE	Foxa2_chr2_13808	repA1	techrep1	d04	116	475.135539019326	9.05826001460323	0.0190645810946901
poolA	p55_oBC	oBC_CRE_minP_GFP_mBC	upstream	GFP	minP	TRUE	TRUE	devCRE	Foxa2_chr2_13808	repA1	techrep1	d18	107	767.53675848597	11.9338401998373	0.0155482327952315
poolA	p55_oBC	oBC_CRE_minP_GFP_mBC	upstream	GFP	minP	TRUE	TRUE	devCRE	Foxa2_chr2_13808	repA1	techrep1	d20	104	453.085278942213	13.2702394917004	0.0292886132223972
poolA	p55_oBC	oBC_CRE_minP_GFP_mBC	upstream	GFP	minP	TRUE	TRUE	devCRE	Foxa2_chr2_13808	repA1	techrep1	d22	100	568.189656386696	120.608379974645	0.212267820469723
poolA	p55_oBC	oBC_CRE_minP_GFP_mBC	upstream	GFP	minP	TRUE	TRUE	devCRE	Foxa2_chr2_13808	repA1	techrep2	d00	136	604.516561613743	11.674679742308	0.0193124233207817
poolA	p55_oBC	oBC_CRE_minP_GFP_mBC	upstream	GFP	minP	TRUE	TRUE	devCRE	Foxa2_chr2_13808	repA1	techrep2	d04	121	481.575854118264	8.65512916578179	0.0179725148006617
poolA	p55_oBC	oBC_CRE_minP_GFP_mBC	upstream	GFP	minP	TRUE	TRUE	devCRE	Foxa2_chr2_13808	repA1	techrep2	d18	102	732.174994755457	12.2129378900591	0.0166803537098917
poolA	p55_oBC	oBC_CRE_minP_GFP_mBC	upstream	GFP	minP	TRUE	TRUE	devCRE	Foxa2_chr2_13808	repA1	techrep2	d20	103	457.104790222837	9.19344362310037	0.0201123327073834
poolA	p55_oBC	oBC_CRE_minP_GFP_mBC	upstream	GFP	minP	TRUE	TRUE	devCRE	Foxa2_chr2_13808	repA1	techrep2	d22	93	548.109936612568	783.277526987495	1.42905186471953
poolA	p55_oBC	oBC_CRE_minP_GFP_mBC	upstream	GFP	minP	TRUE	TRUE	devCRE	Foxa2_chr2_13808	repA2	techrep1	d00	142	564.818498328996	19.3179171556591	0.0342019909277242
poolA	p55_oBC	oBC_CRE_minP_GFP_mBC	upstream	GFP	minP	TRUE	TRUE	devCRE	Foxa2_chr2_13808	repA2	techrep1	d04	130	551.755510858896	18.3243506898259	0.0332109971340405
poolA	p55_oBC	oBC_CRE_minP_GFP_mBC	upstream	GFP	minP	TRUE	TRUE	devCRE	Foxa2_chr2_13808	repA2	techrep1	d18	68	354.117757644894	12.490181096153	0.0352712645059671
poolA	p55_oBC	oBC_CRE_minP_GFP_mBC	upstream	GFP	minP	TRUE	TRUE	devCRE	Foxa2_chr2_13808	repA2	techrep1	d20	100	592.664800463546	15.2350969236871	0.0257060937510902
poolA	p55_oBC	oBC_CRE_minP_GFP_mBC	upstream	GFP	minP	TRUE	TRUE	devCRE	Foxa2_chr2_13808	repA2	techrep1	d22	100	490.914669057977	10.4065162778471	0.021198218211357
poolA	p55_oBC	oBC_CRE_minP_GFP_mBC	upstream	GFP	minP	TRUE	TRUE	devCRE	Foxa2_chr2_13808	repA2	techrep2	d00	135	549.23768989884	20.0001792130754	0.0364144332788944
poolA	p55_oBC	oBC_CRE_minP_GFP_mBC	upstream	GFP	minP	TRUE	TRUE	devCRE	Foxa2_chr2_13808	repA2	techrep2	d04	126	553.187715031301	18.6090599268264	0.0336396840008882
poolA	p55_oBC	oBC_CRE_minP_GFP_mBC	upstream	GFP	minP	TRUE	TRUE	devCRE	Foxa2_chr2_13808	repA2	techrep2	d18	90	408.926315973333	11.2710930032272	0.027562650196282
poolA	p55_oBC	oBC_CRE_minP_GFP_mBC	upstream	GFP	minP	TRUE	TRUE	devCRE	Foxa2_chr2_13808	repA2	techrep2	d20	92	595.219205218636	11.3928615969556	0.0191406149147536
poolA	p55_oBC	oBC_CRE_minP_GFP_mBC	upstream	GFP	minP	TRUE	TRUE	devCRE	Foxa2_chr2_13808	repA2	techrep2	d22	91	483.417619479017	10.3623332758641	0.0214355721809057
poolA	p55_oBC	oBC_CRE_minP_GFP_mBC	upstream	GFP	minP	TRUE	TRUE	devCRE	Foxa2_chr2_13808	repA3	techrep1	d00	139	594.674125185563	15.9138386711463	0.0267606038284927
poolA	p55_oBC	oBC_CRE_minP_GFP_mBC	upstream	GFP	minP	TRUE	TRUE	devCRE	Foxa2_chr2_13808	repA3	techrep1	d04	130	533.455555293516	22.708912055764	0.0425694546254546
poolA	p55_oBC	oBC_CRE_minP_GFP_mBC	upstream	GFP	minP	TRUE	TRUE	devCRE	Foxa2_chr2_13808	repA3	techrep1	d18	107	448.579154382513	10.6525142029263	0.0237472341254687
poolA	p55_oBC	oBC_CRE_minP_GFP_mBC	upstream	GFP	minP	TRUE	TRUE	devCRE	Foxa2_chr2_13808	repA3	techrep1	d20	103	538.545612351629	23.5184170867489	0.0436702417536236
poolA	p55_oBC	oBC_CRE_minP_GFP_mBC	upstream	GFP	minP	TRUE	TRUE	devCRE	Foxa2_chr2_13808	repA3	techrep1	d22	107	660.395602811457	12.1262369046937	0.0183620800215348
poolA	p55_oBC	oBC_CRE_minP_GFP_mBC	upstream	GFP	minP	TRUE	TRUE	devCRE	Foxa2_chr2_13808	repA3	techrep2	d00	133	601.699034243363	17.8501316098571	0.0296662128306449
poolA	p55_oBC	oBC_CRE_minP_GFP_mBC	upstream	GFP	minP	TRUE	TRUE	devCRE	Foxa2_chr2_13808	repA3	techrep2	d04	129	525.598507375057	15.0613057901098	0.0286555337939009
poolA	p55_oBC	oBC_CRE_minP_GFP_mBC	upstream	GFP	minP	TRUE	TRUE	devCRE	Foxa2_chr2_13808	repA3	techrep2	d18	99	448.622544391506	13.2491868263519	0.0295330383904861
poolA	p55_oBC	oBC_CRE_minP_GFP_mBC	upstream	GFP	minP	TRUE	TRUE	devCRE	Foxa2_chr2_13808	repA3	techrep2	d20	99	553.089829979787	17.1065867100789	0.0309291290181633
poolA	p55_oBC	oBC_CRE_minP_GFP_mBC	upstream	GFP	minP	TRUE	TRUE	devCRE	Foxa2_chr2_13808	repA3	techrep2	d22	99	671.070012084636	16.9103893537299	0.0251991432327588
poolA	p55_oBC	oBC_CRE_minP_GFP_mBC	upstream	GFP	minP	TRUE	TRUE	devCRE	Foxa2_chr2_13812	repA1	techrep1	d00	162	718.677243209226	22.8882470167689	0.0318477414347535
poolA	p55_oBC	oBC_CRE_minP_GFP_mBC	upstream	GFP	minP	TRUE	TRUE	devCRE	Foxa2_chr2_13812	repA1	techrep1	d04	136	586.876116760968	6.96789231892557	0.0118728503681188
poolA	p55_oBC	oBC_CRE_minP_GFP_mBC	upstream	GFP	minP	TRUE	TRUE	devCRE	Foxa2_chr2_13812	repA1	techrep1	d18	131	663.060692263778	14.6865122009249	0.022149574499407
poolA	p55_oBC	oBC_CRE_minP_GFP_mBC	upstream	GFP	minP	TRUE	TRUE	devCRE	Foxa2_chr2_13812	repA1	techrep1	d20	119	591.693800094389	24.4365059598838	0.0412992428786403
poolA	p55_oBC	oBC_CRE_minP_GFP_mBC	upstream	GFP	minP	TRUE	TRUE	devCRE	Foxa2_chr2_13812	repA1	techrep1	d22	120	609.825144599534	15.6730690116735	0.0257009228800591
poolA	p55_oBC	oBC_CRE_minP_GFP_mBC	upstream	GFP	minP	TRUE	TRUE	devCRE	Foxa2_chr2_13812	repA1	techrep2	d00	154	710.555358046537	21.5215055855677	0.0302882883674747
poolA	p55_oBC	oBC_CRE_minP_GFP_mBC	upstream	GFP	minP	TRUE	TRUE	devCRE	Foxa2_chr2_13812	repA1	techrep2	d04	145	599.692205664782	7.61330806249324	0.0126953593703183
poolA	p55_oBC	oBC_CRE_minP_GFP_mBC	upstream	GFP	minP	TRUE	TRUE	devCRE	Foxa2_chr2_13812	repA1	techrep2	d18	124	622.127002587308	13.1909509343081	0.0212029872991357
poolA	p55_oBC	oBC_CRE_minP_GFP_mBC	upstream	GFP	minP	TRUE	TRUE	devCRE	Foxa2_chr2_13812	repA1	techrep2	d20	115	599.321874958292	11.9178165045454	0.0198855022693354
poolA	p55_oBC	oBC_CRE_minP_GFP_mBC	upstream	GFP	minP	TRUE	TRUE	devCRE	Foxa2_chr2_13812	repA1	techrep2	d22	113	597.453548841389	14.3677964315867	0.0240483908070334
poolA	p55_oBC	oBC_CRE_minP_GFP_mBC	upstream	GFP	minP	TRUE	TRUE	devCRE	Foxa2_chr2_13812	repA2	techrep1	d00	159	669.559516638247	23.1883006749654	0.0346321724936272
poolA	p55_oBC	oBC_CRE_minP_GFP_mBC	upstream	GFP	minP	TRUE	TRUE	devCRE	Foxa2_chr2_13812	repA2	techrep1	d04	156	682.547618463152	18.1549049106597	0.0265987374647031
poolA	p55_oBC	oBC_CRE_minP_GFP_mBC	upstream	GFP	minP	TRUE	TRUE	devCRE	Foxa2_chr2_13812	repA2	techrep1	d18	92	463.921533585774	11.4729158874645	0.0247302939330865
poolA	p55_oBC	oBC_CRE_minP_GFP_mBC	upstream	GFP	minP	TRUE	TRUE	devCRE	Foxa2_chr2_13812	repA2	techrep1	d20	128	612.221676558397	12.7212853599893	0.0207788875289454
poolA	p55_oBC	oBC_CRE_minP_GFP_mBC	upstream	GFP	minP	TRUE	TRUE	devCRE	Foxa2_chr2_13812	repA2	techrep1	d22	129	606.238786387065	12.3534143849087	0.0203771429052403
poolA	p55_oBC	oBC_CRE_minP_GFP_mBC	upstream	GFP	minP	TRUE	TRUE	devCRE	Foxa2_chr2_13812	repA2	techrep2	d00	155	696.215933530981	19.2654056039929	0.0276715953716902
poolA	p55_oBC	oBC_CRE_minP_GFP_mBC	upstream	GFP	minP	TRUE	TRUE	devCRE	Foxa2_chr2_13812	repA2	techrep2	d04	156	686.273455169266	21.2001948533465	0.0308917599736064
poolA	p55_oBC	oBC_CRE_minP_GFP_mBC	upstream	GFP	minP	TRUE	TRUE	devCRE	Foxa2_chr2_13812	repA2	techrep2	d18	105	484.960694647464	8.87254762783567	0.0182953953294822
poolA	p55_oBC	oBC_CRE_minP_GFP_mBC	upstream	GFP	minP	TRUE	TRUE	devCRE	Foxa2_chr2_13812	repA2	techrep2	d20	117	580.046616696352	9.40110257650883	0.0162074948907601
poolA	p55_oBC	oBC_CRE_minP_GFP_mBC	upstream	GFP	minP	TRUE	TRUE	devCRE	Foxa2_chr2_13812	repA2	techrep2	d22	114	574.762143191893	9.71022092315884	0.0168943293120071
poolA	p55_oBC	oBC_CRE_minP_GFP_mBC	upstream	GFP	minP	TRUE	TRUE	devCRE	Foxa2_chr2_13812	repA3	techrep1	d00	159	671.272980284492	15.6250347120143	0.0232767222440448
poolA	p55_oBC	oBC_CRE_minP_GFP_mBC	upstream	GFP	minP	TRUE	TRUE	devCRE	Foxa2_chr2_13812	repA3	techrep1	d04	157	611.826327800998	20.4380208501876	0.0334049384956105
poolA	p55_oBC	oBC_CRE_minP_GFP_mBC	upstream	GFP	minP	TRUE	TRUE	devCRE	Foxa2_chr2_13812	repA3	techrep1	d18	122	570.586931110983	8.1785137834367	0.0143335105266299
poolA	p55_oBC	oBC_CRE_minP_GFP_mBC	upstream	GFP	minP	TRUE	TRUE	devCRE	Foxa2_chr2_13812	repA3	techrep1	d20	115	524.071611600818	15.4440779411768	0.0294694037977018
poolA	p55_oBC	oBC_CRE_minP_GFP_mBC	upstream	GFP	minP	TRUE	TRUE	devCRE	Foxa2_chr2_13812	repA3	techrep1	d22	126	617.013218402085	11.6598431775901	0.0188972340135374
poolA	p55_oBC	oBC_CRE_minP_GFP_mBC	upstream	GFP	minP	TRUE	TRUE	devCRE	Foxa2_chr2_13812	repA3	techrep2	d00	145	661.106543202068	18.4411515924751	0.0278943716139239
poolA	p55_oBC	oBC_CRE_minP_GFP_mBC	upstream	GFP	minP	TRUE	TRUE	devCRE	Foxa2_chr2_13812	repA3	techrep2	d04	148	593.626001019399	15.9231471769883	0.0268235339248019
poolA	p55_oBC	oBC_CRE_minP_GFP_mBC	upstream	GFP	minP	TRUE	TRUE	devCRE	Foxa2_chr2_13812	repA3	techrep2	d18	116	581.692262303847	8.97236128195389	0.0154245842061196
poolA	p55_oBC	oBC_CRE_minP_GFP_mBC	upstream	GFP	minP	TRUE	TRUE	devCRE	Foxa2_chr2_13812	repA3	techrep2	d20	110	499.178546913165	13.5872862912686	0.0272192913242969
poolA	p55_oBC	oBC_CRE_minP_GFP_mBC	upstream	GFP	minP	TRUE	TRUE	devCRE	Foxa2_chr2_13812	repA3	techrep2	d22	114	622.237348723744	11.5338437354926	0.0185360839543775
poolA	p55_oBC	oBC_CRE_minP_GFP_mBC	upstream	GFP	minP	TRUE	TRUE	devCRE	Foxa2_chr2_13818	repA1	techrep1	d00	176	707.035316477074	33.0560400884065	0.0467530253695303
poolA	p55_oBC	oBC_CRE_minP_GFP_mBC	upstream	GFP	minP	TRUE	TRUE	devCRE	Foxa2_chr2_13818	repA1	techrep1	d04	143	560.68691885277	16.7229415654215	0.0298258100967265
poolA	p55_oBC	oBC_CRE_minP_GFP_mBC	upstream	GFP	minP	TRUE	TRUE	devCRE	Foxa2_chr2_13818	repA1	techrep1	d18	134	665.325957052976	25.6090811320699	0.0384910296383202
poolA	p55_oBC	oBC_CRE_minP_GFP_mBC	upstream	GFP	minP	TRUE	TRUE	devCRE	Foxa2_chr2_13818	repA1	techrep1	d20	132	683.088174055816	21.6354334406233	0.0316729732153955
poolA	p55_oBC	oBC_CRE_minP_GFP_mBC	upstream	GFP	minP	TRUE	TRUE	devCRE	Foxa2_chr2_13818	repA1	techrep1	d22	124	735.727770821265	33.1121176302962	0.0450059369015449
poolA	p55_oBC	oBC_CRE_minP_GFP_mBC	upstream	GFP	minP	TRUE	TRUE	devCRE	Foxa2_chr2_13818	repA1	techrep2	d00	175	707.558367775175	36.8401005201717	0.0520665180400744
poolA	p55_oBC	oBC_CRE_minP_GFP_mBC	upstream	GFP	minP	TRUE	TRUE	devCRE	Foxa2_chr2_13818	repA1	techrep2	d04	158	579.890476332114	19.9949511746534	0.034480564849287
poolA	p55_oBC	oBC_CRE_minP_GFP_mBC	upstream	GFP	minP	TRUE	TRUE	devCRE	Foxa2_chr2_13818	repA1	techrep2	d18	122	621.211507815289	21.6202008594289	0.0348032845293933
poolA	p55_oBC	oBC_CRE_minP_GFP_mBC	upstream	GFP	minP	TRUE	TRUE	devCRE	Foxa2_chr2_13818	repA1	techrep2	d20	129	669.320132158752	15.8939282774653	0.023746377127792
poolA	p55_oBC	oBC_CRE_minP_GFP_mBC	upstream	GFP	minP	TRUE	TRUE	devCRE	Foxa2_chr2_13818	repA1	techrep2	d22	119	711.373822053489	38.9435701374245	0.0547441709690806
poolA	p55_oBC	oBC_CRE_minP_GFP_mBC	upstream	GFP	minP	TRUE	TRUE	devCRE	Foxa2_chr2_13818	repA2	techrep1	d00	177	707.745488966056	72.0469342085806	0.101797800666782
poolA	p55_oBC	oBC_CRE_minP_GFP_mBC	upstream	GFP	minP	TRUE	TRUE	devCRE	Foxa2_chr2_13818	repA2	techrep1	d04	175	666.917942960696	68.1978916910645	0.102258294908529
poolA	p55_oBC	oBC_CRE_minP_GFP_mBC	upstream	GFP	minP	TRUE	TRUE	devCRE	Foxa2_chr2_13818	repA2	techrep1	d18	97	506.081448824965	13.0944213328928	0.0258741381714263
poolA	p55_oBC	oBC_CRE_minP_GFP_mBC	upstream	GFP	minP	TRUE	TRUE	devCRE	Foxa2_chr2_13818	repA2	techrep1	d20	140	591.326637923264	18.3742756849005	0.0310729713605172
poolA	p55_oBC	oBC_CRE_minP_GFP_mBC	upstream	GFP	minP	TRUE	TRUE	devCRE	Foxa2_chr2_13818	repA2	techrep1	d22	139	633.431819494138	27.5332899810845	0.0434668564693714
poolA	p55_oBC	oBC_CRE_minP_GFP_mBC	upstream	GFP	minP	TRUE	TRUE	devCRE	Foxa2_chr2_13818	repA2	techrep2	d00	177	725.795750279455	87.9936200145165	0.121237441774268
poolA	p55_oBC	oBC_CRE_minP_GFP_mBC	upstream	GFP	minP	TRUE	TRUE	devCRE	Foxa2_chr2_13818	repA2	techrep2	d04	170	680.66749490907	61.1790511923462	0.0898809648615865
poolA	p55_oBC	oBC_CRE_minP_GFP_mBC	upstream	GFP	minP	TRUE	TRUE	devCRE	Foxa2_chr2_13818	repA2	techrep2	d18	115	467.348519831345	19.6497354797801	0.0420451432837985
poolA	p55_oBC	oBC_CRE_minP_GFP_mBC	upstream	GFP	minP	TRUE	TRUE	devCRE	Foxa2_chr2_13818	repA2	techrep2	d20	118	561.870983427652	19.0902441498207	0.0339762057712291
poolA	p55_oBC	oBC_CRE_minP_GFP_mBC	upstream	GFP	minP	TRUE	TRUE	devCRE	Foxa2_chr2_13818	repA2	techrep2	d22	118	627.662202465785	16.8209254814242	0.0267993283892877
poolA	p55_oBC	oBC_CRE_minP_GFP_mBC	upstream	GFP	minP	TRUE	TRUE	devCRE	Foxa2_chr2_13818	repA3	techrep1	d00	179	682.66421845054	21.475166191868	0.0314578757923049
poolA	p55_oBC	oBC_CRE_minP_GFP_mBC	upstream	GFP	minP	TRUE	TRUE	devCRE	Foxa2_chr2_13818	repA3	techrep1	d04	167	600.877384594388	24.7981319648943	0.0412698706935589
poolA	p55_oBC	oBC_CRE_minP_GFP_mBC	upstream	GFP	minP	TRUE	TRUE	devCRE	Foxa2_chr2_13818	repA3	techrep1	d18	137	670.963840036821	17.5701737780832	0.0261864689714411
poolA	p55_oBC	oBC_CRE_minP_GFP_mBC	upstream	GFP	minP	TRUE	TRUE	devCRE	Foxa2_chr2_13818	repA3	techrep1	d20	140	587.979168861956	15.2869711063868	0.0259991712563134
poolA	p55_oBC	oBC_CRE_minP_GFP_mBC	upstream	GFP	minP	TRUE	TRUE	devCRE	Foxa2_chr2_13818	repA3	techrep1	d22	121	609.161785531675	15.3810697236295	0.0252495643833023
poolA	p55_oBC	oBC_CRE_minP_GFP_mBC	upstream	GFP	minP	TRUE	TRUE	devCRE	Foxa2_chr2_13818	repA3	techrep2	d00	164	656.610809021326	16.724537373298	0.0254710052644821
poolA	p55_oBC	oBC_CRE_minP_GFP_mBC	upstream	GFP	minP	TRUE	TRUE	devCRE	Foxa2_chr2_13818	repA3	techrep2	d04	161	582.335712797513	24.6838067115689	0.0423875887552715
poolA	p55_oBC	oBC_CRE_minP_GFP_mBC	upstream	GFP	minP	TRUE	TRUE	devCRE	Foxa2_chr2_13818	repA3	techrep2	d18	129	663.313207127319	12.2707721913198	0.0184992128295804
poolA	p55_oBC	oBC_CRE_minP_GFP_mBC	upstream	GFP	minP	TRUE	TRUE	devCRE	Foxa2_chr2_13818	repA3	techrep2	d20	123	546.729564786923	13.9333733056344	0.0254849457630203
poolA	p55_oBC	oBC_CRE_minP_GFP_mBC	upstream	GFP	minP	TRUE	TRUE	devCRE	Foxa2_chr2_13818	repA3	techrep2	d22	112	578.648318352843	15.4287340430935	0.0266634042712028
poolA	p55_oBC	oBC_CRE_minP_GFP_mBC	upstream	GFP	minP	TRUE	TRUE	devCRE	Foxa2_chr2_13820	repA1	techrep1	d00	73	343.10747692998	13.9447517261834	0.0406425177642782
poolA	p55_oBC	oBC_CRE_minP_GFP_mBC	upstream	GFP	minP	TRUE	TRUE	devCRE	Foxa2_chr2_13820	repA1	techrep1	d04	64	265.11007597645	6.96789231892557	0.0262830158124376
poolA	p55_oBC	oBC_CRE_minP_GFP_mBC	upstream	GFP	minP	TRUE	TRUE	devCRE	Foxa2_chr2_13820	repA1	techrep1	d18	65	339.504420547264	80.8597400319494	0.238169918087097
poolA	p55_oBC	oBC_CRE_minP_GFP_mBC	upstream	GFP	minP	TRUE	TRUE	devCRE	Foxa2_chr2_13820	repA1	techrep1	d20	53	301.732970056065	7.60472177174808	0.0252034829681856
poolA	p55_oBC	oBC_CRE_minP_GFP_mBC	upstream	GFP	minP	TRUE	TRUE	devCRE	Foxa2_chr2_13820	repA1	techrep1	d22	59	267.165889801004	5.01698751974185	0.0187785481278268
poolA	p55_oBC	oBC_CRE_minP_GFP_mBC	upstream	GFP	minP	TRUE	TRUE	devCRE	Foxa2_chr2_13820	repA1	techrep2	d00	69	355.349477090048	9.82324063165914	0.0276438865538836
poolA	p55_oBC	oBC_CRE_minP_GFP_mBC	upstream	GFP	minP	TRUE	TRUE	devCRE	Foxa2_chr2_13820	repA1	techrep2	d04	67	282.142971239847	8.55094705545293	0.0303071418645544
poolA	p55_oBC	oBC_CRE_minP_GFP_mBC	upstream	GFP	minP	TRUE	TRUE	devCRE	Foxa2_chr2_13820	repA1	techrep2	d18	59	332.540824626165	76.7067855767529	0.230668777774834
poolA	p55_oBC	oBC_CRE_minP_GFP_mBC	upstream	GFP	minP	TRUE	TRUE	devCRE	Foxa2_chr2_13820	repA1	techrep2	d20	56	314.090776064186	3.68158497492578	0.0117214043056566
poolA	p55_oBC	oBC_CRE_minP_GFP_mBC	upstream	GFP	minP	TRUE	TRUE	devCRE	Foxa2_chr2_13820	repA1	techrep2	d22	56	282.062214924191	8.89435017193463	0.0315332919523629
poolA	p55_oBC	oBC_CRE_minP_GFP_mBC	upstream	GFP	minP	TRUE	TRUE	devCRE	Foxa2_chr2_13820	repA2	techrep1	d00	75	332.351986371558	16.9378862945923	0.0509636980946349
poolA	p55_oBC	oBC_CRE_minP_GFP_mBC	upstream	GFP	minP	TRUE	TRUE	devCRE	Foxa2_chr2_13820	repA2	techrep1	d04	71	333.023950691015	16.2990701864589	0.0489426365660453
poolA	p55_oBC	oBC_CRE_minP_GFP_mBC	upstream	GFP	minP	TRUE	TRUE	devCRE	Foxa2_chr2_13820	repA2	techrep1	d18	39	203.256514014429	10.4174076258177	0.0512525154548218
poolA	p55_oBC	oBC_CRE_minP_GFP_mBC	upstream	GFP	minP	TRUE	TRUE	devCRE	Foxa2_chr2_13820	repA2	techrep1	d20	60	284.9596605566	191.703845843693	0.672740294079681
poolA	p55_oBC	oBC_CRE_minP_GFP_mBC	upstream	GFP	minP	TRUE	TRUE	devCRE	Foxa2_chr2_13820	repA2	techrep1	d22	61	344.560106356705	14.0334787412563	0.0407286812441604
poolA	p55_oBC	oBC_CRE_minP_GFP_mBC	upstream	GFP	minP	TRUE	TRUE	devCRE	Foxa2_chr2_13820	repA2	techrep2	d00	71	344.837246939998	18.9517827220674	0.0549586301660882
poolA	p55_oBC	oBC_CRE_minP_GFP_mBC	upstream	GFP	minP	TRUE	TRUE	devCRE	Foxa2_chr2_13820	repA2	techrep2	d04	73	338.257390703564	13.6623477943788	0.0403903895964006
poolA	p55_oBC	oBC_CRE_minP_GFP_mBC	upstream	GFP	minP	TRUE	TRUE	devCRE	Foxa2_chr2_13820	repA2	techrep2	d18	51	223.245232431583	12.4215666789699	0.0556409045948013
poolA	p55_oBC	oBC_CRE_minP_GFP_mBC	upstream	GFP	minP	TRUE	TRUE	devCRE	Foxa2_chr2_13820	repA2	techrep2	d20	56	285.30236464202	191.499969204342	0.671217602576217
poolA	p55_oBC	oBC_CRE_minP_GFP_mBC	upstream	GFP	minP	TRUE	TRUE	devCRE	Foxa2_chr2_13820	repA2	techrep2	d22	56	339.800346119231	12.5062642984566	0.0368047426710635
poolA	p55_oBC	oBC_CRE_minP_GFP_mBC	upstream	GFP	minP	TRUE	TRUE	devCRE	Foxa2_chr2_13820	repA3	techrep1	d00	74	337.397924709819	17.8817784695908	0.0529990766391647
poolA	p55_oBC	oBC_CRE_minP_GFP_mBC	upstream	GFP	minP	TRUE	TRUE	devCRE	Foxa2_chr2_13820	repA3	techrep1	d04	71	286.36589806271	22.8792288961822	0.0798950889437681
poolA	p55_oBC	oBC_CRE_minP_GFP_mBC	upstream	GFP	minP	TRUE	TRUE	devCRE	Foxa2_chr2_13820	repA3	techrep1	d18	63	270.206935068106	5.96349963375593	0.0220701205624231
poolA	p55_oBC	oBC_CRE_minP_GFP_mBC	upstream	GFP	minP	TRUE	TRUE	devCRE	Foxa2_chr2_13820	repA3	techrep1	d20	58	380.470292962957	20.1668046112284	0.0530049388460189
poolA	p55_oBC	oBC_CRE_minP_GFP_mBC	upstream	GFP	minP	TRUE	TRUE	devCRE	Foxa2_chr2_13820	repA3	techrep1	d22	53	288.533722386848	19.1717591651949	0.0664454712835631
poolA	p55_oBC	oBC_CRE_minP_GFP_mBC	upstream	GFP	minP	TRUE	TRUE	devCRE	Foxa2_chr2_13820	repA3	techrep2	d00	70	310.698536806616	18.2386110366341	0.058701953424345
poolA	p55_oBC	oBC_CRE_minP_GFP_mBC	upstream	GFP	minP	TRUE	TRUE	devCRE	Foxa2_chr2_13820	repA3	techrep2	d04	66	291.206824259624	19.3914312047664	0.0665898927817642
poolA	p55_oBC	oBC_CRE_minP_GFP_mBC	upstream	GFP	minP	TRUE	TRUE	devCRE	Foxa2_chr2_13820	repA3	techrep2	d18	61	265.812509112423	10.8095590682587	0.0406661037298547
poolA	p55_oBC	oBC_CRE_minP_GFP_mBC	upstream	GFP	minP	TRUE	TRUE	devCRE	Foxa2_chr2_13820	repA3	techrep2	d20	54	379.146804027616	16.6031874164559	0.0437909201398586
poolA	p55_oBC	oBC_CRE_minP_GFP_mBC	upstream	GFP	minP	TRUE	TRUE	devCRE	Foxa2_chr2_13820	repA3	techrep2	d22	47	279.326753305171	16.4179829480993	0.0587769798411046
poolA	p55_oBC	oBC_CRE_minP_GFP_mBC	upstream	GFP	minP	TRUE	TRUE	devCRE	Foxa2_chr2_13830	repA1	techrep1	d00	160	704.171886460967	12.1878844103736	0.0173081099156451
poolA	p55_oBC	oBC_CRE_minP_GFP_mBC	upstream	GFP	minP	TRUE	TRUE	devCRE	Foxa2_chr2_13830	repA1	techrep1	d04	128	564.440703886279	5.1342364455241	0.00909614847082064
poolA	p55_oBC	oBC_CRE_minP_GFP_mBC	upstream	GFP	minP	TRUE	TRUE	devCRE	Foxa2_chr2_13830	repA1	techrep1	d18	132	563.149391359869	10.4903658578035	0.0186280337309285
poolA	p55_oBC	oBC_CRE_minP_GFP_mBC	upstream	GFP	minP	TRUE	TRUE	devCRE	Foxa2_chr2_13830	repA1	techrep1	d20	125	647.35533355278	10.6212614078748	0.0164071582597208
poolA	p55_oBC	oBC_CRE_minP_GFP_mBC	upstream	GFP	minP	TRUE	TRUE	devCRE	Foxa2_chr2_13830	repA1	techrep1	d22	110	458.074593915311	13.8669535045665	0.0302722606509152
poolA	p55_oBC	oBC_CRE_minP_GFP_mBC	upstream	GFP	minP	TRUE	TRUE	devCRE	Foxa2_chr2_13830	repA1	techrep2	d00	157	703.778546969253	10.3185300752722	0.0146616149635533
poolA	p55_oBC	oBC_CRE_minP_GFP_mBC	upstream	GFP	minP	TRUE	TRUE	devCRE	Foxa2_chr2_13830	repA1	techrep2	d04	138	593.319298616688	12.822413578936	0.021611320597242
poolA	p55_oBC	oBC_CRE_minP_GFP_mBC	upstream	GFP	minP	TRUE	TRUE	devCRE	Foxa2_chr2_13830	repA1	techrep2	d18	112	548.896621778287	9.40726296936985	0.0171384967517065
poolA	p55_oBC	oBC_CRE_minP_GFP_mBC	upstream	GFP	minP	TRUE	TRUE	devCRE	Foxa2_chr2_13830	repA1	techrep2	d20	122	637.620910344859	7.66821556205968	0.0120262924845302
poolA	p55_oBC	oBC_CRE_minP_GFP_mBC	upstream	GFP	minP	TRUE	TRUE	devCRE	Foxa2_chr2_13830	repA1	techrep2	d22	104	446.634763939784	15.0519772140432	0.0337008635003445
poolA	p55_oBC	oBC_CRE_minP_GFP_mBC	upstream	GFP	minP	TRUE	TRUE	devCRE	Foxa2_chr2_13830	repA2	techrep1	d00	160	668.186914338595	19.8335905088903	0.029682698184119
poolA	p55_oBC	oBC_CRE_minP_GFP_mBC	upstream	GFP	minP	TRUE	TRUE	devCRE	Foxa2_chr2_13830	repA2	techrep1	d04	159	636.994727237304	17.686911806296	0.0277661824345164
poolA	p55_oBC	oBC_CRE_minP_GFP_mBC	upstream	GFP	minP	TRUE	TRUE	devCRE	Foxa2_chr2_13830	repA2	techrep1	d18	91	499.698857748291	5.35402741415008	0.0107145080104366
poolA	p55_oBC	oBC_CRE_minP_GFP_mBC	upstream	GFP	minP	TRUE	TRUE	devCRE	Foxa2_chr2_13830	repA2	techrep1	d20	120	695.332242771911	4.52568366623165	0.00650866361121155
poolA	p55_oBC	oBC_CRE_minP_GFP_mBC	upstream	GFP	minP	TRUE	TRUE	devCRE	Foxa2_chr2_13830	repA2	techrep1	d22	136	670.211426388958	18.2830532896648	0.0272795308611379
poolA	p55_oBC	oBC_CRE_minP_GFP_mBC	upstream	GFP	minP	TRUE	TRUE	devCRE	Foxa2_chr2_13830	repA2	techrep2	d00	158	671.405373579838	21.9536017347826	0.0326979833624642
poolA	p55_oBC	oBC_CRE_minP_GFP_mBC	upstream	GFP	minP	TRUE	TRUE	devCRE	Foxa2_chr2_13830	repA2	techrep2	d04	151	608.902273011888	18.8446176474191	0.0309485092808172
poolA	p55_oBC	oBC_CRE_minP_GFP_mBC	upstream	GFP	minP	TRUE	TRUE	devCRE	Foxa2_chr2_13830	repA2	techrep2	d18	97	503.751866290115	9.18012927893397	0.0182235141807833
poolA	p55_oBC	oBC_CRE_minP_GFP_mBC	upstream	GFP	minP	TRUE	TRUE	devCRE	Foxa2_chr2_13830	repA2	techrep2	d20	111	682.176365539524	8.27346054647126	0.0121280375052687
poolA	p55_oBC	oBC_CRE_minP_GFP_mBC	upstream	GFP	minP	TRUE	TRUE	devCRE	Foxa2_chr2_13830	repA2	techrep2	d22	119	643.528099235804	15.1861780766973	0.0235983138805144
poolA	p55_oBC	oBC_CRE_minP_GFP_mBC	upstream	GFP	minP	TRUE	TRUE	devCRE	Foxa2_chr2_13830	repA3	techrep1	d00	161	687.179268197723	14.0699364705342	0.0204749140750938
poolA	p55_oBC	oBC_CRE_minP_GFP_mBC	upstream	GFP	minP	TRUE	TRUE	devCRE	Foxa2_chr2_13830	repA3	techrep1	d04	151	603.69967574581	23.8443576585522	0.0394970522869586
poolA	p55_oBC	oBC_CRE_minP_GFP_mBC	upstream	GFP	minP	TRUE	TRUE	devCRE	Foxa2_chr2_13830	repA3	techrep1	d18	130	682.042380504014	10.4821284991047	0.0153687348451259
poolA	p55_oBC	oBC_CRE_minP_GFP_mBC	upstream	GFP	minP	TRUE	TRUE	devCRE	Foxa2_chr2_13830	repA3	techrep1	d20	125	674.646043987009	12.1495952237618	0.0180088437960154
poolA	p55_oBC	oBC_CRE_minP_GFP_mBC	upstream	GFP	minP	TRUE	TRUE	devCRE	Foxa2_chr2_13830	repA3	techrep1	d22	121	797.113504368003	8.58362923286418	0.0107683901801034
poolA	p55_oBC	oBC_CRE_minP_GFP_mBC	upstream	GFP	minP	TRUE	TRUE	devCRE	Foxa2_chr2_13830	repA3	techrep2	d00	148	692.075257108702	12.1192299806507	0.0175114337005509
poolA	p55_oBC	oBC_CRE_minP_GFP_mBC	upstream	GFP	minP	TRUE	TRUE	devCRE	Foxa2_chr2_13830	repA3	techrep2	d04	150	615.733767417984	15.9064123927771	0.0258332630667293
poolA	p55_oBC	oBC_CRE_minP_GFP_mBC	upstream	GFP	minP	TRUE	TRUE	devCRE	Foxa2_chr2_13830	repA3	techrep2	d18	112	642.342440439358	9.99350144690007	0.0155579031023773
poolA	p55_oBC	oBC_CRE_minP_GFP_mBC	upstream	GFP	minP	TRUE	TRUE	devCRE	Foxa2_chr2_13830	repA3	techrep2	d20	116	657.138119294907	9.88820041045021	0.0150473699822193
poolA	p55_oBC	oBC_CRE_minP_GFP_mBC	upstream	GFP	minP	TRUE	TRUE	devCRE	Foxa2_chr2_13830	repA3	techrep2	d22	113	764.92294926455	13.3082812332607	0.0173981984016249
poolA	p55_oBC	oBC_CRE_minP_GFP_mBC	upstream	GFP	minP	TRUE	TRUE	devCRE	Foxa2_chr2_13835	repA1	techrep1	d00	104	496.680756960496	21.9822666587903	0.0442583417028551
poolA	p55_oBC	oBC_CRE_minP_GFP_mBC	upstream	GFP	minP	TRUE	TRUE	devCRE	Foxa2_chr2_13835	repA1	techrep1	d04	89	411.630702152236	9.53501054168762	0.023163992607532
poolA	p55_oBC	oBC_CRE_minP_GFP_mBC	upstream	GFP	minP	TRUE	TRUE	devCRE	Foxa2_chr2_13835	repA1	techrep1	d18	83	451.538026349537	18.1357444949707	0.0401643791589144
poolA	p55_oBC	oBC_CRE_minP_GFP_mBC	upstream	GFP	minP	TRUE	TRUE	devCRE	Foxa2_chr2_13835	repA1	techrep1	d20	77	367.752135972513	8.99892076323521	0.0244700706888833
poolA	p55_oBC	oBC_CRE_minP_GFP_mBC	upstream	GFP	minP	TRUE	TRUE	devCRE	Foxa2_chr2_13835	repA1	techrep1	d22	80	426.190162599418	12.2514835232096	0.0287465188039193
poolA	p55_oBC	oBC_CRE_minP_GFP_mBC	upstream	GFP	minP	TRUE	TRUE	devCRE	Foxa2_chr2_13835	repA1	techrep2	d00	104	478.661498749903	21.7809429131746	0.0455038539135878
poolA	p55_oBC	oBC_CRE_minP_GFP_mBC	upstream	GFP	minP	TRUE	TRUE	devCRE	Foxa2_chr2_13835	repA1	techrep2	d04	101	415.313043583634	12.4217131545942	0.0299092777038986
poolA	p55_oBC	oBC_CRE_minP_GFP_mBC	upstream	GFP	minP	TRUE	TRUE	devCRE	Foxa2_chr2_13835	repA1	techrep2	d18	78	474.953167151864	10.2966435814838	0.0216792818610503
poolA	p55_oBC	oBC_CRE_minP_GFP_mBC	upstream	GFP	minP	TRUE	TRUE	devCRE	Foxa2_chr2_13835	repA1	techrep2	d20	70	374.717375363236	6.33758556397938	0.0169129748996453
poolA	p55_oBC	oBC_CRE_minP_GFP_mBC	upstream	GFP	minP	TRUE	TRUE	devCRE	Foxa2_chr2_13835	repA1	techrep2	d22	81	449.211142033336	15.872994152991	0.0353352636827809
poolA	p55_oBC	oBC_CRE_minP_GFP_mBC	upstream	GFP	minP	TRUE	TRUE	devCRE	Foxa2_chr2_13835	repA2	techrep1	d00	107	481.68641386781	23.7323077289235	0.049269207197188
poolA	p55_oBC	oBC_CRE_minP_GFP_mBC	upstream	GFP	minP	TRUE	TRUE	devCRE	Foxa2_chr2_13835	repA2	techrep1	d04	107	449.295685805613	15.7342509225718	0.035019813053311
poolA	p55_oBC	oBC_CRE_minP_GFP_mBC	upstream	GFP	minP	TRUE	TRUE	devCRE	Foxa2_chr2_13835	repA2	techrep1	d18	61	357.5411474042	8.41347165080727	0.0235314780183771
poolA	p55_oBC	oBC_CRE_minP_GFP_mBC	upstream	GFP	minP	TRUE	TRUE	devCRE	Foxa2_chr2_13835	repA2	techrep1	d20	86	429.944235565208	12.2399171882174	0.0284686156383205
poolA	p55_oBC	oBC_CRE_minP_GFP_mBC	upstream	GFP	minP	TRUE	TRUE	devCRE	Foxa2_chr2_13835	repA2	techrep1	d22	85	431.676878199728	17.3738419909356	0.0402473305111724
poolA	p55_oBC	oBC_CRE_minP_GFP_mBC	upstream	GFP	minP	TRUE	TRUE	devCRE	Foxa2_chr2_13835	repA2	techrep2	d00	106	478.793421466129	24.6417978655723	0.0514664503746016
poolA	p55_oBC	oBC_CRE_minP_GFP_mBC	upstream	GFP	minP	TRUE	TRUE	devCRE	Foxa2_chr2_13835	repA2	techrep2	d04	101	450.993616877472	17.4312713238627	0.038650816046025
poolA	p55_oBC	oBC_CRE_minP_GFP_mBC	upstream	GFP	minP	TRUE	TRUE	devCRE	Foxa2_chr2_13835	repA2	techrep2	d18	77	353.160493854115	11.7472530592544	0.0332632139315872
poolA	p55_oBC	oBC_CRE_minP_GFP_mBC	upstream	GFP	minP	TRUE	TRUE	devCRE	Foxa2_chr2_13835	repA2	techrep2	d20	80	398.219469853758	10.2223201418622	0.0256700661713408
poolA	p55_oBC	oBC_CRE_minP_GFP_mBC	upstream	GFP	minP	TRUE	TRUE	devCRE	Foxa2_chr2_13835	repA2	techrep2	d22	82	431.192948307168	7.12410412715654	0.016521847481795
poolA	p55_oBC	oBC_CRE_minP_GFP_mBC	upstream	GFP	minP	TRUE	TRUE	devCRE	Foxa2_chr2_13835	repA3	techrep1	d00	106	483.185678438031	17.4763421423478	0.0361689986318357
poolA	p55_oBC	oBC_CRE_minP_GFP_mBC	upstream	GFP	minP	TRUE	TRUE	devCRE	Foxa2_chr2_13835	repA3	techrep1	d04	103	386.6152262221	21.0057436515817	0.0543324272477423
poolA	p55_oBC	oBC_CRE_minP_GFP_mBC	upstream	GFP	minP	TRUE	TRUE	devCRE	Foxa2_chr2_13835	repA3	techrep1	d18	86	371.787118021888	7.62476024601652	0.020508403536369
poolA	p55_oBC	oBC_CRE_minP_GFP_mBC	upstream	GFP	minP	TRUE	TRUE	devCRE	Foxa2_chr2_13835	repA3	techrep1	d20	81	468.019200101795	15.7106834790024	0.0335684593187315
poolA	p55_oBC	oBC_CRE_minP_GFP_mBC	upstream	GFP	minP	TRUE	TRUE	devCRE	Foxa2_chr2_13835	repA3	techrep1	d22	87	491.69276570906	14.7410187577107	0.0299801416367251
poolA	p55_oBC	oBC_CRE_minP_GFP_mBC	upstream	GFP	minP	TRUE	TRUE	devCRE	Foxa2_chr2_13835	repA3	techrep2	d00	98	460.22585793594	15.4395669616509	0.0335478041822675
poolA	p55_oBC	oBC_CRE_minP_GFP_mBC	upstream	GFP	minP	TRUE	TRUE	devCRE	Foxa2_chr2_13835	repA3	techrep2	d04	96	383.287879488513	12.5929251189529	0.0328550047962848
poolA	p55_oBC	oBC_CRE_minP_GFP_mBC	upstream	GFP	minP	TRUE	TRUE	devCRE	Foxa2_chr2_13835	repA3	techrep2	d18	77	369.490460990393	8.38274896913978	0.0226873217421376
poolA	p55_oBC	oBC_CRE_minP_GFP_mBC	upstream	GFP	minP	TRUE	TRUE	devCRE	Foxa2_chr2_13835	repA3	techrep2	d20	74	477.209820814382	15.2098500858924	0.0318724582405619
poolA	p55_oBC	oBC_CRE_minP_GFP_mBC	upstream	GFP	minP	TRUE	TRUE	devCRE	Foxa2_chr2_13835	repA3	techrep2	d22	78	480.484612216089	13.7164018577473	0.0285470158856589
poolA	p55_oBC	oBC_CRE_minP_GFP_mBC	upstream	GFP	minP	TRUE	TRUE	devCRE	Foxa2_chr2_13840	repA1	techrep1	d00	121	867.632738213768	96.4134502578524	0.111122420825594
poolA	p55_oBC	oBC_CRE_minP_GFP_mBC	upstream	GFP	minP	TRUE	TRUE	devCRE	Foxa2_chr2_13840	repA1	techrep1	d04	116	704.886229759421	115.887051198973	0.164405327138431
poolA	p55_oBC	oBC_CRE_minP_GFP_mBC	upstream	GFP	minP	TRUE	TRUE	devCRE	Foxa2_chr2_13840	repA1	techrep1	d18	116	745.312057342582	87.5106319857969	0.117414754160582
poolA	p55_oBC	oBC_CRE_minP_GFP_mBC	upstream	GFP	minP	TRUE	TRUE	devCRE	Foxa2_chr2_13840	repA1	techrep1	d20	112	986.503350532159	117.169750698209	0.118772785348375
poolA	p55_oBC	oBC_CRE_minP_GFP_mBC	upstream	GFP	minP	TRUE	TRUE	devCRE	Foxa2_chr2_13840	repA1	techrep1	d22	114	746.880133735419	57.193657725057	0.0765767559501292
poolA	p55_oBC	oBC_CRE_minP_GFP_mBC	upstream	GFP	minP	TRUE	TRUE	devCRE	Foxa2_chr2_13840	repA1	techrep2	d00	122	862.090968150609	107.996683919249	0.12527295599782
poolA	p55_oBC	oBC_CRE_minP_GFP_mBC	upstream	GFP	minP	TRUE	TRUE	devCRE	Foxa2_chr2_13840	repA1	techrep2	d04	120	717.158597806222	120.210127302525	0.167620004375944
poolA	p55_oBC	oBC_CRE_minP_GFP_mBC	upstream	GFP	minP	TRUE	TRUE	devCRE	Foxa2_chr2_13840	repA1	techrep2	d18	107	708.445738302829	85.0504593605017	0.120052185738672
poolA	p55_oBC	oBC_CRE_minP_GFP_mBC	upstream	GFP	minP	TRUE	TRUE	devCRE	Foxa2_chr2_13840	repA1	techrep2	d20	114	968.044870995115	100.801796613468	0.104129260568105
poolA	p55_oBC	oBC_CRE_minP_GFP_mBC	upstream	GFP	minP	TRUE	TRUE	devCRE	Foxa2_chr2_13840	repA1	techrep2	d22	113	771.77367934603	97.6736485034914	0.126557371827264
poolA	p55_oBC	oBC_CRE_minP_GFP_mBC	upstream	GFP	minP	TRUE	TRUE	devCRE	Foxa2_chr2_13840	repA2	techrep1	d00	122	893.47004295481	107.832398226764	0.120689438976767
poolA	p55_oBC	oBC_CRE_minP_GFP_mBC	upstream	GFP	minP	TRUE	TRUE	devCRE	Foxa2_chr2_13840	repA2	techrep1	d04	122	894.638897011003	139.591046646406	0.156030603087772
poolA	p55_oBC	oBC_CRE_minP_GFP_mBC	upstream	GFP	minP	TRUE	TRUE	devCRE	Foxa2_chr2_13840	repA2	techrep1	d18	100	668.657648258887	51.2609881851912	0.0766625317435153
poolA	p55_oBC	oBC_CRE_minP_GFP_mBC	upstream	GFP	minP	TRUE	TRUE	devCRE	Foxa2_chr2_13840	repA2	techrep1	d20	116	911.805893858917	99.6061832358803	0.109240556467923
poolA	p55_oBC	oBC_CRE_minP_GFP_mBC	upstream	GFP	minP	TRUE	TRUE	devCRE	Foxa2_chr2_13840	repA2	techrep1	d22	114	920.12185662298	80.1588352607954	0.0871176297832913
poolA	p55_oBC	oBC_CRE_minP_GFP_mBC	upstream	GFP	minP	TRUE	TRUE	devCRE	Foxa2_chr2_13840	repA2	techrep2	d00	122	887.520466431577	115.404259894802	0.130029970304577
poolA	p55_oBC	oBC_CRE_minP_GFP_mBC	upstream	GFP	minP	TRUE	TRUE	devCRE	Foxa2_chr2_13840	repA2	techrep2	d04	122	900.237654557157	138.781186664418	0.154160610769705
poolA	p55_oBC	oBC_CRE_minP_GFP_mBC	upstream	GFP	minP	TRUE	TRUE	devCRE	Foxa2_chr2_13840	repA2	techrep2	d18	109	694.79301873768	63.8350226664017	0.0918763156002617
poolA	p55_oBC	oBC_CRE_minP_GFP_mBC	upstream	GFP	minP	TRUE	TRUE	devCRE	Foxa2_chr2_13840	repA2	techrep2	d20	113	898.563443057681	96.4624214825612	0.107351820539587
poolA	p55_oBC	oBC_CRE_minP_GFP_mBC	upstream	GFP	minP	TRUE	TRUE	devCRE	Foxa2_chr2_13840	repA2	techrep2	d22	112	881.946967610447	67.6946220383603	0.0767558872862532
poolA	p55_oBC	oBC_CRE_minP_GFP_mBC	upstream	GFP	minP	TRUE	TRUE	devCRE	Foxa2_chr2_13840	repA3	techrep1	d00	122	885.907393127077	89.8180312900577	0.101385350192211
poolA	p55_oBC	oBC_CRE_minP_GFP_mBC	upstream	GFP	minP	TRUE	TRUE	devCRE	Foxa2_chr2_13840	repA3	techrep1	d04	121	762.946487426693	156.691493184772	0.205376780373246
poolA	p55_oBC	oBC_CRE_minP_GFP_mBC	upstream	GFP	minP	TRUE	TRUE	devCRE	Foxa2_chr2_13840	repA3	techrep1	d18	118	910.418879685226	61.2127679549473	0.0672358288265192
poolA	p55_oBC	oBC_CRE_minP_GFP_mBC	upstream	GFP	minP	TRUE	TRUE	devCRE	Foxa2_chr2_13840	repA3	techrep1	d20	114	888.73762602168	69.6221318778575	0.0783382292359018
poolA	p55_oBC	oBC_CRE_minP_GFP_mBC	upstream	GFP	minP	TRUE	TRUE	devCRE	Foxa2_chr2_13840	repA3	techrep1	d22	116	707.079450386828	63.1368103978016	0.0892923848419874
poolA	p55_oBC	oBC_CRE_minP_GFP_mBC	upstream	GFP	minP	TRUE	TRUE	devCRE	Foxa2_chr2_13840	repA3	techrep2	d00	120	876.953066016637	88.4238941410164	0.100830817027258
poolA	p55_oBC	oBC_CRE_minP_GFP_mBC	upstream	GFP	minP	TRUE	TRUE	devCRE	Foxa2_chr2_13840	repA3	techrep2	d04	120	750.089755972864	150.194688295817	0.200235621270438
poolA	p55_oBC	oBC_CRE_minP_GFP_mBC	upstream	GFP	minP	TRUE	TRUE	devCRE	Foxa2_chr2_13840	repA3	techrep2	d18	115	902.750112776533	64.1566557189617	0.071068011857278
poolA	p55_oBC	oBC_CRE_minP_GFP_mBC	upstream	GFP	minP	TRUE	TRUE	devCRE	Foxa2_chr2_13840	repA3	techrep2	d20	108	903.893032611943	61.0012072593774	0.0674871971112607
poolA	p55_oBC	oBC_CRE_minP_GFP_mBC	upstream	GFP	minP	TRUE	TRUE	devCRE	Foxa2_chr2_13840	repA3	techrep2	d22	108	680.977965240379	56.9461353971224	0.0836240499749812
poolA	p55_oBC	oBC_CRE_minP_GFP_mBC	upstream	GFP	minP	TRUE	TRUE	devCRE	Foxa2_chr2_13841	repA1	techrep1	d00	197	1291.62875226541	59.6845168262896	0.0462087242341174
poolA	p55_oBC	oBC_CRE_minP_GFP_mBC	upstream	GFP	minP	TRUE	TRUE	devCRE	Foxa2_chr2_13841	repA1	techrep1	d04	183	1013.22038646526	43.4063018351595	0.0428399412556111
poolA	p55_oBC	oBC_CRE_minP_GFP_mBC	upstream	GFP	minP	TRUE	TRUE	devCRE	Foxa2_chr2_13841	repA1	techrep1	d18	182	1188.51082805128	45.2176729934762	0.0380456550552564
poolA	p55_oBC	oBC_CRE_minP_GFP_mBC	upstream	GFP	minP	TRUE	TRUE	devCRE	Foxa2_chr2_13841	repA1	techrep1	d20	174	1247.4866051422	43.9236054999883	0.0352096810650577
poolA	p55_oBC	oBC_CRE_minP_GFP_mBC	upstream	GFP	minP	TRUE	TRUE	devCRE	Foxa2_chr2_13841	repA1	techrep1	d22	167	1313.18492461918	36.8046204448262	0.0280269897672634
poolA	p55_oBC	oBC_CRE_minP_GFP_mBC	upstream	GFP	minP	TRUE	TRUE	devCRE	Foxa2_chr2_13841	repA1	techrep2	d00	196	1314.87737005997	57.7837684215243	0.0439461274011345
poolA	p55_oBC	oBC_CRE_minP_GFP_mBC	upstream	GFP	minP	TRUE	TRUE	devCRE	Foxa2_chr2_13841	repA1	techrep2	d04	189	1089.70651578795	33.6588356447069	0.0308879823668565
poolA	p55_oBC	oBC_CRE_minP_GFP_mBC	upstream	GFP	minP	TRUE	TRUE	devCRE	Foxa2_chr2_13841	repA1	techrep2	d18	168	1175.86332537144	39.218323074384	0.0333527904376092
poolA	p55_oBC	oBC_CRE_minP_GFP_mBC	upstream	GFP	minP	TRUE	TRUE	devCRE	Foxa2_chr2_13841	repA1	techrep2	d20	168	1225.09716445935	33.3972351296838	0.0272608868084537
poolA	p55_oBC	oBC_CRE_minP_GFP_mBC	upstream	GFP	minP	TRUE	TRUE	devCRE	Foxa2_chr2_13841	repA1	techrep2	d22	155	1323.95122216723	62.8898975234024	0.0475016726223913
poolA	p55_oBC	oBC_CRE_minP_GFP_mBC	upstream	GFP	minP	TRUE	TRUE	devCRE	Foxa2_chr2_13841	repA2	techrep1	d00	199	1280.05304652314	62.9688164956539	0.0491923492285644
poolA	p55_oBC	oBC_CRE_minP_GFP_mBC	upstream	GFP	minP	TRUE	TRUE	devCRE	Foxa2_chr2_13841	repA2	techrep1	d04	196	1266.36105420452	50.8337337498472	0.0401415801449918
poolA	p55_oBC	oBC_CRE_minP_GFP_mBC	upstream	GFP	minP	TRUE	TRUE	devCRE	Foxa2_chr2_13841	repA2	techrep1	d18	143	958.433085495388	43.8418359112976	0.0457432413120807
poolA	p55_oBC	oBC_CRE_minP_GFP_mBC	upstream	GFP	minP	TRUE	TRUE	devCRE	Foxa2_chr2_13841	repA2	techrep1	d20	178	1134.37762552827	39.3981334434857	0.0347310565343163
poolA	p55_oBC	oBC_CRE_minP_GFP_mBC	upstream	GFP	minP	TRUE	TRUE	devCRE	Foxa2_chr2_13841	repA2	techrep1	d22	179	1182.15116315472	53.3667501428055	0.0451437614800374
poolA	p55_oBC	oBC_CRE_minP_GFP_mBC	upstream	GFP	minP	TRUE	TRUE	devCRE	Foxa2_chr2_13841	repA2	techrep2	d00	197	1275.58073194192	74.8573015887239	0.0586848795330754
poolA	p55_oBC	oBC_CRE_minP_GFP_mBC	upstream	GFP	minP	TRUE	TRUE	devCRE	Foxa2_chr2_13841	repA2	techrep2	d04	194	1274.77344268677	52.8308855745394	0.0414433528385959
poolA	p55_oBC	oBC_CRE_minP_GFP_mBC	upstream	GFP	minP	TRUE	TRUE	devCRE	Foxa2_chr2_13841	repA2	techrep2	d18	155	944.944123192069	44.5875093457502	0.0471853395893202
poolA	p55_oBC	oBC_CRE_minP_GFP_mBC	upstream	GFP	minP	TRUE	TRUE	devCRE	Foxa2_chr2_13841	repA2	techrep2	d20	173	1142.25855716945	35.6187797748822	0.0311827646650743
poolA	p55_oBC	oBC_CRE_minP_GFP_mBC	upstream	GFP	minP	TRUE	TRUE	devCRE	Foxa2_chr2_13841	repA2	techrep2	d22	164	1107.01375662539	55.6975413577694	0.0503133235918924
poolA	p55_oBC	oBC_CRE_minP_GFP_mBC	upstream	GFP	minP	TRUE	TRUE	devCRE	Foxa2_chr2_13841	repA3	techrep1	d00	199	1239.23358443457	44.2610580444121	0.0357164771842488
poolA	p55_oBC	oBC_CRE_minP_GFP_mBC	upstream	GFP	minP	TRUE	TRUE	devCRE	Foxa2_chr2_13841	repA3	techrep1	d04	198	1132.61250213122	59.6790208825478	0.0526914728296314
poolA	p55_oBC	oBC_CRE_minP_GFP_mBC	upstream	GFP	minP	TRUE	TRUE	devCRE	Foxa2_chr2_13841	repA3	techrep1	d18	171	1139.56715812634	40.8244146356549	0.0358244920841503
poolA	p55_oBC	oBC_CRE_minP_GFP_mBC	upstream	GFP	minP	TRUE	TRUE	devCRE	Foxa2_chr2_13841	repA3	techrep1	d20	172	1159.41300769483	47.4081776011833	0.0408898100043241
poolA	p55_oBC	oBC_CRE_minP_GFP_mBC	upstream	GFP	minP	TRUE	TRUE	devCRE	Foxa2_chr2_13841	repA3	techrep1	d22	167	1169.45805484612	35.9817798825035	0.0307679097453718
poolA	p55_oBC	oBC_CRE_minP_GFP_mBC	upstream	GFP	minP	TRUE	TRUE	devCRE	Foxa2_chr2_13841	repA3	techrep2	d00	194	1246.43517909147	47.2417545656709	0.037901493281107
poolA	p55_oBC	oBC_CRE_minP_GFP_mBC	upstream	GFP	minP	TRUE	TRUE	devCRE	Foxa2_chr2_13841	repA3	techrep2	d04	196	1093.69796166913	64.4707561737757	0.0589474959570963
poolA	p55_oBC	oBC_CRE_minP_GFP_mBC	upstream	GFP	minP	TRUE	TRUE	devCRE	Foxa2_chr2_13841	repA3	techrep2	d18	167	1125.27119757209	39.9654606816175	0.0355162922216864
poolA	p55_oBC	oBC_CRE_minP_GFP_mBC	upstream	GFP	minP	TRUE	TRUE	devCRE	Foxa2_chr2_13841	repA3	techrep2	d20	161	1174.65234649225	53.6210140439414	0.0456484118080253
poolA	p55_oBC	oBC_CRE_minP_GFP_mBC	upstream	GFP	minP	TRUE	TRUE	devCRE	Foxa2_chr2_13841	repA3	techrep2	d22	162	1134.07726755179	42.5377029152455	0.0375086461322644
poolA	p55_oBC	oBC_CRE_minP_GFP_mBC	upstream	GFP	minP	TRUE	TRUE	devCRE	Foxa2_chr2_13856	repA1	techrep1	d00	124	589.211220814313	21.8965658141167	0.0371625064842702
poolA	p55_oBC	oBC_CRE_minP_GFP_mBC	upstream	GFP	minP	TRUE	TRUE	devCRE	Foxa2_chr2_13856	repA1	techrep1	d04	102	454.731773012666	10.2684728910482	0.0225813842367293
poolA	p55_oBC	oBC_CRE_minP_GFP_mBC	upstream	GFP	minP	TRUE	TRUE	devCRE	Foxa2_chr2_13856	repA1	techrep1	d18	104	460.872971425425	7.55306341761853	0.0163886013845807
poolA	p55_oBC	oBC_CRE_minP_GFP_mBC	upstream	GFP	minP	TRUE	TRUE	devCRE	Foxa2_chr2_13856	repA1	techrep1	d20	95	497.738109874188	12.3576728790906	0.0248276606390743
poolA	p55_oBC	oBC_CRE_minP_GFP_mBC	upstream	GFP	minP	TRUE	TRUE	devCRE	Foxa2_chr2_13856	repA1	techrep1	d22	94	615.613337122426	11.0373725434321	0.0179290666362498
poolA	p55_oBC	oBC_CRE_minP_GFP_mBC	upstream	GFP	minP	TRUE	TRUE	devCRE	Foxa2_chr2_13856	repA1	techrep2	d00	122	570.961387694506	20.3894154287379	0.0357106730300425
poolA	p55_oBC	oBC_CRE_minP_GFP_mBC	upstream	GFP	minP	TRUE	TRUE	devCRE	Foxa2_chr2_13856	repA1	techrep2	d04	117	462.143169532547	12.822413578936	0.0277455438579904
poolA	p55_oBC	oBC_CRE_minP_GFP_mBC	upstream	GFP	minP	TRUE	TRUE	devCRE	Foxa2_chr2_13856	repA1	techrep2	d18	96	435.849119100809	6.46405496433309	0.0148309464928343
poolA	p55_oBC	oBC_CRE_minP_GFP_mBC	upstream	GFP	minP	TRUE	TRUE	devCRE	Foxa2_chr2_13856	repA1	techrep2	d20	91	486.591178881061	8.70431876214594	0.0178883611950425
poolA	p55_oBC	oBC_CRE_minP_GFP_mBC	upstream	GFP	minP	TRUE	TRUE	devCRE	Foxa2_chr2_13856	repA1	techrep2	d22	85	597.132781237689	15.7361579964997	0.0263528623631801
poolA	p55_oBC	oBC_CRE_minP_GFP_mBC	upstream	GFP	minP	TRUE	TRUE	devCRE	Foxa2_chr2_13856	repA2	techrep1	d00	123	550.340042380198	17.7255631748025	0.0322083835625337
poolA	p55_oBC	oBC_CRE_minP_GFP_mBC	upstream	GFP	minP	TRUE	TRUE	devCRE	Foxa2_chr2_13856	repA2	techrep1	d04	122	531.471112910578	22.8267671076695	0.042950155809334
poolA	p55_oBC	oBC_CRE_minP_GFP_mBC	upstream	GFP	minP	TRUE	TRUE	devCRE	Foxa2_chr2_13856	repA2	techrep1	d18	79	364.190646834989	9.17833270997157	0.0252020000780805
poolA	p55_oBC	oBC_CRE_minP_GFP_mBC	upstream	GFP	minP	TRUE	TRUE	devCRE	Foxa2_chr2_13856	repA2	techrep1	d20	98	506.116059575981	8.24085853042	0.016282547005768
poolA	p55_oBC	oBC_CRE_minP_GFP_mBC	upstream	GFP	minP	TRUE	TRUE	devCRE	Foxa2_chr2_13856	repA2	techrep1	d22	99	470.788429603729	11.3750239656239	0.0241616472503338
poolA	p55_oBC	oBC_CRE_minP_GFP_mBC	upstream	GFP	minP	TRUE	TRUE	devCRE	Foxa2_chr2_13856	repA2	techrep2	d00	121	551.809092470807	16.5772094732032	0.0300415663666871
poolA	p55_oBC	oBC_CRE_minP_GFP_mBC	upstream	GFP	minP	TRUE	TRUE	devCRE	Foxa2_chr2_13856	repA2	techrep2	d04	118	513.288378755075	13.1912323531934	0.0256994564832877
poolA	p55_oBC	oBC_CRE_minP_GFP_mBC	upstream	GFP	minP	TRUE	TRUE	devCRE	Foxa2_chr2_13856	repA2	techrep2	d18	77	357.789148061988	9.53503118404739	0.0266498613378722
poolA	p55_oBC	oBC_CRE_minP_GFP_mBC	upstream	GFP	minP	TRUE	TRUE	devCRE	Foxa2_chr2_13856	repA2	techrep2	d20	88	506.106147271937	11.3377051933125	0.0224018326084875
poolA	p55_oBC	oBC_CRE_minP_GFP_mBC	upstream	GFP	minP	TRUE	TRUE	devCRE	Foxa2_chr2_13856	repA2	techrep2	d22	90	429.313308877416	8.53552538369665	0.0198818094086476
[truncated: 6,654,724 more chars]
