# Supplementary material for: Multiplex profiling of developmental cis-regulatory elements with quantitative single-cell expression reporters
Source: Nat Methods. 2024 May 9;21(6):983–93. doi: 10.1038/s41592-024-02260-3 (PMC11166576; doi:10.1038/s41592-024-02260-3)
Supplement: Supplementary file 14 — Source data for Supplenentary Fig. 1. [file 41592_2024_2260_MOESM14_ESM.xlsx]

## Sheet: source_data_SuppFig1_summary
Figure panel	Data descriptor	Data source	file name
SuppFig1b	Example distributions of mBC RNA/DNA UMI in bottlenecked populations across different promoters and reporter architectures.	The full processed count table for all replicates and bottlenecked population is available on GEO: https://www.ncbi.nlm.nih.gov/geo/query/acc.cgi?acc=GSE245191	GSE245191_bulk_MPRA_counts_promoters_architecture_positional_effects.txt.gz
SuppFig1c	Ratio of 75th to 25th percentiles in activity across barcodes for different promoters/cell lines and reporter architectures.	The processed data is available as supplementary data file SuppData3_positional_effects_different_vs_cHS4_oBC.txt. B-H adjusted p-values for the Wilcoxon tests can be found in tab SuppFig1c_pval in this document.

## Sheet: SuppFig1c_pval
biotype	CRE_id	bottleneck	reporter1	reporter2	p_val_FC_IQ	BH_p_val_FC_IQ_adj
HEK293	2_UBCp	03k	0_w_oBC_w_insulator	2_w_oBC_wo_insulator	0.0285714	0.038814
HEK293	2_UBCp	03k	1_wo_oBC_w_insulator	3_wo_oBC_wo_insulator	0.0285714	0.038814
HEK293	2_UBCp	03k	0_w_oBC_w_insulator	1_wo_oBC_w_insulator	0.342857	0.391837
HEK293	2_UBCp	03k	2_w_oBC_wo_insulator	3_wo_oBC_wo_insulator	0.885714	0.898189
HEK293	3_Pgk1p	03k	0_w_oBC_w_insulator	2_w_oBC_wo_insulator	0.0285714	0.038814
HEK293	3_Pgk1p	03k	1_wo_oBC_w_insulator	3_wo_oBC_wo_insulator	0.0285714	0.038814
HEK293	3_Pgk1p	03k	0_w_oBC_w_insulator	1_wo_oBC_w_insulator	0.0285714	0.038814
HEK293	3_Pgk1p	03k	2_w_oBC_wo_insulator	3_wo_oBC_wo_insulator	0.342857	0.391837
HEK293	4_EEF1A1p	03k	0_w_oBC_w_insulator	2_w_oBC_wo_insulator	0.0285714	0.038814
HEK293	4_EEF1A1p	03k	1_wo_oBC_w_insulator	3_wo_oBC_wo_insulator	0.0285714	0.038814
HEK293	4_EEF1A1p	03k	0_w_oBC_w_insulator	1_wo_oBC_w_insulator	0.485714	0.52987
HEK293	4_EEF1A1p	03k	2_w_oBC_wo_insulator	3_wo_oBC_wo_insulator	0.0285714	0.038814
K562	2_UBCp	03k	0_w_oBC_w_insulator	2_w_oBC_wo_insulator	0.0285714	0.038814
K562	2_UBCp	03k	1_wo_oBC_w_insulator	3_wo_oBC_wo_insulator	0.0285714	0.038814
K562	2_UBCp	03k	0_w_oBC_w_insulator	1_wo_oBC_w_insulator	0.114286	0.146939
K562	2_UBCp	03k	2_w_oBC_wo_insulator	3_wo_oBC_wo_insulator	0.0285714	0.038814
K562	3_Pgk1p	03k	0_w_oBC_w_insulator	2_w_oBC_wo_insulator	0.0285714	0.038814
K562	3_Pgk1p	03k	1_wo_oBC_w_insulator	3_wo_oBC_wo_insulator	0.0265187	0.038814
K562	3_Pgk1p	03k	0_w_oBC_w_insulator	1_wo_oBC_w_insulator	0.0285714	0.038814
K562	3_Pgk1p	03k	2_w_oBC_wo_insulator	3_wo_oBC_wo_insulator	0.0265187	0.038814
K562	4_EEF1A1p	03k	0_w_oBC_w_insulator	2_w_oBC_wo_insulator	0.0285714	0.038814
K562	4_EEF1A1p	03k	1_wo_oBC_w_insulator	3_wo_oBC_wo_insulator	0.0285714	0.038814
K562	4_EEF1A1p	03k	0_w_oBC_w_insulator	1_wo_oBC_w_insulator	0.0285714	0.038814
K562	4_EEF1A1p	03k	2_w_oBC_wo_insulator	3_wo_oBC_wo_insulator	0.0285714	0.038814
HEK293	2_UBCp	10k	0_w_oBC_w_insulator	2_w_oBC_wo_insulator	0.0285714	0.038814
HEK293	2_UBCp	10k	1_wo_oBC_w_insulator	3_wo_oBC_wo_insulator	0.0285714	0.038814
HEK293	2_UBCp	10k	0_w_oBC_w_insulator	1_wo_oBC_w_insulator	0.342857	0.391837
HEK293	2_UBCp	10k	2_w_oBC_wo_insulator	3_wo_oBC_wo_insulator	1	1
HEK293	3_Pgk1p	10k	0_w_oBC_w_insulator	2_w_oBC_wo_insulator	0.0285714	0.038814
HEK293	3_Pgk1p	10k	1_wo_oBC_w_insulator	3_wo_oBC_wo_insulator	0.0285714	0.038814
HEK293	3_Pgk1p	10k	0_w_oBC_w_insulator	1_wo_oBC_w_insulator	0.485714	0.52987
HEK293	3_Pgk1p	10k	2_w_oBC_wo_insulator	3_wo_oBC_wo_insulator	0.342857	0.391837
HEK293	4_EEF1A1p	10k	0_w_oBC_w_insulator	2_w_oBC_wo_insulator	0.0285714	0.038814
HEK293	4_EEF1A1p	10k	1_wo_oBC_w_insulator	3_wo_oBC_wo_insulator	0.0285714	0.038814
HEK293	4_EEF1A1p	10k	0_w_oBC_w_insulator	1_wo_oBC_w_insulator	0.0571429	0.0748052
HEK293	4_EEF1A1p	10k	2_w_oBC_wo_insulator	3_wo_oBC_wo_insulator	0.0285714	0.038814
K562	2_UBCp	10k	0_w_oBC_w_insulator	2_w_oBC_wo_insulator	0.0285714	0.038814
K562	2_UBCp	10k	1_wo_oBC_w_insulator	3_wo_oBC_wo_insulator	0.0285714	0.038814
K562	2_UBCp	10k	0_w_oBC_w_insulator	1_wo_oBC_w_insulator	0.0285714	0.038814
K562	2_UBCp	10k	2_w_oBC_wo_insulator	3_wo_oBC_wo_insulator	0.885714	0.898189
K562	3_Pgk1p	10k	0_w_oBC_w_insulator	2_w_oBC_wo_insulator	0.0285714	0.038814
K562	3_Pgk1p	10k	1_wo_oBC_w_insulator	3_wo_oBC_wo_insulator	0.0285714	0.038814
K562	3_Pgk1p	10k	0_w_oBC_w_insulator	1_wo_oBC_w_insulator	0.0285714	0.038814
K562	3_Pgk1p	10k	2_w_oBC_wo_insulator	3_wo_oBC_wo_insulator	0.0285714	0.038814
K562	4_EEF1A1p	10k	0_w_oBC_w_insulator	2_w_oBC_wo_insulator	0.0285714	0.038814
K562	4_EEF1A1p	10k	1_wo_oBC_w_insulator	3_wo_oBC_wo_insulator	0.0285714	0.038814
K562	4_EEF1A1p	10k	0_w_oBC_w_insulator	1_wo_oBC_w_insulator	0.0285714	0.038814
K562	4_EEF1A1p	10k	2_w_oBC_wo_insulator	3_wo_oBC_wo_insulator	0.0285714	0.038814
HEK293	2_UBCp	30k	0_w_oBC_w_insulator	2_w_oBC_wo_insulator	0.0285714	0.038814
HEK293	2_UBCp	30k	1_wo_oBC_w_insulator	3_wo_oBC_wo_insulator	0.0285714	0.038814
HEK293	2_UBCp	30k	0_w_oBC_w_insulator	1_wo_oBC_w_insulator	0.0285714	0.038814
HEK293	2_UBCp	30k	2_w_oBC_wo_insulator	3_wo_oBC_wo_insulator	0.685714	0.72605
HEK293	3_Pgk1p	30k	0_w_oBC_w_insulator	2_w_oBC_wo_insulator	0.0285714	0.038814
HEK293	3_Pgk1p	30k	1_wo_oBC_w_insulator	3_wo_oBC_wo_insulator	0.0285714	0.038814
HEK293	3_Pgk1p	30k	0_w_oBC_w_insulator	1_wo_oBC_w_insulator	0.342857	0.391837
HEK293	3_Pgk1p	30k	2_w_oBC_wo_insulator	3_wo_oBC_wo_insulator	0.561363	0.603256
HEK293	4_EEF1A1p	30k	0_w_oBC_w_insulator	2_w_oBC_wo_insulator	0.0285714	0.038814
HEK293	4_EEF1A1p	30k	1_wo_oBC_w_insulator	3_wo_oBC_wo_insulator	0.0285714	0.038814
HEK293	4_EEF1A1p	30k	0_w_oBC_w_insulator	1_wo_oBC_w_insulator	0.2	0.248276
HEK293	4_EEF1A1p	30k	2_w_oBC_wo_insulator	3_wo_oBC_wo_insulator	0.0285714	0.038814
K562	2_UBCp	30k	0_w_oBC_w_insulator	2_w_oBC_wo_insulator	0.0571429	0.0748052
K562	2_UBCp	30k	1_wo_oBC_w_insulator	3_wo_oBC_wo_insulator	0.0285714	0.038814
K562	2_UBCp	30k	0_w_oBC_w_insulator	1_wo_oBC_w_insulator	0.485714	0.52987
K562	2_UBCp	30k	2_w_oBC_wo_insulator	3_wo_oBC_wo_insulator	0.771503	0.805047
K562	3_Pgk1p	30k	0_w_oBC_w_insulator	2_w_oBC_wo_insulator	0.0285714	0.038814
K562	3_Pgk1p	30k	1_wo_oBC_w_insulator	3_wo_oBC_wo_insulator	0.0285714	0.038814
K562	3_Pgk1p	30k	0_w_oBC_w_insulator	1_wo_oBC_w_insulator	0.2	0.248276
K562	3_Pgk1p	30k	2_w_oBC_wo_insulator	3_wo_oBC_wo_insulator	0.0285714	0.038814
K562	4_EEF1A1p	30k	0_w_oBC_w_insulator	2_w_oBC_wo_insulator	0.0285714	0.038814
K562	4_EEF1A1p	30k	1_wo_oBC_w_insulator	3_wo_oBC_wo_insulator	0.0285714	0.038814
K562	4_EEF1A1p	30k	0_w_oBC_w_insulator	1_wo_oBC_w_insulator	0.0285714	0.038814
K562	4_EEF1A1p	30k	2_w_oBC_wo_insulator	3_wo_oBC_wo_insulator	0.0285714	0.038814
