# Supplementary material for: Multiplex profiling of developmental cis-regulatory elements with quantitative single-cell expression reporters
Source: Nat Methods. 2024 May 9;21(6):983–93. doi: 10.1038/s41592-024-02260-3 (PMC11166576; doi:10.1038/s41592-024-02260-3)
Supplement: Supplementary file 15 — Source data for Supplementary Fig. 2. [file 41592_2024_2260_MOESM15_ESM.xlsx]

## Sheet: source_data_SuppFig2_summary
Figure panel	Data descriptor	Data source	file name
SuppFig2c	Distribution of number of valid unique oBC-mBC pairs per CRE in final library	Full dictionary available on GEO: https://www.ncbi.nlm.nih.gov/geo/query/acc.cgi?acc=GSE217681	GSE217681_final_subassembly_oBC_devCRE_mBC_triplets_mEB_series.txt.gz
		Summary counts for distribution in tab SuppFig2c in this document

## Sheet: SuppFig2c
CRE_class	CRE_id	n_BC_pairs
devCRE	Bend5_chr4_8168	148
devCRE	Bend5_chr4_8170	139
devCRE	Bend5_chr4_8172	95
devCRE	Bend5_chr4_8174	295
devCRE	Bend5_chr4_8175	157
devCRE	Bend5_chr4_8179	141
devCRE	Bend5_chr4_8192	252
devCRE	Bend5_chr4_8199	267
devCRE	Bend5_chr4_8201	287
devCRE	Btg1_chr10_9572	99
devCRE	Btg1_chr10_9578	79
devCRE	Btg1_chr10_9588	179
devCRE	Btg1_chr10_9593	258
devCRE	Btg1_chr10_9612	191
devCRE	Btg1_chr10_9613	87
devCRE	Cdk5r1_chr11_12559	461
devCRE	Cdk5r1_chr11_12562	141
devCRE	Cdk5r1_chr11_12574	133
devCRE	Cdk5r1_chr11_12575	254
devCRE	Cdk5r1_chr11_12582	199
devCRE	Cdk5r1_chr11_12590	137
devCRE	Cdk5r1_chr11_12595	157
devCRE	Cited2_chr10_1239	76
devCRE	Cited2_chr10_1246	90
devCRE	Cited2_chr10_1248	153
devCRE	Cited2_chr10_1253	96
devCRE	Cited2_chr10_1254	150
devCRE	Cited2_chr10_1267	228
devCRE	Cited2_chr10_1270	62
devCRE	Col1a1_chr11_15258	184
devCRE	Col1a1_chr11_15259	182
devCRE	Col1a1_chr11_15269	185
devCRE	Col1a1_chr11_15270	96
devCRE	Col1a1_chr11_15273	176
devCRE	Col1a1_chr11_15275	130
devCRE	Col1a1_chr11_15276	117
devCRE	Col1a1_chr11_15301	44
devCRE	Col1a1_chr11_15306	1
devCRE	Col1a1_chr11_15307	180
devCRE	Col1a1_chr11_15316	130
devCRE	Col1a1_chr11_15322	168
devCRE	Col1a2_chr6_65	3
devCRE	Col1a2_chr6_72	153
devCRE	Col1a2_chr6_73	190
devCRE	Col1a2_chr6_77	293
devCRE	Col1a2_chr6_88	166
devCRE	Col1a2_chr6_93	23
devCRE	Col5a1_chr2_2558	265
devCRE	Col5a1_chr2_2562	169
devCRE	Col5a1_chr2_2565	210
devCRE	Col5a1_chr2_2571	88
devCRE	Col5a1_chr2_2575	231
devCRE	Col5a1_chr2_2576	130
devCRE	Col5a1_chr2_2586	158
devCRE	Epas1_chr17_10056	199
devCRE	Epas1_chr17_10057	145
devCRE	Epas1_chr17_10061	275
devCRE	Epas1_chr17_10063	103
devCRE	Epas1_chr17_10064	87
devCRE	Epas1_chr17_10066	159
devCRE	Epas1_chr17_10070	128
devCRE	Epas1_chr17_10071	101
devCRE	Epas1_chr17_10116	139
devCRE	Foxa2_chr2_13806	79
devCRE	Foxa2_chr2_13808	168
devCRE	Foxa2_chr2_13812	188
devCRE	Foxa2_chr2_13818	211
devCRE	Foxa2_chr2_13820	89
devCRE	Foxa2_chr2_13830	189
devCRE	Foxa2_chr2_13835	117
devCRE	Foxa2_chr2_13840	142
devCRE	Foxa2_chr2_13841	228
devCRE	Foxa2_chr2_13856	146
devCRE	Foxa2_chr2_13858	141
devCRE	Foxa2_chr2_13861	248
devCRE	Foxa2_chr2_13862	104
devCRE	Gata4_chr14_5677	52
devCRE	Gata4_chr14_5693	148
devCRE	Gata4_chr14_5710	205
devCRE	Gata4_chr14_5714	205
devCRE	Gata4_chr14_5729	142
devCRE	Gata4_chr14_5742	144
devCRE	Gata4_chr14_5749	169
devCRE	Gata4_chr14_5752	228
devCRE	Gata4_chr14_5760	145
devCRE	Gata4_chr14_5762	153
devCRE	Gata4_chr14_5763	219
devCRE	Gata4_chr14_5776	105
devCRE	Gata4_chr14_5779	156
devCRE	Igfbp4_chr11_16694	77
devCRE	Igfbp4_chr11_16710	264
devCRE	Igfbp4_chr11_16711	86
devCRE	Igfbp4_chr11_16716	124
devCRE	Igfbp4_chr11_16728	108
devCRE	Igfbp4_chr11_16735	133
devCRE	Igfbp4_chr11_16738	112
devCRE	Igfbp4_chr11_16740	145
devCRE	Igfbp4_chr11_16743	218
devCRE	Igfbp4_chr11_16784	151
devCRE	Klf4_chr4_3934	161
devCRE	Klf4_chr4_3936	131
devCRE	Klf4_chr4_3946	231
devCRE	Klf4_chr4_3948	122
devCRE	Klf4_chr4_3949	158
devCRE	Klf4_chr4_3951	175
devCRE	Klf4_chr4_3952	117
devCRE	Klf4_chr4_3958	118
devCRE	Lama1_chr17_7784	154
devCRE	Lama1_chr17_7787	75
devCRE	Lama1_chr17_7788	140
devCRE	Lama1_chr17_7791	102
devCRE	Lama1_chr17_7793	117
devCRE	Lama1_chr17_7799	188
devCRE	Lama1_chr17_7814	117
devCRE	Lama1_chr17_7874	104
devCRE	Lama1_chr17_7892	122
devCRE	Lama1_chr17_7907	100
devCRE	Lamb1_chr12_2182	132
devCRE	Lamb1_chr12_2183	366
devCRE	Lamb1_chr12_2186	160
devCRE	Lamb1_chr12_2189	126
devCRE	Lamb1_chr12_2196	135
devCRE	Lamb1_chr12_2203	136
devCRE	Lamb1_chr12_2206	96
devCRE	Lamb1_chr12_2207	108
devCRE	Lamb1_chr12_2210	148
devCRE	Lamb1_chr12_2215	95
devCRE	Lamb1_chr12_2216	226
devCRE	Lamb1_chr12_2238	180
devCRE	Lamb1_chr12_2239	243
devCRE	Lamb1_chr12_2288	141
devCRE	Lamb1_chr12_2289	157
devCRE	Lamb1_chr12_2296	188
devCRE	Lamc1_chr1_12127	104
devCRE	Lamc1_chr1_12152	1006
devCRE	Lamc1_chr1_12175	103
devCRE	Lamc1_chr1_12183	90
devCRE	Lamc1_chr1_12185	281
devCRE	Lamc1_chr1_12188	68
devCRE	Lamc1_chr1_12189	179
devCRE	Lamc1_chr1_12193	135
devCRE	Lamc1_chr1_12201	103
devCRE	Map1b_chr13_9429	226
devCRE	Map1b_chr13_9436	114
devCRE	Map1b_chr13_9445	174
devCRE	Map1b_chr13_9447	261
devCRE	Sox17_chr1_58	140
devCRE	Sox17_chr1_59	195
devCRE	Sox17_chr1_60	103
devCRE	Sox17_chr1_65	74
devCRE	Sox17_chr1_67	136
devCRE	Sox17_chr1_68	46
devCRE	Sox17_chr1_69	165
devCRE	Sox17_chr1_73	96
devCRE	Sox17_chr1_77	109
devCRE	Sox17_chr1_78	124
devCRE	Sox17_chr1_82	341
devCRE	Sox17_chr1_83	150
devCRE	Sox2_chr3_2005	215
devCRE	Sox2_chr3_2007	257
devCRE	Sox2_chr3_2008	129
devCRE	Sox2_chr3_2009	430
devCRE	Sox4_chr13_2052	198
devCRE	Sox4_chr13_2054	198
devCRE	Sox4_chr13_2055	122
devCRE	Sox4_chr13_2057	205
devCRE	Sparc_chr11_7180	155
devCRE	Sparc_chr11_7182	97
devCRE	Sparc_chr11_7195	528
devCRE	Sparc_chr11_7198	146
devCRE	Sparc_chr11_7199	78
devCRE	Sparc_chr11_7203	136
devCRE	Sparc_chr11_7205	200
devCRE	Sparc_chr11_7207	111
devCRE	Sparc_chr11_7210	127
devCRE	Sparc_chr11_7211	154
devCRE	Sparc_chr11_7213	102
devCRE	Sparc_chr11_7230	143
devCRE	Sparc_chr11_7233	81
devCRE	Sparc_chr11_7234	129
devCRE	Sparc_chr11_7235	183
devCRE	Sparc_chr11_7243	135
devCRE	Tgfbi_chr13_5692	113
devCRE	Tgfbi_chr13_5701	97
devCRE	Tgfbi_chr13_5705	138
devCRE	Tgfbi_chr13_5711	88
devCRE	Tgfbi_chr13_5724	182
devCRE	Tgfbi_chr13_5735	150
devCRE	Tgfbi_chr13_5741	174
devCRE	Tubb2b_chr13_2557	152
devCRE	Tubb2b_chr13_2568	222
devCRE	Tubb2b_chr13_2572	153
devCRE	Tubb2b_chr13_2576	186
devCRE	Tubb2b_chr13_2577	142
devCRE	Tubb2b_chr13_2578	165
devCRE	Tubb2b_chr13_2580	134
devCRE	Tubb2b_chr13_2583	151
devCRE	Tubb2b_chr13_2590	134
devCRE	Txndc12_chr4_7951	242
devCRE	Txndc12_chr4_7961	209
devCRE	Txndc12_chr4_7962	106
devCRE	Txndc12_chr4_7969	55
devCRE	Txndc12_chr4_7971	178
devCRE	Txndc12_chr4_7973	131
devCRE	Txndc12_chr4_7975	112
devCRE	Txndc12_chr4_7978	173
devCRE	minP_w_20bp_buffer	5
promoters	eef1aP	305
promoters	minP	193
promoters	noP	139
promoters	pgk1P	278
promoters	ubcP	205
