# Supplementary material for: Multiplex profiling of developmental cis-regulatory elements with quantitative single-cell expression reporters
Source: Nat Methods. 2024 May 9;21(6):983–93. doi: 10.1038/s41592-024-02260-3 (PMC11166576; doi:10.1038/s41592-024-02260-3)
Supplement: Supplementary file 16 — Source data for Supplementary Fig. 3. [file 41592_2024_2260_MOESM16_ESM.xlsx]

## Sheet: source_data_SuppFig3_summary
Figure panel	Data descriptor	Data source	file name
SuppFig3b	UMAP dimensional reduction of mEB day 21 scRNA-seq data (second round), stratified by biological replicates.	Processed scRNA-seq object is available on GEO: https://www.ncbi.nlm.nih.gov/geo/query/acc.cgi?acc=GSE245189	GSE245189_GEx_obj_sc_rep_mEB_series_v2.RDS.gz
SuppFig3c	oBC UMI count distribution per cell.	Processed oBC UMI count table is available on GEO: https://www.ncbi.nlm.nih.gov/geo/query/acc.cgi?acc=GSE245189	GSE245189_oBC_counts_sc_rep_mEB_v2.txt.gz
SuppFig3d	Distribution of MOI (number of unique reporters with >10 oBC UMI/cell) across profiled cells.	Tab SuppFig3d in this document.
SuppFig3e	Distribution of detections in scRNA-seq data of the different CRE elements in the library.	Tab SuppFig3e in this document.
SuppFig3f	Per cell-type quantification of activity by scQer, comparing across biological replicates (CREs with >0 activity)	Tab SuppFig3f in thiis document.
SuppFig3g, i	UMAP dimensional reduction of mEB scRNA-seq data with scQer activity overlaid for selected CREs.	Processed scRNA-seq object is available on GEO: https://www.ncbi.nlm.nih.gov/geo/query/acc.cgi?acc=GSE245189	GSE245189_GEx_obj_sc_rep_mEB_series_v2.RDS.gz
		Processed associated oBC-CRE-mBC UMI count table is available on GEO: https://www.ncbi.nlm.nih.gov/geo/query/acc.cgi?acc=GSE245189	GSE245189_assigned_oBC_CRE_mBC_joined_counts_sc_rep_mEB_series_v2.txt.gz
SuppFig3h	scQer quantification of activity per cell type for the literature selected CREs.	Supplementary data file SuppData9_scQer_mEB_v2.xlsx contains the quantification data.
		Tab SuppFig3h in this document contains the adjusted bootstrap resampling p-values.

## Sheet: SuppFig3d
rep_id	full_cellBC_pdT	MOI
rep1	rep1_AAACCCAAGCATCAAA-1	8
rep1	rep1_AAACCCAAGCGTCTCG-1	6
rep1	rep1_AAACCCAAGTGGCCTC-1	1
rep1	rep1_AAACCCACAATAACCC-1	6
rep1	rep1_AAACCCACACAAGCCC-1	23
rep1	rep1_AAACCCACACTGCATA-1	4
rep1	rep1_AAACCCATCCAAAGGG-1	22
rep1	rep1_AAACCCATCGACATAC-1	2
rep1	rep1_AAACGAAAGTAGTGCG-1	8
rep1	rep1_AAACGAAAGTTCCAGT-1	6
rep1	rep1_AAACGAACAAGGCTTT-1	5
rep1	rep1_AAACGAAGTACAATAG-1	18
rep1	rep1_AAACGAAGTCGGAAAC-1	17
rep1	rep1_AAACGAATCCCGAAAT-1	9
rep1	rep1_AAACGAATCGTGTTCC-1	8
rep1	rep1_AAACGCTAGCACCGTC-1	11
rep1	rep1_AAACGCTAGCGACTGA-1	2
rep1	rep1_AAACGCTAGGCATTTC-1	10
rep1	rep1_AAACGCTAGTTTCGAC-1	1
rep1	rep1_AAACGCTCAAGTGGGT-1	12
rep1	rep1_AAACGCTCACGCTTAA-1	3
rep1	rep1_AAACGCTTCTACGGTA-1	10
rep1	rep1_AAAGAACCAACCAGAG-1	1
rep1	rep1_AAAGAACCACGTCGTG-1	42
rep1	rep1_AAAGAACCAGTTGTTG-1	3
rep1	rep1_AAAGAACCATACAGGG-1	105
rep1	rep1_AAAGAACGTTACGATC-1	12
rep1	rep1_AAAGAACTCAAATGAG-1	1
rep1	rep1_AAAGAACTCACTGTCC-1	2
rep1	rep1_AAAGAACTCCCTCGTA-1	12
rep1	rep1_AAAGAACTCCGGTAGC-1	2
rep1	rep1_AAAGAACTCTCTTAAC-1	2
rep1	rep1_AAAGGATAGACCCTTA-1	26
rep1	rep1_AAAGGATAGTCAATCC-1	14
rep1	rep1_AAAGGATGTAGTCGGA-1	1
rep1	rep1_AAAGGATTCCAGCAAT-1	8
rep1	rep1_AAAGGATTCTCAAAGC-1	16
rep1	rep1_AAAGGGCAGAAGTGTT-1	7
rep1	rep1_AAAGGGCAGATCGGTG-1	17
rep1	rep1_AAAGGGCAGCATGATA-1	10
rep1	rep1_AAAGGGCAGCGATGAC-1	7
rep1	rep1_AAAGGGCCAAACACGG-1	13
rep1	rep1_AAAGGGCGTCACCTTC-1	25
rep1	rep1_AAAGGGCGTCCACGCA-1	4
rep1	rep1_AAAGGGCTCGGTCGGT-1	1
rep1	rep1_AAAGGTAAGAACTGAT-1	3
rep1	rep1_AAAGGTAAGGAGGTTC-1	23
rep1	rep1_AAAGGTAAGTAAGAGG-1	7
rep1	rep1_AAAGGTACACTAGGCC-1	10
rep1	rep1_AAAGGTAGTACTGCGC-1	12
rep1	rep1_AAAGGTAGTCCTATAG-1	31
rep1	rep1_AAAGGTAGTCGCAACC-1	17
rep1	rep1_AAAGGTATCGGAGTAG-1	14
rep1	rep1_AAAGTCCAGCGAATGC-1	14
rep1	rep1_AAAGTCCCAAGCGAGT-1	4
rep1	rep1_AAAGTCCCACTGTGTA-1	1
rep1	rep1_AAAGTCCCAGTAGGAC-1	3
rep1	rep1_AAAGTCCGTGAAAGTT-1	2
rep1	rep1_AAAGTCCTCCGGTTCT-1	16
rep1	rep1_AAAGTCCTCGACCATA-1	6
rep1	rep1_AAAGTCCTCGTGTTCC-1	8
rep1	rep1_AAAGTGAGTATTGCCA-1	10
rep1	rep1_AAAGTGAGTTAATGAG-1	30
rep1	rep1_AAAGTGAGTTCCAGGC-1	4
rep1	rep1_AAAGTGATCAAACCTG-1	2
rep1	rep1_AAATGGAAGAGAGCCT-1	3
rep1	rep1_AAATGGAAGGTCCGAA-1	3
rep1	rep1_AAATGGACAACTCCCT-1	1
rep1	rep1_AAATGGACACATAGCT-1	12
rep1	rep1_AAATGGACACCTCGTT-1	2
rep1	rep1_AAATGGACACGTAACT-1	2
rep1	rep1_AAATGGACACTAACCA-1	17
rep1	rep1_AAATGGATCGAGATAA-1	1
rep1	rep1_AACAAAGCAACCACGC-1	6
rep1	rep1_AACAAAGCAGGCGATA-1	6
rep1	rep1_AACAAAGGTATGAAAC-1	2
rep1	rep1_AACAAAGGTCAACACT-1	13
rep1	rep1_AACAAAGGTCATAGTC-1	3
rep1	rep1_AACAAAGGTTGGGATG-1	14
rep1	rep1_AACAAAGTCATTGCTT-1	20
rep1	rep1_AACAAAGTCGTGGCTG-1	4
rep1	rep1_AACAACCAGACCATGG-1	22
rep1	rep1_AACAACCCAACCCGCA-1	7
rep1	rep1_AACAACCGTACAACGG-1	4
rep1	rep1_AACAACCGTCTCAGGC-1	9
rep1	rep1_AACAACCGTGACCGTC-1	18
rep1	rep1_AACAACCTCAAGTCGT-1	3
rep1	rep1_AACAACCTCACCCATC-1	39
rep1	rep1_AACAAGAAGATTCGAA-1	13
rep1	rep1_AACAAGAAGGTGAGAA-1	11
rep1	rep1_AACAAGAAGGTTCTAC-1	25
rep1	rep1_AACAAGAAGTGCACTT-1	1
rep1	rep1_AACAAGACAGCGTTGC-1	9
rep1	rep1_AACAAGACATCATTGG-1	10
rep1	rep1_AACAAGACATTCGGGC-1	31
rep1	rep1_AACAAGAGTACGAAAT-1	2
rep1	rep1_AACAAGAGTTCTATCT-1	5
rep1	rep1_AACACACAGCCACCGT-1	25
rep1	rep1_AACACACAGCTAGCCC-1	5
rep1	rep1_AACACACAGTTGCATC-1	1
rep1	rep1_AACACACCAGAGTGAC-1	6
rep1	rep1_AACACACGTAGACGGT-1	1
rep1	rep1_AACACACGTTCGGACC-1	12
rep1	rep1_AACACACTCTACGCGG-1	6
rep1	rep1_AACAGGGAGACACACG-1	7
rep1	rep1_AACAGGGAGATTGGGC-1	29
rep1	rep1_AACAGGGAGCTCACTA-1	7
rep1	rep1_AACAGGGAGTATGTAG-1	36
rep1	rep1_AACAGGGCAATCGCGC-1	17
rep1	rep1_AACAGGGCAGAGGTAC-1	1
rep1	rep1_AACAGGGGTGATCGTT-1	5
rep1	rep1_AACAGGGGTTACCGTA-1	10
rep1	rep1_AACAGGGTCGCTGTTC-1	12
rep1	rep1_AACCAACAGGGAGGAC-1	1
rep1	rep1_AACCAACAGTCATCGT-1	4
rep1	rep1_AACCAACCAAATGGTA-1	15
rep1	rep1_AACCAACGTAACCCTA-1	36
rep1	rep1_AACCAACGTATCGAAA-1	23
rep1	rep1_AACCAACGTATGTGTC-1	1
rep1	rep1_AACCAACGTCCGAAGA-1	69
rep1	rep1_AACCAACTCATCACAG-1	1
rep1	rep1_AACCAACTCCGGACGT-1	14
rep1	rep1_AACCAACTCGGTCATA-1	4
rep1	rep1_AACCAACTCGTCGACG-1	18
rep1	rep1_AACCACAAGACTAAGT-1	5
rep1	rep1_AACCACAAGTGCGACA-1	3
rep1	rep1_AACCACAGTATAGGAT-1	8
rep1	rep1_AACCACAGTCTACGTA-1	18
rep1	rep1_AACCACATCTACAGGT-1	18
rep1	rep1_AACCATGAGGTTGGAC-1	4
rep1	rep1_AACCATGAGTATAGGT-1	14
rep1	rep1_AACCATGAGTGGACGT-1	21
rep1	rep1_AACCATGCAACACGAG-1	4
rep1	rep1_AACCATGGTGACGCCT-1	3
rep1	rep1_AACCATGGTGCCAAGA-1	12
rep1	rep1_AACCATGTCTGGACCG-1	2
rep1	rep1_AACCCAAAGGTTGCCC-1	13
rep1	rep1_AACCCAAAGTGTTCCA-1	5
rep1	rep1_AACCCAAGTGGCTACC-1	35
rep1	rep1_AACCCAATCGAACTCA-1	9
rep1	rep1_AACCCAATCGCGAAGA-1	10
rep1	rep1_AACCCAATCTGACAGT-1	23
rep1	rep1_AACCTGAAGTCCCTAA-1	6
rep1	rep1_AACCTGACACCTAAAC-1	3
rep1	rep1_AACCTGACAGGCGATA-1	30
rep1	rep1_AACCTGAGTAGACTGG-1	35
rep1	rep1_AACCTGAGTCTAGGCC-1	1
rep1	rep1_AACCTGATCGCGCTGA-1	14
rep1	rep1_AACCTTTAGCTAAACA-1	11
rep1	rep1_AACCTTTAGCTCGAAG-1	16
rep1	rep1_AACCTTTCAGATCCAT-1	2
rep1	rep1_AACCTTTTCGAGTTGT-1	1
rep1	rep1_AACGAAAAGGCATCGA-1	1
rep1	rep1_AACGAAACAATGACCT-1	1
rep1	rep1_AACGAAACATCCTATT-1	4
rep1	rep1_AACGAAACATGACGGA-1	6
rep1	rep1_AACGAAATCCTACAAG-1	7
rep1	rep1_AACGAAATCTCCAATT-1	2
rep1	rep1_AACGGGAAGATTGCGG-1	2
rep1	rep1_AACGGGACAGGAACCA-1	3
rep1	rep1_AACGGGACATGGAGAC-1	1
rep1	rep1_AACGGGACATTGGATC-1	7
rep1	rep1_AACGGGAGTATCGATC-1	14
rep1	rep1_AACGTCAAGGTGATAT-1	13
rep1	rep1_AACGTCAAGTAATACG-1	14
rep1	rep1_AACGTCAAGTCAGAGC-1	2
rep1	rep1_AACGTCAGTAGCCCTG-1	5
rep1	rep1_AACGTCATCAATCTCT-1	8
rep1	rep1_AACGTCATCTCCACTG-1	8
rep1	rep1_AACGTCATCTCTGGTC-1	7
rep1	rep1_AACTTCTCAACTCGTA-1	23
rep1	rep1_AACTTCTCACAGCGCT-1	3
rep1	rep1_AACTTCTCACGACGAA-1	2
rep1	rep1_AACTTCTGTGAGAACC-1	33
rep1	rep1_AAGAACAAGAGCAGAA-1	50
rep1	rep1_AAGAACAAGCTCTTCC-1	3
rep1	rep1_AAGAACAAGGCCTGAA-1	9
rep1	rep1_AAGAACAAGTGTTGAA-1	7
rep1	rep1_AAGAACACACAAGTTC-1	2
rep1	rep1_AAGAACACACGTAACT-1	2
rep1	rep1_AAGAACACAGCTTTGA-1	1
rep1	rep1_AAGAACACAGTCGGAA-1	7
rep1	rep1_AAGAACAGTACGATTC-1	17
rep1	rep1_AAGACAAAGCTCCGAC-1	20
rep1	rep1_AAGACAAAGGGAGTGG-1	23
rep1	rep1_AAGACAAAGTAAGCAT-1	1
rep1	rep1_AAGACAAAGTCCGCCA-1	2
rep1	rep1_AAGACAACAGAGGACT-1	7
rep1	rep1_AAGACAACATGTTTGG-1	2
rep1	rep1_AAGACAAGTATATGGA-1	4
rep1	rep1_AAGACAAGTGCTTATG-1	11
rep1	rep1_AAGACAAGTGGTCAAG-1	12
rep1	rep1_AAGACAATCATTTGCT-1	5
rep1	rep1_AAGACAATCGGCATAT-1	16
rep1	rep1_AAGACAATCGGTGTAT-1	10
rep1	rep1_AAGACAATCTCCGCAT-1	3
rep1	rep1_AAGACTCAGGCATGGT-1	8
rep1	rep1_AAGACTCAGGTTGTTC-1	11
rep1	rep1_AAGACTCCAAGGCCTC-1	3
rep1	rep1_AAGACTCCACCCTCTA-1	6
rep1	rep1_AAGACTCTCGCGAAGA-1	2
rep1	rep1_AAGACTCTCGTTGTGA-1	22
rep1	rep1_AAGATAGCAAGCGAAC-1	46
rep1	rep1_AAGATAGTCAGTGTGT-1	8
rep1	rep1_AAGATAGTCTGAGGCC-1	2
rep1	rep1_AAGCATCAGAAGTGTT-1	15
rep1	rep1_AAGCATCAGATAACAC-1	6
rep1	rep1_AAGCATCAGCACCAGA-1	2
rep1	rep1_AAGCATCAGGGACCAT-1	9
rep1	rep1_AAGCATCGTAAGGCCA-1	19
rep1	rep1_AAGCATCTCCAATCTT-1	8
rep1	rep1_AAGCATCTCCACCCTA-1	12
rep1	rep1_AAGCCATGTTCCGCGA-1	1
rep1	rep1_AAGCCATTCTAGCCAA-1	8
rep1	rep1_AAGCGAGAGAGCTGCA-1	16
rep1	rep1_AAGCGAGAGCCTGGAA-1	4
rep1	rep1_AAGCGAGAGTAGACCG-1	1
rep1	rep1_AAGCGAGCATCAGCTA-1	11
rep1	rep1_AAGCGAGCATTGTAGC-1	12
rep1	rep1_AAGCGAGGTCGTACTA-1	10
rep1	rep1_AAGCGAGTCGGTTAGT-1	18
rep1	rep1_AAGCGTTAGAGCATTA-1	8
rep1	rep1_AAGCGTTAGGTCATTC-1	3
rep1	rep1_AAGCGTTAGTTCAACC-1	5
rep1	rep1_AAGCGTTAGTTTGGCT-1	1
rep1	rep1_AAGCGTTCATGATCTG-1	2
rep1	rep1_AAGCGTTGTAGTAAGT-1	13
rep1	rep1_AAGCGTTGTCAATGGG-1	10
rep1	rep1_AAGCGTTGTTTGCCGG-1	6
rep1	rep1_AAGCGTTTCAATCAGC-1	1
rep1	rep1_AAGCGTTTCATATGGC-1	1
rep1	rep1_AAGGAATAGTGCAGCA-1	1
rep1	rep1_AAGGAATCAACGACAG-1	2
rep1	rep1_AAGGAATCATATGCGT-1	4
rep1	rep1_AAGGAATGTAGTCTGT-1	17
rep1	rep1_AAGGAATGTATGAAGT-1	9
rep1	rep1_AAGGAATTCCACCTGT-1	2
rep1	rep1_AAGGAATTCGAGCACC-1	19
rep1	rep1_AAGGAATTCGCACTCT-1	8
rep1	rep1_AAGGTAACAATCAGCT-1	72
rep1	rep1_AAGGTAACAGTAGAAT-1	9
rep1	rep1_AAGGTAACATGATAGA-1	2
rep1	rep1_AAGGTAAGTACGACTT-1	10
rep1	rep1_AAGGTAATCCCGAGGT-1	9
rep1	rep1_AAGTACCAGGTATAGT-1	5
rep1	rep1_AAGTACCCACACCAGC-1	9
rep1	rep1_AAGTACCCACAGAGAC-1	12
rep1	rep1_AAGTACCCACGGTCTG-1	10
rep1	rep1_AAGTACCCAGCTCGGT-1	14
rep1	rep1_AAGTACCCATTCGGGC-1	24
rep1	rep1_AAGTACCGTAGCACGA-1	1
rep1	rep1_AAGTACCGTTACCTTT-1	8
rep1	rep1_AAGTCGTAGGATTACA-1	1
rep1	rep1_AAGTCGTAGGGTATAT-1	2
rep1	rep1_AAGTCGTCAATCGAAA-1	4
rep1	rep1_AAGTCGTCACCTGTCT-1	8
rep1	rep1_AAGTCGTGTGCTTATG-1	6
rep1	rep1_AAGTCGTTCAACCGAT-1	11
rep1	rep1_AAGTCGTTCAATGTCG-1	10
rep1	rep1_AAGTCGTTCAGAATAG-1	11
rep1	rep1_AAGTGAAAGGCGCTCT-1	3
rep1	rep1_AAGTGAAGTCAAAGAT-1	3
rep1	rep1_AAGTGAATCACCATAG-1	12
rep1	rep1_AAGTGAATCCATACTT-1	14
rep1	rep1_AAGTGAATCGATCCCT-1	3
rep1	rep1_AAGTTCGAGAACTGAT-1	25
rep1	rep1_AAGTTCGAGCGCTGAA-1	7
rep1	rep1_AAGTTCGAGTGGCCTC-1	4
rep1	rep1_AAGTTCGCACTTCAAG-1	6
rep1	rep1_AAGTTCGCAGAACCGA-1	5
rep1	rep1_AAGTTCGTCCAGCCTT-1	4
rep1	rep1_AATAGAGAGCTGTCCG-1	34
rep1	rep1_AATAGAGGTATTGGCT-1	26
rep1	rep1_AATAGAGGTGACTCGC-1	2
rep1	rep1_AATCACGCAGAGGCTA-1	3
rep1	rep1_AATCACGGTAAGCTCT-1	1
rep1	rep1_AATCACGTCACACCCT-1	5
rep1	rep1_AATCACGTCCCTCAAC-1	5
rep1	rep1_AATCACGTCCTCACTG-1	22
rep1	rep1_AATCACGTCGCTTAAG-1	15
rep1	rep1_AATCACGTCTACCCAC-1	18
rep1	rep1_AATCGACGTTACCCTC-1	4
rep1	rep1_AATCGACGTTCCACGG-1	15
rep1	rep1_AATCGTGAGCAATTAG-1	20
rep1	rep1_AATCGTGAGCGAGTAC-1	5
rep1	rep1_AATCGTGAGCTCTTCC-1	16
rep1	rep1_AATCGTGCACGTGTGC-1	2
rep1	rep1_AATCGTGCACTGCTTC-1	22
rep1	rep1_AATCGTGCAGAGATGC-1	2
rep1	rep1_AATCGTGCATAAGCAA-1	15
rep1	rep1_AATCGTGCATGAAGGC-1	1
rep1	rep1_AATCGTGGTCTGTGCG-1	16
rep1	rep1_AATCGTGTCTAAACGC-1	7
rep1	rep1_AATGAAGAGCGCTTCG-1	7
rep1	rep1_AATGAAGCAATTCTCT-1	7
rep1	rep1_AATGAAGCATGCCGAC-1	1
rep1	rep1_AATGAAGTCATGCCGG-1	2
rep1	rep1_AATGAAGTCGATTTCT-1	16
rep1	rep1_AATGAAGTCGCACGGT-1	34
rep1	rep1_AATGACCAGAGGTATT-1	22
rep1	rep1_AATGACCAGTGAATAC-1	9
rep1	rep1_AATGACCCACGGAAGT-1	13
rep1	rep1_AATGACCCAGCGCTTG-1	9
rep1	rep1_AATGACCCAGGCATGA-1	10
rep1	rep1_AATGACCGTACGGCAA-1	41
rep1	rep1_AATGACCTCATCGGGC-1	27
rep1	rep1_AATGACCTCGACCACG-1	3
rep1	rep1_AATGACCTCGTAACCA-1	14
rep1	rep1_AATGCCAAGAAGTCTA-1	9
rep1	rep1_AATGCCAAGCTGCCTG-1	9
rep1	rep1_AATGCCAAGGCATTTC-1	4
rep1	rep1_AATGCCAAGGGATCAC-1	9
rep1	rep1_AATGCCACAAATTGGA-1	1
rep1	rep1_AATGCCAGTACTCGTA-1	2
rep1	rep1_AATGCCAGTATTGACC-1	7
rep1	rep1_AATGCCAGTGAATGAT-1	5
rep1	rep1_AATGCCATCTTGGCTC-1	7
rep1	rep1_AATGGAAAGAGTCTTC-1	8
rep1	rep1_AATGGAAAGATTGGGC-1	11
rep1	rep1_AATGGAAAGCGACAGT-1	6
rep1	rep1_AATGGAACACGCGCTA-1	28
rep1	rep1_AATGGAACAGAACATA-1	10
rep1	rep1_AATGGAACATGAATAG-1	22
rep1	rep1_AATGGAAGTGCCGTTG-1	3
rep1	rep1_AATGGAATCACGACTA-1	21
rep1	rep1_AATGGAATCAGGTAAA-1	15
rep1	rep1_AATGGAATCATTTGTC-1	4
rep1	rep1_AATGGAATCCGATCTC-1	8
rep1	rep1_AATGGAATCGCATTAG-1	35
rep1	rep1_AATGGAATCTGAATCG-1	22
rep1	rep1_AATGGCTAGACGCAGT-1	4
rep1	rep1_AATGGCTAGTCGAAGC-1	10
rep1	rep1_AATGGCTCAAGCGGAT-1	1
rep1	rep1_AATGGCTTCCAATCCC-1	16
rep1	rep1_AATGGCTTCTGAACGT-1	3
rep1	rep1_AATTCCTAGCCATTCA-1	19
rep1	rep1_AATTCCTAGGATGCGT-1	9
rep1	rep1_AATTCCTCATAACTCG-1	10
rep1	rep1_AATTCCTTCAAAGGTA-1	14
rep1	rep1_AATTTCCCATGGAACG-1	1
rep1	rep1_ACAAAGAAGTTGCTCA-1	2
rep1	rep1_ACAAAGAGTAATCAAG-1	18
rep1	rep1_ACAAAGAGTTCAGCTA-1	14
rep1	rep1_ACAAAGATCAGAGTGG-1	6
rep1	rep1_ACAAAGATCATTTACC-1	2
rep1	rep1_ACAACCACAAATACAG-1	9
rep1	rep1_ACAACCAGTCACCCTT-1	6
rep1	rep1_ACAACCAGTTGGCCTG-1	4
rep1	rep1_ACAACCATCAAAGGTA-1	14
rep1	rep1_ACAAGCTAGCCTGGAA-1	1
rep1	rep1_ACAAGCTCAGAAGCGT-1	6
rep1	rep1_ACAAGCTGTTCCGTTC-1	9
rep1	rep1_ACAAGCTTCCAGCTCT-1	1
rep1	rep1_ACACAGTAGATGCTTC-1	20
rep1	rep1_ACACAGTGTAGCGTTT-1	13
rep1	rep1_ACACAGTGTGGCTTGC-1	10
rep1	rep1_ACACAGTGTTTAGTCG-1	10
rep1	rep1_ACACAGTTCAACCGAT-1	12
rep1	rep1_ACACAGTTCAGCACCG-1	5
rep1	rep1_ACACCAAAGAAACTAC-1	9
rep1	rep1_ACACCAAAGTAATACG-1	3
rep1	rep1_ACACCAACAATGCAAA-1	3
rep1	rep1_ACACCAACACGTAGTT-1	7
rep1	rep1_ACACCAAGTTGCCGAC-1	12
rep1	rep1_ACACGCGAGATGGCGT-1	33
rep1	rep1_ACACGCGAGTACCATC-1	35
rep1	rep1_ACACGCGAGTCTGGTT-1	32
rep1	rep1_ACACGCGCATCACGGC-1	7
rep1	rep1_ACACGCGGTATGCGTT-1	3
rep1	rep1_ACACGCGGTTAGAGAT-1	5
rep1	rep1_ACACGCGTCCTACCAC-1	26
rep1	rep1_ACACGCGTCGGTTCAA-1	8
rep1	rep1_ACACTGAAGCGTCAAG-1	6
rep1	rep1_ACACTGAAGTGCACAG-1	28
rep1	rep1_ACACTGACAAGTGGAC-1	11
rep1	rep1_ACACTGACAATTGCAC-1	11
rep1	rep1_ACACTGACAGCGACCT-1	8
rep1	rep1_ACACTGACATACAGCT-1	13
rep1	rep1_ACACTGACATGAAAGT-1	13
rep1	rep1_ACACTGACATGATCTG-1	29
rep1	rep1_ACAGAAACAAGGTACG-1	2
rep1	rep1_ACAGAAACAATCTAGC-1	2
rep1	rep1_ACAGAAACATGTCTAG-1	3
rep1	rep1_ACAGAAATCGGTGCAC-1	3
rep1	rep1_ACAGCCGAGTATGTAG-1	4
rep1	rep1_ACAGCCGAGTTCCTGA-1	5
rep1	rep1_ACAGCCGCAAGCAATA-1	12
rep1	rep1_ACAGCCGTCCTCTGCA-1	11
rep1	rep1_ACAGGGAAGGTTGTTC-1	17
rep1	rep1_ACAGGGACAAATGGAT-1	6
rep1	rep1_ACAGGGAGTACGAGCA-1	5
rep1	rep1_ACAGGGAGTAGCTGAG-1	28
rep1	rep1_ACAGGGATCGGCATAT-1	4
rep1	rep1_ACATCCCAGAGGTTAT-1	7
rep1	rep1_ACATCCCAGTGAGGTC-1	1
rep1	rep1_ACATCCCCAAGCACAG-1	26
rep1	rep1_ACATCCCCAGCTGAGA-1	16
rep1	rep1_ACATCCCGTTCCTACC-1	5
rep1	rep1_ACATCCCTCCCACAGG-1	1
rep1	rep1_ACATCGAAGCATTGTC-1	9
rep1	rep1_ACATCGACATCGCCTT-1	5
rep1	rep1_ACATCGATCACCCTTG-1	1
rep1	rep1_ACATGCAAGATCCAAA-1	2
rep1	rep1_ACATGCAAGTCATCCA-1	6
rep1	rep1_ACATGCAAGTTGGGAC-1	5
rep1	rep1_ACATGCACAACGGGTA-1	20
rep1	rep1_ACATGCAGTCCGTTTC-1	17
rep1	rep1_ACATGCAGTCGGCACT-1	9
rep1	rep1_ACATGCATCTAGACCA-1	17
rep1	rep1_ACATGCATCTGGCCTT-1	1
rep1	rep1_ACATTTCAGAAACCAT-1	7
rep1	rep1_ACATTTCAGAGCTTTC-1	4
rep1	rep1_ACATTTCAGCAGCCCT-1	7
rep1	rep1_ACATTTCAGGCACTCC-1	14
rep1	rep1_ACATTTCGTGACAGGT-1	30
rep1	rep1_ACATTTCGTGCTCGTG-1	20
rep1	rep1_ACATTTCTCGACATTG-1	9
rep1	rep1_ACCAAACCACAGTATC-1	5
rep1	rep1_ACCAAACCAGCAGTCC-1	2
rep1	rep1_ACCAAACCATATACCG-1	25
rep1	rep1_ACCAAACGTCCCTAAA-1	2
rep1	rep1_ACCAAACGTTGCGAAG-1	45
rep1	rep1_ACCAAACTCACTGTCC-1	10
rep1	rep1_ACCAAACTCTTGATTC-1	16
rep1	rep1_ACCAACAAGGATATAC-1	2
rep1	rep1_ACCAACAAGGTCGTCC-1	13
rep1	rep1_ACCAACAAGGTGCATG-1	25
rep1	rep1_ACCAACACACAAAGTA-1	4
rep1	rep1_ACCAACACACGACCTG-1	6
rep1	rep1_ACCAACACACTACGGC-1	1
rep1	rep1_ACCAACACATGACTTG-1	8
rep1	rep1_ACCAACAGTCCGGTGT-1	1
rep1	rep1_ACCAACAGTCGCACAC-1	20
rep1	rep1_ACCAACATCCTTCTGG-1	4
rep1	rep1_ACCAACATCGCTACGG-1	21
rep1	rep1_ACCAACATCTAAGCCA-1	17
rep1	rep1_ACCACAAAGGGAGTTC-1	1
rep1	rep1_ACCACAACACAGTATC-1	5
rep1	rep1_ACCACAACATAAGCGG-1	20
rep1	rep1_ACCACAACATGACGAG-1	18
rep1	rep1_ACCACAAGTACCGTCG-1	6
rep1	rep1_ACCACAAGTGGCTTAT-1	2
rep1	rep1_ACCACAATCACCATAG-1	9
rep1	rep1_ACCACAATCTGTAACG-1	4
rep1	rep1_ACCATTTGTCGTTATG-1	3
rep1	rep1_ACCATTTGTTTCTTAC-1	13
rep1	rep1_ACCATTTTCACGGTCG-1	15
rep1	rep1_ACCCAAAAGCGGACAT-1	8
rep1	rep1_ACCCAAAAGGAGGTTC-1	18
rep1	rep1_ACCCAAAAGTCTGTAC-1	11
rep1	rep1_ACCCAAACAACTCCAA-1	8
rep1	rep1_ACCCAAACAGGGATAC-1	1
rep1	rep1_ACCCAAATCAAGAGGC-1	14
rep1	rep1_ACCCAAATCACAATGC-1	4
rep1	rep1_ACCCAAATCTAGACAC-1	3
rep1	rep1_ACCCTCAAGAAGCGAA-1	4
rep1	rep1_ACCCTCAAGCACGGAT-1	7
rep1	rep1_ACCCTTGAGACCAGAC-1	6
rep1	rep1_ACCCTTGAGCAACAGC-1	10
rep1	rep1_ACCCTTGAGGCATCAG-1	2
rep1	rep1_ACCCTTGAGTGATCGG-1	13
rep1	rep1_ACCCTTGCAACGTAAA-1	9
rep1	rep1_ACCCTTGGTCCTGTCT-1	6
rep1	rep1_ACCCTTGGTTCGTGCG-1	2
rep1	rep1_ACCCTTGGTTTACGTG-1	16
rep1	rep1_ACCCTTGTCCTACGGG-1	10
rep1	rep1_ACCCTTGTCTGTAACG-1	21
rep1	rep1_ACCCTTGTCTTCGGTC-1	21
rep1	rep1_ACCGTTCCATGTGGCC-1	11
rep1	rep1_ACCGTTCCATTGAGGG-1	9
rep1	rep1_ACCGTTCGTCGTGGAA-1	2
rep1	rep1_ACCGTTCGTGGACAGT-1	25
rep1	rep1_ACCGTTCTCACGATCA-1	58
rep1	rep1_ACCGTTCTCGAGCTGC-1	57
rep1	rep1_ACCTACCAGCTGACCC-1	1
rep1	rep1_ACCTACCAGGATTACA-1	5
rep1	rep1_ACCTACCAGGGACACT-1	7
rep1	rep1_ACCTACCAGGTAGTAT-1	2
rep1	rep1_ACCTACCGTTGCTCCT-1	35
rep1	rep1_ACCTGAAGTAGACGGT-1	8
rep1	rep1_ACCTGAATCATCACAG-1	5
rep1	rep1_ACCTGAATCTCGTGGG-1	3
rep1	rep1_ACCTGTCAGAGCAACC-1	1
rep1	rep1_ACCTGTCAGAGCAGAA-1	13
rep1	rep1_ACCTGTCAGATTGCGG-1	10
rep1	rep1_ACCTGTCAGCAGGCTA-1	3
rep1	rep1_ACCTGTCAGCGATTCT-1	7
rep1	rep1_ACCTGTCAGCGCATCC-1	3
rep1	rep1_ACCTGTCAGTAACGAT-1	19
rep1	rep1_ACCTGTCAGTCAATCC-1	3
rep1	rep1_ACCTGTCCAGAACCGA-1	2
rep1	rep1_ACCTGTCGTAGAAACT-1	3
rep1	rep1_ACCTGTCGTAGCTTAC-1	4
rep1	rep1_ACCTGTCGTTAGTTCG-1	8
rep1	rep1_ACCTGTCTCTATTCGT-1	3
rep1	rep1_ACCTGTCTCTTCGGTC-1	13
rep1	rep1_ACGATCAAGAAAGTCT-1	11
rep1	rep1_ACGATCAAGCATGAAT-1	4
rep1	rep1_ACGATCAAGTCGTTAC-1	2
rep1	rep1_ACGATCACACCCTTAC-1	1
rep1	rep1_ACGATCAGTCGAACAG-1	20
rep1	rep1_ACGATCAGTTCTAACG-1	48
rep1	rep1_ACGATCAGTTGCTGAT-1	20
rep1	rep1_ACGATCATCACAACCA-1	5
rep1	rep1_ACGATCATCCATCTCG-1	2
rep1	rep1_ACGATCATCGGTATGT-1	33
rep1	rep1_ACGATGTCAAGTTCCA-1	7
rep1	rep1_ACGATGTCAATGTCAC-1	4
rep1	rep1_ACGATGTCAGCCTTCT-1	14
rep1	rep1_ACGATGTCAGTCAACT-1	2
rep1	rep1_ACGATGTGTCGTATTG-1	12
rep1	rep1_ACGATGTTCCTGCCAT-1	4
rep1	rep1_ACGCACGAGACAACTA-1	6
rep1	rep1_ACGCACGAGACAAGCC-1	39
rep1	rep1_ACGCACGAGCCTCCAG-1	40
rep1	rep1_ACGCACGGTACCTATG-1	12
rep1	rep1_ACGCACGTCAACACGT-1	3
rep1	rep1_ACGCACGTCTCGTGGG-1	1
rep1	rep1_ACGGAAGCAGGTCAGA-1	4
rep1	rep1_ACGGAAGCAGTCTTCC-1	16
rep1	rep1_ACGGAAGGTCACTCGG-1	66
rep1	rep1_ACGGAAGGTCGACTGC-1	10
rep1	rep1_ACGGGTCAGACATAAC-1	10
rep1	rep1_ACGGGTCCAAACCACT-1	11
rep1	rep1_ACGGGTCCAACTGCTA-1	2
rep1	rep1_ACGGGTCCAAGAGAGA-1	7
rep1	rep1_ACGGGTCCAGACTGCC-1	21
rep1	rep1_ACGGGTCGTGGACTGA-1	5
rep1	rep1_ACGGGTCTCCATACAG-1	31
rep1	rep1_ACGGGTCTCCTAGCCT-1	4
rep1	rep1_ACGGGTCTCGGAGTAG-1	4
rep1	rep1_ACGGTCGAGAGACAAG-1	2
rep1	rep1_ACGGTCGAGGTTGCCC-1	3
rep1	rep1_ACGGTCGGTCCTACAA-1	45
rep1	rep1_ACGGTCGTCGTCTAAG-1	15
rep1	rep1_ACGGTTAAGCATGATA-1	1
rep1	rep1_ACGGTTAAGTATCTGC-1	3
rep1	rep1_ACGGTTAAGTGGGAAA-1	27
rep1	rep1_ACGGTTACAAGAGGCT-1	16
rep1	rep1_ACGGTTACACAAGTGG-1	12
rep1	rep1_ACGGTTACAGTCTGGC-1	9
rep1	rep1_ACGGTTACATGGACAG-1	12
rep1	rep1_ACGGTTAGTACGATTC-1	3
rep1	rep1_ACGGTTAGTAGTCTGT-1	1
rep1	rep1_ACGGTTAGTGAAGCGT-1	27
rep1	rep1_ACGGTTATCCCGGTAG-1	3
rep1	rep1_ACGGTTATCGTAATGC-1	15
rep1	rep1_ACGTAACAGAGAGGTA-1	4
rep1	rep1_ACGTAACAGGACTAAT-1	16
rep1	rep1_ACGTAACCAATGGCAG-1	3
rep1	rep1_ACGTAACCACCGTCTT-1	52
rep1	rep1_ACGTACAAGAGTGACC-1	27
rep1	rep1_ACGTACACACCTATCC-1	2
rep1	rep1_ACGTACAGTCTAGGCC-1	4
rep1	rep1_ACGTACAGTGGACCTC-1	12
rep1	rep1_ACGTACAGTTCCAAAC-1	5
rep1	rep1_ACGTACATCTCTCTAA-1	14
rep1	rep1_ACGTACATCTTCGCTG-1	14
rep1	rep1_ACGTAGTAGGACTAAT-1	11
rep1	rep1_ACGTAGTCATCGCCTT-1	2
rep1	rep1_ACGTAGTGTACGACTT-1	9
rep1	rep1_ACGTAGTTCCACTAGA-1	14
rep1	rep1_ACGTAGTTCTCTTCAA-1	3
rep1	rep1_ACGTCCTAGAAAGCGA-1	3
rep1	rep1_ACGTCCTAGATAACAC-1	5
rep1	rep1_ACGTCCTAGTGCCTCG-1	10
rep1	rep1_ACGTCCTCACAACGAG-1	1
rep1	rep1_ACGTCCTCACAGACGA-1	1
rep1	rep1_ACGTCCTCAGTGAGCA-1	4
rep1	rep1_ACGTCCTGTTCACCGG-1	3
rep1	rep1_ACGTCCTTCCATTCAT-1	19
rep1	rep1_ACGTTCCAGAGAGCAA-1	16
rep1	rep1_ACGTTCCAGAGATTCA-1	8
rep1	rep1_ACGTTCCCAAACTGCT-1	20
rep1	rep1_ACGTTCCGTGAACTAA-1	14
rep1	rep1_ACGTTCCGTGCCTTCT-1	3
rep1	rep1_ACGTTCCTCCACGTGG-1	1
rep1	rep1_ACGTTCCTCCATCTAT-1	5
rep1	rep1_ACTACGAAGCCGGAAT-1	17
rep1	rep1_ACTACGACAACGGCTC-1	3
rep1	rep1_ACTACGACACGCGCAT-1	1
rep1	rep1_ACTACGACACGTGTGC-1	9
rep1	rep1_ACTACGACAGCGTTTA-1	10
rep1	rep1_ACTACGAGTCCCAAAT-1	17
rep1	rep1_ACTACGAGTTCGTGCG-1	6
rep1	rep1_ACTATCTAGTATGCAA-1	10
rep1	rep1_ACTATCTAGTGTAGTA-1	8
rep1	rep1_ACTATCTGTAGTACGG-1	4
rep1	rep1_ACTATGGAGCCTCTTC-1	34
rep1	rep1_ACTATGGAGGCAGGTT-1	15
rep1	rep1_ACTATGGCACTCCGGA-1	8
rep1	rep1_ACTATGGCATTCTTCA-1	5
rep1	rep1_ACTATGGGTAAGATTG-1	1
rep1	rep1_ACTATTCAGTCGCCAC-1	2
rep1	rep1_ACTATTCCAACTACGT-1	8
rep1	rep1_ACTATTCCAGACTGCC-1	2
rep1	rep1_ACTATTCCAGTGCCTG-1	2
rep1	rep1_ACTATTCGTAGGTACG-1	22
rep1	rep1_ACTATTCGTGTAAACA-1	1
rep1	rep1_ACTATTCTCAGCGGAA-1	8
rep1	rep1_ACTATTCTCCGCACTT-1	17
rep1	rep1_ACTCCCAAGCTGAGTG-1	5
rep1	rep1_ACTCCCAGTGTACAGG-1	25
rep1	rep1_ACTCCCATCATCTATC-1	7
rep1	rep1_ACTCCCATCATTTCGT-1	3
rep1	rep1_ACTCCCATCGTTCTCG-1	1
rep1	rep1_ACTCTCGCAAAGTATG-1	10
rep1	rep1_ACTCTCGCATGAGTAA-1	6
rep1	rep1_ACTCTCGTCACGAGGA-1	7
rep1	rep1_ACTCTCGTCATAGCAC-1	10
rep1	rep1_ACTGATGCAAATCAAG-1	8
rep1	rep1_ACTGATGGTCAGGAGT-1	4
rep1	rep1_ACTGATGTCTACTGAG-1	1
rep1	rep1_ACTGATGTCTGTCGTC-1	1
rep1	rep1_ACTGCAAAGACCATTC-1	22
rep1	rep1_ACTGCAAAGATTGACA-1	3
rep1	rep1_ACTGCAAAGCAAACAT-1	2
rep1	rep1_ACTGCAACAAGACCTT-1	11
rep1	rep1_ACTGCAACATTGGGAG-1	1
rep1	rep1_ACTGCAAGTAGGCAAC-1	1
rep1	rep1_ACTGCAATCGGATACT-1	12
rep1	rep1_ACTGTCCAGATAGCAT-1	6
rep1	rep1_ACTGTCCAGCCTCATA-1	2
rep1	rep1_ACTGTCCCAGGCACAA-1	7
rep1	rep1_ACTGTCCCAGTAGATA-1	10
rep1	rep1_ACTGTCCGTGCGGATA-1	9
rep1	rep1_ACTGTCCTCATCGGGC-1	2
rep1	rep1_ACTGTGAAGAAGCGGG-1	15
rep1	rep1_ACTGTGAAGAATCGAT-1	10
rep1	rep1_ACTGTGAAGACATACA-1	48
rep1	rep1_ACTGTGAAGACGCCAA-1	3
rep1	rep1_ACTGTGAAGCACCTGC-1	24
rep1	rep1_ACTGTGACAGGAAGTC-1	88
rep1	rep1_ACTGTGACATTGCAAC-1	5
rep1	rep1_ACTGTGAGTCATAAAG-1	4
rep1	rep1_ACTGTGAGTCCAGGTC-1	44
rep1	rep1_ACTGTGAGTCTGTGCG-1	1
rep1	rep1_ACTGTGATCATTGCCC-1	38
rep1	rep1_ACTGTGATCGCCTAGG-1	21
rep1	rep1_ACTGTGATCTACCACC-1	18
rep1	rep1_ACTGTGATCTGCCCTA-1	6
rep1	rep1_ACTTAGGAGGGCATGT-1	15
rep1	rep1_ACTTAGGCAACAGTGG-1	3
rep1	rep1_ACTTAGGCAAGCGATG-1	3
rep1	rep1_ACTTAGGCAAGGTCGA-1	4
rep1	rep1_ACTTAGGCATCTTCGC-1	15
rep1	rep1_ACTTAGGGTATCGAGG-1	5
rep1	rep1_ACTTAGGGTTGAGGAC-1	42
rep1	rep1_ACTTAGGTCTCCGAAA-1	38
rep1	rep1_ACTTAGGTCTCTGACC-1	13
rep1	rep1_ACTTATCAGGATTCAA-1	17
rep1	rep1_ACTTATCAGGGCAAGG-1	9
rep1	rep1_ACTTATCCACCGAATT-1	2
rep1	rep1_ACTTATCCAGGACGAT-1	5
rep1	rep1_ACTTATCCATCCTGTC-1	16
rep1	rep1_ACTTATCTCATCACTT-1	9
rep1	rep1_ACTTATCTCATCCCGT-1	1
rep1	rep1_ACTTATCTCGGTCATA-1	7
rep1	rep1_ACTTATCTCGTAACAC-1	7
rep1	rep1_ACTTCCGAGGCCTAGA-1	10
rep1	rep1_ACTTCCGCAGACCCGT-1	10
rep1	rep1_ACTTCCGCAGGAATAT-1	4
rep1	rep1_ACTTCCGCAGGCTATT-1	8
rep1	rep1_ACTTCCGGTACTAACC-1	14
rep1	rep1_ACTTCCGGTCCCGCAA-1	3
rep1	rep1_ACTTCCGTCCACACCT-1	2
rep1	rep1_ACTTCCGTCTTACCGC-1	27
rep1	rep1_ACTTCGCAGTCTAACC-1	47
rep1	rep1_ACTTCGCCAACACAGG-1	1
rep1	rep1_ACTTCGCCAATGGGTG-1	12
rep1	rep1_ACTTCGCCACTGCACG-1	15
rep1	rep1_ACTTCGCCAGTAGAGC-1	10
rep1	rep1_ACTTCGCGTATAGCTC-1	6
rep1	rep1_ACTTCGCGTTCTGAGT-1	6
rep1	rep1_ACTTCGCGTTGCCATA-1	8
rep1	rep1_ACTTCGCGTTGGTAGG-1	7
rep1	rep1_ACTTCGCTCCACAGGC-1	2
rep1	rep1_ACTTCGCTCCATTGGA-1	18
rep1	rep1_ACTTCGCTCGTTGTAG-1	6
rep1	rep1_ACTTTCAAGGGAACAA-1	34
rep1	rep1_ACTTTCAAGGTTGTTC-1	2
rep1	rep1_ACTTTCACAGACCCGT-1	23
rep1	rep1_ACTTTCAGTACATACC-1	1
rep1	rep1_ACTTTCAGTGATGGCA-1	1
rep1	rep1_ACTTTCATCGAGCACC-1	29
rep1	rep1_ACTTTGTCAAAGGCTG-1	2
rep1	rep1_ACTTTGTCAAGAGATT-1	7
rep1	rep1_ACTTTGTGTGAGACGT-1	2
rep1	rep1_ACTTTGTGTTCACCGG-1	7
rep1	rep1_ACTTTGTTCCTATTGT-1	39
rep1	rep1_AGAAATGAGTTCACTG-1	6
rep1	rep1_AGAAATGGTAACCAGG-1	14
rep1	rep1_AGAAATGTCACAAGAA-1	11
rep1	rep1_AGAAATGTCATCGACA-1	4
rep1	rep1_AGAACAAAGTAGGATT-1	6
rep1	rep1_AGAACAACAAGTGATA-1	10
rep1	rep1_AGAACAACAATAACCC-1	6
rep1	rep1_AGAACAACACCCGTAG-1	3
rep1	rep1_AGAACAACATTCACCC-1	10
rep1	rep1_AGAACAAGTGCCTTCT-1	3
rep1	rep1_AGAACAAGTGCTGCAC-1	11
rep1	rep1_AGAACAATCCTTGAAG-1	9
rep1	rep1_AGAACCTAGAGGCGTT-1	6
rep1	rep1_AGAACCTAGGGCATGT-1	1
rep1	rep1_AGAACCTAGGTCATTC-1	1
rep1	rep1_AGAACCTCACATAGCT-1	2
rep1	rep1_AGAACCTCACCAAATC-1	25
rep1	rep1_AGAACCTCACTTGGCG-1	1
rep1	rep1_AGAACCTGTCATCCGG-1	5
rep1	rep1_AGAACCTGTTTACTGG-1	16
rep1	rep1_AGAACCTTCGAACGGA-1	5
rep1	rep1_AGAAGCGGTGTTTGCA-1	43
rep1	rep1_AGAAGCGTCACCGCTT-1	23
rep1	rep1_AGAAGTACAAAGGGTC-1	13
rep1	rep1_AGAAGTACACATACTG-1	20
rep1	rep1_AGAAGTAGTAGTCTGT-1	8
rep1	rep1_AGAAGTAGTTTGCCGG-1	28
rep1	rep1_AGAAGTATCAAAGGTA-1	3
rep1	rep1_AGAAGTATCTCATTGT-1	6
rep1	rep1_AGAAGTATCTGACGCG-1	16
rep1	rep1_AGACAAAAGTCACGCC-1	1
rep1	rep1_AGACAAACACCTTCCA-1	7
rep1	rep1_AGACAAACACGGTGAA-1	3
rep1	rep1_AGACAAACAGGTGACA-1	1
rep1	rep1_AGACAAATCGGAACTT-1	4
rep1	rep1_AGACAAATCTGGACTA-1	1
rep1	rep1_AGACACTAGATTTGCC-1	6
rep1	rep1_AGACACTCAGGCTCTG-1	4
rep1	rep1_AGACACTGTCCAGGTC-1	1
rep1	rep1_AGACAGGAGATTCGAA-1	4
rep1	rep1_AGACAGGAGCAAATCA-1	21
rep1	rep1_AGACAGGAGGTGAGAA-1	5
rep1	rep1_AGACAGGCACGAAGAC-1	12
rep1	rep1_AGACAGGCAGTGAGCA-1	4
rep1	rep1_AGACAGGTCATCACCC-1	8
rep1	rep1_AGACAGGTCATCGCAA-1	7
rep1	rep1_AGACAGGTCTATACGG-1	23
rep1	rep1_AGACAGGTCTTCCCAG-1	8
rep1	rep1_AGACCATAGAGGTGCT-1	3
rep1	rep1_AGACCATCAATTCGTG-1	40
rep1	rep1_AGACCATCAGGACTTT-1	11
rep1	rep1_AGACCATCATCGTGGC-1	18
rep1	rep1_AGACCATGTAATACCC-1	4
rep1	rep1_AGACCATGTGGCTACC-1	7
rep1	rep1_AGACCATTCGTCTCAC-1	6
rep1	rep1_AGACCCGCACTTGTCC-1	8
rep1	rep1_AGACCCGGTTGTGTTG-1	3
rep1	rep1_AGACCCGTCCGATGCG-1	4
rep1	rep1_AGACCCGTCGGACGTC-1	10
rep1	rep1_AGACTCAAGGTGGTTG-1	5
rep1	rep1_AGACTCACAGAACTTC-1	5
rep1	rep1_AGACTCAGTCCCAAAT-1	8
rep1	rep1_AGACTCAGTTCATCGA-1	5
rep1	rep1_AGACTCATCGGAATTC-1	14
rep1	rep1_AGAGAATAGGTTTACC-1	2
rep1	rep1_AGAGAATAGTATCCTG-1	1
rep1	rep1_AGAGAATTCGAGTTGT-1	7
rep1	rep1_AGAGAATTCTAGGAAA-1	37
rep1	rep1_AGAGAGCAGACCACGA-1	6
rep1	rep1_AGAGAGCAGAGACAAG-1	11
rep1	rep1_AGAGAGCAGCTGCGAA-1	13
rep1	rep1_AGAGAGCCAAGGACAC-1	10
rep1	rep1_AGAGAGCCATCGCTCT-1	9
rep1	rep1_AGAGAGCTCCACGAAT-1	27
rep1	rep1_AGAGAGCTCCGAGAAG-1	4
rep1	rep1_AGAGCAGAGAACGCGT-1	5
rep1	rep1_AGAGCAGAGCAGATAT-1	6
rep1	rep1_AGAGCAGAGGTATAGT-1	6
rep1	rep1_AGAGCAGGTTTGTTCT-1	2
rep1	rep1_AGAGCAGTCAACACCA-1	30
rep1	rep1_AGAGCAGTCCGTCACT-1	21
rep1	rep1_AGAGCAGTCTGGGTCG-1	9
rep1	rep1_AGAGCCCGTGAAAGTT-1	8
rep1	rep1_AGAGCCCTCACCTGTC-1	5
rep1	rep1_AGAGCCCTCACTTTGT-1	2
rep1	rep1_AGAGCCCTCAGCGTCG-1	20
rep1	rep1_AGAGCCCTCCAAGCTA-1	1
rep1	rep1_AGAGCCCTCCAATCCC-1	12
rep1	rep1_AGATAGACAACTCATG-1	13
rep1	rep1_AGATAGACAACTCGAT-1	33
rep1	rep1_AGATAGATCACCGGGT-1	3
rep1	rep1_AGATAGATCGCCAGTG-1	15
rep1	rep1_AGATAGATCTGGGATT-1	1
rep1	rep1_AGATCCAAGAAGCGCT-1	19
rep1	rep1_AGATCCAAGGTCACTT-1	5
rep1	rep1_AGATCCAGTGTCATTG-1	9
rep1	rep1_AGATCCATCCGTGACG-1	8
rep1	rep1_AGATCCATCTCCTGCA-1	13
rep1	rep1_AGATCGTAGACCAGCA-1	7
rep1	rep1_AGATCGTCAGAATTCC-1	1
rep1	rep1_AGATCGTCAGATCCAT-1	8
rep1	rep1_AGATCGTCAGGAGACT-1	3
rep1	rep1_AGATCGTGTACCAGAG-1	17
rep1	rep1_AGATCGTTCGATACGT-1	6
rep1	rep1_AGATGAAAGACTAAGT-1	28
rep1	rep1_AGATGAACAAAGCTAA-1	9
rep1	rep1_AGATGAACATGTTTGG-1	5
rep1	rep1_AGATGAAGTTGCCTAA-1	4
rep1	rep1_AGATGAATCATCTGTT-1	2
rep1	rep1_AGATGAATCCATTCGC-1	4
rep1	rep1_AGATGAATCTCTCTAA-1	20
rep1	rep1_AGATGCTCAGAAGTGC-1	19
rep1	rep1_AGATGCTCATCGAGCC-1	9
rep1	rep1_AGATGCTGTAGGATAT-1	3
rep1	rep1_AGATGCTTCAAGTCGT-1	4
rep1	rep1_AGATGCTTCGTCGCTT-1	4
rep1	rep1_AGCATCAAGGAGCAAA-1	22
rep1	rep1_AGCATCAAGGTAGGCT-1	5
rep1	rep1_AGCATCACAAGCGATG-1	2
rep1	rep1_AGCATCACAATTTCTC-1	6
rep1	rep1_AGCATCATCGACGTCG-1	3
rep1	rep1_AGCCAATAGACTCATC-1	8
rep1	rep1_AGCCAATAGATGCAGC-1	30
rep1	rep1_AGCCAATAGTGCACAG-1	6
rep1	rep1_AGCCAATAGTTGCCTA-1	9
rep1	rep1_AGCCAATCACCCTCTA-1	5
rep1	rep1_AGCCAATCATAAGCGG-1	16
rep1	rep1_AGCCAATGTGACTCTA-1	5
rep1	rep1_AGCCAATGTGTGGACA-1	3
rep1	rep1_AGCCAATGTTGAAGTA-1	1
rep1	rep1_AGCCAATTCCACTGGG-1	1
rep1	rep1_AGCCACGAGGCGCTTC-1	13
rep1	rep1_AGCCACGAGTCATAGA-1	13
rep1	rep1_AGCCACGAGTGCAGGT-1	3
rep1	rep1_AGCCACGCAACCGCCA-1	2
rep1	rep1_AGCCACGCAGAACTAA-1	15
rep1	rep1_AGCCACGTCTTCCCGA-1	23
rep1	rep1_AGCCAGCAGGTGATCG-1	3
rep1	rep1_AGCCAGCCACGATAGG-1	2
rep1	rep1_AGCCAGCTCTGCCTCA-1	2
rep1	rep1_AGCGATTAGTCTAACC-1	1
rep1	rep1_AGCGATTCAACAAGTA-1	9
rep1	rep1_AGCGATTCAAGATCCT-1	1
rep1	rep1_AGCGATTCAGGATGAC-1	3
rep1	rep1_AGCGATTCATAACGGG-1	3
rep1	rep1_AGCGATTCATATTCGG-1	8
rep1	rep1_AGCGATTTCCTCTCGA-1	12
rep1	rep1_AGCGCCAAGGGTACAC-1	5
rep1	rep1_AGCGCCAAGTCGAAAT-1	1
rep1	rep1_AGCGCCACACAAATGA-1	4
rep1	rep1_AGCGCCACAGCTTCCT-1	9
rep1	rep1_AGCGCCAGTGGTCTTA-1	42
rep1	rep1_AGCGCCATCATTCACT-1	7
rep1	rep1_AGCGCTGAGAGTGACC-1	11
rep1	rep1_AGCGCTGCACATGGTT-1	4
rep1	rep1_AGCGCTGCAGCAAGAC-1	22
rep1	rep1_AGCGCTGGTCGTTTCC-1	2
rep1	rep1_AGCGCTGTCAGAGCAG-1	3
rep1	rep1_AGCGCTGTCCTATTGT-1	1
rep1	rep1_AGCGTATAGACTTGTC-1	10
rep1	rep1_AGCGTATAGGATTCCT-1	3
rep1	rep1_AGCGTATAGTCAGCGA-1	3
rep1	rep1_AGCGTATTCTGCGATA-1	35
rep1	rep1_AGCGTCGCAACCGCTG-1	44
rep1	rep1_AGCGTCGCAATGTGGG-1	7
rep1	rep1_AGCGTCGGTGCAACAG-1	3
rep1	rep1_AGCGTCGTCGACCAAT-1	3
rep1	rep1_AGCTACACAACGATTC-1	2
rep1	rep1_AGCTACATCCACTGGG-1	2
rep1	rep1_AGCTCAAAGTCTTCCC-1	2
rep1	rep1_AGCTCAACAACAGTGG-1	3
rep1	rep1_AGCTCAACACGCTGCA-1	15
rep1	rep1_AGCTCAAGTTCCATTT-1	3
rep1	rep1_AGCTCAATCCCTTTGG-1	16
rep1	rep1_AGCTTCCCACTACCCT-1	3
rep1	rep1_AGCTTCCCAGGACATG-1	10
rep1	rep1_AGCTTCCCATTCCTCG-1	12
rep1	rep1_AGCTTCCGTACGCTTA-1	10
rep1	rep1_AGCTTCCGTAGCTTTG-1	38
rep1	rep1_AGCTTCCGTTCAAACC-1	29
rep1	rep1_AGGAAATCATTGCCGG-1	1
rep1	rep1_AGGAAATGTCTTTATC-1	59
rep1	rep1_AGGAAATGTTGCCAAT-1	7
rep1	rep1_AGGAAATTCAAACGTC-1	2
rep1	rep1_AGGAATAAGAATCGAT-1	3
rep1	rep1_AGGAATAGTCGTGTTA-1	1
rep1	rep1_AGGACGAAGCGTTACT-1	8
rep1	rep1_AGGACGAAGGCATCAG-1	5
rep1	rep1_AGGACGACAAATCGGG-1	64
rep1	rep1_AGGACGAGTAACGGTG-1	2
rep1	rep1_AGGACGAGTTATGACC-1	11
rep1	rep1_AGGACGATCAGGACAG-1	4
rep1	rep1_AGGACGATCGGTGTTA-1	4
rep1	rep1_AGGACTTAGTTACTCG-1	2
rep1	rep1_AGGACTTCACAACCGC-1	2
rep1	rep1_AGGACTTCAGCTCGGT-1	18
rep1	rep1_AGGACTTTCCACTAGA-1	25
rep1	rep1_AGGACTTTCCTCCACA-1	2
rep1	rep1_AGGACTTTCGACCAAT-1	1
rep1	rep1_AGGAGGTAGCACTGGA-1	6
rep1	rep1_AGGAGGTAGGTTGGTG-1	1
rep1	rep1_AGGAGGTCAACTCGTA-1	13
rep1	rep1_AGGAGGTCAAGATCCT-1	15
rep1	rep1_AGGAGGTCACAGCTTA-1	1
rep1	rep1_AGGAGGTCATTGACAC-1	33
rep1	rep1_AGGAGGTGTCCAGTTA-1	2
rep1	rep1_AGGAGGTGTTACCCTC-1	3
rep1	rep1_AGGAGGTGTTAGAGTA-1	3
rep1	rep1_AGGAGGTTCAGTGTGT-1	19
rep1	rep1_AGGAGGTTCGCTGTTC-1	14
rep1	rep1_AGGATAAAGCGTTCCG-1	3
rep1	rep1_AGGATAACAAAGCTCT-1	4
rep1	rep1_AGGATAACAAGTTCGT-1	12
rep1	rep1_AGGATAACACCCTATC-1	3
rep1	rep1_AGGATAAGTATCGGTT-1	17
rep1	rep1_AGGATAATCCTGGGAC-1	9
rep1	rep1_AGGATCTAGGATTTAG-1	27
rep1	rep1_AGGATCTAGGTCGTAG-1	2
rep1	rep1_AGGATCTCACCATATG-1	4
rep1	rep1_AGGATCTCACGGTGAA-1	4
rep1	rep1_AGGATCTGTCAAATCC-1	26
rep1	rep1_AGGATCTGTCACTCAA-1	5
rep1	rep1_AGGATCTTCCTGTAGA-1	5
rep1	rep1_AGGATCTTCGGTTAGT-1	5
rep1	rep1_AGGCATTCAGCACAGA-1	21
rep1	rep1_AGGCATTGTGGACAGT-1	4
rep1	rep1_AGGCCACAGACGCTCC-1	4
rep1	rep1_AGGCCACAGCAGAAAG-1	21
rep1	rep1_AGGCCACCAACAAGAT-1	1
rep1	rep1_AGGCCACGTTTATGCG-1	5
rep1	rep1_AGGCCACTCGTAATGC-1	4
rep1	rep1_AGGCTGCAGCACTGGA-1	1
rep1	rep1_AGGCTGCAGCCGTCGT-1	6
rep1	rep1_AGGCTGCAGGCAATGC-1	11
rep1	rep1_AGGCTGCAGTCGCGAA-1	1
rep1	rep1_AGGCTGCGTTAAGCAA-1	4
rep1	rep1_AGGCTGCTCACAATGC-1	2
rep1	rep1_AGGGAGTCACCTCAGG-1	3
rep1	rep1_AGGGAGTCAGCACGAA-1	2
rep1	rep1_AGGGAGTCAGTTAGGG-1	13
rep1	rep1_AGGGAGTCATACTTTC-1	11
rep1	rep1_AGGGAGTGTCTAGATC-1	22
rep1	rep1_AGGGAGTTCTGTTGGA-1	23
rep1	rep1_AGGGCCTAGGCAGCTA-1	1
rep1	rep1_AGGGCCTAGTGCACTT-1	13
rep1	rep1_AGGGCCTCACAGAGAC-1	20
rep1	rep1_AGGGCCTGTCCAATCA-1	20
rep1	rep1_AGGGCCTGTCCAGCCA-1	9
rep1	rep1_AGGGCCTTCAGCCTCT-1	7
rep1	rep1_AGGGCTCAGCGCTGCT-1	2
rep1	rep1_AGGGCTCAGGGAGGTG-1	4
rep1	rep1_AGGGCTCCACAAGCCC-1	16
rep1	rep1_AGGGCTCCACCGTCGA-1	10
rep1	rep1_AGGGCTCTCGCGTGCA-1	6
rep1	rep1_AGGGCTCTCGGAGATG-1	2
rep1	rep1_AGGGCTCTCGGTTAGT-1	10
rep1	rep1_AGGGTCCAGGCCCGTT-1	3
rep1	rep1_AGGGTCCCACACTGGC-1	28
rep1	rep1_AGGGTGAAGATAGCAT-1	11
rep1	rep1_AGGGTGAAGTGCAGCA-1	9
rep1	rep1_AGGGTGAGTCGCCACA-1	14
rep1	rep1_AGGGTGAGTTCTCCTG-1	1
rep1	rep1_AGGGTGATCCTCGATC-1	25
rep1	rep1_AGGGTGATCGCCAGTG-1	8
rep1	rep1_AGGGTGATCTGGGATT-1	1
rep1	rep1_AGGGTTTAGGCCTAAG-1	2
rep1	rep1_AGGGTTTTCCGACAGC-1	3
rep1	rep1_AGGTAGGAGCCGAATG-1	1
rep1	rep1_AGGTAGGAGCGTGCCT-1	20
rep1	rep1_AGGTAGGAGTTTCGAC-1	15
rep1	rep1_AGGTAGGCAACACGTT-1	1
rep1	rep1_AGGTAGGCAAGATCCT-1	7
rep1	rep1_AGGTAGGCATGGCACC-1	13
rep1	rep1_AGGTAGGTCATCGCAA-1	4
rep1	rep1_AGGTCATAGCCGGATA-1	22
rep1	rep1_AGGTCATAGGCCTTCG-1	1
rep1	rep1_AGGTCATAGTTACGAA-1	12
rep1	rep1_AGGTCATCAATCTGCA-1	3
rep1	rep1_AGGTCATTCAGTGCGC-1	7
rep1	rep1_AGGTCATTCGGTAGAG-1	5
rep1	rep1_AGGTCTAAGCACTCTA-1	23
rep1	rep1_AGGTCTAAGCGAAACC-1	7
rep1	rep1_AGGTCTAAGTGAGTTA-1	1
rep1	rep1_AGGTCTAGTACACGTT-1	4
rep1	rep1_AGGTCTAGTTTAGTCG-1	2
rep1	rep1_AGGTGTTAGTACAGAT-1	7
rep1	rep1_AGGTGTTAGTTGCTCA-1	1
rep1	rep1_AGGTGTTCAAGCGAGT-1	6
rep1	rep1_AGGTGTTGTAATCAAG-1	12
rep1	rep1_AGGTGTTTCGCGGACT-1	36
rep1	rep1_AGGTGTTTCGGTAGGA-1	26
rep1	rep1_AGGTTACAGGCCTTCG-1	9
rep1	rep1_AGGTTACAGTGGTTAA-1	8
rep1	rep1_AGGTTACCACGTCGGT-1	3
rep1	rep1_AGGTTACGTGTGTGGA-1	8
rep1	rep1_AGGTTACGTTGAGTCT-1	14
rep1	rep1_AGGTTACTCCCTTCCC-1	7
rep1	rep1_AGGTTACTCGGCTGGT-1	18
rep1	rep1_AGGTTACTCTTGGCTC-1	27
rep1	rep1_AGGTTGTAGGAAAGTG-1	5
rep1	rep1_AGGTTGTCAGTAGGAC-1	9
rep1	rep1_AGGTTGTCAGTTCCAA-1	1
rep1	rep1_AGGTTGTGTACGGGAT-1	10
rep1	rep1_AGGTTGTTCGCATAGT-1	11
rep1	rep1_AGTAACCAGCTCTGTA-1	1
rep1	rep1_AGTAACCAGTGTCATC-1	8
rep1	rep1_AGTAACCCATCGGAGA-1	2
rep1	rep1_AGTAACCGTATGGAAT-1	3
rep1	rep1_AGTAACCGTCTGTCAA-1	2
rep1	rep1_AGTAACCGTTACAGCT-1	8
rep1	rep1_AGTAACCTCAAGAGGC-1	5
rep1	rep1_AGTAACCTCCTACCGT-1	9
rep1	rep1_AGTAACCTCTGCGATA-1	14
rep1	rep1_AGTACCACAATGCTCA-1	3
rep1	rep1_AGTACCACACACAGCC-1	2
rep1	rep1_AGTACCACACCTCAGG-1	1
rep1	rep1_AGTACCAGTCGGTACC-1	9
rep1	rep1_AGTACCATCGGTCAGC-1	11
rep1	rep1_AGTACTGCAATCTCGA-1	5
rep1	rep1_AGTACTGCACGTGAGA-1	7
rep1	rep1_AGTACTGCACTGGATT-1	3
rep1	rep1_AGTACTGCAGGTGGAT-1	3
rep1	rep1_AGTACTGCATGACGAG-1	14
rep1	rep1_AGTACTGGTACGACAG-1	8
rep1	rep1_AGTAGCTAGGGATCAC-1	4
rep1	rep1_AGTAGCTAGGTCACAG-1	25
rep1	rep1_AGTAGCTGTGCTCGTG-1	3
rep1	rep1_AGTAGCTTCGCCAATA-1	2
rep1	rep1_AGTAGCTTCGGATACT-1	41
rep1	rep1_AGTAGCTTCTGCTAGA-1	17
rep1	rep1_AGTAGCTTCTTAATCC-1	5
rep1	rep1_AGTAGTCAGCGGGTAT-1	5
rep1	rep1_AGTAGTCCACACACTA-1	35
rep1	rep1_AGTAGTCGTCCACATA-1	4
rep1	rep1_AGTAGTCTCAAACTGC-1	3
rep1	rep1_AGTCAACAGACTGGGT-1	5
rep1	rep1_AGTCAACAGGAATGTT-1	1
rep1	rep1_AGTCAACAGGTTGCCC-1	14
rep1	rep1_AGTCAACCACGGTGCT-1	10
rep1	rep1_AGTCAACCACGTTCGG-1	19
rep1	rep1_AGTCAACCAGCTCATA-1	1
rep1	rep1_AGTCAACCATGACTTG-1	3
rep1	rep1_AGTCAACTCCATTGGA-1	39
rep1	rep1_AGTCAACTCCCGAATA-1	2
rep1	rep1_AGTCACAAGGTCACTT-1	4
rep1	rep1_AGTCACAAGTCTTCGA-1	11
rep1	rep1_AGTCACAGTCCATACA-1	4
rep1	rep1_AGTCACAGTCTTACAG-1	30
rep1	rep1_AGTCACAGTTGCCATA-1	9
rep1	rep1_AGTCATGAGTAGCCAG-1	8
rep1	rep1_AGTCATGAGTGGAAGA-1	1
rep1	rep1_AGTCATGAGTTACGGG-1	41
rep1	rep1_AGTCATGAGTTGGACG-1	10
rep1	rep1_AGTCATGCACAAGCCC-1	5
rep1	rep1_AGTCATGCACCCTCTA-1	1
rep1	rep1_AGTCATGGTTGCGTAT-1	3
rep1	rep1_AGTCATGTCCCTGGTT-1	1
rep1	rep1_AGTCTCCAGGGTTAGC-1	6
rep1	rep1_AGTCTCCCAGGCTCTG-1	7
rep1	rep1_AGTCTCCGTGAACGGT-1	6
rep1	rep1_AGTCTCCGTGACCGTC-1	9
rep1	rep1_AGTCTCCTCACGGTCG-1	1
rep1	rep1_AGTCTCCTCCTTATGT-1	14
rep1	rep1_AGTGACTAGTAGATCA-1	5
rep1	rep1_AGTGACTCAAGGCTTT-1	9
rep1	rep1_AGTGACTCACGCTGAC-1	3
rep1	rep1_AGTGACTCAGTGTACT-1	8
rep1	rep1_AGTGACTCATGGCACC-1	13
rep1	rep1_AGTGACTGTCCGAAGA-1	9
rep1	rep1_AGTGACTTCCACAGCG-1	6
rep1	rep1_AGTGACTTCCGAGTGC-1	1
rep1	rep1_AGTGACTTCTAAACGC-1	4
rep1	rep1_AGTGATCCAAAGGCAC-1	6
rep1	rep1_AGTGATCCAACTGAAA-1	6
rep1	rep1_AGTGATCCAATCAAGA-1	7
rep1	rep1_AGTGATCCAATGTTGC-1	31
rep1	rep1_AGTGATCTCCTGTAAG-1	7
rep1	rep1_AGTGCCGAGCCTCTTC-1	3
rep1	rep1_AGTGCCGAGCTAATCC-1	12
rep1	rep1_AGTGCCGAGTTGGCTT-1	3
rep1	rep1_AGTGCCGCATCTAACG-1	45
rep1	rep1_AGTGTTGCAATAACGA-1	14
rep1	rep1_AGTGTTGCACCCTATC-1	15
rep1	rep1_AGTGTTGCACGGTGCT-1	13
rep1	rep1_AGTGTTGGTGCCTGCA-1	1
rep1	rep1_AGTGTTGGTTTACGAC-1	2
rep1	rep1_AGTTAGCAGGTAAAGG-1	2
rep1	rep1_AGTTAGCCAAGTGTCT-1	2
rep1	rep1_AGTTAGCCAGCTGTCG-1	23
rep1	rep1_AGTTAGCCATCGAAGG-1	6
rep1	rep1_AGTTAGCCATCTCCCA-1	2
rep1	rep1_AGTTAGCGTACCTAAC-1	14
rep1	rep1_AGTTAGCGTAGTACGG-1	4
rep1	rep1_AGTTAGCGTGCCGTTG-1	41
rep1	rep1_AGTTAGCTCCTAAACG-1	7
rep1	rep1_AGTTCCCAGACTCTTG-1	3
rep1	rep1_AGTTCCCAGCTAGATA-1	28
rep1	rep1_AGTTCCCAGTCGAGGT-1	8
rep1	rep1_AGTTCCCCACCTTCCA-1	1
rep1	rep1_AGTTCCCCAGTGTGCC-1	15
rep1	rep1_AGTTCCCGTCACTACA-1	3
rep1	rep1_AGTTCCCTCCCGAGAC-1	12
rep1	rep1_AGTTCCCTCCTTCTGG-1	8
rep1	rep1_AGTTCGAAGTCACTAC-1	1
rep1	rep1_AGTTCGAGTACATTGC-1	4
rep1	rep1_AGTTCGAGTGAGCCAA-1	10
rep1	rep1_AGTTCGAGTGATGGCA-1	6
rep1	rep1_AGTTCGAGTGATTCAC-1	34
rep1	rep1_AGTTCGATCGCTACGG-1	14
rep1	rep1_AGTTCGATCGGCATTA-1	33
rep1	rep1_ATACCGAAGCGAGAAA-1	6
rep1	rep1_ATACCGAAGCTCGACC-1	11
rep1	rep1_ATACCGAAGGTAAAGG-1	2
rep1	rep1_ATACCGACACAAGTTC-1	8
rep1	rep1_ATACCGACACTGCACG-1	5
rep1	rep1_ATACCGACATTATGCG-1	10
rep1	rep1_ATACCGAGTACGGTTT-1	3
rep1	rep1_ATACCGAGTACTCGCG-1	4
rep1	rep1_ATACCGATCGTCACCT-1	5
rep1	rep1_ATACCTTGTGCCTATA-1	4
rep1	rep1_ATACCTTGTTGACTAC-1	1
rep1	rep1_ATACTTCCACCAATTG-1	16
rep1	rep1_ATACTTCGTCTACATG-1	8
rep1	rep1_ATACTTCTCCCTTCCC-1	3
rep1	rep1_ATAGACCAGTTATGGA-1	3
rep1	rep1_ATAGACCCACCGGTCA-1	1
rep1	rep1_ATAGACCCACGTATAC-1	2
rep1	rep1_ATAGACCCAGCACAAG-1	35
rep1	rep1_ATAGACCGTACAAGTA-1	34
rep1	rep1_ATAGAGAAGTTGGCTT-1	6
rep1	rep1_ATAGAGACAAGTATCC-1	3
rep1	rep1_ATAGAGACACCAATTG-1	1
rep1	rep1_ATAGAGACAGGTCAAG-1	17
rep1	rep1_ATAGAGACATAGGCGA-1	32
rep1	rep1_ATAGAGAGTCGCGGTT-1	6
rep1	rep1_ATAGGCTAGACATGCG-1	13
rep1	rep1_ATAGGCTCAAGAGCTG-1	8
rep1	rep1_ATAGGCTCATTCTCTA-1	4
rep1	rep1_ATAGGCTGTTTCGTGA-1	16
rep1	rep1_ATAGGCTTCAAGTGTC-1	1
rep1	rep1_ATAGGCTTCCACAAGT-1	2
rep1	rep1_ATAGGCTTCTGCATAG-1	2
rep1	rep1_ATATCCTCACGCTGAC-1	3
rep1	rep1_ATATCCTCAGGTGACA-1	5
rep1	rep1_ATATCCTGTGACCTGC-1	3
rep1	rep1_ATATCCTTCATCGTAG-1	15
rep1	rep1_ATATCCTTCATGTCAG-1	5
rep1	rep1_ATATCCTTCCGTCCTA-1	14
rep1	rep1_ATCACAGTCGACGCTG-1	8
rep1	rep1_ATCACAGTCTAGACCA-1	6
rep1	rep1_ATCACGAAGATTGACA-1	12
rep1	rep1_ATCACGAAGGACTGGT-1	8
rep1	rep1_ATCACGAAGGTAGACC-1	12
rep1	rep1_ATCACGACAAACGGCA-1	5
rep1	rep1_ATCACGACACCGTGCA-1	28
rep1	rep1_ATCACGACATTGCAAC-1	23
rep1	rep1_ATCACTTAGTTATGGA-1	5
rep1	rep1_ATCACTTAGTTGTAGA-1	5
rep1	rep1_ATCACTTCAACACAGG-1	4
rep1	rep1_ATCACTTCAATACGCT-1	2
rep1	rep1_ATCACTTCACAAAGCG-1	7
rep1	rep1_ATCACTTGTACCTATG-1	34
rep1	rep1_ATCACTTTCCTGGGTG-1	14
rep1	rep1_ATCAGGTAGCCAGAGT-1	8
rep1	rep1_ATCAGGTAGGCGTTGA-1	1
rep1	rep1_ATCAGGTAGTAATACG-1	25
rep1	rep1_ATCAGGTCAATTGAGA-1	5
rep1	rep1_ATCAGGTCACGTAGTT-1	3
rep1	rep1_ATCAGGTCAGACGCTC-1	8
rep1	rep1_ATCAGGTCAGCGTTGC-1	5
rep1	rep1_ATCAGGTGTCTACAGT-1	1
rep1	rep1_ATCAGGTGTCTGTGCG-1	5
rep1	rep1_ATCAGGTTCCTATTTG-1	13
rep1	rep1_ATCATTCAGCGACTGA-1	2
rep1	rep1_ATCATTCCACCTGATA-1	4
rep1	rep1_ATCATTCCATGTGCCG-1	8
rep1	rep1_ATCATTCGTTTAGAGA-1	8
rep1	rep1_ATCATTCTCGCAAGAG-1	1
rep1	rep1_ATCCACCAGTCCTGCG-1	20
rep1	rep1_ATCCACCCAAGTTTGC-1	25
rep1	rep1_ATCCACCCAATCAGCT-1	5
rep1	rep1_ATCCACCGTCTAACTG-1	12
rep1	rep1_ATCCATTAGGCATGGT-1	10
rep1	rep1_ATCCATTCACGGATCC-1	40
rep1	rep1_ATCCATTTCGCTTGCT-1	6
rep1	rep1_ATCCATTTCGTGGCGT-1	5
rep1	rep1_ATCCCTGAGTGCACCC-1	1
rep1	rep1_ATCCCTGCAGTAGAAT-1	20
rep1	rep1_ATCCCTGTCTGAGTCA-1	18
rep1	rep1_ATCCGTCAGACGCTCC-1	7
rep1	rep1_ATCCGTCAGTAAGAGG-1	10
rep1	rep1_ATCCGTCAGTTCCGGC-1	4
rep1	rep1_ATCCGTCGTATCTCGA-1	8
rep1	rep1_ATCCGTCTCGTTATCT-1	7
rep1	rep1_ATCCTATAGGGTACAC-1	12
rep1	rep1_ATCCTATCAAATAAGC-1	8
rep1	rep1_ATCCTATGTAGAGTTA-1	16
rep1	rep1_ATCCTATGTCACTTCC-1	3
rep1	rep1_ATCCTATGTGCTCCGA-1	3
rep1	rep1_ATCCTATGTGTCCATA-1	2
rep1	rep1_ATCGATGAGCGGCTCT-1	10
rep1	rep1_ATCGATGAGTTACGTC-1	6
rep1	rep1_ATCGATGCACTACGGC-1	11
rep1	rep1_ATCGATGCATGCCGAC-1	3
rep1	rep1_ATCGATGGTCTCGGAC-1	24
rep1	rep1_ATCGATGGTGATACCT-1	7
rep1	rep1_ATCGATGGTGGCGTAA-1	3
rep1	rep1_ATCGATGTCAGCTCTC-1	7
rep1	rep1_ATCGATGTCGTGCATA-1	23
rep1	rep1_ATCGCCTAGTAGACCG-1	16
rep1	rep1_ATCGCCTCAAGATGTA-1	2
rep1	rep1_ATCGCCTCAAGTTTGC-1	20
rep1	rep1_ATCGCCTCATTGTAGC-1	15
rep1	rep1_ATCGCCTGTGGTAACG-1	1
rep1	rep1_ATCGGATAGGATTTAG-1	9
rep1	rep1_ATCGGATAGTTATGGA-1	31
rep1	rep1_ATCGGATAGTTCACTG-1	1
rep1	rep1_ATCGGCGAGAACAGGA-1	3
rep1	rep1_ATCGGCGCAATCACGT-1	1
rep1	rep1_ATCGGCGCATAGAGGC-1	8
rep1	rep1_ATCGGCGCATGGCCAC-1	1
rep1	rep1_ATCGGCGGTCCTCCAT-1	10
rep1	rep1_ATCGGCGGTGCTTCAA-1	15
rep1	rep1_ATCGGCGGTGTCCACG-1	2
rep1	rep1_ATCGTAGAGCCGCACT-1	2
rep1	rep1_ATCGTAGAGTTTGCTG-1	27
rep1	rep1_ATCGTAGCAGTTCCAA-1	5
rep1	rep1_ATCGTAGCATCTAACG-1	4
rep1	rep1_ATCGTAGGTCTACAGT-1	2
rep1	rep1_ATCGTAGGTGACTGAG-1	13
rep1	rep1_ATCGTAGTCGCTATTT-1	76
rep1	rep1_ATCGTAGTCTCTCAAT-1	3
rep1	rep1_ATCGTCCAGGATTACA-1	2
rep1	rep1_ATCGTCCAGTGTACAA-1	7
rep1	rep1_ATCGTCCCACACTGGC-1	2
rep1	rep1_ATCGTCCCACGTCTCT-1	9
rep1	rep1_ATCGTCCGTCGAAACG-1	3
rep1	rep1_ATCGTCCGTGTACAGG-1	1
rep1	rep1_ATCGTCCGTTGAAGTA-1	15
rep1	rep1_ATCGTCCTCACCCTGT-1	8
rep1	rep1_ATCGTCCTCCTTTGAT-1	3
rep1	rep1_ATCGTCCTCTGTCCGT-1	10
rep1	rep1_ATCGTGAAGCCTCGTG-1	2
rep1	rep1_ATCGTGAAGGAGACCT-1	19
rep1	rep1_ATCGTGACACGATAGG-1	6
rep1	rep1_ATCGTGAGTATTGAGA-1	44
rep1	rep1_ATCGTGATCCGTACGG-1	3
rep1	rep1_ATCGTGATCCTAGCTC-1	7
rep1	rep1_ATCGTGATCGAGTACT-1	12
rep1	rep1_ATCTCTACAATACGAA-1	3
rep1	rep1_ATCTCTACAATCTCGA-1	10
rep1	rep1_ATCTCTACACACCTAA-1	3
rep1	rep1_ATCTCTACAGGTGTGA-1	15
rep1	rep1_ATCTCTACATGACTAC-1	5
rep1	rep1_ATCTCTAGTGAATTGA-1	9
rep1	rep1_ATCTCTATCTCGTGGG-1	27
rep1	rep1_ATCTTCAAGACTAGAT-1	10
rep1	rep1_ATCTTCAAGTACAACA-1	4
rep1	rep1_ATCTTCAAGTTGCATC-1	3
rep1	rep1_ATCTTCACATGGAAGC-1	3
rep1	rep1_ATCTTCAGTGCCTTCT-1	24
rep1	rep1_ATCTTCATCATTCCTA-1	3
rep1	rep1_ATCTTCATCGACCACG-1	23
rep1	rep1_ATGAAAGAGAAGGTAG-1	17
rep1	rep1_ATGAAAGAGCTGTCCG-1	13
rep1	rep1_ATGAAAGCACTTTATC-1	6
rep1	rep1_ATGAAAGCATTGAAAG-1	8
rep1	rep1_ATGAAAGGTCGAGTTT-1	4
rep1	rep1_ATGAAAGTCATTCGGA-1	2
rep1	rep1_ATGAAAGTCCGCGATG-1	13
rep1	rep1_ATGACCAAGACTCATC-1	15
rep1	rep1_ATGACCAAGATAGGGA-1	10
rep1	rep1_ATGACCAAGCGATGCA-1	8
rep1	rep1_ATGACCAAGCGTGAAC-1	7
rep1	rep1_ATGACCAAGCTGCGAA-1	2
rep1	rep1_ATGACCAAGCTGTCCG-1	12
rep1	rep1_ATGACCAGTCGTTCAA-1	6
rep1	rep1_ATGACCAGTTTCGGCG-1	9
rep1	rep1_ATGACCATCCCAGCGA-1	12
rep1	rep1_ATGACCATCCGATCTC-1	8
rep1	rep1_ATGACCATCGCGCCAA-1	5
rep1	rep1_ATGAGGGGTAGCCAGA-1	1
rep1	rep1_ATGAGGGGTGATTGGG-1	7
rep1	rep1_ATGAGGGGTTTCCATT-1	1
rep1	rep1_ATGAGGGTCAGCGCAC-1	4
rep1	rep1_ATGAGGGTCTTGATTC-1	5
rep1	rep1_ATGAGTCCAATTTCCT-1	25
rep1	rep1_ATGAGTCCACCAGCCA-1	5
rep1	rep1_ATGAGTCCAGTTCACA-1	5
rep1	rep1_ATGAGTCGTCAACACT-1	13
rep1	rep1_ATGAGTCGTCCTTAAG-1	21
rep1	rep1_ATGAGTCGTCGTTTCC-1	4
rep1	rep1_ATGAGTCGTTGTGGCC-1	9
rep1	rep1_ATGAGTCTCGACGTCG-1	5
rep1	rep1_ATGATCGAGCGATTCT-1	2
rep1	rep1_ATGATCGAGCGCCATC-1	8
rep1	rep1_ATGATCGAGGAACGCT-1	8
rep1	rep1_ATGATCGAGTTGCTGT-1	16
rep1	rep1_ATGATCGGTAGTCTGT-1	15
rep1	rep1_ATGCATGAGATCCCAT-1	4
rep1	rep1_ATGCATGAGTTGCTCA-1	6
rep1	rep1_ATGCATGTCGACGCGT-1	3
rep1	rep1_ATGCATGTCTTACCAT-1	7
rep1	rep1_ATGCCTCAGACGCTCC-1	7
rep1	rep1_ATGCCTCAGAGCTGCA-1	10
rep1	rep1_ATGCCTCAGGATTTAG-1	3
rep1	rep1_ATGCCTCAGGGCAGGA-1	14
rep1	rep1_ATGCCTCAGTGTTCCA-1	9
rep1	rep1_ATGCCTCAGTTGCTCA-1	14
rep1	rep1_ATGCCTCCAAGTCCAT-1	13
rep1	rep1_ATGCCTCCACCAAATC-1	38
rep1	rep1_ATGCCTCGTCAACCTA-1	2
rep1	rep1_ATGCCTCGTGGTAACG-1	7
rep1	rep1_ATGCCTCTCATCTATC-1	3
rep1	rep1_ATGCCTCTCGCTGACG-1	17
rep1	rep1_ATGCCTCTCTCACGAA-1	11
rep1	rep1_ATGCGATAGACTGAGC-1	5
rep1	rep1_ATGCGATAGGCTGTAG-1	1
rep1	rep1_ATGCGATAGTCATACC-1	4
rep1	rep1_ATGCGATCAACCGCCA-1	2
rep1	rep1_ATGCGATCACAGCTGC-1	18
rep1	rep1_ATGCGATCAGAGCCCT-1	8
rep1	rep1_ATGCGATCAGCTGTTA-1	22
rep1	rep1_ATGCGATCAGTCAACT-1	10
rep1	rep1_ATGCGATTCAAACCCA-1	17
rep1	rep1_ATGCGATTCTAGAACC-1	1
rep1	rep1_ATGCGATTCTGGACCG-1	9
rep1	rep1_ATGGAGGAGCTTACGT-1	3
rep1	rep1_ATGGAGGAGTAGGAAG-1	6
rep1	rep1_ATGGAGGAGTTACGGG-1	8
rep1	rep1_ATGGAGGCAGAATCGG-1	32
rep1	rep1_ATGGAGGCAGCAGTTT-1	10
rep1	rep1_ATGGAGGGTCCACTCT-1	8
rep1	rep1_ATGGAGGGTCCTCATC-1	7
rep1	rep1_ATGGAGGGTCTGGTTA-1	22
rep1	rep1_ATGGAGGGTGTACATC-1	24
rep1	rep1_ATGGATCCATAGAATG-1	18
rep1	rep1_ATGGATCCATCCTCAC-1	4
rep1	rep1_ATGGATCCATCCTTGC-1	1
rep1	rep1_ATGGATCGTCAATCTG-1	22
rep1	rep1_ATGGATCGTTACCCAA-1	6
rep1	rep1_ATGGATCTCCTAGCTC-1	17
rep1	rep1_ATGGATCTCGAACGGA-1	8
rep1	rep1_ATGGGAGAGACCTCCG-1	6
rep1	rep1_ATGGGAGAGCAGCCTC-1	22
rep1	rep1_ATGGGAGCAAGCACAG-1	11
rep1	rep1_ATGGGAGCAGGTTCCG-1	2
rep1	rep1_ATGGGAGGTACACTCA-1	2
rep1	rep1_ATGGGAGGTGAAGCGT-1	7
rep1	rep1_ATGGGAGGTGACTGAG-1	14
rep1	rep1_ATGGGTTAGGAAACGA-1	8
rep1	rep1_ATGGGTTCAAGGAGTC-1	1
rep1	rep1_ATGGGTTCAGATCCTA-1	2
rep1	rep1_ATGGGTTCATCACGGC-1	9
rep1	rep1_ATGGGTTCATCCAATG-1	19
rep1	rep1_ATGGGTTGTCAGGTGA-1	1
rep1	rep1_ATGGGTTGTGCATCTA-1	2
rep1	rep1_ATGGGTTGTTGAGGAC-1	26
rep1	rep1_ATGGTTGAGTCATAGA-1	30
rep1	rep1_ATGGTTGCACTGATTG-1	5
rep1	rep1_ATGGTTGCAGGTACGA-1	6
rep1	rep1_ATGGTTGGTGTATTCG-1	5
rep1	rep1_ATGTCCCAGGCATGGT-1	5
rep1	rep1_ATGTCCCAGTATTGCC-1	9
rep1	rep1_ATGTCCCCAAACTCGT-1	8
rep1	rep1_ATGTCCCCAAATGGCG-1	1
rep1	rep1_ATGTCCCGTGGCAGAT-1	22
rep1	rep1_ATGTCCCTCAGTCTTT-1	8
rep1	rep1_ATGTCCCTCATTGAGC-1	3
rep1	rep1_ATGTCTTCAATTTCCT-1	1
rep1	rep1_ATGTCTTCACCAGCCA-1	6
rep1	rep1_ATGTCTTCACGGCGTT-1	7
rep1	rep1_ATGTCTTCACGGCTAC-1	13
rep1	rep1_ATGTCTTTCGCAGTGC-1	7
rep1	rep1_ATGTCTTTCTTGAGCA-1	2
rep1	rep1_ATTACCTCACCAGCCA-1	5
rep1	rep1_ATTACCTCACCTCGTT-1	8
rep1	rep1_ATTACCTCAGGCCCTA-1	17
rep1	rep1_ATTACCTGTTCATCGA-1	6
rep1	rep1_ATTACCTTCAACTGAC-1	29
rep1	rep1_ATTACCTTCGCACGAC-1	11
rep1	rep1_ATTACTCAGGGACAGG-1	14
rep1	rep1_ATTACTCAGGGCATGT-1	15
rep1	rep1_ATTACTCAGGTCCTGC-1	13
rep1	rep1_ATTACTCAGTCATAGA-1	33
rep1	rep1_ATTACTCGTCCGGTGT-1	4
rep1	rep1_ATTACTCGTGAGCTCC-1	2
rep1	rep1_ATTACTCGTTTACGTG-1	14
rep1	rep1_ATTACTCTCAGCTTCC-1	1
rep1	rep1_ATTACTCTCGATACAC-1	1
rep1	rep1_ATTATCCCAAATCAAG-1	9
rep1	rep1_ATTATCCCACGGTGCT-1	1
rep1	rep1_ATTATCCCAGGCTATT-1	3
rep1	rep1_ATTATCCCATCCAACA-1	11
rep1	rep1_ATTATCCCATCCGTTC-1	15
rep1	rep1_ATTATCCGTGTAAATG-1	20
rep1	rep1_ATTATCCTCAGAATAG-1	1
rep1	rep1_ATTATCCTCTTCGGAA-1	15
rep1	rep1_ATTCACTAGATTGATG-1	1
rep1	rep1_ATTCACTAGGCCTTCG-1	4
rep1	rep1_ATTCACTGTATTTCCT-1	20
rep1	rep1_ATTCACTTCGACGCTG-1	1
rep1	rep1_ATTCACTTCTATACGG-1	7
rep1	rep1_ATTCACTTCTCGTCGT-1	2
rep1	rep1_ATTCAGGAGTGTAGAT-1	8
rep1	rep1_ATTCAGGCACCGTGGT-1	5
rep1	rep1_ATTCAGGCATCTCGTC-1	9
rep1	rep1_ATTCAGGGTTGGGAAC-1	1
rep1	rep1_ATTCAGGTCAAGAGTA-1	5
rep1	rep1_ATTCAGGTCTTCGATT-1	4
rep1	rep1_ATTCATCCAAATCGTC-1	5
rep1	rep1_ATTCATCCAGACCTAT-1	44
rep1	rep1_ATTCATCCATAGGTTC-1	12
rep1	rep1_ATTCATCGTACAGTTC-1	6
rep1	rep1_ATTCATCGTCGAGATG-1	7
rep1	rep1_ATTCATCTCCTAGCCT-1	4
rep1	rep1_ATTCCATAGATACATG-1	23
rep1	rep1_ATTCCATAGTACGTCT-1	6
rep1	rep1_ATTCCATAGTTTGAGA-1	6
rep1	rep1_ATTCCATCAGGTTCGC-1	4
rep1	rep1_ATTCCATGTTAGGAGC-1	2
rep1	rep1_ATTCCATTCCTCGATC-1	4
rep1	rep1_ATTCCATTCGCGGTAC-1	7
rep1	rep1_ATTCCATTCTACTGAG-1	37
rep1	rep1_ATTCCCGAGAGGCGTT-1	9
rep1	rep1_ATTCCCGAGGATGAGA-1	4
rep1	rep1_ATTCCCGAGTACGTCT-1	34
rep1	rep1_ATTCCCGAGTTACGGG-1	9
rep1	rep1_ATTCCCGTCAGTCCGG-1	16
rep1	rep1_ATTCCCGTCCGGACTG-1	18
rep1	rep1_ATTCCTAAGACGATAT-1	16
rep1	rep1_ATTCCTAAGCACCCAC-1	7
rep1	rep1_ATTCCTAAGGAGGTTC-1	14
rep1	rep1_ATTCCTAAGGTGATCG-1	7
rep1	rep1_ATTCCTACACCTGAAT-1	8
rep1	rep1_ATTCCTAGTGAGGCAT-1	1
rep1	rep1_ATTCGTTAGACAACAT-1	3
rep1	rep1_ATTCGTTCATTGGGAG-1	9
rep1	rep1_ATTCGTTTCAAGCTGT-1	1
rep1	rep1_ATTCGTTTCACGGAGA-1	1
rep1	rep1_ATTCGTTTCCATAGGT-1	4
rep1	rep1_ATTCTACAGAAGTCCG-1	4
rep1	rep1_ATTCTACAGGTCGTCC-1	13
rep1	rep1_ATTCTACCATAACTCG-1	25
rep1	rep1_ATTCTACGTGACAGGT-1	2
rep1	rep1_ATTCTACGTTCGGCCA-1	6
rep1	rep1_ATTCTACGTTGTCATG-1	6
rep1	rep1_ATTCTACTCGTGAGAG-1	24
rep1	rep1_ATTCTACTCTGCGGCA-1	16
rep1	rep1_ATTCTTGAGTACAGCG-1	1
rep1	rep1_ATTCTTGCACAAATGA-1	23
rep1	rep1_ATTCTTGCACCTCTAC-1	16
rep1	rep1_ATTCTTGGTGTCATGT-1	5
rep1	rep1_ATTCTTGGTTCTCCCA-1	4
rep1	rep1_ATTCTTGTCTTCTGGC-1	20
rep1	rep1_ATTGGGTTCAGCGCGT-1	17
rep1	rep1_ATTGGGTTCCATTGTT-1	1
rep1	rep1_ATTGTTCAGCCTGGAA-1	2
rep1	rep1_ATTGTTCCAAGAGTGC-1	20
rep1	rep1_ATTGTTCCAATCTGCA-1	6
rep1	rep1_ATTGTTCCATCCGTTC-1	10
rep1	rep1_ATTGTTCGTATTAAGG-1	18
rep1	rep1_ATTGTTCGTGGAATGC-1	9
rep1	rep1_ATTGTTCGTTACCTGA-1	3
rep1	rep1_ATTGTTCTCAAGCCGC-1	12
rep1	rep1_ATTGTTCTCCCAGGAC-1	7
rep1	rep1_ATTTACCAGACCACGA-1	26
rep1	rep1_ATTTACCAGCCTGTCG-1	2
rep1	rep1_ATTTACCCACTGCTTC-1	24
rep1	rep1_ATTTACCCAGAAGTTA-1	18
rep1	rep1_ATTTACCGTCCCTGTT-1	10
rep1	rep1_ATTTACCGTGCGACAA-1	3
rep1	rep1_ATTTACCGTTGGTGTT-1	3
rep1	rep1_ATTTACCGTTGTGGAG-1	29
rep1	rep1_ATTTACCTCCACAGGC-1	4
rep1	rep1_ATTTACCTCCTCTAAT-1	21
rep1	rep1_ATTTACCTCGGATACT-1	10
rep1	rep1_ATTTACCTCTTCGGTC-1	70
rep1	rep1_ATTTCACAGTTCCAGT-1	2
rep1	rep1_ATTTCACGTCATCGGC-1	16
rep1	rep1_ATTTCACGTCGTACAT-1	8
rep1	rep1_ATTTCACTCAGCTCTC-1	34
rep1	rep1_ATTTCACTCCATCAGA-1	12
rep1	rep1_ATTTCACTCGTAGCCG-1	8
rep1	rep1_CAAAGAAAGGGTGAGG-1	17
rep1	rep1_CAAAGAACAGCAGTCC-1	2
rep1	rep1_CAAAGAACATGAGAAT-1	2
rep1	rep1_CAAAGAAGTACTGCCG-1	8
rep1	rep1_CAAAGAATCCGCATAA-1	3
rep1	rep1_CAAAGAATCTGTGCTC-1	2
rep1	rep1_CAACAACAGGACGGAG-1	5
rep1	rep1_CAACAACAGTGCCTCG-1	80
rep1	rep1_CAACAACCACGCGTGT-1	3
rep1	rep1_CAACAACCAGCGACCT-1	27
rep1	rep1_CAACAACCATTGCCTC-1	19
rep1	rep1_CAACAACGTGTGGTCC-1	1
rep1	rep1_CAACAACTCAATCCGA-1	1
rep1	rep1_CAACAGTAGAGGTTTA-1	6
rep1	rep1_CAACAGTAGGCTGAAC-1	2
rep1	rep1_CAACAGTCAGTATTCG-1	8
rep1	rep1_CAACAGTCATGTTCAG-1	6
rep1	rep1_CAACAGTGTAGTCGGA-1	3
rep1	rep1_CAACAGTGTCTACGAT-1	6
rep1	rep1_CAACAGTTCAGTCATG-1	23
rep1	rep1_CAACAGTTCGGATACT-1	8
rep1	rep1_CAACAGTTCTCCAATT-1	17
rep1	rep1_CAACAGTTCTCTGCTG-1	22
rep1	rep1_CAACCAAAGTTGTCGT-1	5
rep1	rep1_CAACCAACATGACAGG-1	4
rep1	rep1_CAACCAACATGATAGA-1	9
rep1	rep1_CAACCTCCAACCGATT-1	16
rep1	rep1_CAACCTCCACAACGTT-1	3
rep1	rep1_CAACCTCCAGGAAGTC-1	4
rep1	rep1_CAACCTCCAGTTTCAG-1	19
rep1	rep1_CAACCTCTCTAACGGT-1	8
rep1	rep1_CAACCTCTCTTCGATT-1	4
rep1	rep1_CAACGATCACCCAACG-1	10
rep1	rep1_CAACGATCAGCAGTGA-1	2
rep1	rep1_CAACGATGTTGCAACT-1	6
rep1	rep1_CAACGATTCCAAGCTA-1	1
rep1	rep1_CAACGATTCTACGCAA-1	10
rep1	rep1_CAACGGCAGCAGGTCA-1	20
rep1	rep1_CAACGGCAGCATGATA-1	15
rep1	rep1_CAACGGCAGTCTTGGT-1	19
rep1	rep1_CAACGGCCATGACAAA-1	6
rep1	rep1_CAACGGCTCATACGAC-1	8
rep1	rep1_CAACGGCTCCCTCGTA-1	19
rep1	rep1_CAAGACTCAACCGTGC-1	4
rep1	rep1_CAAGACTGTGTCCTAA-1	17
rep1	rep1_CAAGACTGTTAGAGTA-1	18
rep1	rep1_CAAGACTGTTTACTGG-1	6
rep1	rep1_CAAGACTTCAGTGCGC-1	2
rep1	rep1_CAAGACTTCGATTGGT-1	4
rep1	rep1_CAAGAGGAGTCACTAC-1	6
rep1	rep1_CAAGAGGAGTCCGCGT-1	4
rep1	rep1_CAAGAGGGTTTGAAAG-1	9
rep1	rep1_CAAGAGGTCACATTGG-1	39
rep1	rep1_CAAGAGGTCATTGCCC-1	7
rep1	rep1_CAAGCTAAGTTGTACC-1	9
rep1	rep1_CAAGCTACAATAGAGT-1	2
rep1	rep1_CAAGCTACAGCGACCT-1	13
rep1	rep1_CAAGCTACATTGTGCA-1	5
rep1	rep1_CAAGCTAGTACGATTC-1	14
rep1	rep1_CAAGCTATCTCGACCT-1	7
rep1	rep1_CAAGGGAAGCGATGGT-1	6
rep1	rep1_CAAGGGAGTCGAGCAA-1	4
rep1	rep1_CAAGGGAGTGTTAGCT-1	12
rep1	rep1_CAAGGGAGTTACCGTA-1	36
rep1	rep1_CAAGGGATCCATCTGC-1	6
rep1	rep1_CAAGGGATCCCAGGCA-1	15
rep1	rep1_CAAGGGATCGAGAGAC-1	4
rep1	rep1_CAAGGGATCGAGGCAA-1	16
rep1	rep1_CAAGGGATCGCCATAA-1	13
rep1	rep1_CAATACGAGCGATTCT-1	20
rep1	rep1_CAATACGAGGGAGGGT-1	54
rep1	rep1_CAATACGCAGCACAAG-1	18
rep1	rep1_CAATACGGTGTCTTGA-1	7
rep1	rep1_CAATACGTCAGCTGTA-1	1
rep1	rep1_CAATACGTCATGCCGG-1	2
rep1	rep1_CAATACGTCCTGGCTT-1	21
rep1	rep1_CAATACGTCCTTCACG-1	8
rep1	rep1_CAATACGTCGACATTG-1	22
rep1	rep1_CAATCGAAGCTTCATG-1	27
rep1	rep1_CAATCGACAGCAGAAC-1	7
rep1	rep1_CAATCGACATAGACTC-1	10
rep1	rep1_CAATCGATCCGCACGA-1	5
rep1	rep1_CAATCGATCTCGTCAC-1	12
rep1	rep1_CAATCGATCTGTCGTC-1	20
rep1	rep1_CAATGACAGTCTACCA-1	2
rep1	rep1_CAATGACCAACGGGTA-1	17
rep1	rep1_CAATGACCAACTGTGT-1	10
rep1	rep1_CAATGACGTTTGGGTT-1	15
rep1	rep1_CAATGACTCGTGCGAC-1	1
rep1	rep1_CAATTTCAGCCGTAAG-1	5
rep1	rep1_CAATTTCGTCAGTCTA-1	7
rep1	rep1_CAATTTCTCATTTGGG-1	1
rep1	rep1_CAATTTCTCTAAGAAG-1	3
rep1	rep1_CACAACAAGAATTGCA-1	3
rep1	rep1_CACAACAAGACTCCGC-1	2
rep1	rep1_CACAACAAGATGCTTC-1	4
rep1	rep1_CACAACACAATTGAAG-1	16
rep1	rep1_CACAACAGTTCCATTT-1	7
rep1	rep1_CACAACAGTTCCGCTT-1	15
rep1	rep1_CACAACATCCACAAGT-1	23
rep1	rep1_CACAACATCCCAAGTA-1	3
rep1	rep1_CACACAAAGAACTCCT-1	4
rep1	rep1_CACACAAAGATACCAA-1	3
rep1	rep1_CACACAACAGCAGTAG-1	17
rep1	rep1_CACACAACAGTCAGAG-1	3
rep1	rep1_CACACAACAGTCCGTG-1	4
rep1	rep1_CACACAACATGAAGGC-1	4
rep1	rep1_CACACAAGTCACTACA-1	2
rep1	rep1_CACACAATCTGTTGGA-1	1
rep1	rep1_CACACAATCTTACTGT-1	2
rep1	rep1_CACAGATAGAGAGCAA-1	1
rep1	rep1_CACAGATAGATACTGA-1	1
rep1	rep1_CACAGATAGTCAAGCG-1	3
rep1	rep1_CACAGATCAGACCGCT-1	1
rep1	rep1_CACAGATCATAGGTAA-1	3
rep1	rep1_CACAGATGTAGTACGG-1	2
rep1	rep1_CACAGATGTCTCGGGT-1	18
rep1	rep1_CACAGATGTCTTAGTG-1	16
rep1	rep1_CACAGATTCGCTCTAC-1	14
rep1	rep1_CACAGATTCGTAATGC-1	6
rep1	rep1_CACAGATTCGTAGGGA-1	2
rep1	rep1_CACAGGCAGACAAGCC-1	47
rep1	rep1_CACAGGCAGTTCATCG-1	6
rep1	rep1_CACAGGCCAACGAGGT-1	8
rep1	rep1_CACAGGCCAAGTCCAT-1	2
rep1	rep1_CACAGGCCAGCGATTT-1	9
rep1	rep1_CACAGGCCAGTCTTCC-1	2
rep1	rep1_CACAGGCGTATGACAA-1	3
rep1	rep1_CACAGGCGTCGCACAC-1	7
rep1	rep1_CACAGGCGTCTCTCCA-1	12
rep1	rep1_CACAGGCGTTAGAGTA-1	13
rep1	rep1_CACAGGCTCCCTAGGG-1	12
rep1	rep1_CACAGGCTCCTTCAGC-1	11
rep1	rep1_CACATGAAGGATTTGA-1	12
rep1	rep1_CACATGAAGGCTCCCA-1	3
rep1	rep1_CACATGACAAGATGTA-1	11
rep1	rep1_CACATGACAATTGAAG-1	11
rep1	rep1_CACATGACAATTGCGT-1	22
rep1	rep1_CACATGACAGCTACTA-1	13
rep1	rep1_CACATGACAGTCAGTT-1	28
rep1	rep1_CACATGATCGACCCAG-1	8
rep1	rep1_CACCAAAAGAAGGTAG-1	3
rep1	rep1_CACCAAAAGAGTTGTA-1	3
rep1	rep1_CACCAAAAGCGCATCC-1	3
rep1	rep1_CACCAAAAGGCTGGAT-1	1
rep1	rep1_CACCAAACACTACAGT-1	1
rep1	rep1_CACCAAACACTATGTG-1	2
rep1	rep1_CACCAAACATAATGCC-1	17
rep1	rep1_CACCAAAGTGTCCGTG-1	9
rep1	rep1_CACCAAAGTTGGATCT-1	1
rep1	rep1_CACCAAATCGCCCAGA-1	1
rep1	rep1_CACCGTTAGAACTGAT-1	4
rep1	rep1_CACCGTTAGGTCCAGA-1	8
rep1	rep1_CACCGTTCAGCCCAGT-1	9
rep1	rep1_CACCGTTCAGCTGAAG-1	2
rep1	rep1_CACCGTTCAGGGCTTC-1	7
rep1	rep1_CACCGTTCATGCGGTC-1	1
rep1	rep1_CACCGTTGTCGCAACC-1	23
rep1	rep1_CACCGTTTCAAGGACG-1	1
rep1	rep1_CACCGTTTCGATGCTA-1	4
rep1	rep1_CACGAATCACTGGCCA-1	8
rep1	rep1_CACGAATCAGAAGCTG-1	8
rep1	rep1_CACGAATGTGCCTGCA-1	21
rep1	rep1_CACGAATTCACCATGA-1	5
rep1	rep1_CACGAATTCATACGAC-1	13
rep1	rep1_CACGAATTCGAGATGG-1	7
rep1	rep1_CACGAATTCTTGGCTC-1	23
rep1	rep1_CACGGGTAGAGGGTGG-1	2
rep1	rep1_CACGGGTAGCAGCGAT-1	4
rep1	rep1_CACGGGTAGGCCGCTT-1	7
rep1	rep1_CACGGGTAGTCGAGGT-1	3
rep1	rep1_CACGGGTCATCAACCA-1	27
rep1	rep1_CACGGGTGTGTGACCC-1	4
rep1	rep1_CACGGGTTCAACCCGG-1	4
rep1	rep1_CACGGGTTCGCGATCG-1	13
rep1	rep1_CACGTGGAGTGGGAAA-1	35
rep1	rep1_CACGTGGCATAGGCGA-1	9
rep1	rep1_CACGTGGGTATCACCA-1	13
rep1	rep1_CACGTGGTCAGTCATG-1	1
rep1	rep1_CACGTGGTCGCAATGT-1	4
rep1	rep1_CACGTTCAGCATGTTC-1	33
rep1	rep1_CACGTTCAGCTGGTGA-1	2
rep1	rep1_CACGTTCAGGCGTTGA-1	9
rep1	rep1_CACGTTCAGTCAGAGC-1	30
rep1	rep1_CACGTTCCAACACGAG-1	6
rep1	rep1_CACGTTCCAACGAGGT-1	3
rep1	rep1_CACGTTCCAGCCGTTG-1	7
rep1	rep1_CACGTTCCATAACAGA-1	11
rep1	rep1_CACGTTCGTCAATGGG-1	8
rep1	rep1_CACGTTCGTCCGGATC-1	11
rep1	rep1_CACGTTCTCACCTTAT-1	2
rep1	rep1_CACTAAGAGATTAGCA-1	6
rep1	rep1_CACTAAGAGCACTCAT-1	25
rep1	rep1_CACTAAGCATTAAAGG-1	19
rep1	rep1_CACTAAGGTAGACACG-1	2
rep1	rep1_CACTAAGTCCCAGGAC-1	10
rep1	rep1_CACTAAGTCGGCGATC-1	1
rep1	rep1_CACTGAAAGCTCTATG-1	2
rep1	rep1_CACTGAAAGGACTTCT-1	9
rep1	rep1_CACTGAACACCTTCCA-1	6
rep1	rep1_CACTGAACATCAACCA-1	5
rep1	rep1_CACTGAAGTAAGAACT-1	4
rep1	rep1_CACTGAAGTACACTCA-1	4
rep1	rep1_CACTGAAGTCATCCCT-1	21
rep1	rep1_CACTGAATCCAAATGC-1	1
rep1	rep1_CACTGAATCCAACCAA-1	17
rep1	rep1_CACTGAATCCGATCGG-1	4
rep1	rep1_CACTGAATCGACCCAG-1	9
rep1	rep1_CACTGAATCGCTGCGA-1	8
rep1	rep1_CACTGGGAGGCCTAGA-1	6
rep1	rep1_CACTGGGAGGGCCAAT-1	5
rep1	rep1_CACTGGGAGTGTAGAT-1	5
rep1	rep1_CACTGGGAGTTGAATG-1	6
rep1	rep1_CACTGGGCAACTCCCT-1	5
rep1	rep1_CACTGGGCATAGATCC-1	1
rep1	rep1_CACTGGGGTGTCCACG-1	7
rep1	rep1_CACTGGGTCGACCAAT-1	9
rep1	rep1_CACTGGGTCGTACCTC-1	9
rep1	rep1_CACTGGGTCTACGCAA-1	3
rep1	rep1_CACTGTCAGAAGTATC-1	1
rep1	rep1_CACTGTCCACTCCTTG-1	5
rep1	rep1_CACTGTCCAGTAGATA-1	5
rep1	rep1_CACTGTCCATCATCCC-1	3
rep1	rep1_CACTGTCCATGCAGCC-1	3
rep1	rep1_CACTGTCGTTTACGTG-1	16
rep1	rep1_CACTGTCTCTCGTCAC-1	19
rep1	rep1_CACTTCGAGCACACAG-1	1
rep1	rep1_CACTTCGAGCAGCCTC-1	12
rep1	rep1_CACTTCGAGGGACACT-1	4
rep1	rep1_CACTTCGAGTGAGCCA-1	9
rep1	rep1_CACTTCGGTCAGTCGC-1	6
rep1	rep1_CACTTCGGTGAAAGTT-1	32
rep1	rep1_CACTTCGTCAACCGAT-1	8
rep1	rep1_CACTTCGTCCAACACA-1	6
rep1	rep1_CAGAGCCAGGTCTTTG-1	97
rep1	rep1_CAGAGCCCAAGCGCTC-1	22
rep1	rep1_CAGAGCCCACAGCGCT-1	14
rep1	rep1_CAGAGCCCACCAGACC-1	15
rep1	rep1_CAGAGCCGTCACGTGC-1	7
rep1	rep1_CAGAGCCGTCCATACA-1	46
rep1	rep1_CAGAGCCGTGCAATAA-1	1
rep1	rep1_CAGAGCCTCATGGATC-1	8
rep1	rep1_CAGAGCCTCTCTAAGG-1	9
rep1	rep1_CAGATACAGAGTGTTA-1	15
rep1	rep1_CAGATACAGGTTATAG-1	10
rep1	rep1_CAGATACCAAATGAAC-1	4
rep1	rep1_CAGATACCAACTCGAT-1	3
rep1	rep1_CAGATACCAGAGCGTA-1	11
rep1	rep1_CAGATACCAGTGGCTC-1	3
rep1	rep1_CAGATACGTATGGGAC-1	2
rep1	rep1_CAGATACTCAACCGAT-1	18
rep1	rep1_CAGATACTCGGTATGT-1	6
rep1	rep1_CAGATCAAGATTTGCC-1	31
rep1	rep1_CAGATCACACGAAAGC-1	10
rep1	rep1_CAGATCACAGAAGTTA-1	13
rep1	rep1_CAGATCACATATAGCC-1	35
rep1	rep1_CAGATCAGTGCATGTT-1	7
rep1	rep1_CAGATCAGTGCCGTAC-1	6
rep1	rep1_CAGATCATCACTGAAC-1	1
rep1	rep1_CAGATCATCTCCGTGT-1	9
rep1	rep1_CAGATTGAGAATGTTG-1	3
rep1	rep1_CAGATTGAGACTCTAC-1	6
rep1	rep1_CAGATTGAGCTAATGA-1	5
rep1	rep1_CAGATTGGTGTCCCTT-1	18
rep1	rep1_CAGCAATCAAAGACGC-1	4
rep1	rep1_CAGCAATCAACAGCTT-1	1
rep1	rep1_CAGCAATCAAGGCCTC-1	3
rep1	rep1_CAGCAATGTTGTTGTG-1	15
rep1	rep1_CAGCAATTCCATATGG-1	10
rep1	rep1_CAGCACGAGCAAGGAA-1	3
rep1	rep1_CAGCACGAGCCTCTGG-1	4
rep1	rep1_CAGCACGAGGACATCG-1	9
rep1	rep1_CAGCACGCAATCTCGA-1	16
rep1	rep1_CAGCAGCAGACGGAAA-1	1
rep1	rep1_CAGCAGCGTTCCGGTG-1	5
rep1	rep1_CAGCAGCTCAGTCACA-1	33
rep1	rep1_CAGCAGCTCTTTGATC-1	2
rep1	rep1_CAGCCAGAGCATGATA-1	6
rep1	rep1_CAGCCAGAGGCTCTAT-1	7
rep1	rep1_CAGCCAGAGGTACAGC-1	14
rep1	rep1_CAGCCAGCAAGAGCTG-1	8
rep1	rep1_CAGCCAGCAATCCAGT-1	29
rep1	rep1_CAGCCAGCATTGAGGG-1	5
rep1	rep1_CAGCCAGGTCACGCTG-1	13
rep1	rep1_CAGCCAGGTGTCGATT-1	3
rep1	rep1_CAGCCAGTCAGTCATG-1	3
rep1	rep1_CAGCCAGTCATAGAGA-1	2
rep1	rep1_CAGCGTGAGCCGGAAT-1	60
rep1	rep1_CAGCGTGAGTCAGAGC-1	4
rep1	rep1_CAGCGTGGTCTATGAC-1	7
rep1	rep1_CAGCGTGTCCACGTAA-1	14
rep1	rep1_CAGCGTGTCGTGACTA-1	1
rep1	rep1_CAGGCCAAGGCCTAAG-1	13
rep1	rep1_CAGGCCAAGTATGACA-1	15
rep1	rep1_CAGGCCACATAGCACT-1	3
rep1	rep1_CAGGCCAGTGAGGATC-1	4
rep1	rep1_CAGGCCATCGGCCTTT-1	10
rep1	rep1_CAGGCCATCTATGCCC-1	21
rep1	rep1_CAGGGCTAGTGACACG-1	11
rep1	rep1_CAGGGCTCAGGTCCGT-1	7
rep1	rep1_CAGGGCTGTCATGGCC-1	2
rep1	rep1_CAGGGCTGTCCTCCTA-1	4
rep1	rep1_CAGGGCTGTCGGTGAA-1	10
rep1	rep1_CAGGGCTTCAGAATAG-1	11
rep1	rep1_CAGGGCTTCGTGGCTG-1	44
rep1	rep1_CAGGGCTTCTCCCTAG-1	9
rep1	rep1_CAGGGCTTCTGGTTGA-1	9
rep1	rep1_CAGGTATAGCATCCCG-1	3
rep1	rep1_CAGGTATAGCGCTTCG-1	13
rep1	rep1_CAGGTATAGTTCATCG-1	4
rep1	rep1_CAGGTATGTGATACAA-1	39
rep1	rep1_CAGGTATTCATGTCAG-1	15
rep1	rep1_CAGGTATTCTGACGCG-1	9
rep1	rep1_CAGTGCGAGCTTGTTG-1	19
rep1	rep1_CAGTGCGGTCGGAACA-1	17
rep1	rep1_CAGTGCGGTTGGAGAC-1	12
rep1	rep1_CAGTGCGTCACAGAGG-1	4
rep1	rep1_CAGTGCGTCCAAACCA-1	1
rep1	rep1_CAGTGCGTCCCAAGCG-1	6
rep1	rep1_CAGTGCGTCGATCCCT-1	6
rep1	rep1_CAGTTAGAGCACCAGA-1	1
rep1	rep1_CAGTTAGAGCATCTTG-1	12
rep1	rep1_CAGTTAGAGCTATCCA-1	11
rep1	rep1_CAGTTAGGTTTATGCG-1	4
rep1	rep1_CAGTTAGGTTTCTTAC-1	37
rep1	rep1_CAGTTAGTCTGCCCTA-1	3
rep1	rep1_CAGTTCCAGGATTCAA-1	15
rep1	rep1_CAGTTCCAGTAAGACT-1	2
rep1	rep1_CAGTTCCAGTCGCCAC-1	25
rep1	rep1_CAGTTCCCAAGTTCGT-1	4
rep1	rep1_CAGTTCCCACTAGAGG-1	22
rep1	rep1_CAGTTCCTCAGCGTCG-1	2
rep1	rep1_CAGTTCCTCTTCGGTC-1	7
rep1	rep1_CATAAGCAGGCATCTT-1	21
rep1	rep1_CATAAGCAGTATCTGC-1	7
rep1	rep1_CATAAGCCAATAAGGT-1	6
rep1	rep1_CATAAGCCAATCCTAG-1	6
rep1	rep1_CATAAGCCAGCCGGTT-1	5
rep1	rep1_CATAAGCCATTCACAG-1	8
rep1	rep1_CATAAGCGTACCCACG-1	26
rep1	rep1_CATAAGCGTCCTGTTC-1	11
rep1	rep1_CATAAGCGTGAGTTGG-1	3
rep1	rep1_CATAAGCTCCTACCAC-1	6
rep1	rep1_CATAAGCTCCTTCTAA-1	12
rep1	rep1_CATAAGCTCGCCGATG-1	2
rep1	rep1_CATAAGCTCTTAGCCC-1	8
rep1	rep1_CATACAGAGCGTGTCC-1	1
rep1	rep1_CATACAGAGGGCTAAC-1	8
rep1	rep1_CATACAGAGTTTAGGA-1	5
rep1	rep1_CATACAGCACTTACAG-1	5
rep1	rep1_CATACAGGTAACATAG-1	8
rep1	rep1_CATACAGGTGCGTGCT-1	5
rep1	rep1_CATACAGGTTCCCAAA-1	9
rep1	rep1_CATACAGTCAAACCTG-1	4
rep1	rep1_CATACCCAGGAAAGAC-1	3
rep1	rep1_CATACCCAGGGTCAAC-1	3
rep1	rep1_CATACCCCAAACGAGC-1	15
rep1	rep1_CATACCCCATAGGTAA-1	8
rep1	rep1_CATACCCCATCGAAGG-1	12
rep1	rep1_CATACCCGTACGTGAG-1	6
rep1	rep1_CATACCCGTCAATCTG-1	13
rep1	rep1_CATACCCTCATATGGC-1	35
rep1	rep1_CATACCCTCATGGGAG-1	1
rep1	rep1_CATACCCTCCGTGTGG-1	1
rep1	rep1_CATACCCTCGTTCTCG-1	3
rep1	rep1_CATACCCTCTGAGGCC-1	10
rep1	rep1_CATACTTAGACGACGT-1	12
rep1	rep1_CATACTTAGTCTGGAG-1	25
rep1	rep1_CATACTTGTAATGCGG-1	16
rep1	rep1_CATACTTTCAACCTTT-1	3
rep1	rep1_CATACTTTCAGACTGT-1	7
rep1	rep1_CATACTTTCTCATTAC-1	1
rep1	rep1_CATAGACAGAGGATGA-1	18
rep1	rep1_CATAGACAGCACGTCC-1	3
rep1	rep1_CATAGACGTATTGCCA-1	6
rep1	rep1_CATAGACGTGCTCGTG-1	3
rep1	rep1_CATAGACGTTGGTACT-1	2
rep1	rep1_CATAGACTCCATATGG-1	9
rep1	rep1_CATAGACTCGGTGCAC-1	7
rep1	rep1_CATCAAGAGCGTGTTT-1	23
rep1	rep1_CATCAAGAGGAAGAAC-1	20
rep1	rep1_CATCAAGAGGCGTTGA-1	15
rep1	rep1_CATCAAGGTGACACAG-1	5
rep1	rep1_CATCAAGTCATCCTGC-1	8
rep1	rep1_CATCCACAGAACCCGA-1	6
rep1	rep1_CATCCACCAGATCCAT-1	8
rep1	rep1_CATCCACGTAGGTCAG-1	5
rep1	rep1_CATCCACGTATGTCCA-1	7
rep1	rep1_CATCCACGTCTCCTGT-1	6
rep1	rep1_CATCCACTCCGATGCG-1	11
rep1	rep1_CATCCACTCCGGTAAT-1	6
rep1	rep1_CATCCCAAGCGCACAA-1	10
rep1	rep1_CATCCCACACAACGAG-1	8
rep1	rep1_CATCCCACACTGTGAT-1	9
rep1	rep1_CATCCCACATCATGAC-1	10
rep1	rep1_CATCCCAGTAGTCGTT-1	5
rep1	rep1_CATCCCAGTATGAGAT-1	15
rep1	rep1_CATCCCAGTATGCGTT-1	10
rep1	rep1_CATCCCAGTCGATTCA-1	11
rep1	rep1_CATCCCATCGCACGAC-1	5
rep1	rep1_CATCCCATCTCCTGAC-1	10
rep1	rep1_CATCCGTAGATTGCGG-1	5
rep1	rep1_CATCCGTAGCACTCAT-1	27
rep1	rep1_CATCCGTCACAGTCAT-1	5
rep1	rep1_CATCCGTGTGGTCAAG-1	17
rep1	rep1_CATCCGTTCACAAGAA-1	11
rep1	rep1_CATCCGTTCAGCCTCT-1	1
rep1	rep1_CATCCGTTCTTAATCC-1	7
rep1	rep1_CATCCGTTCTTTACAC-1	12
rep1	rep1_CATCGCTAGGACAGTC-1	2
rep1	rep1_CATCGCTCAACGCATT-1	13
rep1	rep1_CATCGCTCAATCGCAT-1	10
rep1	rep1_CATCGCTCACAAGCTT-1	11
rep1	rep1_CATCGCTCACTGGACC-1	3
rep1	rep1_CATCGCTGTCGCATTA-1	5
rep1	rep1_CATCGCTGTGCGTTTA-1	13
rep1	rep1_CATCGCTTCCGCTAGG-1	3
rep1	rep1_CATCGCTTCGTTTACT-1	32
rep1	rep1_CATCGGGAGACCCGCT-1	6
rep1	rep1_CATCGGGCAGCTGCCA-1	16
rep1	rep1_CATCGGGGTCCGGATC-1	6
rep1	rep1_CATCGGGGTCGCCTAG-1	13
rep1	rep1_CATCGGGGTTGCTAGT-1	10
rep1	rep1_CATCGGGTCACGGTCG-1	19
rep1	rep1_CATCGGGTCAGAGCGA-1	11
rep1	rep1_CATCGGGTCCCTCTTT-1	11
rep1	rep1_CATCGTCAGGATGCGT-1	27
rep1	rep1_CATCGTCAGTTACGTC-1	12
rep1	rep1_CATCGTCGTAGCGAGT-1	24
rep1	rep1_CATCGTCGTCAGACGA-1	9
rep1	rep1_CATCGTCTCCCTTGGT-1	3
rep1	rep1_CATGAGTAGAGGTATT-1	2
rep1	rep1_CATGAGTAGCAGGCTA-1	5
rep1	rep1_CATGAGTAGCGATTCT-1	8
rep1	rep1_CATGAGTAGCTGAGTG-1	4
rep1	rep1_CATGAGTCAACTCGAT-1	5
rep1	rep1_CATGAGTCACCTCTAC-1	30
rep1	rep1_CATGAGTCAGCGAACA-1	1
rep1	rep1_CATGAGTTCAAGATAG-1	2
rep1	rep1_CATGCAAAGTACGAGC-1	4
rep1	rep1_CATGCAACAAGACAAT-1	7
rep1	rep1_CATGCAACAGAAGCGT-1	23
rep1	rep1_CATGCAATCACTACGA-1	6
rep1	rep1_CATGCAATCTAGTACG-1	7
rep1	rep1_CATGCCTCAATAGTCC-1	7
rep1	rep1_CATGCCTGTAGGACTG-1	3
rep1	rep1_CATGCCTGTCGAGTGA-1	5
rep1	rep1_CATGCCTTCGCCAATA-1	53
rep1	rep1_CATGCCTTCGTAACCA-1	9
rep1	rep1_CATGCCTTCTCAACGA-1	20
rep1	rep1_CATGCCTTCTCGGTCT-1	25
rep1	rep1_CATGCCTTCTGGAAGG-1	2
rep1	rep1_CATGCGGAGATGCGAC-1	9
rep1	rep1_CATGCGGAGTGGAAAG-1	2
rep1	rep1_CATGCGGGTCTACATG-1	11
rep1	rep1_CATGCGGGTGTATACC-1	1
rep1	rep1_CATGCGGTCACCTTGC-1	2
rep1	rep1_CATGCGGTCTGCCTCA-1	6
rep1	rep1_CATGCTCCACATTCTT-1	3
rep1	rep1_CATGCTCTCAGGAAGC-1	8
rep1	rep1_CATGCTCTCTCGTGGG-1	7
rep1	rep1_CATGGATAGCGTTCCG-1	4
rep1	rep1_CATGGATCAGACTGCC-1	16
rep1	rep1_CATGGATCAGATTAAG-1	4
rep1	rep1_CATGGATCATCAGCTA-1	4
rep1	rep1_CATGGATCATGATGCT-1	7
rep1	rep1_CATGGATGTCGAGATG-1	2
rep1	rep1_CATGGATGTGCACAAG-1	25
rep1	rep1_CATGGATGTTTACTGG-1	2
rep1	rep1_CATGGATTCGCAACAT-1	1
rep1	rep1_CATGGTACACGTAACT-1	11
rep1	rep1_CATGGTAGTGCTATTG-1	16
rep1	rep1_CATGGTAGTTTCCCAC-1	1
rep1	rep1_CATTCATAGAAGCCAC-1	3
rep1	rep1_CATTCATAGAGTACCG-1	12
rep1	rep1_CATTCATAGGTAGTAT-1	1
rep1	rep1_CATTCATCACTCTGCT-1	3
rep1	rep1_CATTCATGTGTTGACT-1	4
rep1	rep1_CATTCATTCCCTCTAG-1	2
rep1	rep1_CATTCATTCCTTACCG-1	21
rep1	rep1_CATTCCGAGAGAGCGG-1	4
rep1	rep1_CATTCCGAGCACCCAC-1	16
rep1	rep1_CATTCCGAGGTACAGC-1	26
rep1	rep1_CATTCCGAGTCACTCA-1	18
rep1	rep1_CATTCCGAGTTCAACC-1	19
rep1	rep1_CATTCCGAGTTGGAGC-1	12
rep1	rep1_CATTCCGGTGCCTTCT-1	4
rep1	rep1_CATTCCGTCAATGCAC-1	14
rep1	rep1_CATTCCGTCACCTGGG-1	10
rep1	rep1_CATTCCGTCACGGAGA-1	1
rep1	rep1_CATTCCGTCCGTTTCG-1	3
rep1	rep1_CATTCCGTCGGCCCAA-1	15
rep1	rep1_CATTCTAAGTGCAACG-1	8
rep1	rep1_CATTCTAAGTTGGGAC-1	1
rep1	rep1_CATTCTACAAGGTTGG-1	14
rep1	rep1_CATTCTAGTGGATACG-1	2
rep1	rep1_CATTCTAGTTGAGAGC-1	11
rep1	rep1_CATTCTATCACTCTTA-1	2
rep1	rep1_CATTCTATCATACGAC-1	7
rep1	rep1_CATTCTATCCGCAGTG-1	7
rep1	rep1_CATTCTATCGACCACG-1	6
rep1	rep1_CATTGAGAGACCAGCA-1	11
rep1	rep1_CATTGAGGTAGGATAT-1	20
rep1	rep1_CATTGAGGTGGCAGAT-1	15
rep1	rep1_CATTGAGGTTGCAACT-1	20
rep1	rep1_CATTGAGGTTGCGGAA-1	22
rep1	rep1_CATTGAGGTTGTGGCC-1	19
rep1	rep1_CATTGAGTCGACCCAG-1	4
rep1	rep1_CATTGCCCAAAGGCTG-1	3
rep1	rep1_CATTGCCCAAGGTCGA-1	8
rep1	rep1_CATTGCCCATCCTAAG-1	13
rep1	rep1_CATTGCCCATGTAACC-1	2
rep1	rep1_CATTGCCGTTATGGTC-1	6
rep1	rep1_CATTGCCGTTCTCCTG-1	10
rep1	rep1_CATTGCCTCAAGGTGG-1	5
rep1	rep1_CATTGTTAGAGAGTTT-1	11
rep1	rep1_CATTGTTCACGCGTGT-1	15
rep1	rep1_CATTGTTTCCCTCGTA-1	1
rep1	rep1_CATTGTTTCGACGCGT-1	8
rep1	rep1_CATTGTTTCGATACGT-1	3
rep1	rep1_CATTGTTTCGTGTGGC-1	22
rep1	rep1_CATTTCAAGAGAGTTT-1	9
rep1	rep1_CATTTCAAGGGCTTCC-1	2
rep1	rep1_CATTTCACAACCAATC-1	6
rep1	rep1_CATTTCACACGTAGAG-1	1
[truncated: 18,131 more rows]

## Sheet: SuppFig3e
rep_id	CRE_class	CRE_unique_id	n_detection
rep1	chimeric_CRE	Cdk5r1_chr11_12590+::Col5a1_chr2_2586+	169
rep1	chimeric_CRE	Cdk5r1_chr11_12590+::Col5a1_chr2_2586-	252
rep1	chimeric_CRE	Cdk5r1_chr11_12590+::Epas1_chr17_10063+	191
rep1	chimeric_CRE	Cdk5r1_chr11_12590+::Epas1_chr17_10063-	151
rep1	chimeric_CRE	Cdk5r1_chr11_12590+::Gata4_chr14_5729+	224
rep1	chimeric_CRE	Cdk5r1_chr11_12590+::Gata4_chr14_5729-	234
rep1	chimeric_CRE	Cdk5r1_chr11_12590-::Col5a1_chr2_2586+	231
rep1	chimeric_CRE	Cdk5r1_chr11_12590-::Col5a1_chr2_2586-	209
rep1	chimeric_CRE	Cdk5r1_chr11_12590-::Epas1_chr17_10063+	205
rep1	chimeric_CRE	Cdk5r1_chr11_12590-::Epas1_chr17_10063-	172
rep1	chimeric_CRE	Cdk5r1_chr11_12590-::Gata4_chr14_5729+	183
rep1	chimeric_CRE	Cdk5r1_chr11_12590-::Gata4_chr14_5729-	176
rep1	chimeric_CRE	Col5a1_chr2_2586+::Cdk5r1_chr11_12590+	132
rep1	chimeric_CRE	Col5a1_chr2_2586+::Cdk5r1_chr11_12590-	110
rep1	chimeric_CRE	Col5a1_chr2_2586+::Sox2_chr3_2007+	200
rep1	chimeric_CRE	Col5a1_chr2_2586+::Sox2_chr3_2007-	339
rep1	chimeric_CRE	Col5a1_chr2_2586+::Sox2_chr3_2009+	345
rep1	chimeric_CRE	Col5a1_chr2_2586+::Sox2_chr3_2009-	248
rep1	chimeric_CRE	Col5a1_chr2_2586-::Cdk5r1_chr11_12590+	93
rep1	chimeric_CRE	Col5a1_chr2_2586-::Cdk5r1_chr11_12590-	145
rep1	chimeric_CRE	Col5a1_chr2_2586-::Sox2_chr3_2007+	395
rep1	chimeric_CRE	Col5a1_chr2_2586-::Sox2_chr3_2007-	378
rep1	chimeric_CRE	Col5a1_chr2_2586-::Sox2_chr3_2009+	427
rep1	chimeric_CRE	Col5a1_chr2_2586-::Sox2_chr3_2009-	257
rep1	chimeric_CRE	Epas1_chr17_10063+::Cdk5r1_chr11_12590+	81
rep1	chimeric_CRE	Epas1_chr17_10063+::Cdk5r1_chr11_12590-	79
rep1	chimeric_CRE	Epas1_chr17_10063+::Sox2_chr3_2007+	105
rep1	chimeric_CRE	Epas1_chr17_10063+::Sox2_chr3_2007-	160
rep1	chimeric_CRE	Epas1_chr17_10063+::Sox2_chr3_2009+	220
rep1	chimeric_CRE	Epas1_chr17_10063+::Sox2_chr3_2009-	195
rep1	chimeric_CRE	Epas1_chr17_10063-::Cdk5r1_chr11_12590+	64
rep1	chimeric_CRE	Epas1_chr17_10063-::Cdk5r1_chr11_12590-	120
rep1	chimeric_CRE	Epas1_chr17_10063-::Sox2_chr3_2007+	235
rep1	chimeric_CRE	Epas1_chr17_10063-::Sox2_chr3_2007-	371
rep1	chimeric_CRE	Epas1_chr17_10063-::Sox2_chr3_2009+	245
rep1	chimeric_CRE	Epas1_chr17_10063-::Sox2_chr3_2009-	194
rep1	chimeric_CRE	Gata4_chr14_5729+::Cdk5r1_chr11_12590+	88
rep1	chimeric_CRE	Gata4_chr14_5729+::Cdk5r1_chr11_12590-	119
rep1	chimeric_CRE	Gata4_chr14_5729+::Sox2_chr3_2007+	283
rep1	chimeric_CRE	Gata4_chr14_5729+::Sox2_chr3_2007-	357
rep1	chimeric_CRE	Gata4_chr14_5729+::Sox2_chr3_2009+	297
rep1	chimeric_CRE	Gata4_chr14_5729+::Sox2_chr3_2009-	198
rep1	chimeric_CRE	Gata4_chr14_5729-::Cdk5r1_chr11_12590+	15
rep1	chimeric_CRE	Gata4_chr14_5729-::Cdk5r1_chr11_12590-	16
rep1	chimeric_CRE	Gata4_chr14_5729-::Sox2_chr3_2007+	28
rep1	chimeric_CRE	Gata4_chr14_5729-::Sox2_chr3_2007-	46
rep1	chimeric_CRE	Gata4_chr14_5729-::Sox2_chr3_2009+	32
rep1	chimeric_CRE	Gata4_chr14_5729-::Sox2_chr3_2009-	10
rep1	chimeric_CRE	Sox2_chr3_2007+::Col5a1_chr2_2586+	463
rep1	chimeric_CRE	Sox2_chr3_2007+::Col5a1_chr2_2586-	362
rep1	chimeric_CRE	Sox2_chr3_2007+::Epas1_chr17_10063+	277
rep1	chimeric_CRE	Sox2_chr3_2007+::Epas1_chr17_10063-	309
rep1	chimeric_CRE	Sox2_chr3_2007+::Gata4_chr14_5729+	299
rep1	chimeric_CRE	Sox2_chr3_2007+::Gata4_chr14_5729-	372
rep1	chimeric_CRE	Sox2_chr3_2007-::Col5a1_chr2_2586+	446
rep1	chimeric_CRE	Sox2_chr3_2007-::Col5a1_chr2_2586-	468
rep1	chimeric_CRE	Sox2_chr3_2007-::Epas1_chr17_10063+	337
rep1	chimeric_CRE	Sox2_chr3_2007-::Epas1_chr17_10063-	321
rep1	chimeric_CRE	Sox2_chr3_2007-::Gata4_chr14_5729+	337
rep1	chimeric_CRE	Sox2_chr3_2007-::Gata4_chr14_5729-	332
rep1	chimeric_CRE	Sox2_chr3_2009+::Col5a1_chr2_2586+	393
rep1	chimeric_CRE	Sox2_chr3_2009+::Col5a1_chr2_2586-	397
rep1	chimeric_CRE	Sox2_chr3_2009+::Epas1_chr17_10063+	200
rep1	chimeric_CRE	Sox2_chr3_2009+::Epas1_chr17_10063-	298
rep1	chimeric_CRE	Sox2_chr3_2009+::Gata4_chr14_5729+	241
rep1	chimeric_CRE	Sox2_chr3_2009+::Gata4_chr14_5729-	313
rep1	chimeric_CRE	Sox2_chr3_2009-::Col5a1_chr2_2586+	254
rep1	chimeric_CRE	Sox2_chr3_2009-::Col5a1_chr2_2586-	378
rep1	chimeric_CRE	Sox2_chr3_2009-::Epas1_chr17_10063+	185
rep1	chimeric_CRE	Sox2_chr3_2009-::Epas1_chr17_10063-	209
rep1	chimeric_CRE	Sox2_chr3_2009-::Gata4_chr14_5729+	217
rep1	chimeric_CRE	Sox2_chr3_2009-::Gata4_chr14_5729-	344
rep2	chimeric_CRE	Cdk5r1_chr11_12590+::Col5a1_chr2_2586+	210
rep2	chimeric_CRE	Cdk5r1_chr11_12590+::Col5a1_chr2_2586-	227
rep2	chimeric_CRE	Cdk5r1_chr11_12590+::Epas1_chr17_10063+	139
rep2	chimeric_CRE	Cdk5r1_chr11_12590+::Epas1_chr17_10063-	127
rep2	chimeric_CRE	Cdk5r1_chr11_12590+::Gata4_chr14_5729+	214
rep2	chimeric_CRE	Cdk5r1_chr11_12590+::Gata4_chr14_5729-	232
rep2	chimeric_CRE	Cdk5r1_chr11_12590-::Col5a1_chr2_2586+	186
rep2	chimeric_CRE	Cdk5r1_chr11_12590-::Col5a1_chr2_2586-	148
rep2	chimeric_CRE	Cdk5r1_chr11_12590-::Epas1_chr17_10063+	172
rep2	chimeric_CRE	Cdk5r1_chr11_12590-::Epas1_chr17_10063-	112
rep2	chimeric_CRE	Cdk5r1_chr11_12590-::Gata4_chr14_5729+	178
rep2	chimeric_CRE	Cdk5r1_chr11_12590-::Gata4_chr14_5729-	184
rep2	chimeric_CRE	Col5a1_chr2_2586+::Cdk5r1_chr11_12590+	123
rep2	chimeric_CRE	Col5a1_chr2_2586+::Cdk5r1_chr11_12590-	160
rep2	chimeric_CRE	Col5a1_chr2_2586+::Sox2_chr3_2007+	246
rep2	chimeric_CRE	Col5a1_chr2_2586+::Sox2_chr3_2007-	319
rep2	chimeric_CRE	Col5a1_chr2_2586+::Sox2_chr3_2009+	312
rep2	chimeric_CRE	Col5a1_chr2_2586+::Sox2_chr3_2009-	261
rep2	chimeric_CRE	Col5a1_chr2_2586-::Cdk5r1_chr11_12590+	146
rep2	chimeric_CRE	Col5a1_chr2_2586-::Cdk5r1_chr11_12590-	125
rep2	chimeric_CRE	Col5a1_chr2_2586-::Sox2_chr3_2007+	288
rep2	chimeric_CRE	Col5a1_chr2_2586-::Sox2_chr3_2007-	354
rep2	chimeric_CRE	Col5a1_chr2_2586-::Sox2_chr3_2009+	425
rep2	chimeric_CRE	Col5a1_chr2_2586-::Sox2_chr3_2009-	317
rep2	chimeric_CRE	Epas1_chr17_10063+::Cdk5r1_chr11_12590+	69
rep2	chimeric_CRE	Epas1_chr17_10063+::Cdk5r1_chr11_12590-	68
rep2	chimeric_CRE	Epas1_chr17_10063+::Sox2_chr3_2007+	140
rep2	chimeric_CRE	Epas1_chr17_10063+::Sox2_chr3_2007-	134
rep2	chimeric_CRE	Epas1_chr17_10063+::Sox2_chr3_2009+	208
rep2	chimeric_CRE	Epas1_chr17_10063+::Sox2_chr3_2009-	252
rep2	chimeric_CRE	Epas1_chr17_10063-::Cdk5r1_chr11_12590+	54
rep2	chimeric_CRE	Epas1_chr17_10063-::Cdk5r1_chr11_12590-	127
rep2	chimeric_CRE	Epas1_chr17_10063-::Sox2_chr3_2007+	228
rep2	chimeric_CRE	Epas1_chr17_10063-::Sox2_chr3_2007-	293
rep2	chimeric_CRE	Epas1_chr17_10063-::Sox2_chr3_2009+	197
rep2	chimeric_CRE	Epas1_chr17_10063-::Sox2_chr3_2009-	214
rep2	chimeric_CRE	Gata4_chr14_5729+::Cdk5r1_chr11_12590+	114
rep2	chimeric_CRE	Gata4_chr14_5729+::Cdk5r1_chr11_12590-	100
rep2	chimeric_CRE	Gata4_chr14_5729+::Sox2_chr3_2007+	360
rep2	chimeric_CRE	Gata4_chr14_5729+::Sox2_chr3_2007-	297
rep2	chimeric_CRE	Gata4_chr14_5729+::Sox2_chr3_2009+	248
rep2	chimeric_CRE	Gata4_chr14_5729+::Sox2_chr3_2009-	223
rep2	chimeric_CRE	Gata4_chr14_5729-::Cdk5r1_chr11_12590+	32
rep2	chimeric_CRE	Gata4_chr14_5729-::Cdk5r1_chr11_12590-	19
rep2	chimeric_CRE	Gata4_chr14_5729-::Sox2_chr3_2007+	26
rep2	chimeric_CRE	Gata4_chr14_5729-::Sox2_chr3_2007-	34
rep2	chimeric_CRE	Gata4_chr14_5729-::Sox2_chr3_2009+	29
rep2	chimeric_CRE	Gata4_chr14_5729-::Sox2_chr3_2009-	15
rep2	chimeric_CRE	Sox2_chr3_2007+::Col5a1_chr2_2586+	384
rep2	chimeric_CRE	Sox2_chr3_2007+::Col5a1_chr2_2586-	433
rep2	chimeric_CRE	Sox2_chr3_2007+::Epas1_chr17_10063+	222
rep2	chimeric_CRE	Sox2_chr3_2007+::Epas1_chr17_10063-	244
rep2	chimeric_CRE	Sox2_chr3_2007+::Gata4_chr14_5729+	357
rep2	chimeric_CRE	Sox2_chr3_2007+::Gata4_chr14_5729-	359
rep2	chimeric_CRE	Sox2_chr3_2007-::Col5a1_chr2_2586+	422
rep2	chimeric_CRE	Sox2_chr3_2007-::Col5a1_chr2_2586-	423
rep2	chimeric_CRE	Sox2_chr3_2007-::Epas1_chr17_10063+	397
rep2	chimeric_CRE	Sox2_chr3_2007-::Epas1_chr17_10063-	278
rep2	chimeric_CRE	Sox2_chr3_2007-::Gata4_chr14_5729+	339
rep2	chimeric_CRE	Sox2_chr3_2007-::Gata4_chr14_5729-	289
rep2	chimeric_CRE	Sox2_chr3_2009+::Col5a1_chr2_2586+	406
rep2	chimeric_CRE	Sox2_chr3_2009+::Col5a1_chr2_2586-	410
rep2	chimeric_CRE	Sox2_chr3_2009+::Epas1_chr17_10063+	224
rep2	chimeric_CRE	Sox2_chr3_2009+::Epas1_chr17_10063-	286
rep2	chimeric_CRE	Sox2_chr3_2009+::Gata4_chr14_5729+	295
rep2	chimeric_CRE	Sox2_chr3_2009+::Gata4_chr14_5729-	354
rep2	chimeric_CRE	Sox2_chr3_2009-::Col5a1_chr2_2586+	326
rep2	chimeric_CRE	Sox2_chr3_2009-::Col5a1_chr2_2586-	313
rep2	chimeric_CRE	Sox2_chr3_2009-::Epas1_chr17_10063+	218
rep2	chimeric_CRE	Sox2_chr3_2009-::Epas1_chr17_10063-	172
rep2	chimeric_CRE	Sox2_chr3_2009-::Gata4_chr14_5729+	225
rep2	chimeric_CRE	Sox2_chr3_2009-::Gata4_chr14_5729-	357
rep3	chimeric_CRE	Cdk5r1_chr11_12590+::Col5a1_chr2_2586+	232
rep3	chimeric_CRE	Cdk5r1_chr11_12590+::Col5a1_chr2_2586-	294
rep3	chimeric_CRE	Cdk5r1_chr11_12590+::Epas1_chr17_10063+	172
rep3	chimeric_CRE	Cdk5r1_chr11_12590+::Epas1_chr17_10063-	184
rep3	chimeric_CRE	Cdk5r1_chr11_12590+::Gata4_chr14_5729+	343
rep3	chimeric_CRE	Cdk5r1_chr11_12590+::Gata4_chr14_5729-	191
rep3	chimeric_CRE	Cdk5r1_chr11_12590-::Col5a1_chr2_2586+	256
rep3	chimeric_CRE	Cdk5r1_chr11_12590-::Col5a1_chr2_2586-	245
rep3	chimeric_CRE	Cdk5r1_chr11_12590-::Epas1_chr17_10063+	233
rep3	chimeric_CRE	Cdk5r1_chr11_12590-::Epas1_chr17_10063-	195
rep3	chimeric_CRE	Cdk5r1_chr11_12590-::Gata4_chr14_5729+	246
rep3	chimeric_CRE	Cdk5r1_chr11_12590-::Gata4_chr14_5729-	207
rep3	chimeric_CRE	Col5a1_chr2_2586+::Cdk5r1_chr11_12590+	193
rep3	chimeric_CRE	Col5a1_chr2_2586+::Cdk5r1_chr11_12590-	160
rep3	chimeric_CRE	Col5a1_chr2_2586+::Sox2_chr3_2007+	386
rep3	chimeric_CRE	Col5a1_chr2_2586+::Sox2_chr3_2007-	344
rep3	chimeric_CRE	Col5a1_chr2_2586+::Sox2_chr3_2009+	494
rep3	chimeric_CRE	Col5a1_chr2_2586+::Sox2_chr3_2009-	272
rep3	chimeric_CRE	Col5a1_chr2_2586-::Cdk5r1_chr11_12590+	124
rep3	chimeric_CRE	Col5a1_chr2_2586-::Cdk5r1_chr11_12590-	145
rep3	chimeric_CRE	Col5a1_chr2_2586-::Sox2_chr3_2007+	414
rep3	chimeric_CRE	Col5a1_chr2_2586-::Sox2_chr3_2007-	405
rep3	chimeric_CRE	Col5a1_chr2_2586-::Sox2_chr3_2009+	570
rep3	chimeric_CRE	Col5a1_chr2_2586-::Sox2_chr3_2009-	257
rep3	chimeric_CRE	Epas1_chr17_10063+::Cdk5r1_chr11_12590+	110
rep3	chimeric_CRE	Epas1_chr17_10063+::Cdk5r1_chr11_12590-	134
rep3	chimeric_CRE	Epas1_chr17_10063+::Sox2_chr3_2007+	246
rep3	chimeric_CRE	Epas1_chr17_10063+::Sox2_chr3_2007-	218
rep3	chimeric_CRE	Epas1_chr17_10063+::Sox2_chr3_2009+	198
rep3	chimeric_CRE	Epas1_chr17_10063+::Sox2_chr3_2009-	208
rep3	chimeric_CRE	Epas1_chr17_10063-::Cdk5r1_chr11_12590+	101
rep3	chimeric_CRE	Epas1_chr17_10063-::Cdk5r1_chr11_12590-	148
rep3	chimeric_CRE	Epas1_chr17_10063-::Sox2_chr3_2007+	379
rep3	chimeric_CRE	Epas1_chr17_10063-::Sox2_chr3_2007-	301
rep3	chimeric_CRE	Epas1_chr17_10063-::Sox2_chr3_2009+	318
rep3	chimeric_CRE	Epas1_chr17_10063-::Sox2_chr3_2009-	350
rep3	chimeric_CRE	Gata4_chr14_5729+::Cdk5r1_chr11_12590+	150
rep3	chimeric_CRE	Gata4_chr14_5729+::Cdk5r1_chr11_12590-	109
rep3	chimeric_CRE	Gata4_chr14_5729+::Sox2_chr3_2007+	350
rep3	chimeric_CRE	Gata4_chr14_5729+::Sox2_chr3_2007-	359
rep3	chimeric_CRE	Gata4_chr14_5729+::Sox2_chr3_2009+	455
rep3	chimeric_CRE	Gata4_chr14_5729+::Sox2_chr3_2009-	216
rep3	chimeric_CRE	Gata4_chr14_5729-::Cdk5r1_chr11_12590+	27
rep3	chimeric_CRE	Gata4_chr14_5729-::Cdk5r1_chr11_12590-	16
rep3	chimeric_CRE	Gata4_chr14_5729-::Sox2_chr3_2007+	15
rep3	chimeric_CRE	Gata4_chr14_5729-::Sox2_chr3_2007-	63
rep3	chimeric_CRE	Gata4_chr14_5729-::Sox2_chr3_2009+	23
rep3	chimeric_CRE	Gata4_chr14_5729-::Sox2_chr3_2009-	10
rep3	chimeric_CRE	Sox2_chr3_2007+::Col5a1_chr2_2586+	537
rep3	chimeric_CRE	Sox2_chr3_2007+::Col5a1_chr2_2586-	546
rep3	chimeric_CRE	Sox2_chr3_2007+::Epas1_chr17_10063+	361
rep3	chimeric_CRE	Sox2_chr3_2007+::Epas1_chr17_10063-	493
rep3	chimeric_CRE	Sox2_chr3_2007+::Gata4_chr14_5729+	389
rep3	chimeric_CRE	Sox2_chr3_2007+::Gata4_chr14_5729-	469
rep3	chimeric_CRE	Sox2_chr3_2007-::Col5a1_chr2_2586+	520
rep3	chimeric_CRE	Sox2_chr3_2007-::Col5a1_chr2_2586-	472
rep3	chimeric_CRE	Sox2_chr3_2007-::Epas1_chr17_10063+	311
rep3	chimeric_CRE	Sox2_chr3_2007-::Epas1_chr17_10063-	360
rep3	chimeric_CRE	Sox2_chr3_2007-::Gata4_chr14_5729+	396
rep3	chimeric_CRE	Sox2_chr3_2007-::Gata4_chr14_5729-	494
rep3	chimeric_CRE	Sox2_chr3_2009+::Col5a1_chr2_2586+	426
rep3	chimeric_CRE	Sox2_chr3_2009+::Col5a1_chr2_2586-	492
rep3	chimeric_CRE	Sox2_chr3_2009+::Epas1_chr17_10063+	226
rep3	chimeric_CRE	Sox2_chr3_2009+::Epas1_chr17_10063-	285
rep3	chimeric_CRE	Sox2_chr3_2009+::Gata4_chr14_5729+	352
rep3	chimeric_CRE	Sox2_chr3_2009+::Gata4_chr14_5729-	328
rep3	chimeric_CRE	Sox2_chr3_2009-::Col5a1_chr2_2586+	292
rep3	chimeric_CRE	Sox2_chr3_2009-::Col5a1_chr2_2586-	427
rep3	chimeric_CRE	Sox2_chr3_2009-::Epas1_chr17_10063+	295
rep3	chimeric_CRE	Sox2_chr3_2009-::Epas1_chr17_10063-	219
rep3	chimeric_CRE	Sox2_chr3_2009-::Gata4_chr14_5729+	277
rep3	chimeric_CRE	Sox2_chr3_2009-::Gata4_chr14_5729-	366
rep1	ectopic_promoters	eef1aP	1168
rep1	ectopic_promoters	minP	361
rep1	ectopic_promoters	noP	373
rep1	ectopic_promoters	pgk1P	2641
rep1	ectopic_promoters	ubcP	1310
rep1	littCRE	Cdx2	283
rep1	littCRE	Esrrb	419
rep1	littCRE	Nodal_ASE	906
rep1	littCRE	Nodal_HBE	208
rep1	littCRE	Sox2_DNE	720
rep1	littCRE	Tbx3	788
rep1	mutCRE	Bend5_chr4_8201_mut_WT	144
rep1	mutCRE	Bend5_chr4_8201_mut_hi_Gata4	193
rep1	mutCRE	Bend5_chr4_8201_mut_hi_Sox17	186
rep1	mutCRE	Bend5_chr4_8201_mut_hi_Sox17_Gata4	116
rep1	mutCRE	Bend5_chr4_8201_mut_lo_Gata4	279
rep1	mutCRE	Bend5_chr4_8201_mut_lo_Sox17	393
rep1	mutCRE	Bend5_chr4_8201_mut_lo_Sox17_Gata4	314
rep1	mutCRE	Epas1_chr17_10063_mut_WT	297
rep1	mutCRE	Epas1_chr17_10063_mut_hi_Gata4	222
rep1	mutCRE	Epas1_chr17_10063_mut_hi_Sox17	118
rep1	mutCRE	Epas1_chr17_10063_mut_hi_Sox17_Gata4	148
rep1	mutCRE	Epas1_chr17_10063_mut_lo_Gata4	216
rep1	mutCRE	Epas1_chr17_10063_mut_lo_Sox17	350
rep1	mutCRE	Epas1_chr17_10063_mut_lo_Sox17_Gata4	176
rep1	mutCRE	Gata4_chr14_5729_mut_WT	208
rep1	mutCRE	Gata4_chr14_5729_mut_hi_Gata4	118
rep1	mutCRE	Gata4_chr14_5729_mut_hi_Sox17	182
rep1	mutCRE	Gata4_chr14_5729_mut_hi_Sox17_Gata4	242
rep1	mutCRE	Gata4_chr14_5729_mut_lo_Gata4	153
rep1	mutCRE	Gata4_chr14_5729_mut_lo_Sox17	226
rep1	mutCRE	Gata4_chr14_5729_mut_lo_Sox17_Gata4	240
rep1	mutCRE	Lama1_chr17_7784_mut_WT	332
rep1	mutCRE	Lama1_chr17_7784_mut_hi_Gata4	249
rep1	mutCRE	Lama1_chr17_7784_mut_hi_Sox17	316
rep1	mutCRE	Lama1_chr17_7784_mut_hi_Sox17_Gata4	313
rep1	mutCRE	Lama1_chr17_7784_mut_lo_Gata4	266
rep1	mutCRE	Lama1_chr17_7784_mut_lo_Sox17	623
rep1	mutCRE	Lama1_chr17_7784_mut_lo_Sox17_Gata4	420
rep1	mutCRE	Lamc1_chr1_12189_mut_WT	118
rep1	mutCRE	Lamc1_chr1_12189_mut_hi_Gata4	179
rep1	mutCRE	Lamc1_chr1_12189_mut_hi_Sox17	144
rep1	mutCRE	Lamc1_chr1_12189_mut_hi_Sox17_Gata4	118
rep1	mutCRE	Lamc1_chr1_12189_mut_lo_Gata4	134
rep1	mutCRE	Lamc1_chr1_12189_mut_lo_Sox17	83
rep1	mutCRE	Lamc1_chr1_12189_mut_lo_Sox17_Gata4	186
rep1	mutCRE	Sparc_chr11_7211_mut_WT	357
rep1	mutCRE	Sparc_chr11_7211_mut_hi_Gata4	298
rep1	mutCRE	Sparc_chr11_7211_mut_hi_Sox17	507
rep1	mutCRE	Sparc_chr11_7211_mut_hi_Sox17_Gata4	165
rep1	mutCRE	Sparc_chr11_7211_mut_lo_Gata4	429
rep1	mutCRE	Sparc_chr11_7211_mut_lo_Sox17	398
rep1	mutCRE	Sparc_chr11_7211_mut_lo_Sox17_Gata4	466
rep2	ectopic_promoters	eef1aP	1290
rep2	ectopic_promoters	minP	334
rep2	ectopic_promoters	noP	367
rep2	ectopic_promoters	pgk1P	2459
rep2	ectopic_promoters	ubcP	1268
rep2	littCRE	Cdx2	274
rep2	littCRE	Esrrb	342
rep2	littCRE	Nodal_ASE	867
rep2	littCRE	Nodal_HBE	185
rep2	littCRE	Sox2_DNE	694
rep2	littCRE	Tbx3	695
rep2	mutCRE	Bend5_chr4_8201_mut_WT	230
rep2	mutCRE	Bend5_chr4_8201_mut_hi_Gata4	188
rep2	mutCRE	Bend5_chr4_8201_mut_hi_Sox17	180
rep2	mutCRE	Bend5_chr4_8201_mut_hi_Sox17_Gata4	162
rep2	mutCRE	Bend5_chr4_8201_mut_lo_Gata4	303
rep2	mutCRE	Bend5_chr4_8201_mut_lo_Sox17	355
rep2	mutCRE	Bend5_chr4_8201_mut_lo_Sox17_Gata4	248
rep2	mutCRE	Epas1_chr17_10063_mut_WT	372
rep2	mutCRE	Epas1_chr17_10063_mut_hi_Gata4	189
rep2	mutCRE	Epas1_chr17_10063_mut_hi_Sox17	123
rep2	mutCRE	Epas1_chr17_10063_mut_hi_Sox17_Gata4	124
rep2	mutCRE	Epas1_chr17_10063_mut_lo_Gata4	165
rep2	mutCRE	Epas1_chr17_10063_mut_lo_Sox17	231
rep2	mutCRE	Epas1_chr17_10063_mut_lo_Sox17_Gata4	133
rep2	mutCRE	Gata4_chr14_5729_mut_WT	232
rep2	mutCRE	Gata4_chr14_5729_mut_hi_Gata4	93
rep2	mutCRE	Gata4_chr14_5729_mut_hi_Sox17	152
rep2	mutCRE	Gata4_chr14_5729_mut_hi_Sox17_Gata4	189
rep2	mutCRE	Gata4_chr14_5729_mut_lo_Gata4	145
rep2	mutCRE	Gata4_chr14_5729_mut_lo_Sox17	237
rep2	mutCRE	Gata4_chr14_5729_mut_lo_Sox17_Gata4	213
rep2	mutCRE	Lama1_chr17_7784_mut_WT	319
rep2	mutCRE	Lama1_chr17_7784_mut_hi_Gata4	246
rep2	mutCRE	Lama1_chr17_7784_mut_hi_Sox17	277
rep2	mutCRE	Lama1_chr17_7784_mut_hi_Sox17_Gata4	231
rep2	mutCRE	Lama1_chr17_7784_mut_lo_Gata4	187
rep2	mutCRE	Lama1_chr17_7784_mut_lo_Sox17	626
rep2	mutCRE	Lama1_chr17_7784_mut_lo_Sox17_Gata4	267
rep2	mutCRE	Lamc1_chr1_12189_mut_WT	88
rep2	mutCRE	Lamc1_chr1_12189_mut_hi_Gata4	133
rep2	mutCRE	Lamc1_chr1_12189_mut_hi_Sox17	96
rep2	mutCRE	Lamc1_chr1_12189_mut_hi_Sox17_Gata4	101
rep2	mutCRE	Lamc1_chr1_12189_mut_lo_Gata4	125
rep2	mutCRE	Lamc1_chr1_12189_mut_lo_Sox17	66
rep2	mutCRE	Lamc1_chr1_12189_mut_lo_Sox17_Gata4	186
rep2	mutCRE	Sparc_chr11_7211_mut_WT	379
rep2	mutCRE	Sparc_chr11_7211_mut_hi_Gata4	295
rep2	mutCRE	Sparc_chr11_7211_mut_hi_Sox17	510
rep2	mutCRE	Sparc_chr11_7211_mut_hi_Sox17_Gata4	161
rep2	mutCRE	Sparc_chr11_7211_mut_lo_Gata4	410
rep2	mutCRE	Sparc_chr11_7211_mut_lo_Sox17	445
rep2	mutCRE	Sparc_chr11_7211_mut_lo_Sox17_Gata4	347
rep3	ectopic_promoters	eef1aP	1575
rep3	ectopic_promoters	minP	355
rep3	ectopic_promoters	noP	460
rep3	ectopic_promoters	pgk1P	3412
rep3	ectopic_promoters	ubcP	1363
rep3	littCRE	Cdx2	319
rep3	littCRE	Esrrb	503
rep3	littCRE	Nodal_ASE	1017
rep3	littCRE	Nodal_HBE	216
rep3	littCRE	Sox2_DNE	673
rep3	littCRE	Tbx3	809
rep3	mutCRE	Bend5_chr4_8201_mut_WT	268
rep3	mutCRE	Bend5_chr4_8201_mut_hi_Gata4	204
rep3	mutCRE	Bend5_chr4_8201_mut_hi_Sox17	238
rep3	mutCRE	Bend5_chr4_8201_mut_hi_Sox17_Gata4	210
rep3	mutCRE	Bend5_chr4_8201_mut_lo_Gata4	361
rep3	mutCRE	Bend5_chr4_8201_mut_lo_Sox17	432
rep3	mutCRE	Bend5_chr4_8201_mut_lo_Sox17_Gata4	328
rep3	mutCRE	Epas1_chr17_10063_mut_WT	423
rep3	mutCRE	Epas1_chr17_10063_mut_hi_Gata4	209
rep3	mutCRE	Epas1_chr17_10063_mut_hi_Sox17	164
rep3	mutCRE	Epas1_chr17_10063_mut_hi_Sox17_Gata4	161
rep3	mutCRE	Epas1_chr17_10063_mut_lo_Gata4	215
rep3	mutCRE	Epas1_chr17_10063_mut_lo_Sox17	267
rep3	mutCRE	Epas1_chr17_10063_mut_lo_Sox17_Gata4	170
rep3	mutCRE	Gata4_chr14_5729_mut_WT	133
rep3	mutCRE	Gata4_chr14_5729_mut_hi_Gata4	159
rep3	mutCRE	Gata4_chr14_5729_mut_hi_Sox17	168
rep3	mutCRE	Gata4_chr14_5729_mut_hi_Sox17_Gata4	218
rep3	mutCRE	Gata4_chr14_5729_mut_lo_Gata4	225
rep3	mutCRE	Gata4_chr14_5729_mut_lo_Sox17	193
rep3	mutCRE	Gata4_chr14_5729_mut_lo_Sox17_Gata4	314
rep3	mutCRE	Lama1_chr17_7784_mut_WT	403
rep3	mutCRE	Lama1_chr17_7784_mut_hi_Gata4	328
rep3	mutCRE	Lama1_chr17_7784_mut_hi_Sox17	415
rep3	mutCRE	Lama1_chr17_7784_mut_hi_Sox17_Gata4	406
rep3	mutCRE	Lama1_chr17_7784_mut_lo_Gata4	428
rep3	mutCRE	Lama1_chr17_7784_mut_lo_Sox17	706
rep3	mutCRE	Lama1_chr17_7784_mut_lo_Sox17_Gata4	373
rep3	mutCRE	Lamc1_chr1_12189_mut_WT	90
rep3	mutCRE	Lamc1_chr1_12189_mut_hi_Gata4	165
rep3	mutCRE	Lamc1_chr1_12189_mut_hi_Sox17	147
rep3	mutCRE	Lamc1_chr1_12189_mut_hi_Sox17_Gata4	150
rep3	mutCRE	Lamc1_chr1_12189_mut_lo_Gata4	179
rep3	mutCRE	Lamc1_chr1_12189_mut_lo_Sox17	140
rep3	mutCRE	Lamc1_chr1_12189_mut_lo_Sox17_Gata4	179
rep3	mutCRE	Sparc_chr11_7211_mut_WT	299
rep3	mutCRE	Sparc_chr11_7211_mut_hi_Gata4	308
rep3	mutCRE	Sparc_chr11_7211_mut_hi_Sox17	608
rep3	mutCRE	Sparc_chr11_7211_mut_hi_Sox17_Gata4	185
rep3	mutCRE	Sparc_chr11_7211_mut_lo_Gata4	509
rep3	mutCRE	Sparc_chr11_7211_mut_lo_Sox17	565
rep3	mutCRE	Sparc_chr11_7211_mut_lo_Sox17_Gata4	445

## Sheet: SuppFig3f
CRE_unique_id	gex_cluster_id	CRE_class	n_cells_1	n_cells_2	mean_CRE_act_rep1	mean_CRE_act_rep2	comp_id	CRE_id2	annotated_clusters
Bend5_chr4_8201_mut_WT	0	mutCRE	84	118	0.00956696	0.103367	1_vs_2	devCRE	Pluripotent
Bend5_chr4_8201_mut_WT	1	mutCRE	11	17	1.50518	4.67527	1_vs_2	devCRE	Ex. Endo (parietal)
Bend5_chr4_8201_mut_WT	3	mutCRE	8	16	0.0701359	0.0643903	1_vs_2	devCRE	Epiblast/Primitive streak
Bend5_chr4_8201_mut_WT	6	mutCRE	6	14	2.90942	0.0921721	1_vs_2	devCRE	Ex. Endo (visceral)
Bend5_chr4_8201_mut_hi_Gata4	0	mutCRE	107	90	0.0276214	0.0933423	1_vs_2	devCRE	Pluripotent
Bend5_chr4_8201_mut_hi_Gata4	1	mutCRE	35	15	1.51647	0.155825	1_vs_2	devCRE	Ex. Endo (parietal)
Bend5_chr4_8201_mut_hi_Sox17	1	mutCRE	18	19	1.06459	1.29708	1_vs_2	devCRE	Ex. Endo (parietal)
Bend5_chr4_8201_mut_hi_Sox17_Gata4	1	mutCRE	18	15	0.637698	0.76812	1_vs_2	devCRE	Ex. Endo (parietal)
Bend5_chr4_8201_mut_hi_Sox17_Gata4	6	mutCRE	4	14	0.791376	0.196936	1_vs_2	devCRE	Ex. Endo (visceral)
Bend5_chr4_8201_mut_lo_Gata4	0	mutCRE	184	131	0.142195	0.161418	1_vs_2	devCRE	Pluripotent
Bend5_chr4_8201_mut_lo_Sox17	0	mutCRE	213	152	0.0600868	0.0382135	1_vs_2	devCRE	Pluripotent
Bend5_chr4_8201_mut_lo_Sox17	1	mutCRE	68	37	0.944265	0.386385	1_vs_2	devCRE	Ex. Endo (parietal)
Bend5_chr4_8201_mut_lo_Sox17_Gata4	0	mutCRE	178	97	0.0685736	0.0174031	1_vs_2	devCRE	Pluripotent
Bend5_chr4_8201_mut_lo_Sox17_Gata4	1	mutCRE	68	25	0.0195007	0.0256769	1_vs_2	devCRE	Ex. Endo (parietal)
Bend5_chr4_8201_mut_lo_Sox17_Gata4	3	mutCRE	21	18	0.0262448	0.0442405	1_vs_2	devCRE	Epiblast/Primitive streak
Cdk5r1_chr11_12590+::Col5a1_chr2_2586+	0	chimeric_CRE	108	85	0.014238	0.00788017	1_vs_2	devCRE	Pluripotent
Cdk5r1_chr11_12590+::Col5a1_chr2_2586-	0	chimeric_CRE	143	84	0.00396209	0.0757082	1_vs_2	devCRE	Pluripotent
Cdk5r1_chr11_12590+::Epas1_chr17_10063+	0	chimeric_CRE	102	57	0.0556143	0.070485	1_vs_2	devCRE	Pluripotent
Cdk5r1_chr11_12590+::Epas1_chr17_10063+	1	chimeric_CRE	41	14	50.4257	17.591	1_vs_2	devCRE	Ex. Endo (parietal)
Cdk5r1_chr11_12590+::Epas1_chr17_10063+	4	chimeric_CRE	6	13	0.190596	0.225957	1_vs_2	devCRE	Surface ectoderm
Cdk5r1_chr11_12590+::Epas1_chr17_10063+	6	chimeric_CRE	12	8	1.06831	0.107466	1_vs_2	devCRE	Ex. Endo (visceral)
Cdk5r1_chr11_12590+::Epas1_chr17_10063-	0	chimeric_CRE	80	61	0.0320904	0.0264536	1_vs_2	devCRE	Pluripotent
Cdk5r1_chr11_12590+::Gata4_chr14_5729+	0	chimeric_CRE	118	90	0.112345	0.0456256	1_vs_2	devCRE	Pluripotent
Cdk5r1_chr11_12590+::Gata4_chr14_5729+	1	chimeric_CRE	47	23	8.84145	8.9205	1_vs_2	devCRE	Ex. Endo (parietal)
Cdk5r1_chr11_12590+::Gata4_chr14_5729-	0	chimeric_CRE	120	105	0.00936271	0.00986827	1_vs_2	devCRE	Pluripotent
Cdk5r1_chr11_12590+::Gata4_chr14_5729-	1	chimeric_CRE	57	29	36.4773	7.12644	1_vs_2	devCRE	Ex. Endo (parietal)
Cdk5r1_chr11_12590+::Gata4_chr14_5729-	6	chimeric_CRE	3	23	0.368152	0.289213	1_vs_2	devCRE	Ex. Endo (visceral)
Cdk5r1_chr11_12590-::Epas1_chr17_10063+	1	chimeric_CRE	28	40	22.501	56.0375	1_vs_2	devCRE	Ex. Endo (parietal)
Cdk5r1_chr11_12590-::Epas1_chr17_10063-	0	chimeric_CRE	93	60	0.169505	0.0106345	1_vs_2	devCRE	Pluripotent
Cdk5r1_chr11_12590-::Epas1_chr17_10063-	1	chimeric_CRE	42	8	1.76942	0.0800116	1_vs_2	devCRE	Ex. Endo (parietal)
Cdk5r1_chr11_12590-::Gata4_chr14_5729+	0	chimeric_CRE	113	75	0.0799803	0.0252325	1_vs_2	devCRE	Pluripotent
Cdk5r1_chr11_12590-::Gata4_chr14_5729+	1	chimeric_CRE	18	24	9.40504	20.2599	1_vs_2	devCRE	Ex. Endo (parietal)
Cdk5r1_chr11_12590-::Gata4_chr14_5729-	0	chimeric_CRE	107	88	0.0199162	0.0378316	1_vs_2	devCRE	Pluripotent
Cdk5r1_chr11_12590-::Gata4_chr14_5729-	1	chimeric_CRE	18	14	13.163	3.00752	1_vs_2	devCRE	Ex. Endo (parietal)
Cdx2	0	littCRE	151	134	0.119416	0.0374966	1_vs_2	devCRE	Pluripotent
Col5a1_chr2_2586+::Cdk5r1_chr11_12590-	0	chimeric_CRE	68	75	0.0303276	0.0174113	1_vs_2	devCRE	Pluripotent
Col5a1_chr2_2586+::Sox2_chr3_2007+	0	chimeric_CRE	130	124	2.41476	2.13325	1_vs_2	devCRE	Pluripotent
Col5a1_chr2_2586+::Sox2_chr3_2007+	3	chimeric_CRE	10	22	0.0640086	0.0195934	1_vs_2	devCRE	Epiblast/Primitive streak
Col5a1_chr2_2586+::Sox2_chr3_2007-	0	chimeric_CRE	192	145	0.199703	0.326728	1_vs_2	devCRE	Pluripotent
Col5a1_chr2_2586+::Sox2_chr3_2009+	0	chimeric_CRE	195	137	0.696681	1.0363	1_vs_2	devCRE	Pluripotent
Col5a1_chr2_2586+::Sox2_chr3_2009+	2	chimeric_CRE	31	34	0.0899567	0.0833055	1_vs_2	devCRE	Neuroectoderm
Col5a1_chr2_2586+::Sox2_chr3_2009+	3	chimeric_CRE	16	29	0.0536967	0.0209311	1_vs_2	devCRE	Epiblast/Primitive streak
Col5a1_chr2_2586+::Sox2_chr3_2009-	0	chimeric_CRE	131	135	0.234206	0.201488	1_vs_2	devCRE	Pluripotent
Col5a1_chr2_2586-::Cdk5r1_chr11_12590-	2	chimeric_CRE	11	19	25.6886	0.20923	1_vs_2	devCRE	Neuroectoderm
Col5a1_chr2_2586-::Sox2_chr3_2007+	0	chimeric_CRE	210	131	1.92362	2.4252	1_vs_2	devCRE	Pluripotent
Col5a1_chr2_2586-::Sox2_chr3_2007+	3	chimeric_CRE	36	39	0.107287	0.47838	1_vs_2	devCRE	Epiblast/Primitive streak
Col5a1_chr2_2586-::Sox2_chr3_2007+	4	chimeric_CRE	18	16	0.0166903	0.0838103	1_vs_2	devCRE	Surface ectoderm
Col5a1_chr2_2586-::Sox2_chr3_2007-	0	chimeric_CRE	217	155	0.0759963	0.154198	1_vs_2	devCRE	Pluripotent
Col5a1_chr2_2586-::Sox2_chr3_2009+	0	chimeric_CRE	251	184	1.10926	1.03568	1_vs_2	devCRE	Pluripotent
Col5a1_chr2_2586-::Sox2_chr3_2009+	2	chimeric_CRE	35	60	0.0804725	0.0129355	1_vs_2	devCRE	Neuroectoderm
Col5a1_chr2_2586-::Sox2_chr3_2009-	0	chimeric_CRE	161	133	0.143458	0.459268	1_vs_2	devCRE	Pluripotent
Epas1_chr17_10063+::Cdk5r1_chr11_12590+	0	chimeric_CRE	51	30	0.0305629	0.07342	1_vs_2	devCRE	Pluripotent
Epas1_chr17_10063+::Cdk5r1_chr11_12590-	0	chimeric_CRE	46	39	0.107499	0.0738947	1_vs_2	devCRE	Pluripotent
Epas1_chr17_10063+::Cdk5r1_chr11_12590-	1	chimeric_CRE	10	5	20.2241	0.223025	1_vs_2	devCRE	Ex. Endo (parietal)
Epas1_chr17_10063+::Sox2_chr3_2007+	0	chimeric_CRE	60	67	2.99366	2.83159	1_vs_2	devCRE	Pluripotent
Epas1_chr17_10063+::Sox2_chr3_2007+	1	chimeric_CRE	11	12	4.01949	0.164186	1_vs_2	devCRE	Ex. Endo (parietal)
Epas1_chr17_10063+::Sox2_chr3_2007-	0	chimeric_CRE	93	60	0.292442	0.264007	1_vs_2	devCRE	Pluripotent
Epas1_chr17_10063+::Sox2_chr3_2007-	1	chimeric_CRE	19	11	0.307904	0.212982	1_vs_2	devCRE	Ex. Endo (parietal)
Epas1_chr17_10063+::Sox2_chr3_2009+	0	chimeric_CRE	129	99	1.11407	5.99961	1_vs_2	devCRE	Pluripotent
Epas1_chr17_10063+::Sox2_chr3_2009+	1	chimeric_CRE	40	21	0.0268123	1.69211	1_vs_2	devCRE	Ex. Endo (parietal)
Epas1_chr17_10063+::Sox2_chr3_2009+	8	chimeric_CRE	3	1	0.109552	3.56801	1_vs_2	devCRE	NA
Epas1_chr17_10063+::Sox2_chr3_2009-	0	chimeric_CRE	92	130	0.295997	0.305249	1_vs_2	devCRE	Pluripotent
Epas1_chr17_10063+::Sox2_chr3_2009-	1	chimeric_CRE	44	18	0.173867	0.801952	1_vs_2	devCRE	Ex. Endo (parietal)
Epas1_chr17_10063+::Sox2_chr3_2009-	3	chimeric_CRE	20	30	0.051011	0.0168544	1_vs_2	devCRE	Epiblast/Primitive streak
Epas1_chr17_10063+::Sox2_chr3_2009-	4	chimeric_CRE	5	16	0.726741	0.196602	1_vs_2	devCRE	Surface ectoderm
Epas1_chr17_10063-::Sox2_chr3_2007+	0	chimeric_CRE	133	102	2.47223	1.21176	1_vs_2	devCRE	Pluripotent
Epas1_chr17_10063-::Sox2_chr3_2007+	2	chimeric_CRE	28	31	0.0243625	0.19645	1_vs_2	devCRE	Neuroectoderm
Epas1_chr17_10063-::Sox2_chr3_2007-	0	chimeric_CRE	222	143	0.181341	0.181012	1_vs_2	devCRE	Pluripotent
Epas1_chr17_10063-::Sox2_chr3_2007-	1	chimeric_CRE	47	26	0.0386565	0.120163	1_vs_2	devCRE	Ex. Endo (parietal)
Epas1_chr17_10063-::Sox2_chr3_2009+	0	chimeric_CRE	128	85	1.58184	0.874476	1_vs_2	devCRE	Pluripotent
Epas1_chr17_10063-::Sox2_chr3_2009+	1	chimeric_CRE	39	19	0.0478602	0.372989	1_vs_2	devCRE	Ex. Endo (parietal)
Epas1_chr17_10063-::Sox2_chr3_2009+	3	chimeric_CRE	28	16	0.0241954	0.0584344	1_vs_2	devCRE	Epiblast/Primitive streak
Epas1_chr17_10063-::Sox2_chr3_2009-	0	chimeric_CRE	109	105	0.185684	0.235724	1_vs_2	devCRE	Pluripotent
Epas1_chr17_10063_mut_WT	0	mutCRE	197	181	0.222402	0.0749522	1_vs_2	devCRE	Pluripotent
Epas1_chr17_10063_mut_WT	1	mutCRE	23	39	2.90145	18.8127	1_vs_2	devCRE	Ex. Endo (parietal)
Epas1_chr17_10063_mut_WT	6	mutCRE	8	20	0.244094	0.336306	1_vs_2	devCRE	Ex. Endo (visceral)
Epas1_chr17_10063_mut_hi_Gata4	0	mutCRE	117	88	0.0577161	0.050673	1_vs_2	devCRE	Pluripotent
Epas1_chr17_10063_mut_hi_Gata4	1	mutCRE	37	10	4.02252	11.0354	1_vs_2	devCRE	Ex. Endo (parietal)
Epas1_chr17_10063_mut_hi_Gata4	2	mutCRE	24	28	0.11467	0.100745	1_vs_2	devCRE	Neuroectoderm
Epas1_chr17_10063_mut_hi_Gata4	4	mutCRE	6	14	0.528914	0.865383	1_vs_2	devCRE	Surface ectoderm
Epas1_chr17_10063_mut_hi_Gata4	6	mutCRE	6	11	0.226922	1.53879	1_vs_2	devCRE	Ex. Endo (visceral)
Epas1_chr17_10063_mut_hi_Sox17	0	mutCRE	69	45	0.0676395	0.0133883	1_vs_2	devCRE	Pluripotent
Epas1_chr17_10063_mut_hi_Sox17	1	mutCRE	11	15	1.79078	0.173451	1_vs_2	devCRE	Ex. Endo (parietal)
Epas1_chr17_10063_mut_hi_Sox17_Gata4	1	mutCRE	15	20	11.9025	2.53908	1_vs_2	devCRE	Ex. Endo (parietal)
Epas1_chr17_10063_mut_lo_Gata4	0	mutCRE	125	62	0.0405442	0.133539	1_vs_2	devCRE	Pluripotent
Epas1_chr17_10063_mut_lo_Gata4	3	mutCRE	13	18	0.403079	0.0479666	1_vs_2	devCRE	Epiblast/Primitive streak
Epas1_chr17_10063_mut_lo_Gata4	6	mutCRE	6	13	0.102904	0.14582	1_vs_2	devCRE	Ex. Endo (visceral)
Epas1_chr17_10063_mut_lo_Sox17	0	mutCRE	195	102	0.0672209	0.164596	1_vs_2	devCRE	Pluripotent
Epas1_chr17_10063_mut_lo_Sox17	1	mutCRE	40	29	4.09282	2.68917	1_vs_2	devCRE	Ex. Endo (parietal)
Epas1_chr17_10063_mut_lo_Sox17	6	mutCRE	15	12	0.320554	0.598191	1_vs_2	devCRE	Ex. Endo (visceral)
Epas1_chr17_10063_mut_lo_Sox17_Gata4	1	mutCRE	37	24	0.784365	0.125802	1_vs_2	devCRE	Ex. Endo (parietal)
Esrrb	0	littCRE	221	165	0.66163	0.831735	1_vs_2	devCRE	Pluripotent
Esrrb	2	littCRE	39	51	0.0728732	0.0168144	1_vs_2	devCRE	Neuroectoderm
Esrrb	3	littCRE	33	34	0.0547992	0.0948201	1_vs_2	devCRE	Epiblast/Primitive streak
Gata4_chr14_5729+::Cdk5r1_chr11_12590-	0	chimeric_CRE	72	51	0.0404127	0.0384165	1_vs_2	devCRE	Pluripotent
Gata4_chr14_5729+::Sox2_chr3_2007+	0	chimeric_CRE	150	151	2.30325	2.69565	1_vs_2	devCRE	Pluripotent
Gata4_chr14_5729+::Sox2_chr3_2007+	1	chimeric_CRE	42	53	2.73265	1.46648	1_vs_2	devCRE	Ex. Endo (parietal)
Gata4_chr14_5729+::Sox2_chr3_2007+	3	chimeric_CRE	29	34	0.0865684	1.00432	1_vs_2	devCRE	Epiblast/Primitive streak
Gata4_chr14_5729+::Sox2_chr3_2007+	6	chimeric_CRE	6	28	0.22398	0.0584006	1_vs_2	devCRE	Ex. Endo (visceral)
Gata4_chr14_5729+::Sox2_chr3_2007-	0	chimeric_CRE	190	140	0.360673	0.562367	1_vs_2	devCRE	Pluripotent
Gata4_chr14_5729+::Sox2_chr3_2007-	1	chimeric_CRE	70	18	0.0419139	0.398452	1_vs_2	devCRE	Ex. Endo (parietal)
Gata4_chr14_5729+::Sox2_chr3_2007-	3	chimeric_CRE	40	25	0.155875	0.176049	1_vs_2	devCRE	Epiblast/Primitive streak
Gata4_chr14_5729+::Sox2_chr3_2009+	0	chimeric_CRE	173	126	2.77358	0.838262	1_vs_2	devCRE	Pluripotent
Gata4_chr14_5729+::Sox2_chr3_2009+	1	chimeric_CRE	26	21	0.670403	0.192527	1_vs_2	devCRE	Ex. Endo (parietal)
Gata4_chr14_5729+::Sox2_chr3_2009+	3	chimeric_CRE	33	13	0.316153	0.241313	1_vs_2	devCRE	Epiblast/Primitive streak
Gata4_chr14_5729+::Sox2_chr3_2009-	0	chimeric_CRE	114	91	0.362308	0.510456	1_vs_2	devCRE	Pluripotent
Gata4_chr14_5729+::Sox2_chr3_2009-	1	chimeric_CRE	30	28	1.22732	0.261293	1_vs_2	devCRE	Ex. Endo (parietal)
Gata4_chr14_5729-::Cdk5r1_chr11_12590+	0	chimeric_CRE	11	20	0.148717	0.387295	1_vs_2	devCRE	Pluripotent
Gata4_chr14_5729-::Cdk5r1_chr11_12590-	0	chimeric_CRE	9	7	0.0571128	0.0796958	1_vs_2	devCRE	Pluripotent
Gata4_chr14_5729-::Sox2_chr3_2007+	0	chimeric_CRE	19	17	0.345048	0.165531	1_vs_2	devCRE	Pluripotent
Gata4_chr14_5729-::Sox2_chr3_2007-	0	chimeric_CRE	28	13	0.472389	0.0402763	1_vs_2	devCRE	Pluripotent
Gata4_chr14_5729-::Sox2_chr3_2009+	0	chimeric_CRE	18	10	0.887117	1.42182	1_vs_2	devCRE	Pluripotent
Gata4_chr14_5729_mut_WT	0	mutCRE	116	117	0.032757	0.0183378	1_vs_2	devCRE	Pluripotent
Gata4_chr14_5729_mut_WT	1	mutCRE	27	17	0.37027	2.15839	1_vs_2	devCRE	Ex. Endo (parietal)
Gata4_chr14_5729_mut_hi_Gata4	0	mutCRE	68	42	0.0334403	0.0230748	1_vs_2	devCRE	Pluripotent
Gata4_chr14_5729_mut_hi_Sox17	0	mutCRE	110	64	1.57801	1.26996	1_vs_2	devCRE	Pluripotent
Gata4_chr14_5729_mut_hi_Sox17	1	mutCRE	31	18	4.04284	57.9121	1_vs_2	devCRE	Ex. Endo (parietal)
Gata4_chr14_5729_mut_hi_Sox17_Gata4	0	mutCRE	130	90	0.0286123	0.0217301	1_vs_2	devCRE	Pluripotent
Gata4_chr14_5729_mut_lo_Gata4	0	mutCRE	100	66	0.00653728	0.0120847	1_vs_2	devCRE	Pluripotent
Gata4_chr14_5729_mut_lo_Gata4	3	mutCRE	14	19	0.0760115	0.209091	1_vs_2	devCRE	Epiblast/Primitive streak
Gata4_chr14_5729_mut_lo_Sox17	0	mutCRE	115	117	0.0144965	0.0319582	1_vs_2	devCRE	Pluripotent
Gata4_chr14_5729_mut_lo_Sox17_Gata4	0	mutCRE	135	87	0.00792983	0.689742	1_vs_2	devCRE	Pluripotent
Lama1_chr17_7784_mut_WT	0	mutCRE	164	148	0.0450995	0.128928	1_vs_2	devCRE	Pluripotent
Lama1_chr17_7784_mut_WT	1	mutCRE	50	21	3.56874	0.74298	1_vs_2	devCRE	Ex. Endo (parietal)
Lama1_chr17_7784_mut_hi_Gata4	0	mutCRE	146	104	0.253379	0.102541	1_vs_2	devCRE	Pluripotent
Lama1_chr17_7784_mut_hi_Gata4	1	mutCRE	35	21	0.152283	0.132218	1_vs_2	devCRE	Ex. Endo (parietal)
Lama1_chr17_7784_mut_hi_Sox17	0	mutCRE	204	134	0.110567	0.127033	1_vs_2	devCRE	Pluripotent
Lama1_chr17_7784_mut_hi_Sox17	1	mutCRE	38	23	2.62317	35.5991	1_vs_2	devCRE	Ex. Endo (parietal)
Lama1_chr17_7784_mut_hi_Sox17_Gata4	0	mutCRE	186	122	0.0400285	0.170313	1_vs_2	devCRE	Pluripotent
Lama1_chr17_7784_mut_lo_Gata4	0	mutCRE	154	82	0.107389	0.171461	1_vs_2	devCRE	Pluripotent
Lama1_chr17_7784_mut_lo_Sox17	0	mutCRE	381	266	0.0623986	0.0598722	1_vs_2	devCRE	Pluripotent
Lama1_chr17_7784_mut_lo_Sox17	1	mutCRE	88	70	1.64438	0.112723	1_vs_2	devCRE	Ex. Endo (parietal)
Lama1_chr17_7784_mut_lo_Sox17	3	mutCRE	52	58	0.0121096	0.0137163	1_vs_2	devCRE	Epiblast/Primitive streak
Lama1_chr17_7784_mut_lo_Sox17_Gata4	0	mutCRE	232	112	0.0342561	0.347082	1_vs_2	devCRE	Pluripotent
Lamc1_chr1_12189_mut_WT	0	mutCRE	70	41	0.356956	0.610974	1_vs_2	devCRE	Pluripotent
Lamc1_chr1_12189_mut_hi_Sox17	0	mutCRE	82	38	0.365902	0.403514	1_vs_2	devCRE	Pluripotent
Lamc1_chr1_12189_mut_hi_Sox17	1	mutCRE	19	9	3.83658	4.47325	1_vs_2	devCRE	Ex. Endo (parietal)
Lamc1_chr1_12189_mut_hi_Sox17	3	mutCRE	11	9	0.0469009	0.236188	1_vs_2	devCRE	Epiblast/Primitive streak
Lamc1_chr1_12189_mut_hi_Sox17	6	mutCRE	11	3	0.109049	0.331445	1_vs_2	devCRE	Ex. Endo (visceral)
Lamc1_chr1_12189_mut_hi_Sox17_Gata4	0	mutCRE	70	46	0.306963	0.0627531	1_vs_2	devCRE	Pluripotent
Lamc1_chr1_12189_mut_lo_Gata4	0	mutCRE	82	47	1.985	0.559457	1_vs_2	devCRE	Pluripotent
Lamc1_chr1_12189_mut_lo_Gata4	3	mutCRE	10	16	0.227663	0.0176727	1_vs_2	devCRE	Epiblast/Primitive streak
Lamc1_chr1_12189_mut_lo_Sox17	0	mutCRE	47	22	0.343734	0.161833	1_vs_2	devCRE	Pluripotent
Lamc1_chr1_12189_mut_lo_Sox17	1	mutCRE	14	12	12.2041	2.51209	1_vs_2	devCRE	Ex. Endo (parietal)
Lamc1_chr1_12189_mut_lo_Sox17_Gata4	0	mutCRE	109	86	3.60785	0.412014	1_vs_2	devCRE	Pluripotent
Lamc1_chr1_12189_mut_lo_Sox17_Gata4	3	mutCRE	15	14	0.0607371	0.0435142	1_vs_2	devCRE	Epiblast/Primitive streak
Nodal_ASE	0	littCRE	530	410	0.049857	0.0408093	1_vs_2	devCRE	Pluripotent
Nodal_ASE	3	littCRE	83	56	0.0987133	0.0831195	1_vs_2	devCRE	Epiblast/Primitive streak
Nodal_HBE	0	littCRE	129	88	1.1903	0.681726	1_vs_2	devCRE	Pluripotent
Nodal_HBE	1	littCRE	22	23	0.603875	0.089871	1_vs_2	devCRE	Ex. Endo (parietal)
Nodal_HBE	3	littCRE	16	12	0.408293	0.0553953	1_vs_2	devCRE	Epiblast/Primitive streak
Sox2_DNE	0	littCRE	438	355	0.0420205	0.0246281	1_vs_2	devCRE	Pluripotent
Sox2_DNE	1	littCRE	78	56	0.0276642	0.173934	1_vs_2	devCRE	Ex. Endo (parietal)
Sox2_DNE	3	littCRE	54	68	0.0733597	0.0267036	1_vs_2	devCRE	Epiblast/Primitive streak
Sox2_chr3_2007+::Col5a1_chr2_2586+	0	chimeric_CRE	264	173	0.0538711	0.153277	1_vs_2	devCRE	Pluripotent
Sox2_chr3_2007+::Col5a1_chr2_2586+	3	chimeric_CRE	48	39	0.00632678	0.0638187	1_vs_2	devCRE	Epiblast/Primitive streak
Sox2_chr3_2007+::Col5a1_chr2_2586-	0	chimeric_CRE	203	202	0.154118	0.0921823	1_vs_2	devCRE	Pluripotent
Sox2_chr3_2007+::Col5a1_chr2_2586-	1	chimeric_CRE	64	42	0.0458581	0.284345	1_vs_2	devCRE	Ex. Endo (parietal)
Sox2_chr3_2007+::Col5a1_chr2_2586-	3	chimeric_CRE	30	36	0.0191248	0.0285845	1_vs_2	devCRE	Epiblast/Primitive streak
Sox2_chr3_2007+::Epas1_chr17_10063+	0	chimeric_CRE	154	103	0.208536	0.300971	1_vs_2	devCRE	Pluripotent
Sox2_chr3_2007+::Epas1_chr17_10063+	1	chimeric_CRE	35	25	9.75376	29.4508	1_vs_2	devCRE	Ex. Endo (parietal)
Sox2_chr3_2007+::Epas1_chr17_10063+	3	chimeric_CRE	26	19	0.138466	0.0347066	1_vs_2	devCRE	Epiblast/Primitive streak
Sox2_chr3_2007+::Epas1_chr17_10063+	6	chimeric_CRE	5	14	0.123895	0.865598	1_vs_2	devCRE	Ex. Endo (visceral)
Sox2_chr3_2007+::Epas1_chr17_10063-	0	chimeric_CRE	172	100	0.190786	0.171343	1_vs_2	devCRE	Pluripotent
Sox2_chr3_2007+::Epas1_chr17_10063-	1	chimeric_CRE	47	25	1.23088	3.34292	1_vs_2	devCRE	Ex. Endo (parietal)
Sox2_chr3_2007+::Gata4_chr14_5729+	0	chimeric_CRE	179	156	0.136726	0.156816	1_vs_2	devCRE	Pluripotent
Sox2_chr3_2007+::Gata4_chr14_5729+	1	chimeric_CRE	45	26	3.26057	0.929163	1_vs_2	devCRE	Ex. Endo (parietal)
Sox2_chr3_2007+::Gata4_chr14_5729+	3	chimeric_CRE	21	27	0.0168015	0.0132994	1_vs_2	devCRE	Epiblast/Primitive streak
Sox2_chr3_2007+::Gata4_chr14_5729+	6	chimeric_CRE	8	37	14.3219	0.139561	1_vs_2	devCRE	Ex. Endo (visceral)
Sox2_chr3_2007+::Gata4_chr14_5729-	0	chimeric_CRE	187	179	0.239584	0.219002	1_vs_2	devCRE	Pluripotent
Sox2_chr3_2007+::Gata4_chr14_5729-	1	chimeric_CRE	58	21	17.7477	7.71161	1_vs_2	devCRE	Ex. Endo (parietal)
Sox2_chr3_2007+::Gata4_chr14_5729-	3	chimeric_CRE	36	40	0.059663	0.026603	1_vs_2	devCRE	Epiblast/Primitive streak
Sox2_chr3_2007-::Col5a1_chr2_2586+	0	chimeric_CRE	252	205	0.151814	0.0231121	1_vs_2	devCRE	Pluripotent
Sox2_chr3_2007-::Col5a1_chr2_2586-	0	chimeric_CRE	261	182	0.157652	0.0839078	1_vs_2	devCRE	Pluripotent
Sox2_chr3_2007-::Epas1_chr17_10063+	0	chimeric_CRE	186	155	0.571545	0.534052	1_vs_2	devCRE	Pluripotent
Sox2_chr3_2007-::Epas1_chr17_10063+	1	chimeric_CRE	61	59	14.4852	1.89724	1_vs_2	devCRE	Ex. Endo (parietal)
Sox2_chr3_2007-::Epas1_chr17_10063+	3	chimeric_CRE	26	33	0.0534624	0.193649	1_vs_2	devCRE	Epiblast/Primitive streak
Sox2_chr3_2007-::Epas1_chr17_10063+	6	chimeric_CRE	12	42	4.1684	0.86611	1_vs_2	devCRE	Ex. Endo (visceral)
Sox2_chr3_2007-::Epas1_chr17_10063-	0	chimeric_CRE	182	124	0.0766254	0.0986102	1_vs_2	devCRE	Pluripotent
Sox2_chr3_2007-::Gata4_chr14_5729+	0	chimeric_CRE	198	125	0.0984037	0.109593	1_vs_2	devCRE	Pluripotent
Sox2_chr3_2007-::Gata4_chr14_5729+	1	chimeric_CRE	30	21	1.91132	0.822753	1_vs_2	devCRE	Ex. Endo (parietal)
Sox2_chr3_2007-::Gata4_chr14_5729-	0	chimeric_CRE	188	140	0.103653	0.196552	1_vs_2	devCRE	Pluripotent
Sox2_chr3_2007-::Gata4_chr14_5729-	1	chimeric_CRE	43	22	4.70045	2.04349	1_vs_2	devCRE	Ex. Endo (parietal)
Sox2_chr3_2009+::Col5a1_chr2_2586+	0	chimeric_CRE	226	207	0.0690342	0.0654399	1_vs_2	devCRE	Pluripotent
Sox2_chr3_2009+::Col5a1_chr2_2586-	0	chimeric_CRE	231	188	0.0454603	0.060022	1_vs_2	devCRE	Pluripotent
Sox2_chr3_2009+::Epas1_chr17_10063+	0	chimeric_CRE	103	95	0.121811	0.317601	1_vs_2	devCRE	Pluripotent
Sox2_chr3_2009+::Epas1_chr17_10063+	1	chimeric_CRE	25	32	14.6047	6.72493	1_vs_2	devCRE	Ex. Endo (parietal)
Sox2_chr3_2009+::Epas1_chr17_10063+	3	chimeric_CRE	21	19	0.0323127	0.140594	1_vs_2	devCRE	Epiblast/Primitive streak
Sox2_chr3_2009+::Epas1_chr17_10063-	0	chimeric_CRE	177	120	0.381393	0.0921252	1_vs_2	devCRE	Pluripotent
Sox2_chr3_2009+::Epas1_chr17_10063-	1	chimeric_CRE	39	44	0.304638	3.9403	1_vs_2	devCRE	Ex. Endo (parietal)
Sox2_chr3_2009+::Epas1_chr17_10063-	3	chimeric_CRE	27	28	0.0223096	0.0370631	1_vs_2	devCRE	Epiblast/Primitive streak
Sox2_chr3_2009+::Epas1_chr17_10063-	6	chimeric_CRE	9	14	0.478527	0.355654	1_vs_2	devCRE	Ex. Endo (visceral)
Sox2_chr3_2009+::Gata4_chr14_5729+	0	chimeric_CRE	139	151	0.158281	0.198858	1_vs_2	devCRE	Pluripotent
Sox2_chr3_2009+::Gata4_chr14_5729+	1	chimeric_CRE	30	25	2.22734	5.30314	1_vs_2	devCRE	Ex. Endo (parietal)
Sox2_chr3_2009+::Gata4_chr14_5729-	0	chimeric_CRE	182	159	0.101828	0.120759	1_vs_2	devCRE	Pluripotent
Sox2_chr3_2009+::Gata4_chr14_5729-	1	chimeric_CRE	46	20	3.58387	0.391678	1_vs_2	devCRE	Ex. Endo (parietal)
Sox2_chr3_2009-::Col5a1_chr2_2586+	0	chimeric_CRE	139	150	0.00508741	0.0812034	1_vs_2	devCRE	Pluripotent
Sox2_chr3_2009-::Col5a1_chr2_2586-	0	chimeric_CRE	218	139	0.0213268	0.033247	1_vs_2	devCRE	Pluripotent
Sox2_chr3_2009-::Col5a1_chr2_2586-	3	chimeric_CRE	33	28	0.0218992	0.0741261	1_vs_2	devCRE	Epiblast/Primitive streak
Sox2_chr3_2009-::Col5a1_chr2_2586-	6	chimeric_CRE	6	41	0.203784	0.0341107	1_vs_2	devCRE	Ex. Endo (visceral)
Sox2_chr3_2009-::Epas1_chr17_10063+	0	chimeric_CRE	114	92	0.0623306	0.0337794	1_vs_2	devCRE	Pluripotent
Sox2_chr3_2009-::Epas1_chr17_10063+	1	chimeric_CRE	15	21	4.78526	34.3442	1_vs_2	devCRE	Ex. Endo (parietal)
Sox2_chr3_2009-::Epas1_chr17_10063+	6	chimeric_CRE	7	16	0.301477	0.0784939	1_vs_2	devCRE	Ex. Endo (visceral)
Sox2_chr3_2009-::Epas1_chr17_10063-	1	chimeric_CRE	28	17	0.154176	0.115138	1_vs_2	devCRE	Ex. Endo (parietal)
Sox2_chr3_2009-::Gata4_chr14_5729+	0	chimeric_CRE	110	110	0.123375	0.082386	1_vs_2	devCRE	Pluripotent
Sox2_chr3_2009-::Gata4_chr14_5729+	1	chimeric_CRE	39	8	4.73338	6.53255	1_vs_2	devCRE	Ex. Endo (parietal)
Sox2_chr3_2009-::Gata4_chr14_5729-	0	chimeric_CRE	196	173	0.0531409	0.0912009	1_vs_2	devCRE	Pluripotent
Sox2_chr3_2009-::Gata4_chr14_5729-	1	chimeric_CRE	60	32	11.9198	3.34602	1_vs_2	devCRE	Ex. Endo (parietal)
Sparc_chr11_7211_mut_WT	0	mutCRE	219	185	0.100271	0.654267	1_vs_2	devCRE	Pluripotent
Sparc_chr11_7211_mut_WT	1	mutCRE	52	35	11.0157	4.67307	1_vs_2	devCRE	Ex. Endo (parietal)
Sparc_chr11_7211_mut_WT	2	mutCRE	30	54	0.325725	0.141497	1_vs_2	devCRE	Neuroectoderm
Sparc_chr11_7211_mut_WT	3	mutCRE	27	20	0.190941	0.0158865	1_vs_2	devCRE	Epiblast/Primitive streak
Sparc_chr11_7211_mut_hi_Gata4	0	mutCRE	173	126	0.149171	0.0587711	1_vs_2	devCRE	Pluripotent
Sparc_chr11_7211_mut_hi_Gata4	1	mutCRE	30	22	1.66001	0.0808767	1_vs_2	devCRE	Ex. Endo (parietal)
Sparc_chr11_7211_mut_hi_Gata4	5	mutCRE	11	31	0.218022	0.226701	1_vs_2	devCRE	Mesoderm
Sparc_chr11_7211_mut_hi_Gata4	6	mutCRE	25	19	0.274464	0.996682	1_vs_2	devCRE	Ex. Endo (visceral)
Sparc_chr11_7211_mut_hi_Sox17	0	mutCRE	315	222	0.0748397	0.0686816	1_vs_2	devCRE	Pluripotent
Sparc_chr11_7211_mut_hi_Sox17	1	mutCRE	65	49	77.6752	81.104	1_vs_2	devCRE	Ex. Endo (parietal)
Sparc_chr11_7211_mut_hi_Sox17	2	mutCRE	39	56	0.0984806	0.162803	1_vs_2	devCRE	Neuroectoderm
Sparc_chr11_7211_mut_hi_Sox17	3	mutCRE	38	51	0.0257599	0.0320002	1_vs_2	devCRE	Epiblast/Primitive streak
Sparc_chr11_7211_mut_hi_Sox17	5	mutCRE	11	39	1.29648	0.231725	1_vs_2	devCRE	Mesoderm
Sparc_chr11_7211_mut_hi_Sox17	6	mutCRE	18	36	9.18559	6.84858	1_vs_2	devCRE	Ex. Endo (visceral)
Sparc_chr11_7211_mut_hi_Sox17	7	mutCRE	4	11	0.367507	0.0401641	1_vs_2	devCRE	Haematoendothelial
Sparc_chr11_7211_mut_hi_Sox17_Gata4	0	mutCRE	102	72	0.039609	0.0995244	1_vs_2	devCRE	Pluripotent
Sparc_chr11_7211_mut_hi_Sox17_Gata4	1	mutCRE	14	11	0.0756068	0.100542	1_vs_2	devCRE	Ex. Endo (parietal)
Sparc_chr11_7211_mut_lo_Gata4	0	mutCRE	249	154	0.0594247	0.361941	1_vs_2	devCRE	Pluripotent
Sparc_chr11_7211_mut_lo_Gata4	1	mutCRE	65	39	0.15267	0.230522	1_vs_2	devCRE	Ex. Endo (parietal)
Sparc_chr11_7211_mut_lo_Gata4	2	mutCRE	27	65	0.309094	0.0330627	1_vs_2	devCRE	Neuroectoderm
Sparc_chr11_7211_mut_lo_Gata4	5	mutCRE	15	28	0.530845	0.569827	1_vs_2	devCRE	Mesoderm
Sparc_chr11_7211_mut_lo_Gata4	7	mutCRE	5	13	0.491965	0.183326	1_vs_2	devCRE	Haematoendothelial
Sparc_chr11_7211_mut_lo_Sox17	0	mutCRE	247	213	0.0860198	0.0156661	1_vs_2	devCRE	Pluripotent
Sparc_chr11_7211_mut_lo_Sox17	1	mutCRE	41	32	11.6994	10.747	1_vs_2	devCRE	Ex. Endo (parietal)
Sparc_chr11_7211_mut_lo_Sox17	3	mutCRE	39	42	0.0674005	0.0254408	1_vs_2	devCRE	Epiblast/Primitive streak
Sparc_chr11_7211_mut_lo_Sox17	4	mutCRE	12	25	0.348019	0.0437356	1_vs_2	devCRE	Surface ectoderm
Sparc_chr11_7211_mut_lo_Sox17	5	mutCRE	13	42	0.211352	0.070666	1_vs_2	devCRE	Mesoderm
Sparc_chr11_7211_mut_lo_Sox17	6	mutCRE	10	32	1.43595	6.23489	1_vs_2	devCRE	Ex. Endo (visceral)
Sparc_chr11_7211_mut_lo_Sox17_Gata4	0	mutCRE	266	142	0.130456	0.11237	1_vs_2	devCRE	Pluripotent
Sparc_chr11_7211_mut_lo_Sox17_Gata4	2	mutCRE	50	44	0.0847124	0.0560876	1_vs_2	devCRE	Neuroectoderm
Sparc_chr11_7211_mut_lo_Sox17_Gata4	6	mutCRE	7	29	0.338258	0.0566131	1_vs_2	devCRE	Ex. Endo (visceral)
Tbx3	0	littCRE	447	320	1.54085	1.81459	1_vs_2	devCRE	Pluripotent
Tbx3	1	littCRE	134	48	0.158042	0.250388	1_vs_2	devCRE	Ex. Endo (parietal)
Tbx3	3	littCRE	71	68	0.272792	0.483823	1_vs_2	devCRE	Epiblast/Primitive streak
Tbx3	7	littCRE	6	13	0.0757637	0.0674829	1_vs_2	devCRE	Haematoendothelial
Tbx3	8	littCRE	11	6	0.326432	0.263366	1_vs_2	devCRE	NA
eef1aP	0	ectopic_promoters	721	614	176.046	202.9	1_vs_2	eef1aP	Pluripotent
eef1aP	1	ectopic_promoters	150	112	67.741	105.648	1_vs_2	eef1aP	Ex. Endo (parietal)
eef1aP	2	ectopic_promoters	84	127	149.522	169.656	1_vs_2	eef1aP	Neuroectoderm
eef1aP	3	ectopic_promoters	100	129	235.514	258.561	1_vs_2	eef1aP	Epiblast/Primitive streak
eef1aP	4	ectopic_promoters	29	84	120.46	125.906	1_vs_2	eef1aP	Surface ectoderm
eef1aP	5	ectopic_promoters	37	102	168.131	184.646	1_vs_2	eef1aP	Mesoderm
eef1aP	6	ectopic_promoters	23	94	165.742	222.884	1_vs_2	eef1aP	Ex. Endo (visceral)
eef1aP	7	ectopic_promoters	12	21	217.918	234.859	1_vs_2	eef1aP	Haematoendothelial
eef1aP	8	ectopic_promoters	12	7	134.189	239.721	1_vs_2	eef1aP	NA
minP	0	ectopic_promoters	200	137	0.104116	0.152335	1_vs_2	minP	Pluripotent
minP	2	ectopic_promoters	30	25	0.0318492	0.0395011	1_vs_2	minP	Neuroectoderm
minP	3	ectopic_promoters	21	27	0.0306877	0.031165	1_vs_2	minP	Epiblast/Primitive streak
noP	0	ectopic_promoters	241	159	0.160706	0.0781298	1_vs_2	noP	Pluripotent
noP	3	ectopic_promoters	30	37	0.0945557	0.0887595	1_vs_2	noP	Epiblast/Primitive streak
pgk1P	0	ectopic_promoters	1516	993	35.1226	46.6043	1_vs_2	pgk1P	Pluripotent
pgk1P	1	ectopic_promoters	365	272	12.2449	20.2059	1_vs_2	pgk1P	Ex. Endo (parietal)
pgk1P	2	ectopic_promoters	242	268	47.9182	62.4811	1_vs_2	pgk1P	Neuroectoderm
pgk1P	3	ectopic_promoters	221	239	68.0881	83.6439	1_vs_2	pgk1P	Epiblast/Primitive streak
pgk1P	4	ectopic_promoters	65	185	21.7248	35.5872	1_vs_2	pgk1P	Surface ectoderm
pgk1P	5	ectopic_promoters	105	222	59.1963	51.4745	1_vs_2	pgk1P	Mesoderm
pgk1P	6	ectopic_promoters	71	215	56.9822	52.6439	1_vs_2	pgk1P	Ex. Endo (visceral)
pgk1P	7	ectopic_promoters	21	50	65.0074	51.6439	1_vs_2	pgk1P	Haematoendothelial
pgk1P	8	ectopic_promoters	35	15	34.8169	18.2496	1_vs_2	pgk1P	NA
ubcP	0	ectopic_promoters	757	512	31.3958	29.7524	1_vs_2	ubcP	Pluripotent
ubcP	1	ectopic_promoters	189	130	43.3316	34.0497	1_vs_2	ubcP	Ex. Endo (parietal)
ubcP	2	ectopic_promoters	118	171	24.1927	18.1738	1_vs_2	ubcP	Neuroectoderm
ubcP	3	ectopic_promoters	109	120	37.7769	32.3246	1_vs_2	ubcP	Epiblast/Primitive streak
ubcP	4	ectopic_promoters	38	106	24.6376	27.5588	1_vs_2	ubcP	Surface ectoderm
ubcP	5	ectopic_promoters	37	106	25.1104	28.1673	1_vs_2	ubcP	Mesoderm
ubcP	6	ectopic_promoters	33	84	29.1702	32.361	1_vs_2	ubcP	Ex. Endo (visceral)
ubcP	7	ectopic_promoters	15	30	31.2941	19.9243	1_vs_2	ubcP	Haematoendothelial
ubcP	8	ectopic_promoters	14	9	37.0668	28.3308	1_vs_2	ubcP	NA
Bend5_chr4_8201_mut_WT	0	mutCRE	84	94	0.00956696	0.0341014	1_vs_3	devCRE	Pluripotent
Bend5_chr4_8201_mut_WT	1	mutCRE	11	61	1.50518	1.07239	1_vs_3	devCRE	Ex. Endo (parietal)
Bend5_chr4_8201_mut_hi_Gata4	0	mutCRE	107	90	0.0276214	0.0361923	1_vs_3	devCRE	Pluripotent
Bend5_chr4_8201_mut_hi_Gata4	1	mutCRE	35	18	1.51647	0.9396	1_vs_3	devCRE	Ex. Endo (parietal)
Bend5_chr4_8201_mut_hi_Sox17	1	mutCRE	18	26	1.06459	2.44729	1_vs_3	devCRE	Ex. Endo (parietal)
Bend5_chr4_8201_mut_hi_Sox17_Gata4	1	mutCRE	18	18	0.637698	0.429024	1_vs_3	devCRE	Ex. Endo (parietal)
Bend5_chr4_8201_mut_hi_Sox17_Gata4	6	mutCRE	4	19	0.791376	0.658284	1_vs_3	devCRE	Ex. Endo (visceral)
Bend5_chr4_8201_mut_lo_Gata4	0	mutCRE	184	156	0.142195	1.15491	1_vs_3	devCRE	Pluripotent
Bend5_chr4_8201_mut_lo_Sox17	0	mutCRE	213	181	0.0600868	0.0283496	1_vs_3	devCRE	Pluripotent
Bend5_chr4_8201_mut_lo_Sox17	1	mutCRE	68	37	0.944265	0.209571	1_vs_3	devCRE	Ex. Endo (parietal)
Bend5_chr4_8201_mut_lo_Sox17_Gata4	0	mutCRE	178	122	0.0685736	0.00768008	1_vs_3	devCRE	Pluripotent
Bend5_chr4_8201_mut_lo_Sox17_Gata4	1	mutCRE	68	58	0.0195007	0.0767409	1_vs_3	devCRE	Ex. Endo (parietal)
Cdk5r1_chr11_12590+::Col5a1_chr2_2586+	0	chimeric_CRE	108	105	0.014238	0.035175	1_vs_3	devCRE	Pluripotent
Cdk5r1_chr11_12590+::Col5a1_chr2_2586-	0	chimeric_CRE	143	109	0.00396209	0.042428	1_vs_3	devCRE	Pluripotent
Cdk5r1_chr11_12590+::Col5a1_chr2_2586-	3	chimeric_CRE	22	31	0.0428696	0.0216055	1_vs_3	devCRE	Epiblast/Primitive streak
Cdk5r1_chr11_12590+::Epas1_chr17_10063+	0	chimeric_CRE	102	67	0.0556143	0.0430993	1_vs_3	devCRE	Pluripotent
Cdk5r1_chr11_12590+::Epas1_chr17_10063+	1	chimeric_CRE	41	16	50.4257	5.42365	1_vs_3	devCRE	Ex. Endo (parietal)
Cdk5r1_chr11_12590+::Epas1_chr17_10063+	2	chimeric_CRE	12	14	0.08692	0.10185	1_vs_3	devCRE	Neuroectoderm
Cdk5r1_chr11_12590+::Epas1_chr17_10063+	6	chimeric_CRE	12	14	1.06831	0.560544	1_vs_3	devCRE	Ex. Endo (visceral)
Cdk5r1_chr11_12590+::Epas1_chr17_10063-	0	chimeric_CRE	80	79	0.0320904	0.0537912	1_vs_3	devCRE	Pluripotent
Cdk5r1_chr11_12590+::Epas1_chr17_10063-	1	chimeric_CRE	27	17	0.0687837	0.144051	1_vs_3	devCRE	Ex. Endo (parietal)
Cdk5r1_chr11_12590+::Gata4_chr14_5729+	0	chimeric_CRE	118	113	0.112345	0.0303234	1_vs_3	devCRE	Pluripotent
Cdk5r1_chr11_12590+::Gata4_chr14_5729+	1	chimeric_CRE	47	39	8.84145	14.9796	1_vs_3	devCRE	Ex. Endo (parietal)
Cdk5r1_chr11_12590+::Gata4_chr14_5729+	6	chimeric_CRE	4	35	1.83472	0.0386711	1_vs_3	devCRE	Ex. Endo (visceral)
Cdk5r1_chr11_12590+::Gata4_chr14_5729-	0	chimeric_CRE	120	70	0.00936271	0.00907843	1_vs_3	devCRE	Pluripotent
Cdk5r1_chr11_12590+::Gata4_chr14_5729-	1	chimeric_CRE	57	19	36.4773	20.8238	1_vs_3	devCRE	Ex. Endo (parietal)
Cdk5r1_chr11_12590+::Gata4_chr14_5729-	6	chimeric_CRE	3	11	0.368152	0.0436588	1_vs_3	devCRE	Ex. Endo (visceral)
Cdk5r1_chr11_12590-::Col5a1_chr2_2586-	0	chimeric_CRE	111	102	0.0662972	0.0335264	1_vs_3	devCRE	Pluripotent
Cdk5r1_chr11_12590-::Epas1_chr17_10063+	0	chimeric_CRE	117	101	0.0394494	0.045854	1_vs_3	devCRE	Pluripotent
Cdk5r1_chr11_12590-::Epas1_chr17_10063+	1	chimeric_CRE	28	15	22.501	0.857346	1_vs_3	devCRE	Ex. Endo (parietal)
Cdk5r1_chr11_12590-::Epas1_chr17_10063-	1	chimeric_CRE	42	15	1.76942	0.28527	1_vs_3	devCRE	Ex. Endo (parietal)
Cdk5r1_chr11_12590-::Gata4_chr14_5729+	0	chimeric_CRE	113	107	0.0799803	0.0379048	1_vs_3	devCRE	Pluripotent
Cdk5r1_chr11_12590-::Gata4_chr14_5729+	1	chimeric_CRE	18	23	9.40504	2.76365	1_vs_3	devCRE	Ex. Endo (parietal)
Cdk5r1_chr11_12590-::Gata4_chr14_5729-	0	chimeric_CRE	107	69	0.0199162	0.0375655	1_vs_3	devCRE	Pluripotent
Cdk5r1_chr11_12590-::Gata4_chr14_5729-	1	chimeric_CRE	18	30	13.163	19.2543	1_vs_3	devCRE	Ex. Endo (parietal)
Cdx2	0	littCRE	151	127	0.119416	0.0561223	1_vs_3	devCRE	Pluripotent
Cdx2	1	littCRE	68	36	0.0712656	0.366649	1_vs_3	devCRE	Ex. Endo (parietal)
Col5a1_chr2_2586+::Cdk5r1_chr11_12590-	0	chimeric_CRE	68	76	0.0303276	0.265661	1_vs_3	devCRE	Pluripotent
Col5a1_chr2_2586+::Cdk5r1_chr11_12590-	1	chimeric_CRE	12	19	0.0420872	0.153708	1_vs_3	devCRE	Ex. Endo (parietal)
Col5a1_chr2_2586+::Sox2_chr3_2007+	0	chimeric_CRE	130	149	2.41476	4.12714	1_vs_3	devCRE	Pluripotent
Col5a1_chr2_2586+::Sox2_chr3_2007+	3	chimeric_CRE	10	41	0.0640086	0.286294	1_vs_3	devCRE	Epiblast/Primitive streak
Col5a1_chr2_2586+::Sox2_chr3_2007-	0	chimeric_CRE	192	134	0.199703	0.331159	1_vs_3	devCRE	Pluripotent
Col5a1_chr2_2586+::Sox2_chr3_2009+	0	chimeric_CRE	195	200	0.696681	0.626771	1_vs_3	devCRE	Pluripotent
Col5a1_chr2_2586+::Sox2_chr3_2009+	3	chimeric_CRE	16	49	0.0536967	0.0708779	1_vs_3	devCRE	Epiblast/Primitive streak
Col5a1_chr2_2586+::Sox2_chr3_2009-	0	chimeric_CRE	131	122	0.234206	0.173668	1_vs_3	devCRE	Pluripotent
Col5a1_chr2_2586+::Sox2_chr3_2009-	1	chimeric_CRE	35	30	0.0308853	0.0250522	1_vs_3	devCRE	Ex. Endo (parietal)
Col5a1_chr2_2586-::Sox2_chr3_2007+	0	chimeric_CRE	210	184	1.92362	1.62249	1_vs_3	devCRE	Pluripotent
Col5a1_chr2_2586-::Sox2_chr3_2007+	1	chimeric_CRE	49	35	0.339635	0.82182	1_vs_3	devCRE	Ex. Endo (parietal)
Col5a1_chr2_2586-::Sox2_chr3_2007+	3	chimeric_CRE	36	50	0.107287	0.305776	1_vs_3	devCRE	Epiblast/Primitive streak
Col5a1_chr2_2586-::Sox2_chr3_2007-	0	chimeric_CRE	217	181	0.0759963	0.336481	1_vs_3	devCRE	Pluripotent
Col5a1_chr2_2586-::Sox2_chr3_2009+	0	chimeric_CRE	251	228	1.10926	0.709006	1_vs_3	devCRE	Pluripotent
Col5a1_chr2_2586-::Sox2_chr3_2009+	3	chimeric_CRE	27	47	0.163721	0.0904	1_vs_3	devCRE	Epiblast/Primitive streak
Col5a1_chr2_2586-::Sox2_chr3_2009-	0	chimeric_CRE	161	113	0.143458	0.100182	1_vs_3	devCRE	Pluripotent
Col5a1_chr2_2586-::Sox2_chr3_2009-	8	chimeric_CRE	4	3	0.172217	0.272936	1_vs_3	devCRE	NA
Epas1_chr17_10063+::Cdk5r1_chr11_12590+	0	chimeric_CRE	51	42	0.0305629	0.0162077	1_vs_3	devCRE	Pluripotent
Epas1_chr17_10063+::Cdk5r1_chr11_12590+	1	chimeric_CRE	7	18	0.373368	0.039367	1_vs_3	devCRE	Ex. Endo (parietal)
Epas1_chr17_10063+::Cdk5r1_chr11_12590-	0	chimeric_CRE	46	46	0.107499	0.0301199	1_vs_3	devCRE	Pluripotent
Epas1_chr17_10063+::Cdk5r1_chr11_12590-	1	chimeric_CRE	10	11	20.2241	0.10741	1_vs_3	devCRE	Ex. Endo (parietal)
Epas1_chr17_10063+::Sox2_chr3_2007+	0	chimeric_CRE	60	105	2.99366	3.92024	1_vs_3	devCRE	Pluripotent
Epas1_chr17_10063+::Sox2_chr3_2007+	1	chimeric_CRE	11	27	4.01949	1.44647	1_vs_3	devCRE	Ex. Endo (parietal)
Epas1_chr17_10063+::Sox2_chr3_2007+	3	chimeric_CRE	12	35	1.75604	0.157974	1_vs_3	devCRE	Epiblast/Primitive streak
Epas1_chr17_10063+::Sox2_chr3_2007-	0	chimeric_CRE	93	97	0.292442	0.389191	1_vs_3	devCRE	Pluripotent
Epas1_chr17_10063+::Sox2_chr3_2007-	1	chimeric_CRE	19	25	0.307904	0.0325827	1_vs_3	devCRE	Ex. Endo (parietal)
Epas1_chr17_10063+::Sox2_chr3_2007-	6	chimeric_CRE	6	19	0.358368	0.190942	1_vs_3	devCRE	Ex. Endo (visceral)
Epas1_chr17_10063+::Sox2_chr3_2009+	0	chimeric_CRE	129	74	1.11407	2.00646	1_vs_3	devCRE	Pluripotent
Epas1_chr17_10063+::Sox2_chr3_2009+	1	chimeric_CRE	40	30	0.0268123	1.17304	1_vs_3	devCRE	Ex. Endo (parietal)
Epas1_chr17_10063+::Sox2_chr3_2009-	0	chimeric_CRE	92	87	0.295997	0.369304	1_vs_3	devCRE	Pluripotent
Epas1_chr17_10063+::Sox2_chr3_2009-	1	chimeric_CRE	44	27	0.173867	0.256271	1_vs_3	devCRE	Ex. Endo (parietal)
Epas1_chr17_10063+::Sox2_chr3_2009-	3	chimeric_CRE	20	23	0.051011	0.0548822	1_vs_3	devCRE	Epiblast/Primitive streak
Epas1_chr17_10063+::Sox2_chr3_2009-	6	chimeric_CRE	5	8	0.147455	0.240124	1_vs_3	devCRE	Ex. Endo (visceral)
Epas1_chr17_10063-::Cdk5r1_chr11_12590+	1	chimeric_CRE	8	15	0.834301	8.53298	1_vs_3	devCRE	Ex. Endo (parietal)
Epas1_chr17_10063-::Cdk5r1_chr11_12590-	0	chimeric_CRE	64	59	0.00956631	0.0270876	1_vs_3	devCRE	Pluripotent
Epas1_chr17_10063-::Sox2_chr3_2007+	0	chimeric_CRE	133	160	2.47223	1.61507	1_vs_3	devCRE	Pluripotent
Epas1_chr17_10063-::Sox2_chr3_2007+	1	chimeric_CRE	29	40	0.0783338	0.122971	1_vs_3	devCRE	Ex. Endo (parietal)
Epas1_chr17_10063-::Sox2_chr3_2007+	3	chimeric_CRE	19	40	0.109177	0.0563606	1_vs_3	devCRE	Epiblast/Primitive streak
Epas1_chr17_10063-::Sox2_chr3_2007-	0	chimeric_CRE	222	146	0.181341	0.217004	1_vs_3	devCRE	Pluripotent
Epas1_chr17_10063-::Sox2_chr3_2009+	0	chimeric_CRE	128	117	1.58184	0.732268	1_vs_3	devCRE	Pluripotent
Epas1_chr17_10063-::Sox2_chr3_2009+	1	chimeric_CRE	39	68	0.0478602	0.202837	1_vs_3	devCRE	Ex. Endo (parietal)
Epas1_chr17_10063-::Sox2_chr3_2009+	3	chimeric_CRE	28	24	0.0241954	0.0936701	1_vs_3	devCRE	Epiblast/Primitive streak
Epas1_chr17_10063-::Sox2_chr3_2009-	0	chimeric_CRE	109	145	0.185684	0.257355	1_vs_3	devCRE	Pluripotent
Epas1_chr17_10063-::Sox2_chr3_2009-	3	chimeric_CRE	24	36	0.0253071	0.0521067	1_vs_3	devCRE	Epiblast/Primitive streak
Epas1_chr17_10063_mut_WT	0	mutCRE	197	156	0.222402	0.282765	1_vs_3	devCRE	Pluripotent
Epas1_chr17_10063_mut_WT	1	mutCRE	23	65	2.90145	3.94159	1_vs_3	devCRE	Ex. Endo (parietal)
Epas1_chr17_10063_mut_WT	3	mutCRE	23	42	0.237667	0.0170437	1_vs_3	devCRE	Epiblast/Primitive streak
Epas1_chr17_10063_mut_WT	6	mutCRE	8	40	0.244094	0.194548	1_vs_3	devCRE	Ex. Endo (visceral)
Epas1_chr17_10063_mut_hi_Gata4	0	mutCRE	117	80	0.0577161	0.0308402	1_vs_3	devCRE	Pluripotent
Epas1_chr17_10063_mut_hi_Gata4	1	mutCRE	37	22	4.02252	23.9011	1_vs_3	devCRE	Ex. Endo (parietal)
Epas1_chr17_10063_mut_hi_Gata4	3	mutCRE	24	26	0.0944936	0.0435755	1_vs_3	devCRE	Epiblast/Primitive streak
Epas1_chr17_10063_mut_hi_Gata4	6	mutCRE	6	9	0.226922	0.938377	1_vs_3	devCRE	Ex. Endo (visceral)
Epas1_chr17_10063_mut_hi_Sox17	0	mutCRE	69	71	0.0676395	0.023971	1_vs_3	devCRE	Pluripotent
Epas1_chr17_10063_mut_hi_Sox17	1	mutCRE	11	13	1.79078	0.347144	1_vs_3	devCRE	Ex. Endo (parietal)
Epas1_chr17_10063_mut_hi_Sox17_Gata4	0	mutCRE	99	71	0.0588064	0.0596252	1_vs_3	devCRE	Pluripotent
Epas1_chr17_10063_mut_hi_Sox17_Gata4	1	mutCRE	15	14	11.9025	16.2312	1_vs_3	devCRE	Ex. Endo (parietal)
Epas1_chr17_10063_mut_lo_Gata4	0	mutCRE	125	91	0.0405442	0.212951	1_vs_3	devCRE	Pluripotent
Epas1_chr17_10063_mut_lo_Gata4	1	mutCRE	39	31	0.39684	0.24247	1_vs_3	devCRE	Ex. Endo (parietal)
Epas1_chr17_10063_mut_lo_Gata4	3	mutCRE	13	11	0.403079	0.0433548	1_vs_3	devCRE	Epiblast/Primitive streak
Epas1_chr17_10063_mut_lo_Sox17	0	mutCRE	195	112	0.0672209	0.00607398	1_vs_3	devCRE	Pluripotent
Epas1_chr17_10063_mut_lo_Sox17	1	mutCRE	40	21	4.09282	0.919287	1_vs_3	devCRE	Ex. Endo (parietal)
Epas1_chr17_10063_mut_lo_Sox17	6	mutCRE	15	19	0.320554	0.132702	1_vs_3	devCRE	Ex. Endo (visceral)
Epas1_chr17_10063_mut_lo_Sox17_Gata4	0	mutCRE	96	77	0.0629979	0.0852194	1_vs_3	devCRE	Pluripotent
Epas1_chr17_10063_mut_lo_Sox17_Gata4	1	mutCRE	37	17	0.784365	0.757522	1_vs_3	devCRE	Ex. Endo (parietal)
Epas1_chr17_10063_mut_lo_Sox17_Gata4	3	mutCRE	7	18	0.135571	0.0511842	1_vs_3	devCRE	Epiblast/Primitive streak
Esrrb	0	littCRE	221	216	0.66163	0.971208	1_vs_3	devCRE	Pluripotent
Esrrb	2	littCRE	39	52	0.0728732	0.0210682	1_vs_3	devCRE	Neuroectoderm
Esrrb	3	littCRE	33	56	0.0547992	0.0432149	1_vs_3	devCRE	Epiblast/Primitive streak
Gata4_chr14_5729+::Cdk5r1_chr11_12590+	1	chimeric_CRE	17	15	0.0376339	4.68887	1_vs_3	devCRE	Ex. Endo (parietal)
Gata4_chr14_5729+::Cdk5r1_chr11_12590-	1	chimeric_CRE	12	22	0.865509	1.02766	1_vs_3	devCRE	Ex. Endo (parietal)
Gata4_chr14_5729+::Sox2_chr3_2007+	0	chimeric_CRE	150	135	2.30325	2.54548	1_vs_3	devCRE	Pluripotent
Gata4_chr14_5729+::Sox2_chr3_2007+	1	chimeric_CRE	42	45	2.73265	0.0322011	1_vs_3	devCRE	Ex. Endo (parietal)
Gata4_chr14_5729+::Sox2_chr3_2007+	3	chimeric_CRE	29	31	0.0865684	0.171792	1_vs_3	devCRE	Epiblast/Primitive streak
Gata4_chr14_5729+::Sox2_chr3_2007+	6	chimeric_CRE	6	31	0.22398	0.185758	1_vs_3	devCRE	Ex. Endo (visceral)
Gata4_chr14_5729+::Sox2_chr3_2007-	0	chimeric_CRE	190	148	0.360673	0.695454	1_vs_3	devCRE	Pluripotent
Gata4_chr14_5729+::Sox2_chr3_2007-	1	chimeric_CRE	70	48	0.0419139	0.299193	1_vs_3	devCRE	Ex. Endo (parietal)
Gata4_chr14_5729+::Sox2_chr3_2007-	3	chimeric_CRE	40	23	0.155875	0.166802	1_vs_3	devCRE	Epiblast/Primitive streak
Gata4_chr14_5729+::Sox2_chr3_2009+	0	chimeric_CRE	173	175	2.77358	2.88118	1_vs_3	devCRE	Pluripotent
Gata4_chr14_5729+::Sox2_chr3_2009+	1	chimeric_CRE	26	43	0.670403	2.52923	1_vs_3	devCRE	Ex. Endo (parietal)
Gata4_chr14_5729+::Sox2_chr3_2009+	3	chimeric_CRE	33	38	0.316153	0.164471	1_vs_3	devCRE	Epiblast/Primitive streak
Gata4_chr14_5729+::Sox2_chr3_2009-	0	chimeric_CRE	114	86	0.362308	0.39842	1_vs_3	devCRE	Pluripotent
Gata4_chr14_5729+::Sox2_chr3_2009-	1	chimeric_CRE	30	25	1.22732	0.445298	1_vs_3	devCRE	Ex. Endo (parietal)
Gata4_chr14_5729-::Sox2_chr3_2007+	0	chimeric_CRE	19	10	0.345048	3.04579	1_vs_3	devCRE	Pluripotent
Gata4_chr14_5729-::Sox2_chr3_2007-	0	chimeric_CRE	28	32	0.472389	0.196427	1_vs_3	devCRE	Pluripotent
Gata4_chr14_5729-::Sox2_chr3_2007-	1	chimeric_CRE	5	6	6.08619	0.54315	1_vs_3	devCRE	Ex. Endo (parietal)
Gata4_chr14_5729-::Sox2_chr3_2009+	0	chimeric_CRE	18	8	0.887117	1.08221	1_vs_3	devCRE	Pluripotent
Gata4_chr14_5729_mut_WT	0	mutCRE	116	55	0.032757	0.0304802	1_vs_3	devCRE	Pluripotent
Gata4_chr14_5729_mut_hi_Gata4	0	mutCRE	68	74	0.0334403	0.00683783	1_vs_3	devCRE	Pluripotent
Gata4_chr14_5729_mut_hi_Sox17	0	mutCRE	110	70	1.57801	0.0614912	1_vs_3	devCRE	Pluripotent
Gata4_chr14_5729_mut_hi_Sox17	1	mutCRE	31	19	4.04284	5.84376	1_vs_3	devCRE	Ex. Endo (parietal)
Gata4_chr14_5729_mut_hi_Sox17_Gata4	0	mutCRE	130	94	0.0286123	0.236349	1_vs_3	devCRE	Pluripotent
Gata4_chr14_5729_mut_hi_Sox17_Gata4	1	mutCRE	37	12	1.16521	1.28666	1_vs_3	devCRE	Ex. Endo (parietal)
Gata4_chr14_5729_mut_lo_Gata4	0	mutCRE	100	77	0.00653728	0.0257207	1_vs_3	devCRE	Pluripotent
Gata4_chr14_5729_mut_lo_Gata4	3	mutCRE	14	25	0.0760115	0.117631	1_vs_3	devCRE	Epiblast/Primitive streak
Gata4_chr14_5729_mut_lo_Sox17_Gata4	0	mutCRE	135	124	0.00792983	0.0300729	1_vs_3	devCRE	Pluripotent
Lama1_chr17_7784_mut_WT	0	mutCRE	164	162	0.0450995	0.0193806	1_vs_3	devCRE	Pluripotent
Lama1_chr17_7784_mut_WT	1	mutCRE	50	50	3.56874	12.5984	1_vs_3	devCRE	Ex. Endo (parietal)
Lama1_chr17_7784_mut_WT	3	mutCRE	35	44	0.0201618	0.0386951	1_vs_3	devCRE	Epiblast/Primitive streak
Lama1_chr17_7784_mut_hi_Gata4	0	mutCRE	146	138	0.253379	0.0300317	1_vs_3	devCRE	Pluripotent
Lama1_chr17_7784_mut_hi_Gata4	3	mutCRE	21	33	0.0429332	0.110386	1_vs_3	devCRE	Epiblast/Primitive streak
Lama1_chr17_7784_mut_hi_Sox17	0	mutCRE	204	172	0.110567	0.345277	1_vs_3	devCRE	Pluripotent
Lama1_chr17_7784_mut_hi_Sox17	1	mutCRE	38	51	2.62317	13.9027	1_vs_3	devCRE	Ex. Endo (parietal)
Lama1_chr17_7784_mut_hi_Sox17_Gata4	0	mutCRE	186	163	0.0400285	0.0779887	1_vs_3	devCRE	Pluripotent
Lama1_chr17_7784_mut_hi_Sox17_Gata4	6	mutCRE	7	35	0.191983	0.0551473	1_vs_3	devCRE	Ex. Endo (visceral)
Lama1_chr17_7784_mut_lo_Gata4	0	mutCRE	154	163	0.107389	0.16061	1_vs_3	devCRE	Pluripotent
Lama1_chr17_7784_mut_lo_Sox17	0	mutCRE	381	277	0.0623986	0.031977	1_vs_3	devCRE	Pluripotent
Lama1_chr17_7784_mut_lo_Sox17	1	mutCRE	88	72	1.64438	7.4492	1_vs_3	devCRE	Ex. Endo (parietal)
Lama1_chr17_7784_mut_lo_Sox17	3	mutCRE	52	71	0.0121096	0.0334121	1_vs_3	devCRE	Epiblast/Primitive streak
Lama1_chr17_7784_mut_lo_Sox17_Gata4	0	mutCRE	232	167	0.0342561	0.0587878	1_vs_3	devCRE	Pluripotent
Lama1_chr17_7784_mut_lo_Sox17_Gata4	5	mutCRE	22	28	0.104473	0.15273	1_vs_3	devCRE	Mesoderm
Lamc1_chr1_12189_mut_WT	0	mutCRE	70	30	0.356956	0.121367	1_vs_3	devCRE	Pluripotent
Lamc1_chr1_12189_mut_WT	1	mutCRE	15	9	215.682	2.18741	1_vs_3	devCRE	Ex. Endo (parietal)
Lamc1_chr1_12189_mut_WT	6	mutCRE	4	15	0.424791	0.173604	1_vs_3	devCRE	Ex. Endo (visceral)
Lamc1_chr1_12189_mut_hi_Gata4	0	mutCRE	103	65	0.17632	0.0951525	1_vs_3	devCRE	Pluripotent
Lamc1_chr1_12189_mut_hi_Sox17	0	mutCRE	82	48	0.365902	0.146001	1_vs_3	devCRE	Pluripotent
Lamc1_chr1_12189_mut_hi_Sox17	1	mutCRE	19	6	3.83658	304.725	1_vs_3	devCRE	Ex. Endo (parietal)
Lamc1_chr1_12189_mut_hi_Sox17_Gata4	0	mutCRE	70	47	0.306963	0.154726	1_vs_3	devCRE	Pluripotent
Lamc1_chr1_12189_mut_lo_Gata4	0	mutCRE	82	67	1.985	0.371845	1_vs_3	devCRE	Pluripotent
Lamc1_chr1_12189_mut_lo_Gata4	3	mutCRE	10	21	0.227663	0.0412499	1_vs_3	devCRE	Epiblast/Primitive streak
Lamc1_chr1_12189_mut_lo_Sox17	0	mutCRE	47	52	0.343734	0.119036	1_vs_3	devCRE	Pluripotent
Lamc1_chr1_12189_mut_lo_Sox17	1	mutCRE	14	30	12.2041	44.1131	1_vs_3	devCRE	Ex. Endo (parietal)
Lamc1_chr1_12189_mut_lo_Sox17_Gata4	0	mutCRE	109	75	3.60785	0.495104	1_vs_3	devCRE	Pluripotent
Lamc1_chr1_12189_mut_lo_Sox17_Gata4	3	mutCRE	15	21	0.0607371	0.0618946	1_vs_3	devCRE	Epiblast/Primitive streak
Lamc1_chr1_12189_mut_lo_Sox17_Gata4	6	mutCRE	6	15	0.186613	0.0418648	1_vs_3	devCRE	Ex. Endo (visceral)
Nodal_ASE	0	littCRE	530	443	0.049857	0.0583775	1_vs_3	devCRE	Pluripotent
Nodal_ASE	3	littCRE	83	107	0.0987133	0.146995	1_vs_3	devCRE	Epiblast/Primitive streak
Nodal_HBE	0	littCRE	129	81	1.1903	0.978059	1_vs_3	devCRE	Pluripotent
Nodal_HBE	1	littCRE	22	23	0.603875	0.0622047	1_vs_3	devCRE	Ex. Endo (parietal)
Nodal_HBE	3	littCRE	16	21	0.408293	0.152572	1_vs_3	devCRE	Epiblast/Primitive streak
Sox2_DNE	0	littCRE	438	283	0.0420205	0.030052	1_vs_3	devCRE	Pluripotent
Sox2_DNE	1	littCRE	78	69	0.0276642	0.0596908	1_vs_3	devCRE	Ex. Endo (parietal)
Sox2_chr3_2007+::Col5a1_chr2_2586+	0	chimeric_CRE	264	218	0.0538711	0.26216	1_vs_3	devCRE	Pluripotent
Sox2_chr3_2007+::Col5a1_chr2_2586+	3	chimeric_CRE	48	56	0.00632678	0.0434536	1_vs_3	devCRE	Epiblast/Primitive streak
Sox2_chr3_2007+::Col5a1_chr2_2586-	0	chimeric_CRE	203	202	0.154118	0.116683	1_vs_3	devCRE	Pluripotent
Sox2_chr3_2007+::Col5a1_chr2_2586-	1	chimeric_CRE	64	75	0.0458581	0.0283941	1_vs_3	devCRE	Ex. Endo (parietal)
Sox2_chr3_2007+::Col5a1_chr2_2586-	2	chimeric_CRE	23	60	0.186804	0.0122613	1_vs_3	devCRE	Neuroectoderm
Sox2_chr3_2007+::Col5a1_chr2_2586-	3	chimeric_CRE	30	67	0.0191248	0.0338401	1_vs_3	devCRE	Epiblast/Primitive streak
Sox2_chr3_2007+::Epas1_chr17_10063+	0	chimeric_CRE	154	134	0.208536	0.356374	1_vs_3	devCRE	Pluripotent
Sox2_chr3_2007+::Epas1_chr17_10063+	1	chimeric_CRE	35	60	9.75376	9.64253	1_vs_3	devCRE	Ex. Endo (parietal)
Sox2_chr3_2007+::Epas1_chr17_10063+	3	chimeric_CRE	26	33	0.138466	0.284432	1_vs_3	devCRE	Epiblast/Primitive streak
Sox2_chr3_2007+::Epas1_chr17_10063+	6	chimeric_CRE	5	25	0.123895	0.175452	1_vs_3	devCRE	Ex. Endo (visceral)
Sox2_chr3_2007+::Epas1_chr17_10063-	0	chimeric_CRE	172	237	0.190786	0.202334	1_vs_3	devCRE	Pluripotent
Sox2_chr3_2007+::Epas1_chr17_10063-	1	chimeric_CRE	47	45	1.23088	0.428127	1_vs_3	devCRE	Ex. Endo (parietal)
Sox2_chr3_2007+::Epas1_chr17_10063-	2	chimeric_CRE	26	43	0.121597	0.0194088	1_vs_3	devCRE	Neuroectoderm
Sox2_chr3_2007+::Epas1_chr17_10063-	3	chimeric_CRE	24	60	0.0168918	0.0456377	1_vs_3	devCRE	Epiblast/Primitive streak
Sox2_chr3_2007+::Gata4_chr14_5729+	0	chimeric_CRE	179	157	0.136726	0.200328	1_vs_3	devCRE	Pluripotent
Sox2_chr3_2007+::Gata4_chr14_5729+	1	chimeric_CRE	45	28	3.26057	0.41946	1_vs_3	devCRE	Ex. Endo (parietal)
Sox2_chr3_2007+::Gata4_chr14_5729-	0	chimeric_CRE	187	191	0.239584	0.220666	1_vs_3	devCRE	Pluripotent
Sox2_chr3_2007+::Gata4_chr14_5729-	1	chimeric_CRE	58	48	17.7477	7.33265	1_vs_3	devCRE	Ex. Endo (parietal)
Sox2_chr3_2007-::Col5a1_chr2_2586+	0	chimeric_CRE	252	202	0.151814	0.0924088	1_vs_3	devCRE	Pluripotent
Sox2_chr3_2007-::Col5a1_chr2_2586-	0	chimeric_CRE	261	182	0.157652	0.110873	1_vs_3	devCRE	Pluripotent
Sox2_chr3_2007-::Epas1_chr17_10063+	0	chimeric_CRE	186	147	0.571545	0.397904	1_vs_3	devCRE	Pluripotent
Sox2_chr3_2007-::Epas1_chr17_10063+	1	chimeric_CRE	61	42	14.4852	3.82203	1_vs_3	devCRE	Ex. Endo (parietal)
Sox2_chr3_2007-::Epas1_chr17_10063+	3	chimeric_CRE	26	31	0.0534624	0.266561	1_vs_3	devCRE	Epiblast/Primitive streak
Sox2_chr3_2007-::Epas1_chr17_10063+	8	chimeric_CRE	5	5	0.270988	0.522625	1_vs_3	devCRE	NA
Sox2_chr3_2007-::Epas1_chr17_10063-	0	chimeric_CRE	182	160	0.0766254	0.0849219	1_vs_3	devCRE	Pluripotent
Sox2_chr3_2007-::Epas1_chr17_10063-	1	chimeric_CRE	50	33	0.476033	0.561384	1_vs_3	devCRE	Ex. Endo (parietal)
Sox2_chr3_2007-::Gata4_chr14_5729+	0	chimeric_CRE	198	137	0.0984037	0.242526	1_vs_3	devCRE	Pluripotent
Sox2_chr3_2007-::Gata4_chr14_5729+	1	chimeric_CRE	30	48	1.91132	99.4035	1_vs_3	devCRE	Ex. Endo (parietal)
Sox2_chr3_2007-::Gata4_chr14_5729+	3	chimeric_CRE	31	35	0.129679	0.0213449	1_vs_3	devCRE	Epiblast/Primitive streak
Sox2_chr3_2007-::Gata4_chr14_5729-	0	chimeric_CRE	188	223	0.103653	0.113328	1_vs_3	devCRE	Pluripotent
Sox2_chr3_2007-::Gata4_chr14_5729-	1	chimeric_CRE	43	61	4.70045	4.30924	1_vs_3	devCRE	Ex. Endo (parietal)
Sox2_chr3_2007-::Gata4_chr14_5729-	3	chimeric_CRE	27	43	0.0301353	0.0210201	1_vs_3	devCRE	Epiblast/Primitive streak
Sox2_chr3_2007-::Gata4_chr14_5729-	8	chimeric_CRE	8	7	0.433904	1.01867	1_vs_3	devCRE	NA
Sox2_chr3_2009+::Col5a1_chr2_2586+	0	chimeric_CRE	226	197	0.0690342	0.0818202	1_vs_3	devCRE	Pluripotent
Sox2_chr3_2009+::Col5a1_chr2_2586-	0	chimeric_CRE	231	189	0.0454603	0.124103	1_vs_3	devCRE	Pluripotent
Sox2_chr3_2009+::Col5a1_chr2_2586-	5	chimeric_CRE	17	35	0.151227	0.0465557	1_vs_3	devCRE	Mesoderm
Sox2_chr3_2009+::Epas1_chr17_10063+	0	chimeric_CRE	103	92	0.121811	0.169853	1_vs_3	devCRE	Pluripotent
Sox2_chr3_2009+::Epas1_chr17_10063+	1	chimeric_CRE	25	23	14.6047	9.62933	1_vs_3	devCRE	Ex. Endo (parietal)
Sox2_chr3_2009+::Epas1_chr17_10063+	3	chimeric_CRE	21	23	0.0323127	0.0224112	1_vs_3	devCRE	Epiblast/Primitive streak
Sox2_chr3_2009+::Epas1_chr17_10063-	0	chimeric_CRE	177	125	0.381393	0.0845648	1_vs_3	devCRE	Pluripotent
Sox2_chr3_2009+::Epas1_chr17_10063-	1	chimeric_CRE	39	27	0.304638	2.33927	1_vs_3	devCRE	Ex. Endo (parietal)
Sox2_chr3_2009+::Epas1_chr17_10063-	6	chimeric_CRE	9	12	0.478527	0.058567	1_vs_3	devCRE	Ex. Endo (visceral)
Sox2_chr3_2009+::Gata4_chr14_5729+	0	chimeric_CRE	139	154	0.158281	0.215304	1_vs_3	devCRE	Pluripotent
Sox2_chr3_2009+::Gata4_chr14_5729+	1	chimeric_CRE	30	36	2.22734	2.01705	1_vs_3	devCRE	Ex. Endo (parietal)
Sox2_chr3_2009+::Gata4_chr14_5729-	0	chimeric_CRE	182	141	0.101828	0.88855	1_vs_3	devCRE	Pluripotent
Sox2_chr3_2009+::Gata4_chr14_5729-	1	chimeric_CRE	46	32	3.58387	7.88799	1_vs_3	devCRE	Ex. Endo (parietal)
Sox2_chr3_2009-::Col5a1_chr2_2586+	0	chimeric_CRE	139	150	0.00508741	0.0240275	1_vs_3	devCRE	Pluripotent
Sox2_chr3_2009-::Col5a1_chr2_2586-	0	chimeric_CRE	218	137	0.0213268	0.0298499	1_vs_3	devCRE	Pluripotent
Sox2_chr3_2009-::Epas1_chr17_10063+	0	chimeric_CRE	114	116	0.0623306	0.112084	1_vs_3	devCRE	Pluripotent
Sox2_chr3_2009-::Epas1_chr17_10063+	1	chimeric_CRE	15	26	4.78526	15.3383	1_vs_3	devCRE	Ex. Endo (parietal)
Sox2_chr3_2009-::Epas1_chr17_10063+	6	chimeric_CRE	7	29	0.301477	0.593159	1_vs_3	devCRE	Ex. Endo (visceral)
Sox2_chr3_2009-::Epas1_chr17_10063-	0	chimeric_CRE	118	87	0.0349678	0.0815406	1_vs_3	devCRE	Pluripotent
Sox2_chr3_2009-::Epas1_chr17_10063-	1	chimeric_CRE	28	28	0.154176	0.558043	1_vs_3	devCRE	Ex. Endo (parietal)
Sox2_chr3_2009-::Gata4_chr14_5729+	0	chimeric_CRE	110	123	0.123375	0.247767	1_vs_3	devCRE	Pluripotent
Sox2_chr3_2009-::Gata4_chr14_5729+	1	chimeric_CRE	39	37	4.73338	5.18834	1_vs_3	devCRE	Ex. Endo (parietal)
Sox2_chr3_2009-::Gata4_chr14_5729-	0	chimeric_CRE	196	149	0.0531409	0.0340571	1_vs_3	devCRE	Pluripotent
Sox2_chr3_2009-::Gata4_chr14_5729-	1	chimeric_CRE	60	28	11.9198	1.40215	1_vs_3	devCRE	Ex. Endo (parietal)
Sparc_chr11_7211_mut_WT	0	mutCRE	219	122	0.100271	0.159307	1_vs_3	devCRE	Pluripotent
Sparc_chr11_7211_mut_WT	1	mutCRE	52	32	11.0157	6.39572	1_vs_3	devCRE	Ex. Endo (parietal)
Sparc_chr11_7211_mut_WT	3	mutCRE	27	30	0.190941	0.147437	1_vs_3	devCRE	Epiblast/Primitive streak
Sparc_chr11_7211_mut_WT	5	mutCRE	12	30	0.111739	0.122133	1_vs_3	devCRE	Mesoderm
Sparc_chr11_7211_mut_WT	7	mutCRE	4	9	0.765863	0.391224	1_vs_3	devCRE	Haematoendothelial
Sparc_chr11_7211_mut_hi_Gata4	0	mutCRE	173	104	0.149171	0.0850926	1_vs_3	devCRE	Pluripotent
Sparc_chr11_7211_mut_hi_Gata4	1	mutCRE	30	24	1.66001	2.67795	1_vs_3	devCRE	Ex. Endo (parietal)
Sparc_chr11_7211_mut_hi_Gata4	4	mutCRE	10	36	1.38171	0.13077	1_vs_3	devCRE	Surface ectoderm
Sparc_chr11_7211_mut_hi_Gata4	6	mutCRE	25	31	0.274464	0.0513799	1_vs_3	devCRE	Ex. Endo (visceral)
Sparc_chr11_7211_mut_hi_Gata4	8	mutCRE	5	4	0.154228	0.184881	1_vs_3	devCRE	NA
Sparc_chr11_7211_mut_hi_Sox17	0	mutCRE	315	249	0.0748397	0.0738141	1_vs_3	devCRE	Pluripotent
Sparc_chr11_7211_mut_hi_Sox17	1	mutCRE	65	67	77.6752	84.5629	1_vs_3	devCRE	Ex. Endo (parietal)
Sparc_chr11_7211_mut_hi_Sox17	2	mutCRE	39	38	0.0984806	0.0194747	1_vs_3	devCRE	Neuroectoderm
Sparc_chr11_7211_mut_hi_Sox17	3	mutCRE	38	56	0.0257599	0.0430343	1_vs_3	devCRE	Epiblast/Primitive streak
Sparc_chr11_7211_mut_hi_Sox17	5	mutCRE	11	58	1.29648	0.234425	1_vs_3	devCRE	Mesoderm
Sparc_chr11_7211_mut_hi_Sox17	6	mutCRE	18	44	9.18559	2.61685	1_vs_3	devCRE	Ex. Endo (visceral)
Sparc_chr11_7211_mut_hi_Sox17	7	mutCRE	4	27	0.367507	0.317821	1_vs_3	devCRE	Haematoendothelial
Sparc_chr11_7211_mut_hi_Sox17_Gata4	0	mutCRE	102	68	0.039609	0.077474	1_vs_3	devCRE	Pluripotent
Sparc_chr11_7211_mut_hi_Sox17_Gata4	1	mutCRE	14	25	0.0756068	0.18636	1_vs_3	devCRE	Ex. Endo (parietal)
Sparc_chr11_7211_mut_lo_Gata4	0	mutCRE	249	205	0.0594247	0.136638	1_vs_3	devCRE	Pluripotent
Sparc_chr11_7211_mut_lo_Gata4	1	mutCRE	65	67	0.15267	0.0256696	1_vs_3	devCRE	Ex. Endo (parietal)
Sparc_chr11_7211_mut_lo_Gata4	2	mutCRE	27	51	0.309094	0.13342	1_vs_3	devCRE	Neuroectoderm
Sparc_chr11_7211_mut_lo_Gata4	3	mutCRE	42	44	0.0234021	0.0230659	1_vs_3	devCRE	Epiblast/Primitive streak
Sparc_chr11_7211_mut_lo_Gata4	4	mutCRE	10	41	0.37254	0.0206808	1_vs_3	devCRE	Surface ectoderm
Sparc_chr11_7211_mut_lo_Gata4	5	mutCRE	15	33	0.530845	0.177291	1_vs_3	devCRE	Mesoderm
Sparc_chr11_7211_mut_lo_Gata4	7	mutCRE	5	10	0.491965	0.156576	1_vs_3	devCRE	Haematoendothelial
Sparc_chr11_7211_mut_lo_Sox17	0	mutCRE	247	217	0.0860198	0.146343	1_vs_3	devCRE	Pluripotent
Sparc_chr11_7211_mut_lo_Sox17	1	mutCRE	41	63	11.6994	8.65356	1_vs_3	devCRE	Ex. Endo (parietal)
Sparc_chr11_7211_mut_lo_Sox17	2	mutCRE	31	51	0.121202	0.0310678	1_vs_3	devCRE	Neuroectoderm
Sparc_chr11_7211_mut_lo_Sox17	6	mutCRE	10	51	1.43595	1.35872	1_vs_3	devCRE	Ex. Endo (visceral)
Sparc_chr11_7211_mut_lo_Sox17_Gata4	0	mutCRE	266	181	0.130456	0.09036	1_vs_3	devCRE	Pluripotent
Sparc_chr11_7211_mut_lo_Sox17_Gata4	1	mutCRE	70	58	0.323227	0.182833	1_vs_3	devCRE	Ex. Endo (parietal)
Sparc_chr11_7211_mut_lo_Sox17_Gata4	3	mutCRE	46	49	0.0519133	0.0357891	1_vs_3	devCRE	Epiblast/Primitive streak
Tbx3	0	littCRE	447	286	1.54085	2.22077	1_vs_3	devCRE	Pluripotent
Tbx3	1	littCRE	134	109	0.158042	0.318201	1_vs_3	devCRE	Ex. Endo (parietal)
Tbx3	3	littCRE	71	87	0.272792	0.288703	1_vs_3	devCRE	Epiblast/Primitive streak
Tbx3	7	littCRE	6	18	0.0757637	0.961984	1_vs_3	devCRE	Haematoendothelial
eef1aP	0	ectopic_promoters	721	623	176.046	248.58	1_vs_3	eef1aP	Pluripotent
eef1aP	1	ectopic_promoters	150	176	67.741	98.0643	1_vs_3	eef1aP	Ex. Endo (parietal)
eef1aP	2	ectopic_promoters	84	163	149.522	179.841	1_vs_3	eef1aP	Neuroectoderm
eef1aP	3	ectopic_promoters	100	172	235.514	233.85	1_vs_3	eef1aP	Epiblast/Primitive streak
eef1aP	4	ectopic_promoters	29	168	120.46	140.565	1_vs_3	eef1aP	Surface ectoderm
eef1aP	5	ectopic_promoters	37	101	168.131	185.202	1_vs_3	eef1aP	Mesoderm
eef1aP	6	ectopic_promoters	23	127	165.742	172.782	1_vs_3	eef1aP	Ex. Endo (visceral)
eef1aP	7	ectopic_promoters	12	33	217.918	230.914	1_vs_3	eef1aP	Haematoendothelial
eef1aP	8	ectopic_promoters	12	12	134.189	185.08	1_vs_3	eef1aP	NA
minP	0	ectopic_promoters	200	142	0.104116	0.119948	1_vs_3	minP	Pluripotent
minP	3	ectopic_promoters	21	44	0.0306877	0.012427	1_vs_3	minP	Epiblast/Primitive streak
minP	5	ectopic_promoters	15	32	0.0692563	0.0112456	1_vs_3	minP	Mesoderm
noP	0	ectopic_promoters	241	200	0.160706	0.233272	1_vs_3	noP	Pluripotent
noP	3	ectopic_promoters	30	59	0.0945557	0.0961536	1_vs_3	noP	Epiblast/Primitive streak
noP	4	ectopic_promoters	5	35	0.0537723	0.05216	1_vs_3	noP	Surface ectoderm
pgk1P	0	ectopic_promoters	1516	1411	35.1226	56.1183	1_vs_3	pgk1P	Pluripotent
pgk1P	1	ectopic_promoters	365	323	12.2449	23.2371	1_vs_3	pgk1P	Ex. Endo (parietal)
pgk1P	2	ectopic_promoters	242	333	47.9182	70.8838	1_vs_3	pgk1P	Neuroectoderm
pgk1P	3	ectopic_promoters	221	339	68.0881	108.673	1_vs_3	pgk1P	Epiblast/Primitive streak
pgk1P	4	ectopic_promoters	65	328	21.7248	42.8813	1_vs_3	pgk1P	Surface ectoderm
pgk1P	5	ectopic_promoters	105	280	59.1963	67.3133	1_vs_3	pgk1P	Mesoderm
pgk1P	6	ectopic_promoters	71	307	56.9822	60.8353	1_vs_3	pgk1P	Ex. Endo (visceral)
pgk1P	7	ectopic_promoters	21	61	65.0074	61.6563	1_vs_3	pgk1P	Haematoendothelial
pgk1P	8	ectopic_promoters	35	30	34.8169	69.4198	1_vs_3	pgk1P	NA
ubcP	0	ectopic_promoters	757	565	31.3958	39.4092	1_vs_3	ubcP	Pluripotent
ubcP	1	ectopic_promoters	189	163	43.3316	39.3099	1_vs_3	ubcP	Ex. Endo (parietal)
ubcP	2	ectopic_promoters	118	139	24.1927	19.3612	1_vs_3	ubcP	Neuroectoderm
ubcP	3	ectopic_promoters	109	125	37.7769	40.0924	1_vs_3	ubcP	Epiblast/Primitive streak
ubcP	4	ectopic_promoters	38	121	24.6376	21.1481	1_vs_3	ubcP	Surface ectoderm
ubcP	5	ectopic_promoters	37	108	25.1104	26.3358	1_vs_3	ubcP	Mesoderm
ubcP	6	ectopic_promoters	33	99	29.1702	28.1171	1_vs_3	ubcP	Ex. Endo (visceral)
ubcP	7	ectopic_promoters	15	32	31.2941	29.4839	1_vs_3	ubcP	Haematoendothelial
ubcP	8	ectopic_promoters	14	11	37.0668	33.3387	1_vs_3	ubcP	NA
Bend5_chr4_8201_mut_WT	0	mutCRE	118	94	0.103367	0.0341014	2_vs_3	devCRE	Pluripotent
Bend5_chr4_8201_mut_WT	1	mutCRE	17	61	4.67527	1.07239	2_vs_3	devCRE	Ex. Endo (parietal)
Bend5_chr4_8201_mut_hi_Gata4	0	mutCRE	90	90	0.0933423	0.0361923	2_vs_3	devCRE	Pluripotent
Bend5_chr4_8201_mut_hi_Gata4	1	mutCRE	15	18	0.155825	0.9396	2_vs_3	devCRE	Ex. Endo (parietal)
Bend5_chr4_8201_mut_hi_Sox17	0	mutCRE	77	110	0.0857606	0.0233791	2_vs_3	devCRE	Pluripotent
Bend5_chr4_8201_mut_hi_Sox17	1	mutCRE	19	26	1.29708	2.44729	2_vs_3	devCRE	Ex. Endo (parietal)
Bend5_chr4_8201_mut_hi_Sox17_Gata4	0	mutCRE	70	89	0.0714055	0.0179773	2_vs_3	devCRE	Pluripotent
Bend5_chr4_8201_mut_hi_Sox17_Gata4	1	mutCRE	15	18	0.76812	0.429024	2_vs_3	devCRE	Ex. Endo (parietal)
Bend5_chr4_8201_mut_hi_Sox17_Gata4	6	mutCRE	14	19	0.196936	0.658284	2_vs_3	devCRE	Ex. Endo (visceral)
Bend5_chr4_8201_mut_lo_Gata4	0	mutCRE	131	156	0.161418	1.15491	2_vs_3	devCRE	Pluripotent
Bend5_chr4_8201_mut_lo_Sox17	0	mutCRE	152	181	0.0382135	0.0283496	2_vs_3	devCRE	Pluripotent
Bend5_chr4_8201_mut_lo_Sox17	1	mutCRE	37	37	0.386385	0.209571	2_vs_3	devCRE	Ex. Endo (parietal)
Bend5_chr4_8201_mut_lo_Sox17_Gata4	0	mutCRE	97	122	0.0174031	0.00768008	2_vs_3	devCRE	Pluripotent
Bend5_chr4_8201_mut_lo_Sox17_Gata4	1	mutCRE	25	58	0.0256769	0.0767409	2_vs_3	devCRE	Ex. Endo (parietal)
Cdk5r1_chr11_12590+::Col5a1_chr2_2586+	0	chimeric_CRE	85	105	0.00788017	0.035175	2_vs_3	devCRE	Pluripotent
Cdk5r1_chr11_12590+::Col5a1_chr2_2586-	0	chimeric_CRE	84	109	0.0757082	0.042428	2_vs_3	devCRE	Pluripotent
Cdk5r1_chr11_12590+::Epas1_chr17_10063+	0	chimeric_CRE	57	67	0.070485	0.0430993	2_vs_3	devCRE	Pluripotent
Cdk5r1_chr11_12590+::Epas1_chr17_10063+	1	chimeric_CRE	14	16	17.591	5.42365	2_vs_3	devCRE	Ex. Endo (parietal)
Cdk5r1_chr11_12590+::Epas1_chr17_10063+	6	chimeric_CRE	8	14	0.107466	0.560544	2_vs_3	devCRE	Ex. Endo (visceral)
Cdk5r1_chr11_12590+::Epas1_chr17_10063-	0	chimeric_CRE	61	79	0.0264536	0.0537912	2_vs_3	devCRE	Pluripotent
Cdk5r1_chr11_12590+::Gata4_chr14_5729+	0	chimeric_CRE	90	113	0.0456256	0.0303234	2_vs_3	devCRE	Pluripotent
Cdk5r1_chr11_12590+::Gata4_chr14_5729+	1	chimeric_CRE	23	39	8.9205	14.9796	2_vs_3	devCRE	Ex. Endo (parietal)
Cdk5r1_chr11_12590+::Gata4_chr14_5729-	0	chimeric_CRE	105	70	0.00986827	0.00907843	2_vs_3	devCRE	Pluripotent
Cdk5r1_chr11_12590+::Gata4_chr14_5729-	1	chimeric_CRE	29	19	7.12644	20.8238	2_vs_3	devCRE	Ex. Endo (parietal)
Cdk5r1_chr11_12590+::Gata4_chr14_5729-	6	chimeric_CRE	23	11	0.289213	0.0436588	2_vs_3	devCRE	Ex. Endo (visceral)
Cdk5r1_chr11_12590-::Col5a1_chr2_2586+	3	chimeric_CRE	18	17	0.0442405	0.025598	2_vs_3	devCRE	Epiblast/Primitive streak
Cdk5r1_chr11_12590-::Epas1_chr17_10063+	1	chimeric_CRE	40	15	56.0375	0.857346	2_vs_3	devCRE	Ex. Endo (parietal)
Cdk5r1_chr11_12590-::Epas1_chr17_10063-	1	chimeric_CRE	8	15	0.0800116	0.28527	2_vs_3	devCRE	Ex. Endo (parietal)
Cdk5r1_chr11_12590-::Gata4_chr14_5729+	0	chimeric_CRE	75	107	0.0252325	0.0379048	2_vs_3	devCRE	Pluripotent
Cdk5r1_chr11_12590-::Gata4_chr14_5729+	1	chimeric_CRE	24	23	20.2599	2.76365	2_vs_3	devCRE	Ex. Endo (parietal)
Cdk5r1_chr11_12590-::Gata4_chr14_5729-	0	chimeric_CRE	88	69	0.0378316	0.0375655	2_vs_3	devCRE	Pluripotent
Cdk5r1_chr11_12590-::Gata4_chr14_5729-	1	chimeric_CRE	14	30	3.00752	19.2543	2_vs_3	devCRE	Ex. Endo (parietal)
Cdx2	0	littCRE	134	127	0.0374966	0.0561223	2_vs_3	devCRE	Pluripotent
Col5a1_chr2_2586+::Cdk5r1_chr11_12590+	0	chimeric_CRE	56	79	0.0641517	0.0289903	2_vs_3	devCRE	Pluripotent
Col5a1_chr2_2586+::Cdk5r1_chr11_12590-	0	chimeric_CRE	75	76	0.0174113	0.265661	2_vs_3	devCRE	Pluripotent
Col5a1_chr2_2586+::Sox2_chr3_2007+	0	chimeric_CRE	124	149	2.13325	4.12714	2_vs_3	devCRE	Pluripotent
Col5a1_chr2_2586+::Sox2_chr3_2007+	3	chimeric_CRE	22	41	0.0195934	0.286294	2_vs_3	devCRE	Epiblast/Primitive streak
Col5a1_chr2_2586+::Sox2_chr3_2007-	0	chimeric_CRE	145	134	0.326728	0.331159	2_vs_3	devCRE	Pluripotent
Col5a1_chr2_2586+::Sox2_chr3_2007-	1	chimeric_CRE	26	35	0.288389	0.366538	2_vs_3	devCRE	Ex. Endo (parietal)
Col5a1_chr2_2586+::Sox2_chr3_2009+	0	chimeric_CRE	137	200	1.0363	0.626771	2_vs_3	devCRE	Pluripotent
Col5a1_chr2_2586+::Sox2_chr3_2009+	1	chimeric_CRE	31	34	0.371667	0.014645	2_vs_3	devCRE	Ex. Endo (parietal)
Col5a1_chr2_2586+::Sox2_chr3_2009+	3	chimeric_CRE	29	49	0.0209311	0.0708779	2_vs_3	devCRE	Epiblast/Primitive streak
Col5a1_chr2_2586+::Sox2_chr3_2009-	0	chimeric_CRE	135	122	0.201488	0.173668	2_vs_3	devCRE	Pluripotent
Col5a1_chr2_2586+::Sox2_chr3_2009-	3	chimeric_CRE	17	22	0.048826	0.204467	2_vs_3	devCRE	Epiblast/Primitive streak
Col5a1_chr2_2586-::Sox2_chr3_2007+	0	chimeric_CRE	131	184	2.4252	1.62249	2_vs_3	devCRE	Pluripotent
Col5a1_chr2_2586-::Sox2_chr3_2007+	3	chimeric_CRE	39	50	0.47838	0.305776	2_vs_3	devCRE	Epiblast/Primitive streak
Col5a1_chr2_2586-::Sox2_chr3_2007-	0	chimeric_CRE	155	181	0.154198	0.336481	2_vs_3	devCRE	Pluripotent
Col5a1_chr2_2586-::Sox2_chr3_2007-	1	chimeric_CRE	43	47	0.053218	0.153757	2_vs_3	devCRE	Ex. Endo (parietal)
Col5a1_chr2_2586-::Sox2_chr3_2007-	6	chimeric_CRE	31	30	0.0167382	0.0177642	2_vs_3	devCRE	Ex. Endo (visceral)
Col5a1_chr2_2586-::Sox2_chr3_2009+	0	chimeric_CRE	184	228	1.03568	0.709006	2_vs_3	devCRE	Pluripotent
Col5a1_chr2_2586-::Sox2_chr3_2009+	5	chimeric_CRE	30	43	0.0510359	0.0410271	2_vs_3	devCRE	Mesoderm
Col5a1_chr2_2586-::Sox2_chr3_2009-	0	chimeric_CRE	133	113	0.459268	0.100182	2_vs_3	devCRE	Pluripotent
Col5a1_chr2_2586-::Sox2_chr3_2009-	1	chimeric_CRE	24	19	0.109422	0.116523	2_vs_3	devCRE	Ex. Endo (parietal)
Col5a1_chr2_2586-::Sox2_chr3_2009-	6	chimeric_CRE	35	15	0.187909	0.0260768	2_vs_3	devCRE	Ex. Endo (visceral)
Epas1_chr17_10063+::Cdk5r1_chr11_12590+	0	chimeric_CRE	30	42	0.07342	0.0162077	2_vs_3	devCRE	Pluripotent
Epas1_chr17_10063+::Cdk5r1_chr11_12590-	0	chimeric_CRE	39	46	0.0738947	0.0301199	2_vs_3	devCRE	Pluripotent
Epas1_chr17_10063+::Cdk5r1_chr11_12590-	1	chimeric_CRE	5	11	0.223025	0.10741	2_vs_3	devCRE	Ex. Endo (parietal)
Epas1_chr17_10063+::Sox2_chr3_2007+	0	chimeric_CRE	67	105	2.83159	3.92024	2_vs_3	devCRE	Pluripotent
Epas1_chr17_10063+::Sox2_chr3_2007+	1	chimeric_CRE	12	27	0.164186	1.44647	2_vs_3	devCRE	Ex. Endo (parietal)
Epas1_chr17_10063+::Sox2_chr3_2007-	0	chimeric_CRE	60	97	0.264007	0.389191	2_vs_3	devCRE	Pluripotent
Epas1_chr17_10063+::Sox2_chr3_2007-	1	chimeric_CRE	11	25	0.212982	0.0325827	2_vs_3	devCRE	Ex. Endo (parietal)
Epas1_chr17_10063+::Sox2_chr3_2009+	0	chimeric_CRE	99	74	5.99961	2.00646	2_vs_3	devCRE	Pluripotent
Epas1_chr17_10063+::Sox2_chr3_2009+	1	chimeric_CRE	21	30	1.69211	1.17304	2_vs_3	devCRE	Ex. Endo (parietal)
Epas1_chr17_10063+::Sox2_chr3_2009+	4	chimeric_CRE	14	21	0.0396835	0.161636	2_vs_3	devCRE	Surface ectoderm
Epas1_chr17_10063+::Sox2_chr3_2009+	6	chimeric_CRE	16	17	0.0626308	0.104153	2_vs_3	devCRE	Ex. Endo (visceral)
Epas1_chr17_10063+::Sox2_chr3_2009-	0	chimeric_CRE	130	87	0.305249	0.369304	2_vs_3	devCRE	Pluripotent
Epas1_chr17_10063+::Sox2_chr3_2009-	1	chimeric_CRE	18	27	0.801952	0.256271	2_vs_3	devCRE	Ex. Endo (parietal)
Epas1_chr17_10063+::Sox2_chr3_2009-	3	chimeric_CRE	30	23	0.0168544	0.0548822	2_vs_3	devCRE	Epiblast/Primitive streak
Epas1_chr17_10063-::Sox2_chr3_2007+	0	chimeric_CRE	102	160	1.21176	1.61507	2_vs_3	devCRE	Pluripotent
Epas1_chr17_10063-::Sox2_chr3_2007-	0	chimeric_CRE	143	146	0.181012	0.217004	2_vs_3	devCRE	Pluripotent
Epas1_chr17_10063-::Sox2_chr3_2009+	0	chimeric_CRE	85	117	0.874476	0.732268	2_vs_3	devCRE	Pluripotent
Epas1_chr17_10063-::Sox2_chr3_2009+	1	chimeric_CRE	19	68	0.372989	0.202837	2_vs_3	devCRE	Ex. Endo (parietal)
Epas1_chr17_10063-::Sox2_chr3_2009+	3	chimeric_CRE	16	24	0.0584344	0.0936701	2_vs_3	devCRE	Epiblast/Primitive streak
Epas1_chr17_10063-::Sox2_chr3_2009-	0	chimeric_CRE	105	145	0.235724	0.257355	2_vs_3	devCRE	Pluripotent
Epas1_chr17_10063_mut_WT	0	mutCRE	181	156	0.0749522	0.282765	2_vs_3	devCRE	Pluripotent
Epas1_chr17_10063_mut_WT	1	mutCRE	39	65	18.8127	3.94159	2_vs_3	devCRE	Ex. Endo (parietal)
Epas1_chr17_10063_mut_WT	6	mutCRE	20	40	0.336306	0.194548	2_vs_3	devCRE	Ex. Endo (visceral)
Epas1_chr17_10063_mut_hi_Gata4	0	mutCRE	88	80	0.050673	0.0308402	2_vs_3	devCRE	Pluripotent
Epas1_chr17_10063_mut_hi_Gata4	1	mutCRE	10	22	11.0354	23.9011	2_vs_3	devCRE	Ex. Endo (parietal)
Epas1_chr17_10063_mut_hi_Gata4	6	mutCRE	11	9	1.53879	0.938377	2_vs_3	devCRE	Ex. Endo (visceral)
Epas1_chr17_10063_mut_hi_Sox17	0	mutCRE	45	71	0.0133883	0.023971	2_vs_3	devCRE	Pluripotent
Epas1_chr17_10063_mut_hi_Sox17	1	mutCRE	15	13	0.173451	0.347144	2_vs_3	devCRE	Ex. Endo (parietal)
Epas1_chr17_10063_mut_hi_Sox17	6	mutCRE	13	12	0.081418	0.973324	2_vs_3	devCRE	Ex. Endo (visceral)
Epas1_chr17_10063_mut_hi_Sox17_Gata4	1	mutCRE	20	14	2.53908	16.2312	2_vs_3	devCRE	Ex. Endo (parietal)
Epas1_chr17_10063_mut_hi_Sox17_Gata4	6	mutCRE	8	11	0.58061	0.293787	2_vs_3	devCRE	Ex. Endo (visceral)
Epas1_chr17_10063_mut_lo_Gata4	0	mutCRE	62	91	0.133539	0.212951	2_vs_3	devCRE	Pluripotent
Epas1_chr17_10063_mut_lo_Gata4	3	mutCRE	18	11	0.0479666	0.0433548	2_vs_3	devCRE	Epiblast/Primitive streak
Epas1_chr17_10063_mut_lo_Sox17	0	mutCRE	102	112	0.164596	0.00607398	2_vs_3	devCRE	Pluripotent
Epas1_chr17_10063_mut_lo_Sox17	1	mutCRE	29	21	2.68917	0.919287	2_vs_3	devCRE	Ex. Endo (parietal)
Epas1_chr17_10063_mut_lo_Sox17	3	mutCRE	15	26	0.0687077	0.072202	2_vs_3	devCRE	Epiblast/Primitive streak
Epas1_chr17_10063_mut_lo_Sox17	4	mutCRE	18	23	0.204547	0.0729738	2_vs_3	devCRE	Surface ectoderm
Epas1_chr17_10063_mut_lo_Sox17	6	mutCRE	12	19	0.598191	0.132702	2_vs_3	devCRE	Ex. Endo (visceral)
Epas1_chr17_10063_mut_lo_Sox17_Gata4	1	mutCRE	24	17	0.125802	0.757522	2_vs_3	devCRE	Ex. Endo (parietal)
Esrrb	0	littCRE	165	216	0.831735	0.971208	2_vs_3	devCRE	Pluripotent
Esrrb	2	littCRE	51	52	0.0168144	0.0210682	2_vs_3	devCRE	Neuroectoderm
Esrrb	3	littCRE	34	56	0.0948201	0.0432149	2_vs_3	devCRE	Epiblast/Primitive streak
Gata4_chr14_5729+::Cdk5r1_chr11_12590+	0	chimeric_CRE	48	58	0.075287	0.0315576	2_vs_3	devCRE	Pluripotent
Gata4_chr14_5729+::Sox2_chr3_2007+	0	chimeric_CRE	151	135	2.69565	2.54548	2_vs_3	devCRE	Pluripotent
Gata4_chr14_5729+::Sox2_chr3_2007+	1	chimeric_CRE	53	45	1.46648	0.0322011	2_vs_3	devCRE	Ex. Endo (parietal)
Gata4_chr14_5729+::Sox2_chr3_2007+	3	chimeric_CRE	34	31	1.00432	0.171792	2_vs_3	devCRE	Epiblast/Primitive streak
Gata4_chr14_5729+::Sox2_chr3_2007+	6	chimeric_CRE	28	31	0.0584006	0.185758	2_vs_3	devCRE	Ex. Endo (visceral)
Gata4_chr14_5729+::Sox2_chr3_2007-	0	chimeric_CRE	140	148	0.562367	0.695454	2_vs_3	devCRE	Pluripotent
Gata4_chr14_5729+::Sox2_chr3_2007-	1	chimeric_CRE	18	48	0.398452	0.299193	2_vs_3	devCRE	Ex. Endo (parietal)
Gata4_chr14_5729+::Sox2_chr3_2007-	3	chimeric_CRE	25	23	0.176049	0.166802	2_vs_3	devCRE	Epiblast/Primitive streak
Gata4_chr14_5729+::Sox2_chr3_2009+	0	chimeric_CRE	126	175	0.838262	2.88118	2_vs_3	devCRE	Pluripotent
Gata4_chr14_5729+::Sox2_chr3_2009+	1	chimeric_CRE	21	43	0.192527	2.52923	2_vs_3	devCRE	Ex. Endo (parietal)
Gata4_chr14_5729+::Sox2_chr3_2009+	3	chimeric_CRE	13	38	0.241313	0.164471	2_vs_3	devCRE	Epiblast/Primitive streak
Gata4_chr14_5729+::Sox2_chr3_2009-	0	chimeric_CRE	91	86	0.510456	0.39842	2_vs_3	devCRE	Pluripotent
Gata4_chr14_5729+::Sox2_chr3_2009-	1	chimeric_CRE	28	25	0.261293	0.445298	2_vs_3	devCRE	Ex. Endo (parietal)
Gata4_chr14_5729+::Sox2_chr3_2009-	3	chimeric_CRE	16	21	0.103755	0.0759891	2_vs_3	devCRE	Epiblast/Primitive streak
Gata4_chr14_5729-::Sox2_chr3_2007+	0	chimeric_CRE	17	10	0.165531	3.04579	2_vs_3	devCRE	Pluripotent
Gata4_chr14_5729-::Sox2_chr3_2007-	0	chimeric_CRE	13	32	0.0402763	0.196427	2_vs_3	devCRE	Pluripotent
Gata4_chr14_5729-::Sox2_chr3_2009+	0	chimeric_CRE	10	8	1.42182	1.08221	2_vs_3	devCRE	Pluripotent
Gata4_chr14_5729_mut_WT	0	mutCRE	117	55	0.0183378	0.0304802	2_vs_3	devCRE	Pluripotent
Gata4_chr14_5729_mut_hi_Gata4	0	mutCRE	42	74	0.0230748	0.00683783	2_vs_3	devCRE	Pluripotent
Gata4_chr14_5729_mut_hi_Sox17	0	mutCRE	64	70	1.26996	0.0614912	2_vs_3	devCRE	Pluripotent
Gata4_chr14_5729_mut_hi_Sox17	1	mutCRE	18	19	57.9121	5.84376	2_vs_3	devCRE	Ex. Endo (parietal)
Gata4_chr14_5729_mut_hi_Sox17_Gata4	0	mutCRE	90	94	0.0217301	0.236349	2_vs_3	devCRE	Pluripotent
Gata4_chr14_5729_mut_lo_Gata4	0	mutCRE	66	77	0.0120847	0.0257207	2_vs_3	devCRE	Pluripotent
Gata4_chr14_5729_mut_lo_Gata4	3	mutCRE	19	25	0.209091	0.117631	2_vs_3	devCRE	Epiblast/Primitive streak
Gata4_chr14_5729_mut_lo_Sox17_Gata4	0	mutCRE	87	124	0.689742	0.0300729	2_vs_3	devCRE	Pluripotent
Lama1_chr17_7784_mut_WT	0	mutCRE	148	162	0.128928	0.0193806	2_vs_3	devCRE	Pluripotent
Lama1_chr17_7784_mut_WT	1	mutCRE	21	50	0.74298	12.5984	2_vs_3	devCRE	Ex. Endo (parietal)
Lama1_chr17_7784_mut_hi_Gata4	0	mutCRE	104	138	0.102541	0.0300317	2_vs_3	devCRE	Pluripotent
Lama1_chr17_7784_mut_hi_Sox17	0	mutCRE	134	172	0.127033	0.345277	2_vs_3	devCRE	Pluripotent
Lama1_chr17_7784_mut_hi_Sox17	1	mutCRE	23	51	35.5991	13.9027	2_vs_3	devCRE	Ex. Endo (parietal)
Lama1_chr17_7784_mut_hi_Sox17_Gata4	0	mutCRE	122	163	0.170313	0.0779887	2_vs_3	devCRE	Pluripotent
Lama1_chr17_7784_mut_hi_Sox17_Gata4	3	mutCRE	20	50	0.0704056	0.0473602	2_vs_3	devCRE	Epiblast/Primitive streak
Lama1_chr17_7784_mut_lo_Gata4	0	mutCRE	82	163	0.171461	0.16061	2_vs_3	devCRE	Pluripotent
Lama1_chr17_7784_mut_lo_Gata4	4	mutCRE	11	42	0.0777595	0.0494152	2_vs_3	devCRE	Surface ectoderm
Lama1_chr17_7784_mut_lo_Sox17	0	mutCRE	266	277	0.0598722	0.031977	2_vs_3	devCRE	Pluripotent
Lama1_chr17_7784_mut_lo_Sox17	1	mutCRE	70	72	0.112723	7.4492	2_vs_3	devCRE	Ex. Endo (parietal)
Lama1_chr17_7784_mut_lo_Sox17	3	mutCRE	58	71	0.0137163	0.0334121	2_vs_3	devCRE	Epiblast/Primitive streak
Lama1_chr17_7784_mut_lo_Sox17_Gata4	0	mutCRE	112	167	0.347082	0.0587878	2_vs_3	devCRE	Pluripotent
Lamc1_chr1_12189_mut_WT	0	mutCRE	41	30	0.610974	0.121367	2_vs_3	devCRE	Pluripotent
Lamc1_chr1_12189_mut_hi_Gata4	1	mutCRE	13	13	2.18131	0.179671	2_vs_3	devCRE	Ex. Endo (parietal)
Lamc1_chr1_12189_mut_hi_Sox17	0	mutCRE	38	48	0.403514	0.146001	2_vs_3	devCRE	Pluripotent
Lamc1_chr1_12189_mut_hi_Sox17	1	mutCRE	9	6	4.47325	304.725	2_vs_3	devCRE	Ex. Endo (parietal)
Lamc1_chr1_12189_mut_hi_Sox17_Gata4	0	mutCRE	46	47	0.0627531	0.154726	2_vs_3	devCRE	Pluripotent
Lamc1_chr1_12189_mut_lo_Gata4	0	mutCRE	47	67	0.559457	0.371845	2_vs_3	devCRE	Pluripotent
Lamc1_chr1_12189_mut_lo_Gata4	3	mutCRE	16	21	0.0176727	0.0412499	2_vs_3	devCRE	Epiblast/Primitive streak
Lamc1_chr1_12189_mut_lo_Gata4	4	mutCRE	6	25	0.658673	0.0882687	2_vs_3	devCRE	Surface ectoderm
Lamc1_chr1_12189_mut_lo_Sox17	0	mutCRE	22	52	0.161833	0.119036	2_vs_3	devCRE	Pluripotent
Lamc1_chr1_12189_mut_lo_Sox17	1	mutCRE	12	30	2.51209	44.1131	2_vs_3	devCRE	Ex. Endo (parietal)
Lamc1_chr1_12189_mut_lo_Sox17_Gata4	0	mutCRE	86	75	0.412014	0.495104	2_vs_3	devCRE	Pluripotent
Lamc1_chr1_12189_mut_lo_Sox17_Gata4	3	mutCRE	14	21	0.0435142	0.0618946	2_vs_3	devCRE	Epiblast/Primitive streak
Nodal_ASE	0	littCRE	410	443	0.0408093	0.0583775	2_vs_3	devCRE	Pluripotent
Nodal_ASE	1	littCRE	65	92	0.0461994	0.03255	2_vs_3	devCRE	Ex. Endo (parietal)
Nodal_ASE	3	littCRE	56	107	0.0831195	0.146995	2_vs_3	devCRE	Epiblast/Primitive streak
Nodal_ASE	5	littCRE	76	54	0.00516568	0.0376807	2_vs_3	devCRE	Mesoderm
Nodal_HBE	0	littCRE	88	81	0.681726	0.978059	2_vs_3	devCRE	Pluripotent
Nodal_HBE	1	littCRE	23	23	0.089871	0.0622047	2_vs_3	devCRE	Ex. Endo (parietal)
Nodal_HBE	3	littCRE	12	21	0.0553953	0.152572	2_vs_3	devCRE	Epiblast/Primitive streak
Sox2_DNE	0	littCRE	355	283	0.0246281	0.030052	2_vs_3	devCRE	Pluripotent
Sox2_DNE	1	littCRE	56	69	0.173934	0.0596908	2_vs_3	devCRE	Ex. Endo (parietal)
Sox2_chr3_2007+::Col5a1_chr2_2586+	0	chimeric_CRE	173	218	0.153277	0.26216	2_vs_3	devCRE	Pluripotent
Sox2_chr3_2007+::Col5a1_chr2_2586+	3	chimeric_CRE	39	56	0.0638187	0.0434536	2_vs_3	devCRE	Epiblast/Primitive streak
Sox2_chr3_2007+::Col5a1_chr2_2586+	5	chimeric_CRE	30	51	0.0197177	0.0419666	2_vs_3	devCRE	Mesoderm
Sox2_chr3_2007+::Col5a1_chr2_2586-	0	chimeric_CRE	202	202	0.0921823	0.116683	2_vs_3	devCRE	Pluripotent
Sox2_chr3_2007+::Col5a1_chr2_2586-	1	chimeric_CRE	42	75	0.284345	0.0283941	2_vs_3	devCRE	Ex. Endo (parietal)
Sox2_chr3_2007+::Col5a1_chr2_2586-	3	chimeric_CRE	36	67	0.0285845	0.0338401	2_vs_3	devCRE	Epiblast/Primitive streak
Sox2_chr3_2007+::Col5a1_chr2_2586-	5	chimeric_CRE	38	37	0.114644	0.186007	2_vs_3	devCRE	Mesoderm
Sox2_chr3_2007+::Epas1_chr17_10063+	0	chimeric_CRE	103	134	0.300971	0.356374	2_vs_3	devCRE	Pluripotent
Sox2_chr3_2007+::Epas1_chr17_10063+	1	chimeric_CRE	25	60	29.4508	9.64253	2_vs_3	devCRE	Ex. Endo (parietal)
Sox2_chr3_2007+::Epas1_chr17_10063+	2	chimeric_CRE	21	33	0.0408003	0.0584365	2_vs_3	devCRE	Neuroectoderm
Sox2_chr3_2007+::Epas1_chr17_10063+	3	chimeric_CRE	19	33	0.0347066	0.284432	2_vs_3	devCRE	Epiblast/Primitive streak
Sox2_chr3_2007+::Epas1_chr17_10063+	6	chimeric_CRE	14	25	0.865598	0.175452	2_vs_3	devCRE	Ex. Endo (visceral)
Sox2_chr3_2007+::Epas1_chr17_10063-	0	chimeric_CRE	100	237	0.171343	0.202334	2_vs_3	devCRE	Pluripotent
Sox2_chr3_2007+::Epas1_chr17_10063-	1	chimeric_CRE	25	45	3.34292	0.428127	2_vs_3	devCRE	Ex. Endo (parietal)
Sox2_chr3_2007+::Gata4_chr14_5729+	0	chimeric_CRE	156	157	0.156816	0.200328	2_vs_3	devCRE	Pluripotent
Sox2_chr3_2007+::Gata4_chr14_5729+	1	chimeric_CRE	26	28	0.929163	0.41946	2_vs_3	devCRE	Ex. Endo (parietal)
Sox2_chr3_2007+::Gata4_chr14_5729-	0	chimeric_CRE	179	191	0.219002	0.220666	2_vs_3	devCRE	Pluripotent
Sox2_chr3_2007+::Gata4_chr14_5729-	1	chimeric_CRE	21	48	7.71161	7.33265	2_vs_3	devCRE	Ex. Endo (parietal)
Sox2_chr3_2007+::Gata4_chr14_5729-	7	chimeric_CRE	12	13	0.0731064	0.0905076	2_vs_3	devCRE	Haematoendothelial
Sox2_chr3_2007-::Col5a1_chr2_2586+	0	chimeric_CRE	205	202	0.0231121	0.0924088	2_vs_3	devCRE	Pluripotent
Sox2_chr3_2007-::Col5a1_chr2_2586+	1	chimeric_CRE	33	64	0.0378224	0.0873109	2_vs_3	devCRE	Ex. Endo (parietal)
Sox2_chr3_2007-::Col5a1_chr2_2586-	0	chimeric_CRE	182	182	0.0839078	0.110873	2_vs_3	devCRE	Pluripotent
Sox2_chr3_2007-::Epas1_chr17_10063+	0	chimeric_CRE	155	147	0.534052	0.397904	2_vs_3	devCRE	Pluripotent
Sox2_chr3_2007-::Epas1_chr17_10063+	1	chimeric_CRE	59	42	1.89724	3.82203	2_vs_3	devCRE	Ex. Endo (parietal)
Sox2_chr3_2007-::Epas1_chr17_10063+	3	chimeric_CRE	33	31	0.193649	0.266561	2_vs_3	devCRE	Epiblast/Primitive streak
Sox2_chr3_2007-::Epas1_chr17_10063-	0	chimeric_CRE	124	160	0.0986102	0.0849219	2_vs_3	devCRE	Pluripotent
Sox2_chr3_2007-::Epas1_chr17_10063-	3	chimeric_CRE	28	35	0.0135242	0.0494999	2_vs_3	devCRE	Epiblast/Primitive streak
Sox2_chr3_2007-::Epas1_chr17_10063-	6	chimeric_CRE	17	35	0.120225	0.0585944	2_vs_3	devCRE	Ex. Endo (visceral)
Sox2_chr3_2007-::Gata4_chr14_5729+	0	chimeric_CRE	125	137	0.109593	0.242526	2_vs_3	devCRE	Pluripotent
Sox2_chr3_2007-::Gata4_chr14_5729+	1	chimeric_CRE	21	48	0.822753	99.4035	2_vs_3	devCRE	Ex. Endo (parietal)
Sox2_chr3_2007-::Gata4_chr14_5729-	0	chimeric_CRE	140	223	0.196552	0.113328	2_vs_3	devCRE	Pluripotent
Sox2_chr3_2007-::Gata4_chr14_5729-	1	chimeric_CRE	22	61	2.04349	4.30924	2_vs_3	devCRE	Ex. Endo (parietal)
Sox2_chr3_2009+::Col5a1_chr2_2586+	0	chimeric_CRE	207	197	0.0654399	0.0818202	2_vs_3	devCRE	Pluripotent
Sox2_chr3_2009+::Col5a1_chr2_2586+	1	chimeric_CRE	33	61	0.0457375	0.0300312	2_vs_3	devCRE	Ex. Endo (parietal)
Sox2_chr3_2009+::Col5a1_chr2_2586+	3	chimeric_CRE	41	39	0.0191508	0.0578537	2_vs_3	devCRE	Epiblast/Primitive streak
Sox2_chr3_2009+::Col5a1_chr2_2586-	0	chimeric_CRE	188	189	0.060022	0.124103	2_vs_3	devCRE	Pluripotent
Sox2_chr3_2009+::Col5a1_chr2_2586-	3	chimeric_CRE	33	53	0.0257779	0.0346037	2_vs_3	devCRE	Epiblast/Primitive streak
Sox2_chr3_2009+::Col5a1_chr2_2586-	4	chimeric_CRE	29	49	0.0157018	0.0286764	2_vs_3	devCRE	Surface ectoderm
Sox2_chr3_2009+::Epas1_chr17_10063+	0	chimeric_CRE	95	92	0.317601	0.169853	2_vs_3	devCRE	Pluripotent
Sox2_chr3_2009+::Epas1_chr17_10063+	1	chimeric_CRE	32	23	6.72493	9.62933	2_vs_3	devCRE	Ex. Endo (parietal)
Sox2_chr3_2009+::Epas1_chr17_10063+	3	chimeric_CRE	19	23	0.140594	0.0224112	2_vs_3	devCRE	Epiblast/Primitive streak
Sox2_chr3_2009+::Epas1_chr17_10063-	0	chimeric_CRE	120	125	0.0921252	0.0845648	2_vs_3	devCRE	Pluripotent
Sox2_chr3_2009+::Epas1_chr17_10063-	1	chimeric_CRE	44	27	3.9403	2.33927	2_vs_3	devCRE	Ex. Endo (parietal)
Sox2_chr3_2009+::Epas1_chr17_10063-	6	chimeric_CRE	14	12	0.355654	0.058567	2_vs_3	devCRE	Ex. Endo (visceral)
Sox2_chr3_2009+::Gata4_chr14_5729+	0	chimeric_CRE	151	154	0.198858	0.215304	2_vs_3	devCRE	Pluripotent
Sox2_chr3_2009+::Gata4_chr14_5729+	1	chimeric_CRE	25	36	5.30314	2.01705	2_vs_3	devCRE	Ex. Endo (parietal)
Sox2_chr3_2009+::Gata4_chr14_5729-	0	chimeric_CRE	159	141	0.120759	0.88855	2_vs_3	devCRE	Pluripotent
Sox2_chr3_2009+::Gata4_chr14_5729-	1	chimeric_CRE	20	32	0.391678	7.88799	2_vs_3	devCRE	Ex. Endo (parietal)
Sox2_chr3_2009-::Col5a1_chr2_2586+	0	chimeric_CRE	150	150	0.0812034	0.0240275	2_vs_3	devCRE	Pluripotent
Sox2_chr3_2009-::Col5a1_chr2_2586-	0	chimeric_CRE	139	137	0.033247	0.0298499	2_vs_3	devCRE	Pluripotent
Sox2_chr3_2009-::Epas1_chr17_10063+	0	chimeric_CRE	92	116	0.0337794	0.112084	2_vs_3	devCRE	Pluripotent
Sox2_chr3_2009-::Epas1_chr17_10063+	1	chimeric_CRE	21	26	34.3442	15.3383	2_vs_3	devCRE	Ex. Endo (parietal)
Sox2_chr3_2009-::Epas1_chr17_10063+	6	chimeric_CRE	16	29	0.0784939	0.593159	2_vs_3	devCRE	Ex. Endo (visceral)
Sox2_chr3_2009-::Epas1_chr17_10063-	1	chimeric_CRE	17	28	0.115138	0.558043	2_vs_3	devCRE	Ex. Endo (parietal)
Sox2_chr3_2009-::Epas1_chr17_10063-	6	chimeric_CRE	24	21	0.32758	0.102966	2_vs_3	devCRE	Ex. Endo (visceral)
Sox2_chr3_2009-::Gata4_chr14_5729+	0	chimeric_CRE	110	123	0.082386	0.247767	2_vs_3	devCRE	Pluripotent
Sox2_chr3_2009-::Gata4_chr14_5729+	1	chimeric_CRE	8	37	6.53255	5.18834	2_vs_3	devCRE	Ex. Endo (parietal)
Sox2_chr3_2009-::Gata4_chr14_5729+	6	chimeric_CRE	26	23	0.282258	1.21998	2_vs_3	devCRE	Ex. Endo (visceral)
Sox2_chr3_2009-::Gata4_chr14_5729-	0	chimeric_CRE	173	149	0.0912009	0.0340571	2_vs_3	devCRE	Pluripotent
Sox2_chr3_2009-::Gata4_chr14_5729-	1	chimeric_CRE	32	28	3.34602	1.40215	2_vs_3	devCRE	Ex. Endo (parietal)
Sox2_chr3_2009-::Gata4_chr14_5729-	3	chimeric_CRE	32	37	0.0291918	0.0632181	2_vs_3	devCRE	Epiblast/Primitive streak
Sparc_chr11_7211_mut_WT	0	mutCRE	185	122	0.654267	0.159307	2_vs_3	devCRE	Pluripotent
Sparc_chr11_7211_mut_WT	1	mutCRE	35	32	4.67307	6.39572	2_vs_3	devCRE	Ex. Endo (parietal)
Sparc_chr11_7211_mut_WT	3	mutCRE	20	30	0.0158865	0.147437	2_vs_3	devCRE	Epiblast/Primitive streak
Sparc_chr11_7211_mut_hi_Gata4	0	mutCRE	126	104	0.0587711	0.0850926	2_vs_3	devCRE	Pluripotent
Sparc_chr11_7211_mut_hi_Gata4	1	mutCRE	22	24	0.0808767	2.67795	2_vs_3	devCRE	Ex. Endo (parietal)
Sparc_chr11_7211_mut_hi_Gata4	2	mutCRE	30	44	0.0242145	0.105688	2_vs_3	devCRE	Neuroectoderm
Sparc_chr11_7211_mut_hi_Gata4	6	mutCRE	19	31	0.996682	0.0513799	2_vs_3	devCRE	Ex. Endo (visceral)
Sparc_chr11_7211_mut_hi_Sox17	0	mutCRE	222	249	0.0686816	0.0738141	2_vs_3	devCRE	Pluripotent
Sparc_chr11_7211_mut_hi_Sox17	1	mutCRE	49	67	81.104	84.5629	2_vs_3	devCRE	Ex. Endo (parietal)
Sparc_chr11_7211_mut_hi_Sox17	2	mutCRE	56	38	0.162803	0.0194747	2_vs_3	devCRE	Neuroectoderm
Sparc_chr11_7211_mut_hi_Sox17	3	mutCRE	51	56	0.0320002	0.0430343	2_vs_3	devCRE	Epiblast/Primitive streak
Sparc_chr11_7211_mut_hi_Sox17	5	mutCRE	39	58	0.231725	0.234425	2_vs_3	devCRE	Mesoderm
Sparc_chr11_7211_mut_hi_Sox17	6	mutCRE	36	44	6.84858	2.61685	2_vs_3	devCRE	Ex. Endo (visceral)
Sparc_chr11_7211_mut_hi_Sox17	7	mutCRE	11	27	0.0401641	0.317821	2_vs_3	devCRE	Haematoendothelial
Sparc_chr11_7211_mut_hi_Sox17	8	mutCRE	3	8	0.237615	1.05019	2_vs_3	devCRE	NA
Sparc_chr11_7211_mut_hi_Sox17_Gata4	0	mutCRE	72	68	0.0995244	0.077474	2_vs_3	devCRE	Pluripotent
Sparc_chr11_7211_mut_hi_Sox17_Gata4	1	mutCRE	11	25	0.100542	0.18636	2_vs_3	devCRE	Ex. Endo (parietal)
Sparc_chr11_7211_mut_lo_Gata4	0	mutCRE	154	205	0.361941	0.136638	2_vs_3	devCRE	Pluripotent
Sparc_chr11_7211_mut_lo_Gata4	1	mutCRE	39	67	0.230522	0.0256696	2_vs_3	devCRE	Ex. Endo (parietal)
Sparc_chr11_7211_mut_lo_Gata4	2	mutCRE	65	51	0.0330627	0.13342	2_vs_3	devCRE	Neuroectoderm
Sparc_chr11_7211_mut_lo_Gata4	5	mutCRE	28	33	0.569827	0.177291	2_vs_3	devCRE	Mesoderm
Sparc_chr11_7211_mut_lo_Gata4	6	mutCRE	32	53	0.0621153	0.0614634	2_vs_3	devCRE	Ex. Endo (visceral)
Sparc_chr11_7211_mut_lo_Gata4	7	mutCRE	13	10	0.183326	0.156576	2_vs_3	devCRE	Haematoendothelial
Sparc_chr11_7211_mut_lo_Sox17	0	mutCRE	213	217	0.0156661	0.146343	2_vs_3	devCRE	Pluripotent
Sparc_chr11_7211_mut_lo_Sox17	1	mutCRE	32	63	10.747	8.65356	2_vs_3	devCRE	Ex. Endo (parietal)
Sparc_chr11_7211_mut_lo_Sox17	6	mutCRE	32	51	6.23489	1.35872	2_vs_3	devCRE	Ex. Endo (visceral)
Sparc_chr11_7211_mut_lo_Sox17	7	mutCRE	5	9	0.0893976	0.247024	2_vs_3	devCRE	Haematoendothelial
Sparc_chr11_7211_mut_lo_Sox17_Gata4	0	mutCRE	142	181	0.11237	0.09036	2_vs_3	devCRE	Pluripotent
Sparc_chr11_7211_mut_lo_Sox17_Gata4	5	mutCRE	20	31	0.175176	0.103743	2_vs_3	devCRE	Mesoderm
Tbx3	0	littCRE	320	286	1.81459	2.22077	2_vs_3	devCRE	Pluripotent
Tbx3	1	littCRE	48	109	0.250388	0.318201	2_vs_3	devCRE	Ex. Endo (parietal)
Tbx3	2	littCRE	61	65	0.124327	0.279068	2_vs_3	devCRE	Neuroectoderm
Tbx3	3	littCRE	68	87	0.483823	0.288703	2_vs_3	devCRE	Epiblast/Primitive streak
Tbx3	4	littCRE	58	84	0.308115	0.0766999	2_vs_3	devCRE	Surface ectoderm
Tbx3	5	littCRE	60	84	0.0572277	0.0615522	2_vs_3	devCRE	Mesoderm
Tbx3	6	littCRE	61	69	0.0698636	0.405109	2_vs_3	devCRE	Ex. Endo (visceral)
Tbx3	7	littCRE	13	18	0.0674829	0.961984	2_vs_3	devCRE	Haematoendothelial
eef1aP	0	ectopic_promoters	614	623	202.9	248.58	2_vs_3	eef1aP	Pluripotent
eef1aP	1	ectopic_promoters	112	176	105.648	98.0643	2_vs_3	eef1aP	Ex. Endo (parietal)
eef1aP	2	ectopic_promoters	127	163	169.656	179.841	2_vs_3	eef1aP	Neuroectoderm
eef1aP	3	ectopic_promoters	129	172	258.561	233.85	2_vs_3	eef1aP	Epiblast/Primitive streak
eef1aP	4	ectopic_promoters	84	168	125.906	140.565	2_vs_3	eef1aP	Surface ectoderm
eef1aP	5	ectopic_promoters	102	101	184.646	185.202	2_vs_3	eef1aP	Mesoderm
eef1aP	6	ectopic_promoters	94	127	222.884	172.782	2_vs_3	eef1aP	Ex. Endo (visceral)
eef1aP	7	ectopic_promoters	21	33	234.859	230.914	2_vs_3	eef1aP	Haematoendothelial
eef1aP	8	ectopic_promoters	7	12	239.721	185.08	2_vs_3	eef1aP	NA
minP	0	ectopic_promoters	137	142	0.152335	0.119948	2_vs_3	minP	Pluripotent
minP	3	ectopic_promoters	27	44	0.031165	0.012427	2_vs_3	minP	Epiblast/Primitive streak
noP	0	ectopic_promoters	159	200	0.0781298	0.233272	2_vs_3	noP	Pluripotent
noP	1	ectopic_promoters	55	46	0.0301958	0.00818658	2_vs_3	noP	Ex. Endo (parietal)
noP	3	ectopic_promoters	37	59	0.0887595	0.0961536	2_vs_3	noP	Epiblast/Primitive streak
pgk1P	0	ectopic_promoters	993	1411	46.6043	56.1183	2_vs_3	pgk1P	Pluripotent
pgk1P	1	ectopic_promoters	272	323	20.2059	23.2371	2_vs_3	pgk1P	Ex. Endo (parietal)
pgk1P	2	ectopic_promoters	268	333	62.4811	70.8838	2_vs_3	pgk1P	Neuroectoderm
pgk1P	3	ectopic_promoters	239	339	83.6439	108.673	2_vs_3	pgk1P	Epiblast/Primitive streak
pgk1P	4	ectopic_promoters	185	328	35.5872	42.8813	2_vs_3	pgk1P	Surface ectoderm
pgk1P	5	ectopic_promoters	222	280	51.4745	67.3133	2_vs_3	pgk1P	Mesoderm
pgk1P	6	ectopic_promoters	215	307	52.6439	60.8353	2_vs_3	pgk1P	Ex. Endo (visceral)
pgk1P	7	ectopic_promoters	50	61	51.6439	61.6563	2_vs_3	pgk1P	Haematoendothelial
pgk1P	8	ectopic_promoters	15	30	18.2496	69.4198	2_vs_3	pgk1P	NA
ubcP	0	ectopic_promoters	512	565	29.7524	39.4092	2_vs_3	ubcP	Pluripotent
ubcP	1	ectopic_promoters	130	163	34.0497	39.3099	2_vs_3	ubcP	Ex. Endo (parietal)
ubcP	2	ectopic_promoters	171	139	18.1738	19.3612	2_vs_3	ubcP	Neuroectoderm
ubcP	3	ectopic_promoters	120	125	32.3246	40.0924	2_vs_3	ubcP	Epiblast/Primitive streak
ubcP	4	ectopic_promoters	106	121	27.5588	21.1481	2_vs_3	ubcP	Surface ectoderm
ubcP	5	ectopic_promoters	106	108	28.1673	26.3358	2_vs_3	ubcP	Mesoderm
ubcP	6	ectopic_promoters	84	99	32.361	28.1171	2_vs_3	ubcP	Ex. Endo (visceral)
ubcP	7	ectopic_promoters	30	32	19.9243	29.4839	2_vs_3	ubcP	Haematoendothelial
ubcP	8	ectopic_promoters	9	11	28.3308	33.3387	2_vs_3	ubcP	NA
Col5a1_chr2_2586+::Sox2_chr3_2007+	7	chimeric_CRE	6	9	0.297203	0.741913	2_vs_3	devCRE	Haematoendothelial

## Sheet: SuppFig3h
CRE_id	gex_cluster_id	median_boot_act	median_boot_act_WT	n_cells_test	n_cells_ctl	p_boot	p_boot_adj	cluster_id_plot
Cdx2	0	0.0584942	0.11267	396	967	0.9757	1	0_pluri
Cdx2	1	0.141642	0	117	281	0.017	0.102	8_ParEndo
Cdx2	2	0	0.0156376	84	177	1	1	3_neuro_ectoderm
Cdx2	3	0.0610118	0.0586009	71	202	0.5121	0.983232	1_epiblast
Cdx2	4	0	0.00340995	53	123	1	1	4_surf_ecto
Cdx2	5	0.0285514	0.00428404	57	126	0.3655	0.885486	5_mesoderm
Cdx2	6	0.0605669	0	39	119	0.1267	0.40544	7_viscEndo
Cdx2	7	0	0.0153235	19	29	1	1	6_blood_progenitor
Esrrb	0	0.798681	0.112715	542	967	0	0	0_pluri
Esrrb	1	0	0	128	281	0.7511	1	8_ParEndo
Esrrb	2	0.0284644	0.0156376	134	177	0.2467	0.696565	3_neuro_ectoderm
Esrrb	3	0.0524161	0.0590111	117	202	0.5559	1	1_epiblast
Esrrb	4	0	0.00340995	81	123	1	1	4_surf_ecto
Esrrb	5	0	0.00428404	63	126	1	1	5_mesoderm
Esrrb	6	0	0	71	119	1	1	7_viscEndo
Esrrb	7	0	0.0153235	16	29	1	1	6_blood_progenitor
Nodal_ASE	0	0.0346908	0.113095	1205	967	1	1	0_pluri
Nodal_ASE	1	0	0	258	281	0.6871	1	8_ParEndo
Nodal_ASE	2	0	0.0156376	239	177	0.9655	1	3_neuro_ectoderm
Nodal_ASE	3	0.100444	0.0585468	212	202	0.0977	0.360738	1_epiblast
Nodal_ASE	4	0.00446279	0.00340995	165	123	0.5721	1	4_surf_ecto
Nodal_ASE	5	0.00708843	0.00428404	138	126	0.4169	0.9096	5_mesoderm
Nodal_ASE	6	0	0	165	119	0.7479	1	7_viscEndo
Nodal_ASE	7	0.0263455	0.0153235	44	29	0.4648	0.970017	6_blood_progenitor
Nodal_HBE	0	0.907706	0.113714	286	967	0	0	0_pluri
Nodal_HBE	1	0.115236	0	68	281	0.0517	0.2304	8_ParEndo
Nodal_HBE	2	0.0184024	0.0156376	54	177	0.4858	0.9716	3_neuro_ectoderm
Nodal_HBE	3	0.201036	0.0582978	46	202	0.0614	0.2456	1_epiblast
Nodal_HBE	4	0	0.00340995	48	123	1	1	4_surf_ecto
Nodal_HBE	5	0	0.00428404	41	126	1	1	5_mesoderm
Nodal_HBE	6	0.0311895	0	34	119	0.3633	0.885486	7_viscEndo
Nodal_HBE	7	0.0598651	0.0153235	7	29	0.3793	0.885486	6_blood_progenitor
Sox2_DNE	0	0.0232245	0.112849	958	967	1	1	0_pluri
Sox2_DNE	1	0.035554	0	192	281	0.2339	0.696565	8_ParEndo
Sox2_DNE	2	0	0.0156376	191	177	0.9263	1	3_neuro_ectoderm
Sox2_DNE	3	0.0232524	0.05856	172	202	0.9039	1	1_epiblast
Sox2_DNE	4	0	0.00340995	125	123	1	1	4_surf_ecto
Sox2_DNE	5	0	0.00428404	111	126	1	1	5_mesoderm
Sox2_DNE	6	0	0	85	119	1	1	7_viscEndo
Sox2_DNE	7	0.0462231	0.0153235	30	29	0.3874	0.885486	6_blood_progenitor
Tbx3	0	1.77289	0.113783	935	967	0	0	0_pluri
Tbx3	1	0.199094	0	240	281	0	0	8_ParEndo
Tbx3	2	0.113679	0.0156376	176	177	0.0098	0.0672	3_neuro_ectoderm
Tbx3	3	0.332079	0.0585482	199	202	0	0	1_epiblast
Tbx3	4	0.0649763	0.00340995	139	123	0.0528	0.2304	4_surf_ecto
Tbx3	5	0.0425066	0.00428404	144	126	0.0418	0.222933	5_mesoderm
Tbx3	6	0.15708	0	131	119	0	0	7_viscEndo
Tbx3	7	0.213495	0.0153235	33	29	0.1056	0.362057	6_blood_progenitor
