# Supplementary material for: Multiplex profiling of developmental cis-regulatory elements with quantitative single-cell expression reporters
Source: Nat Methods. 2024 May 9;21(6):983–93. doi: 10.1038/s41592-024-02260-3 (PMC11166576; doi:10.1038/s41592-024-02260-3)
Supplement: Supplementary file 17 — Source data for Supplementary Fig. 4. [file 41592_2024_2260_MOESM17_ESM.xlsx]

## Sheet: source_data_SuppFig4_summary
Figure panel	Data descriptor	Data source	file name
SuppFig4b	Day 0 FACS data for mESC with singleton reporter constructs integrated by piggyBac.	Data table for the cells sampled from the various singleton populations are available in tab SuppFig4b in this document.

## Sheet: SuppFig4b
cell_id	sample_id	FSC	SSC	mCherry	time	specificity	CRE_id_singleton
l1_day0_1	l1_day0	76604.9	26033.9	330.2	day0	ParEndo	Lama1:chr17_7784
l1_day0_2	l1_day0	79982.3	44678.9	429	day0	ParEndo	Lama1:chr17_7784
l1_day0_3	l1_day0	65385.8	20804.3	135.85	day0	ParEndo	Lama1:chr17_7784
l1_day0_4	l1_day0	184346	133171	596.7	day0	ParEndo	Lama1:chr17_7784
l1_day0_5	l1_day0	161292	76125.9	549.25	day0	ParEndo	Lama1:chr17_7784
l1_day0_6	l1_day0	124598	160605	676	day0	ParEndo	Lama1:chr17_7784
l1_day0_7	l1_day0	102164	42565.6	72.15	day0	ParEndo	Lama1:chr17_7784
l1_day0_8	l1_day0	113919	51933.8	54.6	day0	ParEndo	Lama1:chr17_7784
l1_day0_9	l1_day0	91800.7	64871.6	393.25	day0	ParEndo	Lama1:chr17_7784
l1_day0_10	l1_day0	177897	77002	154.7	day0	ParEndo	Lama1:chr17_7784
l1_day0_11	l1_day0	68142.8	64260.8	336.05	day0	ParEndo	Lama1:chr17_7784
l1_day0_12	l1_day0	132761	43976.8	463.45	day0	ParEndo	Lama1:chr17_7784
l1_day0_13	l1_day0	116591	91608.4	542.75	day0	ParEndo	Lama1:chr17_7784
l1_day0_14	l1_day0	163923	87296.7	806.65	day0	ParEndo	Lama1:chr17_7784
l1_day0_15	l1_day0	77167.2	33688.1	87.1	day0	ParEndo	Lama1:chr17_7784
l1_day0_16	l1_day0	124762	58674.5	112.45	day0	ParEndo	Lama1:chr17_7784
l1_day0_17	l1_day0	112852	70629.2	278.85	day0	ParEndo	Lama1:chr17_7784
l1_day0_18	l1_day0	123454	96430.8	144.3	day0	ParEndo	Lama1:chr17_7784
l1_day0_19	l1_day0	134057	74464.2	375.7	day0	ParEndo	Lama1:chr17_7784
l1_day0_20	l1_day0	82201.7	44589.2	200.85	day0	ParEndo	Lama1:chr17_7784
l1_day0_21	l1_day0	124216	98113.4	1046.5	day0	ParEndo	Lama1:chr17_7784
l1_day0_22	l1_day0	64495.2	28937.1	30.55	day0	ParEndo	Lama1:chr17_7784
l1_day0_23	l1_day0	94466.2	50770.6	354.25	day0	ParEndo	Lama1:chr17_7784
l1_day0_24	l1_day0	168084	86871.2	3420.95	day0	ParEndo	Lama1:chr17_7784
l1_day0_25	l1_day0	164618	105044	701.35	day0	ParEndo	Lama1:chr17_7784
l1_day0_26	l1_day0	109974	41269.3	-17.55	day0	ParEndo	Lama1:chr17_7784
l1_day0_27	l1_day0	62230.1	22935.8	169.65	day0	ParEndo	Lama1:chr17_7784
l1_day0_28	l1_day0	134327	67249.3	171.6	day0	ParEndo	Lama1:chr17_7784
l1_day0_29	l1_day0	80922.2	24535.7	147.55	day0	ParEndo	Lama1:chr17_7784
l1_day0_30	l1_day0	49998.1	35675.2	202.15	day0	ParEndo	Lama1:chr17_7784
l1_day0_31	l1_day0	101835	61827.4	161.2	day0	ParEndo	Lama1:chr17_7784
l1_day0_32	l1_day0	175005	103466	648.7	day0	ParEndo	Lama1:chr17_7784
l1_day0_33	l1_day0	108735	22634.8	130	day0	ParEndo	Lama1:chr17_7784
l1_day0_34	l1_day0	111083	33782.1	53.3	day0	ParEndo	Lama1:chr17_7784
l1_day0_35	l1_day0	94600.9	51618.8	154.05	day0	ParEndo	Lama1:chr17_7784
l1_day0_36	l1_day0	56888.5	15825.3	11.7	day0	ParEndo	Lama1:chr17_7784
l1_day0_37	l1_day0	88481.4	57250.4	707.85	day0	ParEndo	Lama1:chr17_7784
l1_day0_38	l1_day0	78840.1	24769.8	44.85	day0	ParEndo	Lama1:chr17_7784
l1_day0_39	l1_day0	194020	152404	541.45	day0	ParEndo	Lama1:chr17_7784
l1_day0_40	l1_day0	206910	126246	805.35	day0	ParEndo	Lama1:chr17_7784
l1_day0_41	l1_day0	152322	94230.6	133.25	day0	ParEndo	Lama1:chr17_7784
l1_day0_42	l1_day0	58338.7	21073.1	-7.15	day0	ParEndo	Lama1:chr17_7784
l1_day0_43	l1_day0	88201.5	36071.9	221.65	day0	ParEndo	Lama1:chr17_7784
l1_day0_44	l1_day0	71349.5	28414.2	-111.8	day0	ParEndo	Lama1:chr17_7784
l1_day0_45	l1_day0	107889	45897.7	330.2	day0	ParEndo	Lama1:chr17_7784
l1_day0_46	l1_day0	143574	54937.9	329.55	day0	ParEndo	Lama1:chr17_7784
l1_day0_47	l1_day0	91019.3	40676	79.3	day0	ParEndo	Lama1:chr17_7784
l1_day0_48	l1_day0	206576	91797.2	727.35	day0	ParEndo	Lama1:chr17_7784
l1_day0_49	l1_day0	57370.7	43967.2	452.4	day0	ParEndo	Lama1:chr17_7784
l1_day0_50	l1_day0	103057	58236.1	199.55	day0	ParEndo	Lama1:chr17_7784
l1_day0_51	l1_day0	94368.6	45206.9	218.4	day0	ParEndo	Lama1:chr17_7784
l1_day0_52	l1_day0	156468	57666.2	278.2	day0	ParEndo	Lama1:chr17_7784
l1_day0_53	l1_day0	81712.4	30190.7	135.2	day0	ParEndo	Lama1:chr17_7784
l1_day0_54	l1_day0	124562	60281.4	497.25	day0	ParEndo	Lama1:chr17_7784
l1_day0_55	l1_day0	116931	48705.2	181.35	day0	ParEndo	Lama1:chr17_7784
l1_day0_56	l1_day0	183604	71869.8	404.3	day0	ParEndo	Lama1:chr17_7784
l1_day0_57	l1_day0	52793	19754.2	261.95	day0	ParEndo	Lama1:chr17_7784
l1_day0_58	l1_day0	80787.5	24936.8	321.75	day0	ParEndo	Lama1:chr17_7784
l1_day0_59	l1_day0	159922	71238.2	6.5	day0	ParEndo	Lama1:chr17_7784
l1_day0_60	l1_day0	80064.2	36453	176.15	day0	ParEndo	Lama1:chr17_7784
l1_day0_61	l1_day0	59627.9	67111.8	325	day0	ParEndo	Lama1:chr17_7784
l1_day0_62	l1_day0	75214.5	28608.2	43.55	day0	ParEndo	Lama1:chr17_7784
l1_day0_63	l1_day0	65077.8	31042.5	113.75	day0	ParEndo	Lama1:chr17_7784
l1_day0_64	l1_day0	128700	56992.8	293.15	day0	ParEndo	Lama1:chr17_7784
l1_day0_65	l1_day0	77653	33546.3	221	day0	ParEndo	Lama1:chr17_7784
l1_day0_66	l1_day0	130823	41392	1.95	day0	ParEndo	Lama1:chr17_7784
l1_day0_67	l1_day0	162015	163221	947.05	day0	ParEndo	Lama1:chr17_7784
l1_day0_68	l1_day0	172603	82093.2	886.6	day0	ParEndo	Lama1:chr17_7784
l1_day0_69	l1_day0	147799	67693	72.8	day0	ParEndo	Lama1:chr17_7784
l1_day0_70	l1_day0	208982	217772	1038.7	day0	ParEndo	Lama1:chr17_7784
l1_day0_71	l1_day0	222330	97000.6	339.95	day0	ParEndo	Lama1:chr17_7784
l1_day0_72	l1_day0	122787	70050.7	204.1	day0	ParEndo	Lama1:chr17_7784
l1_day0_73	l1_day0	73742.2	75163.6	932.1	day0	ParEndo	Lama1:chr17_7784
l1_day0_74	l1_day0	150923	65464.9	20.8	day0	ParEndo	Lama1:chr17_7784
l1_day0_75	l1_day0	64469.7	41654.7	317.2	day0	ParEndo	Lama1:chr17_7784
l1_day0_76	l1_day0	84326	45169.5	198.25	day0	ParEndo	Lama1:chr17_7784
l1_day0_77	l1_day0	160798	87779.5	517.4	day0	ParEndo	Lama1:chr17_7784
l1_day0_78	l1_day0	106290	47667.3	270.4	day0	ParEndo	Lama1:chr17_7784
l1_day0_79	l1_day0	125930	49322	552.5	day0	ParEndo	Lama1:chr17_7784
l1_day0_80	l1_day0	73981.6	35624.8	193.7	day0	ParEndo	Lama1:chr17_7784
l1_day0_81	l1_day0	178416	71350.4	90.35	day0	ParEndo	Lama1:chr17_7784
l1_day0_82	l1_day0	232554	205933	126.1	day0	ParEndo	Lama1:chr17_7784
l1_day0_83	l1_day0	55936.3	30889.3	137.8	day0	ParEndo	Lama1:chr17_7784
l1_day0_84	l1_day0	177666	63173.3	173.55	day0	ParEndo	Lama1:chr17_7784
l1_day0_85	l1_day0	222026	97865.4	4000.1	day0	ParEndo	Lama1:chr17_7784
l1_day0_86	l1_day0	101738	43185.9	291.2	day0	ParEndo	Lama1:chr17_7784
l1_day0_87	l1_day0	97137.9	37843.3	207.35	day0	ParEndo	Lama1:chr17_7784
l1_day0_88	l1_day0	89350.8	50907.2	110.5	day0	ParEndo	Lama1:chr17_7784
l1_day0_89	l1_day0	70494.2	28758.7	225.55	day0	ParEndo	Lama1:chr17_7784
l1_day0_90	l1_day0	104589	35932.7	98.15	day0	ParEndo	Lama1:chr17_7784
l1_day0_91	l1_day0	147887	82959.7	694.85	day0	ParEndo	Lama1:chr17_7784
l1_day0_92	l1_day0	63057.3	26005.2	-13.65	day0	ParEndo	Lama1:chr17_7784
l1_day0_93	l1_day0	82437.5	30840.6	336.7	day0	ParEndo	Lama1:chr17_7784
l1_day0_94	l1_day0	74956.6	33257.5	32.5	day0	ParEndo	Lama1:chr17_7784
l1_day0_95	l1_day0	74126.8	24269.5	81.9	day0	ParEndo	Lama1:chr17_7784
l1_day0_96	l1_day0	117315	66485.4	67.6	day0	ParEndo	Lama1:chr17_7784
l1_day0_97	l1_day0	122779	63167.2	366.6	day0	ParEndo	Lama1:chr17_7784
l1_day0_98	l1_day0	78157.2	26741.2	158.6	day0	ParEndo	Lama1:chr17_7784
l1_day0_99	l1_day0	59126.3	35683.1	131.3	day0	ParEndo	Lama1:chr17_7784
l1_day0_100	l1_day0	60828.2	23823.2	37.05	day0	ParEndo	Lama1:chr17_7784
l1_day0_101	l1_day0	92679.8	48813.1	57.85	day0	ParEndo	Lama1:chr17_7784
l1_day0_102	l1_day0	64842.8	26645.5	99.45	day0	ParEndo	Lama1:chr17_7784
l1_day0_103	l1_day0	149784	63082	113.1	day0	ParEndo	Lama1:chr17_7784
l1_day0_104	l1_day0	200251	80825.6	620.1	day0	ParEndo	Lama1:chr17_7784
l1_day0_105	l1_day0	103936	45713.3	445.9	day0	ParEndo	Lama1:chr17_7784
l1_day0_106	l1_day0	107914	48225	292.5	day0	ParEndo	Lama1:chr17_7784
l1_day0_107	l1_day0	143859	102138	365.3	day0	ParEndo	Lama1:chr17_7784
l1_day0_108	l1_day0	55811.4	24427	172.25	day0	ParEndo	Lama1:chr17_7784
l1_day0_109	l1_day0	136888	106137	102.7	day0	ParEndo	Lama1:chr17_7784
l1_day0_110	l1_day0	123139	55739.2	345.8	day0	ParEndo	Lama1:chr17_7784
l1_day0_111	l1_day0	116094	49186.3	300.95	day0	ParEndo	Lama1:chr17_7784
l1_day0_112	l1_day0	65178.1	39278.8	50.05	day0	ParEndo	Lama1:chr17_7784
l1_day0_113	l1_day0	63910	27937.4	137.8	day0	ParEndo	Lama1:chr17_7784
l1_day0_114	l1_day0	213756	111016	446.55	day0	ParEndo	Lama1:chr17_7784
l1_day0_115	l1_day0	97225.9	37646.6	175.5	day0	ParEndo	Lama1:chr17_7784
l1_day0_116	l1_day0	105431	55024.9	-30.55	day0	ParEndo	Lama1:chr17_7784
l1_day0_117	l1_day0	77440.9	40784.7	65.65	day0	ParEndo	Lama1:chr17_7784
l1_day0_118	l1_day0	113661	64344.3	-11.7	day0	ParEndo	Lama1:chr17_7784
l1_day0_119	l1_day0	67570.8	33507.2	75.4	day0	ParEndo	Lama1:chr17_7784
l1_day0_120	l1_day0	250700	152157	1006.2	day0	ParEndo	Lama1:chr17_7784
l1_day0_121	l1_day0	69300	78565.4	2349.75	day0	ParEndo	Lama1:chr17_7784
l1_day0_122	l1_day0	88480.5	32987.8	283.4	day0	ParEndo	Lama1:chr17_7784
l1_day0_123	l1_day0	100808	42028.8	80.6	day0	ParEndo	Lama1:chr17_7784
l1_day0_124	l1_day0	87392.8	47669.9	182.65	day0	ParEndo	Lama1:chr17_7784
l1_day0_125	l1_day0	188523	68897	256.1	day0	ParEndo	Lama1:chr17_7784
l1_day0_126	l1_day0	171668	68642.1	128.05	day0	ParEndo	Lama1:chr17_7784
l1_day0_127	l1_day0	187009	164997	3126.5	day0	ParEndo	Lama1:chr17_7784
l1_day0_128	l1_day0	76731.6	30903.3	-7.8	day0	ParEndo	Lama1:chr17_7784
l1_day0_129	l1_day0	140980	48840.1	122.85	day0	ParEndo	Lama1:chr17_7784
l1_day0_130	l1_day0	81561	22310.3	-27.95	day0	ParEndo	Lama1:chr17_7784
l1_day0_131	l1_day0	60645.2	42196.7	199.55	day0	ParEndo	Lama1:chr17_7784
l1_day0_132	l1_day0	55938.1	41254.5	104.65	day0	ParEndo	Lama1:chr17_7784
l1_day0_133	l1_day0	102318	49803.1	229.45	day0	ParEndo	Lama1:chr17_7784
l1_day0_134	l1_day0	196223	110158	766.35	day0	ParEndo	Lama1:chr17_7784
l1_day0_135	l1_day0	124464	43877.6	152.75	day0	ParEndo	Lama1:chr17_7784
l1_day0_136	l1_day0	60697.1	41010.1	354.25	day0	ParEndo	Lama1:chr17_7784
l1_day0_137	l1_day0	76247.6	32774.6	108.55	day0	ParEndo	Lama1:chr17_7784
l1_day0_138	l1_day0	95524	42156.7	355.55	day0	ParEndo	Lama1:chr17_7784
l1_day0_139	l1_day0	85163.8	30874.6	253.5	day0	ParEndo	Lama1:chr17_7784
l1_day0_140	l1_day0	79374.2	27168.4	256.75	day0	ParEndo	Lama1:chr17_7784
l1_day0_141	l1_day0	52845.8	31352.2	124.8	day0	ParEndo	Lama1:chr17_7784
l1_day0_142	l1_day0	149309	78727.2	471.9	day0	ParEndo	Lama1:chr17_7784
l1_day0_143	l1_day0	235613	176352	772.85	day0	ParEndo	Lama1:chr17_7784
l1_day0_144	l1_day0	77197.1	41830.5	265.85	day0	ParEndo	Lama1:chr17_7784
l1_day0_145	l1_day0	213696	95915.8	983.45	day0	ParEndo	Lama1:chr17_7784
l1_day0_146	l1_day0	163385	40666.4	167.05	day0	ParEndo	Lama1:chr17_7784
l1_day0_147	l1_day0	110886	49184.6	168.35	day0	ParEndo	Lama1:chr17_7784
l1_day0_148	l1_day0	189345	67370.2	315.9	day0	ParEndo	Lama1:chr17_7784
l1_day0_149	l1_day0	82647.8	58814.6	139.1	day0	ParEndo	Lama1:chr17_7784
l1_day0_150	l1_day0	88178.6	50859.3	226.2	day0	ParEndo	Lama1:chr17_7784
l1_day0_151	l1_day0	94299	38767.2	215.8	day0	ParEndo	Lama1:chr17_7784
l1_day0_152	l1_day0	94863.1	35482.1	52	day0	ParEndo	Lama1:chr17_7784
l1_day0_153	l1_day0	87908.5	28015.7	246.35	day0	ParEndo	Lama1:chr17_7784
l1_day0_154	l1_day0	78661.4	38133.8	-11.05	day0	ParEndo	Lama1:chr17_7784
l1_day0_155	l1_day0	56634.2	25949.5	1.3	day0	ParEndo	Lama1:chr17_7784
l1_day0_156	l1_day0	165304	68008.8	408.85	day0	ParEndo	Lama1:chr17_7784
l1_day0_157	l1_day0	106102	89178.5	696.8	day0	ParEndo	Lama1:chr17_7784
l1_day0_158	l1_day0	162283	129927	0.65	day0	ParEndo	Lama1:chr17_7784
l1_day0_159	l1_day0	89129	33432.4	-87.75	day0	ParEndo	Lama1:chr17_7784
l1_day0_160	l1_day0	182603	52447.1	160.55	day0	ParEndo	Lama1:chr17_7784
l1_day0_161	l1_day0	198150	88510.3	79.3	day0	ParEndo	Lama1:chr17_7784
l1_day0_162	l1_day0	94483	72768.5	945.1	day0	ParEndo	Lama1:chr17_7784
l1_day0_163	l1_day0	121098	41155.4	365.95	day0	ParEndo	Lama1:chr17_7784
l1_day0_164	l1_day0	132922	41024.9	395.2	day0	ParEndo	Lama1:chr17_7784
l1_day0_165	l1_day0	115274	68953.6	385.45	day0	ParEndo	Lama1:chr17_7784
l1_day0_166	l1_day0	214240	94044.4	938.6	day0	ParEndo	Lama1:chr17_7784
l1_day0_167	l1_day0	154517	85569.7	627.9	day0	ParEndo	Lama1:chr17_7784
l1_day0_168	l1_day0	94542.8	45505.4	256.1	day0	ParEndo	Lama1:chr17_7784
l1_day0_169	l1_day0	89367.5	33860.4	143.65	day0	ParEndo	Lama1:chr17_7784
l1_day0_170	l1_day0	149676	102516	373.75	day0	ParEndo	Lama1:chr17_7784
l1_day0_171	l1_day0	75182.8	25072.5	217.1	day0	ParEndo	Lama1:chr17_7784
l1_day0_172	l1_day0	140883	60930.4	115.7	day0	ParEndo	Lama1:chr17_7784
l1_day0_173	l1_day0	79102.3	36830.6	31.2	day0	ParEndo	Lama1:chr17_7784
l1_day0_174	l1_day0	71396.2	30657.9	291.2	day0	ParEndo	Lama1:chr17_7784
l1_day0_175	l1_day0	76487	59180.9	285.35	day0	ParEndo	Lama1:chr17_7784
l1_day0_176	l1_day0	95855.8	31690.6	133.25	day0	ParEndo	Lama1:chr17_7784
l1_day0_177	l1_day0	194076	81191.9	31.2	day0	ParEndo	Lama1:chr17_7784
l1_day0_178	l1_day0	254188	165029	489.45	day0	ParEndo	Lama1:chr17_7784
l1_day0_179	l1_day0	99785.8	30878	403	day0	ParEndo	Lama1:chr17_7784
l1_day0_180	l1_day0	101143	35709.1	267.15	day0	ParEndo	Lama1:chr17_7784
l1_day0_181	l1_day0	80640.6	114676	1257.75	day0	ParEndo	Lama1:chr17_7784
l1_day0_182	l1_day0	140249	97621	315.9	day0	ParEndo	Lama1:chr17_7784
l1_day0_183	l1_day0	60173.5	21905.7	115.05	day0	ParEndo	Lama1:chr17_7784
l1_day0_184	l1_day0	133951	49612.6	95.55	day0	ParEndo	Lama1:chr17_7784
l1_day0_185	l1_day0	83358	29030.2	50.7	day0	ParEndo	Lama1:chr17_7784
l1_day0_186	l1_day0	115553	44798	197.6	day0	ParEndo	Lama1:chr17_7784
l1_day0_187	l1_day0	93287	41828.7	59.8	day0	ParEndo	Lama1:chr17_7784
l1_day0_188	l1_day0	76529.2	38355.7	76.7	day0	ParEndo	Lama1:chr17_7784
l1_day0_189	l1_day0	65558.2	29818.4	-43.55	day0	ParEndo	Lama1:chr17_7784
l1_day0_190	l1_day0	247258	196333	215.8	day0	ParEndo	Lama1:chr17_7784
l1_day0_191	l1_day0	149680	79233.5	586.3	day0	ParEndo	Lama1:chr17_7784
l1_day0_192	l1_day0	130217	164543	44.85	day0	ParEndo	Lama1:chr17_7784
l1_day0_193	l1_day0	116370	45743.7	50.7	day0	ParEndo	Lama1:chr17_7784
l1_day0_194	l1_day0	85805.3	65599.7	217.1	day0	ParEndo	Lama1:chr17_7784
l1_day0_195	l1_day0	78498.6	27639.9	161.2	day0	ParEndo	Lama1:chr17_7784
l1_day0_196	l1_day0	73941.1	35375.9	98.15	day0	ParEndo	Lama1:chr17_7784
l1_day0_197	l1_day0	64585	21652.6	41.6	day0	ParEndo	Lama1:chr17_7784
l1_day0_198	l1_day0	101108	54279.3	79.95	day0	ParEndo	Lama1:chr17_7784
l1_day0_199	l1_day0	117287	76914.1	582.4	day0	ParEndo	Lama1:chr17_7784
l1_day0_200	l1_day0	110302	89647.4	67.6	day0	ParEndo	Lama1:chr17_7784
l1_day0_201	l1_day0	173658	99584.5	591.5	day0	ParEndo	Lama1:chr17_7784
l1_day0_202	l1_day0	221641	139497	898.3	day0	ParEndo	Lama1:chr17_7784
l1_day0_203	l1_day0	78335	32582.4	77.35	day0	ParEndo	Lama1:chr17_7784
l1_day0_204	l1_day0	96007.1	34696.5	88.4	day0	ParEndo	Lama1:chr17_7784
l1_day0_205	l1_day0	79820.4	111283	471.25	day0	ParEndo	Lama1:chr17_7784
l1_day0_206	l1_day0	103911	50849.8	308.1	day0	ParEndo	Lama1:chr17_7784
l1_day0_207	l1_day0	80198.8	66504.5	146.25	day0	ParEndo	Lama1:chr17_7784
l1_day0_208	l1_day0	75599.9	44724.1	79.3	day0	ParEndo	Lama1:chr17_7784
l1_day0_209	l1_day0	113209	41168.4	214.5	day0	ParEndo	Lama1:chr17_7784
l1_day0_210	l1_day0	88229.7	73387.1	416.65	day0	ParEndo	Lama1:chr17_7784
l1_day0_211	l1_day0	177273	63781.4	550.55	day0	ParEndo	Lama1:chr17_7784
l1_day0_212	l1_day0	87411.3	38075.6	165.75	day0	ParEndo	Lama1:chr17_7784
l1_day0_213	l1_day0	91586	62118.9	174.2	day0	ParEndo	Lama1:chr17_7784
l1_day0_214	l1_day0	108035	47891.8	111.15	day0	ParEndo	Lama1:chr17_7784
l1_day0_215	l1_day0	84752.8	33372.3	-51.35	day0	ParEndo	Lama1:chr17_7784
l1_day0_216	l1_day0	161724	48786.1	274.3	day0	ParEndo	Lama1:chr17_7784
l1_day0_217	l1_day0	69926.6	27378	405.6	day0	ParEndo	Lama1:chr17_7784
l1_day0_218	l1_day0	58958.2	44098.6	328.25	day0	ParEndo	Lama1:chr17_7784
l1_day0_219	l1_day0	104489	47270.6	180.7	day0	ParEndo	Lama1:chr17_7784
l1_day0_220	l1_day0	91807.8	111892	799.5	day0	ParEndo	Lama1:chr17_7784
l1_day0_221	l1_day0	95025.9	90507	447.2	day0	ParEndo	Lama1:chr17_7784
l1_day0_222	l1_day0	143826	65671.1	318.5	day0	ParEndo	Lama1:chr17_7784
l1_day0_223	l1_day0	144704	40006.9	286	day0	ParEndo	Lama1:chr17_7784
l1_day0_224	l1_day0	186437	96276.8	529.1	day0	ParEndo	Lama1:chr17_7784
l1_day0_225	l1_day0	136544	71606.2	419.25	day0	ParEndo	Lama1:chr17_7784
l1_day0_226	l1_day0	207900	85093.8	230.1	day0	ParEndo	Lama1:chr17_7784
l1_day0_227	l1_day0	73825	24305.2	117	day0	ParEndo	Lama1:chr17_7784
l1_day0_228	l1_day0	111381	66045.2	325.65	day0	ParEndo	Lama1:chr17_7784
l1_day0_229	l1_day0	110081	64215.6	673.4	day0	ParEndo	Lama1:chr17_7784
l1_day0_230	l1_day0	87339.1	59642.9	403	day0	ParEndo	Lama1:chr17_7784
l1_day0_231	l1_day0	112145	55019.7	293.8	day0	ParEndo	Lama1:chr17_7784
l1_day0_232	l1_day0	124494	34539.9	96.85	day0	ParEndo	Lama1:chr17_7784
l1_day0_233	l1_day0	124262	79313.5	200.2	day0	ParEndo	Lama1:chr17_7784
l1_day0_234	l1_day0	82832.6	42402.9	642.85	day0	ParEndo	Lama1:chr17_7784
l1_day0_235	l1_day0	50812.1	34339.8	241.8	day0	ParEndo	Lama1:chr17_7784
l1_day0_236	l1_day0	207456	103140	438.75	day0	ParEndo	Lama1:chr17_7784
l1_day0_237	l1_day0	81656.1	35387.2	70.2	day0	ParEndo	Lama1:chr17_7784
l1_day0_238	l1_day0	220191	98599.7	687.05	day0	ParEndo	Lama1:chr17_7784
l1_day0_239	l1_day0	216558	112207	257.4	day0	ParEndo	Lama1:chr17_7784
l1_day0_240	l1_day0	157689	73957	388.05	day0	ParEndo	Lama1:chr17_7784
l1_day0_241	l1_day0	100043	71319.1	455.65	day0	ParEndo	Lama1:chr17_7784
l1_day0_242	l1_day0	121974	58365.7	203.45	day0	ParEndo	Lama1:chr17_7784
l1_day0_243	l1_day0	80127.5	28375.9	226.85	day0	ParEndo	Lama1:chr17_7784
l1_day0_244	l1_day0	90457.8	99495.8	239.2	day0	ParEndo	Lama1:chr17_7784
l1_day0_245	l1_day0	82397	21719.6	103.35	day0	ParEndo	Lama1:chr17_7784
l1_day0_246	l1_day0	84232.7	36450.4	245.7	day0	ParEndo	Lama1:chr17_7784
l1_day0_247	l1_day0	141097	165604	221.65	day0	ParEndo	Lama1:chr17_7784
l1_day0_248	l1_day0	125841	127350	410.15	day0	ParEndo	Lama1:chr17_7784
l1_day0_249	l1_day0	87839.8	43438.2	170.3	day0	ParEndo	Lama1:chr17_7784
l1_day0_250	l1_day0	86746.9	25594.5	31.85	day0	ParEndo	Lama1:chr17_7784
l1_day0_251	l1_day0	119609	72607.6	303.55	day0	ParEndo	Lama1:chr17_7784
l1_day0_252	l1_day0	86426.6	51848.5	299	day0	ParEndo	Lama1:chr17_7784
l1_day0_253	l1_day0	127147	61324.6	252.2	day0	ParEndo	Lama1:chr17_7784
l1_day0_254	l1_day0	246752	132205	880.75	day0	ParEndo	Lama1:chr17_7784
l1_day0_255	l1_day0	250109	235206	211.9	day0	ParEndo	Lama1:chr17_7784
l1_day0_256	l1_day0	117077	66948.2	425.75	day0	ParEndo	Lama1:chr17_7784
l1_day0_257	l1_day0	170179	70771	232.7	day0	ParEndo	Lama1:chr17_7784
l1_day0_258	l1_day0	84809.1	50674	163.8	day0	ParEndo	Lama1:chr17_7784
l1_day0_259	l1_day0	65653.3	36351.2	-32.5	day0	ParEndo	Lama1:chr17_7784
l1_day0_260	l1_day0	77859.8	50460	304.2	day0	ParEndo	Lama1:chr17_7784
l1_day0_261	l1_day0	71647	75542.1	287.95	day0	ParEndo	Lama1:chr17_7784
l1_day0_262	l1_day0	100652	29681.8	34.45	day0	ParEndo	Lama1:chr17_7784
l1_day0_263	l1_day0	66880.9	21591.7	55.25	day0	ParEndo	Lama1:chr17_7784
l1_day0_264	l1_day0	108273	48681.7	326.95	day0	ParEndo	Lama1:chr17_7784
l1_day0_265	l1_day0	64401.9	20363.2	182	day0	ParEndo	Lama1:chr17_7784
l1_day0_266	l1_day0	203445	87134	1911	day0	ParEndo	Lama1:chr17_7784
l1_day0_267	l1_day0	117476	39815.6	4.55	day0	ParEndo	Lama1:chr17_7784
l1_day0_268	l1_day0	77013.2	48961.9	581.1	day0	ParEndo	Lama1:chr17_7784
l1_day0_269	l1_day0	117579	50108.5	182.65	day0	ParEndo	Lama1:chr17_7784
l1_day0_270	l1_day0	85201.6	43415.6	187.2	day0	ParEndo	Lama1:chr17_7784
l1_day0_271	l1_day0	61424.9	58058.6	258.7	day0	ParEndo	Lama1:chr17_7784
l1_day0_272	l1_day0	87413.9	37446.5	248.95	day0	ParEndo	Lama1:chr17_7784
l1_day0_273	l1_day0	66946.9	36422.6	133.25	day0	ParEndo	Lama1:chr17_7784
l1_day0_274	l1_day0	153953	69743.5	243.1	day0	ParEndo	Lama1:chr17_7784
l1_day0_275	l1_day0	74721.7	31710.6	79.95	day0	ParEndo	Lama1:chr17_7784
l1_day0_276	l1_day0	98375.2	43721	3.25	day0	ParEndo	Lama1:chr17_7784
l1_day0_277	l1_day0	74969	28844.8	38.35	day0	ParEndo	Lama1:chr17_7784
l1_day0_278	l1_day0	70863.8	38905.5	91.65	day0	ParEndo	Lama1:chr17_7784
l1_day0_279	l1_day0	88609	49246.4	116.35	day0	ParEndo	Lama1:chr17_7784
l1_day0_280	l1_day0	242126	171029	193.7	day0	ParEndo	Lama1:chr17_7784
l1_day0_281	l1_day0	70576	50899.4	295.75	day0	ParEndo	Lama1:chr17_7784
l1_day0_282	l1_day0	234681	112754	356.85	day0	ParEndo	Lama1:chr17_7784
l1_day0_283	l1_day0	83365	83703.6	467.35	day0	ParEndo	Lama1:chr17_7784
l1_day0_284	l1_day0	87156.1	40868.2	313.3	day0	ParEndo	Lama1:chr17_7784
l1_day0_285	l1_day0	94478.6	51748.5	125.45	day0	ParEndo	Lama1:chr17_7784
l1_day0_286	l1_day0	162863	85243.5	78	day0	ParEndo	Lama1:chr17_7784
l1_day0_287	l1_day0	93458.6	56143.7	366.6	day0	ParEndo	Lama1:chr17_7784
l1_day0_288	l1_day0	92104.3	29648.7	-16.9	day0	ParEndo	Lama1:chr17_7784
l1_day0_289	l1_day0	74167.3	37905.9	183.3	day0	ParEndo	Lama1:chr17_7784
l1_day0_290	l1_day0	224431	85437.5	399.1	day0	ParEndo	Lama1:chr17_7784
l1_day0_291	l1_day0	66208.6	20399.8	-39.65	day0	ParEndo	Lama1:chr17_7784
l1_day0_292	l1_day0	78380.7	34461.6	163.15	day0	ParEndo	Lama1:chr17_7784
l1_day0_293	l1_day0	67176.6	20280.6	20.15	day0	ParEndo	Lama1:chr17_7784
l1_day0_294	l1_day0	142811	69179.8	469.95	day0	ParEndo	Lama1:chr17_7784
l1_day0_295	l1_day0	130846	63779.7	251.55	day0	ParEndo	Lama1:chr17_7784
l1_day0_296	l1_day0	116539	52033.8	85.15	day0	ParEndo	Lama1:chr17_7784
l1_day0_297	l1_day0	68927.8	59533.2	238.55	day0	ParEndo	Lama1:chr17_7784
l1_day0_298	l1_day0	103759	53255.3	163.15	day0	ParEndo	Lama1:chr17_7784
l1_day0_299	l1_day0	79672.6	30863.2	96.2	day0	ParEndo	Lama1:chr17_7784
l1_day0_300	l1_day0	109831	45822	169	day0	ParEndo	Lama1:chr17_7784
l1_day0_301	l1_day0	168809	63091.5	395.85	day0	ParEndo	Lama1:chr17_7784
l1_day0_302	l1_day0	132656	52101.7	347.1	day0	ParEndo	Lama1:chr17_7784
l1_day0_303	l1_day0	214676	120686	779.35	day0	ParEndo	Lama1:chr17_7784
l1_day0_304	l1_day0	85074	56967.6	341.25	day0	ParEndo	Lama1:chr17_7784
l1_day0_305	l1_day0	94871.9	39690.3	121.55	day0	ParEndo	Lama1:chr17_7784
l1_day0_306	l1_day0	82970.8	59126.9	134.55	day0	ParEndo	Lama1:chr17_7784
l1_day0_307	l1_day0	248392	179048	943.8	day0	ParEndo	Lama1:chr17_7784
l1_day0_308	l1_day0	83086.1	44160.3	230.75	day0	ParEndo	Lama1:chr17_7784
l1_day0_309	l1_day0	142699	85827.2	288.6	day0	ParEndo	Lama1:chr17_7784
l1_day0_310	l1_day0	62905	41688.7	266.5	day0	ParEndo	Lama1:chr17_7784
l1_day0_311	l1_day0	220507	85984.7	403	day0	ParEndo	Lama1:chr17_7784
l1_day0_312	l1_day0	180476	89441.2	596.7	day0	ParEndo	Lama1:chr17_7784
l1_day0_313	l1_day0	121534	38258.2	350.35	day0	ParEndo	Lama1:chr17_7784
l1_day0_314	l1_day0	81469.5	33305.3	29.9	day0	ParEndo	Lama1:chr17_7784
l1_day0_315	l1_day0	72617.6	34012.6	57.85	day0	ParEndo	Lama1:chr17_7784
l1_day0_316	l1_day0	103204	34439.8	109.85	day0	ParEndo	Lama1:chr17_7784
l1_day0_317	l1_day0	96348.6	33942.2	208.65	day0	ParEndo	Lama1:chr17_7784
l1_day0_318	l1_day0	59204.6	51397.9	-5.85	day0	ParEndo	Lama1:chr17_7784
l1_day0_319	l1_day0	165422	81515.5	535.6	day0	ParEndo	Lama1:chr17_7784
l1_day0_320	l1_day0	64042	16447.3	215.8	day0	ParEndo	Lama1:chr17_7784
l1_day0_321	l1_day0	115770	61958.8	686.4	day0	ParEndo	Lama1:chr17_7784
l1_day0_322	l1_day0	57767.6	21069.7	113.75	day0	ParEndo	Lama1:chr17_7784
l1_day0_323	l1_day0	85636.3	37206.4	111.15	day0	ParEndo	Lama1:chr17_7784
l1_day0_324	l1_day0	112217	43997.6	265.2	day0	ParEndo	Lama1:chr17_7784
l1_day0_325	l1_day0	98044.3	23092.4	145.6	day0	ParEndo	Lama1:chr17_7784
l1_day0_326	l1_day0	186402	96571.7	567.45	day0	ParEndo	Lama1:chr17_7784
l1_day0_327	l1_day0	105290	44127.3	126.75	day0	ParEndo	Lama1:chr17_7784
l1_day0_328	l1_day0	95040.9	60662.5	79.95	day0	ParEndo	Lama1:chr17_7784
l1_day0_329	l1_day0	73027.7	60099.6	262.6	day0	ParEndo	Lama1:chr17_7784
l1_day0_330	l1_day0	66000.9	29217.2	155.35	day0	ParEndo	Lama1:chr17_7784
l1_day0_331	l1_day0	111009	48835.7	36.4	day0	ParEndo	Lama1:chr17_7784
l1_day0_332	l1_day0	197703	80596.8	441.35	day0	ParEndo	Lama1:chr17_7784
l1_day0_333	l1_day0	87842.5	26659.4	150.15	day0	ParEndo	Lama1:chr17_7784
l1_day0_334	l1_day0	73399.9	35185.4	178.1	day0	ParEndo	Lama1:chr17_7784
l1_day0_335	l1_day0	93653.1	31782.8	74.75	day0	ParEndo	Lama1:chr17_7784
l1_day0_336	l1_day0	144614	40260.1	293.8	day0	ParEndo	Lama1:chr17_7784
l1_day0_337	l1_day0	101295	43999.4	66.3	day0	ParEndo	Lama1:chr17_7784
l1_day0_338	l1_day0	141539	56690.1	320.45	day0	ParEndo	Lama1:chr17_7784
l1_day0_339	l1_day0	150464	79974.8	398.45	day0	ParEndo	Lama1:chr17_7784
l1_day0_340	l1_day0	67569	52277.4	523.9	day0	ParEndo	Lama1:chr17_7784
l1_day0_341	l1_day0	187623	96515.2	690.95	day0	ParEndo	Lama1:chr17_7784
l1_day0_342	l1_day0	81363.9	31182.5	285.35	day0	ParEndo	Lama1:chr17_7784
l1_day0_343	l1_day0	107737	62410.3	79.95	day0	ParEndo	Lama1:chr17_7784
l1_day0_344	l1_day0	149840	93808.6	150.15	day0	ParEndo	Lama1:chr17_7784
l1_day0_345	l1_day0	91580.7	31402.7	173.55	day0	ParEndo	Lama1:chr17_7784
l1_day0_346	l1_day0	148272	43562.6	58.5	day0	ParEndo	Lama1:chr17_7784
l1_day0_347	l1_day0	64497	38443.6	32.5	day0	ParEndo	Lama1:chr17_7784
l1_day0_348	l1_day0	138105	95946.2	338.65	day0	ParEndo	Lama1:chr17_7784
l1_day0_349	l1_day0	72538.4	34439.8	77.35	day0	ParEndo	Lama1:chr17_7784
l1_day0_350	l1_day0	74362.6	87538.5	380.9	day0	ParEndo	Lama1:chr17_7784
l1_day0_351	l1_day0	205622	87610.7	569.4	day0	ParEndo	Lama1:chr17_7784
l1_day0_352	l1_day0	76051.4	26320.1	152.75	day0	ParEndo	Lama1:chr17_7784
l1_day0_353	l1_day0	143459	138286	350.35	day0	ParEndo	Lama1:chr17_7784
l1_day0_354	l1_day0	83153	32899.1	136.5	day0	ParEndo	Lama1:chr17_7784
l1_day0_355	l1_day0	147251	57968.1	-11.05	day0	ParEndo	Lama1:chr17_7784
l1_day0_356	l1_day0	93096.1	47877	267.8	day0	ParEndo	Lama1:chr17_7784
l1_day0_357	l1_day0	227556	78998.6	178.1	day0	ParEndo	Lama1:chr17_7784
l1_day0_358	l1_day0	110485	52099.9	-5.2	day0	ParEndo	Lama1:chr17_7784
l1_day0_359	l1_day0	93582.7	50301.7	156.65	day0	ParEndo	Lama1:chr17_7784
l1_day0_360	l1_day0	75018.2	27249.3	81.25	day0	ParEndo	Lama1:chr17_7784
l1_day0_361	l1_day0	65835.4	63855.4	678.6	day0	ParEndo	Lama1:chr17_7784
l1_day0_362	l1_day0	100604	102375	371.8	day0	ParEndo	Lama1:chr17_7784
l1_day0_363	l1_day0	102924	44014.2	73.45	day0	ParEndo	Lama1:chr17_7784
l1_day0_364	l1_day0	195297	87174.9	254.15	day0	ParEndo	Lama1:chr17_7784
l1_day0_365	l1_day0	76268.7	33652.5	62.4	day0	ParEndo	Lama1:chr17_7784
l1_day0_366	l1_day0	127252	82373.3	320.45	day0	ParEndo	Lama1:chr17_7784
l1_day0_367	l1_day0	89622.7	37338.7	176.15	day0	ParEndo	Lama1:chr17_7784
l1_day0_368	l1_day0	109513	82784.9	339.95	day0	ParEndo	Lama1:chr17_7784
l1_day0_369	l1_day0	65471.1	32352.7	77.35	day0	ParEndo	Lama1:chr17_7784
l1_day0_370	l1_day0	56133.4	26793.4	50.05	day0	ParEndo	Lama1:chr17_7784
l1_day0_371	l1_day0	207557	94008.7	402.35	day0	ParEndo	Lama1:chr17_7784
l1_day0_372	l1_day0	79924.2	33691.6	10.4	day0	ParEndo	Lama1:chr17_7784
l1_day0_373	l1_day0	83610.6	28355	85.8	day0	ParEndo	Lama1:chr17_7784
l1_day0_374	l1_day0	168241	60556.4	227.5	day0	ParEndo	Lama1:chr17_7784
l1_day0_375	l1_day0	79923.4	36798.4	248.3	day0	ParEndo	Lama1:chr17_7784
l1_day0_376	l1_day0	73629.6	30361.3	45.5	day0	ParEndo	Lama1:chr17_7784
l1_day0_377	l1_day0	215711	81579.9	393.9	day0	ParEndo	Lama1:chr17_7784
l1_day0_378	l1_day0	68320.6	57496.6	253.5	day0	ParEndo	Lama1:chr17_7784
l1_day0_379	l1_day0	232758	103404	1152.45	day0	ParEndo	Lama1:chr17_7784
l1_day0_380	l1_day0	78976.5	32450.1	102.05	day0	ParEndo	Lama1:chr17_7784
l1_day0_381	l1_day0	57049.5	20893.1	150.15	day0	ParEndo	Lama1:chr17_7784
l1_day0_382	l1_day0	190110	67042.2	496.6	day0	ParEndo	Lama1:chr17_7784
l1_day0_383	l1_day0	78723.9	33324.5	-88.4	day0	ParEndo	Lama1:chr17_7784
l1_day0_384	l1_day0	221468	103588	1090.7	day0	ParEndo	Lama1:chr17_7784
l1_day0_385	l1_day0	101985	89495.2	280.15	day0	ParEndo	Lama1:chr17_7784
l1_day0_386	l1_day0	216284	76348.6	635.05	day0	ParEndo	Lama1:chr17_7784
l1_day0_387	l1_day0	102565	53051.7	350.35	day0	ParEndo	Lama1:chr17_7784
l1_day0_388	l1_day0	107075	32158.7	-18.2	day0	ParEndo	Lama1:chr17_7784
l1_day0_389	l1_day0	148971	98990.3	1547	day0	ParEndo	Lama1:chr17_7784
l1_day0_390	l1_day0	126358	27725.2	159.9	day0	ParEndo	Lama1:chr17_7784
l1_day0_391	l1_day0	110754	55885.3	33.15	day0	ParEndo	Lama1:chr17_7784
l1_day0_392	l1_day0	82419	28578.6	131.95	day0	ParEndo	Lama1:chr17_7784
l1_day0_393	l1_day0	120219	58669.3	24.05	day0	ParEndo	Lama1:chr17_7784
l1_day0_394	l1_day0	211153	96061.9	229.45	day0	ParEndo	Lama1:chr17_7784
l1_day0_395	l1_day0	94340.4	36740.1	296.4	day0	ParEndo	Lama1:chr17_7784
l1_day0_396	l1_day0	157303	79835.5	651.3	day0	ParEndo	Lama1:chr17_7784
l1_day0_397	l1_day0	81717.7	42208.9	237.9	day0	ParEndo	Lama1:chr17_7784
l1_day0_398	l1_day0	114342	50545.3	266.5	day0	ParEndo	Lama1:chr17_7784
l1_day0_399	l1_day0	254927	104093	857.35	day0	ParEndo	Lama1:chr17_7784
l1_day0_400	l1_day0	108452	48854.9	172.25	day0	ParEndo	Lama1:chr17_7784
l1_day0_401	l1_day0	61079	64088.6	260.65	day0	ParEndo	Lama1:chr17_7784
l1_day0_402	l1_day0	55315.9	31150.3	1982.5	day0	ParEndo	Lama1:chr17_7784
l1_day0_403	l1_day0	82342.5	30410.8	94.25	day0	ParEndo	Lama1:chr17_7784
l1_day0_404	l1_day0	114247	43850.6	270.4	day0	ParEndo	Lama1:chr17_7784
l1_day0_405	l1_day0	126990	55549.5	222.3	day0	ParEndo	Lama1:chr17_7784
l1_day0_406	l1_day0	150553	69500.8	281.45	day0	ParEndo	Lama1:chr17_7784
l1_day0_407	l1_day0	54405.1	44203.8	614.9	day0	ParEndo	Lama1:chr17_7784
l1_day0_408	l1_day0	99643.3	47378.5	75.4	day0	ParEndo	Lama1:chr17_7784
l1_day0_409	l1_day0	90696.3	105092	155.35	day0	ParEndo	Lama1:chr17_7784
l1_day0_410	l1_day0	122924	42980.6	285.35	day0	ParEndo	Lama1:chr17_7784
l1_day0_411	l1_day0	69784.9	23472.6	123.5	day0	ParEndo	Lama1:chr17_7784
l1_day0_412	l1_day0	90714.8	39247.4	237.9	day0	ParEndo	Lama1:chr17_7784
l1_day0_413	l1_day0	73379.7	30488.3	99.45	day0	ParEndo	Lama1:chr17_7784
l1_day0_414	l1_day0	119223	53173.5	30.55	day0	ParEndo	Lama1:chr17_7784
l1_day0_415	l1_day0	195029	71344.4	274.3	day0	ParEndo	Lama1:chr17_7784
l1_day0_416	l1_day0	207523	82008.8	6.5	day0	ParEndo	Lama1:chr17_7784
l1_day0_417	l1_day0	190961	63360.4	78	day0	ParEndo	Lama1:chr17_7784
l1_day0_418	l1_day0	182983	71521	75.4	day0	ParEndo	Lama1:chr17_7784
l1_day0_419	l1_day0	98795.8	57192.1	378.95	day0	ParEndo	Lama1:chr17_7784
l1_day0_420	l1_day0	199344	167050	248.95	day0	ParEndo	Lama1:chr17_7784
l1_day0_421	l1_day0	92429	88612.1	560.3	day0	ParEndo	Lama1:chr17_7784
l1_day0_422	l1_day0	210677	146270	1218.75	day0	ParEndo	Lama1:chr17_7784
l1_day0_423	l1_day0	213213	112474	621.4	day0	ParEndo	Lama1:chr17_7784
l1_day0_424	l1_day0	163819	67577.2	35.1	day0	ParEndo	Lama1:chr17_7784
l1_day0_425	l1_day0	113941	38832.4	356.85	day0	ParEndo	Lama1:chr17_7784
l1_day0_426	l1_day0	159988	79306.6	472.55	day0	ParEndo	Lama1:chr17_7784
l1_day0_427	l1_day0	72199.6	30428.2	104	day0	ParEndo	Lama1:chr17_7784
l1_day0_428	l1_day0	65054.9	53981.8	94.25	day0	ParEndo	Lama1:chr17_7784
l1_day0_429	l1_day0	92159.8	40835.2	168.35	day0	ParEndo	Lama1:chr17_7784
l1_day0_430	l1_day0	156387	87576.8	261.3	day0	ParEndo	Lama1:chr17_7784
l1_day0_431	l1_day0	83545.4	43587.9	132.6	day0	ParEndo	Lama1:chr17_7784
l1_day0_432	l1_day0	110501	59548	48.75	day0	ParEndo	Lama1:chr17_7784
l1_day0_433	l1_day0	61241	21735.2	90.35	day0	ParEndo	Lama1:chr17_7784
l1_day0_434	l1_day0	91444.3	61269.8	124.15	day0	ParEndo	Lama1:chr17_7784
l1_day0_435	l1_day0	149191	57229.5	155.35	day0	ParEndo	Lama1:chr17_7784
l1_day0_436	l1_day0	156858	67670.3	317.85	day0	ParEndo	Lama1:chr17_7784
l1_day0_437	l1_day0	118428	44013.3	410.15	day0	ParEndo	Lama1:chr17_7784
l1_day0_438	l1_day0	120961	87302.8	238.55	day0	ParEndo	Lama1:chr17_7784
l1_day0_439	l1_day0	77702.2	60344.1	233.35	day0	ParEndo	Lama1:chr17_7784
l1_day0_440	l1_day0	105879	54737.8	302.9	day0	ParEndo	Lama1:chr17_7784
l1_day0_441	l1_day0	236960	112409	568.1	day0	ParEndo	Lama1:chr17_7784
l1_day0_442	l1_day0	148256	69035.4	375.7	day0	ParEndo	Lama1:chr17_7784
l1_day0_443	l1_day0	183341	81350.2	416	day0	ParEndo	Lama1:chr17_7784
l1_day0_444	l1_day0	65131.4	31736.7	124.8	day0	ParEndo	Lama1:chr17_7784
l1_day0_445	l1_day0	59742.3	43558.3	256.1	day0	ParEndo	Lama1:chr17_7784
l1_day0_446	l1_day0	192038	157877	827.45	day0	ParEndo	Lama1:chr17_7784
l1_day0_447	l1_day0	73336.6	26042.6	-24.05	day0	ParEndo	Lama1:chr17_7784
l1_day0_448	l1_day0	109070	55815.7	245.7	day0	ParEndo	Lama1:chr17_7784
l1_day0_449	l1_day0	161139	80241.8	390.65	day0	ParEndo	Lama1:chr17_7784
l1_day0_450	l1_day0	75120.3	29716.6	138.45	day0	ParEndo	Lama1:chr17_7784
l1_day0_451	l1_day0	88073	24283.4	85.8	day0	ParEndo	Lama1:chr17_7784
l1_day0_452	l1_day0	139316	45520.1	75.4	day0	ParEndo	Lama1:chr17_7784
l1_day0_453	l1_day0	133606	81811.3	468	day0	ParEndo	Lama1:chr17_7784
l1_day0_454	l1_day0	116879	52374.9	304.85	day0	ParEndo	Lama1:chr17_7784
l1_day0_455	l1_day0	90532.6	38305.2	277.55	day0	ParEndo	Lama1:chr17_7784
l1_day0_456	l1_day0	105288	34813.1	308.75	day0	ParEndo	Lama1:chr17_7784
l1_day0_457	l1_day0	94100.2	39063.9	184.6	day0	ParEndo	Lama1:chr17_7784
l1_day0_458	l1_day0	172857	83198.1	432.9	day0	ParEndo	Lama1:chr17_7784
l1_day0_459	l1_day0	175498	88266.7	209.3	day0	ParEndo	Lama1:chr17_7784
l1_day0_460	l1_day0	75441.5	26056.5	142.35	day0	ParEndo	Lama1:chr17_7784
l1_day0_461	l1_day0	61513.8	24246.9	200.85	day0	ParEndo	Lama1:chr17_7784
l1_day0_462	l1_day0	138136	102079	185.25	day0	ParEndo	Lama1:chr17_7784
l1_day0_463	l1_day0	113367	74864.4	540.15	day0	ParEndo	Lama1:chr17_7784
l1_day0_464	l1_day0	111540	56483	342.55	day0	ParEndo	Lama1:chr17_7784
l1_day0_465	l1_day0	177260	110476	127.4	day0	ParEndo	Lama1:chr17_7784
l1_day0_466	l1_day0	230690	91214.3	321.75	day0	ParEndo	Lama1:chr17_7784
l1_day0_467	l1_day0	74905.6	31617.5	147.55	day0	ParEndo	Lama1:chr17_7784
l1_day0_468	l1_day0	94621.1	63148.1	52.65	day0	ParEndo	Lama1:chr17_7784
l1_day0_469	l1_day0	93967.3	46070	27.3	day0	ParEndo	Lama1:chr17_7784
l1_day0_470	l1_day0	194523	85065.1	385.45	day0	ParEndo	Lama1:chr17_7784
l1_day0_471	l1_day0	72098.4	26664.6	118.95	day0	ParEndo	Lama1:chr17_7784
l1_day0_472	l1_day0	85049.4	42045.4	663.65	day0	ParEndo	Lama1:chr17_7784
l1_day0_473	l1_day0	123407	79830.3	345.15	day0	ParEndo	Lama1:chr17_7784
l1_day0_474	l1_day0	139405	88645.2	230.1	day0	ParEndo	Lama1:chr17_7784
l1_day0_475	l1_day0	113346	57714.9	235.3	day0	ParEndo	Lama1:chr17_7784
l1_day0_476	l1_day0	77052.8	25746.8	195.65	day0	ParEndo	Lama1:chr17_7784
l1_day0_477	l1_day0	105206	84256.9	123.5	day0	ParEndo	Lama1:chr17_7784
l1_day0_478	l1_day0	77830.7	21286.3	109.2	day0	ParEndo	Lama1:chr17_7784
l1_day0_479	l1_day0	102607	59975.2	420.55	day0	ParEndo	Lama1:chr17_7784
l1_day0_480	l1_day0	106557	43465.2	21.45	day0	ParEndo	Lama1:chr17_7784
l1_day0_481	l1_day0	177004	115403	573.3	day0	ParEndo	Lama1:chr17_7784
l1_day0_482	l1_day0	118956	56295.1	204.1	day0	ParEndo	Lama1:chr17_7784
l1_day0_483	l1_day0	156987	124907	611.65	day0	ParEndo	Lama1:chr17_7784
l1_day0_484	l1_day0	134662	92023.4	368.55	day0	ParEndo	Lama1:chr17_7784
l1_day0_485	l1_day0	166480	160373	796.9	day0	ParEndo	Lama1:chr17_7784
l1_day0_486	l1_day0	95055.8	60828.7	232.05	day0	ParEndo	Lama1:chr17_7784
l1_day0_487	l1_day0	93531.7	57516.6	171.6	day0	ParEndo	Lama1:chr17_7784
l1_day0_488	l1_day0	167504	139980	215.15	day0	ParEndo	Lama1:chr17_7784
l1_day0_489	l1_day0	193277	165434	611.65	day0	ParEndo	Lama1:chr17_7784
l1_day0_490	l1_day0	110884	59013.8	216.45	day0	ParEndo	Lama1:chr17_7784
l1_day0_491	l1_day0	166262	92962.1	721.5	day0	ParEndo	Lama1:chr17_7784
l1_day0_492	l1_day0	78214.4	25511.9	224.25	day0	ParEndo	Lama1:chr17_7784
l1_day0_493	l1_day0	56314.7	37765.8	200.2	day0	ParEndo	Lama1:chr17_7784
l1_day0_494	l1_day0	103433	30263.8	40.3	day0	ParEndo	Lama1:chr17_7784
l1_day0_495	l1_day0	95242.4	66574.1	218.4	day0	ParEndo	Lama1:chr17_7784
l1_day0_496	l1_day0	175556	82030.6	810.55	day0	ParEndo	Lama1:chr17_7784
l1_day0_497	l1_day0	101104	153044	1240.85	day0	ParEndo	Lama1:chr17_7784
l1_day0_498	l1_day0	71484.2	23554.4	22.1	day0	ParEndo	Lama1:chr17_7784
l1_day0_499	l1_day0	108350	50310.4	43.55	day0	ParEndo	Lama1:chr17_7784
l1_day0_500	l1_day0	65343.5	24562.7	-29.25	day0	ParEndo	Lama1:chr17_7784
l1_day0_501	l1_day0	71055.6	46949.6	70.85	day0	ParEndo	Lama1:chr17_7784
l1_day0_502	l1_day0	82182.3	39516.3	98.8	day0	ParEndo	Lama1:chr17_7784
l1_day0_503	l1_day0	95828.5	45169.5	24.7	day0	ParEndo	Lama1:chr17_7784
l1_day0_504	l1_day0	169299	72107.3	516.75	day0	ParEndo	Lama1:chr17_7784
l1_day0_505	l1_day0	72210.2	29487.8	-18.2	day0	ParEndo	Lama1:chr17_7784
l1_day0_506	l1_day0	97533.9	34563.4	238.55	day0	ParEndo	Lama1:chr17_7784
l1_day0_507	l1_day0	158128	68789.2	11.05	day0	ParEndo	Lama1:chr17_7784
l1_day0_508	l1_day0	95008.3	34483.3	-3.25	day0	ParEndo	Lama1:chr17_7784
l1_day0_509	l1_day0	88933.7	75824	44.2	day0	ParEndo	Lama1:chr17_7784
l1_day0_510	l1_day0	61260.3	18390.9	118.95	day0	ParEndo	Lama1:chr17_7784
l1_day0_511	l1_day0	112045	46754.7	180.7	day0	ParEndo	Lama1:chr17_7784
l1_day0_512	l1_day0	108893	42353.3	183.95	day0	ParEndo	Lama1:chr17_7784
l1_day0_513	l1_day0	120989	47861.3	20.8	day0	ParEndo	Lama1:chr17_7784
l1_day0_514	l1_day0	108814	45662.8	844.35	day0	ParEndo	Lama1:chr17_7784
l1_day0_515	l1_day0	170543	84393.5	451.75	day0	ParEndo	Lama1:chr17_7784
l1_day0_516	l1_day0	55134.6	40882.2	277.55	day0	ParEndo	Lama1:chr17_7784
l1_day0_517	l1_day0	100375	38186.9	358.8	day0	ParEndo	Lama1:chr17_7784
l1_day0_518	l1_day0	86989.8	38181.7	92.3	day0	ParEndo	Lama1:chr17_7784
l1_day0_519	l1_day0	182809	112263	887.25	day0	ParEndo	Lama1:chr17_7784
l1_day0_520	l1_day0	83893	26459.3	193.05	day0	ParEndo	Lama1:chr17_7784
l1_day0_521	l1_day0	79926	66839.5	171.6	day0	ParEndo	Lama1:chr17_7784
l1_day0_522	l1_day0	122238	88475.5	209.3	day0	ParEndo	Lama1:chr17_7784
l1_day0_523	l1_day0	69845.6	36384.3	343.2	day0	ParEndo	Lama1:chr17_7784
l1_day0_524	l1_day0	94145.9	37401.3	369.85	day0	ParEndo	Lama1:chr17_7784
l1_day0_525	l1_day0	70385.9	26622	54.6	day0	ParEndo	Lama1:chr17_7784
l1_day0_526	l1_day0	125110	85146	677.3	day0	ParEndo	Lama1:chr17_7784
l1_day0_527	l1_day0	74558.9	26762.9	152.1	day0	ParEndo	Lama1:chr17_7784
l1_day0_528	l1_day0	54864.5	26048.7	65	day0	ParEndo	Lama1:chr17_7784
l1_day0_529	l1_day0	100251	38885.5	230.75	day0	ParEndo	Lama1:chr17_7784
l1_day0_530	l1_day0	81209	25760.7	54.6	day0	ParEndo	Lama1:chr17_7784
l1_day0_531	l1_day0	144297	58686.7	40.95	day0	ParEndo	Lama1:chr17_7784
l1_day0_532	l1_day0	95414.9	59785.5	203.45	day0	ParEndo	Lama1:chr17_7784
l1_day0_533	l1_day0	70173	28891.8	47.45	day0	ParEndo	Lama1:chr17_7784
l1_day0_534	l1_day0	64420.4	27237.1	161.2	day0	ParEndo	Lama1:chr17_7784
l1_day0_535	l1_day0	98659.4	30160.3	59.15	day0	ParEndo	Lama1:chr17_7784
l1_day0_536	l1_day0	68127.8	20404.1	183.95	day0	ParEndo	Lama1:chr17_7784
l1_day0_537	l1_day0	125558	105762	-89.7	day0	ParEndo	Lama1:chr17_7784
l1_day0_538	l1_day0	85320.4	38665.4	257.4	day0	ParEndo	Lama1:chr17_7784
l1_day0_539	l1_day0	95985.1	42393.4	294.45	day0	ParEndo	Lama1:chr17_7784
l1_day0_540	l1_day0	81973.8	40127	169	day0	ParEndo	Lama1:chr17_7784
l1_day0_541	l1_day0	70275.9	27117	66.3	day0	ParEndo	Lama1:chr17_7784
l1_day0_542	l1_day0	104122	100242	252.85	day0	ParEndo	Lama1:chr17_7784
l1_day0_543	l1_day0	99603.7	70020.2	57.85	day0	ParEndo	Lama1:chr17_7784
l1_day0_544	l1_day0	85694.4	41396.3	80.6	day0	ParEndo	Lama1:chr17_7784
l1_day0_545	l1_day0	95290.8	39421.4	246.35	day0	ParEndo	Lama1:chr17_7784
l1_day0_546	l1_day0	121841	49294.2	84.5	day0	ParEndo	Lama1:chr17_7784
l1_day0_547	l1_day0	200956	79705	540.8	day0	ParEndo	Lama1:chr17_7784
l1_day0_548	l1_day0	232690	220195	1845.35	day0	ParEndo	Lama1:chr17_7784
l1_day0_549	l1_day0	74822	32886	296.4	day0	ParEndo	Lama1:chr17_7784
l1_day0_550	l1_day0	139859	199173	1008.15	day0	ParEndo	Lama1:chr17_7784
l1_day0_551	l1_day0	94005.1	46365.8	315.9	day0	ParEndo	Lama1:chr17_7784
l1_day0_552	l1_day0	100388	59638.5	274.95	day0	ParEndo	Lama1:chr17_7784
l1_day0_553	l1_day0	151562	144617	799.5	day0	ParEndo	Lama1:chr17_7784
l1_day0_554	l1_day0	80522.6	42630	79.3	day0	ParEndo	Lama1:chr17_7784
l1_day0_555	l1_day0	73788.9	98512.7	1162.2	day0	ParEndo	Lama1:chr17_7784
l1_day0_556	l1_day0	194843	84836.3	234.65	day0	ParEndo	Lama1:chr17_7784
l1_day0_557	l1_day0	204990	97715.8	598	day0	ParEndo	Lama1:chr17_7784
l1_day0_558	l1_day0	90309.1	44484	171.6	day0	ParEndo	Lama1:chr17_7784
l1_day0_559	l1_day0	87492.2	23288.2	167.7	day0	ParEndo	Lama1:chr17_7784
l1_day0_560	l1_day0	73491.4	30242.9	61.75	day0	ParEndo	Lama1:chr17_7784
l1_day0_561	l1_day0	88843.9	46283.1	232.7	day0	ParEndo	Lama1:chr17_7784
l1_day0_562	l1_day0	99495.4	46819.9	161.2	day0	ParEndo	Lama1:chr17_7784
l1_day0_563	l1_day0	115580	40358.4	246.35	day0	ParEndo	Lama1:chr17_7784
l1_day0_564	l1_day0	223227	211365	319.8	day0	ParEndo	Lama1:chr17_7784
l1_day0_565	l1_day0	155554	70317.8	245.05	day0	ParEndo	Lama1:chr17_7784
l1_day0_566	l1_day0	85795.6	48966.2	252.2	day0	ParEndo	Lama1:chr17_7784
l1_day0_567	l1_day0	136320	66115.6	490.75	day0	ParEndo	Lama1:chr17_7784
l1_day0_568	l1_day0	120773	83759.2	129.35	day0	ParEndo	Lama1:chr17_7784
l1_day0_569	l1_day0	166045	83530.4	343.2	day0	ParEndo	Lama1:chr17_7784
l1_day0_570	l1_day0	127116	99011.2	260	day0	ParEndo	Lama1:chr17_7784
l1_day0_571	l1_day0	122850	83760.1	410.8	day0	ParEndo	Lama1:chr17_7784
l1_day0_572	l1_day0	141061	56306.4	-9.75	day0	ParEndo	Lama1:chr17_7784
l1_day0_573	l1_day0	133947	90554	441.35	day0	ParEndo	Lama1:chr17_7784
l1_day0_574	l1_day0	106716	57451.3	42.9	day0	ParEndo	Lama1:chr17_7784
l1_day0_575	l1_day0	135267	119032	205.4	day0	ParEndo	Lama1:chr17_7784
l1_day0_576	l1_day0	125360	90210.3	495.3	day0	ParEndo	Lama1:chr17_7784
l1_day0_577	l1_day0	140463	55342.4	320.45	day0	ParEndo	Lama1:chr17_7784
l1_day0_578	l1_day0	60852.9	37446.5	146.25	day0	ParEndo	Lama1:chr17_7784
l1_day0_579	l1_day0	54814.3	46599.8	399.1	day0	ParEndo	Lama1:chr17_7784
l1_day0_580	l1_day0	103408	38949	180.05	day0	ParEndo	Lama1:chr17_7784
l1_day0_581	l1_day0	128764	52255.7	375.05	day0	ParEndo	Lama1:chr17_7784
l1_day0_582	l1_day0	101721	81397.2	98.8	day0	ParEndo	Lama1:chr17_7784
l1_day0_583	l1_day0	108684	44105.5	198.25	day0	ParEndo	Lama1:chr17_7784
l1_day0_584	l1_day0	177571	79374.5	308.1	day0	ParEndo	Lama1:chr17_7784
l1_day0_585	l1_day0	111497	65715.5	393.9	day0	ParEndo	Lama1:chr17_7784
l1_day0_586	l1_day0	79819.5	32397.1	841.75	day0	ParEndo	Lama1:chr17_7784
l1_day0_587	l1_day0	161253	85887.3	385.45	day0	ParEndo	Lama1:chr17_7784
l1_day0_588	l1_day0	126785	62794	404.3	day0	ParEndo	Lama1:chr17_7784
l1_day0_589	l1_day0	67314.7	29316.4	151.45	day0	ParEndo	Lama1:chr17_7784
l1_day0_590	l1_day0	89525.9	60231	261.95	day0	ParEndo	Lama1:chr17_7784
l1_day0_591	l1_day0	81490.6	34443.3	-64.35	day0	ParEndo	Lama1:chr17_7784
l1_day0_592	l1_day0	108220	40463.7	317.2	day0	ParEndo	Lama1:chr17_7784
l1_day0_593	l1_day0	91572.8	51874.6	310.05	day0	ParEndo	Lama1:chr17_7784
l1_day0_594	l1_day0	96272	22474.7	-50.05	day0	ParEndo	Lama1:chr17_7784
l1_day0_595	l1_day0	190361	73812.5	198.25	day0	ParEndo	Lama1:chr17_7784
l1_day0_596	l1_day0	136439	41386.8	390	day0	ParEndo	Lama1:chr17_7784
l1_day0_597	l1_day0	79210.6	37542.2	267.15	day0	ParEndo	Lama1:chr17_7784
l1_day0_598	l1_day0	117689	62881.9	558.35	day0	ParEndo	Lama1:chr17_7784
l1_day0_599	l1_day0	62811.8	32649.4	83.2	day0	ParEndo	Lama1:chr17_7784
l1_day0_600	l1_day0	140562	62478.2	128.7	day0	ParEndo	Lama1:chr17_7784
l1_day0_601	l1_day0	74596.7	47530.7	218.4	day0	ParEndo	Lama1:chr17_7784
l1_day0_602	l1_day0	98077.8	37230.8	55.9	day0	ParEndo	Lama1:chr17_7784
l1_day0_603	l1_day0	129808	54345.4	610.35	day0	ParEndo	Lama1:chr17_7784
l1_day0_604	l1_day0	80127.5	33116.6	116.35	day0	ParEndo	Lama1:chr17_7784
l1_day0_605	l1_day0	65294.2	82713.5	375.05	day0	ParEndo	Lama1:chr17_7784
l1_day0_606	l1_day0	97633.4	56467.4	525.85	day0	ParEndo	Lama1:chr17_7784
l1_day0_607	l1_day0	162040	116828	421.2	day0	ParEndo	Lama1:chr17_7784
l1_day0_608	l1_day0	81884.9	71374.8	208	day0	ParEndo	Lama1:chr17_7784
l1_day0_609	l1_day0	192798	72773.8	193.7	day0	ParEndo	Lama1:chr17_7784
l1_day0_610	l1_day0	189527	106725	685.75	day0	ParEndo	Lama1:chr17_7784
l1_day0_611	l1_day0	115105	62634.8	398.45	day0	ParEndo	Lama1:chr17_7784
l1_day0_612	l1_day0	161943	98942.5	79.3	day0	ParEndo	Lama1:chr17_7784
l1_day0_613	l1_day0	198758	114578	620.75	day0	ParEndo	Lama1:chr17_7784
l1_day0_614	l1_day0	155971	98973.8	307.45	day0	ParEndo	Lama1:chr17_7784
l1_day0_615	l1_day0	197868	88758.3	559	day0	ParEndo	Lama1:chr17_7784
l1_day0_616	l1_day0	187349	77543.1	197.6	day0	ParEndo	Lama1:chr17_7784
l1_day0_617	l1_day0	111358	57761.9	594.1	day0	ParEndo	Lama1:chr17_7784
l1_day0_618	l1_day0	185955	83129.4	616.2	day0	ParEndo	Lama1:chr17_7784
l1_day0_619	l1_day0	146661	64146.8	273	day0	ParEndo	Lama1:chr17_7784
l1_day0_620	l1_day0	79640.9	32643.3	287.3	day0	ParEndo	Lama1:chr17_7784
l1_day0_621	l1_day0	174361	86598.9	4.55	day0	ParEndo	Lama1:chr17_7784
l1_day0_622	l1_day0	69476	67153.6	416.65	day0	ParEndo	Lama1:chr17_7784
l1_day0_623	l1_day0	75893.8	29664.4	142.35	day0	ParEndo	Lama1:chr17_7784
l1_day0_624	l1_day0	66471.7	44579.7	246.35	day0	ParEndo	Lama1:chr17_7784
l1_day0_625	l1_day0	86944.9	41027.5	237.9	day0	ParEndo	Lama1:chr17_7784
l1_day0_626	l1_day0	139523	51451.8	-277.55	day0	ParEndo	Lama1:chr17_7784
l1_day0_627	l1_day0	56614.8	45000.8	297.05	day0	ParEndo	Lama1:chr17_7784
l1_day0_628	l1_day0	86938.7	36952.4	230.1	day0	ParEndo	Lama1:chr17_7784
l1_day0_629	l1_day0	71663.7	34040.5	120.9	day0	ParEndo	Lama1:chr17_7784
l1_day0_630	l1_day0	120904	173911	1017.25	day0	ParEndo	Lama1:chr17_7784
l1_day0_631	l1_day0	77810.5	27838.3	248.95	day0	ParEndo	Lama1:chr17_7784
l1_day0_632	l1_day0	76801.1	36558.3	118.95	day0	ParEndo	Lama1:chr17_7784
l1_day0_633	l1_day0	126271	74940.1	1237.6	day0	ParEndo	Lama1:chr17_7784
l1_day0_634	l1_day0	89276.9	27893.1	139.75	day0	ParEndo	Lama1:chr17_7784
l1_day0_635	l1_day0	161913	55951.4	94.9	day0	ParEndo	Lama1:chr17_7784
l1_day0_636	l1_day0	81267.1	42743.1	186.55	day0	ParEndo	Lama1:chr17_7784
l1_day0_637	l1_day0	127176	75173.2	225.55	day0	ParEndo	Lama1:chr17_7784
l1_day0_638	l1_day0	203453	88751.3	571.35	day0	ParEndo	Lama1:chr17_7784
l1_day0_639	l1_day0	77587	28308.9	209.95	day0	ParEndo	Lama1:chr17_7784
l1_day0_640	l1_day0	250745	184142	1197.3	day0	ParEndo	Lama1:chr17_7784
l1_day0_641	l1_day0	91777.8	53328.4	77.35	day0	ParEndo	Lama1:chr17_7784
l1_day0_642	l1_day0	48522.3	32858.2	149.5	day0	ParEndo	Lama1:chr17_7784
l1_day0_643	l1_day0	68218.5	41284.1	50.7	day0	ParEndo	Lama1:chr17_7784
l1_day0_644	l1_day0	115487	64093.8	64.35	day0	ParEndo	Lama1:chr17_7784
l1_day0_645	l1_day0	178189	120312	650	day0	ParEndo	Lama1:chr17_7784
l1_day0_646	l1_day0	118977	59853.4	193.05	day0	ParEndo	Lama1:chr17_7784
l1_day0_647	l1_day0	163669	49488.2	531.7	day0	ParEndo	Lama1:chr17_7784
l1_day0_648	l1_day0	64917.6	24376.5	83.2	day0	ParEndo	Lama1:chr17_7784
l1_day0_649	l1_day0	163393	70361.2	319.15	day0	ParEndo	Lama1:chr17_7784
l1_day0_650	l1_day0	214988	68783.9	239.85	day0	ParEndo	Lama1:chr17_7784
l1_day0_651	l1_day0	133792	49737.9	276.9	day0	ParEndo	Lama1:chr17_7784
l1_day0_652	l1_day0	104995	52268.7	33.8	day0	ParEndo	Lama1:chr17_7784
l1_day0_653	l1_day0	229038	97044.1	348.4	day0	ParEndo	Lama1:chr17_7784
l1_day0_654	l1_day0	88865	58591	228.8	day0	ParEndo	Lama1:chr17_7784
l1_day0_655	l1_day0	108889	57152	140.4	day0	ParEndo	Lama1:chr17_7784
l1_day0_656	l1_day0	96801.8	38137.3	150.8	day0	ParEndo	Lama1:chr17_7784
l1_day0_657	l1_day0	95393.8	31108.6	115.05	day0	ParEndo	Lama1:chr17_7784
l1_day0_658	l1_day0	154155	72759	362.05	day0	ParEndo	Lama1:chr17_7784
l1_day0_659	l1_day0	86911.4	41798.3	331.5	day0	ParEndo	Lama1:chr17_7784
l1_day0_660	l1_day0	79425.3	41130.1	182.65	day0	ParEndo	Lama1:chr17_7784
l1_day0_661	l1_day0	80285.9	40265.3	382.85	day0	ParEndo	Lama1:chr17_7784
l1_day0_662	l1_day0	77910.8	50021.5	252.2	day0	ParEndo	Lama1:chr17_7784
l1_day0_663	l1_day0	101530	54127.1	186.55	day0	ParEndo	Lama1:chr17_7784
l1_day0_664	l1_day0	93461.3	58858.1	456.3	day0	ParEndo	Lama1:chr17_7784
l1_day0_665	l1_day0	97125.6	60679	409.5	day0	ParEndo	Lama1:chr17_7784
l1_day0_666	l1_day0	247527	143219	826.8	day0	ParEndo	Lama1:chr17_7784
l1_day0_667	l1_day0	82495.6	48366.8	63.7	day0	ParEndo	Lama1:chr17_7784
l1_day0_668	l1_day0	58704.8	57839.3	285.35	day0	ParEndo	Lama1:chr17_7784
l1_day0_669	l1_day0	85743.7	41336.3	138.45	day0	ParEndo	Lama1:chr17_7784
l1_day0_670	l1_day0	222440	115635	282.1	day0	ParEndo	Lama1:chr17_7784
l1_day0_671	l1_day0	85435.7	37089	151.45	day0	ParEndo	Lama1:chr17_7784
l1_day0_672	l1_day0	92631.4	28011.4	397.8	day0	ParEndo	Lama1:chr17_7784
l1_day0_673	l1_day0	110602	81313.7	316.55	day0	ParEndo	Lama1:chr17_7784
l1_day0_674	l1_day0	87649.8	38541.9	172.25	day0	ParEndo	Lama1:chr17_7784
l1_day0_675	l1_day0	81537.3	44336.1	198.25	day0	ParEndo	Lama1:chr17_7784
l1_day0_676	l1_day0	66763	30021.1	102.7	day0	ParEndo	Lama1:chr17_7784
l1_day0_677	l1_day0	51910.3	20905.2	165.75	day0	ParEndo	Lama1:chr17_7784
l1_day0_678	l1_day0	227586	144854	1192.1	day0	ParEndo	Lama1:chr17_7784
l1_day0_679	l1_day0	88513.9	39315.3	-52.65	day0	ParEndo	Lama1:chr17_7784
l1_day0_680	l1_day0	231857	182604	232.7	day0	ParEndo	Lama1:chr17_7784
l1_day0_681	l1_day0	147649	70227.3	143.65	day0	ParEndo	Lama1:chr17_7784
l1_day0_682	l1_day0	162102	121937	1047.15	day0	ParEndo	Lama1:chr17_7784
l1_day0_683	l1_day0	97790.9	49548.2	206.7	day0	ParEndo	Lama1:chr17_7784
l1_day0_684	l1_day0	69656.4	28469.9	280.8	day0	ParEndo	Lama1:chr17_7784
l1_day0_685	l1_day0	95217.8	34310.2	70.85	day0	ParEndo	Lama1:chr17_7784
l1_day0_686	l1_day0	91260.4	30262.9	-3.9	day0	ParEndo	Lama1:chr17_7784
l1_day0_687	l1_day0	106340	39672	149.5	day0	ParEndo	Lama1:chr17_7784
l1_day0_688	l1_day0	150425	57962.9	416	day0	ParEndo	Lama1:chr17_7784
l1_day0_689	l1_day0	82344.2	96167.2	416.65	day0	ParEndo	Lama1:chr17_7784
l1_day0_690	l1_day0	149854	70530	105.95	day0	ParEndo	Lama1:chr17_7784
l1_day0_691	l1_day0	89906.1	33850.8	337.35	day0	ParEndo	Lama1:chr17_7784
l1_day0_692	l1_day0	92676.3	54218.4	132.6	day0	ParEndo	Lama1:chr17_7784
l1_day0_693	l1_day0	92572.5	69402.5	161.2	day0	ParEndo	Lama1:chr17_7784
l1_day0_694	l1_day0	159291	106407	607.1	day0	ParEndo	Lama1:chr17_7784
l1_day0_695	l1_day0	109521	60947.9	145.6	day0	ParEndo	Lama1:chr17_7784
l1_day0_696	l1_day0	176001	92022.5	514.15	day0	ParEndo	Lama1:chr17_7784
l1_day0_697	l1_day0	68237.8	54314.1	159.9	day0	ParEndo	Lama1:chr17_7784
l1_day0_698	l1_day0	76399.8	41176.2	145.6	day0	ParEndo	Lama1:chr17_7784
l1_day0_699	l1_day0	69658.2	25305.7	110.5	day0	ParEndo	Lama1:chr17_7784
l1_day0_700	l1_day0	96726.1	54370.6	173.55	day0	ParEndo	Lama1:chr17_7784
l1_day0_701	l1_day0	195562	102375	229.45	day0	ParEndo	Lama1:chr17_7784
l1_day0_702	l1_day0	232853	116608	572.65	day0	ParEndo	Lama1:chr17_7784
l1_day0_703	l1_day0	87389.3	33510.7	217.75	day0	ParEndo	Lama1:chr17_7784
l1_day0_704	l1_day0	95204.6	42007.1	239.2	day0	ParEndo	Lama1:chr17_7784
l1_day0_705	l1_day0	92365.7	53021.3	97.5	day0	ParEndo	Lama1:chr17_7784
l1_day0_706	l1_day0	78113.2	66545.4	78	day0	ParEndo	Lama1:chr17_7784
l1_day0_707	l1_day0	74917	27655.6	88.4	day0	ParEndo	Lama1:chr17_7784
l1_day0_708	l1_day0	159741	61629.1	216.45	day0	ParEndo	Lama1:chr17_7784
l1_day0_709	l1_day0	121954	42800.5	408.2	day0	ParEndo	Lama1:chr17_7784
l1_day0_710	l1_day0	84298.7	33531.5	185.25	day0	ParEndo	Lama1:chr17_7784
l1_day0_711	l1_day0	98990.3	19734.2	128.7	day0	ParEndo	Lama1:chr17_7784
l1_day0_712	l1_day0	120545	57145.1	114.4	day0	ParEndo	Lama1:chr17_7784
l1_day0_713	l1_day0	142823	65005.5	32.5	day0	ParEndo	Lama1:chr17_7784
l1_day0_714	l1_day0	91337	28973.6	171.6	day0	ParEndo	Lama1:chr17_7784
l1_day0_715	l1_day0	76626	27923.5	101.4	day0	ParEndo	Lama1:chr17_7784
l1_day0_716	l1_day0	116610	36119.8	-70.85	day0	ParEndo	Lama1:chr17_7784
l1_day0_717	l1_day0	174083	90415.6	490.1	day0	ParEndo	Lama1:chr17_7784
l1_day0_718	l1_day0	99404.8	35533.4	15.6	day0	ParEndo	Lama1:chr17_7784
l1_day0_719	l1_day0	74937.3	34868.7	193.7	day0	ParEndo	Lama1:chr17_7784
l1_day0_720	l1_day0	83735.5	25141.3	128.05	day0	ParEndo	Lama1:chr17_7784
l1_day0_721	l1_day0	92606.8	36670.5	35.75	day0	ParEndo	Lama1:chr17_7784
l1_day0_722	l1_day0	92049.8	38928.1	191.75	day0	ParEndo	Lama1:chr17_7784
l1_day0_723	l1_day0	146169	61154.9	456.3	day0	ParEndo	Lama1:chr17_7784
l1_day0_724	l1_day0	146981	107437	428.35	day0	ParEndo	Lama1:chr17_7784
l1_day0_725	l1_day0	148603	127799	-5.85	day0	ParEndo	Lama1:chr17_7784
l1_day0_726	l1_day0	246227	107566	5017.35	day0	ParEndo	Lama1:chr17_7784
l1_day0_727	l1_day0	103795	50439.1	312.65	day0	ParEndo	Lama1:chr17_7784
l1_day0_728	l1_day0	246063	120563	830.05	day0	ParEndo	Lama1:chr17_7784
l1_day0_729	l1_day0	149149	79957.4	44.2	day0	ParEndo	Lama1:chr17_7784
l1_day0_730	l1_day0	95532.8	45849	156.65	day0	ParEndo	Lama1:chr17_7784
l1_day0_731	l1_day0	110455	55291.1	445.25	day0	ParEndo	Lama1:chr17_7784
l1_day0_732	l1_day0	77483.1	30951.1	184.6	day0	ParEndo	Lama1:chr17_7784
l1_day0_733	l1_day0	102524	29855.8	-42.9	day0	ParEndo	Lama1:chr17_7784
l1_day0_734	l1_day0	86867.4	38046.8	4.55	day0	ParEndo	Lama1:chr17_7784
l1_day0_735	l1_day0	115378	40610.7	170.3	day0	ParEndo	Lama1:chr17_7784
l1_day0_736	l1_day0	65428.9	35889.2	47.45	day0	ParEndo	Lama1:chr17_7784
l1_day0_737	l1_day0	74275.5	27440.7	130	day0	ParEndo	Lama1:chr17_7784
l1_day0_738	l1_day0	72104.6	26528	171.6	day0	ParEndo	Lama1:chr17_7784
l1_day0_739	l1_day0	186944	119174	438.75	day0	ParEndo	Lama1:chr17_7784
l1_day0_740	l1_day0	129368	110751	420.55	day0	ParEndo	Lama1:chr17_7784
l1_day0_741	l1_day0	132203	54171.4	83.85	day0	ParEndo	Lama1:chr17_7784
l1_day0_742	l1_day0	244034	125851	663.65	day0	ParEndo	Lama1:chr17_7784
l1_day0_743	l1_day0	86599.9	29413	-11.05	day0	ParEndo	Lama1:chr17_7784
l1_day0_744	l1_day0	114976	40385.4	256.75	day0	ParEndo	Lama1:chr17_7784
l1_day0_745	l1_day0	147635	69376.4	543.4	day0	ParEndo	Lama1:chr17_7784
l1_day0_746	l1_day0	192630	50919.4	14.95	day0	ParEndo	Lama1:chr17_7784
l1_day0_747	l1_day0	106396	53059.6	1503.45	day0	ParEndo	Lama1:chr17_7784
l1_day0_748	l1_day0	100617	37134.2	234	day0	ParEndo	Lama1:chr17_7784
l1_day0_749	l1_day0	252996	108383	283.4	day0	ParEndo	Lama1:chr17_7784
l1_day0_750	l1_day0	94981	34492	-39.65	day0	ParEndo	Lama1:chr17_7784
l1_day0_751	l1_day0	219222	77574.4	538.2	day0	ParEndo	Lama1:chr17_7784
l1_day0_752	l1_day0	218541	92369.6	-72.15	day0	ParEndo	Lama1:chr17_7784
l1_day0_753	l1_day0	85735.8	31507.1	203.45	day0	ParEndo	Lama1:chr17_7784
l1_day0_754	l1_day0	79048.6	29819.2	-4.55	day0	ParEndo	Lama1:chr17_7784
l1_day0_755	l1_day0	79625	29885.4	123.5	day0	ParEndo	Lama1:chr17_7784
l1_day0_756	l1_day0	175653	83383.4	95.55	day0	ParEndo	Lama1:chr17_7784
l1_day0_757	l1_day0	209974	122263	603.85	day0	ParEndo	Lama1:chr17_7784
l1_day0_758	l1_day0	86910.6	79543.2	300.3	day0	ParEndo	Lama1:chr17_7784
l1_day0_759	l1_day0	106424	50849.8	342.55	day0	ParEndo	Lama1:chr17_7784
l1_day0_760	l1_day0	139366	79232.6	417.3	day0	ParEndo	Lama1:chr17_7784
l1_day0_761	l1_day0	79413	32264.8	-6.5	day0	ParEndo	Lama1:chr17_7784
l1_day0_762	l1_day0	204311	114166	343.2	day0	ParEndo	Lama1:chr17_7784
l1_day0_763	l1_day0	108475	39979.1	16.9	day0	ParEndo	Lama1:chr17_7784
l1_day0_764	l1_day0	55466.4	28075.8	110.5	day0	ParEndo	Lama1:chr17_7784
l1_day0_765	l1_day0	126954	36511.3	-13.65	day0	ParEndo	Lama1:chr17_7784
l1_day0_766	l1_day0	109757	83137.2	308.1	day0	ParEndo	Lama1:chr17_7784
l1_day0_767	l1_day0	85760.4	24425.2	78	day0	ParEndo	Lama1:chr17_7784
l1_day0_768	l1_day0	88352	30113.3	219.05	day0	ParEndo	Lama1:chr17_7784
l1_day0_769	l1_day0	64970.4	32393.6	164.45	day0	ParEndo	Lama1:chr17_7784
l1_day0_770	l1_day0	84438.6	61506.4	-233.35	day0	ParEndo	Lama1:chr17_7784
l1_day0_771	l1_day0	97223.3	47697.8	249.6	day0	ParEndo	Lama1:chr17_7784
l1_day0_772	l1_day0	89048.1	54443.7	6.5	day0	ParEndo	Lama1:chr17_7784
l1_day0_773	l1_day0	110565	60739.1	24.7	day0	ParEndo	Lama1:chr17_7784
l1_day0_774	l1_day0	210158	128894	840.45	day0	ParEndo	Lama1:chr17_7784
l1_day0_775	l1_day0	212106	199144	703.95	day0	ParEndo	Lama1:chr17_7784
l1_day0_776	l1_day0	210809	70690.1	418.6	day0	ParEndo	Lama1:chr17_7784
l1_day0_777	l1_day0	241780	124065	268.45	day0	ParEndo	Lama1:chr17_7784
l1_day0_778	l1_day0	65829.3	37344.8	53.95	day0	ParEndo	Lama1:chr17_7784
l1_day0_779	l1_day0	116328	52557.6	342.55	day0	ParEndo	Lama1:chr17_7784
l1_day0_780	l1_day0	67694	24795.9	64.35	day0	ParEndo	Lama1:chr17_7784
l1_day0_781	l1_day0	248024	114871	395.2	day0	ParEndo	Lama1:chr17_7784
l1_day0_782	l1_day0	91693.4	67163.1	50.7	day0	ParEndo	Lama1:chr17_7784
l1_day0_783	l1_day0	101676	52668.9	143	day0	ParEndo	Lama1:chr17_7784
l1_day0_784	l1_day0	117362	48041.4	714.35	day0	ParEndo	Lama1:chr17_7784
l1_day0_785	l1_day0	113749	63337.7	321.1	day0	ParEndo	Lama1:chr17_7784
l1_day0_786	l1_day0	164256	71673.2	217.75	day0	ParEndo	Lama1:chr17_7784
l1_day0_787	l1_day0	92749.4	43450.4	82.55	day0	ParEndo	Lama1:chr17_7784
l1_day0_788	l1_day0	121268	50736.7	336.7	day0	ParEndo	Lama1:chr17_7784
l1_day0_789	l1_day0	116402	67718.2	189.8	day0	ParEndo	Lama1:chr17_7784
l1_day0_790	l1_day0	62220.4	44394.4	313.3	day0	ParEndo	Lama1:chr17_7784
l1_day0_791	l1_day0	83234.8	25509.3	221.65	day0	ParEndo	Lama1:chr17_7784
l1_day0_792	l1_day0	83680.1	29399	195	day0	ParEndo	Lama1:chr17_7784
l1_day0_793	l1_day0	73515.2	35265.4	70.2	day0	ParEndo	Lama1:chr17_7784
l1_day0_794	l1_day0	109474	123316	1027	day0	ParEndo	Lama1:chr17_7784
l1_day0_795	l1_day0	85073.1	26702	40.95	day0	ParEndo	Lama1:chr17_7784
l1_day0_796	l1_day0	111898	57168.6	92.3	day0	ParEndo	Lama1:chr17_7784
l1_day0_797	l1_day0	153880	74227.5	131.3	day0	ParEndo	Lama1:chr17_7784
l1_day0_798	l1_day0	60575.7	36587	64.35	day0	ParEndo	Lama1:chr17_7784
l1_day0_799	l1_day0	75332.4	28666.5	102.05	day0	ParEndo	Lama1:chr17_7784
l1_day0_800	l1_day0	94978.4	21265.4	119.6	day0	ParEndo	Lama1:chr17_7784
l1_day0_801	l1_day0	173232	78737.6	172.25	day0	ParEndo	Lama1:chr17_7784
l1_day0_802	l1_day0	83174.1	35058.4	29.9	day0	ParEndo	Lama1:chr17_7784
l1_day0_803	l1_day0	154332	82197.6	33.15	day0	ParEndo	Lama1:chr17_7784
l1_day0_804	l1_day0	62616.4	40095.7	289.9	day0	ParEndo	Lama1:chr17_7784
l1_day0_805	l1_day0	82183.2	38989.9	143.65	day0	ParEndo	Lama1:chr17_7784
l1_day0_806	l1_day0	132944	95132.8	435.5	day0	ParEndo	Lama1:chr17_7784
l1_day0_807	l1_day0	78567.3	42898.8	207.35	day0	ParEndo	Lama1:chr17_7784
l1_day0_808	l1_day0	81307.6	30656.2	161.2	day0	ParEndo	Lama1:chr17_7784
l1_day0_809	l1_day0	86878	42496.9	67.6	day0	ParEndo	Lama1:chr17_7784
l1_day0_810	l1_day0	144548	96247.2	2835.3	day0	ParEndo	Lama1:chr17_7784
l1_day0_811	l1_day0	108998	55084.1	81.9	day0	ParEndo	Lama1:chr17_7784
l1_day0_812	l1_day0	111285	43460.9	13.65	day0	ParEndo	Lama1:chr17_7784
l1_day0_813	l1_day0	103328	43308.6	26	day0	ParEndo	Lama1:chr17_7784
l1_day0_814	l1_day0	74217.4	32560.6	163.8	day0	ParEndo	Lama1:chr17_7784
l1_day0_815	l1_day0	82075	36477.4	254.8	day0	ParEndo	Lama1:chr17_7784
l1_day0_816	l1_day0	61976.6	24098.1	229.45	day0	ParEndo	Lama1:chr17_7784
l1_day0_817	l1_day0	103988	70078.5	491.4	day0	ParEndo	Lama1:chr17_7784
l1_day0_818	l1_day0	126049	39840.8	103.35	day0	ParEndo	Lama1:chr17_7784
l1_day0_819	l1_day0	122306	92120.8	438.75	day0	ParEndo	Lama1:chr17_7784
l1_day0_820	l1_day0	123378	68400.3	276.9	day0	ParEndo	Lama1:chr17_7784
l1_day0_821	l1_day0	99209.4	38246.1	381.55	day0	ParEndo	Lama1:chr17_7784
l1_day0_822	l1_day0	105877	42931	168.35	day0	ParEndo	Lama1:chr17_7784
l1_day0_823	l1_day0	63503.4	59571.5	442.65	day0	ParEndo	Lama1:chr17_7784
l1_day0_824	l1_day0	129780	44808.5	416.65	day0	ParEndo	Lama1:chr17_7784
l1_day0_825	l1_day0	61518.2	41813.1	585	day0	ParEndo	Lama1:chr17_7784
l1_day0_826	l1_day0	73487.9	32026.4	310.7	day0	ParEndo	Lama1:chr17_7784
l1_day0_827	l1_day0	89576.1	39407.5	263.9	day0	ParEndo	Lama1:chr17_7784
l1_day0_828	l1_day0	61250.6	55203.2	258.7	day0	ParEndo	Lama1:chr17_7784
l1_day0_829	l1_day0	69186.5	30885.9	177.45	day0	ParEndo	Lama1:chr17_7784
l1_day0_830	l1_day0	72649.3	33449.8	108.55	day0	ParEndo	Lama1:chr17_7784
l1_day0_831	l1_day0	144091	62944.5	427.7	day0	ParEndo	Lama1:chr17_7784
l1_day0_832	l1_day0	92253.9	38920.3	55.25	day0	ParEndo	Lama1:chr17_7784
l1_day0_833	l1_day0	56056	46117	357.5	day0	ParEndo	Lama1:chr17_7784
l1_day0_834	l1_day0	116906	58371.8	232.7	day0	ParEndo	Lama1:chr17_7784
l1_day0_835	l1_day0	134287	90239	384.15	day0	ParEndo	Lama1:chr17_7784
l1_day0_836	l1_day0	165275	75399.4	558.35	day0	ParEndo	Lama1:chr17_7784
l1_day0_837	l1_day0	110374	30819.8	85.8	day0	ParEndo	Lama1:chr17_7784
l1_day0_838	l1_day0	84489.7	23011.5	16.9	day0	ParEndo	Lama1:chr17_7784
l1_day0_839	l1_day0	87909.4	38624.5	27.95	day0	ParEndo	Lama1:chr17_7784
l1_day0_840	l1_day0	128779	53993.1	241.15	day0	ParEndo	Lama1:chr17_7784
l1_day0_841	l1_day0	85107.4	36846.2	138.45	day0	ParEndo	Lama1:chr17_7784
l1_day0_842	l1_day0	94957.3	36988.1	74.75	day0	ParEndo	Lama1:chr17_7784
l1_day0_843	l1_day0	195636	89038.4	469.95	day0	ParEndo	Lama1:chr17_7784
l1_day0_844	l1_day0	140700	68675.2	57.2	day0	ParEndo	Lama1:chr17_7784
l1_day0_845	l1_day0	79718.3	46034.3	46.15	day0	ParEndo	Lama1:chr17_7784
l1_day0_846	l1_day0	106447	51556.2	265.85	day0	ParEndo	Lama1:chr17_7784
l1_day0_847	l1_day0	95741.4	23569.2	-6.5	day0	ParEndo	Lama1:chr17_7784
l1_day0_848	l1_day0	138525	67033.5	804.7	day0	ParEndo	Lama1:chr17_7784
l1_day0_849	l1_day0	86035.8	46973	-55.25	day0	ParEndo	Lama1:chr17_7784
l1_day0_850	l1_day0	95741.4	41104	72.8	day0	ParEndo	Lama1:chr17_7784
l1_day0_851	l1_day0	105169	57371.3	291.2	day0	ParEndo	Lama1:chr17_7784
l1_day0_852	l1_day0	226457	139527	360.1	day0	ParEndo	Lama1:chr17_7784
l1_day0_853	l1_day0	171132	74377.2	259.35	day0	ParEndo	Lama1:chr17_7784
l1_day0_854	l1_day0	88740.1	63073.3	66.95	day0	ParEndo	Lama1:chr17_7784
l1_day0_855	l1_day0	125795	62197.2	189.8	day0	ParEndo	Lama1:chr17_7784
l1_day0_856	l1_day0	93369.8	36874.9	294.45	day0	ParEndo	Lama1:chr17_7784
l1_day0_857	l1_day0	78677.3	37610.1	215.8	day0	ParEndo	Lama1:chr17_7784
l1_day0_858	l1_day0	86757.4	29449.5	210.6	day0	ParEndo	Lama1:chr17_7784
l1_day0_859	l1_day0	75423.9	76391.2	625.95	day0	ParEndo	Lama1:chr17_7784
l1_day0_860	l1_day0	126416	101914	451.75	day0	ParEndo	Lama1:chr17_7784
l1_day0_861	l1_day0	107340	52843.8	347.1	day0	ParEndo	Lama1:chr17_7784
l1_day0_862	l1_day0	146600	80589	200.2	day0	ParEndo	Lama1:chr17_7784
l1_day0_863	l1_day0	61819.1	36814.1	117	day0	ParEndo	Lama1:chr17_7784
l1_day0_864	l1_day0	58707.4	42191.5	536.25	day0	ParEndo	Lama1:chr17_7784
l1_day0_865	l1_day0	62070.8	35830.1	363.35	day0	ParEndo	Lama1:chr17_7784
l1_day0_866	l1_day0	112192	27637.3	54.6	day0	ParEndo	Lama1:chr17_7784
l1_day0_867	l1_day0	77312.4	41815.7	65	day0	ParEndo	Lama1:chr17_7784
l1_day0_868	l1_day0	236473	245641	254.15	day0	ParEndo	Lama1:chr17_7784
l1_day0_869	l1_day0	167686	65732.9	61.75	day0	ParEndo	Lama1:chr17_7784
l1_day0_870	l1_day0	241902	92850.8	379.6	day0	ParEndo	Lama1:chr17_7784
l1_day0_871	l1_day0	83467.1	30690.1	89.7	day0	ParEndo	Lama1:chr17_7784
l1_day0_872	l1_day0	75791.8	30896.3	162.5	day0	ParEndo	Lama1:chr17_7784
l1_day0_873	l1_day0	227976	150514	571.35	day0	ParEndo	Lama1:chr17_7784
l1_day0_874	l1_day0	92718.6	49301.2	88.4	day0	ParEndo	Lama1:chr17_7784
l1_day0_875	l1_day0	220831	99614.1	859.95	day0	ParEndo	Lama1:chr17_7784
l1_day0_876	l1_day0	75893	30543.1	64.35	day0	ParEndo	Lama1:chr17_7784
l1_day0_877	l1_day0	69601.8	33430.6	13	day0	ParEndo	Lama1:chr17_7784
l1_day0_878	l1_day0	101297	37608.4	37.7	day0	ParEndo	Lama1:chr17_7784
l1_day0_879	l1_day0	208475	79238.7	730.6	day0	ParEndo	Lama1:chr17_7784
l1_day0_880	l1_day0	97780.3	54537.7	79.3	day0	ParEndo	Lama1:chr17_7784
l1_day0_881	l1_day0	116197	59937.8	7.8	day0	ParEndo	Lama1:chr17_7784
l1_day0_882	l1_day0	106130	42871	96.85	day0	ParEndo	Lama1:chr17_7784
l1_day0_883	l1_day0	123582	47808.2	180.7	day0	ParEndo	Lama1:chr17_7784
l1_day0_884	l1_day0	107768	57754.9	269.1	day0	ParEndo	Lama1:chr17_7784
l1_day0_885	l1_day0	80400.3	39056.9	139.75	day0	ParEndo	Lama1:chr17_7784
l1_day0_886	l1_day0	221099	235042	1132.3	day0	ParEndo	Lama1:chr17_7784
l1_day0_887	l1_day0	103649	90939.4	281.45	day0	ParEndo	Lama1:chr17_7784
l1_day0_888	l1_day0	90756.2	38293.9	144.3	day0	ParEndo	Lama1:chr17_7784
l1_day0_889	l1_day0	109793	59013	401.05	day0	ParEndo	Lama1:chr17_7784
l1_day0_890	l1_day0	79905.8	66139.1	363.35	day0	ParEndo	Lama1:chr17_7784
l1_day0_891	l1_day0	99692.6	53983.5	245.05	day0	ParEndo	Lama1:chr17_7784
l1_day0_892	l1_day0	71749.9	43590.5	102.7	day0	ParEndo	Lama1:chr17_7784
l1_day0_893	l1_day0	89934.2	28964.9	212.55	day0	ParEndo	Lama1:chr17_7784
l1_day0_894	l1_day0	97355.3	39733.8	248.3	day0	ParEndo	Lama1:chr17_7784
l1_day0_895	l1_day0	160075	79316.2	358.8	day0	ParEndo	Lama1:chr17_7784
l1_day0_896	l1_day0	69801.6	45026	119.6	day0	ParEndo	Lama1:chr17_7784
l1_day0_897	l1_day0	63515.8	29505.2	165.75	day0	ParEndo	Lama1:chr17_7784
l1_day0_898	l1_day0	94189.9	36702.7	63.7	day0	ParEndo	Lama1:chr17_7784
l1_day0_899	l1_day0	86617.5	37067.2	300.3	day0	ParEndo	Lama1:chr17_7784
l1_day0_900	l1_day0	93199.9	46440.6	-38.35	day0	ParEndo	Lama1:chr17_7784
l1_day0_901	l1_day0	124194	67688.6	186.55	day0	ParEndo	Lama1:chr17_7784
l1_day0_902	l1_day0	126386	58678.9	232.05	day0	ParEndo	Lama1:chr17_7784
l1_day0_903	l1_day0	209729	107505	570.7	day0	ParEndo	Lama1:chr17_7784
l1_day0_904	l1_day0	86349.1	32852.1	-3.9	day0	ParEndo	Lama1:chr17_7784
l1_day0_905	l1_day0	188260	81087.5	631.15	day0	ParEndo	Lama1:chr17_7784
l1_day0_906	l1_day0	92989.6	23440.4	120.25	day0	ParEndo	Lama1:chr17_7784
l1_day0_907	l1_day0	186850	91307.4	478.4	day0	ParEndo	Lama1:chr17_7784
l1_day0_908	l1_day0	96599.4	69627	205.4	day0	ParEndo	Lama1:chr17_7784
l1_day0_909	l1_day0	75224.2	22691.3	137.8	day0	ParEndo	Lama1:chr17_7784
l1_day0_910	l1_day0	87919.9	40969.2	-11.7	day0	ParEndo	Lama1:chr17_7784
l1_day0_911	l1_day0	74807.9	37762.4	98.8	day0	ParEndo	Lama1:chr17_7784
l1_day0_912	l1_day0	72813.8	44002	212.55	day0	ParEndo	Lama1:chr17_7784
l1_day0_913	l1_day0	70568.1	62382.5	325	day0	ParEndo	Lama1:chr17_7784
l1_day0_914	l1_day0	85607.3	49958	143	day0	ParEndo	Lama1:chr17_7784
l1_day0_915	l1_day0	150815	88951.4	489.45	day0	ParEndo	Lama1:chr17_7784
l1_day0_916	l1_day0	158241	92506.2	658.45	day0	ParEndo	Lama1:chr17_7784
l1_day0_917	l1_day0	70224.9	84027.2	491.4	day0	ParEndo	Lama1:chr17_7784
l1_day0_918	l1_day0	83930.9	41532.1	197.6	day0	ParEndo	Lama1:chr17_7784
l1_day0_919	l1_day0	218935	78283.5	221.65	day0	ParEndo	Lama1:chr17_7784
l1_day0_920	l1_day0	213030	135164	1217.45	day0	ParEndo	Lama1:chr17_7784
l1_day0_921	l1_day0	77958.3	40954.4	252.85	day0	ParEndo	Lama1:chr17_7784
l1_day0_922	l1_day0	90091.8	38360.9	141.05	day0	ParEndo	Lama1:chr17_7784
l1_day0_923	l1_day0	78665.8	41668.6	222.3	day0	ParEndo	Lama1:chr17_7784
l1_day0_924	l1_day0	126731	185719	147.55	day0	ParEndo	Lama1:chr17_7784
l1_day0_925	l1_day0	107943	47837.8	259.35	day0	ParEndo	Lama1:chr17_7784
l1_day0_926	l1_day0	82214	48967.9	22.1	day0	ParEndo	Lama1:chr17_7784
l1_day0_927	l1_day0	80144.2	35533.4	-33.8	day0	ParEndo	Lama1:chr17_7784
l1_day0_928	l1_day0	240729	205158	473.2	day0	ParEndo	Lama1:chr17_7784
l1_day0_929	l1_day0	201660	67084	124.8	day0	ParEndo	Lama1:chr17_7784
l1_day0_930	l1_day0	143790	83548.7	219.7	day0	ParEndo	Lama1:chr17_7784
l1_day0_931	l1_day0	115342	47614.2	228.15	day0	ParEndo	Lama1:chr17_7784
l1_day0_932	l1_day0	232557	117421	705.9	day0	ParEndo	Lama1:chr17_7784
l1_day0_933	l1_day0	122050	30058.5	51.35	day0	ParEndo	Lama1:chr17_7784
l1_day0_934	l1_day0	165115	81367.6	416.65	day0	ParEndo	Lama1:chr17_7784
l1_day0_935	l1_day0	168035	103348	408.85	day0	ParEndo	Lama1:chr17_7784
l1_day0_936	l1_day0	178146	72939.9	522.6	day0	ParEndo	Lama1:chr17_7784
l1_day0_937	l1_day0	65158.7	29707.9	159.9	day0	ParEndo	Lama1:chr17_7784
l1_day0_938	l1_day0	220170	178448	1064.05	day0	ParEndo	Lama1:chr17_7784
l1_day0_939	l1_day0	82866.1	38173	131.95	day0	ParEndo	Lama1:chr17_7784
l1_day0_940	l1_day0	85587	35374.2	306.15	day0	ParEndo	Lama1:chr17_7784
l1_day0_941	l1_day0	71258	23209.9	-22.1	day0	ParEndo	Lama1:chr17_7784
l1_day0_942	l1_day0	88493.7	39220.5	46.8	day0	ParEndo	Lama1:chr17_7784
l1_day0_943	l1_day0	82943.5	29613.9	6.5	day0	ParEndo	Lama1:chr17_7784
l1_day0_944	l1_day0	78968.6	48561.7	211.25	day0	ParEndo	Lama1:chr17_7784
l1_day0_945	l1_day0	119215	62913.2	445.25	day0	ParEndo	Lama1:chr17_7784
l1_day0_946	l1_day0	124956	53037.8	167.05	day0	ParEndo	Lama1:chr17_7784
l1_day0_947	l1_day0	73727.3	35419.4	-84.5	day0	ParEndo	Lama1:chr17_7784
l1_day0_948	l1_day0	98705.2	39919.1	254.8	day0	ParEndo	Lama1:chr17_7784
l1_day0_949	l1_day0	194111	115633	323.7	day0	ParEndo	Lama1:chr17_7784
l1_day0_950	l1_day0	77958.3	36386	-29.9	day0	ParEndo	Lama1:chr17_7784
l1_day0_951	l1_day0	79695.4	28643	6.5	day0	ParEndo	Lama1:chr17_7784
l1_day0_952	l1_day0	108515	48429.4	150.15	day0	ParEndo	Lama1:chr17_7784
l1_day0_953	l1_day0	153718	85367	326.95	day0	ParEndo	Lama1:chr17_7784
l1_day0_954	l1_day0	138319	77658.8	192.4	day0	ParEndo	Lama1:chr17_7784
l1_day0_955	l1_day0	70250.4	33627.2	24.7	day0	ParEndo	Lama1:chr17_7784
l1_day0_956	l1_day0	143267	157155	346.45	day0	ParEndo	Lama1:chr17_7784
l1_day0_957	l1_day0	97269	43513.9	-84.5	day0	ParEndo	Lama1:chr17_7784
l1_day0_958	l1_day0	242462	108781	427.05	day0	ParEndo	Lama1:chr17_7784
l1_day0_959	l1_day0	69839.4	28626.5	185.25	day0	ParEndo	Lama1:chr17_7784
l1_day0_960	l1_day0	163421	108499	627.9	day0	ParEndo	Lama1:chr17_7784
l1_day0_961	l1_day0	96963.7	37718	620.1	day0	ParEndo	Lama1:chr17_7784
l1_day0_962	l1_day0	141252	111039	867.75	day0	ParEndo	Lama1:chr17_7784
l1_day0_963	l1_day0	193756	81248.4	377	day0	ParEndo	Lama1:chr17_7784
l1_day0_964	l1_day0	88802.6	32580.6	233.35	day0	ParEndo	Lama1:chr17_7784
l1_day0_965	l1_day0	60364.5	33455.9	150.8	day0	ParEndo	Lama1:chr17_7784
l1_day0_966	l1_day0	101540	50069.4	242.45	day0	ParEndo	Lama1:chr17_7784
l1_day0_967	l1_day0	119384	35215.9	119.6	day0	ParEndo	Lama1:chr17_7784
l1_day0_968	l1_day0	121625	55138.9	54.6	day0	ParEndo	Lama1:chr17_7784
l1_day0_969	l1_day0	118848	71328.7	159.9	day0	ParEndo	Lama1:chr17_7784
l1_day0_970	l1_day0	193805	139911	548.6	day0	ParEndo	Lama1:chr17_7784
l1_day0_971	l1_day0	55616.9	39137.8	115.05	day0	ParEndo	Lama1:chr17_7784
l1_day0_972	l1_day0	117419	59511.5	193.7	day0	ParEndo	Lama1:chr17_7784
l1_day0_973	l1_day0	67700.2	53401.5	262.6	day0	ParEndo	Lama1:chr17_7784
l1_day0_974	l1_day0	85951.4	44353.5	120.25	day0	ParEndo	Lama1:chr17_7784
l1_day0_975	l1_day0	68782.6	23637.9	139.75	day0	ParEndo	Lama1:chr17_7784
l1_day0_976	l1_day0	112673	32146.5	195.65	day0	ParEndo	Lama1:chr17_7784
l1_day0_977	l1_day0	112770	46142.2	92.95	day0	ParEndo	Lama1:chr17_7784
l1_day0_978	l1_day0	110841	44581.4	279.5	day0	ParEndo	Lama1:chr17_7784
l1_day0_979	l1_day0	83204	38296.5	224.25	day0	ParEndo	Lama1:chr17_7784
l1_day0_980	l1_day0	120600	73526.3	351	day0	ParEndo	Lama1:chr17_7784
l1_day0_981	l1_day0	78370.2	33685.5	2.6	day0	ParEndo	Lama1:chr17_7784
l1_day0_982	l1_day0	125550	43809.7	863.85	day0	ParEndo	Lama1:chr17_7784
l1_day0_983	l1_day0	111383	32089.1	140.4	day0	ParEndo	Lama1:chr17_7784
l1_day0_984	l1_day0	158775	71850.7	413.4	day0	ParEndo	Lama1:chr17_7784
l1_day0_985	l1_day0	207049	144446	995.8	day0	ParEndo	Lama1:chr17_7784
l1_day0_986	l1_day0	75118.6	45666.3	232.7	day0	ParEndo	Lama1:chr17_7784
l1_day0_987	l1_day0	68653.2	42574.3	81.25	day0	ParEndo	Lama1:chr17_7784
l1_day0_988	l1_day0	254910	216714	1275.3	day0	ParEndo	Lama1:chr17_7784
l1_day0_989	l1_day0	73639.3	33520.2	5.2	day0	ParEndo	Lama1:chr17_7784
l1_day0_990	l1_day0	93099.6	32384.9	45.5	day0	ParEndo	Lama1:chr17_7784
l1_day0_991	l1_day0	83721.4	32014.3	1263.6	day0	ParEndo	Lama1:chr17_7784
l1_day0_992	l1_day0	78556.7	65437.9	302.25	day0	ParEndo	Lama1:chr17_7784
l1_day0_993	l1_day0	113226	53710.3	171.6	day0	ParEndo	Lama1:chr17_7784
l1_day0_994	l1_day0	112592	66242.7	-7.8	day0	ParEndo	Lama1:chr17_7784
l1_day0_995	l1_day0	92612.1	68888.3	351.65	day0	ParEndo	Lama1:chr17_7784
l1_day0_996	l1_day0	173021	125217	628.55	day0	ParEndo	Lama1:chr17_7784
l1_day0_997	l1_day0	95042.6	50301.7	408.2	day0	ParEndo	Lama1:chr17_7784
l1_day0_998	l1_day0	59745	28891	12.35	day0	ParEndo	Lama1:chr17_7784
l1_day0_999	l1_day0	255497	146584	305.5	day0	ParEndo	Lama1:chr17_7784
l1_day0_1000	l1_day0	129960	70275.1	418.6	day0	ParEndo	Lama1:chr17_7784
l1_day0_1001	l1_day0	172311	78039.9	104	day0	ParEndo	Lama1:chr17_7784
l1_day0_1002	l1_day0	80178.6	49306.4	109.85	day0	ParEndo	Lama1:chr17_7784
l1_day0_1003	l1_day0	69366	23028.9	-79.95	day0	ParEndo	Lama1:chr17_7784
l1_day0_1004	l1_day0	80913.4	36061.5	108.55	day0	ParEndo	Lama1:chr17_7784
l1_day0_1005	l1_day0	148869	63844.9	461.5	day0	ParEndo	Lama1:chr17_7784
l1_day0_1006	l1_day0	102555	38623.6	17.55	day0	ParEndo	Lama1:chr17_7784
l1_day0_1007	l1_day0	125053	61159.3	198.9	day0	ParEndo	Lama1:chr17_7784
l1_day0_1008	l1_day0	144025	63003.7	192.4	day0	ParEndo	Lama1:chr17_7784
l1_day0_1009	l1_day0	114602	69840.1	638.95	day0	ParEndo	Lama1:chr17_7784
l1_day0_1010	l1_day0	114971	65915.5	404.95	day0	ParEndo	Lama1:chr17_7784
l1_day0_1011	l1_day0	154370	71206	435.5	day0	ParEndo	Lama1:chr17_7784
l1_day0_1012	l1_day0	127127	44934.6	234	day0	ParEndo	Lama1:chr17_7784
l1_day0_1013	l1_day0	75438.9	32253.5	127.4	day0	ParEndo	Lama1:chr17_7784
l1_day0_1014	l1_day0	106356	134929	953.55	day0	ParEndo	Lama1:chr17_7784
l1_day0_1015	l1_day0	88331.8	49448.2	59.15	day0	ParEndo	Lama1:chr17_7784
l1_day0_1016	l1_day0	77607.2	31505.3	128.7	day0	ParEndo	Lama1:chr17_7784
l1_day0_1017	l1_day0	147620	42995.4	449.15	day0	ParEndo	Lama1:chr17_7784
l1_day0_1018	l1_day0	112422	101848	82.55	day0	ParEndo	Lama1:chr17_7784
l1_day0_1019	l1_day0	121110	34912.2	8.45	day0	ParEndo	Lama1:chr17_7784
l1_day0_1020	l1_day0	154825	90306	351.65	day0	ParEndo	Lama1:chr17_7784
l1_day0_1021	l1_day0	223176	102354	37.05	day0	ParEndo	Lama1:chr17_7784
l1_day0_1022	l1_day0	79831	62931.4	274.95	day0	ParEndo	Lama1:chr17_7784
l1_day0_1023	l1_day0	139879	74148.4	570.05	day0	ParEndo	Lama1:chr17_7784
l1_day0_1024	l1_day0	103856	44626.6	52.65	day0	ParEndo	Lama1:chr17_7784
l1_day0_1025	l1_day0	103258	46585.9	205.4	day0	ParEndo	Lama1:chr17_7784
l1_day0_1026	l1_day0	109327	42137.6	95.55	day0	ParEndo	Lama1:chr17_7784
l1_day0_1027	l1_day0	77161.9	27800.8	72.8	day0	ParEndo	Lama1:chr17_7784
l1_day0_1028	l1_day0	84190.5	31412.2	150.8	day0	ParEndo	Lama1:chr17_7784
l1_day0_1029	l1_day0	102492	61850	233.35	day0	ParEndo	Lama1:chr17_7784
l1_day0_1030	l1_day0	77872.1	42556.1	179.4	day0	ParEndo	Lama1:chr17_7784
l1_day0_1031	l1_day0	93815	66875.2	33.8	day0	ParEndo	Lama1:chr17_7784
l1_day0_1032	l1_day0	137724	50997.7	297.05	day0	ParEndo	Lama1:chr17_7784
l1_day0_1033	l1_day0	51647.2	25340.5	150.15	day0	ParEndo	Lama1:chr17_7784
l1_day0_1034	l1_day0	119686	38770.7	174.2	day0	ParEndo	Lama1:chr17_7784
l1_day0_1035	l1_day0	103365	52547.1	144.95	day0	ParEndo	Lama1:chr17_7784
l1_day0_1036	l1_day0	117704	60052.6	122.2	day0	ParEndo	Lama1:chr17_7784
l1_day0_1037	l1_day0	87415.7	44246.5	98.15	day0	ParEndo	Lama1:chr17_7784
l1_day0_1038	l1_day0	168408	143420	434.85	day0	ParEndo	Lama1:chr17_7784
l1_day0_1039	l1_day0	191369	84714.5	105.3	day0	ParEndo	Lama1:chr17_7784
l1_day0_1040	l1_day0	72585.9	33898.7	106.6	day0	ParEndo	Lama1:chr17_7784
l1_day0_1041	l1_day0	185716	75710	314.6	day0	ParEndo	Lama1:chr17_7784
l1_day0_1042	l1_day0	165620	71868.1	358.8	day0	ParEndo	Lama1:chr17_7784
l1_day0_1043	l1_day0	100272	39046.5	103.35	day0	ParEndo	Lama1:chr17_7784
l1_day0_1044	l1_day0	73146.5	43024.1	174.2	day0	ParEndo	Lama1:chr17_7784
l1_day0_1045	l1_day0	84949.9	37383.9	157.95	day0	ParEndo	Lama1:chr17_7784
l1_day0_1046	l1_day0	55181.3	25682.4	16.9	day0	ParEndo	Lama1:chr17_7784
l1_day0_1047	l1_day0	90610.1	40334.1	295.1	day0	ParEndo	Lama1:chr17_7784
l1_day0_1048	l1_day0	168029	80812.6	711.75	day0	ParEndo	Lama1:chr17_7784
l1_day0_1049	l1_day0	76729.8	27989.6	66.95	day0	ParEndo	Lama1:chr17_7784
l1_day0_1050	l1_day0	92793.4	53603.3	188.5	day0	ParEndo	Lama1:chr17_7784
l1_day0_1051	l1_day0	82574.8	36486.9	32.5	day0	ParEndo	Lama1:chr17_7784
l1_day0_1052	l1_day0	142834	50571.4	271.05	day0	ParEndo	Lama1:chr17_7784
l1_day0_1053	l1_day0	84238	22271.1	254.8	day0	ParEndo	Lama1:chr17_7784
l1_day0_1054	l1_day0	69307.9	41301.5	783.9	day0	ParEndo	Lama1:chr17_7784
l1_day0_1055	l1_day0	80374.8	33213.1	99.45	day0	ParEndo	Lama1:chr17_7784
l1_day0_1056	l1_day0	120197	76461.7	241.15	day0	ParEndo	Lama1:chr17_7784
l1_day0_1057	l1_day0	242187	139691	256.1	day0	ParEndo	Lama1:chr17_7784
l1_day0_1058	l1_day0	77169.8	27742.6	232.7	day0	ParEndo	Lama1:chr17_7784
l1_day0_1059	l1_day0	148073	72750.3	441.35	day0	ParEndo	Lama1:chr17_7784
l1_day0_1060	l1_day0	118987	165299	704.6	day0	ParEndo	Lama1:chr17_7784
l1_day0_1061	l1_day0	207906	71346.1	221.65	day0	ParEndo	Lama1:chr17_7784
l1_day0_1062	l1_day0	115085	50989.8	373.1	day0	ParEndo	Lama1:chr17_7784
l1_day0_1063	l1_day0	73289.9	30370	176.15	day0	ParEndo	Lama1:chr17_7784
l1_day0_1064	l1_day0	98648.9	25312.7	-25.35	day0	ParEndo	Lama1:chr17_7784
l1_day0_1065	l1_day0	156446	81654.7	482.95	day0	ParEndo	Lama1:chr17_7784
l1_day0_1066	l1_day0	138956	71680.2	132.6	day0	ParEndo	Lama1:chr17_7784
l1_day0_1067	l1_day0	77097.7	38165.2	239.85	day0	ParEndo	Lama1:chr17_7784
l1_day0_1068	l1_day0	103675	55970.6	359.45	day0	ParEndo	Lama1:chr17_7784
l1_day0_1069	l1_day0	145924	65108.2	380.9	day0	ParEndo	Lama1:chr17_7784
l1_day0_1070	l1_day0	212182	96638.7	739.7	day0	ParEndo	Lama1:chr17_7784
l1_day0_1071	l1_day0	61497	29459.1	33.15	day0	ParEndo	Lama1:chr17_7784
l1_day0_1072	l1_day0	83118.6	35465.6	188.5	day0	ParEndo	Lama1:chr17_7784
l1_day0_1073	l1_day0	115863	52474.9	349.05	day0	ParEndo	Lama1:chr17_7784
l1_day0_1074	l1_day0	151714	88626.9	599.95	day0	ParEndo	Lama1:chr17_7784
l1_day0_1075	l1_day0	71202.6	26555	422.5	day0	ParEndo	Lama1:chr17_7784
l1_day0_1076	l1_day0	255218	176105	648.7	day0	ParEndo	Lama1:chr17_7784
l1_day0_1077	l1_day0	175483	73505.4	459.55	day0	ParEndo	Lama1:chr17_7784
l1_day0_1078	l1_day0	111443	69812.3	333.45	day0	ParEndo	Lama1:chr17_7784
l1_day0_1079	l1_day0	83515.5	57087.7	265.2	day0	ParEndo	Lama1:chr17_7784
l1_day0_1080	l1_day0	194073	89757	100.75	day0	ParEndo	Lama1:chr17_7784
l1_day0_1081	l1_day0	62656	19522.8	76.05	day0	ParEndo	Lama1:chr17_7784
l1_day0_1082	l1_day0	88411.8	40653.4	172.25	day0	ParEndo	Lama1:chr17_7784
l1_day0_1083	l1_day0	84185.2	78454	182	day0	ParEndo	Lama1:chr17_7784
l1_day0_1084	l1_day0	99880.9	40105.3	236.6	day0	ParEndo	Lama1:chr17_7784
l1_day0_1085	l1_day0	75696.7	28234.1	122.2	day0	ParEndo	Lama1:chr17_7784
l1_day0_1086	l1_day0	106711	53799.1	110.5	day0	ParEndo	Lama1:chr17_7784
l1_day0_1087	l1_day0	74049.4	30215.1	181.35	day0	ParEndo	Lama1:chr17_7784
l1_day0_1088	l1_day0	71335.4	28455.1	27.3	day0	ParEndo	Lama1:chr17_7784
l1_day0_1089	l1_day0	58360.7	26066.1	124.15	day0	ParEndo	Lama1:chr17_7784
l1_day0_1090	l1_day0	85781.5	37979.9	259.35	day0	ParEndo	Lama1:chr17_7784
l1_day0_1091	l1_day0	167180	79387.5	117	day0	ParEndo	Lama1:chr17_7784
l1_day0_1092	l1_day0	147993	111434	494.65	day0	ParEndo	Lama1:chr17_7784
l1_day0_1093	l1_day0	68674.3	42950.2	123.5	day0	ParEndo	Lama1:chr17_7784
l1_day0_1094	l1_day0	117327	39734.6	32.5	day0	ParEndo	Lama1:chr17_7784
l1_day0_1095	l1_day0	48749.4	38028.6	235.3	day0	ParEndo	Lama1:chr17_7784
l1_day0_1096	l1_day0	82073.2	32043.8	-40.3	day0	ParEndo	Lama1:chr17_7784
l1_day0_1097	l1_day0	109934	35209.8	222.3	day0	ParEndo	Lama1:chr17_7784
l1_day0_1098	l1_day0	67878.8	35597.8	-27.3	day0	ParEndo	Lama1:chr17_7784
l1_day0_1099	l1_day0	216865	134715	924.95	day0	ParEndo	Lama1:chr17_7784
l1_day0_1100	l1_day0	93856.4	74926.1	112.45	day0	ParEndo	Lama1:chr17_7784
l1_day0_1101	l1_day0	96573	52383.6	313.95	day0	ParEndo	Lama1:chr17_7784
l1_day0_1102	l1_day0	113994	51315.2	152.75	day0	ParEndo	Lama1:chr17_7784
l1_day0_1103	l1_day0	158103	74313.7	657.8	day0	ParEndo	Lama1:chr17_7784
l1_day0_1104	l1_day0	109586	72968.6	143	day0	ParEndo	Lama1:chr17_7784
l1_day0_1105	l1_day0	72386.2	97714.9	306.8	day0	ParEndo	Lama1:chr17_7784
l1_day0_1106	l1_day0	69579.8	30806.7	16.25	day0	ParEndo	Lama1:chr17_7784
l1_day0_1107	l1_day0	96501.7	50728	313.3	day0	ParEndo	Lama1:chr17_7784
l1_day0_1108	l1_day0	74172.6	29125.9	70.85	day0	ParEndo	Lama1:chr17_7784
l1_day0_1109	l1_day0	118677	111073	135.2	day0	ParEndo	Lama1:chr17_7784
l1_day0_1110	l1_day0	115774	56227.2	90.35	day0	ParEndo	Lama1:chr17_7784
l1_day0_1111	l1_day0	90614.5	35514.3	298.35	day0	ParEndo	Lama1:chr17_7784
l1_day0_1112	l1_day0	128131	39369.2	269.1	day0	ParEndo	Lama1:chr17_7784
l1_day0_1113	l1_day0	142334	43496.5	91	day0	ParEndo	Lama1:chr17_7784
l1_day0_1114	l1_day0	84765.1	55014.4	427.7	day0	ParEndo	Lama1:chr17_7784
l1_day0_1115	l1_day0	89663.2	42850.1	241.8	day0	ParEndo	Lama1:chr17_7784
l1_day0_1116	l1_day0	131402	36087.6	147.55	day0	ParEndo	Lama1:chr17_7784
l1_day0_1117	l1_day0	88722.5	28547.3	134.55	day0	ParEndo	Lama1:chr17_7784
l1_day0_1118	l1_day0	91645.8	40520.2	45.5	day0	ParEndo	Lama1:chr17_7784
l1_day0_1119	l1_day0	185534	69987.1	579.8	day0	ParEndo	Lama1:chr17_7784
l1_day0_1120	l1_day0	78304.2	23984.2	33.8	day0	ParEndo	Lama1:chr17_7784
l1_day0_1121	l1_day0	222089	117264	629.85	day0	ParEndo	Lama1:chr17_7784
l1_day0_1122	l1_day0	125023	68264.5	182	day0	ParEndo	Lama1:chr17_7784
l1_day0_1123	l1_day0	136797	73859.5	454.35	day0	ParEndo	Lama1:chr17_7784
l1_day0_1124	l1_day0	104676	54401.1	178.1	day0	ParEndo	Lama1:chr17_7784
l1_day0_1125	l1_day0	137367	60712.1	404.95	day0	ParEndo	Lama1:chr17_7784
l1_day0_1126	l1_day0	90518.6	43793.2	337.35	day0	ParEndo	Lama1:chr17_7784
l1_day0_1127	l1_day0	85844	44397	384.8	day0	ParEndo	Lama1:chr17_7784
l1_day0_1128	l1_day0	120320	42814.4	57.2	day0	ParEndo	Lama1:chr17_7784
l1_day0_1129	l1_day0	185602	79667.6	287.95	day0	ParEndo	Lama1:chr17_7784
l1_day0_1130	l1_day0	97596.4	48886.2	96.85	day0	ParEndo	Lama1:chr17_7784
l1_day0_1131	l1_day0	87762.4	34998.4	323.05	day0	ParEndo	Lama1:chr17_7784
l1_day0_1132	l1_day0	118530	57331.3	216.45	day0	ParEndo	Lama1:chr17_7784
l1_day0_1133	l1_day0	74822.9	30771	34.45	day0	ParEndo	Lama1:chr17_7784
l1_day0_1134	l1_day0	141867	61526.4	442.65	day0	ParEndo	Lama1:chr17_7784
l1_day0_1135	l1_day0	207830	76695.7	984.1	day0	ParEndo	Lama1:chr17_7784
l1_day0_1136	l1_day0	98328.6	53480.6	118.95	day0	ParEndo	Lama1:chr17_7784
l1_day0_1137	l1_day0	93263.3	45050.3	178.75	day0	ParEndo	Lama1:chr17_7784
l1_day0_1138	l1_day0	145876	71023.3	484.9	day0	ParEndo	Lama1:chr17_7784
l1_day0_1139	l1_day0	73063.8	70523.1	102.05	day0	ParEndo	Lama1:chr17_7784
l1_day0_1140	l1_day0	154340	120809	211.25	day0	ParEndo	Lama1:chr17_7784
l1_day0_1141	l1_day0	119766	68588.2	257.4	day0	ParEndo	Lama1:chr17_7784
l1_day0_1142	l1_day0	84549.5	39629.4	13	day0	ParEndo	Lama1:chr17_7784
l1_day0_1143	l1_day0	191425	111031	130	day0	ParEndo	Lama1:chr17_7784
l1_day0_1144	l1_day0	118074	41873.1	318.5	day0	ParEndo	Lama1:chr17_7784
l1_day0_1145	l1_day0	163802	75382.9	382.2	day0	ParEndo	Lama1:chr17_7784
l1_day0_1146	l1_day0	108721	33051.3	-22.1	day0	ParEndo	Lama1:chr17_7784
l1_day0_1147	l1_day0	132651	37612.7	237.9	day0	ParEndo	Lama1:chr17_7784
l1_day0_1148	l1_day0	98242.3	30979.8	28.6	day0	ParEndo	Lama1:chr17_7784
l1_day0_1149	l1_day0	155822	91318.7	701.35	day0	ParEndo	Lama1:chr17_7784
l1_day0_1150	l1_day0	85249.1	39579.8	61.75	day0	ParEndo	Lama1:chr17_7784
l1_day0_1151	l1_day0	120016	58712.8	224.9	day0	ParEndo	Lama1:chr17_7784
l1_day0_1152	l1_day0	90103.2	138830	600.6	day0	ParEndo	Lama1:chr17_7784
l1_day0_1153	l1_day0	94857	47938.7	137.8	day0	ParEndo	Lama1:chr17_7784
l1_day0_1154	l1_day0	73198.4	28208	89.7	day0	ParEndo	Lama1:chr17_7784
l1_day0_1155	l1_day0	194550	133268	549.9	day0	ParEndo	Lama1:chr17_7784
l1_day0_1156	l1_day0	239201	176860	1004.9	day0	ParEndo	Lama1:chr17_7784
l1_day0_1157	l1_day0	127942	60057.8	286.65	day0	ParEndo	Lama1:chr17_7784
l1_day0_1158	l1_day0	66872.1	31048.6	18.85	day0	ParEndo	Lama1:chr17_7784
l1_day0_1159	l1_day0	114835	65696.3	139.1	day0	ParEndo	Lama1:chr17_7784
l1_day0_1160	l1_day0	189728	79987.8	398.45	day0	ParEndo	Lama1:chr17_7784
l1_day0_1161	l1_day0	101850	84629.2	147.55	day0	ParEndo	Lama1:chr17_7784
l1_day0_1162	l1_day0	184628	117034	559.65	day0	ParEndo	Lama1:chr17_7784
l1_day0_1163	l1_day0	99613.4	48846.1	115.7	day0	ParEndo	Lama1:chr17_7784
l1_day0_1164	l1_day0	73121	32948.6	-9.75	day0	ParEndo	Lama1:chr17_7784
l1_day0_1165	l1_day0	188241	139135	1.3	day0	ParEndo	Lama1:chr17_7784
l1_day0_1166	l1_day0	100805	59918.6	-30.55	day0	ParEndo	Lama1:chr17_7784
l1_day0_1167	l1_day0	171191	50426.9	178.1	day0	ParEndo	Lama1:chr17_7784
l1_day0_1168	l1_day0	157868	61394.2	549.25	day0	ParEndo	Lama1:chr17_7784
l1_day0_1169	l1_day0	114572	43901.9	268.45	day0	ParEndo	Lama1:chr17_7784
l1_day0_1170	l1_day0	124615	132712	1656.2	day0	ParEndo	Lama1:chr17_7784
l1_day0_1171	l1_day0	94478.6	57470.5	24.05	day0	ParEndo	Lama1:chr17_7784
l1_day0_1172	l1_day0	157650	119073	603.85	day0	ParEndo	Lama1:chr17_7784
l1_day0_1173	l1_day0	109632	80133.1	750.75	day0	ParEndo	Lama1:chr17_7784
l1_day0_1174	l1_day0	109679	57336.5	296.4	day0	ParEndo	Lama1:chr17_7784
l1_day0_1175	l1_day0	97062.2	38520.1	184.6	day0	ParEndo	Lama1:chr17_7784
l1_day0_1176	l1_day0	131192	41756.5	208	day0	ParEndo	Lama1:chr17_7784
l1_day0_1177	l1_day0	231654	113441	747.5	day0	ParEndo	Lama1:chr17_7784
l1_day0_1178	l1_day0	114063	31648	99.45	day0	ParEndo	Lama1:chr17_7784
l1_day0_1179	l1_day0	105019	35488.2	17.55	day0	ParEndo	Lama1:chr17_7784
l1_day0_1180	l1_day0	159819	73187.9	378.95	day0	ParEndo	Lama1:chr17_7784
l1_day0_1181	l1_day0	60755.2	26831.7	-53.95	day0	ParEndo	Lama1:chr17_7784
l1_day0_1182	l1_day0	213234	130630	1459.9	day0	ParEndo	Lama1:chr17_7784
l1_day0_1183	l1_day0	74152.3	48392.9	96.85	day0	ParEndo	Lama1:chr17_7784
l1_day0_1184	l1_day0	105840	65079.5	72.15	day0	ParEndo	Lama1:chr17_7784
l1_day0_1185	l1_day0	74512.2	52939.5	183.95	day0	ParEndo	Lama1:chr17_7784
l1_day0_1186	l1_day0	201490	126173	860.6	day0	ParEndo	Lama1:chr17_7784
l1_day0_1187	l1_day0	170703	68535.1	1179.75	day0	ParEndo	Lama1:chr17_7784
l1_day0_1188	l1_day0	84985.1	29965.4	-102.7	day0	ParEndo	Lama1:chr17_7784
l1_day0_1189	l1_day0	119433	48719.1	423.8	day0	ParEndo	Lama1:chr17_7784
l1_day0_1190	l1_day0	81378.9	58177.8	92.95	day0	ParEndo	Lama1:chr17_7784
l1_day0_1191	l1_day0	70905.1	29668.7	53.3	day0	ParEndo	Lama1:chr17_7784
l1_day0_1192	l1_day0	155339	58718	585.65	day0	ParEndo	Lama1:chr17_7784
l1_day0_1193	l1_day0	53665	17395.7	90.35	day0	ParEndo	Lama1:chr17_7784
l1_day0_1194	l1_day0	83223.4	36932.4	201.5	day0	ParEndo	Lama1:chr17_7784
l1_day0_1195	l1_day0	75549.8	30736.2	42.9	day0	ParEndo	Lama1:chr17_7784
l1_day0_1196	l1_day0	71328.4	34808.7	-37.7	day0	ParEndo	Lama1:chr17_7784
l1_day0_1197	l1_day0	189172	121078	385.45	day0	ParEndo	Lama1:chr17_7784
l1_day0_1198	l1_day0	73052.3	26065.2	94.25	day0	ParEndo	Lama1:chr17_7784
l1_day0_1199	l1_day0	73051.4	72435.3	268.45	day0	ParEndo	Lama1:chr17_7784
l1_day0_1200	l1_day0	147184	114839	143	day0	ParEndo	Lama1:chr17_7784
l1_day0_1201	l1_day0	110870	56799.7	225.55	day0	ParEndo	Lama1:chr17_7784
l1_day0_1202	l1_day0	90446.4	33083.5	276.25	day0	ParEndo	Lama1:chr17_7784
l1_day0_1203	l1_day0	163929	97587.9	115.7	day0	ParEndo	Lama1:chr17_7784
l1_day0_1204	l1_day0	86071	38711.5	505.7	day0	ParEndo	Lama1:chr17_7784
l1_day0_1205	l1_day0	84488.8	30991.1	24.7	day0	ParEndo	Lama1:chr17_7784
l1_day0_1206	l1_day0	138682	82578.7	416	day0	ParEndo	Lama1:chr17_7784
l1_day0_1207	l1_day0	60331	35192.4	157.3	day0	ParEndo	Lama1:chr17_7784
l1_day0_1208	l1_day0	85111.8	37791.1	72.8	day0	ParEndo	Lama1:chr17_7784
l1_day0_1209	l1_day0	70326.1	29340.8	162.5	day0	ParEndo	Lama1:chr17_7784
l1_day0_1210	l1_day0	74933.8	36190.3	200.2	day0	ParEndo	Lama1:chr17_7784
l1_day0_1211	l1_day0	118478	59027.8	92.95	day0	ParEndo	Lama1:chr17_7784
l1_day0_1212	l1_day0	63617.8	22886.2	248.95	day0	ParEndo	Lama1:chr17_7784
l1_day0_1213	l1_day0	76468.5	43379.1	128.7	day0	ParEndo	Lama1:chr17_7784
l1_day0_1214	l1_day0	77723.4	43018.9	111.8	day0	ParEndo	Lama1:chr17_7784
l1_day0_1215	l1_day0	95127.1	64569.7	195.65	day0	ParEndo	Lama1:chr17_7784
l1_day0_1216	l1_day0	144464	82747.4	671.45	day0	ParEndo	Lama1:chr17_7784
l1_day0_1217	l1_day0	94478.6	52822.9	293.8	day0	ParEndo	Lama1:chr17_7784
l1_day0_1218	l1_day0	81442.2	44745.8	17.55	day0	ParEndo	Lama1:chr17_7784
l1_day0_1219	l1_day0	69753.2	36067.6	245.05	day0	ParEndo	Lama1:chr17_7784
l1_day0_1220	l1_day0	179496	113543	509.6	day0	ParEndo	Lama1:chr17_7784
l1_day0_1221	l1_day0	77821.9	38434	226.85	day0	ParEndo	Lama1:chr17_7784
l1_day0_1222	l1_day0	85499.9	26126.1	-2.6	day0	ParEndo	Lama1:chr17_7784
l1_day0_1223	l1_day0	70690.4	37779.8	68.9	day0	ParEndo	Lama1:chr17_7784
l1_day0_1224	l1_day0	112486	51765.9	371.15	day0	ParEndo	Lama1:chr17_7784
l1_day0_1225	l1_day0	252017	112307	694.85	day0	ParEndo	Lama1:chr17_7784
l1_day0_1226	l1_day0	73145.6	25874.7	269.75	day0	ParEndo	Lama1:chr17_7784
l1_day0_1227	l1_day0	238083	141017	731.9	day0	ParEndo	Lama1:chr17_7784
l1_day0_1228	l1_day0	71405	21879.6	38.35	day0	ParEndo	Lama1:chr17_7784
l1_day0_1229	l1_day0	83468	30676.2	57.85	day0	ParEndo	Lama1:chr17_7784
l1_day0_1230	l1_day0	216997	90053.7	73.45	day0	ParEndo	Lama1:chr17_7784
l1_day0_1231	l1_day0	63499.9	29647.9	168.35	day0	ParEndo	Lama1:chr17_7784
l1_day0_1232	l1_day0	162246	84049.8	222.95	day0	ParEndo	Lama1:chr17_7784
l1_day0_1233	l1_day0	100245	42472.5	442	day0	ParEndo	Lama1:chr17_7784
l1_day0_1234	l1_day0	98159.6	44813.7	30.55	day0	ParEndo	Lama1:chr17_7784
l1_day0_1235	l1_day0	89408.9	48032.7	237.9	day0	ParEndo	Lama1:chr17_7784
l1_day0_1236	l1_day0	115583	41877.4	179.4	day0	ParEndo	Lama1:chr17_7784
l1_day0_1237	l1_day0	76835.4	28421.2	122.85	day0	ParEndo	Lama1:chr17_7784
l1_day0_1238	l1_day0	252001	123345	891.8	day0	ParEndo	Lama1:chr17_7784
l1_day0_1239	l1_day0	106409	64341.7	163.8	day0	ParEndo	Lama1:chr17_7784
l1_day0_1240	l1_day0	160942	63332.5	510.9	day0	ParEndo	Lama1:chr17_7784
l1_day0_1241	l1_day0	77219.1	28314.2	3005.6	day0	ParEndo	Lama1:chr17_7784
l1_day0_1242	l1_day0	94364.2	46692	118.95	day0	ParEndo	Lama1:chr17_7784
l1_day0_1243	l1_day0	116773	75059.2	98.8	day0	ParEndo	Lama1:chr17_7784
l1_day0_1244	l1_day0	182859	109639	629.2	day0	ParEndo	Lama1:chr17_7784
l1_day0_1245	l1_day0	79338.2	36345.1	-33.15	day0	ParEndo	Lama1:chr17_7784
l1_day0_1246	l1_day0	207127	144664	574.6	day0	ParEndo	Lama1:chr17_7784
l1_day0_1247	l1_day0	83647.5	40352.3	109.2	day0	ParEndo	Lama1:chr17_7784
l1_day0_1248	l1_day0	102045	41366.8	146.9	day0	ParEndo	Lama1:chr17_7784
l1_day0_1249	l1_day0	245623	112704	299.65	day0	ParEndo	Lama1:chr17_7784
l1_day0_1250	l1_day0	58503.3	32578	151.45	day0	ParEndo	Lama1:chr17_7784
l1_day0_1251	l1_day0	88614.2	42327.2	150.15	day0	ParEndo	Lama1:chr17_7784
l1_day0_1252	l1_day0	114088	62721.8	301.6	day0	ParEndo	Lama1:chr17_7784
l1_day0_1253	l1_day0	78767.9	60912.2	227.5	day0	ParEndo	Lama1:chr17_7784
l1_day0_1254	l1_day0	80443.4	40988.3	122.85	day0	ParEndo	Lama1:chr17_7784
l1_day0_1255	l1_day0	134428	118180	245.7	day0	ParEndo	Lama1:chr17_7784
l1_day0_1256	l1_day0	77069.5	27697.3	-0.65	day0	ParEndo	Lama1:chr17_7784
l1_day0_1257	l1_day0	66204.2	57172.1	391.95	day0	ParEndo	Lama1:chr17_7784
l1_day0_1258	l1_day0	95745.8	49614.4	425.75	day0	ParEndo	Lama1:chr17_7784
l1_day0_1259	l1_day0	114839	71806.3	478.4	day0	ParEndo	Lama1:chr17_7784
l1_day0_1260	l1_day0	113550	56450.8	113.75	day0	ParEndo	Lama1:chr17_7784
l1_day0_1261	l1_day0	133606	40789.1	168.35	day0	ParEndo	Lama1:chr17_7784
l1_day0_1262	l1_day0	55042.2	37136.8	271.7	day0	ParEndo	Lama1:chr17_7784
l1_day0_1263	l1_day0	60959.4	38875.1	51.35	day0	ParEndo	Lama1:chr17_7784
l1_day0_1264	l1_day0	68608.3	39505	107.9	day0	ParEndo	Lama1:chr17_7784
l1_day0_1265	l1_day0	131242	84095.9	763.1	day0	ParEndo	Lama1:chr17_7784
l1_day0_1266	l1_day0	131825	101744	299	day0	ParEndo	Lama1:chr17_7784
l1_day0_1267	l1_day0	96023	53587.6	331.5	day0	ParEndo	Lama1:chr17_7784
l1_day0_1268	l1_day0	66427.7	28680.4	84.5	day0	ParEndo	Lama1:chr17_7784
l1_day0_1269	l1_day0	149771	76138.9	38.35	day0	ParEndo	Lama1:chr17_7784
l1_day0_1270	l1_day0	126743	91097.7	186.55	day0	ParEndo	Lama1:chr17_7784
l1_day0_1271	l1_day0	157491	85468.8	393.25	day0	ParEndo	Lama1:chr17_7784
l1_day0_1272	l1_day0	100094	37414.4	67.6	day0	ParEndo	Lama1:chr17_7784
l1_day0_1273	l1_day0	77785	63409.9	123.5	day0	ParEndo	Lama1:chr17_7784
l1_day0_1274	l1_day0	158560	114729	468	day0	ParEndo	Lama1:chr17_7784
l1_day0_1275	l1_day0	107579	39214.4	486.2	day0	ParEndo	Lama1:chr17_7784
l1_day0_1276	l1_day0	234742	125293	328.9	day0	ParEndo	Lama1:chr17_7784
l1_day0_1277	l1_day0	91696	33722.9	167.7	day0	ParEndo	Lama1:chr17_7784
l1_day0_1278	l1_day0	89696.6	35414.2	353.6	day0	ParEndo	Lama1:chr17_7784
l1_day0_1279	l1_day0	139361	90605.3	623.35	day0	ParEndo	Lama1:chr17_7784
l1_day0_1280	l1_day0	57015.2	21616.9	-18.2	day0	ParEndo	Lama1:chr17_7784
l1_day0_1281	l1_day0	77860.6	34400.7	287.95	day0	ParEndo	Lama1:chr17_7784
l1_day0_1282	l1_day0	159493	165354	354.25	day0	ParEndo	Lama1:chr17_7784
l1_day0_1283	l1_day0	65660.3	23557.9	106.6	day0	ParEndo	Lama1:chr17_7784
l1_day0_1284	l1_day0	100359	40950.9	286.65	day0	ParEndo	Lama1:chr17_7784
l1_day0_1285	l1_day0	110496	47299.3	342.55	day0	ParEndo	Lama1:chr17_7784
l1_day0_1286	l1_day0	168039	129211	362.7	day0	ParEndo	Lama1:chr17_7784
l1_day0_1287	l1_day0	94768.1	37149	293.8	day0	ParEndo	Lama1:chr17_7784
l1_day0_1288	l1_day0	214456	113417	415.35	day0	ParEndo	Lama1:chr17_7784
l1_day0_1289	l1_day0	57967.4	14858.7	35.1	day0	ParEndo	Lama1:chr17_7784
l1_day0_1290	l1_day0	87173.7	49054.9	134.55	day0	ParEndo	Lama1:chr17_7784
l1_day0_1291	l1_day0	88583.4	37211.6	-96.2	day0	ParEndo	Lama1:chr17_7784
l1_day0_1292	l1_day0	133517	138226	109.85	day0	ParEndo	Lama1:chr17_7784
l1_day0_1293	l1_day0	86103.6	39713.8	68.25	day0	ParEndo	Lama1:chr17_7784
l1_day0_1294	l1_day0	78291	22689.6	55.25	day0	ParEndo	Lama1:chr17_7784
l1_day0_1295	l1_day0	64233	66083.5	278.85	day0	ParEndo	Lama1:chr17_7784
l1_day0_1296	l1_day0	99689.9	85694.1	70.85	day0	ParEndo	Lama1:chr17_7784
l1_day0_1297	l1_day0	101190	145061	790.4	day0	ParEndo	Lama1:chr17_7784
l1_day0_1298	l1_day0	182711	95500.8	347.75	day0	ParEndo	Lama1:chr17_7784
l1_day0_1299	l1_day0	142107	107610	462.8	day0	ParEndo	Lama1:chr17_7784
l1_day0_1300	l1_day0	146969	41243.2	182.65	day0	ParEndo	Lama1:chr17_7784
l1_day0_1301	l1_day0	81933.3	26839.5	195	day0	ParEndo	Lama1:chr17_7784
l1_day0_1302	l1_day0	97359.7	76703.5	229.45	day0	ParEndo	Lama1:chr17_7784
l1_day0_1303	l1_day0	79941	37189.9	-87.1	day0	ParEndo	Lama1:chr17_7784
l1_day0_1304	l1_day0	169296	116644	120.25	day0	ParEndo	Lama1:chr17_7784
l1_day0_1305	l1_day0	75239.1	58350	434.2	day0	ParEndo	Lama1:chr17_7784
l1_day0_1306	l1_day0	102595	56325.5	77.35	day0	ParEndo	Lama1:chr17_7784
l1_day0_1307	l1_day0	68188.6	37979.9	273	day0	ParEndo	Lama1:chr17_7784
l1_day0_1308	l1_day0	84564.5	40488.1	-56.55	day0	ParEndo	Lama1:chr17_7784
l1_day0_1309	l1_day0	107982	48198.9	213.2	day0	ParEndo	Lama1:chr17_7784
l1_day0_1310	l1_day0	91815.7	24050.3	48.1	day0	ParEndo	Lama1:chr17_7784
l1_day0_1311	l1_day0	201560	86364.9	603.2	day0	ParEndo	Lama1:chr17_7784
l1_day0_1312	l1_day0	124142	50045.9	248.95	day0	ParEndo	Lama1:chr17_7784
l1_day0_1313	l1_day0	82559	32345.7	180.05	day0	ParEndo	Lama1:chr17_7784
l1_day0_1314	l1_day0	133133	113507	586.95	day0	ParEndo	Lama1:chr17_7784
l1_day0_1315	l1_day0	116352	49439.5	154.7	day0	ParEndo	Lama1:chr17_7784
l1_day0_1316	l1_day0	90444.6	43346.9	360.75	day0	ParEndo	Lama1:chr17_7784
l1_day0_1317	l1_day0	77397.8	61495.9	156.65	day0	ParEndo	Lama1:chr17_7784
l1_day0_1318	l1_day0	180458	77381.3	542.1	day0	ParEndo	Lama1:chr17_7784
l1_day0_1319	l1_day0	97308.6	33394.1	436.15	day0	ParEndo	Lama1:chr17_7784
l1_day0_1320	l1_day0	171249	77421.3	792.35	day0	ParEndo	Lama1:chr17_7784
l1_day0_1321	l1_day0	76228.2	25272.6	200.85	day0	ParEndo	Lama1:chr17_7784
l1_day0_1322	l1_day0	108202	41973.1	271.05	day0	ParEndo	Lama1:chr17_7784
l1_day0_1323	l1_day0	87844.2	35828.3	22.75	day0	ParEndo	Lama1:chr17_7784
l1_day0_1324	l1_day0	70880.5	27618.2	36.4	day0	ParEndo	Lama1:chr17_7784
l1_day0_1325	l1_day0	123607	38660.2	67.6	day0	ParEndo	Lama1:chr17_7784
l1_day0_1326	l1_day0	109998	85275.7	474.5	day0	ParEndo	Lama1:chr17_7784
l1_day0_1327	l1_day0	123110	58017.7	136.5	day0	ParEndo	Lama1:chr17_7784
l1_day0_1328	l1_day0	79623.3	27851.3	141.05	day0	ParEndo	Lama1:chr17_7784
l1_day0_1329	l1_day0	86776.8	43013.7	125.45	day0	ParEndo	Lama1:chr17_7784
l1_day0_1330	l1_day0	96120.6	45613.2	96.85	day0	ParEndo	Lama1:chr17_7784
l1_day0_1331	l1_day0	87456.2	49128.9	156.65	day0	ParEndo	Lama1:chr17_7784
l1_day0_1332	l1_day0	232356	165784	568.1	day0	ParEndo	Lama1:chr17_7784
l1_day0_1333	l1_day0	98930.5	39425.8	-29.9	day0	ParEndo	Lama1:chr17_7784
l1_day0_1334	l1_day0	83623.8	92824.6	97.5	day0	ParEndo	Lama1:chr17_7784
l1_day0_1335	l1_day0	95792.4	44495.3	200.85	day0	ParEndo	Lama1:chr17_7784
l1_day0_1336	l1_day0	164464	92125.2	419.25	day0	ParEndo	Lama1:chr17_7784
l1_day0_1337	l1_day0	89866.5	122322	936	day0	ParEndo	Lama1:chr17_7784
l1_day0_1338	l1_day0	122761	76000.6	406.25	day0	ParEndo	Lama1:chr17_7784
l1_day0_1339	l1_day0	92011	81285	1134.25	day0	ParEndo	Lama1:chr17_7784
l1_day0_1340	l1_day0	86958.1	39762.5	83.85	day0	ParEndo	Lama1:chr17_7784
l1_day0_1341	l1_day0	221588	89201.1	392.6	day0	ParEndo	Lama1:chr17_7784
l1_day0_1342	l1_day0	61788.3	26261.8	223.6	day0	ParEndo	Lama1:chr17_7784
l1_day0_1343	l1_day0	121149	49787.5	100.1	day0	ParEndo	Lama1:chr17_7784
l1_day0_1344	l1_day0	60669	26127	116.35	day0	ParEndo	Lama1:chr17_7784
l1_day0_1345	l1_day0	195456	96617.9	410.15	day0	ParEndo	Lama1:chr17_7784
l1_day0_1346	l1_day0	67094.7	75964	347.1	day0	ParEndo	Lama1:chr17_7784
l1_day0_1347	l1_day0	156529	91548.4	733.85	day0	ParEndo	Lama1:chr17_7784
l1_day0_1348	l1_day0	177429	95764.4	1019.85	day0	ParEndo	Lama1:chr17_7784
l1_day0_1349	l1_day0	121485	82627.4	483.6	day0	ParEndo	Lama1:chr17_7784
l1_day0_1350	l1_day0	224107	136623	700.7	day0	ParEndo	Lama1:chr17_7784
l1_day0_1351	l1_day0	198277	81956.6	475.8	day0	ParEndo	Lama1:chr17_7784
l1_day0_1352	l1_day0	84779.2	45321.8	11.05	day0	ParEndo	Lama1:chr17_7784
l1_day0_1353	l1_day0	85915.3	34878.3	308.75	day0	ParEndo	Lama1:chr17_7784
l1_day0_1354	l1_day0	97897.4	44180.3	263.25	day0	ParEndo	Lama1:chr17_7784
l1_day0_1355	l1_day0	74348.6	34818.3	144.3	day0	ParEndo	Lama1:chr17_7784
l1_day0_1356	l1_day0	138044	80108.7	443.95	day0	ParEndo	Lama1:chr17_7784
l1_day0_1357	l1_day0	75348.2	30006.3	111.15	day0	ParEndo	Lama1:chr17_7784
l1_day0_1358	l1_day0	129047	36689.6	394.55	day0	ParEndo	Lama1:chr17_7784
l1_day0_1359	l1_day0	201716	76342.5	451.75	day0	ParEndo	Lama1:chr17_7784
l1_day0_1360	l1_day0	196642	96324.7	245.05	day0	ParEndo	Lama1:chr17_7784
l1_day0_1361	l1_day0	98161.4	54825.7	255.45	day0	ParEndo	Lama1:chr17_7784
l1_day0_1362	l1_day0	91736.5	39404.9	195	day0	ParEndo	Lama1:chr17_7784
l1_day0_1363	l1_day0	99076.6	47615.1	260.65	day0	ParEndo	Lama1:chr17_7784
l1_day0_1364	l1_day0	169223	69546.9	256.1	day0	ParEndo	Lama1:chr17_7784
l1_day0_1365	l1_day0	132646	68583	160.55	day0	ParEndo	Lama1:chr17_7784
l1_day0_1366	l1_day0	51504.6	20957.4	144.95	day0	ParEndo	Lama1:chr17_7784
l1_day0_1367	l1_day0	101230	56478.7	106.6	day0	ParEndo	Lama1:chr17_7784
l1_day0_1368	l1_day0	183696	141292	639.6	day0	ParEndo	Lama1:chr17_7784
l1_day0_1369	l1_day0	219515	125063	724.75	day0	ParEndo	Lama1:chr17_7784
l1_day0_1370	l1_day0	73100.7	32000.3	102.7	day0	ParEndo	Lama1:chr17_7784
l1_day0_1371	l1_day0	89329.7	30046.3	-12.35	day0	ParEndo	Lama1:chr17_7784
l1_day0_1372	l1_day0	95474.7	30351.7	95.55	day0	ParEndo	Lama1:chr17_7784
l1_day0_1373	l1_day0	63503.4	54529	196.95	day0	ParEndo	Lama1:chr17_7784
l1_day0_1374	l1_day0	167539	114815	37.05	day0	ParEndo	Lama1:chr17_7784
l1_day0_1375	l1_day0	126370	54964.9	103.35	day0	ParEndo	Lama1:chr17_7784
l1_day0_1376	l1_day0	82496.5	54513.3	82.55	day0	ParEndo	Lama1:chr17_7784
l1_day0_1377	l1_day0	54163.1	20354.5	-94.25	day0	ParEndo	Lama1:chr17_7784
l1_day0_1378	l1_day0	161657	128849	616.2	day0	ParEndo	Lama1:chr17_7784
l1_day0_1379	l1_day0	115505	47914.4	162.5	day0	ParEndo	Lama1:chr17_7784
l1_day0_1380	l1_day0	218913	132842	2213.25	day0	ParEndo	Lama1:chr17_7784
l1_day0_1381	l1_day0	78023.4	34254.5	131.95	day0	ParEndo	Lama1:chr17_7784
l1_day0_1382	l1_day0	78758.2	42327.2	232.7	day0	ParEndo	Lama1:chr17_7784
l1_day0_1383	l1_day0	100199	60529.4	205.4	day0	ParEndo	Lama1:chr17_7784
l1_day0_1384	l1_day0	211067	235845	1482.65	day0	ParEndo	Lama1:chr17_7784
l1_day0_1385	l1_day0	82541.4	41087.5	24.7	day0	ParEndo	Lama1:chr17_7784
l1_day0_1386	l1_day0	95255.6	65447.5	546	day0	ParEndo	Lama1:chr17_7784
l1_day0_1387	l1_day0	146310	114470	550.55	day0	ParEndo	Lama1:chr17_7784
l1_day0_1388	l1_day0	134163	68132.3	263.9	day0	ParEndo	Lama1:chr17_7784
l1_day0_1389	l1_day0	95175.5	51822.4	76.05	day0	ParEndo	Lama1:chr17_7784
l1_day0_1390	l1_day0	74609	15030.1	133.9	day0	ParEndo	Lama1:chr17_7784
l1_day0_1391	l1_day0	109754	53438.9	173.55	day0	ParEndo	Lama1:chr17_7784
l1_day0_1392	l1_day0	118028	119526	370.5	day0	ParEndo	Lama1:chr17_7784
l1_day0_1393	l1_day0	71101.4	56089.8	50.05	day0	ParEndo	Lama1:chr17_7784
l1_day0_1394	l1_day0	59022.5	66623.7	586.95	day0	ParEndo	Lama1:chr17_7784
l1_day0_1395	l1_day0	170264	83504.3	442	day0	ParEndo	Lama1:chr17_7784
l1_day0_1396	l1_day0	221471	113217	462.15	day0	ParEndo	Lama1:chr17_7784
l1_day0_1397	l1_day0	148570	106112	462.8	day0	ParEndo	Lama1:chr17_7784
l1_day0_1398	l1_day0	105678	59223.5	151.45	day0	ParEndo	Lama1:chr17_7784
l1_day0_1399	l1_day0	140131	99463.6	1441.05	day0	ParEndo	Lama1:chr17_7784
l1_day0_1400	l1_day0	63430.4	30262.9	70.2	day0	ParEndo	Lama1:chr17_7784
l1_day0_1401	l1_day0	95087.5	43597.4	212.55	day0	ParEndo	Lama1:chr17_7784
l1_day0_1402	l1_day0	124717	39464.1	26	day0	ParEndo	Lama1:chr17_7784
l1_day0_1403	l1_day0	83453	42929.3	94.25	day0	ParEndo	Lama1:chr17_7784
l1_day0_1404	l1_day0	112876	53712.9	217.75	day0	ParEndo	Lama1:chr17_7784
l1_day0_1405	l1_day0	128638	41405.9	164.45	day0	ParEndo	Lama1:chr17_7784
l1_day0_1406	l1_day0	110092	174640	925.6	day0	ParEndo	Lama1:chr17_7784
l1_day0_1407	l1_day0	93363.6	34751.3	196.3	day0	ParEndo	Lama1:chr17_7784
l1_day0_1408	l1_day0	129825	63936.3	508.95	day0	ParEndo	Lama1:chr17_7784
l1_day0_1409	l1_day0	78404.5	25792.9	163.8	day0	ParEndo	Lama1:chr17_7784
l1_day0_1410	l1_day0	74825.5	40140.1	247	day0	ParEndo	Lama1:chr17_7784
l1_day0_1411	l1_day0	151987	85751.5	13.65	day0	ParEndo	Lama1:chr17_7784
l1_day0_1412	l1_day0	125263	73113.9	398.45	day0	ParEndo	Lama1:chr17_7784
l1_day0_1413	l1_day0	86821.7	33133.9	53.3	day0	ParEndo	Lama1:chr17_7784
l1_day0_1414	l1_day0	117167	49572.6	351.65	day0	ParEndo	Lama1:chr17_7784
l1_day0_1415	l1_day0	117498	48974.9	264.55	day0	ParEndo	Lama1:chr17_7784
l1_day0_1416	l1_day0	116350	56337.7	13	day0	ParEndo	Lama1:chr17_7784
l1_day0_1417	l1_day0	133281	66600.2	448.5	day0	ParEndo	Lama1:chr17_7784
l1_day0_1418	l1_day0	76490.5	33126.1	144.3	day0	ParEndo	Lama1:chr17_7784
l1_day0_1419	l1_day0	82498.2	33764.7	197.6	day0	ParEndo	Lama1:chr17_7784
l1_day0_1420	l1_day0	92062.1	34033.5	105.95	day0	ParEndo	Lama1:chr17_7784
l1_day0_1421	l1_day0	67649.1	23992.9	115.7	day0	ParEndo	Lama1:chr17_7784
l1_day0_1422	l1_day0	149261	63917.2	555.1	day0	ParEndo	Lama1:chr17_7784
l1_day0_1423	l1_day0	218364	69539.1	292.5	day0	ParEndo	Lama1:chr17_7784
l1_day0_1424	l1_day0	94868.4	31560.1	146.25	day0	ParEndo	Lama1:chr17_7784
l1_day0_1425	l1_day0	75124.7	66732.5	101.4	day0	ParEndo	Lama1:chr17_7784
l1_day0_1426	l1_day0	73780.1	29765.3	182	day0	ParEndo	Lama1:chr17_7784
l1_day0_1427	l1_day0	88103.8	44246.5	400.4	day0	ParEndo	Lama1:chr17_7784
l1_day0_1428	l1_day0	77107.4	28896.2	252.2	day0	ParEndo	Lama1:chr17_7784
l1_day0_1429	l1_day0	63600.2	34084.9	154.7	day0	ParEndo	Lama1:chr17_7784
l1_day0_1430	l1_day0	89761.8	22578.2	-9.1	day0	ParEndo	Lama1:chr17_7784
l1_day0_1431	l1_day0	71552.8	23683.1	218.4	day0	ParEndo	Lama1:chr17_7784
l1_day0_1432	l1_day0	96403.1	29921	259.35	day0	ParEndo	Lama1:chr17_7784
l1_day0_1433	l1_day0	98933.1	34325	71.5	day0	ParEndo	Lama1:chr17_7784
l1_day0_1434	l1_day0	160666	66123.5	562.9	day0	ParEndo	Lama1:chr17_7784
l1_day0_1435	l1_day0	239405	127405	575.9	day0	ParEndo	Lama1:chr17_7784
l1_day0_1436	l1_day0	229621	87793.4	577.85	day0	ParEndo	Lama1:chr17_7784
l1_day0_1437	l1_day0	72723.2	29376.4	238.55	day0	ParEndo	Lama1:chr17_7784
l1_day0_1438	l1_day0	109725	83446.9	724.75	day0	ParEndo	Lama1:chr17_7784
l1_day0_1439	l1_day0	105473	52990.8	338	day0	ParEndo	Lama1:chr17_7784
l1_day0_1440	l1_day0	84121	24839.4	91	day0	ParEndo	Lama1:chr17_7784
l1_day0_1441	l1_day0	158989	94669	285.35	day0	ParEndo	Lama1:chr17_7784
l1_day0_1442	l1_day0	95846.1	55459.9	400.4	day0	ParEndo	Lama1:chr17_7784
l1_day0_1443	l1_day0	68620.6	61382.9	269.75	day0	ParEndo	Lama1:chr17_7784
l1_day0_1444	l1_day0	93617.9	29697.4	162.5	day0	ParEndo	Lama1:chr17_7784
l1_day0_1445	l1_day0	101260	68423.8	330.85	day0	ParEndo	Lama1:chr17_7784
l1_day0_1446	l1_day0	78864.7	26934.3	163.8	day0	ParEndo	Lama1:chr17_7784
l1_day0_1447	l1_day0	94366.8	34282.4	85.8	day0	ParEndo	Lama1:chr17_7784
l1_day0_1448	l1_day0	82641.7	39530.2	147.55	day0	ParEndo	Lama1:chr17_7784
l1_day0_1449	l1_day0	51656.9	32580.6	53.3	day0	ParEndo	Lama1:chr17_7784
l1_day0_1450	l1_day0	79332	27673	228.8	day0	ParEndo	Lama1:chr17_7784
l1_day0_1451	l1_day0	71781.6	38425.3	101.4	day0	ParEndo	Lama1:chr17_7784
l1_day0_1452	l1_day0	68295	38327.9	201.5	day0	ParEndo	Lama1:chr17_7784
l1_day0_1453	l1_day0	76569.7	34936.6	193.05	day0	ParEndo	Lama1:chr17_7784
l1_day0_1454	l1_day0	81680.7	61953.6	104	day0	ParEndo	Lama1:chr17_7784
l1_day0_1455	l1_day0	47979.4	37589.2	924.3	day0	ParEndo	Lama1:chr17_7784
l1_day0_1456	l1_day0	224976	165468	664.3	day0	ParEndo	Lama1:chr17_7784
l1_day0_1457	l1_day0	70086.7	28422.9	34.45	day0	ParEndo	Lama1:chr17_7784
l1_day0_1458	l1_day0	66792	24465.3	-19.5	day0	ParEndo	Lama1:chr17_7784
l1_day0_1459	l1_day0	132092	47707.3	31.2	day0	ParEndo	Lama1:chr17_7784
l1_day0_1460	l1_day0	91257.8	49285.5	269.1	day0	ParEndo	Lama1:chr17_7784
l1_day0_1461	l1_day0	111101	54302.8	72.15	day0	ParEndo	Lama1:chr17_7784
l1_day0_1462	l1_day0	87935.8	43495.6	120.25	day0	ParEndo	Lama1:chr17_7784
l1_day0_1463	l1_day0	71006.3	24023.3	150.15	day0	ParEndo	Lama1:chr17_7784
l1_day0_1464	l1_day0	74551.8	31474	65	day0	ParEndo	Lama1:chr17_7784
l1_day0_1465	l1_day0	203416	97748.9	468	day0	ParEndo	Lama1:chr17_7784
l1_day0_1466	l1_day0	138309	49981.5	484.9	day0	ParEndo	Lama1:chr17_7784
l1_day0_1467	l1_day0	175137	71091.2	419.9	day0	ParEndo	Lama1:chr17_7784
l1_day0_1468	l1_day0	106784	37892.9	198.25	day0	ParEndo	Lama1:chr17_7784
l1_day0_1469	l1_day0	82310.8	43267.7	169	day0	ParEndo	Lama1:chr17_7784
l1_day0_1470	l1_day0	71354.8	29037.1	55.9	day0	ParEndo	Lama1:chr17_7784
l1_day0_1471	l1_day0	90073.3	62692.2	409.5	day0	ParEndo	Lama1:chr17_7784
l1_day0_1472	l1_day0	82992.8	34283.2	219.05	day0	ParEndo	Lama1:chr17_7784
l1_day0_1473	l1_day0	71223.7	42563.9	49.4	day0	ParEndo	Lama1:chr17_7784
l1_day0_1474	l1_day0	187543	113770	621.4	day0	ParEndo	Lama1:chr17_7784
l1_day0_1475	l1_day0	68704.2	43071.1	138.45	day0	ParEndo	Lama1:chr17_7784
l1_day0_1476	l1_day0	138251	148400	633.1	day0	ParEndo	Lama1:chr17_7784
l1_day0_1477	l1_day0	111272	50479.1	328.25	day0	ParEndo	Lama1:chr17_7784
l1_day0_1478	l1_day0	138858	48708.7	180.05	day0	ParEndo	Lama1:chr17_7784
l1_day0_1479	l1_day0	177549	126851	393.9	day0	ParEndo	Lama1:chr17_7784
l1_day0_1480	l1_day0	82843.2	87416.7	503.75	day0	ParEndo	Lama1:chr17_7784
l1_day0_1481	l1_day0	75080.7	32296.1	129.35	day0	ParEndo	Lama1:chr17_7784
l1_day0_1482	l1_day0	69460.2	24642.8	161.85	day0	ParEndo	Lama1:chr17_7784
l1_day0_1483	l1_day0	102611	48321.5	40.3	day0	ParEndo	Lama1:chr17_7784
l1_day0_1484	l1_day0	102339	38066.9	264.55	day0	ParEndo	Lama1:chr17_7784
l1_day0_1485	l1_day0	174865	123722	589.55	day0	ParEndo	Lama1:chr17_7784
l1_day0_1486	l1_day0	151951	54344.6	165.1	day0	ParEndo	Lama1:chr17_7784
l1_day0_1487	l1_day0	71938.2	32174.3	52	day0	ParEndo	Lama1:chr17_7784
l1_day0_1488	l1_day0	205249	156087	1651	day0	ParEndo	Lama1:chr17_7784
l1_day0_1489	l1_day0	88139	53475.4	163.8	day0	ParEndo	Lama1:chr17_7784
l1_day0_1490	l1_day0	202835	109888	867.1	day0	ParEndo	Lama1:chr17_7784
l1_day0_1491	l1_day0	101009	58968.6	403.65	day0	ParEndo	Lama1:chr17_7784
l1_day0_1492	l1_day0	104836	46813	198.25	day0	ParEndo	Lama1:chr17_7784
l1_day0_1493	l1_day0	225933	81412	421.85	day0	ParEndo	Lama1:chr17_7784
l1_day0_1494	l1_day0	82758.7	36357.3	207.35	day0	ParEndo	Lama1:chr17_7784
l1_day0_1495	l1_day0	125507	63895.4	212.55	day0	ParEndo	Lama1:chr17_7784
l1_day0_1496	l1_day0	90582.8	30149.8	33.8	day0	ParEndo	Lama1:chr17_7784
l1_day0_1497	l1_day0	99133.8	46170	192.4	day0	ParEndo	Lama1:chr17_7784
l1_day0_1498	l1_day0	78642.1	32169.1	647.4	day0	ParEndo	Lama1:chr17_7784
l1_day0_1499	l1_day0	103411	125252	333.45	day0	ParEndo	Lama1:chr17_7784
l1_day0_1500	l1_day0	96970.7	42307.2	136.5	day0	ParEndo	Lama1:chr17_7784
l1_day0_1501	l1_day0	100283	39417.1	111.8	day0	ParEndo	Lama1:chr17_7784
l1_day0_1502	l1_day0	60122.5	34981.8	60.45	day0	ParEndo	Lama1:chr17_7784
l1_day0_1503	l1_day0	114358	48218.9	-46.8	day0	ParEndo	Lama1:chr17_7784
l1_day0_1504	l1_day0	125912	93902.6	35.75	day0	ParEndo	Lama1:chr17_7784
l1_day0_1505	l1_day0	87751.8	48557.3	419.25	day0	ParEndo	Lama1:chr17_7784
l1_day0_1506	l1_day0	166980	109048	843.7	day0	ParEndo	Lama1:chr17_7784
l1_day0_1507	l1_day0	162441	70651.8	479.05	day0	ParEndo	Lama1:chr17_7784
l1_day0_1508	l1_day0	133929	52962.1	340.6	day0	ParEndo	Lama1:chr17_7784
l1_day0_1509	l1_day0	72855.2	29178.9	-53.95	day0	ParEndo	Lama1:chr17_7784
l1_day0_1510	l1_day0	93110.2	40494.1	78	day0	ParEndo	Lama1:chr17_7784
l1_day0_1511	l1_day0	199323	118059	455	day0	ParEndo	Lama1:chr17_7784
l1_day0_1512	l1_day0	75552.4	38119.9	155.35	day0	ParEndo	Lama1:chr17_7784
l1_day0_1513	l1_day0	138484	41733	147.55	day0	ParEndo	Lama1:chr17_7784
l1_day0_1514	l1_day0	94601.8	48490.3	365.95	day0	ParEndo	Lama1:chr17_7784
l1_day0_1515	l1_day0	142806	95977.5	459.55	day0	ParEndo	Lama1:chr17_7784
l1_day0_1516	l1_day0	84005.7	30535.3	44.85	day0	ParEndo	Lama1:chr17_7784
l1_day0_1517	l1_day0	62685	23068.9	30.55	day0	ParEndo	Lama1:chr17_7784
l1_day0_1518	l1_day0	105353	38527.9	107.25	day0	ParEndo	Lama1:chr17_7784
l1_day0_1519	l1_day0	171527	143124	1393.6	day0	ParEndo	Lama1:chr17_7784
l1_day0_1520	l1_day0	87560	69772.3	152.1	day0	ParEndo	Lama1:chr17_7784
l1_day0_1521	l1_day0	158750	77172.5	408.85	day0	ParEndo	Lama1:chr17_7784
l1_day0_1522	l1_day0	53313.9	16021.9	86.45	day0	ParEndo	Lama1:chr17_7784
l1_day0_1523	l1_day0	179626	80080.9	308.75	day0	ParEndo	Lama1:chr17_7784
l1_day0_1524	l1_day0	127794	34875.7	38.35	day0	ParEndo	Lama1:chr17_7784
l1_day0_1525	l1_day0	90633.8	21604.7	232.05	day0	ParEndo	Lama1:chr17_7784
l1_day0_1526	l1_day0	92453.7	45779.4	-1.95	day0	ParEndo	Lama1:chr17_7784
l1_day0_1527	l1_day0	95240.6	41839.2	353.6	day0	ParEndo	Lama1:chr17_7784
l1_day0_1528	l1_day0	96358.2	52042.5	175.5	day0	ParEndo	Lama1:chr17_7784
l1_day0_1529	l1_day0	101610	34801.7	33.8	day0	ParEndo	Lama1:chr17_7784
l1_day0_1530	l1_day0	86234.7	65149.9	196.95	day0	ParEndo	Lama1:chr17_7784
l1_day0_1531	l1_day0	88093.3	39748.6	12.35	day0	ParEndo	Lama1:chr17_7784
l1_day0_1532	l1_day0	135620	68262.8	263.9	day0	ParEndo	Lama1:chr17_7784
l1_day0_1533	l1_day0	59527.6	25228.3	20.8	day0	ParEndo	Lama1:chr17_7784
l1_day0_1534	l1_day0	88880	119655	420.55	day0	ParEndo	Lama1:chr17_7784
l1_day0_1535	l1_day0	178786	102336	304.2	day0	ParEndo	Lama1:chr17_7784
l1_day0_1536	l1_day0	60004.6	27361.5	-13	day0	ParEndo	Lama1:chr17_7784
l1_day0_1537	l1_day0	166713	72986.9	368.55	day0	ParEndo	Lama1:chr17_7784
l1_day0_1538	l1_day0	71937.4	62995.8	224.25	day0	ParEndo	Lama1:chr17_7784
l1_day0_1539	l1_day0	74049.4	31773.3	247.65	day0	ParEndo	Lama1:chr17_7784
l1_day0_1540	l1_day0	72748.7	34003.9	-5.2	day0	ParEndo	Lama1:chr17_7784
l1_day0_1541	l1_day0	112476	70709.2	1506.05	day0	ParEndo	Lama1:chr17_7784
l1_day0_1542	l1_day0	73790.6	28769.2	211.9	day0	ParEndo	Lama1:chr17_7784
l1_day0_1543	l1_day0	81524.1	29796.6	81.25	day0	ParEndo	Lama1:chr17_7784
l1_day0_1544	l1_day0	109725	53328.4	245.05	day0	ParEndo	Lama1:chr17_7784
l1_day0_1545	l1_day0	94921.2	31942.1	167.7	day0	ParEndo	Lama1:chr17_7784
l1_day0_1546	l1_day0	183598	67441.5	165.1	day0	ParEndo	Lama1:chr17_7784
l1_day0_1547	l1_day0	109329	36440.8	102.05	day0	ParEndo	Lama1:chr17_7784
l1_day0_1548	l1_day0	193780	90237.3	487.5	day0	ParEndo	Lama1:chr17_7784
l1_day0_1549	l1_day0	86594.6	31578.4	233.35	day0	ParEndo	Lama1:chr17_7784
l1_day0_1550	l1_day0	97072.8	33325.4	231.4	day0	ParEndo	Lama1:chr17_7784
l1_day0_1551	l1_day0	133921	185225	29.9	day0	ParEndo	Lama1:chr17_7784
l1_day0_1552	l1_day0	93940	41561.6	67.6	day0	ParEndo	Lama1:chr17_7784
l1_day0_1553	l1_day0	80381	44656.2	7.15	day0	ParEndo	Lama1:chr17_7784
l1_day0_1554	l1_day0	63416.3	28540.3	128.05	day0	ParEndo	Lama1:chr17_7784
l1_day0_1555	l1_day0	101900	51575.3	39.65	day0	ParEndo	Lama1:chr17_7784
l1_day0_1556	l1_day0	96912.6	59100.8	638.3	day0	ParEndo	Lama1:chr17_7784
l1_day0_1557	l1_day0	158925	131405	675.35	day0	ParEndo	Lama1:chr17_7784
l1_day0_1558	l1_day0	191688	102810	235.95	day0	ParEndo	Lama1:chr17_7784
l1_day0_1559	l1_day0	94007.8	38276.5	108.55	day0	ParEndo	Lama1:chr17_7784
l1_day0_1560	l1_day0	112351	78632.3	52.65	day0	ParEndo	Lama1:chr17_7784
l1_day0_1561	l1_day0	60701.5	30842.4	101.4	day0	ParEndo	Lama1:chr17_7784
l1_day0_1562	l1_day0	220478	154822	641.55	day0	ParEndo	Lama1:chr17_7784
l1_day0_1563	l1_day0	127255	44737.1	261.3	day0	ParEndo	Lama1:chr17_7784
l1_day0_1564	l1_day0	140023	139552	496.6	day0	ParEndo	Lama1:chr17_7784
l1_day0_1565	l1_day0	62001.3	34836.5	67.6	day0	ParEndo	Lama1:chr17_7784
l1_day0_1566	l1_day0	129812	66481.9	383.5	day0	ParEndo	Lama1:chr17_7784
l1_day0_1567	l1_day0	74096.9	27994.9	173.55	day0	ParEndo	Lama1:chr17_7784
l1_day0_1568	l1_day0	134072	52246.1	270.4	day0	ParEndo	Lama1:chr17_7784
l1_day0_1569	l1_day0	239437	135454	698.1	day0	ParEndo	Lama1:chr17_7784
l1_day0_1570	l1_day0	108273	50432.2	303.55	day0	ParEndo	Lama1:chr17_7784
l1_day0_1571	l1_day0	146355	107276	634.4	day0	ParEndo	Lama1:chr17_7784
l1_day0_1572	l1_day0	73390.2	26787.3	256.75	day0	ParEndo	Lama1:chr17_7784
l1_day0_1573	l1_day0	59158	23124.6	136.5	day0	ParEndo	Lama1:chr17_7784
l1_day0_1574	l1_day0	108164	76288.6	237.25	day0	ParEndo	Lama1:chr17_7784
l1_day0_1575	l1_day0	71267.7	29452.1	176.15	day0	ParEndo	Lama1:chr17_7784
l1_day0_1576	l1_day0	88633.6	42304.6	-3.25	day0	ParEndo	Lama1:chr17_7784
l1_day0_1577	l1_day0	97640.4	40583.8	223.6	day0	ParEndo	Lama1:chr17_7784
l1_day0_1578	l1_day0	103233	52164.3	252.2	day0	ParEndo	Lama1:chr17_7784
l1_day0_1579	l1_day0	87496.6	39947.8	258.7	day0	ParEndo	Lama1:chr17_7784
l1_day0_1580	l1_day0	176109	67083.1	406.9	day0	ParEndo	Lama1:chr17_7784
l1_day0_1581	l1_day0	54582	25597.1	40.3	day0	ParEndo	Lama1:chr17_7784
l1_day0_1582	l1_day0	237085	120518	512.2	day0	ParEndo	Lama1:chr17_7784
l1_day0_1583	l1_day0	83568.3	81255.4	565.5	day0	ParEndo	Lama1:chr17_7784
l1_day0_1584	l1_day0	121513	60999.2	305.5	day0	ParEndo	Lama1:chr17_7784
l1_day0_1585	l1_day0	72380.9	28817.9	5.85	day0	ParEndo	Lama1:chr17_7784
l1_day0_1586	l1_day0	178390	70865.9	505.7	day0	ParEndo	Lama1:chr17_7784
l1_day0_1587	l1_day0	181513	86959.1	317.85	day0	ParEndo	Lama1:chr17_7784
l1_day0_1588	l1_day0	150099	131823	640.9	day0	ParEndo	Lama1:chr17_7784
l1_day0_1589	l1_day0	136326	43420	248.95	day0	ParEndo	Lama1:chr17_7784
l1_day0_1590	l1_day0	88427.7	73716.8	466.7	day0	ParEndo	Lama1:chr17_7784
l1_day0_1591	l1_day0	72135.4	38591.5	208.65	day0	ParEndo	Lama1:chr17_7784
l1_day0_1592	l1_day0	173407	119239	193.7	day0	ParEndo	Lama1:chr17_7784
l1_day0_1593	l1_day0	167562	82422.9	515.45	day0	ParEndo	Lama1:chr17_7784
l1_day0_1594	l1_day0	109351	54867.4	341.9	day0	ParEndo	Lama1:chr17_7784
l1_day0_1595	l1_day0	81521.4	53244	559.65	day0	ParEndo	Lama1:chr17_7784
l1_day0_1596	l1_day0	143132	86596.3	378.95	day0	ParEndo	Lama1:chr17_7784
l1_day0_1597	l1_day0	103157	74449.4	182	day0	ParEndo	Lama1:chr17_7784
l1_day0_1598	l1_day0	78779.4	44878.9	-68.25	day0	ParEndo	Lama1:chr17_7784
l1_day0_1599	l1_day0	117648	57319.1	389.35	day0	ParEndo	Lama1:chr17_7784
l1_day0_1600	l1_day0	74352.1	30329.9	16.9	day0	ParEndo	Lama1:chr17_7784
l1_day0_1601	l1_day0	133062	56811.9	243.75	day0	ParEndo	Lama1:chr17_7784
l1_day0_1602	l1_day0	170753	73449.8	434.2	day0	ParEndo	Lama1:chr17_7784
l1_day0_1603	l1_day0	93399.7	33443.7	216.45	day0	ParEndo	Lama1:chr17_7784
l1_day0_1604	l1_day0	105363	53734.7	231.4	day0	ParEndo	Lama1:chr17_7784
l1_day0_1605	l1_day0	120122	46083.9	108.55	day0	ParEndo	Lama1:chr17_7784
l1_day0_1606	l1_day0	80762.9	40073.9	85.8	day0	ParEndo	Lama1:chr17_7784
l1_day0_1607	l1_day0	158132	72781.6	551.85	day0	ParEndo	Lama1:chr17_7784
l1_day0_1608	l1_day0	72903.6	30637.1	5.2	day0	ParEndo	Lama1:chr17_7784
l1_day0_1609	l1_day0	98069.8	53768.6	203.45	day0	ParEndo	Lama1:chr17_7784
l1_day0_1610	l1_day0	104204	45962.1	53.95	day0	ParEndo	Lama1:chr17_7784
l1_day0_1611	l1_day0	112636	51638	180.7	day0	ParEndo	Lama1:chr17_7784
l1_day0_1612	l1_day0	138494	59752.5	48.1	day0	ParEndo	Lama1:chr17_7784
l1_day0_1613	l1_day0	189568	55469.5	626.6	day0	ParEndo	Lama1:chr17_7784
l1_day0_1614	l1_day0	95945.5	37267.3	406.25	day0	ParEndo	Lama1:chr17_7784
l1_day0_1615	l1_day0	87333	41490.3	-7.8	day0	ParEndo	Lama1:chr17_7784
l1_day0_1616	l1_day0	60419.9	25504.1	65	day0	ParEndo	Lama1:chr17_7784
l1_day0_1617	l1_day0	144181	50547.9	316.55	day0	ParEndo	Lama1:chr17_7784
l1_day0_1618	l1_day0	182201	124872	430.3	day0	ParEndo	Lama1:chr17_7784
l1_day0_1619	l1_day0	184105	88114.5	390.65	day0	ParEndo	Lama1:chr17_7784
l1_day0_1620	l1_day0	74554.5	13846.9	11.7	day0	ParEndo	Lama1:chr17_7784
l1_day0_1621	l1_day0	73969.3	34990.5	28.6	day0	ParEndo	Lama1:chr17_7784
l1_day0_1622	l1_day0	97482	49255.9	148.85	day0	ParEndo	Lama1:chr17_7784
l1_day0_1623	l1_day0	72861.4	27803.5	126.1	day0	ParEndo	Lama1:chr17_7784
l1_day0_1624	l1_day0	96764.8	28939.7	120.25	day0	ParEndo	Lama1:chr17_7784
l1_day0_1625	l1_day0	64983.6	20932.2	-36.4	day0	ParEndo	Lama1:chr17_7784
l1_day0_1626	l1_day0	87534.5	44050.7	143.65	day0	ParEndo	Lama1:chr17_7784
l1_day0_1627	l1_day0	81435.2	37783.2	175.5	day0	ParEndo	Lama1:chr17_7784
l1_day0_1628	l1_day0	225191	80585.5	471.25	day0	ParEndo	Lama1:chr17_7784
l1_day0_1629	l1_day0	198714	69770.5	171.6	day0	ParEndo	Lama1:chr17_7784
l1_day0_1630	l1_day0	83433.7	25488.4	105.95	day0	ParEndo	Lama1:chr17_7784
l1_day0_1631	l1_day0	58831.5	20143.1	203.45	day0	ParEndo	Lama1:chr17_7784
l1_day0_1632	l1_day0	80732.1	35924.9	91.65	day0	ParEndo	Lama1:chr17_7784
l1_day0_1633	l1_day0	91244.6	115365	254.15	day0	ParEndo	Lama1:chr17_7784
l1_day0_1634	l1_day0	112542	52267.9	351	day0	ParEndo	Lama1:chr17_7784
l1_day0_1635	l1_day0	76730.7	38475.8	100.75	day0	ParEndo	Lama1:chr17_7784
l1_day0_1636	l1_day0	85089	27926.1	115.05	day0	ParEndo	Lama1:chr17_7784
l1_day0_1637	l1_day0	77349.4	23253.4	194.35	day0	ParEndo	Lama1:chr17_7784
l1_day0_1638	l1_day0	104943	46917.4	156	day0	ParEndo	Lama1:chr17_7784
l1_day0_1639	l1_day0	153205	74539	306.8	day0	ParEndo	Lama1:chr17_7784
l1_day0_1640	l1_day0	107920	43418.2	302.25	day0	ParEndo	Lama1:chr17_7784
l1_day0_1641	l1_day0	57670.8	23214.2	82.55	day0	ParEndo	Lama1:chr17_7784
l1_day0_1642	l1_day0	71940	23682.3	53.3	day0	ParEndo	Lama1:chr17_7784
l1_day0_1643	l1_day0	241256	193639	754	day0	ParEndo	Lama1:chr17_7784
l1_day0_1644	l1_day0	99905.5	37439.6	202.15	day0	ParEndo	Lama1:chr17_7784
l1_day0_1645	l1_day0	112909	42951.9	104	day0	ParEndo	Lama1:chr17_7784
l1_day0_1646	l1_day0	90292.4	59022.5	332.15	day0	ParEndo	Lama1:chr17_7784
l1_day0_1647	l1_day0	91560.5	26357.5	247.65	day0	ParEndo	Lama1:chr17_7784
l1_day0_1648	l1_day0	85112.7	52402.7	201.5	day0	ParEndo	Lama1:chr17_7784
l1_day0_1649	l1_day0	124384	63692.7	609.7	day0	ParEndo	Lama1:chr17_7784
l1_day0_1650	l1_day0	66128.5	35262	147.55	day0	ParEndo	Lama1:chr17_7784
l1_day0_1651	l1_day0	120775	74601.6	481	day0	ParEndo	Lama1:chr17_7784
l1_day0_1652	l1_day0	80316.7	43450.4	325.65	day0	ParEndo	Lama1:chr17_7784
l1_day0_1653	l1_day0	119013	43829.7	123.5	day0	ParEndo	Lama1:chr17_7784
l1_day0_1654	l1_day0	83270	72922.5	725.4	day0	ParEndo	Lama1:chr17_7784
l1_day0_1655	l1_day0	119473	176470	169	day0	ParEndo	Lama1:chr17_7784
l1_day0_1656	l1_day0	106498	41382.4	363.35	day0	ParEndo	Lama1:chr17_7784
l1_day0_1657	l1_day0	111358	44022.9	161.85	day0	ParEndo	Lama1:chr17_7784
l1_day0_1658	l1_day0	141156	192614	698.75	day0	ParEndo	Lama1:chr17_7784
l1_day0_1659	l1_day0	80938	52189.6	120.25	day0	ParEndo	Lama1:chr17_7784
l1_day0_1660	l1_day0	233854	131883	700.05	day0	ParEndo	Lama1:chr17_7784
l1_day0_1661	l1_day0	242978	113344	766.35	day0	ParEndo	Lama1:chr17_7784
l1_day0_1662	l1_day0	158553	65658	735.15	day0	ParEndo	Lama1:chr17_7784
l1_day0_1663	l1_day0	149548	64163.4	616.85	day0	ParEndo	Lama1:chr17_7784
l1_day0_1664	l1_day0	91615	47149.6	-0.65	day0	ParEndo	Lama1:chr17_7784
l1_day0_1665	l1_day0	108979	60793.9	98.15	day0	ParEndo	Lama1:chr17_7784
l1_day0_1666	l1_day0	190901	89879.7	328.9	day0	ParEndo	Lama1:chr17_7784
l1_day0_1667	l1_day0	127397	40985.7	195.65	day0	ParEndo	Lama1:chr17_7784
l1_day0_1668	l1_day0	90304.7	44012.4	181.35	day0	ParEndo	Lama1:chr17_7784
l1_day0_1669	l1_day0	146004	108191	156	day0	ParEndo	Lama1:chr17_7784
l1_day0_1670	l1_day0	92158.9	33416.7	271.7	day0	ParEndo	Lama1:chr17_7784
l1_day0_1671	l1_day0	163853	61179.3	440.7	day0	ParEndo	Lama1:chr17_7784
l1_day0_1672	l1_day0	64326.2	64761.9	237.9	day0	ParEndo	Lama1:chr17_7784
l1_day0_1673	l1_day0	115124	55755.7	289.25	day0	ParEndo	Lama1:chr17_7784
l1_day0_1674	l1_day0	80086.2	34584.2	78.65	day0	ParEndo	Lama1:chr17_7784
l1_day0_1675	l1_day0	64796.2	53644.2	525.85	day0	ParEndo	Lama1:chr17_7784
l1_day0_1676	l1_day0	89234.6	28340.2	143.65	day0	ParEndo	Lama1:chr17_7784
l1_day0_1677	l1_day0	93367.1	52438.4	217.1	day0	ParEndo	Lama1:chr17_7784
l1_day0_1678	l1_day0	90294.2	48502.5	88.4	day0	ParEndo	Lama1:chr17_7784
l1_day0_1679	l1_day0	255045	148386	29.25	day0	ParEndo	Lama1:chr17_7784
l1_day0_1680	l1_day0	165255	99265.3	815.1	day0	ParEndo	Lama1:chr17_7784
l1_day0_1681	l1_day0	122606	44282.1	148.2	day0	ParEndo	Lama1:chr17_7784
l1_day0_1682	l1_day0	97431.8	54428.9	296.4	day0	ParEndo	Lama1:chr17_7784
l1_day0_1683	l1_day0	63561.5	21698.7	87.1	day0	ParEndo	Lama1:chr17_7784
l1_day0_1684	l1_day0	203473	70540.5	310.05	day0	ParEndo	Lama1:chr17_7784
l1_day0_1685	l1_day0	144155	108906	170.3	day0	ParEndo	Lama1:chr17_7784
l1_day0_1686	l1_day0	81858.5	39812.1	78	day0	ParEndo	Lama1:chr17_7784
l1_day0_1687	l1_day0	162448	159352	160.55	day0	ParEndo	Lama1:chr17_7784
l1_day0_1688	l1_day0	81795.1	29236.3	87.1	day0	ParEndo	Lama1:chr17_7784
l1_day0_1689	l1_day0	110029	92876	188.5	day0	ParEndo	Lama1:chr17_7784
l1_day0_1690	l1_day0	58654.6	39145.6	292.5	day0	ParEndo	Lama1:chr17_7784
l1_day0_1691	l1_day0	101704	39154.4	72.8	day0	ParEndo	Lama1:chr17_7784
l1_day0_1692	l1_day0	77589.6	42539.5	-7.8	day0	ParEndo	Lama1:chr17_7784
l1_day0_1693	l1_day0	90806.3	47040	78.65	day0	ParEndo	Lama1:chr17_7784
l1_day0_1694	l1_day0	110985	132810	1421.55	day0	ParEndo	Lama1:chr17_7784
l1_day0_1695	l1_day0	82547.5	31734.1	36.4	day0	ParEndo	Lama1:chr17_7784
l1_day0_1696	l1_day0	127242	51252.6	107.25	day0	ParEndo	Lama1:chr17_7784
l1_day0_1697	l1_day0	138321	55866.2	336.05	day0	ParEndo	Lama1:chr17_7784
l1_day0_1698	l1_day0	143737	53445.8	145.6	day0	ParEndo	Lama1:chr17_7784
l1_day0_1699	l1_day0	101081	51574.5	161.2	day0	ParEndo	Lama1:chr17_7784
l1_day0_1700	l1_day0	122429	86376.2	375.05	day0	ParEndo	Lama1:chr17_7784
l1_day0_1701	l1_day0	199329	101899	-141.7	day0	ParEndo	Lama1:chr17_7784
l1_day0_1702	l1_day0	170998	105145	1105	day0	ParEndo	Lama1:chr17_7784
l1_day0_1703	l1_day0	99457.6	39806.9	172.25	day0	ParEndo	Lama1:chr17_7784
l1_day0_1704	l1_day0	89880.6	44231.7	263.25	day0	ParEndo	Lama1:chr17_7784
l1_day0_1705	l1_day0	103267	53699	38.35	day0	ParEndo	Lama1:chr17_7784
l1_day0_1706	l1_day0	91021.9	49807.5	140.4	day0	ParEndo	Lama1:chr17_7784
l1_day0_1707	l1_day0	99724.2	41348.5	282.1	day0	ParEndo	Lama1:chr17_7784
l1_day0_1708	l1_day0	155129	99849.9	51.35	day0	ParEndo	Lama1:chr17_7784
l1_day0_1709	l1_day0	79717.4	31574	68.25	day0	ParEndo	Lama1:chr17_7784
l1_day0_1710	l1_day0	76188.6	77024.6	328.25	day0	ParEndo	Lama1:chr17_7784
l1_day0_1711	l1_day0	64945.8	42979.7	31.85	day0	ParEndo	Lama1:chr17_7784
l1_day0_1712	l1_day0	134819	58610.2	211.9	day0	ParEndo	Lama1:chr17_7784
l1_day0_1713	l1_day0	72974.9	36458.2	284.7	day0	ParEndo	Lama1:chr17_7784
l1_day0_1714	l1_day0	83049.1	34459.8	113.75	day0	ParEndo	Lama1:chr17_7784
l1_day0_1715	l1_day0	89841	39893	131.95	day0	ParEndo	Lama1:chr17_7784
l1_day0_1716	l1_day0	80054.5	30793.7	204.75	day0	ParEndo	Lama1:chr17_7784
l1_day0_1717	l1_day0	80844.7	34041.4	33.15	day0	ParEndo	Lama1:chr17_7784
l1_day0_1718	l1_day0	114255	36850.6	150.8	day0	ParEndo	Lama1:chr17_7784
l1_day0_1719	l1_day0	64907	24828.9	129.35	day0	ParEndo	Lama1:chr17_7784
l1_day0_1720	l1_day0	58283.3	34249.3	-2.6	day0	ParEndo	Lama1:chr17_7784
l1_day0_1721	l1_day0	61493.5	24191.2	117	day0	ParEndo	Lama1:chr17_7784
l1_day0_1722	l1_day0	63882.7	54733.4	223.6	day0	ParEndo	Lama1:chr17_7784
l1_day0_1723	l1_day0	94534.9	25161.3	79.3	day0	ParEndo	Lama1:chr17_7784
l1_day0_1724	l1_day0	84832	76600.9	248.95	day0	ParEndo	Lama1:chr17_7784
l1_day0_1725	l1_day0	118134	146772	145.6	day0	ParEndo	Lama1:chr17_7784
l1_day0_1726	l1_day0	98825.8	63725.8	264.55	day0	ParEndo	Lama1:chr17_7784
l1_day0_1727	l1_day0	121424	42466.4	17.55	day0	ParEndo	Lama1:chr17_7784
l1_day0_1728	l1_day0	61542.8	29525.2	39.65	day0	ParEndo	Lama1:chr17_7784
l1_day0_1729	l1_day0	75510.2	35028.8	243.75	day0	ParEndo	Lama1:chr17_7784
l1_day0_1730	l1_day0	181909	126867	619.45	day0	ParEndo	Lama1:chr17_7784
l1_day0_1731	l1_day0	72712.6	25703.3	251.55	day0	ParEndo	Lama1:chr17_7784
l1_day0_1732	l1_day0	75842.8	34445	61.75	day0	ParEndo	Lama1:chr17_7784
l1_day0_1733	l1_day0	111629	30119.4	243.75	day0	ParEndo	Lama1:chr17_7784
l1_day0_1734	l1_day0	105555	85588	378.95	day0	ParEndo	Lama1:chr17_7784
l1_day0_1735	l1_day0	218920	71069.4	612.3	day0	ParEndo	Lama1:chr17_7784
l1_day0_1736	l1_day0	72619.4	28615.2	118.95	day0	ParEndo	Lama1:chr17_7784
l1_day0_1737	l1_day0	121687	49512.6	152.75	day0	ParEndo	Lama1:chr17_7784
l1_day0_1738	l1_day0	235244	174204	503.1	day0	ParEndo	Lama1:chr17_7784
l1_day0_1739	l1_day0	86740.7	90961.1	395.85	day0	ParEndo	Lama1:chr17_7784
l1_day0_1740	l1_day0	125898	53384.1	217.75	day0	ParEndo	Lama1:chr17_7784
l1_day0_1741	l1_day0	160564	59292.2	330.2	day0	ParEndo	Lama1:chr17_7784
l1_day0_1742	l1_day0	139186	44780.6	58.5	day0	ParEndo	Lama1:chr17_7784
l1_day0_1743	l1_day0	116630	47831.7	295.75	day0	ParEndo	Lama1:chr17_7784
l1_day0_1744	l1_day0	237221	96429.1	523.9	day0	ParEndo	Lama1:chr17_7784
l1_day0_1745	l1_day0	88120.6	29759.2	325.65	day0	ParEndo	Lama1:chr17_7784
l1_day0_1746	l1_day0	84698.2	29357.3	163.8	day0	ParEndo	Lama1:chr17_7784
l1_day0_1747	l1_day0	126174	120376	228.8	day0	ParEndo	Lama1:chr17_7784
l1_day0_1748	l1_day0	119936	61264.5	367.25	day0	ParEndo	Lama1:chr17_7784
l1_day0_1749	l1_day0	93126	41177.1	37.7	day0	ParEndo	Lama1:chr17_7784
l1_day0_1750	l1_day0	141842	86779	1128.4	day0	ParEndo	Lama1:chr17_7784
l1_day0_1751	l1_day0	148551	63307.3	311.35	day0	ParEndo	Lama1:chr17_7784
l1_day0_1752	l1_day0	101863	57252.1	456.95	day0	ParEndo	Lama1:chr17_7784
l1_day0_1753	l1_day0	89598.1	44594.5	64.35	day0	ParEndo	Lama1:chr17_7784
l1_day0_1754	l1_day0	62304	26749	204.1	day0	ParEndo	Lama1:chr17_7784
l1_day0_1755	l1_day0	111615	42334.2	425.75	day0	ParEndo	Lama1:chr17_7784
l1_day0_1756	l1_day0	66385.4	32758.1	223.6	day0	ParEndo	Lama1:chr17_7784
l1_day0_1757	l1_day0	57369.8	28139.3	-7.8	day0	ParEndo	Lama1:chr17_7784
l1_day0_1758	l1_day0	89294.5	51119.5	195	day0	ParEndo	Lama1:chr17_7784
l1_day0_1759	l1_day0	89053.4	31487.9	415.35	day0	ParEndo	Lama1:chr17_7784
l1_day0_1760	l1_day0	70412.3	25825.9	68.25	day0	ParEndo	Lama1:chr17_7784
l1_day0_1761	l1_day0	77294.8	25226.5	124.15	day0	ParEndo	Lama1:chr17_7784
l1_day0_1762	l1_day0	102641	53736.4	192.4	day0	ParEndo	Lama1:chr17_7784
l1_day0_1763	l1_day0	53928.2	22184.1	18.85	day0	ParEndo	Lama1:chr17_7784
l1_day0_1764	l1_day0	191230	61125.3	291.85	day0	ParEndo	Lama1:chr17_7784
l1_day0_1765	l1_day0	57444.6	20455.4	240.5	day0	ParEndo	Lama1:chr17_7784
l1_day0_1766	l1_day0	75845.4	31624.5	89.7	day0	ParEndo	Lama1:chr17_7784
l1_day0_1767	l1_day0	144708	78862.9	379.6	day0	ParEndo	Lama1:chr17_7784
l1_day0_1768	l1_day0	83160	31005.9	-1.3	day0	ParEndo	Lama1:chr17_7784
l1_day0_1769	l1_day0	106439	75065.3	218.4	day0	ParEndo	Lama1:chr17_7784
l1_day0_1770	l1_day0	93847.6	99459.3	556.4	day0	ParEndo	Lama1:chr17_7784
l1_day0_1771	l1_day0	83451.3	87553.3	352.3	day0	ParEndo	Lama1:chr17_7784
l1_day0_1772	l1_day0	180497	74599.9	334.75	day0	ParEndo	Lama1:chr17_7784
l1_day0_1773	l1_day0	109828	37072.4	284.7	day0	ParEndo	Lama1:chr17_7784
l1_day0_1774	l1_day0	86308.6	30166.4	237.9	day0	ParEndo	Lama1:chr17_7784
l1_day0_1775	l1_day0	86661.5	54471.6	104	day0	ParEndo	Lama1:chr17_7784
l1_day0_1776	l1_day0	98063.7	27922.7	79.95	day0	ParEndo	Lama1:chr17_7784
l1_day0_1777	l1_day0	77744.5	31431.4	-13	day0	ParEndo	Lama1:chr17_7784
l1_day0_1778	l1_day0	62203.7	19148.7	110.5	day0	ParEndo	Lama1:chr17_7784
l1_day0_1779	l1_day0	58929.2	46368.4	214.5	day0	ParEndo	Lama1:chr17_7784
l1_day0_1780	l1_day0	137904	118442	-11.05	day0	ParEndo	Lama1:chr17_7784
l1_day0_1781	l1_day0	123490	160633	1995.5	day0	ParEndo	Lama1:chr17_7784
l1_day0_1782	l1_day0	135920	52630.6	248.3	day0	ParEndo	Lama1:chr17_7784
l1_day0_1783	l1_day0	90688.4	37322.1	373.75	day0	ParEndo	Lama1:chr17_7784
l1_day0_1784	l1_day0	72248	24716.7	87.1	day0	ParEndo	Lama1:chr17_7784
l1_day0_1785	l1_day0	83336.9	32288.3	260.65	day0	ParEndo	Lama1:chr17_7784
l1_day0_1786	l1_day0	89999.4	56841.4	299	day0	ParEndo	Lama1:chr17_7784
l1_day0_1787	l1_day0	90368.1	37222.1	157.95	day0	ParEndo	Lama1:chr17_7784
l1_day0_1788	l1_day0	84185.2	52620.2	102.7	day0	ParEndo	Lama1:chr17_7784
l1_day0_1789	l1_day0	66151.4	29588.7	110.5	day0	ParEndo	Lama1:chr17_7784
l1_day0_1790	l1_day0	70268.9	30111.6	156	day0	ParEndo	Lama1:chr17_7784
l1_day0_1791	l1_day0	151903	40513.3	124.15	day0	ParEndo	Lama1:chr17_7784
l1_day0_1792	l1_day0	75856	40144.4	36.4	day0	ParEndo	Lama1:chr17_7784
l1_day0_1793	l1_day0	171772	72664.1	399.1	day0	ParEndo	Lama1:chr17_7784
l1_day0_1794	l1_day0	112352	39354.4	35.75	day0	ParEndo	Lama1:chr17_7784
l1_day0_1795	l1_day0	118504	85614.1	286	day0	ParEndo	Lama1:chr17_7784
l1_day0_1796	l1_day0	78257.5	44291.7	114.4	day0	ParEndo	Lama1:chr17_7784
l1_day0_1797	l1_day0	105397	53074.4	-24.05	day0	ParEndo	Lama1:chr17_7784
l1_day0_1798	l1_day0	96844.9	50473.9	383.5	day0	ParEndo	Lama1:chr17_7784
l1_day0_1799	l1_day0	74250.9	35736.1	255.45	day0	ParEndo	Lama1:chr17_7784
l1_day0_1800	l1_day0	67870.9	33629	119.6	day0	ParEndo	Lama1:chr17_7784
l1_day0_1801	l1_day0	79894.3	51083.8	76.7	day0	ParEndo	Lama1:chr17_7784
l1_day0_1802	l1_day0	93207.8	67450.2	100.75	day0	ParEndo	Lama1:chr17_7784
l1_day0_1803	l1_day0	107656	69874	1028.3	day0	ParEndo	Lama1:chr17_7784
l1_day0_1804	l1_day0	117603	44368.3	59.8	day0	ParEndo	Lama1:chr17_7784
l1_day0_1805	l1_day0	146880	53073.5	129.35	day0	ParEndo	Lama1:chr17_7784
l1_day0_1806	l1_day0	94923	73830.8	214.5	day0	ParEndo	Lama1:chr17_7784
l1_day0_1807	l1_day0	160709	77024.6	394.55	day0	ParEndo	Lama1:chr17_7784
l1_day0_1808	l1_day0	82254.5	29013.6	128.7	day0	ParEndo	Lama1:chr17_7784
l1_day0_1809	l1_day0	52158.5	22054.5	180.05	day0	ParEndo	Lama1:chr17_7784
l1_day0_1810	l1_day0	69445.2	35845.7	146.9	day0	ParEndo	Lama1:chr17_7784
l1_day0_1811	l1_day0	65621.6	36670.5	143	day0	ParEndo	Lama1:chr17_7784
l1_day0_1812	l1_day0	86425.7	37094.2	228.15	day0	ParEndo	Lama1:chr17_7784
l1_day0_1813	l1_day0	164805	79922.5	248.3	day0	ParEndo	Lama1:chr17_7784
l1_day0_1814	l1_day0	90992.9	57954.2	321.1	day0	ParEndo	Lama1:chr17_7784
l1_day0_1815	l1_day0	100778	51763.3	220.35	day0	ParEndo	Lama1:chr17_7784
l1_day0_1816	l1_day0	86492.6	36948.9	49.4	day0	ParEndo	Lama1:chr17_7784
l1_day0_1817	l1_day0	68170.1	26342.7	45.5	day0	ParEndo	Lama1:chr17_7784
l1_day0_1818	l1_day0	69199.7	25052.5	120.9	day0	ParEndo	Lama1:chr17_7784
l1_day0_1819	l1_day0	100753	45771.6	40.3	day0	ParEndo	Lama1:chr17_7784
l1_day0_1820	l1_day0	128903	65933	8.45	day0	ParEndo	Lama1:chr17_7784
l1_day0_1821	l1_day0	120278	119919	105.95	day0	ParEndo	Lama1:chr17_7784
l1_day0_1822	l1_day0	91467.2	39454.5	210.6	day0	ParEndo	Lama1:chr17_7784
l1_day0_1823	l1_day0	67075.4	23747.5	100.1	day0	ParEndo	Lama1:chr17_7784
l1_day0_1824	l1_day0	177673	103557	442	day0	ParEndo	Lama1:chr17_7784
l1_day0_1825	l1_day0	102153	54368.9	42.25	day0	ParEndo	Lama1:chr17_7784
l1_day0_1826	l1_day0	120674	77834.5	802.75	day0	ParEndo	Lama1:chr17_7784
l1_day0_1827	l1_day0	190689	144504	468	day0	ParEndo	Lama1:chr17_7784
l1_day0_1828	l1_day0	68276.6	34679.9	75.4	day0	ParEndo	Lama1:chr17_7784
l1_day0_1829	l1_day0	78195	48278.9	17.55	day0	ParEndo	Lama1:chr17_7784
l1_day0_1830	l1_day0	79650.6	29174.6	30.55	day0	ParEndo	Lama1:chr17_7784
l1_day0_1831	l1_day0	81183.5	37430.9	241.15	day0	ParEndo	Lama1:chr17_7784
l1_day0_1832	l1_day0	89313.8	28955.3	261.95	day0	ParEndo	Lama1:chr17_7784
l1_day0_1833	l1_day0	116709	49730.9	271.7	day0	ParEndo	Lama1:chr17_7784
l1_day0_1834	l1_day0	108638	49027.1	319.8	day0	ParEndo	Lama1:chr17_7784
l1_day0_1835	l1_day0	84631.4	23707.5	222.95	day0	ParEndo	Lama1:chr17_7784
l1_day0_1836	l1_day0	65475.5	18786.8	108.55	day0	ParEndo	Lama1:chr17_7784
l1_day0_1837	l1_day0	91944.2	25611.9	-2.6	day0	ParEndo	Lama1:chr17_7784
l1_day0_1838	l1_day0	78338.5	22852.3	167.7	day0	ParEndo	Lama1:chr17_7784
l1_day0_1839	l1_day0	208684	83664.4	453.7	day0	ParEndo	Lama1:chr17_7784
l1_day0_1840	l1_day0	201450	64268.6	296.4	day0	ParEndo	Lama1:chr17_7784
l1_day0_1841	l1_day0	139080	57062.4	178.75	day0	ParEndo	Lama1:chr17_7784
l1_day0_1842	l1_day0	247554	105936	700.05	day0	ParEndo	Lama1:chr17_7784
l1_day0_1843	l1_day0	198360	128501	968.5	day0	ParEndo	Lama1:chr17_7784
l1_day0_1844	l1_day0	82456	53632	63.7	day0	ParEndo	Lama1:chr17_7784
l1_day0_1845	l1_day0	104921	55119.7	309.4	day0	ParEndo	Lama1:chr17_7784
l1_day0_1846	l1_day0	98815.2	123640	726.7	day0	ParEndo	Lama1:chr17_7784
l1_day0_1847	l1_day0	77436.5	27997.5	126.75	day0	ParEndo	Lama1:chr17_7784
l1_day0_1848	l1_day0	130027	92188.7	408.85	day0	ParEndo	Lama1:chr17_7784
l1_day0_1849	l1_day0	74785	34945.3	-11.05	day0	ParEndo	Lama1:chr17_7784
l1_day0_1850	l1_day0	104853	63861.5	319.8	day0	ParEndo	Lama1:chr17_7784
l1_day0_1851	l1_day0	89810.2	43972.4	114.4	day0	ParEndo	Lama1:chr17_7784
l1_day0_1852	l1_day0	54793.2	44914.6	492.05	day0	ParEndo	Lama1:chr17_7784
l1_day0_1853	l1_day0	209345	61708.2	130.65	day0	ParEndo	Lama1:chr17_7784
l1_day0_1854	l1_day0	144903	61275	428.35	day0	ParEndo	Lama1:chr17_7784
l1_day0_1855	l1_day0	111194	61165.4	246.35	day0	ParEndo	Lama1:chr17_7784
l1_day0_1856	l1_day0	116988	66604.6	345.15	day0	ParEndo	Lama1:chr17_7784
l1_day0_1857	l1_day0	145942	55026.6	159.9	day0	ParEndo	Lama1:chr17_7784
l1_day0_1858	l1_day0	99099.4	80660.3	347.1	day0	ParEndo	Lama1:chr17_7784
l1_day0_1859	l1_day0	127554	90840.2	72.8	day0	ParEndo	Lama1:chr17_7784
l1_day0_1860	l1_day0	242483	128415	538.85	day0	ParEndo	Lama1:chr17_7784
l1_day0_1861	l1_day0	97763.6	51658	292.5	day0	ParEndo	Lama1:chr17_7784
l1_day0_1862	l1_day0	136631	79995.6	534.95	day0	ParEndo	Lama1:chr17_7784
l1_day0_1863	l1_day0	90588.1	34252.8	27.3	day0	ParEndo	Lama1:chr17_7784
l1_day0_1864	l1_day0	90429.7	57798.4	226.85	day0	ParEndo	Lama1:chr17_7784
l1_day0_1865	l1_day0	230180	186589	1083.55	day0	ParEndo	Lama1:chr17_7784
l1_day0_1866	l1_day0	96727	51019.4	117	day0	ParEndo	Lama1:chr17_7784
l1_day0_1867	l1_day0	71565.1	31654.9	33.15	day0	ParEndo	Lama1:chr17_7784
l1_day0_1868	l1_day0	62722.9	22013.6	89.7	day0	ParEndo	Lama1:chr17_7784
l1_day0_1869	l1_day0	116922	57514	215.15	day0	ParEndo	Lama1:chr17_7784
l1_day0_1870	l1_day0	241120	129255	808.6	day0	ParEndo	Lama1:chr17_7784
l1_day0_1871	l1_day0	59327	23169	-7.8	day0	ParEndo	Lama1:chr17_7784
l1_day0_1872	l1_day0	151227	94963.1	164.45	day0	ParEndo	Lama1:chr17_7784
l1_day0_1873	l1_day0	103866	59091.3	51.35	day0	ParEndo	Lama1:chr17_7784
l1_day0_1874	l1_day0	86955.4	72047.3	284.05	day0	ParEndo	Lama1:chr17_7784
l1_day0_1875	l1_day0	102590	49804	1210.3	day0	ParEndo	Lama1:chr17_7784
l1_day0_1876	l1_day0	90822.2	44941.6	80.6	day0	ParEndo	Lama1:chr17_7784
l1_day0_1877	l1_day0	55914.3	38349.6	141.05	day0	ParEndo	Lama1:chr17_7784
l1_day0_1878	l1_day0	107703	35724.8	5.85	day0	ParEndo	Lama1:chr17_7784
l1_day0_1879	l1_day0	119000	54385.4	346.45	day0	ParEndo	Lama1:chr17_7784
l1_day0_1880	l1_day0	110658	62468.6	426.4	day0	ParEndo	Lama1:chr17_7784
l1_day0_1881	l1_day0	97171.4	44134.2	343.85	day0	ParEndo	Lama1:chr17_7784
l1_day0_1882	l1_day0	59538.2	38220	87.75	day0	ParEndo	Lama1:chr17_7784
l1_day0_1883	l1_day0	84707	33033	3.9	day0	ParEndo	Lama1:chr17_7784
l1_day0_1884	l1_day0	143940	82777	250.9	day0	ParEndo	Lama1:chr17_7784
l1_day0_1885	l1_day0	82033.6	33103.5	74.1	day0	ParEndo	Lama1:chr17_7784
l1_day0_1886	l1_day0	107302	70920.7	55.9	day0	ParEndo	Lama1:chr17_7784
l1_day0_1887	l1_day0	79707.8	39320.5	198.25	day0	ParEndo	Lama1:chr17_7784
l1_day0_1888	l1_day0	113201	66506.3	1121.25	day0	ParEndo	Lama1:chr17_7784
l1_day0_1889	l1_day0	86886.8	30974.6	213.85	day0	ParEndo	Lama1:chr17_7784
l1_day0_1890	l1_day0	91411.8	63905	277.55	day0	ParEndo	Lama1:chr17_7784
l1_day0_1891	l1_day0	124612	52992.6	94.9	day0	ParEndo	Lama1:chr17_7784
l1_day0_1892	l1_day0	107849	60994.8	228.15	day0	ParEndo	Lama1:chr17_7784
l1_day0_1893	l1_day0	76952.5	23710.1	96.2	day0	ParEndo	Lama1:chr17_7784
l1_day0_1894	l1_day0	197918	87003.5	653.9	day0	ParEndo	Lama1:chr17_7784
l1_day0_1895	l1_day0	110509	51684.1	10.4	day0	ParEndo	Lama1:chr17_7784
l1_day0_1896	l1_day0	131588	102590	1521	day0	ParEndo	Lama1:chr17_7784
l1_day0_1897	l1_day0	114556	60656.4	72.8	day0	ParEndo	Lama1:chr17_7784
l1_day0_1898	l1_day0	119280	51438.8	578.5	day0	ParEndo	Lama1:chr17_7784
l1_day0_1899	l1_day0	60886.3	33162.7	202.15	day0	ParEndo	Lama1:chr17_7784
l1_day0_1900	l1_day0	100881	44388.3	-12.35	day0	ParEndo	Lama1:chr17_7784
l1_day0_1901	l1_day0	81555.8	34733.9	133.9	day0	ParEndo	Lama1:chr17_7784
l1_day0_1902	l1_day0	74954.9	41632.1	49.4	day0	ParEndo	Lama1:chr17_7784
l1_day0_1903	l1_day0	204769	133705	460.85	day0	ParEndo	Lama1:chr17_7784
l1_day0_1904	l1_day0	70164.2	47722.1	182.65	day0	ParEndo	Lama1:chr17_7784
l1_day0_1905	l1_day0	70624.4	30273.4	-20.8	day0	ParEndo	Lama1:chr17_7784
l1_day0_1906	l1_day0	113169	51489.2	-11.05	day0	ParEndo	Lama1:chr17_7784
l1_day0_1907	l1_day0	165402	105819	256.1	day0	ParEndo	Lama1:chr17_7784
l1_day0_1908	l1_day0	69907.2	28108.8	124.8	day0	ParEndo	Lama1:chr17_7784
l1_day0_1909	l1_day0	138432	64354.8	31.2	day0	ParEndo	Lama1:chr17_7784
l1_day0_1910	l1_day0	202909	108916	809.9	day0	ParEndo	Lama1:chr17_7784
l1_day0_1911	l1_day0	61440.7	65837.2	59.8	day0	ParEndo	Lama1:chr17_7784
l1_day0_1912	l1_day0	122233	53273.6	94.25	day0	ParEndo	Lama1:chr17_7784
l1_day0_1913	l1_day0	92058.6	42765.7	688.35	day0	ParEndo	Lama1:chr17_7784
l1_day0_1914	l1_day0	134966	60606.8	13	day0	ParEndo	Lama1:chr17_7784
l1_day0_1915	l1_day0	95001.3	54249.7	254.8	day0	ParEndo	Lama1:chr17_7784
l1_day0_1916	l1_day0	136418	66217.4	433.55	day0	ParEndo	Lama1:chr17_7784
l1_day0_1917	l1_day0	93602.1	55873.1	291.85	day0	ParEndo	Lama1:chr17_7784
l1_day0_1918	l1_day0	86986.2	24921.2	-41.6	day0	ParEndo	Lama1:chr17_7784
l1_day0_1919	l1_day0	163255	62023.2	432.25	day0	ParEndo	Lama1:chr17_7784
l1_day0_1920	l1_day0	223442	144380	880.1	day0	ParEndo	Lama1:chr17_7784
l1_day0_1921	l1_day0	70603.3	61327.2	48.1	day0	ParEndo	Lama1:chr17_7784
l1_day0_1922	l1_day0	116365	88386.8	724.1	day0	ParEndo	Lama1:chr17_7784
l1_day0_1923	l1_day0	84676.2	26133.1	49.4	day0	ParEndo	Lama1:chr17_7784
l1_day0_1924	l1_day0	114876	40486.3	200.2	day0	ParEndo	Lama1:chr17_7784
l1_day0_1925	l1_day0	95874.2	56637	226.2	day0	ParEndo	Lama1:chr17_7784
l1_day0_1926	l1_day0	84155.3	65765.9	278.85	day0	ParEndo	Lama1:chr17_7784
l1_day0_1927	l1_day0	137917	67408.5	163.15	day0	ParEndo	Lama1:chr17_7784
l1_day0_1928	l1_day0	158135	83453	272.35	day0	ParEndo	Lama1:chr17_7784
l1_day0_1929	l1_day0	130656	85813.3	1138.8	day0	ParEndo	Lama1:chr17_7784
l1_day0_1930	l1_day0	90904	34345.9	126.75	day0	ParEndo	Lama1:chr17_7784
l1_day0_1931	l1_day0	120465	84620.5	391.3	day0	ParEndo	Lama1:chr17_7784
l1_day0_1932	l1_day0	173884	126674	359.45	day0	ParEndo	Lama1:chr17_7784
l1_day0_1933	l1_day0	78139.6	27014.4	143	day0	ParEndo	Lama1:chr17_7784
l1_day0_1934	l1_day0	135932	100695	557.05	day0	ParEndo	Lama1:chr17_7784
l1_day0_1935	l1_day0	102379	34542.5	282.1	day0	ParEndo	Lama1:chr17_7784
l1_day0_1936	l1_day0	96930.2	45136.5	348.4	day0	ParEndo	Lama1:chr17_7784
l1_day0_1937	l1_day0	88476.1	39598.1	57.85	day0	ParEndo	Lama1:chr17_7784
l1_day0_1938	l1_day0	92942.1	59926.5	340.6	day0	ParEndo	Lama1:chr17_7784
l1_day0_1939	l1_day0	111750	39186.5	-11.7	day0	ParEndo	Lama1:chr17_7784
l1_day0_1940	l1_day0	118146	70392.6	207.35	day0	ParEndo	Lama1:chr17_7784
l1_day0_1941	l1_day0	89454.6	35939.7	278.85	day0	ParEndo	Lama1:chr17_7784
l1_day0_1942	l1_day0	75475	41744.3	94.9	day0	ParEndo	Lama1:chr17_7784
l1_day0_1943	l1_day0	93976.1	40100.9	61.1	day0	ParEndo	Lama1:chr17_7784
l1_day0_1944	l1_day0	106451	42288.1	98.15	day0	ParEndo	Lama1:chr17_7784
l1_day0_1945	l1_day0	87175.4	35300.2	100.1	day0	ParEndo	Lama1:chr17_7784
l1_day0_1946	l1_day0	93045	68804.8	398.45	day0	ParEndo	Lama1:chr17_7784
l1_day0_1947	l1_day0	57043.4	31362.6	179.4	day0	ParEndo	Lama1:chr17_7784
l1_day0_1948	l1_day0	103605	38099.9	48.75	day0	ParEndo	Lama1:chr17_7784
l1_day0_1949	l1_day0	126376	44763.2	323.7	day0	ParEndo	Lama1:chr17_7784
l1_day0_1950	l1_day0	171409	56998.9	396.5	day0	ParEndo	Lama1:chr17_7784
l1_day0_1951	l1_day0	90190.3	48459	-5.2	day0	ParEndo	Lama1:chr17_7784
l1_day0_1952	l1_day0	82903.9	27568.6	66.95	day0	ParEndo	Lama1:chr17_7784
l1_day0_1953	l1_day0	81483.6	37102	248.95	day0	ParEndo	Lama1:chr17_7784
l1_day0_1954	l1_day0	85103	27478.1	133.25	day0	ParEndo	Lama1:chr17_7784
l1_day0_1955	l1_day0	144930	82316.8	559	day0	ParEndo	Lama1:chr17_7784
l1_day0_1956	l1_day0	72051.8	22471.2	154.7	day0	ParEndo	Lama1:chr17_7784
l1_day0_1957	l1_day0	89901.7	40397.6	-34.45	day0	ParEndo	Lama1:chr17_7784
l1_day0_1958	l1_day0	142922	114088	760.5	day0	ParEndo	Lama1:chr17_7784
l1_day0_1959	l1_day0	91999.6	30779.7	295.1	day0	ParEndo	Lama1:chr17_7784
l1_day0_1960	l1_day0	108911	39100.4	52.65	day0	ParEndo	Lama1:chr17_7784
l1_day0_1961	l1_day0	206201	101760	374.4	day0	ParEndo	Lama1:chr17_7784
l1_day0_1962	l1_day0	126079	68056.6	617.5	day0	ParEndo	Lama1:chr17_7784
l1_day0_1963	l1_day0	91981.1	46194.4	199.55	day0	ParEndo	Lama1:chr17_7784
l1_day0_1964	l1_day0	137532	99848.2	321.1	day0	ParEndo	Lama1:chr17_7784
l1_day0_1965	l1_day0	164541	66298.4	527.15	day0	ParEndo	Lama1:chr17_7784
l1_day0_1966	l1_day0	92572.5	53287.5	124.15	day0	ParEndo	Lama1:chr17_7784
l1_day0_1967	l1_day0	87356.7	51229.1	247.65	day0	ParEndo	Lama1:chr17_7784
l1_day0_1968	l1_day0	90174.5	40259.2	185.25	day0	ParEndo	Lama1:chr17_7784
l1_day0_1969	l1_day0	119319	49517.8	754.65	day0	ParEndo	Lama1:chr17_7784
l1_day0_1970	l1_day0	133765	51226.5	486.85	day0	ParEndo	Lama1:chr17_7784
l1_day0_1971	l1_day0	77737.4	31204.3	229.45	day0	ParEndo	Lama1:chr17_7784
l1_day0_1972	l1_day0	85882.7	28870.9	206.7	day0	ParEndo	Lama1:chr17_7784
l1_day0_1973	l1_day0	75519	32255.2	182.65	day0	ParEndo	Lama1:chr17_7784
l1_day0_1974	l1_day0	59180	63659.6	462.15	day0	ParEndo	Lama1:chr17_7784
l1_day0_1975	l1_day0	69883.4	26813.4	85.15	day0	ParEndo	Lama1:chr17_7784
l1_day0_1976	l1_day0	120226	38267.8	337.35	day0	ParEndo	Lama1:chr17_7784
l1_day0_1977	l1_day0	109557	42717	296.4	day0	ParEndo	Lama1:chr17_7784
l1_day0_1978	l1_day0	76570.6	33522	70.85	day0	ParEndo	Lama1:chr17_7784
l1_day0_1979	l1_day0	252765	141962	276.25	day0	ParEndo	Lama1:chr17_7784
l1_day0_1980	l1_day0	239458	113854	182	day0	ParEndo	Lama1:chr17_7784
l1_day0_1981	l1_day0	111976	51754.6	72.8	day0	ParEndo	Lama1:chr17_7784
l1_day0_1982	l1_day0	73010.1	19687.2	-59.15	day0	ParEndo	Lama1:chr17_7784
l1_day0_1983	l1_day0	106495	40004.3	191.75	day0	ParEndo	Lama1:chr17_7784
l1_day0_1984	l1_day0	87428	52143.4	252.2	day0	ParEndo	Lama1:chr17_7784
l1_day0_1985	l1_day0	129693	67627.7	162.5	day0	ParEndo	Lama1:chr17_7784
l1_day0_1986	l1_day0	105426	39176.1	211.25	day0	ParEndo	Lama1:chr17_7784
l1_day0_1987	l1_day0	101261	37179.4	232.05	day0	ParEndo	Lama1:chr17_7784
l1_day0_1988	l1_day0	222331	99953.4	1194.7	day0	ParEndo	Lama1:chr17_7784
l1_day0_1989	l1_day0	115432	111635	601.25	day0	ParEndo	Lama1:chr17_7784
l1_day0_1990	l1_day0	174166	82022.7	70.2	day0	ParEndo	Lama1:chr17_7784
l1_day0_1991	l1_day0	193112	88424.2	384.8	day0	ParEndo	Lama1:chr17_7784
l1_day0_1992	l1_day0	88809.6	40903.1	300.3	day0	ParEndo	Lama1:chr17_7784
l1_day0_1993	l1_day0	67705.4	36634	310.05	day0	ParEndo	Lama1:chr17_7784
l1_day0_1994	l1_day0	121768	53206.6	190.45	day0	ParEndo	Lama1:chr17_7784
l1_day0_1995	l1_day0	94417	40339.3	259.35	day0	ParEndo	Lama1:chr17_7784
l1_day0_1996	l1_day0	100192	67648.6	349.05	day0	ParEndo	Lama1:chr17_7784
l1_day0_1997	l1_day0	213643	62863.6	429.65	day0	ParEndo	Lama1:chr17_7784
l1_day0_1998	l1_day0	178653	87134.9	63.05	day0	ParEndo	Lama1:chr17_7784
l1_day0_1999	l1_day0	76130.6	24034.6	-16.9	day0	ParEndo	Lama1:chr17_7784
[truncated: 280,878+ more rows]
