# Supplementary material for: Multiplex profiling of developmental cis-regulatory elements with quantitative single-cell expression reporters
Source: Nat Methods. 2024 May 9;21(6):983–93. doi: 10.1038/s41592-024-02260-3 (PMC11166576; doi:10.1038/s41592-024-02260-3)
Supplement: Supplementary file 18 — Source data for Supplementary Fig. 6. [file 41592_2024_2260_MOESM18_ESM.xlsx]

## Sheet: source_data_SuppFig6_summary
Figure panel	Data descriptor	Data source	file name
SuppFig6a	Example of scQer activity for CREs in well represented clones represented on UMAP dimensionally reduced scRNA-seq from day 21 mEB dataset.	Processed scRNA-seq object available on GEO: https://www.ncbi.nlm.nih.gov/geo/query/acc.cgi?acc=GSE217686	GSE217686_GEx_obj_sc_rep_mEB_series.RDS.gz
		Assigned oBC-CRE-mBC UMI counts for mEB dataset available on GEO: https://www.ncbi.nlm.nih.gov/geo/query/acc.cgi?acc=GSE217686	GSE217686_assigned_oBC_CRE_mBC_joined_counts_sc_rep_mEB_series.txt.gz
		Clonotype metadata (contaning reporters and assigned cells) available as supplementary data file SuppData6_clones_metadata_mEB_series.txt.
SuppFig6b	Quantification of CRE activiy in cognate cell type vs. rest of cells for cells assignable to clonotypes at high confidence (5 cell or more in cognate cell type and rest of cells).	Tab SuppFig6b in this document.

## Sheet: SuppFig6b
clone_id	CRE_norm_act_cluster	n_cellBC	CRE_norm_act_not_cluster	n_cellBC_not_cluster	CRE_id
2B_clone_120	0.445432	7	0.139145	31	Bend5_chr4_8201
2B_clone_50	7.71059	17	0.0125477	282	Bend5_chr4_8201
2B_clone_54	14.4953	12	0.0642824	41	Bend5_chr4_8201
2B_clone_118	1.90217	7	0.201477	24	Epas1_chr17_10063
2B_clone_58	0	7	0	62	Epas1_chr17_10063
A_clone_84	0.300677	6	0	17	Epas1_chr17_10063
2B_clone_54	13.4946	13	0.163289	44	Foxa2_chr2_13858
A_clone_108	0	10	0	5	Foxa2_chr2_13858
B_clone_22	0	5	0	12	Foxa2_chr2_13858
2B_clone_130	0.192299	10	0.00682774	138	Gata4_chr14_5729
2B_clone_215	42.0024	6	0	7	Gata4_chr14_5729
2B_clone_40	35.7372	13	0	26	Gata4_chr14_5729
B_clone_780	4.35384	7	0.321981	20	Gata4_chr14_5729
2B_clone_27	0.653996	45	0	140	Lama1_chr17_7784
2B_clone_118	0	7	0	23	Lamb1_chr12_2183
2B_clone_2	26.0734	48	0.00231417	954	Lamb1_chr12_2183
2B_clone_27	44.4039	45	0.0679044	142	Lamb1_chr12_2183
2B_clone_54	16.2088	13	0.00214186	44	Lamb1_chr12_2183
B_clone_16	0	40	0	24	Lamb1_chr12_2183
B_clone_22	11.214	5	0	12	Lamb1_chr12_2183
2B_clone_107	0.488386	5	0	6	Lamc1_chr1_12189
2B_clone_183	1.67739	11	0	20	Lamc1_chr1_12189
2B_clone_188	0.112629	6	0	13	Lamc1_chr1_12189
2B_clone_318	0.60035	21	0	21	Lamc1_chr1_12189
2B_clone_4	1.44364	199	0.0442443	169	Lamc1_chr1_12189
2B_clone_62	0.367651	11	0.025796	58	Lamc1_chr1_12189
2B_clone_90	1.55365	9	0.149397	17	Lamc1_chr1_12189
A_clone_177	0.285902	5	0.0753701	40	Lamc1_chr1_12189
A_clone_84	2.02174	13	0.0482313	10	Lamc1_chr1_12189
B_clone_16	0.366538	40	0	24	Lamc1_chr1_12189
B_clone_17	0	6	0	28	Lamc1_chr1_12189
2B_clone_118	2.38823	8	3.31879	13	Sox2_chr3_2007
2B_clone_188	1.78517	8	0	18	Sox2_chr3_2007
2B_clone_198	2.1754	10	0	19	Sox2_chr3_2007
2B_clone_199	0.24292	7	0	15	Sox2_chr3_2007
2B_clone_295	0.862103	7	0	13	Sox2_chr3_2007
2B_clone_367	5.9639	7	0	7	Sox2_chr3_2007
2B_clone_38	16.0138	13	0.154629	134	Sox2_chr3_2007
2B_clone_4	12.9645	203	0.120175	175	Sox2_chr3_2007
2B_clone_54	7.76042	28	0.378604	26	Sox2_chr3_2007
A_clone_177	3.55594	5	0	40	Sox2_chr3_2007
B_clone_194	1.48059	16	0	6	Sox2_chr3_2007
B_clone_325	0	11	0	5	Sox2_chr3_2007
B_clone_524	4.02809	10	0.0762806	16	Sox2_chr3_2007
B_clone_98	0.897789	6	0	27	Sox2_chr3_2007
2B_clone_131	0	6	0	7	Sox2_chr3_2009
2B_clone_188	0.347108	8	0.0608058	18	Sox2_chr3_2009
2B_clone_195	12.9878	6	0	10	Sox2_chr3_2009
2B_clone_230	0.288628	9	0.0405915	12	Sox2_chr3_2009
2B_clone_240	0.60907	8	0	10	Sox2_chr3_2009
2B_clone_38	0.562002	13	0.0703244	94	Sox2_chr3_2009
2B_clone_75	2.91684	5	0	22	Sox2_chr3_2009
B_clone_194	0.380824	16	0	6	Sox2_chr3_2009
B_clone_629	0.134779	5	0	15	Sox2_chr3_2009
B_clone_659	0.0566631	8	0	6	Sox2_chr3_2009
2B_clone_215	4.47895	6	0	7	Sparc_chr11_7211
2B_clone_50	15.3414	16	0.66849	280	Sparc_chr11_7211
B_clone_16	0.0167396	40	0.166667	24	Sparc_chr11_7211
