# Supplementary material for: Multiplex profiling of developmental cis-regulatory elements with quantitative single-cell expression reporters
Source: Nat Methods. 2024 May 9;21(6):983–93. doi: 10.1038/s41592-024-02260-3 (PMC11166576; doi:10.1038/s41592-024-02260-3)
Supplement: Supplementary file 19 — Source data for Supplementary Fig. 7. [file 41592_2024_2260_MOESM19_ESM.xlsx]

## Sheet: source_data_SuppFig7_summary
Figure panel	Data descriptor	Data source	file name
SuppFig7a	Cognate ATAC accessibility vs. number of Gata4 TFBS identified in candidate CREs (endoderm derived), colored by activity category as assessed by scQer.	Tab SuppFig7a in this document.
SuppFig7b	ROC for simple logistic classifiers trained on CRE metadata.	Metadata (centered and scaled) used for training classifier (LogisticRegression from scikitlearn package) is in tab SuppFig7b in this document.
SuppFig7c	Counts of identified number of TFBS in 500 bp windows (>0.3 affinity) around genes of interest (windows around tested putative CREs masked)	Tab SuppFig7b_non_CRE_windows shows genomic windows not corresponding to CREs, whereas tab SuppFig7b_CRE_windows corresponds to the CREs. Affinity data for all 8-mers for the relevant TFs was taken from Uniprobe as detailed in the data availability paragraph.
SuppFig7d	Example affinity traces to Gata4 and Sox17 (all 8-mers scored) for CRE Bend5:chr4_8201 following mutation (optimisation and disruption) of TFBS	Metadata on mutated CREs and the perturbed TFBS are listed in supplementary file SuppData8_mutated_CREs_info.xlsx

## Sheet: SuppFig7a
CRE_id	cognate_ATAC_access	category2	Gata4_TFBS_density
Bend5_chr4_8201	0.000408892	specific, active	1.09223
Epas1_chr17_10063	0.000570329	specific, active	0.704225
Foxa2_chr2_13858	0.000336373	specific, active	0.316456
Gata4_chr14_5729	0.000317771	specific, active	1.18483
Lama1_chr17_7784	0.000487372	specific, active	0.910125
Lamb1_chr12_2183	0.000219565	specific, active	0.769231
Lamc1_chr1_12189	0.000235791	specific, active	1.0551
Sparc_chr11_7211	0.000522466	specific, active	1.01237
Gata4_chr14_5749	0.000202785	non-specific, active	0.232019
Lamb1_chr12_2216	0.000316278	non-specific, active	0.452489
Sparc_chr11_7195	0.000132619	non-specific, active	0.190114
Sparc_chr11_7203	0.000254125	non-specific, active	0.100806
Bend5_chr4_8168	0.000128253	inactive	0.438596
Bend5_chr4_8170	0.000118456	inactive	0.3
Bend5_chr4_8172	0.000122045	inactive	0.5
Bend5_chr4_8174	0.000177238	inactive	1.059
Bend5_chr4_8179	0.000263853	inactive	0.202224
Bend5_chr4_8192	0.000392024	inactive	0.319149
Bend5_chr4_8199	0.00010971	inactive	0.704935
Btg1_chr10_9572	0.000249896	inactive	0.401204
Btg1_chr10_9588	0.000133411	inactive	0.470035
Btg1_chr10_9593	0.000218714	inactive	0
Btg1_chr10_9612	0.000120871	inactive	0.504032
Btg1_chr10_9613	0.000144525	inactive	0.713558
Cited2_chr10_1239	0.000380888	inactive	0.725389
Cited2_chr10_1246	0.000261806	inactive	0.3
Cited2_chr10_1248	0.00025341	inactive	0.3
Cited2_chr10_1267	0.000126902	inactive	0.4111
Cited2_chr10_1270	0.000112224	inactive	0.3
Epas1_chr17_10056	0.000161788	inactive	1.12016
Epas1_chr17_10057	0.00029928	inactive	0.105485
Epas1_chr17_10061	0.000115633	inactive	0
Epas1_chr17_10064	0.000171397	inactive	0.9
Epas1_chr17_10066	0.000170412	inactive	0.317797
Epas1_chr17_10116	0.00012413	inactive	0.316456
Foxa2_chr2_13806	0.000124915	inactive	0.421053
Foxa2_chr2_13808	0.000416144	inactive	0.320171
Foxa2_chr2_13812	0.000234154	inactive	0.623701
Foxa2_chr2_13818	0.000188336	inactive	0.314465
Foxa2_chr2_13820	0.000275475	inactive	1.02249
Foxa2_chr2_13830	0.000148356	inactive	0.41365
Foxa2_chr2_13835	0.000215361	inactive	0.330033
Foxa2_chr2_13856	0.000144983	inactive	0.114025
Foxa2_chr2_13861	0.000162362	inactive	0.536193
Foxa2_chr2_13862	0.000150118	inactive	0.350058
Gata4_chr14_5693	0.000152068	inactive	0.10582
Gata4_chr14_5710	0.000102509	inactive	0.319489
Gata4_chr14_5714	0.000109574	inactive	0.327511
Gata4_chr14_5752	0.000230741	inactive	0.219539
Gata4_chr14_5762	0.000153971	inactive	0.326442
Gata4_chr14_5763	0.000554293	inactive	0.656455
Gata4_chr14_5776	0.000447335	inactive	0.58072
Gata4_chr14_5779	0.000298218	inactive	0.217628
Klf4_chr4_3934	0.000356038	inactive	0.106157
Klf4_chr4_3936	0.000537159	inactive	0.622407
Klf4_chr4_3946	0.000103892	inactive	0.111111
Klf4_chr4_3951	0.000148298	inactive	0.10627
Klf4_chr4_3952	0.000171546	inactive	0.401204
Klf4_chr4_3958	0.000183406	inactive	0.210526
Lama1_chr17_7787	0.000165307	inactive	0.428725
Lama1_chr17_7788	0.000311302	inactive	0.23753
Lama1_chr17_7791	0.000291046	inactive	0.732218
Lama1_chr17_7799	0.000225357	inactive	0.45977
Lama1_chr17_7814	9.7887e-05	inactive	0.407747
Lama1_chr17_7874	0.000155446	inactive	0.420168
Lama1_chr17_7892	0.000110558	inactive	0.327154
Lama1_chr17_7907	0.000125682	inactive	0
Lamb1_chr12_2182	0.000162675	inactive	0.110375
Lamb1_chr12_2186	0.000206889	inactive	0.214133
Lamb1_chr12_2189	0.000196149	inactive	0.767544
Lamb1_chr12_2196	0.000320756	inactive	0.316122
Lamb1_chr12_2203	0.000191539	inactive	0.411523
Lamb1_chr12_2206	0.000199307	inactive	0.209424
Lamb1_chr12_2207	0.000162414	inactive	0.319489
Lamb1_chr12_2215	0.000122797	inactive	0.524109
Lamb1_chr12_2238	0.000136619	inactive	0.601202
Lamb1_chr12_2239	0.000112206	inactive	0.436681
Lamb1_chr12_2288	0.000119504	inactive	0.118343
Lamb1_chr12_2289	9.73222e-05	inactive	0.220022
Lamc1_chr1_12127	0.000172768	inactive	0.654308
Lamc1_chr1_12152	0.000105633	inactive	0.413223
Lamc1_chr1_12183	0.00012553	inactive	1.34078
Lamc1_chr1_12185	0.000502428	inactive	0.251572
Lamc1_chr1_12188	0.000113897	inactive	0.530223
Lamc1_chr1_12193	0.000121962	inactive	0.351288
Sox17_chr1_58	0.000211607	inactive	0.422535
Sox17_chr1_59	0.000177394	inactive	0.335196
Sox17_chr1_60	0.000129709	inactive	0.119332
Sox17_chr1_73	0.000213072	inactive	0.327511
Sox17_chr1_77	0.000516659	inactive	0.851064
Sox17_chr1_78	0.000357684	inactive	0.33557
Sox17_chr1_82	0.000504665	inactive	0.223964
Sox17_chr1_83	0.000161865	inactive	0.525762
Sparc_chr11_7180	0.000119781	inactive	0.107296
Sparc_chr11_7182	9.88179e-05	inactive	0.41841
Sparc_chr11_7198	0.000167024	inactive	0.878156
Sparc_chr11_7199	0.000233088	inactive	0.83682
Sparc_chr11_7210	0.000540069	inactive	0.468933
Sparc_chr11_7213	0.000487776	inactive	0.313152
Sparc_chr11_7243	0.000109622	inactive	0.584795
Txndc12_chr4_7969	0.000453891	inactive	0.3
Txndc12_chr4_7971	0.000392384	inactive	0.309917
Txndc12_chr4_7975	0.000123575	inactive	0.56243

## Sheet: SuppFig7b
log2FC_ATAC_cognate	Gata4_TFBS_density	log2_cognate_ATAC_access	CRE_id	all_rep_spec_hit	bin_class
1.08402	2.27222	1.40662	Bend5_chr4_8201	TRUE	1
1.10382	0.908502	2.06185	Epas1_chr17_10063	TRUE	1
0.387432	-0.454374	1.02219	Foxa2_chr2_13858	TRUE	1
1.22029	2.59768	0.910167	Gata4_chr14_5729	TRUE	1
1.40062	1.63217	1.75234	Lama1_chr17_7784	TRUE	1
0.454194	1.13697	0.18223	Lamb1_chr12_2183	TRUE	1
-0.324159	2.1417	0.322615	Lamc1_chr1_12189	TRUE	1
-0.208147	1.99154	1.88926	Sparc_chr11_7211	TRUE	1
-2.03175	-0.751142	0.0256817	Gata4_chr14_5749	FALSE	0
0.257502	0.0237347	0.900893	Lamb1_chr12_2216	FALSE	0
-0.680889	-0.898422	-0.810519	Sparc_chr11_7195	FALSE	0
-2.17242	-1.21231	0.470069	Sparc_chr11_7203	FALSE	0
-0.855672	-0.0250916	-0.876449	Bend5_chr4_8168	FALSE	0
0.328943	-0.51221	-1.03291	Bend5_chr4_8170	FALSE	0
1.0007	0.190721	-0.974139	Bend5_chr4_8172	FALSE	0
0.968974	2.15542	-0.239464	Bend5_chr4_8174	FALSE	0
0.786797	-0.855858	0.544039	Bend5_chr4_8179	FALSE	0
1.30133	-0.444909	1.32366	Bend5_chr4_8192	FALSE	0
-1.13803	0.910995	-1.18395	Bend5_chr4_8199	FALSE	0
0.919114	-0.156515	0.437023	Btg1_chr10_9572	FALSE	0
0.286273	0.0854048	-0.798797	Btg1_chr10_9588	FALSE	0
0.239642	-1.56661	0.174579	Btg1_chr10_9593	FALSE	0
-1.09325	0.204893	-0.993168	Btg1_chr10_9612	FALSE	0
-0.43023	0.941302	-0.641234	Btg1_chr10_9613	FALSE	0
1.20446	0.982884	1.26691	Cited2_chr10_1239	FALSE	0
-0.12592	-0.51221	0.528702	Cited2_chr10_1246	FALSE	0
0.686584	-0.51221	0.464515	Cited2_chr10_1248	FALSE	0
-0.287394	-0.121733	-0.897289	Cited2_chr10_1267	FALSE	0
-0.0690958	-0.51221	-1.13934	Cited2_chr10_1270	FALSE	0
0.417775	2.37038	-0.419052	Epas1_chr17_10056	FALSE	0
-0.638066	-1.19586	0.792114	Epas1_chr17_10057	FALSE	0
-1.46933	-1.56661	-1.0804	Epas1_chr17_10061	FALSE	0
0.711894	1.59658	-0.305444	Epas1_chr17_10064	FALSE	0
-0.550949	-0.449662	-0.316794	Epas1_chr17_10066	FALSE	0
0.153934	-0.454374	-0.940789	Epas1_chr17_10116	FALSE	0
0.789412	-0.0867522	-0.928367	Foxa2_chr2_13806	FALSE	0
-0.439576	-0.441317	1.44123	Foxa2_chr2_13808	FALSE	0
0.143974	0.625486	0.308904	Foxa2_chr2_13812	FALSE	0
-0.441999	-0.46137	-0.119875	Foxa2_chr2_13818	FALSE	0
0.578996	2.02711	0.628915	Foxa2_chr2_13820	FALSE	0
-0.796607	-0.112768	-0.589728	Foxa2_chr2_13830	FALSE	0
-1.22344	-0.406655	0.144158	Foxa2_chr2_13835	FALSE	0
-1.74254	-1.16585	-0.635013	Foxa2_chr2_13856	FALSE	0
1.62419	0.317927	-0.412087	Foxa2_chr2_13861	FALSE	0
1.00811	-0.336273	-0.566473	Foxa2_chr2_13862	FALSE	0
0.624142	-1.19469	-0.541056	Gata4_chr14_5693	FALSE	0
0.424856	-0.443714	-1.31763	Gata4_chr14_5710	FALSE	0
-0.583102	-0.415519	-1.18638	Gata4_chr14_5714	FALSE	0
0.00795293	-0.795003	0.279989	Gata4_chr14_5752	FALSE	0
0.535253	-0.419277	-0.516576	Gata4_chr14_5762	FALSE	0
1.02171	0.740606	2.0057	Gata4_chr14_5763	FALSE	0
-0.383494	0.474424	1.58355	Gata4_chr14_5776	FALSE	0
0.63421	-0.80172	0.78512	Gata4_chr14_5779	FALSE	0
-2.01284	-1.1935	1.13407	Klf4_chr4_3934	FALSE	0
0.984728	0.620938	1.94387	Klf4_chr4_3936	FALSE	0
-2.7732	-1.17609	-1.29124	Klf4_chr4_3946	FALSE	0
-0.0662757	-1.1931	-0.590496	Klf4_chr4_3951	FALSE	0
-0.00367709	-0.156515	-0.303737	Klf4_chr4_3952	FALSE	0
0.146816	-0.82668	-0.172104	Klf4_chr4_3958	FALSE	0
0.665277	-0.0597881	-0.376688	Lama1_chr17_7787	FALSE	0
0.362533	-0.731772	0.86967	Lama1_chr17_7788	FALSE	0
0.468302	1.00689	0.737185	Lama1_chr17_7791	FALSE	0
0.574188	0.0493264	0.233494	Lama1_chr17_7799	FALSE	0
-0.0628682	-0.133516	-1.40847	Lama1_chr17_7814	FALSE	0
0.492971	-0.0898612	-0.497802	Lama1_chr17_7874	FALSE	0
-1.41547	-0.416774	-1.16878	Lama1_chr17_7892	FALSE	0
1.48759	-1.56661	-0.916321	Lama1_chr17_7907	FALSE	0
0.925012	-1.17868	-0.408297	Lamb1_chr12_2182	FALSE	0
-1.02381	-0.814004	0.0651289	Lamb1_chr12_2186	FALSE	0
0.254812	1.13104	-0.0398369	Lamb1_chr12_2189	FALSE	0
0.15265	-0.455546	0.928575	Lamb1_chr12_2196	FALSE	0
-0.138516	-0.120247	-0.086669	Lamb1_chr12_2203	FALSE	0
0.956053	-0.830554	-0.0083876	Lamb1_chr12_2206	FALSE	0
0.534629	-0.443714	-0.411452	Lamb1_chr12_2207	FALSE	0
-0.0857027	0.275455	-0.962046	Lamb1_chr12_2215	FALSE	0
-0.475561	0.546412	-0.752018	Lamb1_chr12_2238	FALSE	0
-1.19574	-0.0318231	-1.13965	Lamb1_chr12_2239	FALSE	0
0.230443	-1.15067	-1.01557	Lamb1_chr12_2288	FALSE	0
0.967805	-0.793306	-1.41987	Lamb1_chr12_2289	FALSE	0
-0.0956122	0.733058	-0.289757	Lamc1_chr1_12127	FALSE	0
-0.432596	-0.11427	-1.25851	Lamc1_chr1_12152	FALSE	0
0.421291	3.14578	-0.918706	Lamc1_chr1_12183	FALSE	0
1.32433	-0.682417	1.81225	Lamc1_chr1_12185	FALSE	0
0.273083	0.296943	-1.11019	Lamc1_chr1_12188	FALSE	0
-2.14921	-0.331951	-0.975478	Lamc1_chr1_12193	FALSE	0
0.432036	-0.0815415	0.10953	Sox17_chr1_58	FALSE	0
1.14816	-0.38851	-0.237729	Sox17_chr1_59	FALSE	0
-0.357828	-1.1472	-0.854214	Sox17_chr1_60	FALSE	0
0.677145	-0.415519	0.123121	Sox17_chr1_73	FALSE	0
1.59321	1.42459	1.86725	Sox17_chr1_77	FALSE	0
0.856072	-0.387193	1.14315	Sox17_chr1_78	FALSE	0
-1.46681	-0.77945	1.821	Sox17_chr1_82	FALSE	0
0.797674	0.281266	-0.418116	Sox17_chr1_83	FALSE	0
-2.55005	-1.1895	-1.01101	Sparc_chr11_7180	FALSE	0
-2.17608	-0.09604	-1.38984	Sparc_chr11_7182	FALSE	0
-0.542842	1.51981	-0.356345	Sparc_chr11_7198	FALSE	0
-0.171826	1.37453	0.299918	Sparc_chr11_7199	FALSE	0
-1.68437	0.0815314	1.9545	Sparc_chr11_7210	FALSE	0
0.623997	-0.465984	1.75397	Sparc_chr11_7213	FALSE	0
-2.01842	0.488747	-1.18552	Sparc_chr11_7243	FALSE	0
0.95623	-0.51221	1.6122	Txndc12_chr4_7969	FALSE	0
-0.0551062	-0.477354	1.32547	Txndc12_chr4_7971	FALSE	0
0.0263014	0.410139	-0.949604	Txndc12_chr4_7975	FALSE	0

## Sheet: SuppFig7c_non_CRE_windows
start_pos	chr	genome_positions	Gata4	Klf1	Foxa2	Sox17	locus
250	chr4	111315255	NA	NA	NA	NA	Bend5
500	chr4	111315505	5	0	0	5	Bend5
750	chr4	111315755	6	0	0	7	Bend5
1000	chr4	111316005	3	0	2	15	Bend5
1250	chr4	111316255	2	0	4	19	Bend5
1500	chr4	111316505	2	0	3	11	Bend5
1750	chr4	111316755	4	0	1	7	Bend5
2000	chr4	111317005	5	0	1	6	Bend5
2250	chr4	111317255	8	0	1	9	Bend5
2500	chr4	111317505	9	0	2	15	Bend5
2750	chr4	111317755	5	0	3	10	Bend5
3000	chr4	111318005	4	0	1	6	Bend5
3250	chr4	111318255	3	0	1	8	Bend5
3500	chr4	111318505	4	0	1	7	Bend5
3750	chr4	111318755	5	0	0	8	Bend5
4000	chr4	111319005	2	0	11	12	Bend5
4250	chr4	111319255	2	0	11	7	Bend5
4500	chr4	111319505	3	0	0	1	Bend5
4750	chr4	111319755	4	0	2	2	Bend5
5000	chr4	111320005	5	0	3	6	Bend5
5250	chr4	111320255	3	0	1	11	Bend5
5500	chr4	111320505	1	0	0	9	Bend5
5750	chr4	111320755	2	0	0	8	Bend5
6000	chr4	111321005	8	0	1	11	Bend5
6250	chr4	111321255	9	0	2	17	Bend5
6500	chr4	111321505	7	0	2	19	Bend5
6750	chr4	111321755	7	0	1	10	Bend5
7000	chr4	111322005	6	0	1	10	Bend5
7250	chr4	111322255	3	0	1	10	Bend5
7500	chr4	111322505	0	0	4	6	Bend5
7750	chr4	111322755	2	0	5	8	Bend5
8000	chr4	111323005	3	0	2	5	Bend5
8250	chr4	111323255	6	0	1	4	Bend5
8500	chr4	111323505	6	0	1	11	Bend5
8750	chr4	111323755	1	0	2	8	Bend5
9000	chr4	111324005	3	0	1	4	Bend5
9250	chr4	111324255	7	1	2	10	Bend5
9500	chr4	111324505	5	2	3	9	Bend5
9750	chr4	111324755	5	1	1	3	Bend5
10000	chr4	111325005	4	0	0	4	Bend5
10250	chr4	111325255	6	0	0	7	Bend5
10500	chr4	111325505	8	0	0	4	Bend5
10750	chr4	111325755	3	0	0	4	Bend5
11000	chr4	111326005	3	0	3	10	Bend5
11250	chr4	111326255	5	0	3	7	Bend5
11500	chr4	111326505	4	0	1	9	Bend5
11750	chr4	111326755	14	0	3	10	Bend5
12000	chr4	111327005	13	0	3	10	Bend5
12250	chr4	111327255	0	0	1	10	Bend5
12500	chr4	111327505	2	0	0	3	Bend5
12750	chr4	111327755	5	0	1	3	Bend5
13000	chr4	111328005	NA	NA	NA	NA	Bend5
13250	chr4	111328255	NA	NA	NA	NA	Bend5
13500	chr4	111328505	NA	NA	NA	NA	Bend5
13750	chr4	111328755	NA	NA	NA	NA	Bend5
14000	chr4	111329005	4	0	1	5	Bend5
14250	chr4	111329255	2	0	0	4	Bend5
14500	chr4	111329505	5	0	0	1	Bend5
14750	chr4	111329755	5	0	1	2	Bend5
15000	chr4	111330005	5	0	1	5	Bend5
15250	chr4	111330255	NA	NA	NA	NA	Bend5
15500	chr4	111330505	NA	NA	NA	NA	Bend5
15750	chr4	111330755	NA	NA	NA	NA	Bend5
16000	chr4	111331005	NA	NA	NA	NA	Bend5
16250	chr4	111331255	4	0	1	5	Bend5
16500	chr4	111331505	3	1	1	5	Bend5
16750	chr4	111331755	2	1	0	1	Bend5
17000	chr4	111332005	1	0	9	5	Bend5
17250	chr4	111332255	1	0	10	8	Bend5
17500	chr4	111332505	1	0	3	7	Bend5
17750	chr4	111332755	2	0	3	6	Bend5
18000	chr4	111333005	5	0	1	4	Bend5
18250	chr4	111333255	5	0	0	2	Bend5
18500	chr4	111333505	3	0	0	2	Bend5
18750	chr4	111333755	4	0	1	9	Bend5
19000	chr4	111334005	7	0	2	17	Bend5
19250	chr4	111334255	9	0	2	15	Bend5
19500	chr4	111334505	7	0	1	14	Bend5
19750	chr4	111334755	7	0	1	11	Bend5
20000	chr4	111335005	8	0	3	6	Bend5
20250	chr4	111335255	5	0	2	7	Bend5
20500	chr4	111335505	6	1	0	5	Bend5
20750	chr4	111335755	6	1	2	9	Bend5
21000	chr4	111336005	4	0	2	10	Bend5
21250	chr4	111336255	3	0	0	4	Bend5
21500	chr4	111336505	2	0	1	11	Bend5
21750	chr4	111336755	2	0	1	14	Bend5
22000	chr4	111337005	2	0	0	5	Bend5
22250	chr4	111337255	4	0	1	3	Bend5
22500	chr4	111337505	4	0	2	11	Bend5
22750	chr4	111337755	2	0	1	10	Bend5
23000	chr4	111338005	2	0	3	10	Bend5
23250	chr4	111338255	2	0	5	14	Bend5
23500	chr4	111338505	3	0	2	10	Bend5
23750	chr4	111338755	4	1	2	9	Bend5
24000	chr4	111339005	2	1	3	5	Bend5
24250	chr4	111339255	6	0	1	10	Bend5
24500	chr4	111339505	8	0	1	21	Bend5
24750	chr4	111339755	4	0	1	17	Bend5
25000	chr4	111340005	2	0	1	6	Bend5
25250	chr4	111340255	2	0	1	3	Bend5
25500	chr4	111340505	6	0	0	8	Bend5
25750	chr4	111340755	7	0	0	7	Bend5
26000	chr4	111341005	5	0	1	10	Bend5
26250	chr4	111341255	6	0	1	13	Bend5
26500	chr4	111341505	7	1	5	8	Bend5
26750	chr4	111341755	4	1	5	6	Bend5
27000	chr4	111342005	2	0	1	4	Bend5
27250	chr4	111342255	4	0	1	2	Bend5
27500	chr4	111342505	4	0	2	6	Bend5
27750	chr4	111342755	3	0	3	8	Bend5
28000	chr4	111343005	7	0	1	14	Bend5
28250	chr4	111343255	5	0	2	14	Bend5
28500	chr4	111343505	3	0	5	9	Bend5
28750	chr4	111343755	4	1	4	9	Bend5
29000	chr4	111344005	7	1	1	6	Bend5
29250	chr4	111344255	7	0	1	7	Bend5
29500	chr4	111344505	5	0	3	12	Bend5
29750	chr4	111344755	5	0	2	15	Bend5
30000	chr4	111345005	4	0	2	14	Bend5
30250	chr4	111345255	6	0	3	12	Bend5
30500	chr4	111345505	7	0	2	9	Bend5
30750	chr4	111345755	6	0	1	8	Bend5
31000	chr4	111346005	4	0	1	6	Bend5
31250	chr4	111346255	4	0	2	8	Bend5
31500	chr4	111346505	5	0	1	9	Bend5
31750	chr4	111346755	8	0	1	6	Bend5
32000	chr4	111347005	6	0	1	7	Bend5
32250	chr4	111347255	4	0	0	9	Bend5
32500	chr4	111347505	6	0	0	8	Bend5
32750	chr4	111347755	4	0	2	6	Bend5
33000	chr4	111348005	3	0	2	6	Bend5
33250	chr4	111348255	4	0	0	9	Bend5
33500	chr4	111348505	2	0	0	10	Bend5
33750	chr4	111348755	3	0	1	8	Bend5
34000	chr4	111349005	4	0	2	7	Bend5
34250	chr4	111349255	4	0	3	6	Bend5
34500	chr4	111349505	8	0	4	12	Bend5
34750	chr4	111349755	8	0	4	18	Bend5
35000	chr4	111350005	4	0	3	10	Bend5
35250	chr4	111350255	1	0	1	6	Bend5
35500	chr4	111350505	4	0	0	12	Bend5
35750	chr4	111350755	7	0	1	14	Bend5
36000	chr4	111351005	4	0	1	10	Bend5
36250	chr4	111351255	1	0	3	8	Bend5
36500	chr4	111351505	0	0	3	6	Bend5
36750	chr4	111351755	5	0	2	11	Bend5
37000	chr4	111352005	9	0	2	16	Bend5
37250	chr4	111352255	4	0	0	9	Bend5
37500	chr4	111352505	1	1	1	6	Bend5
37750	chr4	111352755	1	1	3	6	Bend5
38000	chr4	111353005	2	0	2	9	Bend5
38250	chr4	111353255	3	0	1	7	Bend5
38500	chr4	111353505	4	0	1	6	Bend5
38750	chr4	111353755	3	0	1	5	Bend5
39000	chr4	111354005	3	0	1	2	Bend5
39250	chr4	111354255	4	0	0	4	Bend5
39500	chr4	111354505	4	0	0	8	Bend5
39750	chr4	111354755	6	0	0	10	Bend5
40000	chr4	111355005	4	0	0	6	Bend5
40250	chr4	111355255	2	0	0	5	Bend5
40500	chr4	111355505	3	0	0	13	Bend5
40750	chr4	111355755	9	0	1	14	Bend5
41000	chr4	111356005	8	0	1	11	Bend5
41250	chr4	111356255	3	0	1	9	Bend5
41500	chr4	111356505	3	1	2	5	Bend5
41750	chr4	111356755	2	1	1	4	Bend5
42000	chr4	111357005	1	1	2	5	Bend5
42250	chr4	111357255	7	1	5	11	Bend5
42500	chr4	111357505	7	0	3	9	Bend5
42750	chr4	111357755	3	0	1	3	Bend5
43000	chr4	111358005	4	2	1	2	Bend5
43250	chr4	111358255	3	2	1	9	Bend5
43500	chr4	111358505	2	1	2	12	Bend5
43750	chr4	111358755	3	1	3	7	Bend5
44000	chr4	111359005	6	0	4	3	Bend5
44250	chr4	111359255	4	0	3	3	Bend5
44500	chr4	111359505	2	0	1	10	Bend5
44750	chr4	111359755	1	0	2	10	Bend5
45000	chr4	111360005	2	0	2	5	Bend5
45250	chr4	111360255	7	0	1	3	Bend5
45500	chr4	111360505	8	0	1	5	Bend5
45750	chr4	111360755	6	0	1	6	Bend5
46000	chr4	111361005	4	0	1	6	Bend5
46250	chr4	111361255	7	0	0	10	Bend5
46500	chr4	111361505	9	0	0	13	Bend5
46750	chr4	111361755	6	0	2	12	Bend5
47000	chr4	111362005	5	0	2	6	Bend5
47250	chr4	111362255	2	1	3	3	Bend5
47500	chr4	111362505	1	1	5	2	Bend5
47750	chr4	111362755	4	0	2	3	Bend5
48000	chr4	111363005	10	0	1	4	Bend5
48250	chr4	111363255	8	0	3	8	Bend5
48500	chr4	111363505	1	0	2	7	Bend5
48750	chr4	111363755	0	0	0	0	Bend5
49000	chr4	111364005	4	0	1	5	Bend5
49250	chr4	111364255	5	0	1	8	Bend5
49500	chr4	111364505	3	0	0	5	Bend5
49750	chr4	111364755	NA	NA	NA	NA	Bend5
50000	chr4	111365005	NA	NA	NA	NA	Bend5
50250	chr4	111365255	NA	NA	NA	NA	Bend5
50500	chr4	111365505	NA	NA	NA	NA	Bend5
50750	chr4	111365755	3	1	2	2	Bend5
51000	chr4	111366005	4	1	0	1	Bend5
51250	chr4	111366255	8	0	1	5	Bend5
51500	chr4	111366505	7	0	1	5	Bend5
51750	chr4	111366755	8	0	1	4	Bend5
52000	chr4	111367005	7	0	1	3	Bend5
52250	chr4	111367255	5	0	1	4	Bend5
52500	chr4	111367505	5	0	2	6	Bend5
52750	chr4	111367755	4	0	1	2	Bend5
53000	chr4	111368005	5	0	0	6	Bend5
53250	chr4	111368255	5	0	0	9	Bend5
53500	chr4	111368505	3	1	0	7	Bend5
53750	chr4	111368755	2	1	0	5	Bend5
54000	chr4	111369005	3	0	9	11	Bend5
54250	chr4	111369255	6	0	11	14	Bend5
54500	chr4	111369505	7	0	2	7	Bend5
54750	chr4	111369755	5	0	2	5	Bend5
55000	chr4	111370005	7	0	2	4	Bend5
55250	chr4	111370255	4	0	1	9	Bend5
55500	chr4	111370505	2	0	3	10	Bend5
55750	chr4	111370755	5	0	2	5	Bend5
56000	chr4	111371005	3	0	1	8	Bend5
56250	chr4	111371255	1	0	1	8	Bend5
56500	chr4	111371505	5	0	0	6	Bend5
56750	chr4	111371755	4	0	0	10	Bend5
57000	chr4	111372005	0	0	0	12	Bend5
57250	chr4	111372255	5	0	2	12	Bend5
57500	chr4	111372505	7	0	2	8	Bend5
57750	chr4	111372755	7	0	0	7	Bend5
58000	chr4	111373005	7	0	3	8	Bend5
58250	chr4	111373255	3	0	3	8	Bend5
58500	chr4	111373505	4	0	0	6	Bend5
58750	chr4	111373755	8	0	1	4	Bend5
59000	chr4	111374005	5	0	1	3	Bend5
59250	chr4	111374255	5	0	0	4	Bend5
59500	chr4	111374505	9	0	0	7	Bend5
59750	chr4	111374755	7	0	0	3	Bend5
60000	chr4	111375005	5	0	0	2	Bend5
60250	chr4	111375255	2	0	0	3	Bend5
60500	chr4	111375505	1	0	1	4	Bend5
60750	chr4	111375755	2	0	1	4	Bend5
61000	chr4	111376005	1	0	1	2	Bend5
61250	chr4	111376255	2	0	2	2	Bend5
61500	chr4	111376505	6	0	1	1	Bend5
61750	chr4	111376755	5	0	2	3	Bend5
62000	chr4	111377005	5	0	3	12	Bend5
62250	chr4	111377255	5	0	1	12	Bend5
62500	chr4	111377505	2	0	1	5	Bend5
62750	chr4	111377755	4	0	1	9	Bend5
63000	chr4	111378005	3	0	3	7	Bend5
63250	chr4	111378255	0	0	3	1	Bend5
63500	chr4	111378505	1	0	0	6	Bend5
63750	chr4	111378755	3	1	0	8	Bend5
64000	chr4	111379005	3	1	1	8	Bend5
64250	chr4	111379255	5	0	2	8	Bend5
64500	chr4	111379505	4	0	1	5	Bend5
64750	chr4	111379755	4	0	0	5	Bend5
65000	chr4	111380005	6	0	1	8	Bend5
65250	chr4	111380255	3	0	1	8	Bend5
65500	chr4	111380505	3	0	0	7	Bend5
65750	chr4	111380755	5	0	1	8	Bend5
66000	chr4	111381005	6	0	4	14	Bend5
66250	chr4	111381255	6	0	4	16	Bend5
66500	chr4	111381505	5	0	1	7	Bend5
66750	chr4	111381755	3	0	0	4	Bend5
67000	chr4	111382005	4	0	0	6	Bend5
67250	chr4	111382255	3	0	0	4	Bend5
67500	chr4	111382505	0	0	1	3	Bend5
67750	chr4	111382755	3	0	1	2	Bend5
68000	chr4	111383005	5	0	0	5	Bend5
68250	chr4	111383255	7	0	2	11	Bend5
68500	chr4	111383505	7	0	2	9	Bend5
68750	chr4	111383755	3	0	1	11	Bend5
69000	chr4	111384005	3	0	1	9	Bend5
69250	chr4	111384255	4	0	0	8	Bend5
69500	chr4	111384505	9	0	3	13	Bend5
69750	chr4	111384755	8	0	3	9	Bend5
70000	chr4	111385005	1	0	0	8	Bend5
70250	chr4	111385255	0	0	2	10	Bend5
70500	chr4	111385505	2	0	3	7	Bend5
70750	chr4	111385755	4	0	2	9	Bend5
71000	chr4	111386005	4	0	3	11	Bend5
71250	chr4	111386255	8	0	2	9	Bend5
71500	chr4	111386505	NA	NA	NA	NA	Bend5
71750	chr4	111386755	NA	NA	NA	NA	Bend5
72000	chr4	111387005	NA	NA	NA	NA	Bend5
72250	chr4	111387255	NA	NA	NA	NA	Bend5
72500	chr4	111387505	3	0	0	5	Bend5
72750	chr4	111387755	4	0	1	2	Bend5
73000	chr4	111388005	4	0	3	6	Bend5
73250	chr4	111388255	3	0	6	12	Bend5
73500	chr4	111388505	2	0	6	9	Bend5
73750	chr4	111388755	8	0	2	3	Bend5
74000	chr4	111389005	10	0	1	4	Bend5
74250	chr4	111389255	5	0	1	3	Bend5
74500	chr4	111389505	4	0	0	3	Bend5
74750	chr4	111389755	4	0	1	5	Bend5
75000	chr4	111390005	2	1	1	5	Bend5
75250	chr4	111390255	2	1	0	3	Bend5
75500	chr4	111390505	2	0	0	2	Bend5
75750	chr4	111390755	3	0	0	5	Bend5
76000	chr4	111391005	4	0	1	6	Bend5
76250	chr4	111391255	2	0	1	2	Bend5
76500	chr4	111391505	2	0	0	4	Bend5
76750	chr4	111391755	4	0	0	4	Bend5
77000	chr4	111392005	6	0	0	2	Bend5
77250	chr4	111392255	5	0	0	7	Bend5
77500	chr4	111392505	2	0	0	6	Bend5
77750	chr4	111392755	2	0	0	2	Bend5
78000	chr4	111393005	4	0	0	4	Bend5
78250	chr4	111393255	3	0	0	6	Bend5
78500	chr4	111393505	2	0	0	4	Bend5
78750	chr4	111393755	5	1	1	4	Bend5
79000	chr4	111394005	7	1	2	3	Bend5
79250	chr4	111394255	4	0	2	4	Bend5
79500	chr4	111394505	3	0	1	8	Bend5
79750	chr4	111394755	5	0	0	7	Bend5
80000	chr4	111395005	5	0	0	5	Bend5
80250	chr4	111395255	3	0	1	2	Bend5
80500	chr4	111395505	3	0	2	3	Bend5
80750	chr4	111395755	4	0	1	5	Bend5
81000	chr4	111396005	5	0	1	4	Bend5
81250	chr4	111396255	3	1	1	3	Bend5
81500	chr4	111396505	0	1	0	3	Bend5
81750	chr4	111396755	2	0	0	3	Bend5
82000	chr4	111397005	3	0	2	1	Bend5
82250	chr4	111397255	5	0	2	2	Bend5
82500	chr4	111397505	4	0	0	7	Bend5
82750	chr4	111397755	3	0	0	9	Bend5
83000	chr4	111398005	4	0	2	12	Bend5
83250	chr4	111398255	6	0	6	13	Bend5
83500	chr4	111398505	7	0	5	6	Bend5
83750	chr4	111398755	7	0	2	1	Bend5
84000	chr4	111399005	9	0	1	1	Bend5
84250	chr4	111399255	7	0	3	4	Bend5
84500	chr4	111399505	8	0	3	4	Bend5
84750	chr4	111399755	5	0	1	1	Bend5
85000	chr4	111400005	0	0	2	3	Bend5
85250	chr4	111400255	1	4	1	3	Bend5
85500	chr4	111400505	3	4	1	1	Bend5
85750	chr4	111400755	3	1	1	4	Bend5
86000	chr4	111401005	5	1	1	5	Bend5
86250	chr4	111401255	5	0	1	4	Bend5
86500	chr4	111401505	3	0	0	2	Bend5
86750	chr4	111401755	4	0	0	8	Bend5
87000	chr4	111402005	6	0	4	11	Bend5
87250	chr4	111402255	6	0	5	3	Bend5
87500	chr4	111402505	2	0	3	3	Bend5
87750	chr4	111402755	1	0	2	3	Bend5
88000	chr4	111403005	1	0	0	3	Bend5
88250	chr4	111403255	1	0	0	7	Bend5
88500	chr4	111403505	2	0	0	6	Bend5
88750	chr4	111403755	4	0	1	2	Bend5
89000	chr4	111404005	4	0	1	1	Bend5
89250	chr4	111404255	3	0	0	4	Bend5
89500	chr4	111404505	2	0	3	5	Bend5
89750	chr4	111404755	2	0	4	3	Bend5
90000	chr4	111405005	2	0	1	8	Bend5
90250	chr4	111405255	2	0	0	9	Bend5
90500	chr4	111405505	5	0	0	2	Bend5
90750	chr4	111405755	6	0	4	5	Bend5
91000	chr4	111406005	5	0	5	7	Bend5
91250	chr4	111406255	4	0	1	6	Bend5
91500	chr4	111406505	3	0	1	11	Bend5
91750	chr4	111406755	2	0	1	12	Bend5
92000	chr4	111407005	4	0	1	7	Bend5
92250	chr4	111407255	7	0	1	3	Bend5
92500	chr4	111407505	6	0	0	3	Bend5
92750	chr4	111407755	3	0	0	4	Bend5
93000	chr4	111408005	2	0	1	6	Bend5
93250	chr4	111408255	3	0	1	4	Bend5
93500	chr4	111408505	4	0	1	6	Bend5
93750	chr4	111408755	3	0	3	8	Bend5
94000	chr4	111409005	5	0	4	7	Bend5
94250	chr4	111409255	6	0	3	12	Bend5
94500	chr4	111409505	7	0	3	13	Bend5
94750	chr4	111409755	6	0	3	10	Bend5
95000	chr4	111410005	6	0	1	9	Bend5
95250	chr4	111410255	6	0	1	7	Bend5
95500	chr4	111410505	3	0	2	5	Bend5
95750	chr4	111410755	4	0	1	7	Bend5
96000	chr4	111411005	3	0	1	4	Bend5
96250	chr4	111411255	1	0	1	2	Bend5
96500	chr4	111411505	0	0	0	5	Bend5
96750	chr4	111411755	1	0	1	7	Bend5
97000	chr4	111412005	1	0	1	6	Bend5
97250	chr4	111412255	2	0	1	9	Bend5
97500	chr4	111412505	7	0	1	14	Bend5
97750	chr4	111412755	5	1	1	11	Bend5
98000	chr4	111413005	2	1	1	4	Bend5
98250	chr4	111413255	4	0	0	5	Bend5
98500	chr4	111413505	5	0	1	7	Bend5
98750	chr4	111413755	7	0	1	7	Bend5
99000	chr4	111414005	5	0	3	9	Bend5
99250	chr4	111414255	3	0	5	9	Bend5
99500	chr4	111414505	NA	NA	NA	NA	Bend5
99750	chr4	111414755	NA	NA	NA	NA	Bend5
100000	chr4	111415005	NA	NA	NA	NA	Bend5
100250	chr4	111415255	NA	NA	NA	NA	Bend5
100500	chr4	111415505	0	5	0	1	Bend5
100750	chr4	111415755	0	1	0	1	Bend5
101000	chr4	111416005	0	0	0	1	Bend5
101250	chr4	111416255	1	1	0	0	Bend5
101500	chr4	111416505	2	1	0	0	Bend5
101750	chr4	111416755	3	0	1	4	Bend5
102000	chr4	111417005	6	0	1	5	Bend5
102250	chr4	111417255	7	0	0	3	Bend5
102500	chr4	111417505	3	0	0	4	Bend5
102750	chr4	111417755	1	0	0	4	Bend5
103000	chr4	111418005	3	0	0	4	Bend5
103250	chr4	111418255	3	0	0	4	Bend5
103500	chr4	111418505	4	0	1	4	Bend5
103750	chr4	111418755	3	0	2	2	Bend5
104000	chr4	111419005	0	0	1	3	Bend5
104250	chr4	111419255	NA	NA	NA	NA	Bend5
104500	chr4	111419505	NA	NA	NA	NA	Bend5
104750	chr4	111419755	NA	NA	NA	NA	Bend5
105000	chr4	111420005	NA	NA	NA	NA	Bend5
105250	chr4	111420255	1	0	1	5	Bend5
105500	chr4	111420505	3	0	1	5	Bend5
105750	chr4	111420755	5	0	4	5	Bend5
106000	chr4	111421005	6	0	4	5	Bend5
106250	chr4	111421255	5	0	0	5	Bend5
106500	chr4	111421505	3	1	0	4	Bend5
106750	chr4	111421755	1	1	1	1	Bend5
107000	chr4	111422005	0	1	2	4	Bend5
107250	chr4	111422255	0	1	1	6	Bend5
107500	chr4	111422505	2	0	0	2	Bend5
107750	chr4	111422755	3	0	1	2	Bend5
108000	chr4	111423005	2	0	1	3	Bend5
108250	chr4	111423255	3	0	1	5	Bend5
108500	chr4	111423505	3	1	3	7	Bend5
108750	chr4	111423755	1	1	2	9	Bend5
109000	chr4	111424005	3	0	1	9	Bend5
109250	chr4	111424255	5	0	1	7	Bend5
109500	chr4	111424505	2	0	0	5	Bend5
109750	chr4	111424755	2	0	1	3	Bend5
110000	chr4	111425005	2	0	1	4	Bend5
110250	chr4	111425255	1	0	0	3	Bend5
110500	chr4	111425505	2	0	0	1	Bend5
110750	chr4	111425755	3	0	1	4	Bend5
111000	chr4	111426005	2	0	4	13	Bend5
111250	chr4	111426255	0	0	6	13	Bend5
111500	chr4	111426505	2	0	3	7	Bend5
111750	chr4	111426755	5	0	1	9	Bend5
112000	chr4	111427005	4	0	1	6	Bend5
112250	chr4	111427255	3	0	0	7	Bend5
112500	chr4	111427505	3	1	0	7	Bend5
112750	chr4	111427755	2	2	0	2	Bend5
113000	chr4	111428005	2	1	0	3	Bend5
113250	chr4	111428255	2	0	0	4	Bend5
113500	chr4	111428505	1	0	2	6	Bend5
113750	chr4	111428755	2	1	2	4	Bend5
114000	chr4	111429005	3	1	0	2	Bend5
114250	chr4	111429255	3	0	1	4	Bend5
114500	chr4	111429505	6	0	1	4	Bend5
114750	chr4	111429755	4	0	0	3	Bend5
115000	chr4	111430005	3	0	0	4	Bend5
115250	chr4	111430255	4	0	1	5	Bend5
115500	chr4	111430505	7	0	1	3	Bend5
115750	chr4	111430755	7	0	2	3	Bend5
116000	chr4	111431005	2	1	2	6	Bend5
116250	chr4	111431255	2	1	0	7	Bend5
116500	chr4	111431505	1	0	0	4	Bend5
116750	chr4	111431755	5	1	3	4	Bend5
117000	chr4	111432005	6	1	3	4	Bend5
117250	chr4	111432255	3	0	1	3	Bend5
117500	chr4	111432505	2	0	2	4	Bend5
117750	chr4	111432755	2	0	2	1	Bend5
118000	chr4	111433005	2	0	1	3	Bend5
118250	chr4	111433255	1	1	0	4	Bend5
118500	chr4	111433505	2	1	0	1	Bend5
118750	chr4	111433755	3	0	0	0	Bend5
119000	chr4	111434005	2	0	1	2	Bend5
119250	chr4	111434255	2	0	1	3	Bend5
119500	chr4	111434505	3	0	1	4	Bend5
119750	chr4	111434755	3	0	2	4	Bend5
120000	chr4	111435005	2	0	2	3	Bend5
120250	chr4	111435255	0	2	1	6	Bend5
120500	chr4	111435505	2	3	0	5	Bend5
120750	chr4	111435755	5	1	0	3	Bend5
121000	chr4	111436005	5	0	1	3	Bend5
121250	chr4	111436255	2	0	8	4	Bend5
121500	chr4	111436505	1	0	7	3	Bend5
121750	chr4	111436755	3	1	1	3	Bend5
122000	chr4	111437005	2	1	2	6	Bend5
122250	chr4	111437255	2	0	1	3	Bend5
122500	chr4	111437505	3	0	0	3	Bend5
122750	chr4	111437755	3	1	1	5	Bend5
123000	chr4	111438005	2	1	1	3	Bend5
123250	chr4	111438255	0	0	1	3	Bend5
123500	chr4	111438505	0	0	1	2	Bend5
123750	chr4	111438755	0	0	1	0	Bend5
124000	chr4	111439005	2	0	1	0	Bend5
124250	chr4	111439255	2	0	1	0	Bend5
124500	chr4	111439505	2	0	2	0	Bend5
124750	chr4	111439755	4	0	2	0	Bend5
125000	chr4	111440005	3	0	1	1	Bend5
125250	chr4	111440255	5	0	0	9	Bend5
125500	chr4	111440505	7	1	0	8	Bend5
125750	chr4	111440755	7	1	0	1	Bend5
126000	chr4	111441005	7	0	2	3	Bend5
126250	chr4	111441255	6	0	2	3	Bend5
126500	chr4	111441505	4	0	0	2	Bend5
126750	chr4	111441755	6	0	0	4	Bend5
127000	chr4	111442005	7	0	1	4	Bend5
127250	chr4	111442255	5	0	1	2	Bend5
127500	chr4	111442505	8	0	1	8	Bend5
127750	chr4	111442755	5	1	1	8	Bend5
128000	chr4	111443005	0	1	0	1	Bend5
128250	chr4	111443255	1	2	0	2	Bend5
128500	chr4	111443505	1	2	0	4	Bend5
128750	chr4	111443755	0	0	0	7	Bend5
129000	chr4	111444005	0	0	0	6	Bend5
129250	chr4	111444255	0	1	0	3	Bend5
129500	chr4	111444505	0	1	0	5	Bend5
129750	chr4	111444755	0	0	0	6	Bend5
130000	chr4	111445005	1	1	1	5	Bend5
130250	chr4	111445255	1	1	1	2	Bend5
130500	chr4	111445505	1	0	1	2	Bend5
130750	chr4	111445755	4	0	1	4	Bend5
131000	chr4	111446005	3	0	0	4	Bend5
131250	chr4	111446255	3	0	1	3	Bend5
131500	chr4	111446505	3	0	1	3	Bend5
131750	chr4	111446755	3	0	1	3	Bend5
132000	chr4	111447005	3	0	1	3	Bend5
132250	chr4	111447255	4	0	0	5	Bend5
132500	chr4	111447505	6	0	0	4	Bend5
132750	chr4	111447755	4	0	1	2	Bend5
133000	chr4	111448005	5	0	2	4	Bend5
133250	chr4	111448255	4	0	1	3	Bend5
133500	chr4	111448505	5	0	0	2	Bend5
133750	chr4	111448755	4	0	0	3	Bend5
134000	chr4	111449005	2	0	2	5	Bend5
134250	chr4	111449255	4	0	3	5	Bend5
134500	chr4	111449505	4	0	3	2	Bend5
134750	chr4	111449755	4	0	3	2	Bend5
135000	chr4	111450005	2	0	1	2	Bend5
135250	chr4	111450255	0	0	0	2	Bend5
135500	chr4	111450505	3	0	1	1	Bend5
135750	chr4	111450755	6	0	1	2	Bend5
136000	chr4	111451005	NA	NA	NA	NA	Bend5
136250	chr4	111451255	NA	NA	NA	NA	Bend5
136500	chr4	111451505	NA	NA	NA	NA	Bend5
136750	chr4	111451755	NA	NA	NA	NA	Bend5
137000	chr4	111452005	4	2	0	8	Bend5
137250	chr4	111452255	1	1	0	5	Bend5
137500	chr4	111452505	4	0	0	1	Bend5
137750	chr4	111452755	5	0	0	3	Bend5
138000	chr4	111453005	2	0	0	4	Bend5
138250	chr4	111453255	1	0	1	3	Bend5
138500	chr4	111453505	2	0	1	4	Bend5
138750	chr4	111453755	2	1	0	4	Bend5
139000	chr4	111454005	2	1	0	4	Bend5
139250	chr4	111454255	1	0	0	3	Bend5
139500	chr4	111454505	1	0	0	2	Bend5
139750	chr4	111454755	1	0	0	4	Bend5
140000	chr4	111455005	1	0	0	3	Bend5
140250	chr4	111455255	4	0	1	3	Bend5
140500	chr4	111455505	5	0	1	4	Bend5
140750	chr4	111455755	3	0	0	1	Bend5
141000	chr4	111456005	2	0	0	1	Bend5
141250	chr4	111456255	3	0	0	3	Bend5
141500	chr4	111456505	3	0	2	3	Bend5
141750	chr4	111456755	2	0	2	2	Bend5
142000	chr4	111457005	1	0	0	6	Bend5
142250	chr4	111457255	2	0	0	5	Bend5
142500	chr4	111457505	2	0	0	0	Bend5
142750	chr4	111457755	2	0	2	6	Bend5
143000	chr4	111458005	3	0	2	8	Bend5
143250	chr4	111458255	7	0	0	4	Bend5
143500	chr4	111458505	8	0	0	3	Bend5
143750	chr4	111458755	3	0	0	2	Bend5
144000	chr4	111459005	2	0	0	1	Bend5
144250	chr4	111459255	1	0	3	0	Bend5
144500	chr4	111459505	3	0	4	3	Bend5
144750	chr4	111459755	5	0	2	11	Bend5
145000	chr4	111460005	4	0	2	12	Bend5
145250	chr4	111460255	3	0	1	6	Bend5
145500	chr4	111460505	4	0	0	9	Bend5
145750	chr4	111460755	9	0	1	12	Bend5
146000	chr4	111461005	8	0	1	6	Bend5
146250	chr4	111461255	3	0	0	9	Bend5
146500	chr4	111461505	5	0	0	8	Bend5
146750	chr4	111461755	6	0	0	2	Bend5
147000	chr4	111462005	2	0	0	2	Bend5
147250	chr4	111462255	2	0	1	3	Bend5
147500	chr4	111462505	4	0	1	10	Bend5
147750	chr4	111462755	5	0	1	9	Bend5
148000	chr4	111463005	6	0	1	4	Bend5
148250	chr4	111463255	4	0	1	5	Bend5
148500	chr4	111463505	3	0	2	5	Bend5
148750	chr4	111463755	5	0	3	5	Bend5
149000	chr4	111464005	7	0	3	8	Bend5
149250	chr4	111464255	5	0	3	10	Bend5
149500	chr4	111464505	3	0	2	5	Bend5
149750	chr4	111464755	4	1	0	0	Bend5
150000	chr4	111465005	6	1	1	7	Bend5
150250	chr4	111465255	4	0	1	7	Bend5
150500	chr4	111465505	2	0	1	2	Bend5
150750	chr4	111465755	4	0	3	5	Bend5
151000	chr4	111466005	2	0	5	5	Bend5
151250	chr4	111466255	1	1	3	4	Bend5
151500	chr4	111466505	3	1	0	3	Bend5
151750	chr4	111466755	4	2	1	3	Bend5
152000	chr4	111467005	2	2	1	3	Bend5
152250	chr4	111467255	1	0	0	6	Bend5
152500	chr4	111467505	3	0	0	8	Bend5
152750	chr4	111467755	2	0	1	4	Bend5
153000	chr4	111468005	0	0	1	7	Bend5
153250	chr4	111468255	1	0	1	11	Bend5
153500	chr4	111468505	2	0	1	6	Bend5
153750	chr4	111468755	3	0	0	4	Bend5
154000	chr4	111469005	4	0	1	4	Bend5
154250	chr4	111469255	2	0	1	3	Bend5
154500	chr4	111469505	2	0	1	3	Bend5
154750	chr4	111469755	3	0	1	4	Bend5
155000	chr4	111470005	1	0	0	4	Bend5
155250	chr4	111470255	2	0	0	2	Bend5
155500	chr4	111470505	5	0	0	5	Bend5
155750	chr4	111470755	4	0	2	9	Bend5
156000	chr4	111471005	1	0	2	7	Bend5
156250	chr4	111471255	1	0	0	6	Bend5
156500	chr4	111471505	2	0	3	8	Bend5
156750	chr4	111471755	1	0	3	5	Bend5
157000	chr4	111472005	0	0	1	2	Bend5
157250	chr4	111472255	3	0	1	2	Bend5
157500	chr4	111472505	6	0	0	5	Bend5
157750	chr4	111472755	3	0	1	9	Bend5
158000	chr4	111473005	3	0	1	9	Bend5
158250	chr4	111473255	3	0	1	9	Bend5
158500	chr4	111473505	3	0	1	14	Bend5
158750	chr4	111473755	5	1	0	13	Bend5
159000	chr4	111474005	2	1	1	4	Bend5
159250	chr4	111474255	2	0	1	0	Bend5
159500	chr4	111474505	6	0	3	2	Bend5
159750	chr4	111474755	4	0	4	2	Bend5
160000	chr4	111475005	0	0	1	1	Bend5
160250	chr4	111475255	2	0	2	2	Bend5
160500	chr4	111475505	2	0	2	1	Bend5
160750	chr4	111475755	1	1	0	4	Bend5
161000	chr4	111476005	3	1	0	9	Bend5
161250	chr4	111476255	4	0	1	6	Bend5
161500	chr4	111476505	3	0	1	1	Bend5
161750	chr4	111476755	1	0	0	1	Bend5
162000	chr4	111477005	1	0	0	3	Bend5
162250	chr4	111477255	2	0	0	3	Bend5
162500	chr4	111477505	4	0	0	4	Bend5
162750	chr4	111477755	NA	NA	NA	NA	Bend5
163000	chr4	111478005	NA	NA	NA	NA	Bend5
163250	chr4	111478255	NA	NA	NA	NA	Bend5
163500	chr4	111478505	NA	NA	NA	NA	Bend5
163750	chr4	111478755	5	2	3	3	Bend5
164000	chr4	111479005	3	2	0	1	Bend5
164250	chr4	111479255	0	0	0	1	Bend5
164500	chr4	111479505	0	1	0	2	Bend5
164750	chr4	111479755	0	1	1	5	Bend5
165000	chr4	111480005	1	0	1	4	Bend5
165250	chr4	111480255	2	0	0	2	Bend5
165500	chr4	111480505	3	0	0	4	Bend5
165750	chr4	111480755	4	0	0	2	Bend5
166000	chr4	111481005	2	0	0	2	Bend5
166250	chr4	111481255	1	0	1	9	Bend5
166500	chr4	111481505	7	0	1	14	Bend5
166750	chr4	111481755	6	0	1	9	Bend5
167000	chr4	111482005	0	0	1	2	Bend5
167250	chr4	111482255	0	0	0	1	Bend5
167500	chr4	111482505	3	0	0	3	Bend5
167750	chr4	111482755	4	0	0	3	Bend5
168000	chr4	111483005	4	0	0	3	Bend5
168250	chr4	111483255	NA	NA	NA	NA	Bend5
168500	chr4	111483505	NA	NA	NA	NA	Bend5
168750	chr4	111483755	NA	NA	NA	NA	Bend5
169000	chr4	111484005	NA	NA	NA	NA	Bend5
169250	chr4	111484255	1	0	0	3	Bend5
169500	chr4	111484505	0	0	0	4	Bend5
169750	chr4	111484755	4	0	1	5	Bend5
170000	chr4	111485005	8	0	2	6	Bend5
170250	chr4	111485255	5	0	1	5	Bend5
170500	chr4	111485505	1	0	0	1	Bend5
170750	chr4	111485755	3	0	0	3	Bend5
171000	chr4	111486005	4	0	0	4	Bend5
171250	chr4	111486255	3	0	1	4	Bend5
171500	chr4	111486505	5	0	1	5	Bend5
171750	chr4	111486755	5	0	1	3	Bend5
172000	chr4	111487005	4	0	2	6	Bend5
172250	chr4	111487255	3	0	1	5	Bend5
172500	chr4	111487505	3	0	0	0	Bend5
172750	chr4	111487755	3	0	0	0	Bend5
173000	chr4	111488005	3	0	1	1	Bend5
173250	chr4	111488255	3	1	1	3	Bend5
173500	chr4	111488505	2	1	8	4	Bend5
173750	chr4	111488755	3	0	8	6	Bend5
174000	chr4	111489005	2	0	0	6	Bend5
174250	chr4	111489255	1	0	7	6	Bend5
174500	chr4	111489505	1	0	8	10	Bend5
174750	chr4	111489755	3	0	4	13	Bend5
175000	chr4	111490005	6	0	6	11	Bend5
175250	chr4	111490255	4	0	3	4	Bend5
175500	chr4	111490505	4	0	0	6	Bend5
175750	chr4	111490755	5	0	3	9	Bend5
176000	chr4	111491005	4	0	3	7	Bend5
176250	chr4	111491255	2	0	2	16	Bend5
176500	chr4	111491505	4	0	2	18	Bend5
176750	chr4	111491755	9	0	1	10	Bend5
177000	chr4	111492005	6	0	1	4	Bend5
177250	chr4	111492255	7	0	1	5	Bend5
177500	chr4	111492505	7	0	1	10	Bend5
177750	chr4	111492755	2	0	0	7	Bend5
178000	chr4	111493005	2	0	0	4	Bend5
178250	chr4	111493255	2	0	0	3	Bend5
178500	chr4	111493505	4	0	0	4	Bend5
178750	chr4	111493755	4	0	0	4	Bend5
179000	chr4	111494005	3	1	2	1	Bend5
179250	chr4	111494255	3	1	2	4	Bend5
179500	chr4	111494505	2	1	0	8	Bend5
179750	chr4	111494755	2	1	1	5	Bend5
180000	chr4	111495005	2	0	1	1	Bend5
180250	chr4	111495255	2	0	1	0	Bend5
180500	chr4	111495505	4	0	1	0	Bend5
180750	chr4	111495755	5	0	0	5	Bend5
181000	chr4	111496005	6	0	0	9	Bend5
181250	chr4	111496255	7	2	1	5	Bend5
181500	chr4	111496505	4	2	1	2	Bend5
181750	chr4	111496755	4	0	2	5	Bend5
182000	chr4	111497005	5	1	3	6	Bend5
182250	chr4	111497255	4	1	1	5	Bend5
182500	chr4	111497505	5	0	0	3	Bend5
182750	chr4	111497755	5	0	1	1	Bend5
183000	chr4	111498005	2	0	1	4	Bend5
183250	chr4	111498255	1	0	0	9	Bend5
183500	chr4	111498505	6	0	0	6	Bend5
183750	chr4	111498755	5	0	0	0	Bend5
184000	chr4	111499005	0	0	2	1	Bend5
184250	chr4	111499255	0	1	2	2	Bend5
184500	chr4	111499505	1	1	3	2	Bend5
184750	chr4	111499755	4	0	5	3	Bend5
185000	chr4	111500005	6	0	2	5	Bend5
185250	chr4	111500255	8	0	1	8	Bend5
185500	chr4	111500505	8	0	1	5	Bend5
185750	chr4	111500755	5	0	1	4	Bend5
186000	chr4	111501005	7	0	2	5	Bend5
186250	chr4	111501255	6	0	1	2	Bend5
186500	chr4	111501505	4	1	0	3	Bend5
186750	chr4	111501755	8	2	1	5	Bend5
187000	chr4	111502005	7	1	2	7	Bend5
187250	chr4	111502255	7	0	1	6	Bend5
187500	chr4	111502505	10	0	0	8	Bend5
187750	chr4	111502755	7	0	1	7	Bend5
188000	chr4	111503005	6	0	2	2	Bend5
188250	chr4	111503255	6	1	1	1	Bend5
188500	chr4	111503505	4	2	0	3	Bend5
188750	chr4	111503755	4	1	0	5	Bend5
189000	chr4	111504005	2	0	0	2	Bend5
189250	chr4	111504255	0	0	2	1	Bend5
189500	chr4	111504505	3	0	2	3	Bend5
189750	chr4	111504755	5	0	1	3	Bend5
190000	chr4	111505005	3	0	1	1	Bend5
190250	chr4	111505255	1	0	1	3	Bend5
190500	chr4	111505505	2	0	1	5	Bend5
190750	chr4	111505755	3	0	0	4	Bend5
191000	chr4	111506005	3	0	0	4	Bend5
191250	chr4	111506255	5	0	2	5	Bend5
191500	chr4	111506505	3	0	3	3	Bend5
191750	chr4	111506755	1	0	1	2	Bend5
192000	chr4	111507005	3	0	0	2	Bend5
192250	chr4	111507255	3	0	0	1	Bend5
192500	chr4	111507505	1	0	1	3	Bend5
192750	chr4	111507755	1	0	1	2	Bend5
193000	chr4	111508005	2	0	1	1	Bend5
193250	chr4	111508255	1	0	1	3	Bend5
193500	chr4	111508505	2	0	1	3	Bend5
193750	chr4	111508755	3	0	1	7	Bend5
194000	chr4	111509005	2	1	1	6	Bend5
194250	chr4	111509255	1	2	1	3	Bend5
194500	chr4	111509505	3	1	0	6	Bend5
194750	chr4	111509755	4	0	0	7	Bend5
195000	chr4	111510005	1	0	0	8	Bend5
195250	chr4	111510255	1	0	0	7	Bend5
195500	chr4	111510505	1	1	0	5	Bend5
195750	chr4	111510755	0	1	0	2	Bend5
196000	chr4	111511005	0	0	0	3	Bend5
196250	chr4	111511255	1	0	0	3	Bend5
196500	chr4	111511505	1	0	0	4	Bend5
196750	chr4	111511755	1	0	0	7	Bend5
197000	chr4	111512005	5	0	2	4	Bend5
197250	chr4	111512255	6	0	2	3	Bend5
197500	chr4	111512505	6	0	1	5	Bend5
197750	chr4	111512755	4	0	1	5	Bend5
198000	chr4	111513005	1	0	0	3	Bend5
198250	chr4	111513255	3	0	0	4	Bend5
198500	chr4	111513505	5	0	1	8	Bend5
198750	chr4	111513755	6	0	1	7	Bend5
199000	chr4	111514005	5	0	1	8	Bend5
199250	chr4	111514255	4	0	1	8	Bend5
199500	chr4	111514505	3	2	1	5	Bend5
199750	chr4	111514755	1	2	3	6	Bend5
200000	chr4	111515005	4	0	2	4	Bend5
250	chr10	96517250	NA	NA	NA	NA	Btg1
500	chr10	96517500	3	0	4	6	Btg1
750	chr10	96517750	3	0	2	4	Btg1
1000	chr10	96518000	3	0	1	4	Btg1
1250	chr10	96518250	3	0	3	7	Btg1
1500	chr10	96518500	5	1	2	6	Btg1
1750	chr10	96518750	6	1	1	6	Btg1
2000	chr10	96519000	4	0	1	5	Btg1
2250	chr10	96519250	3	0	0	4	Btg1
2500	chr10	96519500	3	0	0	5	Btg1
2750	chr10	96519750	1	0	0	5	Btg1
3000	chr10	96520000	3	0	1	4	Btg1
3250	chr10	96520250	4	0	1	2	Btg1
3500	chr10	96520500	4	0	2	3	Btg1
3750	chr10	96520750	6	0	4	7	Btg1
4000	chr10	96521000	3	0	4	18	Btg1
4250	chr10	96521250	0	1	3	14	Btg1
4500	chr10	96521500	1	2	1	1	Btg1
4750	chr10	96521750	4	1	1	5	Btg1
5000	chr10	96522000	3	0	2	12	Btg1
5250	chr10	96522250	0	0	1	9	Btg1
5500	chr10	96522500	1	1	1	3	Btg1
5750	chr10	96522750	3	1	1	3	Btg1
6000	chr10	96523000	4	0	0	2	Btg1
6250	chr10	96523250	2	0	0	6	Btg1
6500	chr10	96523500	1	0	0	6	Btg1
6750	chr10	96523750	3	0	0	4	Btg1
7000	chr10	96524000	6	0	0	6	Btg1
7250	chr10	96524250	5	0	2	3	Btg1
7500	chr10	96524500	2	0	5	6	Btg1
7750	chr10	96524750	4	0	4	5	Btg1
8000	chr10	96525000	7	0	2	7	Btg1
8250	chr10	96525250	8	1	1	12	Btg1
8500	chr10	96525500	6	1	3	7	Btg1
8750	chr10	96525750	2	0	3	3	Btg1
9000	chr10	96526000	0	0	0	1	Btg1
9250	chr10	96526250	0	0	2	2	Btg1
9500	chr10	96526500	1	0	2	4	Btg1
9750	chr10	96526750	1	0	2	3	Btg1
10000	chr10	96527000	1	0	3	2	Btg1
10250	chr10	96527250	2	0	1	3	Btg1
10500	chr10	96527500	1	0	0	6	Btg1
10750	chr10	96527750	2	0	1	8	Btg1
11000	chr10	96528000	5	0	2	8	Btg1
11250	chr10	96528250	7	0	1	5	Btg1
11500	chr10	96528500	5	0	0	4	Btg1
11750	chr10	96528750	6	0	0	16	Btg1
12000	chr10	96529000	7	0	0	17	Btg1
12250	chr10	96529250	6	0	0	7	Btg1
12500	chr10	96529500	7	0	0	10	Btg1
12750	chr10	96529750	6	0	0	8	Btg1
13000	chr10	96530000	7	0	0	4	Btg1
13250	chr10	96530250	5	0	0	6	Btg1
13500	chr10	96530500	1	0	1	7	Btg1
13750	chr10	96530750	4	0	1	7	Btg1
14000	chr10	96531000	6	0	0	3	Btg1
14250	chr10	96531250	3	0	0	2	Btg1
14500	chr10	96531500	4	0	1	3	Btg1
14750	chr10	96531750	7	1	1	1	Btg1
15000	chr10	96532000	4	1	1	4	Btg1
15250	chr10	96532250	0	0	1	5	Btg1
15500	chr10	96532500	0	0	1	3	Btg1
15750	chr10	96532750	0	0	1	2	Btg1
16000	chr10	96533000	1	0	1	4	Btg1
16250	chr10	96533250	2	0	2	8	Btg1
16500	chr10	96533500	4	0	1	7	Btg1
16750	chr10	96533750	5	0	8	12	Btg1
17000	chr10	96534000	2	0	8	11	Btg1
17250	chr10	96534250	4	1	3	5	Btg1
17500	chr10	96534500	4	1	9	6	Btg1
17750	chr10	96534750	2	0	6	4	Btg1
18000	chr10	96535000	4	0	0	2	Btg1
18250	chr10	96535250	3	0	2	6	Btg1
18500	chr10	96535500	5	0	3	5	Btg1
18750	chr10	96535750	5	0	1	2	Btg1
19000	chr10	96536000	3	0	0	5	Btg1
19250	chr10	96536250	4	0	0	5	Btg1
19500	chr10	96536500	3	0	1	5	Btg1
19750	chr10	96536750	2	0	3	9	Btg1
20000	chr10	96537000	1	0	3	9	Btg1
20250	chr10	96537250	4	0	4	9	Btg1
20500	chr10	96537500	5	0	4	9	Btg1
20750	chr10	96537750	3	0	2	6	Btg1
21000	chr10	96538000	3	0	1	8	Btg1
21250	chr10	96538250	1	0	0	7	Btg1
21500	chr10	96538500	0	0	1	6	Btg1
21750	chr10	96538750	1	0	2	11	Btg1
22000	chr10	96539000	1	0	4	8	Btg1
22250	chr10	96539250	1	0	3	1	Btg1
22500	chr10	96539500	1	0	0	0	Btg1
22750	chr10	96539750	0	0	0	3	Btg1
23000	chr10	96540000	3	0	0	6	Btg1
23250	chr10	96540250	5	0	0	8	Btg1
23500	chr10	96540500	3	0	2	6	Btg1
23750	chr10	96540750	2	0	2	1	Btg1
24000	chr10	96541000	1	0	0	0	Btg1
24250	chr10	96541250	8	0	2	2	Btg1
24500	chr10	96541500	16	0	2	6	Btg1
24750	chr10	96541750	9	0	3	10	Btg1
25000	chr10	96542000	1	0	3	10	Btg1
25250	chr10	96542250	0	0	0	4	Btg1
25500	chr10	96542500	1	0	1	2	Btg1
25750	chr10	96542750	2	0	1	4	Btg1
26000	chr10	96543000	2	0	1	6	Btg1
26250	chr10	96543250	1	0	1	7	Btg1
26500	chr10	96543500	3	0	0	3	Btg1
26750	chr10	96543750	5	0	0	3	Btg1
27000	chr10	96544000	3	0	1	8	Btg1
27250	chr10	96544250	3	0	1	6	Btg1
27500	chr10	96544500	5	0	0	1	Btg1
27750	chr10	96544750	3	0	1	4	Btg1
28000	chr10	96545000	0	0	2	6	Btg1
28250	chr10	96545250	2	0	1	9	Btg1
28500	chr10	96545500	5	0	0	12	Btg1
28750	chr10	96545750	5	0	2	8	Btg1
29000	chr10	96546000	3	0	4	7	Btg1
29250	chr10	96546250	1	0	3	9	Btg1
29500	chr10	96546500	3	1	1	9	Btg1
29750	chr10	96546750	5	1	1	7	Btg1
30000	chr10	96547000	4	0	2	10	Btg1
30250	chr10	96547250	3	0	1	13	Btg1
30500	chr10	96547500	1	0	1	10	Btg1
30750	chr10	96547750	3	0	1	5	Btg1
31000	chr10	96548000	3	0	0	2	Btg1
31250	chr10	96548250	2	0	1	3	Btg1
31500	chr10	96548500	3	0	1	3	Btg1
31750	chr10	96548750	2	0	0	5	Btg1
32000	chr10	96549000	5	0	1	6	Btg1
32250	chr10	96549250	5	1	3	5	Btg1
32500	chr10	96549500	1	1	2	9	Btg1
32750	chr10	96549750	4	1	1	10	Btg1
33000	chr10	96550000	4	1	2	10	Btg1
33250	chr10	96550250	2	0	1	7	Btg1
33500	chr10	96550500	6	0	1	1	Btg1
33750	chr10	96550750	5	0	2	2	Btg1
34000	chr10	96551000	2	0	3	5	Btg1
34250	chr10	96551250	2	1	2	5	Btg1
34500	chr10	96551500	2	1	0	4	Btg1
34750	chr10	96551750	1	0	0	6	Btg1
35000	chr10	96552000	1	0	0	7	Btg1
35250	chr10	96552250	1	0	0	8	Btg1
35500	chr10	96552500	1	0	1	13	Btg1
35750	chr10	96552750	2	0	2	11	Btg1
36000	chr10	96553000	4	0	1	4	Btg1
36250	chr10	96553250	4	0	0	2	Btg1
36500	chr10	96553500	2	0	0	1	Btg1
36750	chr10	96553750	1	0	0	0	Btg1
37000	chr10	96554000	1	0	1	3	Btg1
37250	chr10	96554250	3	0	3	10	Btg1
37500	chr10	96554500	2	0	3	8	Btg1
37750	chr10	96554750	1	0	1	3	Btg1
38000	chr10	96555000	6	0	1	3	Btg1
38250	chr10	96555250	7	0	1	7	Btg1
38500	chr10	96555500	8	0	0	8	Btg1
38750	chr10	96555750	7	0	1	2	Btg1
39000	chr10	96556000	1	0	2	0	Btg1
39250	chr10	96556250	1	0	1	4	Btg1
39500	chr10	96556500	2	0	1	5	Btg1
39750	chr10	96556750	3	0	1	2	Btg1
40000	chr10	96557000	3	0	0	2	Btg1
40250	chr10	96557250	2	0	0	2	Btg1
40500	chr10	96557500	1	0	0	1	Btg1
40750	chr10	96557750	1	0	0	2	Btg1
41000	chr10	96558000	2	0	0	3	Btg1
41250	chr10	96558250	3	0	0	3	Btg1
41500	chr10	96558500	2	0	2	3	Btg1
41750	chr10	96558750	1	0	2	6	Btg1
42000	chr10	96559000	4	0	0	6	Btg1
42250	chr10	96559250	5	0	0	6	Btg1
42500	chr10	96559500	7	0	2	8	Btg1
42750	chr10	96559750	5	0	2	6	Btg1
43000	chr10	96560000	2	0	2	7	Btg1
43250	chr10	96560250	4	0	3	8	Btg1
43500	chr10	96560500	7	0	2	8	Btg1
43750	chr10	96560750	8	0	2	6	Btg1
44000	chr10	96561000	3	0	1	4	Btg1
44250	chr10	96561250	2	0	1	6	Btg1
44500	chr10	96561500	3	1	1	8	Btg1
44750	chr10	96561750	3	1	1	5	Btg1
45000	chr10	96562000	3	0	1	2	Btg1
45250	chr10	96562250	2	0	2	5	Btg1
45500	chr10	96562500	2	0	2	12	Btg1
45750	chr10	96562750	3	0	1	14	Btg1
46000	chr10	96563000	3	0	1	8	Btg1
46250	chr10	96563250	4	0	3	10	Btg1
46500	chr10	96563500	9	0	5	12	Btg1
46750	chr10	96563750	23	0	2	5	Btg1
47000	chr10	96564000	20	0	0	1	Btg1
47250	chr10	96564250	3	0	1	2	Btg1
47500	chr10	96564500	4	0	2	3	Btg1
47750	chr10	96564750	11	0	1	14	Btg1
48000	chr10	96565000	9	0	1	15	Btg1
48250	chr10	96565250	4	0	3	6	Btg1
48500	chr10	96565500	3	0	2	4	Btg1
48750	chr10	96565750	3	0	0	1	Btg1
49000	chr10	96566000	4	0	0	4	Btg1
49250	chr10	96566250	4	0	1	5	Btg1
49500	chr10	96566500	2	0	2	5	Btg1
49750	chr10	96566750	1	1	2	10	Btg1
50000	chr10	96567000	6	1	2	10	Btg1
50250	chr10	96567250	5	0	1	3	Btg1
50500	chr10	96567500	0	0	0	6	Btg1
50750	chr10	96567750	3	0	1	9	Btg1
51000	chr10	96568000	5	0	1	6	Btg1
51250	chr10	96568250	5	0	1	6	Btg1
51500	chr10	96568500	4	1	1	8	Btg1
51750	chr10	96568750	1	1	6	7	Btg1
52000	chr10	96569000	0	0	6	2	Btg1
52250	chr10	96569250	0	0	0	1	Btg1
52500	chr10	96569500	6	0	0	1	Btg1
52750	chr10	96569750	6	0	1	1	Btg1
53000	chr10	96570000	4	0	1	3	Btg1
53250	chr10	96570250	7	0	0	5	Btg1
53500	chr10	96570500	4	0	1	6	Btg1
53750	chr10	96570750	4	0	1	9	Btg1
54000	chr10	96571000	4	0	3	8	Btg1
54250	chr10	96571250	2	0	3	5	Btg1
54500	chr10	96571500	3	0	0	4	Btg1
54750	chr10	96571750	2	0	9	3	Btg1
55000	chr10	96572000	3	0	12	3	Btg1
55250	chr10	96572250	10	0	3	6	Btg1
55500	chr10	96572500	10	1	0	7	Btg1
55750	chr10	96572750	3	1	12	3	Btg1
56000	chr10	96573000	4	0	14	5	Btg1
56250	chr10	96573250	4	0	5	6	Btg1
56500	chr10	96573500	0	0	5	6	Btg1
56750	chr10	96573750	4	0	2	4	Btg1
57000	chr10	96574000	5	0	1	1	Btg1
57250	chr10	96574250	4	0	1	1	Btg1
57500	chr10	96574500	5	0	1	6	Btg1
57750	chr10	96574750	3	0	2	8	Btg1
58000	chr10	96575000	1	1	5	8	Btg1
58250	chr10	96575250	1	2	4	8	Btg1
58500	chr10	96575500	1	1	2	5	Btg1
58750	chr10	96575750	10	0	3	3	Btg1
59000	chr10	96576000	10	0	1	0	Btg1
59250	chr10	96576250	1	0	0	0	Btg1
59500	chr10	96576500	2	1	0	2	Btg1
59750	chr10	96576750	5	2	1	3	Btg1
60000	chr10	96577000	7	1	1	5	Btg1
60250	chr10	96577250	6	0	0	5	Btg1
60500	chr10	96577500	4	0	0	2	Btg1
60750	chr10	96577750	4	0	2	10	Btg1
61000	chr10	96578000	6	0	3	12	Btg1
61250	chr10	96578250	7	0	3	8	Btg1
61500	chr10	96578500	5	0	2	8	Btg1
61750	chr10	96578750	1	0	0	9	Btg1
62000	chr10	96579000	1	0	4	17	Btg1
62250	chr10	96579250	2	0	5	14	Btg1
62500	chr10	96579500	2	0	1	6	Btg1
62750	chr10	96579750	3	0	2	4	Btg1
63000	chr10	96580000	3	0	2	3	Btg1
63250	chr10	96580250	4	0	0	5	Btg1
63500	chr10	96580500	5	0	0	4	Btg1
63750	chr10	96580750	5	0	0	4	Btg1
64000	chr10	96581000	5	0	4	3	Btg1
64250	chr10	96581250	3	0	5	2	Btg1
64500	chr10	96581500	1	0	2	4	Btg1
64750	chr10	96581750	2	0	3	4	Btg1
65000	chr10	96582000	5	0	2	5	Btg1
65250	chr10	96582250	5	0	0	6	Btg1
65500	chr10	96582500	4	2	0	7	Btg1
65750	chr10	96582750	3	2	1	7	Btg1
66000	chr10	96583000	3	0	2	4	Btg1
66250	chr10	96583250	2	0	1	2	Btg1
66500	chr10	96583500	18	0	0	4	Btg1
66750	chr10	96583750	40	0	0	3	Btg1
67000	chr10	96584000	23	2	0	2	Btg1
67250	chr10	96584250	1	3	0	3	Btg1
67500	chr10	96584500	2	1	1	5	Btg1
67750	chr10	96584750	4	0	4	6	Btg1
68000	chr10	96585000	2	0	3	3	Btg1
68250	chr10	96585250	1	0	2	4	Btg1
68500	chr10	96585500	5	0	2	4	Btg1
68750	chr10	96585750	6	0	1	3	Btg1
69000	chr10	96586000	3	2	3	4	Btg1
69250	chr10	96586250	4	3	2	8	Btg1
69500	chr10	96586500	3	1	4	8	Btg1
69750	chr10	96586750	1	1	6	5	Btg1
70000	chr10	96587000	1	1	2	4	Btg1
70250	chr10	96587250	3	0	0	2	Btg1
70500	chr10	96587500	5	0	1	4	Btg1
70750	chr10	96587750	4	0	1	5	Btg1
71000	chr10	96588000	2	0	0	3	Btg1
71250	chr10	96588250	0	0	3	5	Btg1
71500	chr10	96588500	3	0	4	4	Btg1
71750	chr10	96588750	3	0	1	2	Btg1
72000	chr10	96589000	4	0	0	4	Btg1
72250	chr10	96589250	8	0	0	3	Btg1
72500	chr10	96589500	4	0	0	2	Btg1
72750	chr10	96589750	3	0	1	1	Btg1
73000	chr10	96590000	5	0	1	5	Btg1
73250	chr10	96590250	2	0	0	7	Btg1
73500	chr10	96590500	4	0	1	9	Btg1
73750	chr10	96590750	5	0	1	7	Btg1
74000	chr10	96591000	2	0	1	2	Btg1
74250	chr10	96591250	3	0	1	4	Btg1
74500	chr10	96591500	3	0	2	5	Btg1
74750	chr10	96591750	2	0	2	3	Btg1
75000	chr10	96592000	3	0	0	2	Btg1
75250	chr10	96592250	3	0	0	6	Btg1
75500	chr10	96592500	1	0	0	5	Btg1
75750	chr10	96592750	1	0	6	7	Btg1
76000	chr10	96593000	2	0	6	9	Btg1
76250	chr10	96593250	1	0	0	5	Btg1
76500	chr10	96593500	1	0	1	2	Btg1
76750	chr10	96593750	2	0	1	0	Btg1
77000	chr10	96594000	2	0	0	1	Btg1
77250	chr10	96594250	4	0	0	6	Btg1
77500	chr10	96594500	5	0	0	6	Btg1
77750	chr10	96594750	2	0	4	2	Btg1
78000	chr10	96595000	1	0	11	9	Btg1
78250	chr10	96595250	2	0	7	8	Btg1
78500	chr10	96595500	2	0	0	1	Btg1
78750	chr10	96595750	1	0	0	2	Btg1
79000	chr10	96596000	2	0	0	3	Btg1
79250	chr10	96596250	2	0	9	13	Btg1
79500	chr10	96596500	1	0	9	12	Btg1
79750	chr10	96596750	2	0	3	1	Btg1
80000	chr10	96597000	4	0	4	2	Btg1
80250	chr10	96597250	4	0	1	3	Btg1
80500	chr10	96597500	1	0	0	4	Btg1
80750	chr10	96597750	1	0	1	7	Btg1
81000	chr10	96598000	1	0	1	9	Btg1
81250	chr10	96598250	0	0	1	6	Btg1
81500	chr10	96598500	2	0	1	3	Btg1
81750	chr10	96598750	4	0	1	3	Btg1
82000	chr10	96599000	2	0	2	1	Btg1
82250	chr10	96599250	1	0	3	3	Btg1
82500	chr10	96599500	3	0	3	6	Btg1
82750	chr10	96599750	3	0	4	6	Btg1
83000	chr10	96600000	3	0	3	6	Btg1
83250	chr10	96600250	8	0	1	5	Btg1
83500	chr10	96600500	6	1	1	3	Btg1
83750	chr10	96600750	1	1	1	3	Btg1
84000	chr10	96601000	3	0	3	4	Btg1
84250	chr10	96601250	5	0	2	3	Btg1
84500	chr10	96601500	4	0	3	5	Btg1
84750	chr10	96601750	1	0	4	8	Btg1
85000	chr10	96602000	4	0	1	9	Btg1
85250	chr10	96602250	4	0	1	6	Btg1
85500	chr10	96602500	1	1	2	3	Btg1
85750	chr10	96602750	2	1	2	5	Btg1
86000	chr10	96603000	2	0	2	6	Btg1
86250	chr10	96603250	1	0	2	3	Btg1
86500	chr10	96603500	3	1	2	6	Btg1
86750	chr10	96603750	3	2	2	7	Btg1
87000	chr10	96604000	2	1	3	4	Btg1
87250	chr10	96604250	2	1	2	4	Btg1
87500	chr10	96604500	3	1	0	1	Btg1
87750	chr10	96604750	5	0	0	1	Btg1
88000	chr10	96605000	NA	NA	NA	NA	Btg1
88250	chr10	96605250	NA	NA	NA	NA	Btg1
88500	chr10	96605500	NA	NA	NA	NA	Btg1
88750	chr10	96605750	NA	NA	NA	NA	Btg1
89000	chr10	96606000	8	0	1	8	Btg1
89250	chr10	96606250	5	1	5	8	Btg1
89500	chr10	96606500	1	1	6	6	Btg1
89750	chr10	96606750	4	0	2	2	Btg1
90000	chr10	96607000	4	0	1	4	Btg1
90250	chr10	96607250	1	2	2	5	Btg1
90500	chr10	96607500	NA	NA	NA	NA	Btg1
90750	chr10	96607750	NA	NA	NA	NA	Btg1
91000	chr10	96608000	NA	NA	NA	NA	Btg1
91250	chr10	96608250	NA	NA	NA	NA	Btg1
91500	chr10	96608500	4	0	1	3	Btg1
91750	chr10	96608750	4	0	1	2	Btg1
92000	chr10	96609000	4	0	0	4	Btg1
92250	chr10	96609250	5	1	0	5	Btg1
92500	chr10	96609500	2	1	0	2	Btg1
92750	chr10	96609750	0	1	0	2	Btg1
93000	chr10	96610000	1	2	0	2	Btg1
93250	chr10	96610250	1	1	0	2	Btg1
93500	chr10	96610500	1	0	0	2	Btg1
93750	chr10	96610750	4	0	0	1	Btg1
94000	chr10	96611000	7	0	0	4	Btg1
94250	chr10	96611250	4	0	1	10	Btg1
94500	chr10	96611500	1	0	1	8	Btg1
94750	chr10	96611750	2	0	1	7	Btg1
95000	chr10	96612000	1	0	1	9	Btg1
95250	chr10	96612250	1	0	2	5	Btg1
95500	chr10	96612500	2	0	3	1	Btg1
95750	chr10	96612750	3	0	1	0	Btg1
96000	chr10	96613000	3	0	0	5	Btg1
96250	chr10	96613250	4	0	0	8	Btg1
96500	chr10	96613500	5	0	0	4	Btg1
96750	chr10	96613750	4	0	0	3	Btg1
97000	chr10	96614000	6	1	1	5	Btg1
97250	chr10	96614250	7	1	1	3	Btg1
97500	chr10	96614500	6	0	0	3	Btg1
97750	chr10	96614750	6	0	1	8	Btg1
98000	chr10	96615000	6	0	4	8	Btg1
98250	chr10	96615250	5	0	4	4	Btg1
98500	chr10	96615500	4	0	2	5	Btg1
98750	chr10	96615750	6	0	1	6	Btg1
99000	chr10	96616000	7	0	0	11	Btg1
99250	chr10	96616250	4	0	5	12	Btg1
99500	chr10	96616500	NA	NA	NA	NA	Btg1
99750	chr10	96616750	NA	NA	NA	NA	Btg1
100000	chr10	96617000	NA	NA	NA	NA	Btg1
100250	chr10	96617250	NA	NA	NA	NA	Btg1
100500	chr10	96617500	1	0	0	1	Btg1
100750	chr10	96617750	1	0	0	0	Btg1
101000	chr10	96618000	0	2	1	3	Btg1
101250	chr10	96618250	0	2	1	4	Btg1
101500	chr10	96618500	0	0	1	1	Btg1
101750	chr10	96618750	1	0	1	4	Btg1
102000	chr10	96619000	2	0	1	7	Btg1
102250	chr10	96619250	1	0	2	4	Btg1
102500	chr10	96619500	0	0	2	3	Btg1
102750	chr10	96619750	4	0	1	9	Btg1
103000	chr10	96620000	8	0	0	9	Btg1
103250	chr10	96620250	5	0	0	3	Btg1
103500	chr10	96620500	3	0	1	7	Btg1
103750	chr10	96620750	3	0	1	8	Btg1
104000	chr10	96621000	2	0	1	6	Btg1
104250	chr10	96621250	2	0	1	7	Btg1
104500	chr10	96621500	1	0	0	14	Btg1
104750	chr10	96621750	1	0	0	12	Btg1
105000	chr10	96622000	2	0	3	4	Btg1
105250	chr10	96622250	1	0	4	6	Btg1
105500	chr10	96622500	1	0	2	4	Btg1
105750	chr10	96622750	3	0	1	3	Btg1
106000	chr10	96623000	6	0	0	6	Btg1
106250	chr10	96623250	4	0	0	5	Btg1
106500	chr10	96623500	1	0	0	2	Btg1
106750	chr10	96623750	2	0	0	5	Btg1
107000	chr10	96624000	4	0	1	6	Btg1
107250	chr10	96624250	NA	NA	NA	NA	Btg1
107500	chr10	96624500	NA	NA	NA	NA	Btg1
107750	chr10	96624750	NA	NA	NA	NA	Btg1
108000	chr10	96625000	NA	NA	NA	NA	Btg1
108250	chr10	96625250	2	0	2	4	Btg1
108500	chr10	96625500	3	0	0	3	Btg1
108750	chr10	96625750	4	0	1	6	Btg1
109000	chr10	96626000	4	0	1	4	Btg1
109250	chr10	96626250	5	0	7	8	Btg1
109500	chr10	96626500	4	0	8	9	Btg1
109750	chr10	96626750	4	0	2	3	Btg1
110000	chr10	96627000	2	0	1	3	Btg1
110250	chr10	96627250	4	1	0	2	Btg1
110500	chr10	96627500	5	1	0	1	Btg1
110750	chr10	96627750	2	0	0	1	Btg1
111000	chr10	96628000	NA	NA	NA	NA	Btg1
111250	chr10	96628250	NA	NA	NA	NA	Btg1
111500	chr10	96628500	NA	NA	NA	NA	Btg1
111750	chr10	96628750	NA	NA	NA	NA	Btg1
112000	chr10	96629000	2	0	1	4	Btg1
112250	chr10	96629250	1	0	1	2	Btg1
112500	chr10	96629500	0	0	1	4	Btg1
112750	chr10	96629750	2	0	1	2	Btg1
113000	chr10	96630000	3	0	1	5	Btg1
113250	chr10	96630250	1	0	1	5	Btg1
113500	chr10	96630500	0	1	1	1	Btg1
113750	chr10	96630750	2	1	0	1	Btg1
114000	chr10	96631000	5	1	1	0	Btg1
114250	chr10	96631250	6	1	1	4	Btg1
114500	chr10	96631500	5	0	0	7	Btg1
114750	chr10	96631750	8	0	1	4	Btg1
115000	chr10	96632000	9	0	2	3	Btg1
115250	chr10	96632250	6	0	1	8	Btg1
115500	chr10	96632500	4	1	0	10	Btg1
115750	chr10	96632750	4	1	1	5	Btg1
116000	chr10	96633000	3	0	1	3	Btg1
116250	chr10	96633250	1	0	1	2	Btg1
116500	chr10	96633500	5	0	2	3	Btg1
116750	chr10	96633750	8	0	2	5	Btg1
117000	chr10	96634000	5	0	1	2	Btg1
117250	chr10	96634250	2	1	0	4	Btg1
117500	chr10	96634500	1	2	1	9	Btg1
117750	chr10	96634750	1	1	1	5	Btg1
118000	chr10	96635000	3	0	2	1	Btg1
118250	chr10	96635250	6	0	2	4	Btg1
118500	chr10	96635500	4	0	0	4	Btg1
118750	chr10	96635750	2	0	0	2	Btg1
119000	chr10	96636000	3	0	1	3	Btg1
119250	chr10	96636250	1	0	2	9	Btg1
119500	chr10	96636500	1	0	1	8	Btg1
119750	chr10	96636750	2	0	0	5	Btg1
120000	chr10	96637000	2	0	1	6	Btg1
120250	chr10	96637250	3	0	1	2	Btg1
120500	chr10	96637500	4	0	0	4	Btg1
120750	chr10	96637750	4	0	3	8	Btg1
121000	chr10	96638000	5	1	3	6	Btg1
121250	chr10	96638250	4	1	2	6	Btg1
121500	chr10	96638500	3	2	2	7	Btg1
121750	chr10	96638750	7	2	2	6	Btg1
122000	chr10	96639000	6	0	2	6	Btg1
122250	chr10	96639250	1	0	0	4	Btg1
122500	chr10	96639500	0	0	1	5	Btg1
122750	chr10	96639750	7	0	3	9	Btg1
123000	chr10	96640000	9	0	4	11	Btg1
123250	chr10	96640250	4	0	2	6	Btg1
123500	chr10	96640500	2	1	1	4	Btg1
123750	chr10	96640750	4	1	4	11	Btg1
124000	chr10	96641000	5	0	3	11	Btg1
124250	chr10	96641250	5	0	1	10	Btg1
124500	chr10	96641500	6	0	5	8	Btg1
124750	chr10	96641750	4	0	4	4	Btg1
125000	chr10	96642000	5	0	0	4	Btg1
125250	chr10	96642250	3	0	1	4	Btg1
125500	chr10	96642500	0	0	1	6	Btg1
125750	chr10	96642750	2	1	2	7	Btg1
126000	chr10	96643000	4	1	3	8	Btg1
126250	chr10	96643250	4	0	3	6	Btg1
126500	chr10	96643500	6	0	2	1	Btg1
126750	chr10	96643750	4	0	2	3	Btg1
127000	chr10	96644000	3	0	2	3	Btg1
127250	chr10	96644250	3	0	0	0	Btg1
127500	chr10	96644500	1	0	0	4	Btg1
127750	chr10	96644750	1	0	0	5	Btg1
128000	chr10	96645000	3	0	0	2	Btg1
128250	chr10	96645250	5	0	1	8	Btg1
128500	chr10	96645500	3	0	2	7	Btg1
128750	chr10	96645750	2	0	7	5	Btg1
129000	chr10	96646000	2	0	6	6	Btg1
129250	chr10	96646250	4	0	0	3	Btg1
129500	chr10	96646500	8	0	0	5	Btg1
129750	chr10	96646750	5	0	0	5	Btg1
130000	chr10	96647000	0	1	2	5	Btg1
130250	chr10	96647250	2	1	2	5	Btg1
130500	chr10	96647500	3	0	0	6	Btg1
130750	chr10	96647750	2	0	1	5	Btg1
131000	chr10	96648000	3	0	2	2	Btg1
131250	chr10	96648250	6	0	1	2	Btg1
131500	chr10	96648500	5	0	1	5	Btg1
131750	chr10	96648750	3	0	2	6	Btg1
132000	chr10	96649000	2	0	1	3	Btg1
132250	chr10	96649250	3	0	0	7	Btg1
132500	chr10	96649500	5	0	0	10	Btg1
132750	chr10	96649750	2	0	0	7	Btg1
133000	chr10	96650000	3	0	2	6	Btg1
133250	chr10	96650250	4	0	3	4	Btg1
133500	chr10	96650500	2	0	2	2	Btg1
133750	chr10	96650750	3	0	1	4	Btg1
134000	chr10	96651000	4	0	1	6	Btg1
134250	chr10	96651250	3	0	2	3	Btg1
134500	chr10	96651500	4	0	2	4	Btg1
134750	chr10	96651750	3	0	2	8	Btg1
135000	chr10	96652000	1	0	2	4	Btg1
135250	chr10	96652250	1	0	3	3	Btg1
135500	chr10	96652500	1	0	2	8	Btg1
135750	chr10	96652750	4	0	1	5	Btg1
136000	chr10	96653000	5	0	4	4	Btg1
136250	chr10	96653250	5	0	3	5	Btg1
136500	chr10	96653500	3	0	0	2	Btg1
136750	chr10	96653750	5	0	1	7	Btg1
137000	chr10	96654000	6	0	1	15	Btg1
137250	chr10	96654250	5	0	0	11	Btg1
137500	chr10	96654500	5	0	3	5	Btg1
137750	chr10	96654750	4	0	4	3	Btg1
138000	chr10	96655000	3	0	1	5	Btg1
138250	chr10	96655250	0	0	0	11	Btg1
138500	chr10	96655500	2	0	1	13	Btg1
138750	chr10	96655750	5	0	2	9	Btg1
139000	chr10	96656000	4	0	1	4	Btg1
139250	chr10	96656250	2	1	1	3	Btg1
139500	chr10	96656500	1	1	1	2	Btg1
139750	chr10	96656750	2	0	0	3	Btg1
140000	chr10	96657000	4	0	0	3	Btg1
140250	chr10	96657250	2	0	1	4	Btg1
140500	chr10	96657500	2	0	3	7	Btg1
140750	chr10	96657750	5	0	2	11	Btg1
141000	chr10	96658000	6	0	1	12	Btg1
141250	chr10	96658250	4	0	2	8	Btg1
141500	chr10	96658500	2	1	2	4	Btg1
141750	chr10	96658750	2	1	1	4	Btg1
142000	chr10	96659000	1	0	1	4	Btg1
142250	chr10	96659250	1	0	1	4	Btg1
142500	chr10	96659500	3	0	1	4	Btg1
142750	chr10	96659750	5	2	1	7	Btg1
143000	chr10	96660000	4	2	0	10	Btg1
143250	chr10	96660250	3	0	0	10	Btg1
143500	chr10	96660500	3	0	2	6	Btg1
143750	chr10	96660750	5	0	2	0	Btg1
144000	chr10	96661000	6	0	0	1	Btg1
144250	chr10	96661250	3	1	1	5	Btg1
144500	chr10	96661500	1	1	1	6	Btg1
144750	chr10	96661750	2	0	1	10	Btg1
145000	chr10	96662000	2	1	1	9	Btg1
145250	chr10	96662250	0	1	1	2	Btg1
145500	chr10	96662500	1	2	1	5	Btg1
145750	chr10	96662750	3	2	0	8	Btg1
146000	chr10	96663000	9	0	0	9	Btg1
146250	chr10	96663250	8	0	0	5	Btg1
146500	chr10	96663500	1	0	0	2	Btg1
146750	chr10	96663750	3	0	0	3	Btg1
147000	chr10	96664000	3	0	0	2	Btg1
147250	chr10	96664250	5	0	0	1	Btg1
147500	chr10	96664500	5	2	0	1	Btg1
147750	chr10	96664750	1	2	1	3	Btg1
148000	chr10	96665000	3	0	2	7	Btg1
148250	chr10	96665250	3	0	3	10	Btg1
148500	chr10	96665500	4	0	4	10	Btg1
148750	chr10	96665750	6	0	4	9	Btg1
149000	chr10	96666000	6	0	2	8	Btg1
149250	chr10	96666250	6	0	4	9	Btg1
149500	chr10	96666500	5	0	5	15	Btg1
149750	chr10	96666750	4	1	2	11	Btg1
150000	chr10	96667000	4	1	2	6	Btg1
150250	chr10	96667250	4	0	5	9	Btg1
150500	chr10	96667500	3	0	5	7	Btg1
150750	chr10	96667750	2	0	1	10	Btg1
151000	chr10	96668000	1	1	0	9	Btg1
151250	chr10	96668250	4	1	0	2	Btg1
151500	chr10	96668500	7	0	0	4	Btg1
151750	chr10	96668750	3	0	0	7	Btg1
152000	chr10	96669000	1	0	0	7	Btg1
152250	chr10	96669250	3	0	1	5	Btg1
152500	chr10	96669500	4	0	1	2	Btg1
152750	chr10	96669750	3	0	0	8	Btg1
153000	chr10	96670000	6	0	3	14	Btg1
153250	chr10	96670250	11	0	4	8	Btg1
153500	chr10	96670500	8	0	2	6	Btg1
153750	chr10	96670750	9	0	1	8	Btg1
154000	chr10	96671000	9	0	0	4	Btg1
154250	chr10	96671250	6	0	0	6	Btg1
154500	chr10	96671500	5	0	0	10	Btg1
154750	chr10	96671750	7	0	1	9	Btg1
155000	chr10	96672000	9	0	1	11	Btg1
155250	chr10	96672250	4	0	2	10	Btg1
155500	chr10	96672500	3	0	2	6	Btg1
155750	chr10	96672750	7	0	2	5	Btg1
156000	chr10	96673000	7	0	2	5	Btg1
156250	chr10	96673250	3	0	0	7	Btg1
156500	chr10	96673500	3	0	0	6	Btg1
156750	chr10	96673750	5	0	0	2	Btg1
157000	chr10	96674000	4	2	0	0	Btg1
157250	chr10	96674250	5	3	0	1	Btg1
157500	chr10	96674500	4	1	1	4	Btg1
157750	chr10	96674750	2	0	4	8	Btg1
158000	chr10	96675000	3	0	5	10	Btg1
158250	chr10	96675250	2	0	3	8	Btg1
158500	chr10	96675500	6	0	3	8	Btg1
158750	chr10	96675750	8	0	3	12	Btg1
159000	chr10	96676000	7	0	1	10	Btg1
159250	chr10	96676250	6	1	1	11	Btg1
159500	chr10	96676500	3	1	2	10	Btg1
159750	chr10	96676750	22	0	1	5	Btg1
160000	chr10	96677000	22	0	0	7	Btg1
160250	chr10	96677250	5	0	1	6	Btg1
160500	chr10	96677500	8	0	2	4	Btg1
160750	chr10	96677750	4	0	2	5	Btg1
161000	chr10	96678000	2	0	3	6	Btg1
161250	chr10	96678250	3	0	5	4	Btg1
161500	chr10	96678500	2	0	4	9	Btg1
161750	chr10	96678750	4	0	1	10	Btg1
162000	chr10	96679000	5	0	0	12	Btg1
162250	chr10	96679250	7	0	0	13	Btg1
162500	chr10	96679500	7	0	2	7	Btg1
162750	chr10	96679750	3	0	3	7	Btg1
163000	chr10	96680000	3	0	1	5	Btg1
163250	chr10	96680250	2	0	2	4	Btg1
163500	chr10	96680500	3	0	3	5	Btg1
163750	chr10	96680750	7	0	1	3	Btg1
164000	chr10	96681000	6	0	0	1	Btg1
164250	chr10	96681250	6	0	2	1	Btg1
164500	chr10	96681500	7	0	3	6	Btg1
164750	chr10	96681750	5	0	2	10	Btg1
165000	chr10	96682000	3	0	1	6	Btg1
165250	chr10	96682250	2	0	0	2	Btg1
165500	chr10	96682500	2	0	2	3	Btg1
165750	chr10	96682750	4	0	3	11	Btg1
166000	chr10	96683000	6	0	1	11	Btg1
166250	chr10	96683250	5	0	1	4	Btg1
166500	chr10	96683500	6	0	1	5	Btg1
166750	chr10	96683750	7	1	0	5	Btg1
167000	chr10	96684000	5	1	2	1	Btg1
167250	chr10	96684250	4	0	3	2	Btg1
167500	chr10	96684500	2	0	2	9	Btg1
167750	chr10	96684750	1	0	1	8	Btg1
168000	chr10	96685000	4	0	0	2	Btg1
168250	chr10	96685250	3	0	1	4	Btg1
168500	chr10	96685500	3	0	1	4	Btg1
168750	chr10	96685750	3	0	1	4	Btg1
169000	chr10	96686000	0	0	1	3	Btg1
169250	chr10	96686250	2	0	0	3	Btg1
169500	chr10	96686500	NA	NA	NA	NA	Btg1
169750	chr10	96686750	NA	NA	NA	NA	Btg1
170000	chr10	96687000	NA	NA	NA	NA	Btg1
170250	chr10	96687250	NA	NA	NA	NA	Btg1
170500	chr10	96687500	0	1	2	1	Btg1
170750	chr10	96687750	0	1	0	2	Btg1
171000	chr10	96688000	3	0	1	4	Btg1
171250	chr10	96688250	5	2	2	4	Btg1
171500	chr10	96688500	5	2	3	6	Btg1
171750	chr10	96688750	5	0	2	6	Btg1
172000	chr10	96689000	2	0	1	4	Btg1
172250	chr10	96689250	2	0	2	4	Btg1
172500	chr10	96689500	5	0	2	2	Btg1
172750	chr10	96689750	NA	NA	NA	NA	Btg1
173000	chr10	96690000	NA	NA	NA	NA	Btg1
173250	chr10	96690250	NA	NA	NA	NA	Btg1
173500	chr10	96690500	NA	NA	NA	NA	Btg1
173750	chr10	96690750	1	0	2	7	Btg1
174000	chr10	96691000	0	1	0	5	Btg1
174250	chr10	96691250	0	1	2	6	Btg1
174500	chr10	96691500	2	0	2	6	Btg1
174750	chr10	96691750	5	0	0	3	Btg1
175000	chr10	96692000	5	0	0	3	Btg1
175250	chr10	96692250	3	0	0	3	Btg1
175500	chr10	96692500	1	0	0	5	Btg1
175750	chr10	96692750	1	0	1	7	Btg1
176000	chr10	96693000	2	0	1	2	Btg1
176250	chr10	96693250	5	0	0	0	Btg1
176500	chr10	96693500	7	0	3	4	Btg1
176750	chr10	96693750	5	0	5	8	Btg1
177000	chr10	96694000	2	0	3	5	Btg1
177250	chr10	96694250	6	0	1	1	Btg1
177500	chr10	96694500	10	0	4	0	Btg1
177750	chr10	96694750	6	0	5	0	Btg1
178000	chr10	96695000	3	0	2	7	Btg1
178250	chr10	96695250	3	0	3	9	Btg1
178500	chr10	96695500	3	0	2	6	Btg1
178750	chr10	96695750	3	0	0	7	Btg1
179000	chr10	96696000	5	0	0	4	Btg1
179250	chr10	96696250	3	0	0	5	Btg1
179500	chr10	96696500	0	0	0	8	Btg1
179750	chr10	96696750	3	0	0	6	Btg1
180000	chr10	96697000	4	0	1	2	Btg1
180250	chr10	96697250	3	0	1	2	Btg1
180500	chr10	96697500	3	0	0	9	Btg1
180750	chr10	96697750	1	0	0	7	Btg1
181000	chr10	96698000	0	0	0	0	Btg1
181250	chr10	96698250	0	0	1	0	Btg1
181500	chr10	96698500	4	1	2	5	Btg1
181750	chr10	96698750	4	1	1	6	Btg1
182000	chr10	96699000	0	0	0	2	Btg1
182250	chr10	96699250	4	0	0	1	Btg1
182500	chr10	96699500	4	1	0	1	Btg1
182750	chr10	96699750	0	2	2	1	Btg1
183000	chr10	96700000	2	2	2	3	Btg1
183250	chr10	96700250	4	1	2	4	Btg1
183500	chr10	96700500	7	0	3	2	Btg1
183750	chr10	96700750	6	0	2	2	Btg1
184000	chr10	96701000	2	0	6	8	Btg1
184250	chr10	96701250	2	0	6	12	Btg1
184500	chr10	96701500	4	0	1	7	Btg1
184750	chr10	96701750	4	0	1	7	Btg1
185000	chr10	96702000	1	0	2	7	Btg1
185250	chr10	96702250	4	0	3	8	Btg1
185500	chr10	96702500	9	0	3	8	Btg1
185750	chr10	96702750	9	0	1	6	Btg1
186000	chr10	96703000	8	0	2	5	Btg1
186250	chr10	96703250	4	0	2	2	Btg1
186500	chr10	96703500	0	0	0	2	Btg1
186750	chr10	96703750	3	0	0	1	Btg1
187000	chr10	96704000	7	0	1	2	Btg1
187250	chr10	96704250	8	0	2	3	Btg1
187500	chr10	96704500	5	0	2	3	Btg1
187750	chr10	96704750	4	0	2	3	Btg1
188000	chr10	96705000	4	0	3	3	Btg1
188250	chr10	96705250	5	0	2	4	Btg1
188500	chr10	96705500	5	0	0	4	Btg1
188750	chr10	96705750	2	0	1	8	Btg1
189000	chr10	96706000	4	1	2	11	Btg1
189250	chr10	96706250	5	1	1	7	Btg1
189500	chr10	96706500	5	0	0	6	Btg1
189750	chr10	96706750	5	0	0	5	Btg1
190000	chr10	96707000	4	0	1	5	Btg1
190250	chr10	96707250	4	0	3	8	Btg1
190500	chr10	96707500	5	0	2	11	Btg1
190750	chr10	96707750	3	0	0	8	Btg1
191000	chr10	96708000	1	0	0	4	Btg1
191250	chr10	96708250	2	0	3	7	Btg1
191500	chr10	96708500	3	0	4	10	Btg1
191750	chr10	96708750	2	0	1	8	Btg1
192000	chr10	96709000	0	0	0	5	Btg1
192250	chr10	96709250	0	0	0	3	Btg1
192500	chr10	96709500	1	0	0	2	Btg1
192750	chr10	96709750	2	0	0	2	Btg1
193000	chr10	96710000	7	0	0	2	Btg1
193250	chr10	96710250	8	1	0	12	Btg1
193500	chr10	96710500	3	1	2	12	Btg1
193750	chr10	96710750	4	0	2	4	Btg1
194000	chr10	96711000	4	0	1	6	Btg1
194250	chr10	96711250	2	0	1	10	Btg1
194500	chr10	96711500	2	0	0	7	Btg1
194750	chr10	96711750	6	0	0	2	Btg1
195000	chr10	96712000	5	0	2	3	Btg1
195250	chr10	96712250	2	0	2	4	Btg1
195500	chr10	96712500	5	0	0	2	Btg1
195750	chr10	96712750	7	0	1	8	Btg1
196000	chr10	96713000	9	0	1	10	Btg1
196250	chr10	96713250	6	0	0	3	Btg1
196500	chr10	96713500	4	0	0	3	Btg1
196750	chr10	96713750	4	0	2	3	Btg1
197000	chr10	96714000	2	0	3	7	Btg1
197250	chr10	96714250	2	1	1	13	Btg1
197500	chr10	96714500	2	1	0	9	Btg1
197750	chr10	96714750	2	0	0	5	Btg1
198000	chr10	96715000	3	0	0	4	Btg1
198250	chr10	96715250	5	0	0	6	Btg1
198500	chr10	96715500	5	0	0	9	Btg1
198750	chr10	96715750	2	0	0	5	Btg1
199000	chr10	96716000	0	0	0	2	Btg1
199250	chr10	96716250	3	0	1	1	Btg1
199500	chr10	96716500	4	0	5	5	Btg1
199750	chr10	96716750	6	0	4	6	Btg1
200000	chr10	96717000	7	1	1	3	Btg1
250	chr10	17623477	NA	NA	NA	NA	Cited2
500	chr10	17623727	2	0	2	8	Cited2
750	chr10	17623977	4	0	2	9	Cited2
1000	chr10	17624227	5	0	0	10	Cited2
1250	chr10	17624477	5	0	0	6	Cited2
1500	chr10	17624727	6	0	1	6	Cited2
1750	chr10	17624977	6	0	1	7	Cited2
2000	chr10	17625227	2	0	1	3	Cited2
2250	chr10	17625477	3	0	3	5	Cited2
2500	chr10	17625727	8	0	4	9	Cited2
2750	chr10	17625977	8	0	3	6	Cited2
3000	chr10	17626227	7	0	3	6	Cited2
3250	chr10	17626477	7	0	3	8	Cited2
3500	chr10	17626727	4	0	4	13	Cited2
3750	chr10	17626977	3	1	5	14	Cited2
4000	chr10	17627227	4	1	2	6	Cited2
4250	chr10	17627477	5	0	0	6	Cited2
4500	chr10	17627727	3	0	1	10	Cited2
4750	chr10	17627977	1	0	6	8	Cited2
5000	chr10	17628227	2	0	5	6	Cited2
5250	chr10	17628477	4	1	0	8	Cited2
5500	chr10	17628727	7	1	0	8	Cited2
5750	chr10	17628977	7	0	0	7	Cited2
6000	chr10	17629227	3	0	0	4	Cited2
6250	chr10	17629477	0	0	3	4	Cited2
6500	chr10	17629727	4	0	3	6	Cited2
6750	chr10	17629977	4	1	0	7	Cited2
7000	chr10	17630227	2	1	1	7	Cited2
7250	chr10	17630477	5	0	1	8	Cited2
7500	chr10	17630727	3	1	0	8	Cited2
7750	chr10	17630977	3	1	1	5	Cited2
8000	chr10	17631227	9	0	2	6	Cited2
8250	chr10	17631477	11	0	2	8	Cited2
8500	chr10	17631727	5	0	1	6	Cited2
8750	chr10	17631977	1	0	2	12	Cited2
9000	chr10	17632227	4	0	2	13	Cited2
9250	chr10	17632477	3	0	0	4	Cited2
9500	chr10	17632727	0	0	0	4	Cited2
9750	chr10	17632977	1	0	1	7	Cited2
10000	chr10	17633227	4	0	3	9	Cited2
10250	chr10	17633477	5	0	3	6	Cited2
10500	chr10	17633727	3	0	1	1	Cited2
10750	chr10	17633977	1	0	0	2	Cited2
11000	chr10	17634227	1	0	0	3	Cited2
11250	chr10	17634477	1	0	1	1	Cited2
11500	chr10	17634727	2	0	2	3	Cited2
11750	chr10	17634977	4	0	3	11	Cited2
12000	chr10	17635227	4	0	4	18	Cited2
12250	chr10	17635477	7	0	3	13	Cited2
12500	chr10	17635727	11	0	3	12	Cited2
12750	chr10	17635977	7	0	4	13	Cited2
13000	chr10	17636227	5	0	2	5	Cited2
13250	chr10	17636477	6	0	0	2	Cited2
13500	chr10	17636727	2	1	0	2	Cited2
13750	chr10	17636977	1	1	0	3	Cited2
14000	chr10	17637227	2	0	0	4	Cited2
14250	chr10	17637477	3	0	1	9	Cited2
14500	chr10	17637727	2	0	2	11	Cited2
14750	chr10	17637977	3	0	2	6	Cited2
15000	chr10	17638227	3	1	1	4	Cited2
15250	chr10	17638477	0	1	2	6	Cited2
15500	chr10	17638727	0	0	2	6	Cited2
15750	chr10	17638977	0	0	0	9	Cited2
16000	chr10	17639227	0	0	2	12	Cited2
16250	chr10	17639477	1	0	2	9	Cited2
16500	chr10	17639727	2	0	0	5	Cited2
16750	chr10	17639977	3	0	0	4	Cited2
17000	chr10	17640227	4	0	1	5	Cited2
17250	chr10	17640477	3	0	5	5	Cited2
17500	chr10	17640727	6	0	4	5	Cited2
17750	chr10	17640977	6	0	0	3	Cited2
18000	chr10	17641227	5	0	0	3	Cited2
18250	chr10	17641477	5	2	0	4	Cited2
18500	chr10	17641727	2	2	1	7	Cited2
18750	chr10	17641977	2	0	2	8	Cited2
19000	chr10	17642227	3	0	3	9	Cited2
19250	chr10	17642477	3	0	2	11	Cited2
19500	chr10	17642727	3	0	4	9	Cited2
19750	chr10	17642977	5	0	5	8	Cited2
20000	chr10	17643227	4	0	10	14	Cited2
20250	chr10	17643477	2	0	10	13	Cited2
20500	chr10	17643727	3	0	1	3	Cited2
20750	chr10	17643977	5	0	4	11	Cited2
21000	chr10	17644227	6	0	7	21	Cited2
21250	chr10	17644477	5	0	4	19	Cited2
21500	chr10	17644727	4	0	1	11	Cited2
21750	chr10	17644977	3	1	3	4	Cited2
22000	chr10	17645227	3	1	5	4	Cited2
22250	chr10	17645477	4	1	3	3	Cited2
22500	chr10	17645727	3	2	1	1	Cited2
22750	chr10	17645977	1	1	4	2	Cited2
23000	chr10	17646227	1	0	4	3	Cited2
23250	chr10	17646477	3	0	1	4	Cited2
23500	chr10	17646727	3	0	1	3	Cited2
23750	chr10	17646977	3	0	2	2	Cited2
24000	chr10	17647227	7	0	4	7	Cited2
24250	chr10	17647477	6	0	2	5	Cited2
24500	chr10	17647727	5	0	1	9	Cited2
24750	chr10	17647977	5	0	2	15	Cited2
25000	chr10	17648227	5	0	3	12	Cited2
25250	chr10	17648477	5	0	2	8	Cited2
25500	chr10	17648727	2	0	0	7	Cited2
25750	chr10	17648977	3	0	1	8	Cited2
26000	chr10	17649227	4	0	2	8	Cited2
26250	chr10	17649477	4	1	1	7	Cited2
26500	chr10	17649727	7	1	1	6	Cited2
26750	chr10	17649977	6	0	4	14	Cited2
27000	chr10	17650227	3	0	3	13	Cited2
27250	chr10	17650477	3	0	2	9	Cited2
27500	chr10	17650727	2	0	4	10	Cited2
27750	chr10	17650977	2	0	3	6	Cited2
28000	chr10	17651227	4	0	2	10	Cited2
28250	chr10	17651477	3	0	2	11	Cited2
28500	chr10	17651727	3	0	2	3	Cited2
28750	chr10	17651977	5	0	1	4	Cited2
29000	chr10	17652227	3	0	0	6	Cited2
29250	chr10	17652477	5	1	0	7	Cited2
29500	chr10	17652727	5	1	0	7	Cited2
29750	chr10	17652977	2	1	0	6	Cited2
30000	chr10	17653227	6	1	0	8	Cited2
30250	chr10	17653477	7	0	2	12	Cited2
30500	chr10	17653727	5	0	2	13	Cited2
30750	chr10	17653977	8	0	2	9	Cited2
31000	chr10	17654227	7	0	3	5	Cited2
31250	chr10	17654477	2	0	2	5	Cited2
31500	chr10	17654727	1	0	1	7	Cited2
31750	chr10	17654977	2	0	0	4	Cited2
32000	chr10	17655227	2	0	1	3	Cited2
32250	chr10	17655477	3	0	2	14	Cited2
32500	chr10	17655727	5	0	1	16	Cited2
32750	chr10	17655977	3	0	0	7	Cited2
33000	chr10	17656227	1	0	0	4	Cited2
33250	chr10	17656477	4	0	1	2	Cited2
33500	chr10	17656727	3	0	1	4	Cited2
33750	chr10	17656977	2	0	0	7	Cited2
34000	chr10	17657227	2	0	0	6	Cited2
34250	chr10	17657477	1	0	0	8	Cited2
34500	chr10	17657727	2	0	1	14	Cited2
34750	chr10	17657977	4	0	2	10	Cited2
35000	chr10	17658227	3	1	1	5	Cited2
35250	chr10	17658477	1	1	1	7	Cited2
35500	chr10	17658727	3	0	1	10	Cited2
35750	chr10	17658977	3	0	0	7	Cited2
36000	chr10	17659227	1	0	1	6	Cited2
36250	chr10	17659477	1	0	1	5	Cited2
36500	chr10	17659727	6	0	0	1	Cited2
36750	chr10	17659977	8	0	0	5	Cited2
37000	chr10	17660227	4	1	0	10	Cited2
37250	chr10	17660477	3	1	1	10	Cited2
37500	chr10	17660727	5	1	2	9	Cited2
37750	chr10	17660977	6	1	1	6	Cited2
38000	chr10	17661227	3	0	0	1	Cited2
38250	chr10	17661477	1	0	0	2	Cited2
38500	chr10	17661727	3	0	0	3	Cited2
38750	chr10	17661977	2	0	2	3	Cited2
39000	chr10	17662227	2	0	3	4	Cited2
39250	chr10	17662477	3	0	2	6	Cited2
39500	chr10	17662727	3	0	4	6	Cited2
39750	chr10	17662977	6	0	3	5	Cited2
40000	chr10	17663227	5	0	0	6	Cited2
40250	chr10	17663477	3	0	0	5	Cited2
40500	chr10	17663727	3	0	1	5	Cited2
40750	chr10	17663977	2	0	3	7	Cited2
41000	chr10	17664227	2	0	3	8	Cited2
41250	chr10	17664477	1	0	6	8	Cited2
41500	chr10	17664727	2	0	7	10	Cited2
41750	chr10	17664977	6	0	4	8	Cited2
42000	chr10	17665227	5	0	4	8	Cited2
42250	chr10	17665477	1	0	2	7	Cited2
42500	chr10	17665727	1	0	1	7	Cited2
42750	chr10	17665977	3	0	1	9	Cited2
43000	chr10	17666227	4	0	0	5	Cited2
43250	chr10	17666477	2	0	0	7	Cited2
43500	chr10	17666727	0	1	0	6	Cited2
43750	chr10	17666977	1	1	1	7	Cited2
44000	chr10	17667227	5	0	1	11	Cited2
44250	chr10	17667477	10	0	0	14	Cited2
44500	chr10	17667727	6	0	1	10	Cited2
44750	chr10	17667977	6	0	2	5	Cited2
45000	chr10	17668227	7	0	1	5	Cited2
45250	chr10	17668477	2	0	0	1	Cited2
45500	chr10	17668727	2	0	1	3	Cited2
45750	chr10	17668977	1	0	2	4	Cited2
46000	chr10	17669227	2	0	1	5	Cited2
46250	chr10	17669477	NA	NA	NA	NA	Cited2
46500	chr10	17669727	NA	NA	NA	NA	Cited2
46750	chr10	17669977	NA	NA	NA	NA	Cited2
47000	chr10	17670227	NA	NA	NA	NA	Cited2
47250	chr10	17670477	3	0	1	1	Cited2
47500	chr10	17670727	5	0	0	8	Cited2
47750	chr10	17670977	5	0	0	11	Cited2
48000	chr10	17671227	5	0	0	7	Cited2
48250	chr10	17671477	6	0	0	9	Cited2
48500	chr10	17671727	2	0	0	7	Cited2
48750	chr10	17671977	2	1	2	4	Cited2
49000	chr10	17672227	3	1	2	4	Cited2
49250	chr10	17672477	3	0	1	4	Cited2
49500	chr10	17672727	3	0	1	4	Cited2
49750	chr10	17672977	5	0	0	1	Cited2
50000	chr10	17673227	6	0	0	1	Cited2
50250	chr10	17673477	5	0	0	5	Cited2
50500	chr10	17673727	5	0	1	7	Cited2
50750	chr10	17673977	4	0	5	13	Cited2
51000	chr10	17674227	5	0	5	13	Cited2
51250	chr10	17674477	3	0	2	7	Cited2
51500	chr10	17674727	2	0	3	4	Cited2
51750	chr10	17674977	2	1	3	0	Cited2
52000	chr10	17675227	1	2	2	3	Cited2
52250	chr10	17675477	1	1	1	4	Cited2
52500	chr10	17675727	2	0	3	6	Cited2
52750	chr10	17675977	5	0	4	11	Cited2
53000	chr10	17676227	8	0	1	9	Cited2
53250	chr10	17676477	5	0	0	4	Cited2
53500	chr10	17676727	1	0	0	1	Cited2
53750	chr10	17676977	3	0	1	5	Cited2
54000	chr10	17677227	5	0	1	8	Cited2
54250	chr10	17677477	6	0	1	10	Cited2
54500	chr10	17677727	6	0	2	10	Cited2
54750	chr10	17677977	7	0	3	11	Cited2
55000	chr10	17678227	9	0	2	13	Cited2
55250	chr10	17678477	5	0	0	7	Cited2
55500	chr10	17678727	2	0	0	4	Cited2
55750	chr10	17678977	3	0	0	4	Cited2
56000	chr10	17679227	3	1	0	2	Cited2
56250	chr10	17679477	3	1	0	0	Cited2
56500	chr10	17679727	2	1	0	1	Cited2
56750	chr10	17679977	4	1	1	4	Cited2
57000	chr10	17680227	4	0	1	3	Cited2
57250	chr10	17680477	5	1	0	1	Cited2
57500	chr10	17680727	4	4	1	2	Cited2
57750	chr10	17680977	1	3	1	2	Cited2
58000	chr10	17681227	4	0	1	5	Cited2
58250	chr10	17681477	6	0	3	7	Cited2
58500	chr10	17681727	4	0	3	4	Cited2
58750	chr10	17681977	2	0	1	4	Cited2
59000	chr10	17682227	3	0	0	4	Cited2
59250	chr10	17682477	5	0	0	3	Cited2
59500	chr10	17682727	5	0	0	6	Cited2
59750	chr10	17682977	3	0	1	7	Cited2
60000	chr10	17683227	5	0	1	11	Cited2
60250	chr10	17683477	6	0	2	13	Cited2
60500	chr10	17683727	6	0	6	8	Cited2
60750	chr10	17683977	7	0	4	4	Cited2
61000	chr10	17684227	6	1	1	1	Cited2
61250	chr10	17684477	3	1	1	1	Cited2
61500	chr10	17684727	1	0	1	3	Cited2
61750	chr10	17684977	3	0	2	3	Cited2
62000	chr10	17685227	3	0	3	6	Cited2
62250	chr10	17685477	5	0	3	9	Cited2
62500	chr10	17685727	8	0	2	7	Cited2
62750	chr10	17685977	4	0	2	6	Cited2
63000	chr10	17686227	2	0	1	5	Cited2
63250	chr10	17686477	7	0	1	7	Cited2
63500	chr10	17686727	5	0	3	8	Cited2
63750	chr10	17686977	5	0	4	8	Cited2
64000	chr10	17687227	7	0	2	9	Cited2
64250	chr10	17687477	2	0	0	9	Cited2
64500	chr10	17687727	6	0	0	7	Cited2
64750	chr10	17687977	8	0	0	2	Cited2
65000	chr10	17688227	3	1	0	3	Cited2
65250	chr10	17688477	5	1	0	11	Cited2
65500	chr10	17688727	5	0	0	10	Cited2
65750	chr10	17688977	1	0	0	6	Cited2
66000	chr10	17689227	0	0	1	5	Cited2
66250	chr10	17689477	0	0	1	1	Cited2
66500	chr10	17689727	1	0	1	4	Cited2
66750	chr10	17689977	4	0	3	7	Cited2
67000	chr10	17690227	6	1	4	5	Cited2
67250	chr10	17690477	6	1	3	9	Cited2
67500	chr10	17690727	8	0	1	8	Cited2
67750	chr10	17690977	6	1	0	4	Cited2
68000	chr10	17691227	1	1	0	6	Cited2
68250	chr10	17691477	4	0	0	5	Cited2
68500	chr10	17691727	8	0	2	4	Cited2
68750	chr10	17691977	7	1	4	2	Cited2
69000	chr10	17692227	3	1	3	6	Cited2
69250	chr10	17692477	3	0	2	9	Cited2
69500	chr10	17692727	5	0	1	6	Cited2
69750	chr10	17692977	7	0	2	7	Cited2
70000	chr10	17693227	7	0	2	5	Cited2
70250	chr10	17693477	5	0	1	8	Cited2
70500	chr10	17693727	6	0	1	10	Cited2
70750	chr10	17693977	4	0	1	5	Cited2
71000	chr10	17694227	2	0	3	7	Cited2
71250	chr10	17694477	4	0	4	15	Cited2
71500	chr10	17694727	4	0	2	16	Cited2
71750	chr10	17694977	4	0	1	11	Cited2
72000	chr10	17695227	6	0	1	7	Cited2
72250	chr10	17695477	4	1	0	2	Cited2
72500	chr10	17695727	3	1	2	0	Cited2
72750	chr10	17695977	5	0	2	3	Cited2
73000	chr10	17696227	4	0	2	5	Cited2
73250	chr10	17696477	2	0	4	6	Cited2
73500	chr10	17696727	6	0	2	7	Cited2
73750	chr10	17696977	7	1	1	3	Cited2
74000	chr10	17697227	3	1	2	6	Cited2
74250	chr10	17697477	2	0	2	8	Cited2
74500	chr10	17697727	NA	NA	NA	NA	Cited2
74750	chr10	17697977	NA	NA	NA	NA	Cited2
75000	chr10	17698227	NA	NA	NA	NA	Cited2
75250	chr10	17698477	NA	NA	NA	NA	Cited2
75500	chr10	17698727	2	0	3	9	Cited2
75750	chr10	17698977	4	0	4	9	Cited2
76000	chr10	17699227	9	0	3	16	Cited2
76250	chr10	17699477	10	0	3	16	Cited2
76500	chr10	17699727	8	0	2	11	Cited2
76750	chr10	17699977	3	0	2	6	Cited2
77000	chr10	17700227	2	0	1	17	Cited2
77250	chr10	17700477	3	0	1	17	Cited2
77500	chr10	17700727	3	0	1	2	Cited2
77750	chr10	17700977	3	0	0	2	Cited2
78000	chr10	17701227	2	0	0	1	Cited2
78250	chr10	17701477	8	0	5	7	Cited2
78500	chr10	17701727	11	0	5	10	Cited2
78750	chr10	17701977	9	0	0	3	Cited2
79000	chr10	17702227	8	0	0	0	Cited2
79250	chr10	17702477	8	0	0	2	Cited2
79500	chr10	17702727	8	0	0	4	Cited2
79750	chr10	17702977	6	0	0	5	Cited2
80000	chr10	17703227	6	0	0	5	Cited2
80250	chr10	17703477	7	0	2	3	Cited2
80500	chr10	17703727	9	0	3	7	Cited2
80750	chr10	17703977	10	0	1	11	Cited2
81000	chr10	17704227	6	0	1	8	Cited2
81250	chr10	17704477	3	0	2	5	Cited2
81500	chr10	17704727	3	1	1	6	Cited2
81750	chr10	17704977	1	2	0	5	Cited2
82000	chr10	17705227	3	1	0	4	Cited2
82250	chr10	17705477	5	0	2	5	Cited2
82500	chr10	17705727	3	0	3	2	Cited2
82750	chr10	17705977	2	1	1	0	Cited2
83000	chr10	17706227	2	3	1	6	Cited2
83250	chr10	17706477	2	2	2	8	Cited2
83500	chr10	17706727	1	0	1	4	Cited2
83750	chr10	17706977	NA	NA	NA	NA	Cited2
84000	chr10	17707227	NA	NA	NA	NA	Cited2
84250	chr10	17707477	NA	NA	NA	NA	Cited2
84500	chr10	17707727	NA	NA	NA	NA	Cited2
84750	chr10	17707977	6	1	1	7	Cited2
85000	chr10	17708227	5	0	1	9	Cited2
85250	chr10	17708477	2	0	0	6	Cited2
85500	chr10	17708727	3	0	0	5	Cited2
85750	chr10	17708977	3	0	0	6	Cited2
86000	chr10	17709227	3	0	0	4	Cited2
86250	chr10	17709477	2	0	1	3	Cited2
86500	chr10	17709727	4	0	2	9	Cited2
86750	chr10	17709977	5	0	1	10	Cited2
87000	chr10	17710227	3	0	2	6	Cited2
87250	chr10	17710477	5	2	6	4	Cited2
87500	chr10	17710727	5	2	4	5	Cited2
87750	chr10	17710977	5	0	0	5	Cited2
88000	chr10	17711227	5	0	2	6	Cited2
88250	chr10	17711477	2	0	2	5	Cited2
88500	chr10	17711727	3	0	2	3	Cited2
88750	chr10	17711977	3	0	2	3	Cited2
89000	chr10	17712227	5	0	1	8	Cited2
89250	chr10	17712477	7	0	2	8	Cited2
89500	chr10	17712727	4	1	1	4	Cited2
89750	chr10	17712977	2	1	1	17	Cited2
90000	chr10	17713227	3	0	1	20	Cited2
90250	chr10	17713477	5	0	1	9	Cited2
90500	chr10	17713727	5	0	2	10	Cited2
90750	chr10	17713977	2	0	1	11	Cited2
91000	chr10	17714227	1	0	1	3	Cited2
91250	chr10	17714477	1	0	2	3	Cited2
91500	chr10	17714727	1	0	2	14	Cited2
91750	chr10	17714977	2	0	3	13	Cited2
92000	chr10	17715227	2	0	2	2	Cited2
92250	chr10	17715477	2	0	1	3	Cited2
92500	chr10	17715727	3	0	1	8	Cited2
92750	chr10	17715977	6	0	2	9	Cited2
93000	chr10	17716227	4	0	2	10	Cited2
93250	chr10	17716477	0	0	2	7	Cited2
93500	chr10	17716727	1	0	3	4	Cited2
93750	chr10	17716977	3	0	1	6	Cited2
94000	chr10	17717227	5	0	0	5	Cited2
94250	chr10	17717477	5	0	0	6	Cited2
94500	chr10	17717727	3	0	8	16	Cited2
94750	chr10	17717977	4	0	10	17	Cited2
95000	chr10	17718227	9	0	2	10	Cited2
95250	chr10	17718477	10	0	0	9	Cited2
95500	chr10	17718727	8	0	0	9	Cited2
95750	chr10	17718977	6	0	0	7	Cited2
96000	chr10	17719227	5	0	5	5	Cited2
96250	chr10	17719477	5	0	5	5	Cited2
96500	chr10	17719727	4	0	2	7	Cited2
96750	chr10	17719977	4	0	3	6	Cited2
97000	chr10	17720227	3	0	1	4	Cited2
97250	chr10	17720477	2	0	0	6	Cited2
97500	chr10	17720727	1	0	0	3	Cited2
97750	chr10	17720977	2	0	1	1	Cited2
98000	chr10	17721227	8	0	2	5	Cited2
98250	chr10	17721477	7	0	2	6	Cited2
98500	chr10	17721727	2	0	1	3	Cited2
98750	chr10	17721977	NA	NA	NA	NA	Cited2
99000	chr10	17722227	NA	NA	NA	NA	Cited2
99250	chr10	17722477	NA	NA	NA	NA	Cited2
99500	chr10	17722727	NA	NA	NA	NA	Cited2
99750	chr10	17722977	NA	NA	NA	NA	Cited2
[truncated: 8,401 more rows]

## Sheet: SuppFig7c_CRE_windows
CRE_id	genome_positions	mid_point	chr	Gata4	Klf1	Foxa2	Sox17	locus	is_promoter	all_rep_spec_hit	all_rep_act_hit	category2
Bend5_chr4_8168	111328507	111328257	chr4	5	0	0	4	Bend5	FALSE	FALSE	FALSE	inactive
Bend5_chr4_8170	111330834	111330584	chr4	1	0	1	1	Bend5	FALSE	FALSE	FALSE	inactive
Bend5_chr4_8172	111365279	111365029	chr4	3	1	1	7	Bend5	FALSE	FALSE	FALSE	inactive
Bend5_chr4_8174	111387196	111386946	chr4	9	1	1	5	Bend5	FALSE	FALSE	FALSE	inactive
Bend5_chr4_8175	111415185	111414935	chr4	3	6	0	2	Bend5	TRUE	FALSE	TRUE	non-specific, active, promoter
Bend5_chr4_8179	111419831	111419581	chr4	3	0	0	4	Bend5	FALSE	FALSE	FALSE	inactive
Bend5_chr4_8192	111451743	111451493	chr4	5	2	0	4	Bend5	FALSE	FALSE	FALSE	inactive
Bend5_chr4_8199	111478437	111478187	chr4	9	0	2	2	Bend5	FALSE	FALSE	FALSE	inactive
Bend5_chr4_8201	111483876	111483626	chr4	10	0	0	4	Bend5	FALSE	TRUE	TRUE	specific, active
Btg1_chr10_9572	96608006	96607756	chr10	5	0	0	5	Btg1	FALSE	FALSE	FALSE	inactive
Btg1_chr10_9578	96617018	96616768	chr10	1	5	2	0	Btg1	TRUE	FALSE	TRUE	non-specific, active, promoter
Btg1_chr10_9588	96624887	96624637	chr10	5	1	2	1	Btg1	FALSE	FALSE	FALSE	inactive
Btg1_chr10_9593	96628746	96628496	chr10	1	0	2	6	Btg1	FALSE	FALSE	FALSE	inactive
Btg1_chr10_9612	96687248	96686998	chr10	5	0	2	1	Btg1	FALSE	FALSE	FALSE	inactive
Btg1_chr10_9613	96690435	96690185	chr10	5	0	5	7	Btg1	FALSE	FALSE	FALSE	inactive
Cited2_chr10_1239	17670097	17669847	chr10	10	0	1	7	Cited2	FALSE	FALSE	FALSE	inactive
Cited2_chr10_1246	17698303	17698053	chr10	2	1	1	7	Cited2	FALSE	FALSE	FALSE	inactive
Cited2_chr10_1248	17707614	17707364	chr10	3	1	1	1	Cited2	FALSE	FALSE	FALSE	inactive
Cited2_chr10_1253	17722621	17722371	chr10	0	2	1	2	Cited2	TRUE	FALSE	FALSE	inactive
Cited2_chr10_1254	17723463	17723213	chr10	0	1	0	2	Cited2	TRUE	FALSE	TRUE	non-specific, active, promoter
Cited2_chr10_1267	17761689	17761439	chr10	4	1	2	1	Cited2	FALSE	FALSE	FALSE	inactive
Cited2_chr10_1270	17777137	17776887	chr10	3	0	1	6	Cited2	FALSE	FALSE	FALSE	inactive
Epas1_chr17_10056	86712176	86711926	chr17	8	0	0	4	Epas1	FALSE	FALSE	FALSE	inactive
Epas1_chr17_10057	86714040	86713790	chr17	1	2	1	1	Epas1	FALSE	FALSE	FALSE	inactive
Epas1_chr17_10061	86732483	86732233	chr17	0	2	0	4	Epas1	FALSE	FALSE	FALSE	inactive
Epas1_chr17_10063	86741646	86741396	chr17	8	0	2	2	Epas1	FALSE	TRUE	TRUE	specific, active
Epas1_chr17_10064	86742158	86741908	chr17	4	1	1	3	Epas1	FALSE	FALSE	FALSE	inactive
Epas1_chr17_10066	86745494	86745244	chr17	3	3	1	5	Epas1	FALSE	FALSE	FALSE	inactive
Epas1_chr17_10070	86753774	86753524	chr17	0	3	0	0	Epas1	TRUE	FALSE	TRUE	non-specific, active, promoter
Epas1_chr17_10071	86754307	86754057	chr17	2	0	0	2	Epas1	TRUE	FALSE	FALSE	inactive
Epas1_chr17_10116	86799377	86799127	chr17	5	0	1	4	Epas1	FALSE	FALSE	FALSE	inactive
Foxa2_chr2_13806	147962046	147961796	chr2	5	0	3	3	Foxa2	FALSE	FALSE	FALSE	inactive
Foxa2_chr2_13808	147968990	147968740	chr2	4	1	0	5	Foxa2	FALSE	FALSE	FALSE	inactive
Foxa2_chr2_13812	147985080	147984830	chr2	5	0	1	4	Foxa2	FALSE	FALSE	FALSE	inactive
Foxa2_chr2_13818	148005602	148005352	chr2	3	0	0	4	Foxa2	FALSE	FALSE	FALSE	inactive
Foxa2_chr2_13820	148013857	148013607	chr2	5	0	2	8	Foxa2	FALSE	FALSE	FALSE	inactive
Foxa2_chr2_13830	148037231	148036981	chr2	4	0	1	3	Foxa2	FALSE	FALSE	FALSE	inactive
Foxa2_chr2_13835	148041157	148040907	chr2	3	3	0	6	Foxa2	FALSE	FALSE	FALSE	inactive
Foxa2_chr2_13840	148046641	148046391	chr2	2	2	0	2	Foxa2	TRUE	FALSE	TRUE	non-specific, active, promoter
Foxa2_chr2_13841	148047155	148046905	chr2	1	2	4	0	Foxa2	TRUE	FALSE	FALSE	inactive
Foxa2_chr2_13856	148115055	148114805	chr2	3	1	0	5	Foxa2	FALSE	FALSE	FALSE	inactive
Foxa2_chr2_13858	148117906	148117656	chr2	3	1	1	3	Foxa2	FALSE	TRUE	TRUE	specific, active
Foxa2_chr2_13861	148125145	148124895	chr2	3	1	0	8	Foxa2	FALSE	FALSE	FALSE	inactive
Foxa2_chr2_13862	148142368	148142118	chr2	2	2	0	5	Foxa2	FALSE	FALSE	FALSE	inactive
Gata4_chr14_5677	63178199	63177949	chr14	0	3	0	0	Gata4	TRUE	FALSE	TRUE	non-specific, active, promoter
Gata4_chr14_5693	63191511	63191261	chr14	2	1	0	3	Gata4	FALSE	FALSE	FALSE	inactive
Gata4_chr14_5710	63205812	63205562	chr14	6	1	5	8	Gata4	FALSE	FALSE	FALSE	inactive
Gata4_chr14_5714	63209206	63208956	chr14	5	1	2	2	Gata4	FALSE	FALSE	FALSE	inactive
Gata4_chr14_5729	63231599	63231349	chr14	11	1	0	6	Gata4	FALSE	TRUE	TRUE	specific, active
Gata4_chr14_5742	63245575	63245325	chr14	0	2	1	0	Gata4	TRUE	FALSE	TRUE	non-specific, active, promoter
Gata4_chr14_5749	63256388	63256138	chr14	1	0	2	1	Gata4	FALSE	FALSE	TRUE	non-specific, active
Gata4_chr14_5752	63265179	63264929	chr14	2	1	2	8	Gata4	FALSE	FALSE	FALSE	inactive
Gata4_chr14_5760	63271883	63271633	chr14	4	0	0	5	Gata4	TRUE	FALSE	FALSE	inactive
Gata4_chr14_5762	63282311	63282061	chr14	3	0	0	3	Gata4	FALSE	FALSE	FALSE	inactive
Gata4_chr14_5763	63283881	63283631	chr14	8	0	2	6	Gata4	FALSE	FALSE	FALSE	inactive
Gata4_chr14_5776	63338926	63338676	chr14	6	1	0	3	Gata4	FALSE	FALSE	FALSE	inactive
Gata4_chr14_5779	63342777	63342527	chr14	5	1	3	4	Gata4	FALSE	FALSE	FALSE	inactive
Klf4_chr4_3934	55515191	55514941	chr4	0	2	0	0	Klf4	FALSE	FALSE	FALSE	inactive
Klf4_chr4_3936	55516478	55516228	chr4	8	0	1	6	Klf4	FALSE	FALSE	FALSE	inactive
Klf4_chr4_3946	55530679	55530429	chr4	1	1	0	0	Klf4	FALSE	FALSE	FALSE	inactive
Klf4_chr4_3948	55532833	55532583	chr4	0	7	2	0	Klf4	TRUE	FALSE	TRUE	non-specific, active, promoter
Klf4_chr4_3949	55533530	55533280	chr4	2	2	0	1	Klf4	TRUE	FALSE	TRUE	non-specific, active, promoter
Klf4_chr4_3951	55541541	55541291	chr4	1	1	1	0	Klf4	FALSE	FALSE	FALSE	inactive
Klf4_chr4_3952	55542130	55541880	chr4	3	0	4	6	Klf4	FALSE	FALSE	FALSE	inactive
Klf4_chr4_3958	55584070	55583820	chr4	2	1	0	1	Klf4	FALSE	FALSE	FALSE	inactive
Lama1_chr17_7784	67654570	67654320	chr17	9	2	1	8	Lama1	FALSE	TRUE	TRUE	specific, active
Lama1_chr17_7787	67683576	67683326	chr17	5	0	1	7	Lama1	FALSE	FALSE	FALSE	inactive
Lama1_chr17_7788	67685888	67685638	chr17	5	1	2	7	Lama1	FALSE	FALSE	FALSE	inactive
Lama1_chr17_7791	67694314	67694064	chr17	4	3	1	8	Lama1	FALSE	FALSE	FALSE	inactive
Lama1_chr17_7793	67697454	67697204	chr17	1	1	0	0	Lama1	TRUE	FALSE	TRUE	non-specific, active, promoter
Lama1_chr17_7799	67702319	67702069	chr17	6	1	1	6	Lama1	FALSE	FALSE	FALSE	inactive
Lama1_chr17_7814	67716014	67715764	chr17	6	0	4	3	Lama1	FALSE	FALSE	FALSE	inactive
Lama1_chr17_7874	67765504	67765254	chr17	5	1	1	3	Lama1	FALSE	FALSE	FALSE	inactive
Lama1_chr17_7892	67780203	67779953	chr17	3	0	0	3	Lama1	FALSE	FALSE	FALSE	inactive
Lama1_chr17_7907	67792543	67792293	chr17	1	1	0	1	Lama1	FALSE	FALSE	FALSE	inactive
Lamb1_chr12_2182	31218786	31218536	chr12	2	1	4	7	Lamb1	FALSE	FALSE	FALSE	inactive
Lamb1_chr12_2183	31222025	31221775	chr12	9	0	2	5	Lamb1	FALSE	TRUE	TRUE	specific, active
Lamb1_chr12_2186	31225796	31225546	chr12	3	1	0	4	Lamb1	FALSE	FALSE	FALSE	inactive
Lamb1_chr12_2189	31229727	31229477	chr12	9	0	1	10	Lamb1	FALSE	FALSE	FALSE	inactive
Lamb1_chr12_2196	31247059	31246809	chr12	5	1	0	4	Lamb1	FALSE	FALSE	FALSE	inactive
Lamb1_chr12_2203	31256907	31256657	chr12	1	0	1	9	Lamb1	FALSE	FALSE	FALSE	inactive
Lamb1_chr12_2206	31262278	31262028	chr12	2	1	1	6	Lamb1	FALSE	FALSE	FALSE	inactive
Lamb1_chr12_2207	31263213	31262963	chr12	1	2	2	3	Lamb1	FALSE	FALSE	FALSE	inactive
Lamb1_chr12_2210	31265494	31265244	chr12	0	1	0	2	Lamb1	TRUE	FALSE	TRUE	non-specific, active, promoter
Lamb1_chr12_2215	31269779	31269529	chr12	5	0	1	7	Lamb1	FALSE	FALSE	FALSE	inactive
Lamb1_chr12_2216	31271167	31270917	chr12	4	1	1	4	Lamb1	FALSE	FALSE	TRUE	non-specific, active
Lamb1_chr12_2238	31293936	31293686	chr12	5	1	1	5	Lamb1	FALSE	FALSE	FALSE	inactive
Lamb1_chr12_2239	31294971	31294721	chr12	2	1	3	8	Lamb1	FALSE	FALSE	FALSE	inactive
Lamb1_chr12_2288	31333469	31333219	chr12	2	0	2	2	Lamb1	FALSE	FALSE	FALSE	inactive
Lamb1_chr12_2289	31334103	31333853	chr12	3	1	0	4	Lamb1	FALSE	FALSE	FALSE	inactive
Lamb1_chr12_2296	31351682	31351432	chr12	2	2	1	1	Lamb1	TRUE	FALSE	TRUE	non-specific, active, promoter
Lamc1_chr1_12127	153275071	153274821	chr1	5	2	2	6	Lamc1	FALSE	FALSE	FALSE	inactive
Lamc1_chr1_12152	153300817	153300567	chr1	3	0	1	7	Lamc1	FALSE	FALSE	FALSE	inactive
Lamc1_chr1_12175	153333333	153333083	chr1	1	12	0	0	Lamc1	TRUE	FALSE	TRUE	non-specific, active, promoter
Lamc1_chr1_12183	153356879	153356629	chr1	14	0	1	1	Lamc1	FALSE	FALSE	FALSE	inactive
Lamc1_chr1_12185	153359026	153358776	chr1	6	0	1	7	Lamc1	FALSE	FALSE	FALSE	inactive
Lamc1_chr1_12188	153369460	153369210	chr1	3	1	1	4	Lamc1	FALSE	FALSE	FALSE	inactive
Lamc1_chr1_12189	153376908	153376658	chr1	5	3	2	6	Lamc1	FALSE	TRUE	TRUE	specific, active
Lamc1_chr1_12193	153387136	153386886	chr1	3	0	1	4	Lamc1	FALSE	FALSE	FALSE	inactive
Lamc1_chr1_12201	153425313	153425063	chr1	0	7	0	2	Lamc1	TRUE	FALSE	FALSE	inactive
Sox17_chr1_58	4474215	4473965	chr1	3	1	3	8	Sox17	FALSE	FALSE	FALSE	inactive
Sox17_chr1_59	4474893	4474643	chr1	4	0	0	5	Sox17	FALSE	FALSE	FALSE	inactive
Sox17_chr1_60	4480016	4479766	chr1	3	2	3	3	Sox17	FALSE	FALSE	FALSE	inactive
Sox17_chr1_65	4492387	4492137	chr1	2	0	0	0	Sox17	TRUE	FALSE	FALSE	inactive
Sox17_chr1_67	4493858	4493608	chr1	0	3	0	2	Sox17	TRUE	FALSE	FALSE	inactive
Sox17_chr1_68	4496812	4496562	chr1	6	1	1	1	Sox17	TRUE	FALSE	FALSE	inactive
Sox17_chr1_69	4497674	4497424	chr1	2	2	0	0	Sox17	TRUE	FALSE	FALSE	inactive
Sox17_chr1_73	4521121	4520871	chr1	0	0	1	2	Sox17	FALSE	FALSE	FALSE	inactive
Sox17_chr1_77	4537966	4537716	chr1	8	2	2	4	Sox17	FALSE	FALSE	FALSE	inactive
Sox17_chr1_78	4538766	4538516	chr1	3	1	0	4	Sox17	FALSE	FALSE	FALSE	inactive
Sox17_chr1_82	4572122	4571872	chr1	2	0	0	2	Sox17	FALSE	FALSE	FALSE	inactive
Sox17_chr1_83	4576063	4575813	chr1	4	1	2	3	Sox17	FALSE	FALSE	FALSE	inactive
Sparc_chr11_7180	55386887	55386637	chr11	1	0	0	1	Sparc	FALSE	FALSE	FALSE	inactive
Sparc_chr11_7182	55390218	55389968	chr11	6	0	2	6	Sparc	FALSE	FALSE	FALSE	inactive
Sparc_chr11_7195	55410315	55410065	chr11	3	2	0	3	Sparc	FALSE	FALSE	TRUE	non-specific, active
Sparc_chr11_7198	55414794	55414544	chr11	3	0	2	1	Sparc	FALSE	FALSE	FALSE	inactive
Sparc_chr11_7199	55415325	55415075	chr11	9	0	1	1	Sparc	FALSE	FALSE	FALSE	inactive
Sparc_chr11_7203	55418537	55418287	chr11	1	4	1	1	Sparc	FALSE	FALSE	TRUE	non-specific, active
Sparc_chr11_7205	55420181	55419931	chr11	0	0	0	0	Sparc	TRUE	FALSE	TRUE	non-specific, active, promoter
Sparc_chr11_7207	55421646	55421396	chr11	4	2	1	0	Sparc	TRUE	FALSE	FALSE	inactive
Sparc_chr11_7210	55428581	55428331	chr11	3	2	0	1	Sparc	FALSE	FALSE	FALSE	inactive
Sparc_chr11_7211	55429101	55428851	chr11	10	0	2	5	Sparc	FALSE	TRUE	TRUE	specific, active
Sparc_chr11_7213	55430961	55430711	chr11	3	0	1	4	Sparc	FALSE	FALSE	FALSE	inactive
Sparc_chr11_7230	55461538	55461288	chr11	2	3	0	1	Sparc	TRUE	FALSE	TRUE	non-specific, active, promoter
Sparc_chr11_7233	55469009	55468759	chr11	0	0	0	3	Sparc	TRUE	FALSE	FALSE	inactive
Sparc_chr11_7234	55469530	55469280	chr11	1	3	0	1	Sparc	TRUE	FALSE	TRUE	non-specific, active, promoter
Sparc_chr11_7235	55470160	55469910	chr11	0	2	0	0	Sparc	TRUE	FALSE	TRUE	non-specific, active, promoter
Sparc_chr11_7243	55498333	55498083	chr11	3	0	2	4	Sparc	FALSE	FALSE	FALSE	inactive
Txndc12_chr4_7951	108780413	108780163	chr4	0	2	2	0	Txndc12	TRUE	FALSE	FALSE	inactive
Txndc12_chr4_7961	108833971	108833721	chr4	0	1	0	3	Txndc12	TRUE	FALSE	TRUE	non-specific, active, promoter
Txndc12_chr4_7962	108834875	108834625	chr4	4	1	0	2	Txndc12	TRUE	FALSE	TRUE	non-specific, active, promoter
Txndc12_chr4_7969	108842456	108842206	chr4	3	0	1	5	Txndc12	FALSE	FALSE	FALSE	inactive
Txndc12_chr4_7971	108843897	108843647	chr4	5	0	0	5	Txndc12	FALSE	FALSE	FALSE	inactive
Txndc12_chr4_7973	108848084	108847834	chr4	3	0	2	2	Txndc12	TRUE	FALSE	TRUE	non-specific, active, promoter
Txndc12_chr4_7975	108867015	108866765	chr4	7	1	5	5	Txndc12	FALSE	FALSE	FALSE	inactive
Txndc12_chr4_7978	108879378	108879128	chr4	5	4	0	2	Txndc12	TRUE	FALSE	TRUE	non-specific, active, promoter
