# Supplementary material for: Multiplex profiling of developmental cis-regulatory elements with quantitative single-cell expression reporters
Source: Nat Methods. 2024 May 9;21(6):983–93. doi: 10.1038/s41592-024-02260-3 (PMC11166576; doi:10.1038/s41592-024-02260-3)
Supplement: Supplementary file 20 — Source data for Supplementary Fig. 8. [file 41592_2024_2260_MOESM20_ESM.xlsx]

## Sheet: source_data_SuppFig8_summary
Figure panel	Data descriptor	Data source	file name
SuppFig8	Bulk MPRA data (time course in mEBs) from reporters with different architectures.	All processed data are available. The processed activities per construct and time point are in supplementary data file SuppData10_summary_bulk_MPRA_mEB_v2.txt.
		Raw processed count tables are available on GEO: https://www.ncbi.nlm.nih.gov/geo/query/acc.cgi?acc=GSE245190	GSE245190_bulk_MPRA_counts_mEB_v2_poolA.txt.gz
			GSE245190_bulk_MPRA_counts_mEB_v2_poolB.txt.gz
