# Supplementary material for: Multiplex profiling of developmental cis-regulatory elements with quantitative single-cell expression reporters
Source: Nat Methods. 2024 May 9;21(6):983–93. doi: 10.1038/s41592-024-02260-3 (PMC11166576; doi:10.1038/s41592-024-02260-3)
Supplement: Supplementary file 21 — Statistical source data. [file 41592_2024_2260_MOESM21_ESM.xlsx]

## Sheet: source_data_Fig2_summary
Figure panel	Data descriptor	Data source	file name
Fig. 2b	UMAP of gene expression data for scQer in cell lines, replicate A	see GEO submission supplementary file: https://www.ncbi.nlm.nih.gov/geo/query/acc.cgi?acc=GSE217689	GSE217689_GEx_obj_sc_rep_promoter_series.RDS.gz
Fig. 2c	oBC UMI count distribution per cell, scQer in cell lines, replicate A	see GEO submission supplementary file: https://www.ncbi.nlm.nih.gov/geo/query/acc.cgi?acc=GSE217689	GSE217689_oBC_counts_sc_rep_promoter_series.txt.gz
Fig. 2e	high confidence assignment to clones	SuppData2_clones_metadata_promoter_series.txt (supplementary data, this work)
	oBC UMI counts per cell	see GEO submission supplementary file: https://www.ncbi.nlm.nih.gov/geo/query/acc.cgi?acc=GSE217689	GSE217689_oBC_counts_sc_rep_promoter_series.txt.gz
Fig. 2f	scQer expression for promoters in cell lines, replicate A	see GEO submission supplementary file: https://www.ncbi.nlm.nih.gov/geo/query/acc.cgi?acc=GSE217689	GSE217689_assigned_oBC_CRE_mBC_joined_counts_sc_rep_promoter_series.txt.gz
Fig. 2g	comparison of bulk MPRA vs. single-cell quantification with scQer	Tab Fig2e_EDF2d_EDF2f_EDF2g in this document
		processed bulk MPRA data is here: https://www.ncbi.nlm.nih.gov/geo/query/acc.cgi?acc=GSE217680	GSE217680_bulk_MPRA_counts_promoter_series.txt.gz
		processed scQer data is here: https://www.ncbi.nlm.nih.gov/geo/query/acc.cgi?acc=GSE217689	GSE217689_assigned_oBC_CRE_mBC_joined_counts_sc_rep_promoter_series.txt.gz
Fig. 2h	precision and recall values for clonotype assignments of all high confidence assigned cells	Tab Fig2h_EDF3ef in this document (using clonotype assignment and oBC UMI counts per cell both listed above)
Fig. 2i	coefficient variation of mBC UMI for reporters within cells assigned to clonotypes	Tab Fig2i_EDF3i in this document

## Sheet: Fig2g_EDF2d_EDF2f_EDF2g
CRE_id	mBC	RC_oBC	rep_id	cell_line	bulk_activity	mean_sc_norm_mBC_UMI	n_cells
noP	AACCTCAACTCCCCT	TATGATCTCACGGTAG	repA	K562	0.00151322	0.169493	122
noP	AAGATCCGAATGAGG	AACTGTTTCAGCGAAC	repA	K562	0.00216018	0.0888864	44
noP	AAGTCCACGAGGCAC	TGTTTATTTCGGAACT	repA	K562	0.000942478	0.0530212	17
noP	AAGTTACGCGTGGTC	GTACCAAGTTTTATGC	repA	K562	0.00159089	0.157636	90
noP	AATATGTTCCTACAC	TTTTAATTGTTGGAAT	repA	K562	0.00261398	0.368847	44
noP	AATCCGTATGTCTAA	AGCTAGGTGCTGGTGC	repA	K562	0.00270144	0.0531645	25
noP	ACCAATCAAGACTCA	AATGAGCCGGGTGGTT	repA	K562	0.00165933	0.162696	31
noP	ACCAGCAAAAGTCCG	CAGGCATCAGGTTAAC	repA	K562	0.00164355	0.190175	40
noP	ACCTTTCATCCATTC	TGACCAAGGCCGAGCC	repA	K562	0.00159517	0.379098	24
noP	ACGCCTCGACGCGTG	TTGGTTCGAGAGACTG	repA	K562	0.000677048	0.135536	7
noP	ACGGCCCATACCCAC	AGTGTTTTTTAGAGTG	repA	K562	0.000310373	0.296987	14
noP	ACGGTCATGACGTGC	TGGGGATTTCGTCCAT	repA	K562	0.000534815	0.23974	19
noP	AGAAACTAACGATCT	CAATTATGAGGTATGC	repA	K562	0.0312972	3.33244	36
noP	AGCAGACCCTGCACC	GAGCTTTCCCGTCATC	repA	K562	0.0069999	0.53336	28
noP	ATAACAAAGCTTTTC	TTGTGCACACGTGGGT	repA	K562	0.00255013	0.231804	31
noP	ATACTAGCTATTATA	TTTTTCAGGGCTACGG	repA	K562	0.000445938	0.116165	36
noP	ATAGCTAGTTGGATG	CGGTGTAGATTCATGT	repA	K562	0.0195089	1.87082	8
noP	ATGTGGGTCGTCTAT	GGGCAGACGAAGAAAC	repA	K562	0.000302763	0.0405826	74
noP	ATGTTGTGGTTTCCT	TAGCCACGATTCATAC	repA	K562	0.000771365	0.240607	33
noP	CAACACCAACTCAAC	TGCTGATCATTTTTGG	repA	K562	0.000162937	0.047981	17
noP	CAACGGCTACGGGCG	GAATTGATCGCGCCGT	repA	K562	NA	0.0432394	43
noP	CACCCCGCACAGCGT	GGTTAGTGACTTACGG	repA	K562	0.00197586	0.200543	21
noP	CACGCCCGCCCGCCT	TGATGGTCACAGCGTT	repA	K562	0.0031242	0.0711619	14
noP	CACTTACAGAGCACT	AGCGTAATGCAGTAGT	repA	K562	0.00281122	0.0894397	95
noP	CAGACTGCCCCCACT	AGGGGCGTTTGGGTTT	repA	K562	0.000726091	0.0294069	50
noP	CATACACATTGGCGA	GCATTATCGTCCCATG	repA	K562	0.000531587	0.0395901	32
noP	CCCACAGCGGTGTCA	TCCGGGTGGCATTCCT	repA	K562	0.00479057	0.219089	37
noP	CCCCATAGTTCTAGC	TGTGGGGGAGGCCCTT	repA	K562	0.000494483	0.0382937	27
noP	CCCCCCCAATGGCGC	GTACCGAGGGTTGTTT	repA	K562	0.00328263	0.0493917	10
noP	CCCGCACCACATGCC	TTGGCCATTTGGCGTT	repA	K562	0.0141925	0.475389	89
noP	CCCGCCGCTACCATT	TCCTTGATAATTTAAT	repA	K562	0.00344035	0.196997	30
noP	CCCGGCGTGCGAACG	TTATCATTGGGGTGTG	repA	K562	0.00161548	0.0421103	16
noP	CCCTAACCAGAGCTA	TCTGTCTGGGACGTTG	repA	K562	0.00182539	0.172379	50
noP	CCGCCCCGCAGTGTC	TGTCGTATACATGCGG	repA	K562	0.00109899	0.135588	5
noP	CCGCCGATCACGGCC	CTCTTGGGGTTCCATG	repA	K562	0.00219212	0.13104	75
noP	CCGTCCGCCCCATGA	GTGGCTATATTGTGTC	repA	K562	0.00368197	0.236386	99
noP	CGACAGAATGAACAC	GTAGCAGGTAGTTCGG	repA	K562	0.000318299	0.0396044	69
noP	CGATGTGCCGCCCAC	GAGGATATAGGTACTG	repA	K562	0.00189742	0.14741	28
noP	CGCACCTACTCCCTC	TGTGTGGTAAACGGTG	repA	K562	0.012671	0.202537	7
noP	CGCAGGTGCAACGAG	GACTAATGTTCGTAAG	repA	K562	0.00165874	0.124088	78
noP	CGCTTGTCTAAACTG	GCGGAGTGGAAGGGAT	repA	K562	0.000226466	0.027334	34
noP	CGTGGAGACCGCCGA	ACCGGTATCTGGGTCT	repA	K562	0.00217742	0.239011	35
noP	CTAGATATAATCGCT	TGGTCGTTGTACTTTT	repA	K562	0.00179032	0.133318	15
noP	CTGCTCCCTCATTCT	GAATGTAGGGGTGGGT	repA	K562	0.00029191	0.00995655	64
noP	GATAAAAGCAAGCCC	TATCGAATACATAAGC	repA	K562	0.00134377	0.0539701	26
noP	GCAATCGCTCACTTT	AATTTTATAAGCGCTC	repA	K562	0.00160226	0.0819905	57
noP	GCCAGTTTAAACCTG	TTGCATTGTGGGCGAT	repA	K562	0.00422428	0.27222	25
noP	GCTGGTTCCCCACTC	TTCGTTGGTTGGAAGG	repA	K562	0.00424501	0.297156	24
noP	GGAGCTGCGGTGCAC	AAGCGACGATTGTGTT	repA	K562	0.00492297	0.236635	26
noP	GTGCTGTCCGCTCCG	CGTTGGGTTTCTACGT	repA	K562	0.1384	10.8168	42
noP	GTGTTCACTACAAAT	ATGTCGCCTCTTGTAG	repA	K562	0.000601119	0.031502	21
noP	GTTCTCCCTGCAACC	ATGGTGAGGGCGATAT	repA	K562	0.00120911	0.124827	43
noP	TAGACCCATTCGATG	AATTGGGGAGACTCAT	repA	K562	0.00246596	0.104243	8
noP	TAGCTGATGATTGAG	CGCTGGGTTCGTTACC	repA	K562	0.00398482	1.03515	15
noP	TCAAAACTACCCCAC	TCTGCAAGGGGCCGGG	repA	K562	0.0118234	0.782632	54
noP	TCAACGCCGACATGA	GTTGTGACACTGTGTT	repA	K562	0.00324468	0.172424	67
noP	TCACAACGCAATGCC	TTTTATCTGGTTTGGC	repA	K562	0.00950255	4.07429	22
noP	TCATATCCACATACA	TTACTTTGTGTTCTTG	repA	K562	0.004402	0.079839	25
noP	TCCCCCAGGCGGAAG	TATGCTGTGATGATTG	repA	K562	0.000474864	0.0139007	142
noP	TCCCGCTGACACTTA	TTCCTTGGCGAGAAGT	repA	K562	0.00106304	0.13054	136
noP	TCCGATGTGTAACTA	GTTCGTAGCGTTTCAG	repA	K562	0.000584076	0.0145231	72
noP	TCCTCCCCGCGGACA	GGTCAGTCTGGCAGAG	repA	K562	0.0101312	0.992632	18
noP	TCGCTTTACCTCCAG	TGAGACCGGTATGAAT	repA	K562	0.000385783	0.0497951	45
noP	TGCGCTCGCCGATTT	AGGGGATTAGAGATCG	repA	K562	0.00181463	0.0523799	113
noP	TTAAGAAGTTTCATC	TGATATTCTTATTCTT	repA	K562	0.000979967	0.115936	49
noP	TTAAGTGGATTAGCT	GACGGGTGTGAGCGAC	repA	K562	0.00171599	0.228105	38
noP	TTAGGGCGTGACCTG	TCCCCGTTCATTTCGT	repA	K562	NA	0.0598442	10
noP	TTCCGCTCGTCACCC	TAACCTCCGATTTGAG	repA	K562	0.00123511	0.102952	33
noP	TTGTCATTTGTCCGC	TGAGGAGGGAACCTGG	repA	K562	0.0028214	0.156872	25
noP	TTTAAAACCGTAAAC	GCGCCTATTATCCGCC	repA	K562	0.00120514	0.0318031	32
minP	AAACTCGAGCTGACC	GACCGCTTGTGGTTTG	repA	K562	0.000300474	0.0243275	54
minP	AAATGTCTCCCTGCT	TTTCCTGGAGGTCTTT	repA	K562	0.00152	0.0932574	30
minP	AACATGCAAGACCCA	TCAGAGATACTTGGAT	repA	K562	0.000362934	0.0225526	24
minP	AATGGCCGCCGCTGA	TGATAGGGAACCGTGG	repA	K562	0.00184884	0.0189664	49
minP	ACATCGTGAATAAAA	TACGAGCCTGGTGGGG	repA	K562	0.00453333	0.413745	41
minP	ACGGCTTGAATACTC	GGTGACCTGCGCCTGC	repA	K562	NA	0.20642	5
minP	ACTATCTTGTGTCAC	CCTCGTGTAAGCGGTT	repA	K562	0.000952774	0.187323	16
minP	AGTACCCAAAACTTA	TTATGTAGTTGTGAGT	repA	K562	0.000244372	0.0293206	30
minP	AGTCACTGGACGGCC	TGTTTATTATGGCTAG	repA	K562	0.00312196	0.0690047	32
minP	ATAACTGCCTACTCT	TTTTTGTTGATTGGTG	repA	K562	NA	0.0971496	6
minP	ATACTGCACAAACCG	TGACCAATGAGTCTTC	repA	K562	0.0024553	0.169946	5
minP	ATATATTTGTCGATT	GGAGCCTCTCACCGGT	repA	K562	0.000235519	0.160539	9
minP	ATCCAGCAAATAACT	TAATGAATGGCTTCTG	repA	K562	0.00180977	0.0683152	13
minP	ATCTTCCAGTTCACA	GGTGTGTCTAAGGTGT	repA	K562	0.0214895	0.0587239	12
minP	CAACAACCTCCCCAT	TAAGGTAGATGTTCTC	repA	K562	0.00352988	0.141961	20
minP	CACGCCGCTTCACTG	ATTTTTATGGGTTGGT	repA	K562	0.00073332	0.0805357	25
minP	CAGCGAAACTAAACG	TCTCATTTGAGTAGTT	repA	K562	NA	0.0584943	9
minP	CATATTCCAGGAACC	GGGGTAGGACTGGGCT	repA	K562	0.00449841	0.162735	119
minP	CATTACACCGCCAAA	GCTGCGTCAGTTAGTT	repA	K562	0.601667	0.0590898	42
minP	CCCCCAGCGGAATAT	TATTTAGTTGGGCGGT	repA	K562	0.00188751	0.109689	45
minP	CCCCCTGACCCAACC	AGCTGATCTTCTGTAT	repA	K562	0.000579195	0.0364061	31
minP	CCCGTCCTAACTTCG	AAATTCCTTGGTCTGT	repA	K562	0.00186145	0.15911	8
minP	CCGTCCCCATCGGCC	GAATACGTTAACCATG	repA	K562	0.00697284	0.219153	21
minP	CCTGGTTAAACGCCG	GAACAGTGGGGGAGGT	repA	K562	0.00265513	0.211427	15
minP	CGCCCGCTCGCACGC	TCTCAGTCATTTGAAG	repA	K562	NA	0.136107	14
minP	CGGCCCAAGCGGGCC	ACATGTCTTCCTAAGG	repA	K562	0.00182747	0.0554956	21
minP	CGTGTAGGCGAAGCC	ATATCTTCCTGGTTTT	repA	K562	0.00395366	0.158618	67
minP	CTAACCTTGTGCACA	ATCTGGTTTAGGCGAT	repA	K562	0.00163992	0.0514397	19
minP	CTCACATAGACACCT	AAATAATTTGTTTTGT	repA	K562	0.000621886	0.051262	23
minP	CTCTGACTCATTCCC	CTCGTACGTTATTTGG	repA	K562	0.0030569	0.114563	36
minP	CTCTGCCGTTGCACA	ATCTGCATGCGTGTGC	repA	K562	0.00242137	0.428934	7
minP	CTGCTTTAGCTCAAC	GTTTGTGGTACTTCCG	repA	K562	0.00188403	0.0737149	85
minP	CTGGCCCTGCAGTTT	CGGGTACGCAGCTGGT	repA	K562	0.00192727	0.079216	88
minP	CTGGGTTTTGGTAAT	TTTTCACGGAGCCGTG	repA	K562	0.000568773	0.0364865	19
minP	CTTTTACTAATAGTT	TCTGACCGGTTTTCGC	repA	K562	0.000902768	0.0512702	27
minP	GAACCGTCACCATAC	GGCCACTTGACGGAGT	repA	K562	0.0476996	1.19482	31
minP	GAATAATTCAATAGT	TATGGTATACGCGCCG	repA	K562	0.00227988	0.157313	23
minP	GAGGAGCCCAGTTCC	GGGGTGACGACGCCAG	repA	K562	0.00297118	0.0450321	21
minP	GCATCATATGAAGAT	TGTGCTTGGTGGCGGG	repA	K562	0.00100948	0.0170992	29
minP	GCGCACACCCCCCGG	ATGCCAGCGGAGAGGC	repA	K562	0.00342435	0.310969	52
minP	GGCGGCGACCTCCAC	ATAGTTAGAATCGGTG	repA	K562	0.000782853	0.0438784	41
minP	GGGCTGCCGGCTCAC	TTTCGTGGTATCTTGG	repA	K562	0.00145615	0.0843945	76
minP	GTCTGATATGTATGT	TTTTCCACTCTTACTC	repA	K562	0.00177113	0.199647	9
minP	GTTGGCTGCCGGGCT	CAATTACTGCACTTCG	repA	K562	NA	0.0855962	10
minP	TACCTAATGGGAAAG	TATTAAGTAGGTATCG	repA	K562	0.00143258	0.0174279	47
minP	TACTATCGTCTGCAC	ATCGCGCTTTGGTGCC	repA	K562	0.0143887	0.218166	6
minP	TAGATGCCTAATCAC	ATTGAAGTGGTGTATG	repA	K562	0.00895263	0.337327	31
minP	TATCTGAAGCCATCC	CAAGGTAGTGTGCGGC	repA	K562	0.00945013	0.334318	99
minP	TCACCTGTTTCATCA	AATTTATTTGATAAAG	repA	K562	0.00278087	0.1777	35
minP	TCCCGCTCTGCAAGC	CCTCGTAGGAGGTTCC	repA	K562	NA	0.0449384	18
minP	TCTCATCAACTTCAA	TAGTGCATCGGGTGTG	repA	K562	0.00200947	0.0693734	58
minP	TCTGCGCGTGACGTA	ACTTTGTTCACCGTTT	repA	K562	0.0160998	0.166365	30
minP	TTACCCAAAAACACG	TACGAGTGGTAGATGC	repA	K562	0.000574024	0.139568	18
minP	TTCTCACATGCATCC	GGGTTAAGAGCCAGTT	repA	K562	0.000371584	0.0446632	23
minP	TTGCCCTAGCAGGCT	TAACGGGTAGTTAATG	repA	K562	0.00354293	0.243611	16
minP	TTTCAAAGCGGTTCC	TAACCCCGGCATAAAG	repA	K562	0.00110797	0.164218	11
ubcP	AAACCCAACTAGGAA	GAAGTGATTTAGGATG	repA	K562	0.480434	50.4551	15
ubcP	AAAGCAACATTACGC	TTTTCGAGAACGTTGC	repA	K562	0.355304	42.8912	15
ubcP	AAATCCCTCAGTCGT	TGGGCAAGGGGTATTC	repA	K562	0.273694	33.5863	19
ubcP	AACCCAGCGGCGCAA	CGACCATGGGTCAATT	repA	K562	0.324051	44.2982	15
ubcP	AACTCTATCCATGAA	ATTCGAGTAGGTAACT	repA	K562	0.336703	48.1901	41
ubcP	AAGAGTAACCCCTGT	GTATCAGTCCCGGGAT	repA	K562	0.419594	65.6851	51
ubcP	AAGCGTAATCGGCTG	CATCGGCTCCAGGGGT	repA	K562	0.275977	33.5819	17
ubcP	AAGTCAGAGACAGGA	CTGTGTTTCGCGGATG	repA	K562	0.261751	47.3915	11
ubcP	AATACACCCATCGTA	TAGCTCGGGGAGGATG	repA	K562	0.292802	52.0855	12
ubcP	AATCCCAGGACAAGA	AAGCTTGGTCTGCTTG	repA	K562	0.525602	22.6705	27
ubcP	ACAACCTCCAAAATA	ACGTCTAGAGCTCCGT	repA	K562	0.298652	77.1328	22
ubcP	ACAGCGCCCCGGCCC	GATCTCGGTAGTAGTG	repA	K562	0.165139	16.0679	21
ubcP	ACCACCCCCACGCGG	ATGGCGTCAAAGAACC	repA	K562	0.301251	71.7648	15
ubcP	ACCATATCCCCCCAA	CAGCACCGGAAGTACC	repA	K562	0.577065	37.3062	22
ubcP	ACCCATCCATGGATT	TTATTTTTATACCGGT	repA	K562	0.125845	2.32618	64
ubcP	ACCCGGGGGCCCTTG	ATGGTGTTCTTTAAGG	repA	K562	0.25017	37.2489	5
ubcP	ACCCTTAATACTGTG	GTGCGGTTATGTCGAG	repA	K562	0.369247	30.2969	17
ubcP	ACCGTTCCATACCCG	AAAGGACGTTATTCAC	repA	K562	0.275219	51.5424	24
ubcP	ACGATCGCGGTTTAC	GGCGAAGTAGGGGGGT	repA	K562	0.124975	5.91149	17
ubcP	ACGCGCATACCACCT	TATGACTGGCGCGGCG	repA	K562	0.695013	88.723	41
ubcP	ACTTCATTAACAGCA	AAAGTAGCAAATTCCG	repA	K562	0.340559	26.2706	30
ubcP	AGAAGTCAAAGGTCC	AGAGTGAGGGAGTAGT	repA	K562	0.264396	12.8453	28
ubcP	AGGCAGAGGCTCCCC	GGGGACGCATATGGAG	repA	K562	0.11802	5.653	43
ubcP	ATAACGTTGGCCTCT	CTTGCGCTAATGGGTT	repA	K562	0.41763	58.1044	29
ubcP	ATCGACTAGTATGAT	TATGTTTGGTGCGATG	repA	K562	0.396848	79.8397	24
ubcP	ATCGCAACATATCGT	GTCGCTAGGGTTCGTT	repA	K562	0.349081	50.5185	26
ubcP	ATCGGTTGCTCCTTC	ATGGCTCTGTTTGATT	repA	K562	0.205158	19.0103	6
ubcP	CAAAAATCCGCGGAT	GAGTGTTGTGCGTCGC	repA	K562	0.20611	33.3388	10
ubcP	CAAGATGATAGTGCT	GCTGTCGCTATCTGGT	repA	K562	0.433532	45.2084	10
ubcP	CACCAGACCAATCAG	GACTAATGGGAGTTTT	repA	K562	0.408778	48.3983	5
ubcP	CACGATCCACCTGTA	TTTTAGTGCCGTGCTG	repA	K562	0.595823	106.672	54
ubcP	CACGCTTCCACCTCC	TACGTGGGCTCTCTCT	repA	K562	0.312457	48.6144	14
ubcP	CAGCCCGCCGCCGAG	GTATTGGTGTCTAAAT	repA	K562	0.48726	64.0483	13
ubcP	CATATCGCGTCCAAC	ATTTGTGTTTTGTTTC	repA	K562	0.03389	2.13579	17
ubcP	CATTATGCGGTCTAC	TCGGGCTCACGCCACG	repA	K562	0.350573	52.8375	62
ubcP	CCACGGCTACCATTA	TCTTGTCGAAGTCTGG	repA	K562	0.103148	3.68548	7
ubcP	CCAGCTGTGCACTGC	TAGTGGTAATGTGTTG	repA	K562	0.354495	32.0485	6
ubcP	CCATCACATGGGCAC	CCCCCGACGAACGACC	repA	K562	0.507278	70.6053	46
ubcP	CCCCACGTTCCCCGC	GCTGGTATCTTCGTTG	repA	K562	0.252825	32.3578	13
ubcP	CCCCAGCTGCCGTTC	AGGGCTCGATCTCGTT	repA	K562	0.364076	40.4229	13
ubcP	CCCGATACATGTTCA	GACGTTTTAGGGGGTC	repA	K562	0.214067	28.915	7
ubcP	CCCTACGTGCCAAAA	GACTTCACAATGGCAT	repA	K562	0.230656	33.946	6
ubcP	CCCTCGAATGGCACC	TTGTTCCCGTGTTCCT	repA	K562	0.253866	40.6077	10
ubcP	CCGACCATTCAAATC	GGTGTGAGCATGGATC	repA	K562	0.230098	65.6235	41
ubcP	CCGACCCAAAGGCAC	GCACGAAGATCGATGC	repA	K562	0.348647	49.8341	15
ubcP	CCTACTAGTGTTTAT	CTATACAGCTAGTTCT	repA	K562	0.563991	61.7595	6
ubcP	CCTCAGTGCCTCTGA	TCGTGTTCATATTGAT	repA	K562	0.503406	92.2032	33
ubcP	CCTCCATTGCTCCCA	GGGCTTCGCAGTGGGG	repA	K562	0.4002	62.4851	5
ubcP	CCTCCCAGACCTCGA	GGATGAGCAGGGACTT	repA	K562	0.459366	61.8479	29
ubcP	CCTGCCCATACGCCC	TCTCTGGTGAACTACG	repA	K562	0.198989	15.4531	29
ubcP	CGAAAAGGATCTCGA	TTTGGTGGTGCCTTGG	repA	K562	0.197604	34.4476	14
ubcP	CGACTAACACTTCTA	GTCTTAGTGAGCCCAT	repA	K562	0.515959	75.0845	37
ubcP	CGCGCGCGCCCGACT	ACATCCCCTGCCGATT	repA	K562	0.412228	56.028	26
ubcP	CGCTGCTGCCCTGTA	CGAGCCGGGCAGTGAG	repA	K562	0.0900219	26.0763	7
ubcP	CGCTTCGCCCCGGCG	GGTGGATGCGGCACGG	repA	K562	0.14268	15.6336	7
ubcP	CGGTGCTAACACACC	GATGAGCTTCTTCCGG	repA	K562	0.313153	15.2349	10
ubcP	CTACTGCTAGAAATG	TTCCGTGCAGCGCCCG	repA	K562	0.411531	50.7584	37
ubcP	CTACTGCTCACCTTT	TGATGGCGCGATTTGT	repA	K562	0.294304	23.2446	21
ubcP	CTCGTCACGTAAACA	GATCGAAGGTGGGGGC	repA	K562	0.373107	55.2701	15
ubcP	CTCTGAGTCCCACAG	GAGCGAGTTCTTGTAT	repA	K562	0.289659	39.2605	55
ubcP	CTTCTCGATCCCACC	TATGTAAGAAGTGTGG	repA	K562	0.339406	57.7319	14
ubcP	GACAACCTGCCCCTA	AATTGAGTAAATGGTT	repA	K562	0.234346	52.5827	9
ubcP	GACACCACTTAGAGT	AATGGGGTGTGTTTGT	repA	K562	0.405339	54.0575	9
ubcP	GATGAAGAACACGCA	TCGGTATTCCCTTCAG	repA	K562	0.346429	46.4613	23
ubcP	GCAAAACTGAATTAC	GTCGATCCACAGAATT	repA	K562	0.220182	29.4831	81
ubcP	GCACCCAATATCCAT	TCAGGGTGTGCGTATG	repA	K562	0.498173	67.5541	8
ubcP	GCAGCCCCACTGGAG	ACGCAGGGAGCGGATT	repA	K562	0.417192	52.4882	78
ubcP	GCAGGTGTTGAAGCA	GGGGAATTGACTAGGG	repA	K562	0.424934	74.7622	34
ubcP	GCCACTGTCAATAAA	GAGGAGGTTAGCGGTG	repA	K562	0.394747	77.6204	16
ubcP	GCCGAAAATGAGCCA	GATGTGCGGCACATCT	repA	K562	0.288822	46.2118	22
ubcP	GCGGTCCATTATGCG	TTCTCTCTCGGGATTT	repA	K562	0.432251	94.0173	34
ubcP	GCTAACCCCGGAATC	GGTTGCTGAGTGACCC	repA	K562	0.369684	39.146	14
ubcP	GCTCCGATCCCAACA	ACTCGGGTGCTCCCGT	repA	K562	0.347307	43.1342	72
ubcP	GTCAAGTTGTTTTTT	ATTGGGCTAGCTAGGC	repA	K562	0.401378	32.683	48
ubcP	GTCCGGCCGATTGCG	GCGGTCTGCACGCGTG	repA	K562	0.403828	71.9523	5
ubcP	GTGCTTATCCTCCCC	GTTGAAGGTTGGAACT	repA	K562	0.34764	41.5447	85
ubcP	GTTGCTAACGGCAGG	TTTGCGGGGACTAGGT	repA	K562	0.369966	44.7437	5
ubcP	GTTTTCGACCGCTTA	ACTGGTGTCAATAGAG	repA	K562	0.421864	52.9039	50
ubcP	TAAAGTGCGTCTTTT	TCATTGGGACCTGTGT	repA	K562	0.407009	44.2054	15
ubcP	TAAATCTGGTCAAAA	TTCGGGGGAACTGAAT	repA	K562	0.29926	38.8156	50
ubcP	TACCAGTGACTCACG	GATTTTGTCGCGCCTG	repA	K562	0.191424	35.4745	33
ubcP	TACCTCCTCAGTTCG	AATCCGGCAGCTATGC	repA	K562	0.455383	77.3972	41
ubcP	TAGAAAACAAATATA	TCGTTCTCAGGTCATT	repA	K562	0.397415	79.61	18
ubcP	TAGACGCACGTGCGC	GCTGGATTCGCGCAAG	repA	K562	0.21215	35.36	6
ubcP	TAGCCGAGCGAGGTG	GAATAGTGTGTGAACT	repA	K562	0.774956	108.56	12
ubcP	TATGAGACCACAACG	AGCTAGCTAGTGGGCG	repA	K562	0.256521	50.7309	10
ubcP	TATGCCGACACACTA	ATACACTTAGCTTTGG	repA	K562	0.414349	53.8943	12
ubcP	TCAACAGTCCGCCGG	CAAGCTGTCATTGTTC	repA	K562	0.319145	35.6984	41
ubcP	TCACGCATATCACGA	TCGGCGGTAATGGAGG	repA	K562	0.314608	52.5991	13
ubcP	TCATACCCTTGCCCA	GCGTGAGTCGTCTAAG	repA	K562	0.36856	57.9894	31
ubcP	TCCCGCTGTTACTAT	GCTTTTCTTACTTCGT	repA	K562	0.214	31.3032	5
ubcP	TCCCTTTTAATGATC	AAATCGCTAAGTATAT	repA	K562	0.413964	51.2902	5
ubcP	TCTCCTAGGAGTGAC	AGGGAACGGTGCGTGG	repA	K562	0.496963	69.4281	29
ubcP	TCTGCCCATTCCGTG	TCGGGATCACACTTGT	repA	K562	0.439282	64.1711	36
ubcP	TCTTAAACATTAAGG	GTGTGCCTACTGTAGC	repA	K562	0.350513	46.6347	41
ubcP	TGAGCCGCCTCCCGC	TTGCAGTGCAATCGTC	repA	K562	0.253801	38.1208	16
ubcP	TGCAGCCTACAAAAA	GCTCAGGGCGTTTCGG	repA	K562	0.424011	38.8714	6
ubcP	TGGCGCAGATGCCAC	TTCCCTAGTCGTTGAC	repA	K562	0.176768	17.1052	39
ubcP	TTATATACTACTACC	TCCTGGAGGGTTTCTT	repA	K562	0.468827	77.4644	10
ubcP	TTCTCATCTAAGGTA	TTGTGGAGAGACCGTC	repA	K562	0.61854	123.27	5
ubcP	TTTTACCTCGCGCGT	ATTGACTGAGGGATAG	repA	K562	1.09833	136.437	17
pgk1P	AAAACATACCGAAAT	AGCGCTTGGATTTTGG	repA	K562	0.364686	50.7306	50
pgk1P	AAAACATGATACAGT	GACGAACTGGGTCTAT	repA	K562	0.925606	87.2441	12
pgk1P	AAACGCAGGGTACGA	GAGGAAGGGAGTTTGG	repA	K562	0.402343	56.9616	19
pgk1P	AACAGCATCGGCACT	GGGTTAAGTAGTCATT	repA	K562	0.161156	16.4558	17
pgk1P	AACGAAGCACGATAG	AATTGTCGGAACACTC	repA	K562	0.71478	66.0615	7
pgk1P	AACGGCAACTTTCAC	CAGGCGCGCGCTCGCT	repA	K562	0.703606	137.003	6
pgk1P	AATAGTAATCGCGGA	GGACTCGTGTGGTAGG	repA	K562	1.09149	108.379	9
pgk1P	AATCAGACACATCCG	CTTTTATTGTAGTAAG	repA	K562	0.284352	32.3827	21
pgk1P	AATGATCGAGCGGCC	AGGGGGATGATGTGCT	repA	K562	0.437208	46.3324	30
pgk1P	ACACCCTAGGCCGTG	GTGGGGCTTCACTGGT	repA	K562	0.465464	53.6386	58
pgk1P	ACACCGACTAAACCT	TTTTAAATACTCCTTC	repA	K562	0.655126	100.752	65
pgk1P	ACCCCCTTCTGCCCA	AAGCTACCATGTATCC	repA	K562	0.634146	61.2383	33
pgk1P	ACGGAATGTCTTGGA	CGGCCTGGGTGGTGTT	repA	K562	1.03662	176.651	6
pgk1P	ACGTCCTGTTTAGAG	GTACTCTTTTGTATAG	repA	K562	1.39232	235.275	5
pgk1P	AGAACCGTCACGCAG	TATGCGCCGTCTCCTC	repA	K562	0.0200997	1.69086	7
pgk1P	AGAGTTCACGGATTA	TATTATATTTAGTTTT	repA	K562	0.604328	88.0544	22
pgk1P	AGATCCTACGCCCTA	TGTTCGTCGTACATGT	repA	K562	0.357848	84.3671	13
pgk1P	AGCCTTTTGCGCCCG	GAAGATTCATGGTTGG	repA	K562	0.73151	90.1883	10
pgk1P	AGCTATATTAAATTC	TATCGCACTTCCTTGT	repA	K562	1.06841	208.294	66
pgk1P	AGTACTTAATAGGTT	AATCAGTCGCTGGCCG	repA	K562	0.489031	49.8626	33
pgk1P	ATAGCAACCAAGTGA	TTTTATAGGGGTGTGT	repA	K562	0.422405	84.9342	31
pgk1P	ATATCCATGGACTTC	CCCCAGTTAATGTAGT	repA	K562	0.520026	75.7984	20
pgk1P	ATATGATTAATAGAT	AATCCGAGTGATCAGG	repA	K562	0.413612	52.63	5
pgk1P	ATCGATTTATAATAC	GCGCGCAGCATGGTCT	repA	K562	1.04395	131.664	57
pgk1P	ATGCGCTTATCGCGA	GAGGTGGTTGATGGAT	repA	K562	1.02233	35.6827	45
pgk1P	CAAGCCTCCCCCAGC	TGGGATTGTTGTACAC	repA	K562	0.43321	55.3216	44
pgk1P	CACACCAGAAAAGAA	ACATTCATTACTGCTC	repA	K562	0.00562388	1.66121	32
pgk1P	CACACTGTTCCTACA	AGTCGTGTGCATAGAC	repA	K562	1.05097	132.91	50
pgk1P	CACCCACTACGACCG	AGGTTGTGCTGGTGTT	repA	K562	0.0455214	4.56634	14
pgk1P	CACCCTCGACAGCAT	ATTGCGATGTTTCTTG	repA	K562	0.691032	74.0025	20
pgk1P	CAGAATAACCCGGAC	ATTGATGTGTTTTGCG	repA	K562	1.40391	253.472	30
pgk1P	CAGCCTCTCATAAAC	AACGGGAGGGGGGGAC	repA	K562	0.315419	65.038	39
pgk1P	CAGTAATATACCCCC	TGTGGGTTTAGGCCTT	repA	K562	0.629479	109.82	63
pgk1P	CCAATTTACTTGCGG	TCGGCTGCCGATGTAT	repA	K562	0.286769	23.3951	15
pgk1P	CCACAATACGGACCG	TAACGGGTGCTGCTGT	repA	K562	0.439256	87.8307	42
pgk1P	CCACACGGGATACCC	CGGCAGTGCGTTAACG	repA	K562	0.497404	84.0349	19
pgk1P	CCCAGGCCTAGCTTA	AGAGGCGCAAACATAG	repA	K562	1.15159	11.3987	5
pgk1P	CCCCAGGTAACCGCA	TGTCTCATCAAGGTGT	repA	K562	1.19372	152.405	26
pgk1P	CCCCCCGGACAGGTG	TCATTTTGCAGGAGCG	repA	K562	0.141485	30.906	9
pgk1P	CCCCCGTTTTTATGC	ACTGATCGAGGCATTC	repA	K562	0.688435	35.1149	55
pgk1P	CCCCGAAGAAACTAT	TAGGGTATCAGGTATC	repA	K562	0.387317	59.0165	19
pgk1P	CCCGCACCGCCCGTA	TTTGGGCCGAGCAGGT	repA	K562	0.358013	54.6159	13
pgk1P	CCCTACTGATGCAAC	CTTGTAGTGGCCAGGC	repA	K562	1.52331	136.935	31
pgk1P	CCGGGTTTCCGACGT	CTATAAGCATAGAGAT	repA	K562	0.912249	107.668	59
pgk1P	CCGTTAATCTATCCG	CAACCCGGCGACGCTG	repA	K562	0.981478	79.0596	8
pgk1P	CCTAACAAAATTTGA	ATTCGGGGTAACTTAG	repA	K562	0.502472	69.0894	40
pgk1P	CCTATCATTACCGAT	GTACGTCTGTGGGATT	repA	K562	0.0979052	3.92441	15
pgk1P	CCTTGAACGCAGACC	TCTCACTGGCGTGGGG	repA	K562	0.969747	109.459	33
pgk1P	CCTTGCCTATTTTCA	TTGTCGAGTAAGGCTT	repA	K562	0.612179	102.809	13
pgk1P	CGACCGCCCGGCCTC	GCGTTCCGGTTGCCCC	repA	K562	1.18993	214.033	28
pgk1P	CGATACCAATTACTT	GGCCCTCGTGGTCTTT	repA	K562	0.525539	46.9265	31
pgk1P	CGCACGCGCACGTTG	GTATAACTTAGGACGG	repA	K562	0.604466	124.749	5
pgk1P	CGCCAATGCATAAAA	GTACGTTCTTCCTTGC	repA	K562	0.789895	145.9	12
pgk1P	CGCGCCAATAAGACT	TCTGAGTCCTGTGTCC	repA	K562	1.02075	117.774	14
pgk1P	CGGTTTTTTGCCTTG	TTGCTGTCTGAGATGT	repA	K562	0.862702	124.81	23
pgk1P	CGTCCACTTTGTGCT	GTCCGTCTGGAGGGCT	repA	K562	0.688412	111.045	15
pgk1P	CGTCCTGCGGCTGGG	CTCTTGTTGGGGAGCG	repA	K562	0.0413273	14.0811	5
pgk1P	CGTGGACCAGCTGGT	TCTGGCTCTGGTCGCT	repA	K562	0.51554	82.6534	19
pgk1P	CGTTCAACTACACCC	GGTTGTCTATCTTGGT	repA	K562	0.401281	61.4918	39
pgk1P	CTACGTAATTTACCG	TTCCGGTTGTGTTAAT	repA	K562	0.378082	56.2199	15
pgk1P	CTCAAGAAATCTGTC	TAGGGGCTGGAGCTAT	repA	K562	0.693692	85.6343	41
pgk1P	CTCCATAGCGACGCT	ACTTTTGTAATGGCTT	repA	K562	0.767856	110.685	7
pgk1P	CTGAAAACAAGACCA	ACTTCTATGAAGGTAT	repA	K562	0.756286	86.4362	40
pgk1P	CTGAATATGCCCACG	TTCCGGTTGTAGAGTT	repA	K562	0.930042	138.5	18
pgk1P	CTTAACGAAAGTCTT	TTGTAGGGAGAGTATT	repA	K562	0.524168	77.4356	40
pgk1P	CTTCCAAGGAAACGG	ATGCGGCTGATCCCTG	repA	K562	0.468986	56.8813	5
pgk1P	CTTCCGCTGTATGGA	ACTGTAGGTTGTAATC	repA	K562	0.943931	87.5688	20
pgk1P	CTTCGTTTCGATCTC	GACTCAGCAATTTAAC	repA	K562	1.13661	172.78	10
pgk1P	CTTTAGTTCTCCTTG	GCGGATTTCGGCACTG	repA	K562	0.121528	9.9037	14
pgk1P	GAACGACTATTGTTT	CTAGTCTTCGATCCGG	repA	K562	0.0391117	2.81712	6
pgk1P	GACCCTACTAATGGT	ATAGCGTGTGTTTGTG	repA	K562	0.799652	142.792	33
pgk1P	GACTCCGCCCCATTA	CATCTGGGCCTTTGCT	repA	K562	0.434478	52.6034	5
pgk1P	GAGAACGCTCACAAT	ATGGGTTGACGGCGCC	repA	K562	0.184283	8.24053	5
pgk1P	GAGCCTAAGTGCGCT	CGTTGGGCGGAGGACT	repA	K562	1.06667	155.188	20
pgk1P	GATGTCCCGCTCACC	TACGTGAGGGGGATTC	repA	K562	0.852353	33.9126	5
pgk1P	GCACAGGCAGCCCTC	CACTGTGGAAGGGTTT	repA	K562	0.228553	30.0056	46
pgk1P	GCACCCGCACCTAGT	TTAGATTGTAGTATAG	repA	K562	0.124236	15.0244	29
pgk1P	GCAGACAATGGACGT	ATCTTTCGTATCCTAT	repA	K562	0.609105	59.8581	51
pgk1P	GCAGCATCTTCACTC	CTACTTTTAACGCTAT	repA	K562	0.718397	179.342	16
pgk1P	GCCCCCCCCAGTCGC	GCTTTTCCTTTCCGGG	repA	K562	1.09591	144.704	14
pgk1P	GCCGGCTCAGATAGC	AATGAGGGTTAGGTCG	repA	K562	0.920767	118.478	42
pgk1P	GCCTGGCAAGAAACT	TGGGGATCTTGGCTGT	repA	K562	0.435457	65.9714	5
pgk1P	GCGACGACATCTCTG	AGATTGGCTTTGGCGG	repA	K562	1.1169	551.187	15
pgk1P	GCGCATTATGAACGT	GGATGTGGTAAGTTTT	repA	K562	0.457807	64.9329	24
pgk1P	GCTCACCATCATCTC	TGTCGCCTTGCCGTCC	repA	K562	0.700781	110.833	6
pgk1P	GCTTTTAGCCCTTTC	TCCTGGGGAGGTGTGG	repA	K562	0.502531	43.184	48
pgk1P	GCTTTTCCCCCTCAC	ATGGTAGTTTATTTTC	repA	K562	0.478192	90.4371	24
pgk1P	GGACGTACGTTCCTT	TATTGGTTTATTCAAC	repA	K562	1.5701	220.005	5
pgk1P	GGCATGGGTGTGCCC	ACTCGGACATAGGATC	repA	K562	0.096647	5.32826	11
pgk1P	GGTGACTATAAAGGT	ACATTGTTGCACTTGC	repA	K562	0.42544	86.8482	5
pgk1P	GTCAGCAACCACGCT	AGGTTACCAATTTCAT	repA	K562	0.490168	62.0581	21
pgk1P	GTCCGAAAACTGATG	TAAGAAAGGGGTCAAG	repA	K562	0.899643	167.883	27
pgk1P	GTCGATAAAGCTACA	GTGGGGGTGGATTTGT	repA	K562	0.254576	27.7926	8
pgk1P	GTTAATACACAGCAA	TGACATGGTGATAGAT	repA	K562	0.711166	24.4001	28
pgk1P	TAACGCCCGCACAAA	GCGTGTGCGGATACTT	repA	K562	1.01652	89.4299	6
pgk1P	TACAAGCAGTTGACG	CCGGGGATTTAGGCAT	repA	K562	0.704327	79.4751	27
pgk1P	TACCGCCCCTTTACA	AAGTGTTGTAGTTCGC	repA	K562	0.404767	38.2488	15
pgk1P	TAGAATGAACCAATA	CGGGAGTGGGTGATTT	repA	K562	0.618631	71.1774	26
pgk1P	TAGGAGCTCACTAAC	TAATTTTTACTTTTAG	repA	K562	1.13602	89.5258	24
pgk1P	TATAGATCAATATCA	TGGGCTAGGCATAGGC	repA	K562	0.777589	96.2437	22
pgk1P	TCAACTGAACCGCGC	TATCCCGCATGCCGGT	repA	K562	0.132951	11.259	56
pgk1P	TCACGGGCGCTCGTT	ATGTTTTGTCTGTTGC	repA	K562	0.122044	1.03617	14
pgk1P	TCAGCCCCCAGTCCA	GTATGTGGAAGGGATC	repA	K562	0.582007	56.135	5
pgk1P	TCCACAAGTGCGTGG	AGGGGTAGAGCGGCAG	repA	K562	0.885257	99.538	10
pgk1P	TCCATCGGCGACCTT	CTGGGGGTAGATATGG	repA	K562	0.61397	60.5801	8
pgk1P	TCCCCACGGCCTCTA	TTGGATGGGCGTAACC	repA	K562	0.235843	9.78991	28
pgk1P	TCCCGTTCCGCGCCT	GATTAGTGAGTTATCT	repA	K562	0.0581398	0.69061	13
pgk1P	TCGTTTACGACCAAT	TGGTGGCCTATTTTTT	repA	K562	0.762381	256.88	5
pgk1P	TCTCACGATGCATGA	TACGCATTCATGTAAT	repA	K562	0.0402273	3.19428	5
pgk1P	TCTCTGCACCAACCT	CAGCTTATGCCTCTTC	repA	K562	0.518167	69.2358	11
pgk1P	TCTGACGGCCAATTG	CCGGAGGTCGATGTGT	repA	K562	0.403797	79.5694	20
pgk1P	TCTTGGACATACTAA	TCGGATACAGTTCACG	repA	K562	0.568979	75.8989	8
pgk1P	TGCACAACACGCGTT	TGGTGGATGGAGCCGC	repA	K562	0.710463	45.5749	39
pgk1P	TGCCACATTTTCCTG	CAGGGGCGGAGTTCTG	repA	K562	0.525862	80.9341	81
pgk1P	TGCCTCACTGTTCAT	GTGTTCCCATGTAAAG	repA	K562	1.26724	158.537	11
pgk1P	TGGATAGCACAAATA	GAATGGTCATTGATCG	repA	K562	0.431988	54.6349	24
pgk1P	TGTGCCCATCCCCGT	GTCTTTGGACACGGGT	repA	K562	0.342506	63.7955	12
pgk1P	TTAAATTAAACCGTC	CTCGCTTTAAATCGAC	repA	K562	0.609013	75.1174	33
pgk1P	TTAGGTAATAGCAAA	CTCGTGAGGTCCCCTT	repA	K562	1.06515	166.545	6
pgk1P	TTCCCTCACCGTACA	AACTTCGTCGTTTTTC	repA	K562	0.772143	74.7714	28
pgk1P	TTCCCTGATCACTTC	GCCTCCATCATTCATT	repA	K562	0.380302	71.9619	5
pgk1P	TTCTCTCTTCCTGCA	ATATTTTGGCTGATAC	repA	K562	0.54753	61.0428	17
pgk1P	TTGTCCCCCAATTCG	ACCTAGTTTCTGGGTT	repA	K562	0.397477	43.665	8
pgk1P	TTTAGCCCCCATAAT	TTTTGGATGAGTATAG	repA	K562	0.131554	4.30709	5
eef1aP	AAAACCTCTCGCTGG	ATCGCGCTGGAGCCCT	repA	K562	5.31445	515.207	17
eef1aP	AAAATTTGTCGCATG	ATACTTTGCAGTTCCG	repA	K562	5.71445	643.472	9
eef1aP	AAAGCAGGCTTAGTA	ACATTATGTGTGTTTC	repA	K562	5.27867	520.338	22
eef1aP	AACCGCTACCTGCGG	GTTCGACGACATCTGT	repA	K562	1.58551	169.964	10
eef1aP	AACGCGATGCGCTTA	CATGCTATCTGCCTGG	repA	K562	7.20202	643.241	13
eef1aP	ACACGCACGACCTAA	TTGTGCATTGATGTGC	repA	K562	5.92624	523.382	50
eef1aP	ACAGGACTCGGCTCA	GTTCCGCTCTTGGGGG	repA	K562	10.728	687.265	6
eef1aP	ACCGATCCCGAGACC	TGATATGCGACTTCGG	repA	K562	5.91231	656.266	5
eef1aP	ACTTTCCAAGTCCTT	TGCTTTGCTGTTAGTC	repA	K562	6.02236	440.338	17
eef1aP	ACTTTGATGAACGCA	AACGTCACATGCCTCT	repA	K562	3.3157	288.354	14
eef1aP	AGAATCCACCTACAG	CACGAAACGTATCAAT	repA	K562	6.59668	703.157	6
eef1aP	AGCCCAAGCGAAGCG	TGATATCCTACCCCCT	repA	K562	2.68158	267.889	10
eef1aP	AGCCCGAACCTACCG	TCCGGAATCTTTTGTT	repA	K562	5.55619	640.678	11
eef1aP	AGGGTCAAACAAGGC	GCGCAACTGTTCAGGC	repA	K562	7.75632	753.414	10
eef1aP	ATACAGGTAAGCACG	AGTTTGTCAGCTGCTC	repA	K562	1.4041	174.827	8
eef1aP	ATATGAGTCCTCCCA	TCACGTTCTAATGTTG	repA	K562	7.3725	666.535	36
eef1aP	ATCTCAACAAAGAGG	GCGGATTGGCATGGCG	repA	K562	5.897	622.908	11
eef1aP	ATGCTCTTTGTTCGC	GTACGTATAATGGGCT	repA	K562	5.51271	512.753	6
eef1aP	ATGTGTTAATGGACC	GATGTTTCTTGCGGAG	repA	K562	6.50227	402.077	5
eef1aP	ATTAAAACCTTCCCT	GGTTGCTCATAGTGGG	repA	K562	14.0224	1498.38	9
eef1aP	ATTTCGGGCGAATAA	TTAGTAATGGCCTGAG	repA	K562	6.0659	530.226	10
eef1aP	CAAACCCCGTACGAC	TGAGTGTTGTATACTG	repA	K562	6.45241	603.949	8
eef1aP	CAAGGTACTTACCAA	TCCTAGTGTTAGTGCG	repA	K562	0.579192	40.0241	7
eef1aP	CACAAAAAGAAATAA	GGTTCGTTAGTTTTGG	repA	K562	5.38738	513.051	17
eef1aP	CAGGCCGTGCACCCA	AGAGTGTGAGGTGCAT	repA	K562	5.63496	725.506	21
eef1aP	CATATAATGCGATAA	TGCCAAGCTTGCATAG	repA	K562	4.80905	519.673	6
eef1aP	CATTTCTAGACAGGC	ATATCTACATTTGGGG	repA	K562	8.532	672.799	15
eef1aP	CCACGATAGCCTTTG	TCGTAGGTTTGTGTTT	repA	K562	7.7428	827.988	5
eef1aP	CCATACGGACAATCT	TATTATAGGGTTTAAT	repA	K562	6.13906	558.122	30
eef1aP	CCCCCGATCACCTTA	TATTTTACCGATGCTG	repA	K562	3.60682	335.284	14
eef1aP	CCCCGCAACGCACGA	TTTTAGTGGTTTCTGC	repA	K562	3.76273	492.754	43
eef1aP	CCCCGTACGTTCTGA	GTTGAGGGGTTCGCCC	repA	K562	5.31346	613.909	15
eef1aP	CCCGACTGTGGCATC	TTGTAGTTAAAGGGGT	repA	K562	7.03264	584.14	52
eef1aP	CCGAGAACCGTCCTT	CATTGGAGCCCGAGGG	repA	K562	6.43566	860.632	10
eef1aP	CCGCTCGGGATGCGC	ATAGAGGGGGTCCTGG	repA	K562	5.9625	611.059	5
eef1aP	CCTAAGAGCCCCCCC	GCGGCGCGAGGGCAGT	repA	K562	4.64071	571.014	16
eef1aP	CGAGTTTGTTGTCTC	TGAGAGTGCCGTAAAC	repA	K562	9.85502	837.538	8
eef1aP	CGATCTGCCCAAACA	GTTTTGATCCCTGTTG	repA	K562	6.88961	617.436	5
eef1aP	CGCACCCACATGACT	GTGGCTTTACTGATGG	repA	K562	6.13444	447.903	5
eef1aP	CGCTACAAATAAGAC	TGTCAGTGGTCTCTGC	repA	K562	5.36672	482.236	24
eef1aP	CGGTCTACCTTTTGG	CTATGTTGTCAGTCAT	repA	K562	4.14963	342.84	23
eef1aP	CGGTTTCGCACTTGC	TTTTGATGTAGTGACT	repA	K562	7.0179	678.514	27
eef1aP	CGTCCCCTAGCCTAT	AGCGTGTGTGACGCGT	repA	K562	4.96773	631.85	12
eef1aP	CTAAGACCTCTCTAC	CATGTTTTTAGGGATT	repA	K562	6.1006	867.743	9
eef1aP	CTACAACATCTACCA	GTGTTTTCCGACAGAT	repA	K562	7.58645	801.535	11
eef1aP	CTACACTGATCAGAC	GCCGTCGGCAGCAAAG	repA	K562	5.06717	51.9216	30
eef1aP	CTACCGCCTACTTGC	TCAGAGTCTTAGTTGG	repA	K562	5.48389	556.203	10
eef1aP	CTAGGTCTCGCTCAT	TTGGAGCGAGGTTATT	repA	K562	4.57452	474.872	6
eef1aP	CTCAAGACATCAGAC	ATAGTATTCATCGCTT	repA	K562	8.12606	615.295	5
eef1aP	CTGAACGCTAAAGCG	TTCGTCTCATAGCTAC	repA	K562	5.62043	271.322	7
eef1aP	CTGTCTTGCTCCGGC	TTTTGGGGATGGTCAG	repA	K562	7.68642	886.215	57
eef1aP	CTTGTCTTTCGTCCC	AGAGCGTGTTAGACGT	repA	K562	0.867272	26.8277	5
eef1aP	GAAACGCCCCCGCAC	GCTTTAGCATGTCACT	repA	K562	8.76848	636.173	7
eef1aP	GAAATTAAGCATCCG	TCATGATCCGAGCCAT	repA	K562	6.94992	699.851	32
eef1aP	GAACCCCATTACAAG	GTGGACCTTCTCGCTT	repA	K562	7.63484	564.723	6
eef1aP	GAACCCGATCGTGCA	CATCAATTGTCGTTTT	repA	K562	6.68315	605.749	6
eef1aP	GACGCCTACAGATTT	TAATAGTTTGTTGACT	repA	K562	7.46297	772.707	14
eef1aP	GATACAACCAAAGGT	AGTGATATGTACGTGG	repA	K562	3.9057	385.73	51
eef1aP	GATGGCACCTATTTC	CGTGGAGTGTCTCTAG	repA	K562	5.89065	1247.31	27
eef1aP	GATGGTACCGAACCC	ATATAACTTATGTTAT	repA	K562	7.41933	696.364	13
eef1aP	GATGGTCCCCCCTCC	CCCGAGGGCAATTGTT	repA	K562	5.98244	577.431	18
eef1aP	GCAATTGCAGTTCTG	ATGGCGGTTTGTGGGT	repA	K562	6.11492	580.204	10
eef1aP	GCACTCTCGAGTCCG	GCGCTAGGCATTATTT	repA	K562	7.33033	741.525	17
eef1aP	GCCAACCCCGAGCGT	AGTCTGGGTTATGGTT	repA	K562	3.81209	584.057	5
eef1aP	GCCACACCCGGCAGG	CCTTTTACGTGGTGTG	repA	K562	3.57458	309.965	41
eef1aP	GCCATGTTGCGACGA	GAGGCTTGGGATTGCG	repA	K562	5.76349	737.238	10
eef1aP	GCCGGTCGTGTCCCT	TAAGAGTTGAGTGGGT	repA	K562	4.14683	458.647	31
eef1aP	GCGAAGAAAACGAAC	GGTTCGGCGTGCTCGG	repA	K562	7.38816	454.378	10
eef1aP	GCTGCTTCAATTGAC	ACCGAGAGCACGCTTT	repA	K562	7.01931	658.971	5
eef1aP	GCTGTAGCCTCCCTG	GTCCCTCCAATTGTTG	repA	K562	0.0307847	0.533265	5
eef1aP	GGCCTCCACCCGCCT	AGGTTGGCACACTCCC	repA	K562	4.37362	526.763	5
eef1aP	GGCCTGCAACTTCAG	ATGCAGATTTGGGTTT	repA	K562	6.07331	819.166	16
eef1aP	GGCGCCGTCAAAAAA	GCTTTTTTTTGCCTGT	repA	K562	4.66752	699.513	48
eef1aP	GGCTCTACCGAAAGC	CCGTGGGTGGCTGCTT	repA	K562	5.70168	543.59	17
eef1aP	GGCTCTCAAGACGCA	TATGTTGTTAGGGTTT	repA	K562	5.79226	472.86	14
eef1aP	GTCGACGGCTCTCTT	CTTTAATCTGCGTTGT	repA	K562	6.5992	565.713	33
eef1aP	GTCGTCCAGCGCGAA	GTGCTCAGAGGCTGAT	repA	K562	2.94128	311.786	7
eef1aP	GTTAAGTTGTGACAA	AGGTAGACCTTGTGAT	repA	K562	6.57434	484.87	15
eef1aP	TAACAAACGTTGATA	GAGTAGTGAGGTTGAT	repA	K562	4.75286	405.828	57
eef1aP	TAACTCTACTGTCGA	GTTCTATTTGGTAGTC	repA	K562	2.98864	333.191	31
eef1aP	TACGAGGATGTCGAA	TCAGGGATCAGTAGGG	repA	K562	7.02385	753.271	5
eef1aP	TACGCTACAATATAT	TTTGAGCTCGTTATTG	repA	K562	5.46438	777.011	12
eef1aP	TACTTAACACACGCA	GGTGTTTTTAGCGTGT	repA	K562	5.35925	425.991	8
eef1aP	TAGAAACGGTCACCA	TGAGTGACTTTTAAGT	repA	K562	5.33607	525.226	17
eef1aP	TCCCACTCATCTATA	GGGTATTCGTTTATGC	repA	K562	6.79028	394.755	7
eef1aP	TCGGATCTAGTCGCC	GATTTATTGTTTCGTC	repA	K562	5.31137	574.518	13
eef1aP	TCGGGTAATTAGGCA	GTGTTTGTTTGTCCGC	repA	K562	6.73373	603.692	7
eef1aP	TCTCGCCTCTTAGCA	TGGCTCGTAGCTCTGG	repA	K562	3.93502	409.329	6
eef1aP	TCTTCCTTTGCTAAT	TGGTGCGTTTAGATGG	repA	K562	6.53219	637.976	10
eef1aP	TGCGCTTCAATATTG	CCATGATCAGGCGTCG	repA	K562	5.60591	511.535	6
eef1aP	TGGGTCAGGTGCACA	TAGGATTTGGAGAAGG	repA	K562	7.34662	643.657	8
eef1aP	TTACCCGGTGATCCG	ATATCCTTGTATCGGT	repA	K562	3.49076	20.5279	11
eef1aP	TTCGCCCTCCGTCCC	TTTTGGCGTGTCGTAG	repA	K562	4.93467	631.484	29
eef1aP	TTCTGGCAACTATCG	TTTTGTATGTTTGGTT	repA	K562	7.08638	712.47	14
eef1aP	TTCTTAGCCCCCCCA	ACTGTTACTAATGACC	repA	K562	3.13508	332.567	29
eef1aP	TTTAAGATTAAACCT	AAGGGGATTCAGTCTT	repA	K562	7.13537	1194.69	25
eef1aP	TTTACCAACATACTG	ATTCGCATTTTTTAAT	repA	K562	6.20694	573.835	32
eef1aP	TTTAGCCCTCACCGC	ACTCTTTGCGGTCTAG	repA	K562	6.54733	721.37	31
eef1aP	TTTCCACGACGACTC	TGAGAGGGAAATCGAT	repA	K562	2.29415	240.198	26
noP	AACCACCGATGCGAT	GTTGGGCTATATCAGT	repB1	K562	0.00479245	0.181949	27
noP	AACCTCAACTCCCCT	TATGATCTCACGGTAG	repB1	K562	0.00214483	0.0483948	33
noP	AAGTTACGCGTGGTC	GTACCAAGTTTTATGC	repB1	K562	0.00382917	0.101492	28
noP	ACCAGCAAAAGTCCG	CAGGCATCAGGTTAAC	repB1	K562	0.00719353	0.243228	64
noP	ATCATCACCCACAGC	GTGCCGCGTTACCGGC	repB1	K562	0.0064424	0.120596	12
noP	ATGTGGGTCGTCTAT	GGGCAGACGAAGAAAC	repB1	K562	0.000743313	0.0295767	26
noP	ATGTTGTGGTTTCCT	TAGCCACGATTCATAC	repB1	K562	0.0151604	0.19582	21
noP	CACCCCGCACAGCGT	GGTTAGTGACTTACGG	repB1	K562	0.0040855	0.0796532	46
noP	CACGCCCGCCCGCCT	TGATGGTCACAGCGTT	repB1	K562	0.000650638	0.186454	14
noP	CACTTACAGAGCACT	AGCGTAATGCAGTAGT	repB1	K562	0.00100696	0.167297	7
noP	CCAGCCAGCCTACTC	TTTTTCCTATCCCCGT	repB1	K562	0.00125545	0.0565751	27
noP	CCATCCAGGCTACGG	TGTTGTGTTTATTGTG	repB1	K562	0.00300247	0.0856682	21
noP	CCCACAGCGGTGTCA	TCCGGGTGGCATTCCT	repB1	K562	0.00463151	0.3923	22
noP	CCCCTGCGAAAACGC	AGTCGAGTGTATTTAC	repB1	K562	0.000903207	0.192182	7
noP	CCCGCCGCTACCATT	TCCTTGATAATTTAAT	repB1	K562	0.0256799	7.03368	11
noP	CCCGGCGTGCGAACG	TTATCATTGGGGTGTG	repB1	K562	0.00250924	0.138806	27
noP	CCCTACCGATAGGGC	AGGGATGTAATTCCAT	repB1	K562	0.000962042	0.117621	9
noP	CCGCCGATCACGGCC	CTCTTGGGGTTCCATG	repB1	K562	0.00103293	0.0221229	55
noP	CCGTCCGCCCCATGA	GTGGCTATATTGTGTC	repB1	K562	0.00117576	0.133684	8
noP	CGACAGAATGAACAC	GTAGCAGGTAGTTCGG	repB1	K562	0.000806106	0.0250452	28
noP	CGCAGGTGCAACGAG	GACTAATGTTCGTAAG	repB1	K562	0.0004641	0.0401705	22
noP	CGCTTGTCTAAACTG	GCGGAGTGGAAGGGAT	repB1	K562	0.00374064	0.103938	15
noP	CGTCGACCGGCATTT	TATGGTACATTGAAAT	repB1	K562	NA	0.233723	5
noP	GGAGCTGCGGTGCAC	AAGCGACGATTGTGTT	repB1	K562	0.00204035	0.138178	44
noP	GTAAATAATGTAGCC	ATATAAGGTAGTAGAG	repB1	K562	0.0024309	0.172394	11
noP	TCAAAACTACCCCAC	TCTGCAAGGGGCCGGG	repB1	K562	0.00464334	0.0727948	60
noP	TCAACGCCGACATGA	GTTGTGACACTGTGTT	repB1	K562	0.00352108	0.0320451	30
noP	TCCCCCAGGCGGAAG	TATGCTGTGATGATTG	repB1	K562	0.00765931	0.0743219	23
noP	TCCCGCTGACACTTA	TTCCTTGGCGAGAAGT	repB1	K562	0.00126392	0.0940449	50
noP	TGCGCTCGCCGATTT	AGGGGATTAGAGATCG	repB1	K562	0.00308918	0.0443406	15
noP	TTAAGTGGATTAGCT	GACGGGTGTGAGCGAC	repB1	K562	0.000497498	0.215563	11
noP	TTCCAGCCGAATAAT	ATCTAAAGATGGCGTT	repB1	K562	0.000348262	0.118315	35
noP	TTCCGCTCGTCACCC	TAACCTCCGATTTGAG	repB1	K562	0.0115831	0.125783	10
noP	TTGTCATTTGTCCGC	TGAGGAGGGAACCTGG	repB1	K562	0.0038037	0.0336346	19
noP	TTTAAAACCGTAAAC	GCGCCTATTATCCGCC	repB1	K562	0.00357753	0.103093	32
minP	AAAAAGAACCGTGAA	TATGCGCGGAAGAGCC	repB1	K562	0.00203151	0.179709	5
minP	AAACTCGAGCTGACC	GACCGCTTGTGGTTTG	repB1	K562	0.00349047	0.105215	19
minP	AACATGCAAGACCCA	TCAGAGATACTTGGAT	repB1	K562	0.00107577	0.0619023	52
minP	AACCCTCTATTTACG	TGAGAACGCCTCTTGG	repB1	K562	0.0168318	0.45638	5
minP	AGAGTGTACGTGGCA	CTGTTCACGCCCTGGC	repB1	K562	0.00411845	0.0418748	10
minP	ATATATTTGTCGATT	GGAGCCTCTCACCGGT	repB1	K562	0.00229459	0.093482	33
minP	ATCTTCCAGTTCACA	GGTGTGTCTAAGGTGT	repB1	K562	0.000720769	0.0340447	26
minP	CAACAACCTCCCCAT	TAAGGTAGATGTTCTC	repB1	K562	0.00121075	0.123539	11
minP	CAGCGAAACTAAACG	TCTCATTTGAGTAGTT	repB1	K562	0.00167731	0.0745775	19
minP	CATATTCCAGGAACC	GGGGTAGGACTGGGCT	repB1	K562	0.000437049	0.0389519	41
minP	CATTACACCGCCAAA	GCTGCGTCAGTTAGTT	repB1	K562	0.000732493	0.155243	15
minP	CCATTGAATCCTTAC	TCTGATTCAGGGTAGC	repB1	K562	0.00172041	0.0372783	20
minP	CCCAGCGCCCCCCCT	AGACGAACTATTTGAG	repB1	K562	0.000920201	0.0946805	8
minP	CCGACCTCTACTGAA	GGACAGCCCGATGGCG	repB1	K562	0.00216551	0.16155	15
minP	CCTCGCACAGTTCTA	AGCTAAGTGAGGGGGT	repB1	K562	0.00179255	0.0246322	17
minP	GAGAATCCCGCCAAG	ACTGGCCCAGCCCGTT	repB1	K562	0.00047989	0.0359542	29
minP	GGCGGCGACCTCCAC	ATAGTTAGAATCGGTG	repB1	K562	0.00968548	0.0808855	32
minP	GTTGGCTGCCGGGCT	CAATTACTGCACTTCG	repB1	K562	0.00722853	0.240547	6
minP	TAAACAGGCAGCCGG	TTGCGATTGCACAGAC	repB1	K562	0.000264326	0.0144459	62
minP	TAAGCTCCTAAATAG	TAGTGGACGGCGAAAT	repB1	K562	0.00194013	0.099755	18
minP	TACCCTGCTCTGACA	GAGGGATTGGTTGAAG	repB1	K562	0.000257789	0.0942942	8
minP	TCACCTGTTTCATCA	AATTTATTTGATAAAG	repB1	K562	0.00360058	0.0522564	15
minP	TCACTGTAGAAACAA	TGGGACACGGAGTAGC	repB1	K562	0.00653807	0.0265738	21
minP	TCATCGGCACCACTC	ACATATATGGATAATC	repB1	K562	0.00251309	0.154012	15
minP	TCCATAGACGTTTCG	ACGGATTCGATCAGCG	repB1	K562	0.00070521	0.0773043	20
minP	TCCCCACTCTAACAT	AAATACGCTAATTTCG	repB1	K562	0.00163675	0.0514829	32
minP	TGGGCCCCCAACACG	AAGGGAGGTTAGCTAG	repB1	K562	0.00225507	0.0712438	34
minP	TTACCCAAAAACACG	TACGAGTGGTAGATGC	repB1	K562	0.00127807	0.0786529	21
minP	TTCACATAGGGACAT	ATGCACGGATGGTTAG	repB1	K562	0.14475	0.0409495	39
minP	TTCTCACATGCATCC	GGGTTAAGAGCCAGTT	repB1	K562	0.000700303	0.137357	35
ubcP	AAAGCCAGGGTCACC	GCGTGCTGTCTGTTGT	repB1	K562	0.291216	38.794	13
ubcP	AACGCAGGTCGCACG	TGTGTGGCGATCCCTT	repB1	K562	0.0921929	3.07445	8
ubcP	AACTCATTGCTAACA	CTAGGGCTCTGTGGCC	repB1	K562	0.33607	23.3372	8
ubcP	AACTCTATCCATGAA	ATTCGAGTAGGTAACT	repB1	K562	0.266517	16.9464	10
ubcP	AAGAGTAACCCCTGT	GTATCAGTCCCGGGAT	repB1	K562	0.310612	57.2759	7
ubcP	AAGCGTAATCGGCTG	CATCGGCTCCAGGGGT	repB1	K562	0.345809	23.8759	26
ubcP	AATCAACCTTGATCT	TTTTGAACGGGTAGCC	repB1	K562	0.233898	15.1407	9
ubcP	ACAACCTCCAAAATA	ACGTCTAGAGCTCCGT	repB1	K562	0.322169	37.8443	12
ubcP	ACAGCGCCCCGGCCC	GATCTCGGTAGTAGTG	repB1	K562	0.138306	6.81839	17
ubcP	ACCACCCCCACGCGG	ATGGCGTCAAAGAACC	repB1	K562	0.2787	33.7378	5
ubcP	ACCATATCCCCCCAA	CAGCACCGGAAGTACC	repB1	K562	0.239485	17.5952	12
ubcP	ACCCATCCATGGATT	TTATTTTTATACCGGT	repB1	K562	0.201151	12.0289	14
ubcP	ACCCGGGGGCCCTTG	ATGGTGTTCTTTAAGG	repB1	K562	0.206787	13.759	6
ubcP	ACCCTTAATACTGTG	GTGCGGTTATGTCGAG	repB1	K562	0.18192	12.2748	7
ubcP	ACCGTTCCATACCCG	AAAGGACGTTATTCAC	repB1	K562	0.378677	28.9601	20
ubcP	ACGATCGCGGTTTAC	GGCGAAGTAGGGGGGT	repB1	K562	0.330475	5.14591	13
ubcP	ACGCGCATACCACCT	TATGACTGGCGCGGCG	repB1	K562	0.0568642	6.02142	23
ubcP	ACTCTCCCCACCCCA	ATGTCGACGCGTCGCG	repB1	K562	0.208062	18.534	11
ubcP	ACTTATTGGAGACAA	AACGTCGGTTAGAAGC	repB1	K562	0.302477	24.877	16
ubcP	ACTTCATTAACAGCA	AAAGTAGCAAATTCCG	repB1	K562	0.158005	9.23589	8
ubcP	AGGCAGAGGCTCCCC	GGGGACGCATATGGAG	repB1	K562	0.508269	35.9738	14
ubcP	AGTCGCTGATAGGGC	TGGGATGGAGCGGCCC	repB1	K562	0.108703	1.71663	18
ubcP	ATATTAGAAAATGCC	CGCGTTCCGAAGATTT	repB1	K562	0.330444	31.2857	10
ubcP	ATATTCCCCATCAAC	GTGTTTAGTCCTTGTC	repB1	K562	0.396293	20.8345	36
ubcP	ATCGACTAGTATGAT	TATGTTTGGTGCGATG	repB1	K562	0.317702	25.1945	12
ubcP	ATCGCAACATATCGT	GTCGCTAGGGTTCGTT	repB1	K562	0.657849	31.7404	18
ubcP	ATGTACCTCACGCAA	AGACTGTCATTTAATG	repB1	K562	0.301392	4.26912	13
ubcP	CAAAAATCCGCGGAT	GAGTGTTGTGCGTCGC	repB1	K562	0.247809	18.8441	19
ubcP	CACCAGACCAATCAG	GACTAATGGGAGTTTT	repB1	K562	0.608798	24.2015	14
ubcP	CACGATCCACCTGTA	TTTTAGTGCCGTGCTG	repB1	K562	0.160434	37.0628	5
ubcP	CACGCTTCCACCTCC	TACGTGGGCTCTCTCT	repB1	K562	0.187055	22.0423	12
ubcP	CATTATGCGGTCTAC	TCGGGCTCACGCCACG	repB1	K562	0.336213	29.2351	40
ubcP	CCAGCTGTGCACTGC	TAGTGGTAATGTGTTG	repB1	K562	0.360424	17.531	18
ubcP	CCCCAGCTGCCGTTC	AGGGCTCGATCTCGTT	repB1	K562	0.428512	27.6835	8
ubcP	CCCCCCCGCCACTCC	GAACGTTCCGCGGCGG	repB1	K562	0.209379	26.719	8
ubcP	CCCGATACATGTTCA	GACGTTTTAGGGGGTC	repB1	K562	0.209529	22.6663	11
ubcP	CCCGGTACAGACCGC	AGATGGGGAACCGTTC	repB1	K562	0.365693	24.1571	5
ubcP	CCCTACGTGCCAAAA	GACTTCACAATGGCAT	repB1	K562	0.270245	17.5189	12
ubcP	CCGACCCAAAGGCAC	GCACGAAGATCGATGC	repB1	K562	0.322509	25.1798	18
ubcP	CCTCAGTGCCTCTGA	TCGTGTTCATATTGAT	repB1	K562	0.390786	33.7131	29
ubcP	CCTCCATTGCTCCCA	GGGCTTCGCAGTGGGG	repB1	K562	0.294605	19.9814	43
ubcP	CCTCCCAGACCTCGA	GGATGAGCAGGGACTT	repB1	K562	0.304832	40.8756	10
ubcP	CCTGCCCATACGCCC	TCTCTGGTGAACTACG	repB1	K562	0.228582	33.3156	12
ubcP	CCTTTCTACCTACCA	CTGCCTATGATTTTAG	repB1	K562	0.250255	17.6041	9
ubcP	CGCGCGCGCCCGACT	ACATCCCCTGCCGATT	repB1	K562	0.365906	25.0909	13
ubcP	CGCTGCTGCCCTGTA	CGAGCCGGGCAGTGAG	repB1	K562	0.402322	34.5341	31
ubcP	CGCTTCGCCCCGGCG	GGTGGATGCGGCACGG	repB1	K562	0.108218	2.56647	7
ubcP	CGGTGACCTAACTGC	GATTAATTAAGGTGAG	repB1	K562	1.37116	77.1155	12
ubcP	CTCTGAGTCCCACAG	GAGCGAGTTCTTGTAT	repB1	K562	0.234753	15.1335	12
ubcP	CTCTGTCCGTCCGTA	AGGTACATACCGGTAG	repB1	K562	0.420385	28.8349	19
ubcP	GACACCACTTAGAGT	AATGGGGTGTGTTTGT	repB1	K562	0.264706	14.6952	68
ubcP	GATCCTATAGATGCT	TAATTCCGGGTTAGCG	repB1	K562	0.353095	24.9489	14
ubcP	GATTCAGCCTGAACT	GGGTACTGGTGCAGCG	repB1	K562	0.257638	18.9589	17
ubcP	GCAAAACTGAATTAC	GTCGATCCACAGAATT	repB1	K562	0.312915	26.9485	27
ubcP	GCACCCAATATCCAT	TCAGGGTGTGCGTATG	repB1	K562	0.395852	23.752	22
ubcP	GCAGCCCCACTGGAG	ACGCAGGGAGCGGATT	repB1	K562	0.241229	19.3066	5
ubcP	GCAGGTGTTGAAGCA	GGGGAATTGACTAGGG	repB1	K562	0.387095	9.27195	20
ubcP	GCCACTGTCAATAAA	GAGGAGGTTAGCGGTG	repB1	K562	0.393764	28.5714	23
ubcP	GCCGAAAATGAGCCA	GATGTGCGGCACATCT	repB1	K562	0.35153	31.8941	5
ubcP	GCGACGGACTTCCTC	AGTGCGGGGAGGAGGG	repB1	K562	0.265282	23.1585	5
ubcP	GCTAACCCCGGAATC	GGTTGCTGAGTGACCC	repB1	K562	0.218328	9.97841	6
ubcP	GCTCCGATCCCAACA	ACTCGGGTGCTCCCGT	repB1	K562	0.258797	16.942	7
ubcP	GGAGTGTTGAAAAGT	TGACATAGTTTTAACG	repB1	K562	0.295868	28.3358	5
ubcP	GGCTGCAGCGGCAAC	GTCGGTTCGTTCGCGG	repB1	K562	0.312789	25.2436	19
ubcP	GGTCACACGTTACAT	AAATGTGCCTTCGCTT	repB1	K562	0.240994	21.298	15
ubcP	GTGCTTATCCTCCCC	GTTGAAGGTTGGAACT	repB1	K562	0.0780072	1.83879	19
ubcP	GTTGCTAACGGCAGG	TTTGCGGGGACTAGGT	repB1	K562	0.531777	36.3702	14
ubcP	GTTTTCGACCGCTTA	ACTGGTGTCAATAGAG	repB1	K562	0.411841	30.799	41
ubcP	TAAAGTGCGTCTTTT	TCATTGGGACCTGTGT	repB1	K562	0.308554	23.0654	15
ubcP	TACCAGTGACTCACG	GATTTTGTCGCGCCTG	repB1	K562	0.11692	30.7927	7
ubcP	TACCTCCTCAGTTCG	AATCCGGCAGCTATGC	repB1	K562	0.255952	21.7629	20
ubcP	TAGTAAAATTTTGTA	TTATCGAGCCAGCGTT	repB1	K562	0.313398	20.7044	11
ubcP	TATGCCGACACACTA	ATACACTTAGCTTTGG	repB1	K562	0.0894962	2.11867	13
ubcP	TCAACAGTCCGCCGG	CAAGCTGTCATTGTTC	repB1	K562	0.213092	12.3222	11
ubcP	TCAACGGTCGCTTTC	GCCTAAGGAGTCAGAG	repB1	K562	0.34968	21.1896	10
ubcP	TCATTAGCACTACCG	AGGTGGTTAAGGAGTG	repB1	K562	0.306887	29.3022	5
ubcP	TCCCTTTTAATGATC	AAATCGCTAAGTATAT	repB1	K562	0.602174	52.3217	6
ubcP	TCCTAATGACCCGCC	GTGGTGCTCCACCGGT	repB1	K562	0.434472	33.7834	9
ubcP	TCTAATGCACAGTCA	ACTGGTGTGAATGCAG	repB1	K562	0.377346	29.29	18
ubcP	TCTTAAACATTAAGG	GTGTGCCTACTGTAGC	repB1	K562	0.170675	11.3694	10
ubcP	TGAGCCGCCTCCCGC	TTGCAGTGCAATCGTC	repB1	K562	0.398372	35.0342	24
ubcP	TGATCAGCCCCTCGA	AGATGTTCGTTTGGCT	repB1	K562	0.395126	43.4886	7
ubcP	TGCGCTGCGCCGCCC	AAAGAACCATGGGTGG	repB1	K562	0.257801	17.2744	45
ubcP	TGGAAGTTATCATAA	ATCGTCCGCAGTGCGT	repB1	K562	0.274304	15.8687	14
ubcP	TGGCGCAGATGCCAC	TTCCCTAGTCGTTGAC	repB1	K562	0.213994	13.5964	17
ubcP	TGGTGTCCGGGACAC	ACTGGGCTTAGCTGCG	repB1	K562	0.938038	58.066	8
ubcP	TTACATTGCAGACTA	GCGGCCGTTAAGTAAT	repB1	K562	0.733816	61.6759	35
ubcP	TTATATACTACTACC	TCCTGGAGGGTTTCTT	repB1	K562	0.263645	22.4839	8
ubcP	TTCTCATCTAAGGTA	TTGTGGAGAGACCGTC	repB1	K562	0.0425045	3.10653	9
ubcP	TTTTACCTCGCGCGT	ATTGACTGAGGGATAG	repB1	K562	0.4784	33.9987	8
pgk1P	AAAACATACCGAAAT	AGCGCTTGGATTTTGG	repB1	K562	0.357911	18.6069	8
pgk1P	AAAACATGATACAGT	GACGAACTGGGTCTAT	repB1	K562	0.535339	49.3764	16
pgk1P	AAACGCAGGGTACGA	GAGGAAGGGAGTTTGG	repB1	K562	1.20531	102.139	32
pgk1P	AAATTACCTAGCTAA	TTCGCGGTGCTGCAGC	repB1	K562	0.170518	29.6759	15
pgk1P	AACGGCAACTTTCAC	CAGGCGCGCGCTCGCT	repB1	K562	0.775362	39.6909	24
pgk1P	AATCAAGGGCCCATC	TTATAATCTGGGCAAT	repB1	K562	0.272715	19.2677	21
pgk1P	AATCAGACACATCCG	CTTTTATTGTAGTAAG	repB1	K562	0.572757	50.0022	21
pgk1P	ACACCGACTAAACCT	TTTTAAATACTCCTTC	repB1	K562	0.647403	52.6221	22
pgk1P	ACACGGTCCGCCGCA	GGCGTATTCTCGCAGT	repB1	K562	0.313165	5.27653	35
pgk1P	ACATCCTTAATAAAG	TTATGTAGTGTTTTAT	repB1	K562	0.10903	6.28524	15
pgk1P	ACCTTACATACTACG	GAATACTCCAGCATGC	repB1	K562	0.215167	13.5825	39
pgk1P	ACGGAATGTCTTGGA	CGGCCTGGGTGGTGTT	repB1	K562	0.705829	39.5891	20
pgk1P	ACGTCCTGTTTAGAG	GTACTCTTTTGTATAG	repB1	K562	0.0961352	5.76246	16
pgk1P	ACTCAACTAGACCAT	TAGGGCCGCGCGAATG	repB1	K562	0.121513	36.8241	14
pgk1P	ACTCACCTGTGCGCG	ATGTGTTTTGGCTAAC	repB1	K562	0.574321	44.5658	11
pgk1P	ACTCGTAGCTACACC	GTGCGCCCGGCGGAGT	repB1	K562	0.438758	29.7917	8
pgk1P	AGAGTTCACGGATTA	TATTATATTTAGTTTT	repB1	K562	0.700909	55.8529	38
pgk1P	AGCCTTTTGCGCCCG	GAAGATTCATGGTTGG	repB1	K562	1.62497	149.792	6
pgk1P	AGCTATATTAAATTC	TATCGCACTTCCTTGT	repB1	K562	0.292274	28.8977	21
pgk1P	AGTACTTAATAGGTT	AATCAGTCGCTGGCCG	repB1	K562	0.717436	35.2325	40
pgk1P	ATATGATTAATAGAT	AATCCGAGTGATCAGG	repB1	K562	0.367078	53.3952	5
pgk1P	ATCGATTTATAATAC	GCGCGCAGCATGGTCT	repB1	K562	0.733082	38.1297	13
pgk1P	ATTTCTCGGTTATTT	TTTGTAATGCGCTATG	repB1	K562	0.394621	37.0477	7
pgk1P	CAAAAACTCGGGCAC	CCTTCTTGGCACATGT	repB1	K562	0.516875	58.0447	23
pgk1P	CAAGAAGTACCAGAT	ACAGGTTCTTGGAGGC	repB1	K562	0.476228	32.1876	9
pgk1P	CAAGCCTCCCCCAGC	TGGGATTGTTGTACAC	repB1	K562	0.198632	9.06403	12
pgk1P	CACACAACTATGGTC	ACCGCGCGAGGTCCTT	repB1	K562	0.495064	33.404	6
pgk1P	CACCATCCTCGCCCA	GGGCTAATTTTTTTCC	repB1	K562	0.579981	29.4111	7
pgk1P	CACCCACTACGACCG	AGGTTGTGCTGGTGTT	repB1	K562	0.633654	0.638857	16
pgk1P	CAGAATAACCCGGAC	ATTGATGTGTTTTGCG	repB1	K562	0.379484	18.192	21
pgk1P	CAGCCTCTCATAAAC	AACGGGAGGGGGGGAC	repB1	K562	0.491187	28.558	24
pgk1P	CATAAGCGGTGGAGC	CGATGAGCCGGTTTTT	repB1	K562	0.563266	37.3371	22
pgk1P	CCACACGGGATACCC	CGGCAGTGCGTTAACG	repB1	K562	0.163188	15.4199	8
pgk1P	CCATCTAGATGCACT	TAAGCTGTTGTTCAGG	repB1	K562	0.220273	21.3752	18
pgk1P	CCATGGTAACCAAAC	TCAGGTATTCGGGGTT	repB1	K562	0.887433	76.4637	5
pgk1P	CCCACTCGCACAACG	AAGGAAACCTGGATTT	repB1	K562	0.0890668	2.46006	35
pgk1P	CCCCCGTTTTTATGC	ACTGATCGAGGCATTC	repB1	K562	0.65225	39.9537	16
pgk1P	CCCCGAAGAAACTAT	TAGGGTATCAGGTATC	repB1	K562	0.241152	10.5779	19
pgk1P	CCCCGGCCCACAATA	CCCTGCCTACGTTTTG	repB1	K562	0.520972	58.3288	13
pgk1P	CCCGAAAGTGCCGTA	TATGAGGGTTATCCAC	repB1	K562	0.837438	42.3935	14
pgk1P	CCCGCACCGCCCGTA	TTTGGGCCGAGCAGGT	repB1	K562	0.366441	47.1635	18
pgk1P	CCCTACTGATGCAAC	CTTGTAGTGGCCAGGC	repB1	K562	0.936202	73.2561	17
pgk1P	CCTCCACCGGCCTCC	TTAGGCCTATGTGTCG	repB1	K562	0.0653787	4.31995	33
pgk1P	CGATACCAATTACTT	GGCCCTCGTGGTCTTT	repB1	K562	0.47322	40.154	9
pgk1P	CGCAAAACCTCTGAT	TGGCAGCTCTGGCGGT	repB1	K562	0.336562	33.7737	5
pgk1P	CGCCAATGCATAAAA	GTACGTTCTTCCTTGC	repB1	K562	0.233099	5.98076	26
pgk1P	CGGTTTTTTGCCTTG	TTGCTGTCTGAGATGT	repB1	K562	0.625402	27.2946	5
pgk1P	CGTGGACCAGCTGGT	TCTGGCTCTGGTCGCT	repB1	K562	0.194472	7.80434	5
pgk1P	CGTTCAACTACACCC	GGTTGTCTATCTTGGT	repB1	K562	2.47088	0.902768	13
pgk1P	CTCAAGAAATCTGTC	TAGGGGCTGGAGCTAT	repB1	K562	0.0877076	6.00691	14
pgk1P	CTCCATAGCGACGCT	ACTTTTGTAATGGCTT	repB1	K562	0.735202	96.6405	13
pgk1P	CTCCCACCAACTGTG	GTTTACCTGTGGAAAT	repB1	K562	0.431878	52.102	6
pgk1P	CTGAAAACAAGACCA	ACTTCTATGAAGGTAT	repB1	K562	0.325518	30.3994	7
pgk1P	CTTTCTCTACATTGT	ATTTTTTCGTATATTG	repB1	K562	0.705841	51.0846	23
pgk1P	GACCCTACTAATGGT	ATAGCGTGTGTTTGTG	repB1	K562	0.432193	27.5427	15
pgk1P	GACTCCGCCCCATTA	CATCTGGGCCTTTGCT	repB1	K562	0.0255818	0.513729	15
pgk1P	GATGTCCCGCTCACC	TACGTGAGGGGGATTC	repB1	K562	0.699866	45.141	24
pgk1P	GCAACGTTCGGATCA	AAGCTGCGTGAGTGGG	repB1	K562	0.0716641	8.11857	15
pgk1P	GCACAGGCAGCCCTC	CACTGTGGAAGGGTTT	repB1	K562	1.40092	96.8345	50
pgk1P	GCAGACAATGGACGT	ATCTTTCGTATCCTAT	repB1	K562	0.467428	22.5718	19
pgk1P	GCAGCATCTTCACTC	CTACTTTTAACGCTAT	repB1	K562	0.223083	13.499	15
pgk1P	GCATGTAGGAACTGT	GCGCAGTCAGGGACCG	repB1	K562	0.320536	28.0424	15
pgk1P	GCCACTCCCTCGACA	TTAGGCGGGAATAAGG	repB1	K562	0.556554	39.0444	16
pgk1P	GCCGGCTCAGATAGC	AATGAGGGTTAGGTCG	repB1	K562	0.550201	42.8306	32
pgk1P	GCGACGACATCTCTG	AGATTGGCTTTGGCGG	repB1	K562	0.0319595	5.57474	13
pgk1P	GGCATGGGTGTGCCC	ACTCGGACATAGGATC	repB1	K562	0.435041	29.6107	18
pgk1P	GTCAGCAACCACGCT	AGGTTACCAATTTCAT	repB1	K562	0.537553	22.7152	7
pgk1P	GTCCGAAAACTGATG	TAAGAAAGGGGTCAAG	repB1	K562	0.696248	44.6228	16
pgk1P	GTCGATAAAGCTACA	GTGGGGGTGGATTTGT	repB1	K562	0.32467	25.2553	33
pgk1P	GTGTGCCCCACGCCG	GGATTTAGTCAGCAGC	repB1	K562	0.653885	68.9053	8
pgk1P	GTTAATACACAGCAA	TGACATGGTGATAGAT	repB1	K562	1.11672	62.4204	6
pgk1P	GTTCCGGCCTGGCCA	CTAGGTTGGCCCATGC	repB1	K562	0.526022	24.1985	9
pgk1P	TAACGCCCGCACAAA	GCGTGTGCGGATACTT	repB1	K562	0.478357	44.2248	12
pgk1P	TACCGCCCCTTTACA	AAGTGTTGTAGTTCGC	repB1	K562	0.886885	75.2047	13
pgk1P	TAGATTTTCCAAGCC	CGGTTGCTGCGTGGTT	repB1	K562	0.447834	24.6438	5
pgk1P	TAGGAGCTCACTAAC	TAATTTTTACTTTTAG	repB1	K562	0.439365	26.3679	9
pgk1P	TCAACTGAACCGCGC	TATCCCGCATGCCGGT	repB1	K562	0.494055	27.3791	34
pgk1P	TCACGGGCGCTCGTT	ATGTTTTGTCTGTTGC	repB1	K562	0.839691	48.2996	29
pgk1P	TCCAATATAACACCA	CTATCTGGGCATAGGT	repB1	K562	0.52791	37.8649	18
pgk1P	TCCACAAGTGCGTGG	AGGGGTAGAGCGGCAG	repB1	K562	0.148415	3.57935	7
pgk1P	TCCCCACGGCCTCTA	TTGGATGGGCGTAACC	repB1	K562	0.462508	31.9144	27
pgk1P	TCCCGTTCCGCGCCT	GATTAGTGAGTTATCT	repB1	K562	0.313638	23.1371	28
pgk1P	TCTACCACGGCCCAT	TTGGGGCCGCGGTGAC	repB1	K562	1.08634	83.3126	23
pgk1P	TCTCACGATGCATGA	TACGCATTCATGTAAT	repB1	K562	1.01488	52.1214	9
pgk1P	TCTCTGCACCAACCT	CAGCTTATGCCTCTTC	repB1	K562	0.699906	64.6718	14
pgk1P	TCTGACGGCCAATTG	CCGGAGGTCGATGTGT	repB1	K562	0.459196	34.4463	6
pgk1P	TCTGCCCCCACTGAC	GTGTTTTTTGCTTGTG	repB1	K562	0.0416106	0.854175	17
pgk1P	TGATCTGGACACCAA	TTGCAGGGTGATGGTC	repB1	K562	0.733572	44.5349	13
pgk1P	TGCACAACACGCGTT	TGGTGGATGGAGCCGC	repB1	K562	0.53086	39.4628	10
pgk1P	TGCCACATTTTCCTG	CAGGGGCGGAGTTCTG	repB1	K562	0.254804	7.8194	9
pgk1P	TGTGCCCATCCCCGT	GTCTTTGGACACGGGT	repB1	K562	0.427866	28.2599	12
pgk1P	TGTTAACCCACATAA	TTTTATACACTTTGAT	repB1	K562	0.186228	5.57874	6
pgk1P	TTCCCACACATCCAT	GTTGGATCAGAGAAAT	repB1	K562	0.418305	0.077272	23
pgk1P	TTCCCTCACCGTACA	AACTTCGTCGTTTTTC	repB1	K562	0.155037	3.45078	10
pgk1P	TTGTCCCCCAATTCG	ACCTAGTTTCTGGGTT	repB1	K562	0.435135	46.9986	7
eef1aP	AAAATTTGTCGCATG	ATACTTTGCAGTTCCG	repB1	K562	4.63322	227.215	28
eef1aP	AAATGGTCTAGCCTC	GCGGTGCTCAATGTGG	repB1	K562	3.8268	294.068	9
eef1aP	AACGTCAATCCCGCT	CGGGTATTTTCGGAGC	repB1	K562	4.0512	235.57	10
eef1aP	AATACTAGGCAGCGA	TTACAGTCGTGTTTGC	repB1	K562	4.76563	310.101	15
eef1aP	ACAACATCCTACGAC	GTCCGTTTGGGGTGTG	repB1	K562	4.23526	205.27	17
eef1aP	ACACGGAGTGCCACC	GCATTAGTACTGGGTG	repB1	K562	3.88694	100.025	6
eef1aP	ACAGGACTCGGCTCA	GTTCCGCTCTTGGGGG	repB1	K562	6.02099	331.926	18
eef1aP	ACCCAACCAATCACG	TGTGCGGCAGAGTCGT	repB1	K562	5.93301	330.389	10
eef1aP	AGCCATCCCTTCAAT	ACATGGTGATATTCAG	repB1	K562	0.834419	47.7013	7
eef1aP	AGCCCAAGCGAAGCG	TGATATCCTACCCCCT	repB1	K562	4.45308	206.287	37
eef1aP	ATACAGGTAAGCACG	AGTTTGTCAGCTGCTC	repB1	K562	0.568414	41.7635	14
eef1aP	ATAGTGGCATCCAGG	AATTCTGCGCACGATG	repB1	K562	4.1941	220.229	28
eef1aP	ATGCTCTTTGTTCGC	GTACGTATAATGGGCT	repB1	K562	4.97472	194.453	8
eef1aP	ATTAAAACCTTCCCT	GGTTGCTCATAGTGGG	repB1	K562	11.2761	782.701	9
eef1aP	CAACCACATTGGTCC	ACCTATGTATGTGAAC	repB1	K562	5.35304	227.926	20
eef1aP	CACAAAAAGAAATAA	GGTTCGTTAGTTTTGG	repB1	K562	6.10709	68.4207	12
eef1aP	CACATACTTCCGCTA	GTCCATCCCGTTTGTG	repB1	K562	5.97483	314.583	5
eef1aP	CACCAATTAATGTAA	GAGTGTATTGCGTGTG	repB1	K562	4.9362	206.295	17
eef1aP	CCACGATAGCCTTTG	TCGTAGGTTTGTGTTT	repB1	K562	4.45733	219.68	15
eef1aP	CCATTTCAGCACAAA	GTCTTTGGTGATGAAT	repB1	K562	5.64604	266.958	5
eef1aP	CCCCGTACGTTCTGA	GTTGAGGGGTTCGCCC	repB1	K562	5.04571	291.76	18
eef1aP	CCGCTCGGGATGCGC	ATAGAGGGGGTCCTGG	repB1	K562	4.87888	275.118	9
eef1aP	CCGGACTCCTGATAC	TACTTACGATCTTCTT	repB1	K562	2.2528	106.575	15
eef1aP	CCGGGGACTACAACC	GTTGAGATAGGTTATT	repB1	K562	4.3933	272.228	29
eef1aP	CCGGGTCGGGAAGAA	TCAGCTTCTGTTCCGT	repB1	K562	4.41901	299.761	34
eef1aP	CCTAAGAGCCCCCCC	GCGGCGCGAGGGCAGT	repB1	K562	4.54106	229.869	38
eef1aP	CCTTCTCGCCGGAAA	CAGGAGCGCACGCGCT	repB1	K562	4.99109	289.672	21
eef1aP	CGAGTTTGTTGTCTC	TGAGAGTGCCGTAAAC	repB1	K562	7.14758	281.746	9
eef1aP	CGCACCCACATGACT	GTGGCTTTACTGATGG	repB1	K562	3.93391	0.455212	14
eef1aP	CGCCACTGAAATAAA	GTGCCTCTATGCTGAT	repB1	K562	4.27622	206.399	5
eef1aP	CGCGTTGCCAGTCTG	GTAGCCAGACACGGGG	repB1	K562	4.73812	238.496	26
eef1aP	CGCTACAAATAAGAC	TGTCAGTGGTCTCTGC	repB1	K562	3.83241	240.725	16
eef1aP	CGGACAGACACCCCC	TTTTTGGTATTTGCTC	repB1	K562	4.06661	279.891	30
eef1aP	CGTGGACCCTCTACA	TTTTGTTTTTGCCTTG	repB1	K562	4.2658	262.654	9
eef1aP	CTAACACAATCCCTC	CTTTTAGGTGATCTAG	repB1	K562	4.55696	249.904	10
eef1aP	CTAAGACCTCTCTAC	CATGTTTTTAGGGATT	repB1	K562	4.18195	287.318	19
eef1aP	CTACAACATCTACCA	GTGTTTTCCGACAGAT	repB1	K562	7.82527	324.896	7
eef1aP	CTCAAGACATCAGAC	ATAGTATTCATCGCTT	repB1	K562	5.05595	202.397	14
eef1aP	CTCAATACGGAACCC	GGAGCGTCCCTTATTG	repB1	K562	5.25563	301.701	15
eef1aP	CTCTGGCCCTTCGGC	GTTGCCGTTTTCAGAT	repB1	K562	3.7297	199.597	36
eef1aP	CTGACTATAACCCTC	TTTGAGGTTTGTGGTG	repB1	K562	3.95366	249.996	18
eef1aP	CTGCCGGCATCAGCC	AGCCATCTAGGTTACG	repB1	K562	4.40871	356.783	6
eef1aP	GAACCCCATTACAAG	GTGGACCTTCTCGCTT	repB1	K562	4.96215	231.501	9
eef1aP	GAACCCGATCGTGCA	CATCAATTGTCGTTTT	repB1	K562	5.14254	298.93	20
eef1aP	GACATACATACCGGC	GGAGTCGTTATCTTAC	repB1	K562	4.50763	378.079	5
eef1aP	GAGGCCCCACCGCTG	GAGGTAATGAAGAATT	repB1	K562	5.30092	258.44	10
eef1aP	GATACAACCAAAGGT	AGTGATATGTACGTGG	repB1	K562	5.39907	407.833	5
eef1aP	GATCCCAGCTTTGAT	ATCCGGAGTGGTTGCT	repB1	K562	0.453939	35.0261	21
eef1aP	GATTGACATCACCTA	ACGTGTCCATGTGTTT	repB1	K562	5.8799	295.268	34
eef1aP	GCACTCTCGAGTCCG	GCGCTAGGCATTATTT	repB1	K562	5.67748	390.301	10
eef1aP	GCCCCGGTGGGTGGC	TAACTTTGGTTGCACT	repB1	K562	5.91728	242.216	7
eef1aP	GCTGCTTCAATTGAC	ACCGAGAGCACGCTTT	repB1	K562	4.34853	238.144	39
eef1aP	GCTGTAGCCTCCCTG	GTCCCTCCAATTGTTG	repB1	K562	4.40352	260.877	9
eef1aP	GGAAAGGTGGCTTGC	ACTGTCCTGCGTGTCG	repB1	K562	6.59238	517.166	5
eef1aP	GGCCTGCAACTTCAG	ATGCAGATTTGGGTTT	repB1	K562	4.6372	12.8047	20
eef1aP	TAACAAACGTTGATA	GAGTAGTGAGGTTGAT	repB1	K562	4.73655	270.123	44
eef1aP	TAACAATTATGCGCT	AAGGGGAGTGAGTGCG	repB1	K562	4.39783	276.766	7
eef1aP	TAAGCGTATTGTAAT	ATGTGCGGAAGCTTGC	repB1	K562	2.41684	170.518	32
eef1aP	TAAGTCCGCCGGGTC	TGCTGGATTTTTATGC	repB1	K562	5.13401	300.491	17
eef1aP	TACTTAACACACGCA	GGTGTTTTTAGCGTGT	repB1	K562	5.45562	269.473	7
eef1aP	TAGAAACGGTCACCA	TGAGTGACTTTTAAGT	repB1	K562	4.70867	248.852	5
eef1aP	TAGATAAGAAATGAC	AGATTTGTTTTCAGGG	repB1	K562	4.24231	368.976	5
eef1aP	TATTATCACGTCGTC	GTATTTCTATATTGCG	repB1	K562	3.96486	177.373	10
eef1aP	TCCGCACCGCCGGCA	ATACAACTGGAGCTGG	repB1	K562	4.37543	298.386	16
eef1aP	TCGGGTAATTAGGCA	GTGTTTGTTTGTCCGC	repB1	K562	4.98163	288.044	5
eef1aP	TCTCGCCTCTTAGCA	TGGCTCGTAGCTCTGG	repB1	K562	3.80032	76.6014	10
eef1aP	TCTTCCCCTCATCAG	ATGGATCTTTGCTGAT	repB1	K562	3.56253	428.372	30
eef1aP	TGTGCAAATTGGCCT	CTCTTTTTGATTTGTG	repB1	K562	1.9486	5.86671	19
eef1aP	TTACCCGGTGATCCG	ATATCCTTGTATCGGT	repB1	K562	4.69611	12.8394	6
eef1aP	TTCCCGGACATGCGT	TTCTGCGCCTATATAT	repB1	K562	5.45776	302.327	5
eef1aP	TTTACCAACATACTG	ATTCGCATTTTTTAAT	repB1	K562	3.71224	287.205	5
eef1aP	TTTCACAAGACCTAA	TCAGGGTTAAGTGGGC	repB1	K562	1.98354	231.664	6
eef1aP	TTTCCACGACGACTC	TGAGAGGGAAATCGAT	repB1	K562	4.4752	235.132	18
eef1aP	TTTCGCCAACCCTAC	CAAGAGGTGTCTTTTC	repB1	K562	6.79802	488.949	7
eef1aP	TTTCTCATTTGTGTA	TTTGAGCTTCTTGGGT	repB1	K562	4.79342	252.729	24
eef1aP	TTTTAGCAAAGGATA	TACTGGGGGGATCTTG	repB1	K562	5.81065	317.124	7
noP	AACCTCAACTCCCCT	TATGATCTCACGGTAG	repA	Hek293	0.00392664	0.206295	25
noP	ACAGTCCACCAGGAA	GAGCTGTGACGTCTCG	repA	Hek293	0.053897	0.979618	11
noP	ACCAATCAAGACTCA	AATGAGCCGGGTGGTT	repA	Hek293	0.00156244	0.173896	7
noP	ACGCCTCGACGCGTG	TTGGTTCGAGAGACTG	repA	Hek293	0.0020307	0.0765053	16
noP	AGCAGACCCTGCACC	GAGCTTTCCCGTCATC	repA	Hek293	0.00164777	0.286827	12
noP	ATATCTCCAGTTTAG	TACTTTACCGTGGACT	repA	Hek293	0.00498736	0.199685	6
noP	CCATCCAGGCTACGG	TGTTGTGTTTATTGTG	repA	Hek293	0.00160085	0.187373	6
noP	CCCCGTTCGGTGATT	CTTTGTGCGATTTGTG	repA	Hek293	0.00400838	0.147671	85
noP	CCCGGCGTGCGAACG	TTATCATTGGGGTGTG	repA	Hek293	0.0030433	0.0667904	21
noP	CCGCCGATCACGGCC	CTCTTGGGGTTCCATG	repA	Hek293	0.00419319	0.0435024	76
noP	CCGTCCGCCCCATGA	GTGGCTATATTGTGTC	repA	Hek293	0.00260462	0.341217	5
noP	CGACAGAATGAACAC	GTAGCAGGTAGTTCGG	repA	Hek293	0.00165969	0.0285406	107
noP	CGTGGAGACCGCCGA	ACCGGTATCTGGGTCT	repA	Hek293	0.00443085	0.186044	56
noP	CTCCGCTACTGCCGG	ACAGCCAGATGTGCGG	repA	Hek293	0.000938244	0.0663649	21
noP	CTGCTCCCTCATTCT	GAATGTAGGGGTGGGT	repA	Hek293	0.000445691	0.0713617	46
noP	GATAAAAGCAAGCCC	TATCGAATACATAAGC	repA	Hek293	0.00110341	0.0266284	83
noP	GCACTTCTTCGGCCA	TAATAGGGGGGGATTT	repA	Hek293	0.0319798	0.162554	27
noP	GCTACGTATTTCCAC	ATGCGTAGCTGTTGAC	repA	Hek293	0.000693983	0.52832	14
noP	GCTGGTTCCCCACTC	TTCGTTGGTTGGAAGG	repA	Hek293	0.0017448	0.0647401	22
noP	GTGCTGTCCGCTCCG	CGTTGGGTTTCTACGT	repA	Hek293	NA	0.176598	6
noP	TACCTGCACCCCCCC	TGTCTGTGTTATATAG	repA	Hek293	2.30389	0.281671	9
noP	TAGACCCATTCGATG	AATTGGGGAGACTCAT	repA	Hek293	0.00029901	0.101652	15
noP	TAGCTGATGATTGAG	CGCTGGGTTCGTTACC	repA	Hek293	0.0174563	0.0962641	61
noP	TCAAAACTACCCCAC	TCTGCAAGGGGCCGGG	repA	Hek293	0.000241713	0.205408	25
noP	TCAAACGACCTTTGG	AGGTCAAGGGGGGAGC	repA	Hek293	0.00193145	0.145282	31
noP	TCACCCAACAAAATC	GCAGCAATGACTTACT	repA	Hek293	0.000896142	0.0946901	26
noP	TCCACTAGGCGGCTC	GGGTCCGTTTTCTGTT	repA	Hek293	0.00402308	0.759326	15
noP	TCCCGCTGACACTTA	TTCCTTGGCGAGAAGT	repA	Hek293	0.00160494	0.0230324	49
noP	TCCGATGTGTAACTA	GTTCGTAGCGTTTCAG	repA	Hek293	0.00145576	0.105423	96
noP	TCGCTTTACCTCCAG	TGAGACCGGTATGAAT	repA	Hek293	0.00702893	0.607233	36
noP	TTATGGTTCTACTAT	CGCGCGGGGGCGCCCG	repA	Hek293	0.00763853	0.090373	113
noP	TTCCGCTCGTCACCC	TAACCTCCGATTTGAG	repA	Hek293	0.00370753	0.170875	13
minP	AACATGCAAGACCCA	TCAGAGATACTTGGAT	repA	Hek293	0.00351207	0.0347931	26
minP	AACGAACGAGGCTCA	GCAGGTCTTTAGAGGT	repA	Hek293	0.00497622	0.150467	80
minP	ACCCTAACGGCCAGA	AGGTAAGGGCGTACTC	repA	Hek293	0.000884138	0.172017	8
minP	ATCCAGCAAATAACT	TAATGAATGGCTTCTG	repA	Hek293	0.000656702	0.138652	33
minP	ATCTTTCGACTCTCT	TCACAGTGCATCTGTG	repA	Hek293	0.0195519	0.20275	25
minP	ATGCCAGACCTATGC	ATGCTGGGCCGGAGAG	repA	Hek293	0.00140414	0.127816	11
minP	CATATTCCAGGAACC	GGGGTAGGACTGGGCT	repA	Hek293	0.0147747	0.246368	5
minP	CCAGACCACAAGTAA	CTCTCACGAACTGACT	repA	Hek293	0.0112915	0.777575	78
minP	CCGACCTCTACTGAA	GGACAGCCCGATGGCG	repA	Hek293	0.000462877	0.0195399	39
minP	CCGACGCGGAAGCCG	GAAGTCATATACGGTT	repA	Hek293	0.00242333	0.485637	19
minP	CGGCCCAAGCGGGCC	ACATGTCTTCCTAAGG	repA	Hek293	0.0193168	0.24628	50
minP	CGTGTAGGCGAAGCC	ATATCTTCCTGGTTTT	repA	Hek293	0.00290884	0.165677	117
minP	CGTTACGATTCCAAT	TCGTTGCGGCTTGGCT	repA	Hek293	0.00190129	0.0106339	59
minP	CTCTGACTCATTCCC	CTCGTACGTTATTTGG	repA	Hek293	0.000769276	0.0929347	32
minP	CTCTGCCGTTGCACA	ATCTGCATGCGTGTGC	repA	Hek293	0.106498	1.51356	10
minP	CTGGGTTTTGGTAAT	TTTTCACGGAGCCGTG	repA	Hek293	0.00695678	0.0550246	22
minP	GAACCGTCACCATAC	GGCCACTTGACGGAGT	repA	Hek293	NA	0.0382259	27
minP	GAATAATTCAATAGT	TATGGTATACGCGCCG	repA	Hek293	0.0065299	0.125069	96
minP	GAGAATCCCGCCAAG	ACTGGCCCAGCCCGTT	repA	Hek293	0.0123225	0.655307	23
minP	GCATCATATGAAGAT	TGTGCTTGGTGGCGGG	repA	Hek293	NA	0.155595	10
minP	GCGCACACCCCCCGG	ATGCCAGCGGAGAGGC	repA	Hek293	0.000779701	0.158655	11
minP	GTCCGAGTCCATCTT	AGGGTAATAAGGGGTT	repA	Hek293	0.00114845	0.0587019	95
minP	TAAACAGGCAGCCGG	TTGCGATTGCACAGAC	repA	Hek293	0.00678588	0.211506	54
minP	TAGATGCCTAATCAC	ATTGAAGTGGTGTATG	repA	Hek293	0.226693	0.662053	20
minP	TAGGCATTCTTTCCT	CGGGGAATTTCTGTTG	repA	Hek293	0.03794	0.0930294	14
minP	TCACTGTAGAAACAA	TGGGACACGGAGTAGC	repA	Hek293	0.0685504	1.37911	18
minP	TCCTCTTCCGGTGTT	CGGCGGTTGGCTTATT	repA	Hek293	0.000426547	0.0793635	24
minP	TCTCATCAACTTCAA	TAGTGCATCGGGTGTG	repA	Hek293	0.00181376	0.243726	7
minP	TGGGCCCCCAACACG	AAGGGAGGTTAGCTAG	repA	Hek293	0.00429362	0.0942766	29
minP	TGGTGCACAGTTTAG	CTGTTGTGTGGGGTGG	repA	Hek293	0.003172	0.232462	5
minP	TTACCCAAAAACACG	TACGAGTGGTAGATGC	repA	Hek293	0.000288066	0.00885443	111
minP	TTGCCCTAGCAGGCT	TAACGGGTAGTTAATG	repA	Hek293	0.00769968	0.503447	39
minP	TTTAACGCGAGCGCC	AATTCGGCCTTTGACG	repA	Hek293	0.00167529	0.0489439	48
ubcP	AACTCATTGCTAACA	CTAGGGCTCTGTGGCC	repA	Hek293	0.716774	38.4459	23
ubcP	AACTCTATCCATGAA	ATTCGAGTAGGTAACT	repA	Hek293	0.802984	45.1582	29
ubcP	AAGCGTAATCGGCTG	CATCGGCTCCAGGGGT	repA	Hek293	0.635796	8.86253	6
ubcP	AAGTCAGAGACAGGA	CTGTGTTTCGCGGATG	repA	Hek293	0.989352	83.2353	51
ubcP	AATCCCAGGACAAGA	AAGCTTGGTCTGCTTG	repA	Hek293	0.778856	35.737	20
ubcP	ACAACCTCCAAAATA	ACGTCTAGAGCTCCGT	repA	Hek293	0.657186	49.6941	12
ubcP	ACCCATCCATGGATT	TTATTTTTATACCGGT	repA	Hek293	0.337459	56.7706	6
ubcP	ACCCGGGGGCCCTTG	ATGGTGTTCTTTAAGG	repA	Hek293	0.685759	54.6355	11
ubcP	ACCCTTAATACTGTG	GTGCGGTTATGTCGAG	repA	Hek293	2.19364	157.889	13
ubcP	ACCGTGCAATCCAGC	GTTGACCCCGTGAGGT	repA	Hek293	0.498524	57.4756	21
ubcP	ACCGTTCCATACCCG	AAAGGACGTTATTCAC	repA	Hek293	0.557792	44.7194	36
ubcP	ACGATCGCGGTTTAC	GGCGAAGTAGGGGGGT	repA	Hek293	0.880335	56.0565	25
ubcP	ACTTATTGGAGACAA	AACGTCGGTTAGAAGC	repA	Hek293	0.0990166	7.73989	44
ubcP	ACTTCATGAGACAGA	GTGTATGCGGGGGTTT	repA	Hek293	1.81683	63.9843	7
ubcP	AGTCGCTGATAGGGC	TGGGATGGAGCGGCCC	repA	Hek293	0.568277	27.1733	12
ubcP	ATATTCCCCATCAAC	GTGTTTAGTCCTTGTC	repA	Hek293	0.555863	27.3388	12
ubcP	ATCGACTAGTATGAT	TATGTTTGGTGCGATG	repA	Hek293	0.216666	24.6876	57
ubcP	CAAGACCTATGTTAA	TATCGTCCAATTTTGT	repA	Hek293	0.521391	49.9253	10
ubcP	CAAGATGATAGTGCT	GCTGTCGCTATCTGGT	repA	Hek293	0.192714	15.3797	16
ubcP	CACGCTTCCACCTCC	TACGTGGGCTCTCTCT	repA	Hek293	0.524679	39.9639	36
ubcP	CATATCGCGTCCAAC	ATTTGTGTTTTGTTTC	repA	Hek293	0.781047	56.8561	5
ubcP	CATTATGCGGTCTAC	TCGGGCTCACGCCACG	repA	Hek293	0.315993	10.386	11
ubcP	CCAGTGATACATCAT	GGATCTTTTTATTAAT	repA	Hek293	0.590562	61.0122	24
ubcP	CCCGATACATGTTCA	GACGTTTTAGGGGGTC	repA	Hek293	0.696837	37.8851	5
ubcP	CCCGCCGGCTTGTAA	AGTGTGTCTATGAGCG	repA	Hek293	0.548627	51.7209	61
ubcP	CCCTACGTGCCAAAA	GACTTCACAATGGCAT	repA	Hek293	0.843313	88.2117	10
ubcP	CCCTCGAATGGCACC	TTGTTCCCGTGTTCCT	repA	Hek293	0.0165513	1.43061	27
ubcP	CCGACCATTCAAATC	GGTGTGAGCATGGATC	repA	Hek293	0.660043	33.5031	20
ubcP	CCGACCCAAAGGCAC	GCACGAAGATCGATGC	repA	Hek293	1.22777	18.3369	14
ubcP	CCGGCCGGCCCGTAT	ATGTAGGGGGTTGATG	repA	Hek293	0.116792	14.0258	59
ubcP	CCTCAGTGCCTCTGA	TCGTGTTCATATTGAT	repA	Hek293	0.772241	74.5538	95
ubcP	CCTGCCCATACGCCC	TCTCTGGTGAACTACG	repA	Hek293	0.110079	0.622446	23
ubcP	CGAAAAGGATCTCGA	TTTGGTGGTGCCTTGG	repA	Hek293	0.864127	75.0118	5
ubcP	CGACTAACACTTCTA	GTCTTAGTGAGCCCAT	repA	Hek293	1.20116	71.7865	7
ubcP	CGCGCGCGCCCGACT	ACATCCCCTGCCGATT	repA	Hek293	0.777731	48.8667	12
ubcP	CGCTGCTGCCCTGTA	CGAGCCGGGCAGTGAG	repA	Hek293	0.570029	48.518	56
ubcP	CGGTGACCTAACTGC	GATTAATTAAGGTGAG	repA	Hek293	0.300187	14.2181	15
ubcP	CTACTGCTCACCTTT	TGATGGCGCGATTTGT	repA	Hek293	0.901844	95.8868	11
ubcP	CTCACACAATTTCTG	TGACATTTCCGGTCTC	repA	Hek293	0.13778	10.3264	20
ubcP	CTGCAACCGCAGCGT	GATGGGCTCAGGAGCG	repA	Hek293	0.636627	67.7376	63
ubcP	CTTCATAGCGACGGC	AAGGTTGTAGGGAGCG	repA	Hek293	0.452695	40.1222	11
ubcP	CTTCTCGATCCCACC	TATGTAAGAAGTGTGG	repA	Hek293	0.334782	5.6353	10
ubcP	CTTTCTACCACATCT	CTACTAACCTGTCTGG	repA	Hek293	0.0099986	0.812679	5
ubcP	GACACCACTTAGAGT	AATGGGGTGTGTTTGT	repA	Hek293	0.920235	88.5394	92
ubcP	GCAAAACTGAATTAC	GTCGATCCACAGAATT	repA	Hek293	0.483154	26.7211	7
ubcP	GCACCCAATATCCAT	TCAGGGTGTGCGTATG	repA	Hek293	0.299577	10.3391	49
ubcP	GCCACTGTCAATAAA	GAGGAGGTTAGCGGTG	repA	Hek293	0.484077	12.1445	12
ubcP	GCCTGCTAGGTTCCG	GATTTTATCAGGTTGG	repA	Hek293	0.697052	64.5476	32
ubcP	GCGAACGATCATCCA	TTTTGCTTAATGAGCT	repA	Hek293	0.400875	40.4456	22
ubcP	GCGGTCCATTATGCG	TTCTCTCTCGGGATTT	repA	Hek293	0.544655	49.7268	18
ubcP	GCTAACCCCGGAATC	GGTTGCTGAGTGACCC	repA	Hek293	0.477365	40.1242	16
ubcP	GCTACCGCAGGAAAC	TTAGAATGTGTGGGAG	repA	Hek293	0.688555	50.9519	37
ubcP	GGAGTGTTGAAAAGT	TGACATAGTTTTAACG	repA	Hek293	0.499577	30.2772	29
ubcP	GGTCACACGTTACAT	AAATGTGCCTTCGCTT	repA	Hek293	0.452544	26.1438	19
ubcP	GTCAAGTTGTTTTTT	ATTGGGCTAGCTAGGC	repA	Hek293	1.11189	36.9375	7
ubcP	GTCCTCCACTGCTAG	GGTGGATGGGGGGCGT	repA	Hek293	0.152296	5.54339	9
ubcP	GTGCTTATCCTCCCC	GTTGAAGGTTGGAACT	repA	Hek293	0.116403	7.7608	5
ubcP	GTTGCTAACGGCAGG	TTTGCGGGGACTAGGT	repA	Hek293	0.649023	50.6379	10
ubcP	GTTTTCGACCGCTTA	ACTGGTGTCAATAGAG	repA	Hek293	0.585637	43.5996	12
ubcP	TAAAGTGCGTCTTTT	TCATTGGGACCTGTGT	repA	Hek293	0.910674	75.1088	58
ubcP	TACCAGTGACTCACG	GATTTTGTCGCGCCTG	repA	Hek293	0.472287	32.9623	14
ubcP	TATGCCGACACACTA	ATACACTTAGCTTTGG	repA	Hek293	0.719412	56.2553	11
ubcP	TCAACAGTCCGCCGG	CAAGCTGTCATTGTTC	repA	Hek293	0.53455	23.4754	19
ubcP	TCAAGTTCGCAGGCC	CAGCAAGTTCCTGCGG	repA	Hek293	0.743204	54.817	12
ubcP	TCATTAGCACTACCG	AGGTGGTTAAGGAGTG	repA	Hek293	0.90896	72.5244	9
ubcP	TCTGACCGCACCCCG	GACGGTAGCTTCGTAG	repA	Hek293	0.260344	14.1646	43
ubcP	TCTGCCCATTCCGTG	TCGGGATCACACTTGT	repA	Hek293	0.560217	46.245	22
ubcP	TCTTAAACATTAAGG	GTGTGCCTACTGTAGC	repA	Hek293	0.275854	13.7218	10
ubcP	TGAGCCGCCTCCCGC	TTGCAGTGCAATCGTC	repA	Hek293	0.856618	83.0841	26
ubcP	TGCAGCCTACAAAAA	GCTCAGGGCGTTTCGG	repA	Hek293	0.651287	47.531	48
ubcP	TGCGCTGCGCCGCCC	AAAGAACCATGGGTGG	repA	Hek293	0.518007	29.7077	79
ubcP	TTAATTACTTGCTTA	GTCTGCTGGTTCCAAC	repA	Hek293	0.676292	49.7805	11
ubcP	TTACATTGCAGACTA	GCGGCCGTTAAGTAAT	repA	Hek293	0.506047	50.8303	6
ubcP	TTCCTAGGGATGCCG	CGATAGAGGGGTAGTT	repA	Hek293	0.0981822	3.80028	11
ubcP	TTTTACCTCGCGCGT	ATTGACTGAGGGATAG	repA	Hek293	0.683736	54.8664	21
pgk1P	AAAACATACCGAAAT	AGCGCTTGGATTTTGG	repA	Hek293	0.113945	5.94709	62
pgk1P	AAAACATGATACAGT	GACGAACTGGGTCTAT	repA	Hek293	0.139507	9.72073	43
pgk1P	AAATTACCTAGCTAA	TTCGCGGTGCTGCAGC	repA	Hek293	0.137983	7.09479	14
pgk1P	AACCCCACAACCACA	GCGGAGTTAGTGTTCG	repA	Hek293	0.193218	6.48005	12
pgk1P	AACGAAGCACGATAG	AATTGTCGGAACACTC	repA	Hek293	0.105091	17.4898	16
pgk1P	AACGGCAACTTTCAC	CAGGCGCGCGCTCGCT	repA	Hek293	0.320045	0.962371	9
pgk1P	AATAGTAATCGCGGA	GGACTCGTGTGGTAGG	repA	Hek293	0.439074	11.8544	29
pgk1P	AATGATCGAGCGGCC	AGGGGGATGATGTGCT	repA	Hek293	0.0315264	0.256927	9
pgk1P	AATTAGCTAAATCCC	CACTAGGTTCGTTCTG	repA	Hek293	0.292053	8.88211	9
pgk1P	ACACCGACTAAACCT	TTTTAAATACTCCTTC	repA	Hek293	0.106207	7.57995	17
pgk1P	ACAGCCTTCACGTTA	GCTTTAGGGATGTAGG	repA	Hek293	1.71229	31.8877	10
pgk1P	ACATCCTTAATAAAG	TTATGTAGTGTTTTAT	repA	Hek293	0.318881	19.1848	39
pgk1P	ACCCAATAAGCGTTA	TTGTACGGGACCTGAT	repA	Hek293	0.300962	12.5067	15
pgk1P	ACCCCCTTCTGCCCA	AAGCTACCATGTATCC	repA	Hek293	0.270348	17.3286	40
pgk1P	ACCTGGGAAAATCAA	ACGGAAGTCACGGAGT	repA	Hek293	2.76543	127.318	6
pgk1P	ACCTTACATACTACG	GAATACTCCAGCATGC	repA	Hek293	0.0508899	0.733156	11
pgk1P	ACGGAATGTCTTGGA	CGGCCTGGGTGGTGTT	repA	Hek293	0.0926164	6.93897	6
pgk1P	ACTCGTAGCTACACC	GTGCGCCCGGCGGAGT	repA	Hek293	0.835216	58.0771	97
pgk1P	ACTTACAGAGCAATA	ACCTTGCGTGGGGAAT	repA	Hek293	0.174454	12.1265	64
pgk1P	AGAGTTCACGGATTA	TATTATATTTAGTTTT	repA	Hek293	0.878312	98.0573	110
pgk1P	AGCTTTGGAGGGAGC	AGTCCTATTCCTCTGG	repA	Hek293	0.305535	31.0223	22
pgk1P	AGTACTTAATAGGTT	AATCAGTCGCTGGCCG	repA	Hek293	0.373921	19.5535	11
pgk1P	AGTATATCATCGCTG	GGACAAAGGGGGCTTC	repA	Hek293	0.231079	8.82312	16
pgk1P	ATAAATTGAACAACT	TCTGTCTGGAGGGGCT	repA	Hek293	0.169272	13.2229	10
pgk1P	ATAGCAACCAAGTGA	TTTTATAGGGGTGTGT	repA	Hek293	0.431469	22.8725	62
pgk1P	ATATCCATGGACTTC	CCCCAGTTAATGTAGT	repA	Hek293	0.487118	50.4364	68
pgk1P	ATCCCCAACGCTGTA	AGTGCGTGGTGTTGTC	repA	Hek293	0.207196	16.9408	20
pgk1P	ATCGATTTATAATAC	GCGCGCAGCATGGTCT	repA	Hek293	0.526547	57.3899	13
pgk1P	ATGCGCTTATCGCGA	GAGGTGGTTGATGGAT	repA	Hek293	3.43009	27.7431	12
pgk1P	CAAAAACTCGGGCAC	CCTTCTTGGCACATGT	repA	Hek293	0.949742	7.7665	42
pgk1P	CAAGCCAGAAACTAC	TTGCGGCCTGGTTCTT	repA	Hek293	1.02436	30.402	9
pgk1P	CACCATCCTCGCCCA	GGGCTAATTTTTTTCC	repA	Hek293	0.885288	25.4459	32
pgk1P	CACCCACTACGACCG	AGGTTGTGCTGGTGTT	repA	Hek293	0.417154	10.093	5
pgk1P	CAGAATAACCCGGAC	ATTGATGTGTTTTGCG	repA	Hek293	0.2223	19.8829	19
pgk1P	CAGCCTCTCATAAAC	AACGGGAGGGGGGGAC	repA	Hek293	0.300043	55.499	27
pgk1P	CCAAAACGCCCTGAA	GTTGTTGTTCACGATG	repA	Hek293	0.456961	6.34149	11
pgk1P	CCACACGGGATACCC	CGGCAGTGCGTTAACG	repA	Hek293	0.142244	8.56857	18
pgk1P	CCAGGGTAGTACACC	GGTGGAGTCGCTCGTT	repA	Hek293	1.11057	18.2024	10
pgk1P	CCCAGGCCTAGCTTA	AGAGGCGCAAACATAG	repA	Hek293	0.20387	4.51588	11
pgk1P	CCCCCGTTTTTATGC	ACTGATCGAGGCATTC	repA	Hek293	0.772751	213.691	16
pgk1P	CCCCGGCCCACAATA	CCCTGCCTACGTTTTG	repA	Hek293	0.727159	59.8512	45
pgk1P	CCCGCACCCGTCTAC	TTTTACGTTAAGGCAT	repA	Hek293	0.119881	10.0069	18
pgk1P	CCCGCACCGCCCGTA	TTTGGGCCGAGCAGGT	repA	Hek293	0.249482	14.3212	34
pgk1P	CCGCGAATAATTAAA	AGGGGGGGTATGTAGT	repA	Hek293	0.709879	26.0206	12
pgk1P	CCGGGTTTCCGACGT	CTATAAGCATAGAGAT	repA	Hek293	0.133232	6.97429	19
pgk1P	CCGTTAATCTATCCG	CAACCCGGCGACGCTG	repA	Hek293	0.197527	3.82607	5
pgk1P	CCTATCATTACCGAT	GTACGTCTGTGGGATT	repA	Hek293	0.307778	7.88843	31
pgk1P	CGACCGCCCGGCCTC	GCGTTCCGGTTGCCCC	repA	Hek293	0.199315	19.0492	22
pgk1P	CGCCAATGCATAAAA	GTACGTTCTTCCTTGC	repA	Hek293	0.156168	12.8283	34
pgk1P	CGGTTTTTTGCCTTG	TTGCTGTCTGAGATGT	repA	Hek293	0.452397	43.7208	45
pgk1P	CGTCCACTTTGTGCT	GTCCGTCTGGAGGGCT	repA	Hek293	1.16719	52.8527	22
pgk1P	CTCAAGAAATCTGTC	TAGGGGCTGGAGCTAT	repA	Hek293	0.611727	21.7153	15
pgk1P	CTCCATAGCGACGCT	ACTTTTGTAATGGCTT	repA	Hek293	2.82669	340.507	11
pgk1P	CTGAAAACAAGACCA	ACTTCTATGAAGGTAT	repA	Hek293	0.360683	30.8876	105
pgk1P	CTGAATATGCCCACG	TTCCGGTTGTAGAGTT	repA	Hek293	0.0915163	23.6409	12
pgk1P	CTTCCGCTGTATGGA	ACTGTAGGTTGTAATC	repA	Hek293	0.18821	8.96264	7
pgk1P	CTTTAGTTCTCCTTG	GCGGATTTCGGCACTG	repA	Hek293	1.83472	78.4575	10
pgk1P	GACCCTACTAATGGT	ATAGCGTGTGTTTGTG	repA	Hek293	0.428069	26.2797	42
pgk1P	GAGAACGCTCACAAT	ATGGGTTGACGGCGCC	repA	Hek293	0.141797	8.2856	18
pgk1P	GCAGCATCTTCACTC	CTACTTTTAACGCTAT	repA	Hek293	0.500516	20.1047	34
pgk1P	GCCACTCCCTCGACA	TTAGGCGGGAATAAGG	repA	Hek293	0.213879	21.1468	15
pgk1P	GCCATACCCTCCACC	AATGGGTGGGGCGTAT	repA	Hek293	0.355634	48.7887	9
pgk1P	GCGACGACATCTCTG	AGATTGGCTTTGGCGG	repA	Hek293	0.992448	51.1236	6
pgk1P	GCTATAGTGTTTTAT	GAGGGAGTCAGTGAGG	repA	Hek293	0.612989	25.1894	11
pgk1P	GCTCACCATCATCTC	TGTCGCCTTGCCGTCC	repA	Hek293	0.156016	2.50259	9
pgk1P	GCTTGCCCCAGCCTC	CCGTTGGTGCACTGAG	repA	Hek293	0.220824	6.52217	24
pgk1P	GCTTTTAGCCCTTTC	TCCTGGGGAGGTGTGG	repA	Hek293	1.00035	273.043	11
pgk1P	GTCCGAAAACTGATG	TAAGAAAGGGGTCAAG	repA	Hek293	0.68671	20.3849	10
pgk1P	GTCGATAAAGCTACA	GTGGGGGTGGATTTGT	repA	Hek293	0.492511	9.14223	11
pgk1P	GTTAATACACAGCAA	TGACATGGTGATAGAT	repA	Hek293	0.424226	5.53298	18
pgk1P	GTTCCGGCCTGGCCA	CTAGGTTGGCCCATGC	repA	Hek293	0.267261	10.0947	55
pgk1P	TACACCCCACTATGA	ATATTGGTGGATAAGT	repA	Hek293	0.277671	17.6165	27
pgk1P	TAGAATGAACCAATA	CGGGAGTGGGTGATTT	repA	Hek293	1.7702	122.947	46
pgk1P	TAGATTTTCCAAGCC	CGGTTGCTGCGTGGTT	repA	Hek293	0.199049	5.75259	17
pgk1P	TATAGATCAATATCA	TGGGCTAGGCATAGGC	repA	Hek293	0.34356	70.2324	14
pgk1P	TCACGGGCGCTCGTT	ATGTTTTGTCTGTTGC	repA	Hek293	0.326628	16.3859	53
pgk1P	TCAGCCCCCAGTCCA	GTATGTGGAAGGGATC	repA	Hek293	0.368233	13.6307	23
pgk1P	TCCCCACGGCCTCTA	TTGGATGGGCGTAACC	repA	Hek293	0.190496	10.8787	84
pgk1P	TCCGCTGCCCCAACC	TGGTATGGTGACCACG	repA	Hek293	0.179005	35.684	10
pgk1P	TCGCATGTAACAAAG	GAGTCAACGCGGAATG	repA	Hek293	0.89976	49.4557	15
pgk1P	TCGTTTACGACCAAT	TGGTGGCCTATTTTTT	repA	Hek293	0.303158	19.5878	25
pgk1P	TCTACCACGGCCCAT	TTGGGGCCGCGGTGAC	repA	Hek293	0.248392	33.3342	19
pgk1P	TCTTGGACATACTAA	TCGGATACAGTTCACG	repA	Hek293	6.29705	285.284	7
pgk1P	TGATCTGGACACCAA	TTGCAGGGTGATGGTC	repA	Hek293	1.46522	173.637	6
pgk1P	TGCCACATTTTCCTG	CAGGGGCGGAGTTCTG	repA	Hek293	0.370522	18.9261	5
pgk1P	TGTACACGCGTCGGA	AGTTGCTTCTGGGTAT	repA	Hek293	0.297764	30.532	20
pgk1P	TGTGCCCATCCCCGT	GTCTTTGGACACGGGT	repA	Hek293	0.279731	4.99153	9
pgk1P	TGTTCCCCACGATAC	GGCGACCCAACCTCTG	repA	Hek293	0.541016	9.73872	6
pgk1P	TTAGGACGTCTAAAC	ATGTACGGACGTAGAT	repA	Hek293	0.206534	8.46295	16
pgk1P	TTTAGCCCCCATAAT	TTTTGGATGAGTATAG	repA	Hek293	1.50972	20.7302	11
eef1aP	AATGAGGTAATGAGA	GAGTAACTAGCCTTAG	repA	Hek293	5.60684	323.288	5
eef1aP	ACAACATCCTACGAC	GTCCGTTTGGGGTGTG	repA	Hek293	7.84608	540.41	60
eef1aP	ACCCAACCAATCACG	TGTGCGGCAGAGTCGT	repA	Hek293	5.70837	403.415	9
eef1aP	AGCCATCCCTTCAAT	ACATGGTGATATTCAG	repA	Hek293	9.13678	701.063	7
eef1aP	ATATGAGTCCTCCCA	TCACGTTCTAATGTTG	repA	Hek293	7.07878	673.722	28
eef1aP	CAAACCAGACATGTG	ATTGTAACGAAGAGCT	repA	Hek293	0.153098	1.57846	10
eef1aP	CACAAAAAGAAATAA	GGTTCGTTAGTTTTGG	repA	Hek293	7.21154	504.913	9
eef1aP	CCACGATAGCCTTTG	TCGTAGGTTTGTGTTT	repA	Hek293	12.6426	786.325	16
eef1aP	CCGGTGTCAGTAGAT	AATTCTTCGTGTCCGG	repA	Hek293	7.08273	797.963	19
eef1aP	CCTACTTGCCCGTTG	ACTGTCATATTGGCAT	repA	Hek293	6.00835	754.766	8
eef1aP	CGAGTTTGTTGTCTC	TGAGAGTGCCGTAAAC	repA	Hek293	4.66418	627.72	12
eef1aP	CGTAGATGCGTACGG	GCGGAGGTTATCAGGG	repA	Hek293	9.05522	744.302	21
eef1aP	CTACACTGATCAGAC	GCCGTCGGCAGCAAAG	repA	Hek293	5.89938	536.474	26
eef1aP	CTCAATACGGAACCC	GGAGCGTCCCTTATTG	repA	Hek293	7.43743	689.707	16
eef1aP	CTCTGGCCCTTCGGC	GTTGCCGTTTTCAGAT	repA	Hek293	8.10444	732.661	58
eef1aP	CTGAACACGCCCGAT	AACCTGTGCCTTATCG	repA	Hek293	7.70581	383.29	22
eef1aP	GAAATTAAGCATCCG	TCATGATCCGAGCCAT	repA	Hek293	6.72903	1181.39	11
eef1aP	GAACCCGATCGTGCA	CATCAATTGTCGTTTT	repA	Hek293	1.50136	132.414	6
eef1aP	GATCCGGCCGACCTC	TTTGGGGTCTAGAGCT	repA	Hek293	7.63431	691.301	9
eef1aP	GATCCTAAATAGTTG	GTGTAAATCGCTGGTC	repA	Hek293	6.90624	553.889	20
eef1aP	GATGGTACCGAACCC	ATATAACTTATGTTAT	repA	Hek293	2.5285	94.8513	77
eef1aP	GCACGGTCATAGCGC	AAGGGCGTATCGTGGT	repA	Hek293	6.25839	713.804	5
eef1aP	GCATTACCTTAACAA	ATCCACATCATTTTAT	repA	Hek293	8.46152	758.307	24
eef1aP	GCCATGTTGCGACGA	GAGGCTTGGGATTGCG	repA	Hek293	7.59779	606.926	10
eef1aP	GCGTCCTTTATGTAA	TTCCGCGCTGTTATAG	repA	Hek293	8.09351	705.573	64
eef1aP	GTTCGAAATGCGTAT	TTGGGAACTTTGGACG	repA	Hek293	6.29294	469.471	5
eef1aP	GTTTTGTCACAGCCC	CATGAGTTAGCGCTGC	repA	Hek293	10.1714	738.044	14
eef1aP	TAACAAACGTTGATA	GAGTAGTGAGGTTGAT	repA	Hek293	6.74307	509.307	12
eef1aP	TAAGCGTATTGTAAT	ATGTGCGGAAGCTTGC	repA	Hek293	5.92282	539.106	37
eef1aP	TAGATAAGAAATGAC	AGATTTGTTTTCAGGG	repA	Hek293	6.43194	597.15	5
eef1aP	TCCCACTCATCTATA	GGGTATTCGTTTATGC	repA	Hek293	7.56485	713.141	20
eef1aP	TCCTGTCGCGGACCT	GTCCGTAGTACCGATG	repA	Hek293	7.75248	694.517	21
eef1aP	TGGCAACTGTCTTGC	GAGTAATTGGTTCTGT	repA	Hek293	7.22406	641.447	17
eef1aP	TTACCCGGTGATCCG	ATATCCTTGTATCGGT	repA	Hek293	7.32259	37.2795	36
eef1aP	TTATCAGCCAAAGGT	TGCGGGTGGGCGGTGT	repA	Hek293	8.26401	815.837	11
eef1aP	TTCCCGGACATGCGT	TTCTGCGCCTATATAT	repA	Hek293	5.9352	485.719	50
eef1aP	TTCGCCCTCCGTCCC	TTTTGGCGTGTCGTAG	repA	Hek293	6.87604	867.351	10
eef1aP	TTTCCACGACGACTC	TGAGAGGGAAATCGAT	repA	Hek293	7.82925	297.856	16
noP	AACCTCAACTCCCCT	TATGATCTCACGGTAG	repB1	Hek293	0.000914526	0.0252903	20
noP	AATCCGTATGTCTAA	AGCTAGGTGCTGGTGC	repB1	Hek293	0.000213792	0.0742142	17
noP	ACCAATCAAGACTCA	AATGAGCCGGGTGGTT	repB1	Hek293	0.000660788	0.165352	8
noP	ACCAGAGCTATAAGA	GTACATACCTATTGTT	repB1	Hek293	0.0178706	0.291033	11
noP	ACGGCCCATACCCAC	AGTGTTTTTTAGAGTG	repB1	Hek293	0.00266763	0.191501	12
noP	ACGTGGCCGAAGCTC	GACCTGTGGCATGTGC	repB1	Hek293	0.00506573	0.146449	11
noP	ATGTGGGTCGTCTAT	GGGCAGACGAAGAAAC	repB1	Hek293	0.0076525	0.0579827	35
noP	CCCGGCGTGCGAACG	TTATCATTGGGGTGTG	repB1	Hek293	0.00271532	0.0555106	58
noP	CCCTAACCAGAGCTA	TCTGTCTGGGACGTTG	repB1	Hek293	0.0292349	0.378636	5
noP	CCGCCGATCACGGCC	CTCTTGGGGTTCCATG	repB1	Hek293	0.000266951	0.056313	29
noP	CGCAGGTGCAACGAG	GACTAATGTTCGTAAG	repB1	Hek293	0.00481707	0.0307076	24
noP	CTTCCAGAGAGTAGA	GGGTAGCTTCCTAGAC	repB1	Hek293	0.0308212	0.717635	8
noP	CTTGCGCTCCGGCGC	AGTTGTTGGAGTGATT	repB1	Hek293	0.0169103	0.473295	8
noP	GATAAAAGCAAGCCC	TATCGAATACATAAGC	repB1	Hek293	0.285249	0.0959304	38
noP	GCACACTCCGTAAGA	GACTTGGCTTGGCCGG	repB1	Hek293	0.0104188	0.376157	7
noP	GGAGCTGCGGTGCAC	AAGCGACGATTGTGTT	repB1	Hek293	0.0111934	0.169564	7
noP	TCAAAACTACCCCAC	TCTGCAAGGGGCCGGG	repB1	Hek293	0.0600613	0.29229	7
noP	TCCCCCAGGCGGAAG	TATGCTGTGATGATTG	repB1	Hek293	0.0190063	0.301084	14
noP	TCCGATGTGTAACTA	GTTCGTAGCGTTTCAG	repB1	Hek293	0.00141014	0.0553196	46
noP	TTAAGTGGATTAGCT	GACGGGTGTGAGCGAC	repB1	Hek293	0.0141437	0.039444	41
minP	ATAACTGCCTACTCT	TTTTTGTTGATTGGTG	repB1	Hek293	0.00058506	0.294193	9
minP	ATACTGCACAAACCG	TGACCAATGAGTCTTC	repB1	Hek293	0.000790541	0.129361	8
minP	ATATATTTGTCGATT	GGAGCCTCTCACCGGT	repB1	Hek293	0.115979	0.707327	16
minP	CCATACGTACCCTCG	AGGTGGAGGCGTTTGG	repB1	Hek293	0.0115773	0.0686229	25
minP	CCCCCAGCGGAATAT	TATTTAGTTGGGCGGT	repB1	Hek293	0.00725909	0.0464125	39
minP	CCGACGCGGAAGCCG	GAAGTCATATACGGTT	repB1	Hek293	0.0357739	2.0294	10
minP	CGCCCACCCAGCATG	GACTATTCATTCCTGC	repB1	Hek293	0.00267554	0.100587	11
minP	CTCTGACTCATTCCC	CTCGTACGTTATTTGG	repB1	Hek293	0.000100368	0.0429779	40
minP	CTGGCCCTGCAGTTT	CGGGTACGCAGCTGGT	repB1	Hek293	0.00844195	0.032842	18
minP	GAACCGTCACCATAC	GGCCACTTGACGGAGT	repB1	Hek293	0.0136983	0.168006	7
minP	GCCGTCCTCAATCCA	GTTTAGGTTGCCGTCT	repB1	Hek293	0.000122853	0.0532343	30
minP	GGCGGCGACCTCCAC	ATAGTTAGAATCGGTG	repB1	Hek293	0.015927	0.0410363	37
minP	GTCCGAGTCCATCTT	AGGGTAATAAGGGGTT	repB1	Hek293	0.00243818	0.164437	10
minP	GTTACCTCTACCGAG	TGCGCGCTGAAGGTGG	repB1	Hek293	0.00278826	0.0631778	12
minP	TAAACAGGCAGCCGG	TTGCGATTGCACAGAC	repB1	Hek293	0.00449627	0.0259651	34
minP	TAGGATCCTTCACAG	TATGGGATGGATATTC	repB1	Hek293	0.000601987	0.290978	7
minP	TCCATAGACGTTTCG	ACGGATTCGATCAGCG	repB1	Hek293	0.00740676	0.487104	6
minP	TCCCGCTCTGCAAGC	CCTCGTAGGAGGTTCC	repB1	Hek293	0.0053425	0.143112	9
minP	TTCACATAGGGACAT	ATGCACGGATGGTTAG	repB1	Hek293	0.0116914	0.0569938	26
ubcP	AAACCCAACTAGGAA	GAAGTGATTTAGGATG	repB1	Hek293	0.601765	25.9417	13
ubcP	AAGTCAGAGACAGGA	CTGTGTTTCGCGGATG	repB1	Hek293	0.540321	25.8622	13
ubcP	AATCAACCTTGATCT	TTTTGAACGGGTAGCC	repB1	Hek293	0.206118	12.4868	12
ubcP	ACAACCTCCAAAATA	ACGTCTAGAGCTCCGT	repB1	Hek293	0.406742	17.8141	12
ubcP	ACACGCAGCAACAAA	TCCTAAGGCGAGAGGT	repB1	Hek293	0.395881	10.5522	8
ubcP	ACCCATCCATGGATT	TTATTTTTATACCGGT	repB1	Hek293	0.389818	25.8824	14
ubcP	ACCCTTAATACTGTG	GTGCGGTTATGTCGAG	repB1	Hek293	0.277304	7.35	13
ubcP	ACCGTTCCATACCCG	AAAGGACGTTATTCAC	repB1	Hek293	0.586539	0.424834	31
ubcP	ACTTATTGGAGACAA	AACGTCGGTTAGAAGC	repB1	Hek293	0.640317	27.6353	7
ubcP	ACTTCATGAGACAGA	GTGTATGCGGGGGTTT	repB1	Hek293	0.547649	45.3867	9
ubcP	AGGCAGAGGCTCCCC	GGGGACGCATATGGAG	repB1	Hek293	4.56264	211.9	5
ubcP	ATATCCATCTGTATC	TTATGGATGTAGAGAC	repB1	Hek293	0.478251	19.14	8
ubcP	ATATTCCCCATCAAC	GTGTTTAGTCCTTGTC	repB1	Hek293	0.409676	22.9119	31
ubcP	ATCGCAACATATCGT	GTCGCTAGGGTTCGTT	repB1	Hek293	0.548463	17.7245	11
ubcP	ATGTACCTCACGCAA	AGACTGTCATTTAATG	repB1	Hek293	0.259717	0.693377	8
ubcP	CAAGACCTATGTTAA	TATCGTCCAATTTTGT	repB1	Hek293	0.741732	37.8302	6
ubcP	CACCGGGTACACGAC	TCCGTGGCACTGTAAG	repB1	Hek293	0.33635	27.9531	6
ubcP	CACGATCCACCTGTA	TTTTAGTGCCGTGCTG	repB1	Hek293	0.581529	35.6306	27
ubcP	CATATCGCGTCCAAC	ATTTGTGTTTTGTTTC	repB1	Hek293	0.739031	32.7026	7
ubcP	CCACGGCTACCATTA	TCTTGTCGAAGTCTGG	repB1	Hek293	0.540554	20.5813	14
ubcP	CCAGTGCACACCCGC	AACCTATCTTTTGCTG	repB1	Hek293	0.54962	19.3058	5
ubcP	CCCCAGCTGCCGTTC	AGGGCTCGATCTCGTT	repB1	Hek293	0.599807	25.3609	19
ubcP	CCCGGTACAGACCGC	AGATGGGGAACCGTTC	repB1	Hek293	0.30825	13.8524	7
ubcP	CCCTCGAATGGCACC	TTGTTCCCGTGTTCCT	repB1	Hek293	0.565338	17.3106	7
ubcP	CCTCCATTGCTCCCA	GGGCTTCGCAGTGGGG	repB1	Hek293	0.46784	14.5186	26
ubcP	CCTCCCAGACCTCGA	GGATGAGCAGGGACTT	repB1	Hek293	0.397983	11.1411	15
ubcP	CGCTGCTGCCCTGTA	CGAGCCGGGCAGTGAG	repB1	Hek293	0.370577	8.9815	7
ubcP	CGGTGACCTAACTGC	GATTAATTAAGGTGAG	repB1	Hek293	0.969651	63.9536	11
ubcP	CGGTGCTAACACACC	GATGAGCTTCTTCCGG	repB1	Hek293	1.05104	9.10535	10
ubcP	CGTCTCTGTATCTTT	GGGTATGCACTCTAGG	repB1	Hek293	0.616205	21.3639	9
ubcP	CTAGTTCTCACTCCG	CTTTAATTAGGTGAAT	repB1	Hek293	0.696088	22.1825	13
ubcP	CTCTGAGTCCCACAG	GAGCGAGTTCTTGTAT	repB1	Hek293	0.874237	27.1822	24
ubcP	CTGCAACCGCAGCGT	GATGGGCTCAGGAGCG	repB1	Hek293	0.104366	5.00825	7
ubcP	CTTCTCGATCCCACC	TATGTAAGAAGTGTGG	repB1	Hek293	0.162986	6.50058	5
ubcP	GACACCACTTAGAGT	AATGGGGTGTGTTTGT	repB1	Hek293	0.446971	16.9715	29
ubcP	GATGAAGAACACGCA	TCGGTATTCCCTTCAG	repB1	Hek293	0.59262	18.0415	11
ubcP	GATTCAGCCTGAACT	GGGTACTGGTGCAGCG	repB1	Hek293	0.43399	12.5094	10
ubcP	GCAAAACTGAATTAC	GTCGATCCACAGAATT	repB1	Hek293	0.638381	22.9624	10
ubcP	GCAGCCCCACTGGAG	ACGCAGGGAGCGGATT	repB1	Hek293	0.479908	13.6549	7
ubcP	GCAGGTGTTGAAGCA	GGGGAATTGACTAGGG	repB1	Hek293	0.701489	15.6187	8
ubcP	GCCACTGTCAATAAA	GAGGAGGTTAGCGGTG	repB1	Hek293	0.659097	37.2033	5
ubcP	GCGAACGATCATCCA	TTTTGCTTAATGAGCT	repB1	Hek293	0.539129	22.7661	7
ubcP	GCTAACCCCGGAATC	GGTTGCTGAGTGACCC	repB1	Hek293	0.216235	9.944	14
ubcP	GCTACCGCAGGAAAC	TTAGAATGTGTGGGAG	repB1	Hek293	0.836165	26.8253	5
ubcP	GGTCACACGTTACAT	AAATGTGCCTTCGCTT	repB1	Hek293	0.703873	30.4817	17
ubcP	GTCAAGTTGTTTTTT	ATTGGGCTAGCTAGGC	repB1	Hek293	0.22325	8.65838	13
ubcP	GTGCTTATCCTCCCC	GTTGAAGGTTGGAACT	repB1	Hek293	0.481626	13.9752	48
ubcP	GTTGCTAACGGCAGG	TTTGCGGGGACTAGGT	repB1	Hek293	0.152644	4.71492	10
ubcP	TAAAGTGCGTCTTTT	TCATTGGGACCTGTGT	repB1	Hek293	0.699097	31.7835	13
ubcP	TAAATCTGGTCAAAA	TTCGGGGGAACTGAAT	repB1	Hek293	0.593992	24.4583	10
ubcP	TATGCCGACACACTA	ATACACTTAGCTTTGG	repB1	Hek293	0.249876	5.92055	34
ubcP	TCAACAGTCCGCCGG	CAAGCTGTCATTGTTC	repB1	Hek293	0.679642	27.6958	10
ubcP	TCTTAAACATTAAGG	GTGTGCCTACTGTAGC	repB1	Hek293	0.412345	17.5676	25
ubcP	TGAGCCGCCTCCCGC	TTGCAGTGCAATCGTC	repB1	Hek293	0.480711	25.6545	19
ubcP	TGATCAGCCCCTCGA	AGATGTTCGTTTGGCT	repB1	Hek293	0.487502	23.8495	31
ubcP	TGCAGCCTACAAAAA	GCTCAGGGCGTTTCGG	repB1	Hek293	0.514419	14.7267	15
ubcP	TGGCGCAGATGCCAC	TTCCCTAGTCGTTGAC	repB1	Hek293	0.519113	3.42376	10
pgk1P	AAAACATGATACAGT	GACGAACTGGGTCTAT	repB1	Hek293	0.20552	3.364	8
pgk1P	AACCCTCGGGCCCAC	TACTGTATCCATAGGT	repB1	Hek293	0.186655	26.9432	9
pgk1P	AACGGCAACTTTCAC	CAGGCGCGCGCTCGCT	repB1	Hek293	0.240756	4.37535	41
pgk1P	AATGATCGAGCGGCC	AGGGGGATGATGTGCT	repB1	Hek293	0.430694	9.91871	7
pgk1P	ACGGAATGTCTTGGA	CGGCCTGGGTGGTGTT	repB1	Hek293	0.493179	19.0691	7
pgk1P	ACTATATAGCTCACA	AAGCTGCCACCGTACT	repB1	Hek293	0.0156884	1.33666	10
pgk1P	ACTCGTAGCTACACC	GTGCGCCCGGCGGAGT	repB1	Hek293	0.25291	3.96148	46
pgk1P	AGCCTTGCCTGGGGC	CAGTTTATAGTGCCCG	repB1	Hek293	0.573865	12.5399	11
pgk1P	AGCCTTTTGCGCCCG	GAAGATTCATGGTTGG	repB1	Hek293	0.204109	10.2907	9
pgk1P	AGTACTTAATAGGTT	AATCAGTCGCTGGCCG	repB1	Hek293	0.178511	9.00249	9
pgk1P	ATACCGTTACTATAT	ACGGATGTATGGATGT	repB1	Hek293	0.14283	4.58878	7
pgk1P	ATACGACACTCACTT	GTCTTTCTGTACTCAG	repB1	Hek293	1.34721	140.733	8
pgk1P	ATAGCAACCAAGTGA	TTTTATAGGGGTGTGT	repB1	Hek293	0.422046	54.1644	12
pgk1P	ATATCCATGGACTTC	CCCCAGTTAATGTAGT	repB1	Hek293	0.0373816	1.94459	27
pgk1P	ATATGATTAATAGAT	AATCCGAGTGATCAGG	repB1	Hek293	0.895138	16.1318	7
pgk1P	ATATTCGGAACTGCA	GGTCCGTTCCGGTTTC	repB1	Hek293	0.482266	5.15573	20
pgk1P	ATGCGCTTATCGCGA	GAGGTGGTTGATGGAT	repB1	Hek293	0.425606	13.4579	9
pgk1P	ATTTCTCGGTTATTT	TTTGTAATGCGCTATG	repB1	Hek293	0.15446	1.4698	5
pgk1P	CAAGCCTCCCCCAGC	TGGGATTGTTGTACAC	repB1	Hek293	0.919504	55.0137	28
pgk1P	CACAATCGCCTTCTC	TCCCCTCCGATTCGCC	repB1	Hek293	0.552568	8.62821	6
pgk1P	CACACAACTATGGTC	ACCGCGCGAGGTCCTT	repB1	Hek293	0.250134	3.22988	8
pgk1P	CACCCACTACGACCG	AGGTTGTGCTGGTGTT	repB1	Hek293	0.0712116	0.400354	19
pgk1P	CACCCTCGACAGCAT	ATTGCGATGTTTCTTG	repB1	Hek293	0.229735	9.15363	6
pgk1P	CAGTAATATACCCCC	TGTGGGTTTAGGCCTT	repB1	Hek293	0.224337	2.31887	16
pgk1P	CATAAGCGGTGGAGC	CGATGAGCCGGTTTTT	repB1	Hek293	0.090868	0.685307	5
pgk1P	CCAATTTACTTGCGG	TCGGCTGCCGATGTAT	repB1	Hek293	0.130045	14.2923	23
pgk1P	CCACAATACGGACCG	TAACGGGTGCTGCTGT	repB1	Hek293	0.153516	2.22799	5
pgk1P	CCATGGTAACCAAAC	TCAGGTATTCGGGGTT	repB1	Hek293	0.346413	4.47226	7
pgk1P	CCCAGGCCTAGCTTA	AGAGGCGCAAACATAG	repB1	Hek293	0.921676	8.56221	11
pgk1P	CCCCAATTCGCCTGC	ATGTGAGTCTCCCGGT	repB1	Hek293	0.495877	30.357	7
pgk1P	CCCCCGTTTTTATGC	ACTGATCGAGGCATTC	repB1	Hek293	0.771785	20.7635	7
pgk1P	CCCCGAAGAAACTAT	TAGGGTATCAGGTATC	repB1	Hek293	0.157112	4.20916	17
pgk1P	CCCCGGCCCACAATA	CCCTGCCTACGTTTTG	repB1	Hek293	0.293305	15.0407	28
pgk1P	CCCTACTGATGCAAC	CTTGTAGTGGCCAGGC	repB1	Hek293	0.877805	5.4728	37
pgk1P	CCGTTAATCTATCCG	CAACCCGGCGACGCTG	repB1	Hek293	0.190588	4.85021	6
pgk1P	CCTCCACCGGCCTCC	TTAGGCCTATGTGTCG	repB1	Hek293	0.12294	4.6506	9
pgk1P	CCTCCGGGCAGCCCT	AATTGGGGTTATGAGG	repB1	Hek293	0.284299	4.38498	5
pgk1P	CGACCGCCCGGCCTC	GCGTTCCGGTTGCCCC	repB1	Hek293	0.119112	3.1027	18
pgk1P	CGCCAATGCATAAAA	GTACGTTCTTCCTTGC	repB1	Hek293	0.103927	28.9008	5
pgk1P	CGGTTTTTTGCCTTG	TTGCTGTCTGAGATGT	repB1	Hek293	0.549828	24.1301	22
pgk1P	CTACAACCGTATCAC	GTATAGGCGTCTACGT	repB1	Hek293	0.253529	7.23675	6
pgk1P	CTACGTAATTTACCG	TTCCGGTTGTGTTAAT	repB1	Hek293	0.0459858	0.484965	11
pgk1P	CTCCCACCAACTGTG	GTTTACCTGTGGAAAT	repB1	Hek293	0.116662	2.69058	6
pgk1P	CTGAAAACAAGACCA	ACTTCTATGAAGGTAT	repB1	Hek293	0.133862	47.8409	8
pgk1P	CTGAATATGCCCACG	TTCCGGTTGTAGAGTT	repB1	Hek293	0.0301584	1.21058	6
pgk1P	CTTAACGAAAGTCTT	TTGTAGGGAGAGTATT	repB1	Hek293	0.271834	13.4255	23
pgk1P	GAAGCATTACTGAGT	TGGTTAATCTGCTATC	repB1	Hek293	0.538314	9.2253	7
pgk1P	GACCCTACTAATGGT	ATAGCGTGTGTTTGTG	repB1	Hek293	0.185283	6.83413	11
pgk1P	GACTCCGCCCCATTA	CATCTGGGCCTTTGCT	repB1	Hek293	0.355147	47.4331	11
pgk1P	GAGAGAATACCCCAA	AGTGGGAGCCTTAGCC	repB1	Hek293	0.101241	2.39015	10
pgk1P	GAGCCTAAGTGCGCT	CGTTGGGCGGAGGACT	repB1	Hek293	0.121636	3.72345	21
pgk1P	GCACAGGCAGCCCTC	CACTGTGGAAGGGTTT	repB1	Hek293	0.165397	29.2376	5
pgk1P	GCATGTAGGAACTGT	GCGCAGTCAGGGACCG	repB1	Hek293	0.274141	1.40904	7
pgk1P	GCCATACCCTCCACC	AATGGGTGGGGCGTAT	repB1	Hek293	0.235392	10.4887	5
pgk1P	GCCGGCTCAGATAGC	AATGAGGGTTAGGTCG	repB1	Hek293	0.156728	7.35925	9
pgk1P	GCTATAGTGTTTTAT	GAGGGAGTCAGTGAGG	repB1	Hek293	0.0726892	7.59835	34
pgk1P	GCTCACCATCATCTC	TGTCGCCTTGCCGTCC	repB1	Hek293	0.166958	4.98554	9
pgk1P	GCTTGCCCCAGCCTC	CCGTTGGTGCACTGAG	repB1	Hek293	0.151048	6.20623	36
pgk1P	GCTTTTAGCCCTTTC	TCCTGGGGAGGTGTGG	repB1	Hek293	0.828577	69.1042	9
pgk1P	GGCATGGGTGTGCCC	ACTCGGACATAGGATC	repB1	Hek293	0.149203	26.618	7
pgk1P	GGGGCCATATGAAGT	ATGTAGGCTCTTAAAT	repB1	Hek293	0.0827561	1.65349	9
pgk1P	GTAACGGTCGATATA	TGTTTTGGTTTGATGC	repB1	Hek293	0.625437	10.4345	15
pgk1P	GTCCGAAAACTGATG	TAAGAAAGGGGTCAAG	repB1	Hek293	0.153836	2.83105	10
pgk1P	GTTAATACACAGCAA	TGACATGGTGATAGAT	repB1	Hek293	0.153904	4.85438	14
pgk1P	GTTACCACCGCTCCT	CTTGCCACGGACCGCT	repB1	Hek293	0.725761	12.766	8
pgk1P	GTTCCGGCCTGGCCA	CTAGGTTGGCCCATGC	repB1	Hek293	0.123565	3.30626	10
pgk1P	TAACGCCCGCACAAA	GCGTGTGCGGATACTT	repB1	Hek293	0.197349	3.9691	8
pgk1P	TACACCCCACTATGA	ATATTGGTGGATAAGT	repB1	Hek293	0.196998	10.4319	6
pgk1P	TACCGCCCCTTTACA	AAGTGTTGTAGTTCGC	repB1	Hek293	0.0510032	2.13319	5
pgk1P	TAGATTTTCCAAGCC	CGGTTGCTGCGTGGTT	repB1	Hek293	0.127401	6.03038	30
pgk1P	TAGGAGCTCACTAAC	TAATTTTTACTTTTAG	repB1	Hek293	0.290213	2.0476	7
pgk1P	TATAGATCAATATCA	TGGGCTAGGCATAGGC	repB1	Hek293	0.122381	1.87386	10
pgk1P	TCAACTGAACCGCGC	TATCCCGCATGCCGGT	repB1	Hek293	0.165223	2.46134	5
pgk1P	TCACGGGCGCTCGTT	ATGTTTTGTCTGTTGC	repB1	Hek293	0.244226	5.30036	12
pgk1P	TCCAATATAACACCA	CTATCTGGGCATAGGT	repB1	Hek293	0.0709922	46.5288	8
pgk1P	TCCCCACGGCCTCTA	TTGGATGGGCGTAACC	repB1	Hek293	0.356409	6.06477	19
pgk1P	TCCGCTGCCCCAACC	TGGTATGGTGACCACG	repB1	Hek293	0.0934214	8.51627	28
pgk1P	TCTACCACGGCCCAT	TTGGGGCCGCGGTGAC	repB1	Hek293	1.3102	48.1992	32
pgk1P	TCTCCACTTAAACTC	TAGTAGAGCGATATTC	repB1	Hek293	0.351815	6.50968	26
pgk1P	TCTCTGCACCAACCT	CAGCTTATGCCTCTTC	repB1	Hek293	0.771178	12.7307	8
pgk1P	TGCACAACACGCGTT	TGGTGGATGGAGCCGC	repB1	Hek293	0.63991	50.0195	19
pgk1P	TGCCACATTTTCCTG	CAGGGGCGGAGTTCTG	repB1	Hek293	0.461308	11.832	7
pgk1P	TGGATAGCACAAATA	GAATGGTCATTGATCG	repB1	Hek293	0.406923	8.22206	7
pgk1P	TGTACACGCGTCGGA	AGTTGCTTCTGGGTAT	repB1	Hek293	0.185854	6.15157	8
pgk1P	TGTTAACCCACATAA	TTTTATACACTTTGAT	repB1	Hek293	1.6392	68.539	14
pgk1P	TGTTCCCCACGATAC	GGCGACCCAACCTCTG	repB1	Hek293	0.0561435	1.15547	12
pgk1P	TTAGGACGTCTAAAC	ATGTACGGACGTAGAT	repB1	Hek293	0.152838	6.22822	34
pgk1P	TTCCCTGATCACTTC	GCCTCCATCATTCATT	repB1	Hek293	0.124704	2.58255	30
pgk1P	TTTAGCCCCCATAAT	TTTTGGATGAGTATAG	repB1	Hek293	0.726854	15.4129	6
eef1aP	AAAATAAAAAGACAC	GGGTTATGGAAGGTAG	repB1	Hek293	5.67777	287.39	16
eef1aP	AAATGGTCTAGCCTC	GCGGTGCTCAATGTGG	repB1	Hek293	6.98075	144.514	24
eef1aP	AAGTCAAATCTCACA	GTCGTCCGAAGTACGG	repB1	Hek293	6.4228	323.706	25
eef1aP	AATACTAGGCAGCGA	TTACAGTCGTGTTTGC	repB1	Hek293	5.35657	246.741	11
eef1aP	ACCGATCCCGAGACC	TGATATGCGACTTCGG	repB1	Hek293	5.26751	283.941	6
eef1aP	ACTTTGATGAACGCA	AACGTCACATGCCTCT	repB1	Hek293	4.99653	267.609	6
eef1aP	AGCATCCATCCACAG	TGGGTGACGGATTTGT	repB1	Hek293	6.29456	295.982	43
eef1aP	ATCCGTGTGGTGAAA	GGCGGTGGTCTTGTGT	repB1	Hek293	5.71412	251.152	5
eef1aP	ATGGGTCGGTTGAAC	TGGTTTACATTTGATG	repB1	Hek293	4.9945	234.547	6
eef1aP	ATGTGTTAATGGACC	GATGTTTCTTGCGGAG	repB1	Hek293	4.49991	306.419	7
eef1aP	CACCAATTAATGTAA	GAGTGTATTGCGTGTG	repB1	Hek293	8.05459	464.91	5
eef1aP	CCCCCGATCACCTTA	TATTTTACCGATGCTG	repB1	Hek293	5.59302	283.332	14
eef1aP	CCCCGCAACGCACGA	TTTTAGTGGTTTCTGC	repB1	Hek293	5.3818	315.507	10
eef1aP	CCTGCCCTAACGTTA	AATCACCCAAGCTGAT	repB1	Hek293	5.52122	277.366	15
eef1aP	CGCACCCACATGACT	GTGGCTTTACTGATGG	repB1	Hek293	5.20613	99.204	40
eef1aP	CGGTCTACCTTTTGG	CTATGTTGTCAGTCAT	repB1	Hek293	8.19177	337.347	11
eef1aP	CTACACTGATCAGAC	GCCGTCGGCAGCAAAG	repB1	Hek293	5.23313	253.18	5
eef1aP	CTACCGCCTACTTGC	TCAGAGTCTTAGTTGG	repB1	Hek293	6.42414	276.214	6
eef1aP	CTGGCCTCAGCAAGA	AGTCGCAGCGTGAGGT	repB1	Hek293	6.62077	303.22	56
eef1aP	GACATACATACCGGC	GGAGTCGTTATCTTAC	repB1	Hek293	6.39956	366.195	7
eef1aP	GACTCCTTTTAATCG	ATCTGTGCTCGTGTGC	repB1	Hek293	7.04159	244.985	10
eef1aP	GAGTTGTCCCACCGT	AGATAGTCGTGTAGGT	repB1	Hek293	35.3622	43.1337	34
eef1aP	GATCCCAGCTTTGAT	ATCCGGAGTGGTTGCT	repB1	Hek293	3.97868	267.179	22
eef1aP	GATGGTCCCCCCTCC	CCCGAGGGCAATTGTT	repB1	Hek293	3.08625	199.788	8
eef1aP	GCACGGTCATAGCGC	AAGGGCGTATCGTGGT	repB1	Hek293	4.68046	273.986	11
eef1aP	GCCACACCCGGCAGG	CCTTTTACGTGGTGTG	repB1	Hek293	5.82984	222.826	7
eef1aP	GCCATGTTGCGACGA	GAGGCTTGGGATTGCG	repB1	Hek293	7.23091	329.712	32
eef1aP	GGCGCCGTCAAAAAA	GCTTTTTTTTGCCTGT	repB1	Hek293	7.89851	357.956	5
eef1aP	GGCTCTACCGAAAGC	CCGTGGGTGGCTGCTT	repB1	Hek293	6.74629	311.236	13
eef1aP	TAACTCTACTGTCGA	GTTCTATTTGGTAGTC	repB1	Hek293	5.11012	300.031	8
eef1aP	TACGAGGATGTCGAA	TCAGGGATCAGTAGGG	repB1	Hek293	5.65731	336.901	19
eef1aP	TCCTGTCGCGGACCT	GTCCGTAGTACCGATG	repB1	Hek293	5.88677	322.923	38
eef1aP	TCGGAAACGTGCACC	TCTTAGCTGCAGAGGT	repB1	Hek293	5.16149	271.911	8
eef1aP	TGTCACACGTAAACA	AGCCTTTTGTTTCAAT	repB1	Hek293	7.06848	426.43	8
eef1aP	TGTGCAAATTGGCCT	CTCTTTTTGATTTGTG	repB1	Hek293	5.56833	39.7855	7
eef1aP	TTTCCACGACGACTC	TGAGAGGGAAATCGAT	repB1	Hek293	6.57482	316.373	28
noP	ACCAATCAAGACTCA	AATGAGCCGGGTGGTT	repA	HepG2	0.00103704	0.082646	10
noP	ACGTGGCCGAAGCTC	GACCTGTGGCATGTGC	repA	HepG2	0.00780992	0.138951	45
noP	AGAAACTAACGATCT	CAATTATGAGGTATGC	repA	HepG2	0.00391819	0.0988596	57
noP	CACTTACAGAGCACT	AGCGTAATGCAGTAGT	repA	HepG2	0.000548012	0.0111456	71
noP	CCCGGCGTGCGAACG	TTATCATTGGGGTGTG	repA	HepG2	0.000547133	0.0415219	45
noP	CCGTCCGCCCCATGA	GTGGCTATATTGTGTC	repA	HepG2	0.0227693	0.301539	50
noP	CGCAGGTGCAACGAG	GACTAATGTTCGTAAG	repA	HepG2	0.000484694	0.0177762	188
noP	GCACACTCCGTAAGA	GACTTGGCTTGGCCGG	repA	HepG2	NA	0.0183669	57
noP	GCTGGTTCCCCACTC	TTCGTTGGTTGGAAGG	repA	HepG2	0.00158265	0.211971	190
noP	TACCTGCACCCCCCC	TGTCTGTGTTATATAG	repA	HepG2	NA	0.0423505	45
noP	TAGCTGATGATTGAG	CGCTGGGTTCGTTACC	repA	HepG2	0.0025767	0.0723245	102
noP	TCAAAACTACCCCAC	TCTGCAAGGGGCCGGG	repA	HepG2	0.00577628	0.37747	70
noP	TCCCGCTGACACTTA	TTCCTTGGCGAGAAGT	repA	HepG2	0.00216574	0.0981833	35
noP	TTAGGGCGTGACCTG	TCCCCGTTCATTTCGT	repA	HepG2	0.00119762	0.115643	14
noP	TTATGGTTCTACTAT	CGCGCGGGGGCGCCCG	repA	HepG2	0.000645114	0.14989	16
minP	ACTCCAACCTTTCCC	GATGTTTGAGACTGTG	repA	HepG2	0.000325791	0.0136726	558
minP	CACAGCTTGGCAGTT	GACCGGGTGATGTGGT	repA	HepG2	0.000450484	0.0287753	54
minP	CGGTGAGGAACCTTA	GAGTTTAGTAGGAAAC	repA	HepG2	0.000243003	0.00346133	254
minP	CTATCCTGGCTACAG	TGATGAGTCGTGGCAG	repA	HepG2	0.00174366	0.0165882	53
minP	CTCCCTCCGGTGTCC	AAGTTGGGCTTTAAGT	repA	HepG2	0.00101101	0.451947	12
minP	CTGCTTTAGCTCAAC	GTTTGTGGTACTTCCG	repA	HepG2	0.0140103	0.195233	17
minP	GAGAATCCCGCCAAG	ACTGGCCCAGCCCGTT	repA	HepG2	0.0055681	0.0981742	164
minP	GCAATATAAACAATG	CGGCTCTTATTTATAC	repA	HepG2	0.00760454	0.0428766	161
minP	GGAGCAGCCCGGTAA	GGCGGACTGGCTGCCG	repA	HepG2	0.00148799	0.0765008	184
minP	TCGACGGCCGCCCCC	ATATCTTTGTGTAAAT	repA	HepG2	4.82508e-05	0.00839092	190
minP	TCTGTTGTGCCCGTA	GGTGTGTGGCATAAGG	repA	HepG2	7.2845e-05	0.00512312	173
minP	TGAGTGATACCCCGG	TCAGGCTTTTTCGCGT	repA	HepG2	0.00104281	0.051911	45
minP	TTACCCAAAAACACG	TACGAGTGGTAGATGC	repA	HepG2	0.0034333	0.0319891	57
minP	TTCCCGTCATGCACC	GAGGATATGCCGGAAG	repA	HepG2	0.000420654	0.051113	51
ubcP	AAACCCAACTAGGAA	GAAGTGATTTAGGATG	repA	HepG2	0.629272	21.8284	189
ubcP	ACCGTTCCATACCCG	AAAGGACGTTATTCAC	repA	HepG2	0.786275	30.9769	189
ubcP	ACGATCGCGGTTTAC	GGCGAAGTAGGGGGGT	repA	HepG2	1.38141	53.2205	190
ubcP	CACGCTTCCACCTCC	TACGTGGGCTCTCTCT	repA	HepG2	0.387774	0.0186949	56
ubcP	CCCCCCCGCCACTCC	GAACGTTCCGCGGCGG	repA	HepG2	1.07401	54.8679	191
ubcP	CTAGTTCTCACTCCG	CTTTAATTAGGTGAAT	repA	HepG2	1.65111	57.4301	27
ubcP	CTCTGAGTCCCACAG	GAGCGAGTTCTTGTAT	repA	HepG2	0.655223	38.2409	8
ubcP	CTCTGTCCGTCCGTA	AGGTACATACCGGTAG	repA	HepG2	0.839612	30.9538	190
ubcP	GCGCCCTCTGCTGCC	TTGTGGGTAGACGCGG	repA	HepG2	0.660003	45.3525	28
ubcP	GCTCCGATCCCAACA	ACTCGGGTGCTCCCGT	repA	HepG2	0.37926	19.2774	49
ubcP	TAGTAAAATTTTGTA	TTATCGAGCCAGCGTT	repA	HepG2	0.774436	28.3714	14
ubcP	TCAACAGTCCGCCGG	CAAGCTGTCATTGTTC	repA	HepG2	1.13498	38.356	183
ubcP	TCTAATGCACAGTCA	ACTGGTGTGAATGCAG	repA	HepG2	0.775169	52.272	24
ubcP	TGGCGCAGATGCCAC	TTCCCTAGTCGTTGAC	repA	HepG2	0.212268	5.6434	185
ubcP	TTCTCATCTAAGGTA	TTGTGGAGAGACCGTC	repA	HepG2	0.946803	42.248	44
pgk1P	AACCCTCGGGCCCAC	TACTGTATCCATAGGT	repA	HepG2	0.888993	28.1491	5
pgk1P	AATTAGCTAAATCCC	CACTAGGTTCGTTCTG	repA	HepG2	2.18351	384.085	17
pgk1P	ACACCGACTAAACCT	TTTTAAATACTCCTTC	repA	HepG2	0.0496326	2.35241	190
pgk1P	ACTCGTAGCTACACC	GTGCGCCCGGCGGAGT	repA	HepG2	0.00969996	0.405688	189
pgk1P	AGCCTTGCCTGGGGC	CAGTTTATAGTGCCCG	repA	HepG2	0.229041	11.5324	57
pgk1P	ATATGATTAATAGAT	AATCCGAGTGATCAGG	repA	HepG2	0.605263	32.9428	188
pgk1P	CATAAGCGGTGGAGC	CGATGAGCCGGTTTTT	repA	HepG2	0.903964	12.2595	5
pgk1P	CCACAATACGGACCG	TAACGGGTGCTGCTGT	repA	HepG2	0.0992836	18.6852	6
pgk1P	CCCCGGCCCACAATA	CCCTGCCTACGTTTTG	repA	HepG2	0.800157	34.6782	13
pgk1P	CCGTTAATCTATCCG	CAACCCGGCGACGCTG	repA	HepG2	0.409627	22.7038	169
pgk1P	CTCCCACCAACTGTG	GTTTACCTGTGGAAAT	repA	HepG2	0.191308	8.56715	10
pgk1P	GCCGGCTCAGATAGC	AATGAGGGTTAGGTCG	repA	HepG2	0.410898	33.0863	46
pgk1P	GCTTTTAGCCCTTTC	TCCTGGGGAGGTGTGG	repA	HepG2	0.447112	66.7725	15
pgk1P	GTCCGAAAACTGATG	TAAGAAAGGGGTCAAG	repA	HepG2	0.5986	62.4685	11
pgk1P	TAACGCCCGCACAAA	GCGTGTGCGGATACTT	repA	HepG2	0.000344669	0.147195	6
pgk1P	TCACGGGCGCTCGTT	ATGTTTTGTCTGTTGC	repA	HepG2	0.0196731	1.98799	6
pgk1P	TGCACAACACGCGTT	TGGTGGATGGAGCCGC	repA	HepG2	0.478271	17.5949	45
pgk1P	TGCCTCACTGTTCAT	GTGTTCCCATGTAAAG	repA	HepG2	3.47353	152.58	188
pgk1P	TGTGCCCATCCCCGT	GTCTTTGGACACGGGT	repA	HepG2	0.346604	24.1241	15
pgk1P	TTAAATTAAACCGTC	CTCGCTTTAAATCGAC	repA	HepG2	0.0113299	0.861574	190
eef1aP	AAAATTTGTCGCATG	ATACTTTGCAGTTCCG	repA	HepG2	7.00711	122.948	187
eef1aP	CAAACCCCGTACGAC	TGAGTGTTGTATACTG	repA	HepG2	11.6007	904.277	28
eef1aP	CCCCCACAAGTTCTG	ATAGCTCGCATTTATG	repA	HepG2	0.0896086	3.8438	5
eef1aP	CTAAGACCTCTCTAC	CATGTTTTTAGGGATT	repA	HepG2	1.43889	74.2918	46
eef1aP	CTCATTAGCACAACT	AAGGGTGGCGGGGAGG	repA	HepG2	0.310363	11.0604	51
eef1aP	GAGGCCCCACCGCTG	GAGGTAATGAAGAATT	repA	HepG2	5.15526	210.378	28
eef1aP	GATCCCAGCTTTGAT	ATCCGGAGTGGTTGCT	repA	HepG2	8.33821	521.574	188
eef1aP	GCATTACCTTAACAA	ATCCACATCATTTTAT	repA	HepG2	4.00091	185.3	14
eef1aP	GCCACTTGGCCAAGA	ATATTTTGTCAGGTAC	repA	HepG2	13.8127	491.811	184
eef1aP	GCCATGTTGCGACGA	GAGGCTTGGGATTGCG	repA	HepG2	1.86634	5.00921	10
eef1aP	GGCGCCGTCAAAAAA	GCTTTTTTTTGCCTGT	repA	HepG2	15.3374	1081.1	53
eef1aP	TAACAAACGTTGATA	GAGTAGTGAGGTTGAT	repA	HepG2	6.38992	330.159	13
eef1aP	TAAGCGTATTGTAAT	ATGTGCGGAAGCTTGC	repA	HepG2	2.32348	263.118	24
eef1aP	TTTAGCCCTCACCGC	ACTCTTTGCGGTCTAG	repA	HepG2	5.82917	739.445	10
noP	AAGTCCACGAGGCAC	TGTTTATTTCGGAACT	repB1	HepG2	0.000876421	0.0611546	113
noP	ACCAATCAAGACTCA	AATGAGCCGGGTGGTT	repB1	HepG2	0.00391978	0.0495422	46
noP	ATACTAGCTATTATA	TTTTTCAGGGCTACGG	repB1	HepG2	0.0111927	0.0338563	147
noP	ATAGCTAGTTGGATG	CGGTGTAGATTCATGT	repB1	HepG2	0.00930515	0.0693377	25
noP	CACCCCGCACAGCGT	GGTTAGTGACTTACGG	repB1	HepG2	0.0340505	1.03216	28
noP	CCCCTGCGAAAACGC	AGTCGAGTGTATTTAC	repB1	HepG2	0.000672321	0.0467183	20
noP	CGACAGAATGAACAC	GTAGCAGGTAGTTCGG	repB1	HepG2	0.0217471	0.302047	13
noP	CGCACCTACTCCCTC	TGTGTGGTAAACGGTG	repB1	HepG2	0.0159255	0.209408	41
noP	GTAAATAATGTAGCC	ATATAAGGTAGTAGAG	repB1	HepG2	0.00118392	0.191619	18
noP	TAGCTGATGATTGAG	CGCTGGGTTCGTTACC	repB1	HepG2	0.000644439	0.0114197	149
noP	TCAACGCCGACATGA	GTTGTGACACTGTGTT	repB1	HepG2	0.054968	0.0471151	40
noP	TGCCCCAACCGCTTT	TCTCTCTTAAAGTTGG	repB1	HepG2	0.00240178	0.0509333	159
minP	ACTATCTTGTGTCAC	CCTCGTGTAAGCGGTT	repB1	HepG2	9.06696e-05	0.011084	267
minP	AGAGTGTACGTGGCA	CTGTTCACGCCCTGGC	repB1	HepG2	0.00129499	0.0281789	31
minP	CCGACCTCTACTGAA	GGACAGCCCGATGGCG	repB1	HepG2	0.00552002	0.457781	123
minP	CCGTCCCCATCGGCC	GAATACGTTAACCATG	repB1	HepG2	0.00534903	0.0132564	44
minP	CGCCCACCCAGCATG	GACTATTCATTCCTGC	repB1	HepG2	0.00378966	0.151931	10
minP	CGCCCGCTCGCACGC	TCTCAGTCATTTGAAG	repB1	HepG2	0.000460811	0.00981358	188
minP	CTATCCTGGCTACAG	TGATGAGTCGTGGCAG	repB1	HepG2	0.00292856	0.102923	99
minP	CTGCTTTAGCTCAAC	GTTTGTGGTACTTCCG	repB1	HepG2	0.0254996	0.902415	264
minP	CTTTGATCCTAGACA	ATATTTACGTACTGGG	repB1	HepG2	0.0105198	0.156151	14
minP	GAGGAGCCCAGTTCC	GGGGTGACGACGCCAG	repB1	HepG2	0.00132545	0.0124608	160
minP	TCACCTGTTTCATCA	AATTTATTTGATAAAG	repB1	HepG2	0.00109028	0.019519	159
minP	TTTACTATTGAGACT	ACGTGATTTGTTTGTC	repB1	HepG2	0.000664435	0.027129	171
ubcP	AACTCATTGCTAACA	CTAGGGCTCTGTGGCC	repB1	HepG2	0.589252	13.7525	21
ubcP	AACTCTATCCATGAA	ATTCGAGTAGGTAACT	repB1	HepG2	0.0841507	2.07084	65
ubcP	ACACGCAGCAACAAA	TCCTAAGGCGAGAGGT	repB1	HepG2	0.478687	9.21542	18
ubcP	ACGATCGCGGTTTAC	GGCGAAGTAGGGGGGT	repB1	HepG2	0.06317	2.49241	10
ubcP	ATATCCATCTGTATC	TTATGGATGTAGAGAC	repB1	HepG2	0.552134	22.1799	24
ubcP	ATATTCCCCATCAAC	GTGTTTAGTCCTTGTC	repB1	HepG2	0.483966	8.48728	9
ubcP	ATCGCAACATATCGT	GTCGCTAGGGTTCGTT	repB1	HepG2	0.507259	13.7416	35
ubcP	ATGTACCTCACGCAA	AGACTGTCATTTAATG	repB1	HepG2	0.604484	24.0062	192
ubcP	CCACGGCTACCATTA	TCTTGTCGAAGTCTGG	repB1	HepG2	0.833122	31.2657	263
ubcP	CCCCCCCGCCACTCC	GAACGTTCCGCGGCGG	repB1	HepG2	0.44358	26.2355	10
ubcP	CCCGATACATGTTCA	GACGTTTTAGGGGGTC	repB1	HepG2	0.541586	21.4602	18
ubcP	CCGACCATTCAAATC	GGTGTGAGCATGGATC	repB1	HepG2	0.702114	25.2057	24
ubcP	CCGACCCAAAGGCAC	GCACGAAGATCGATGC	repB1	HepG2	0.139327	4.91849	98
ubcP	CCTCCATTGCTCCCA	GGGCTTCGCAGTGGGG	repB1	HepG2	0.365921	12.0003	12
ubcP	CCTGCCCATACGCCC	TCTCTGGTGAACTACG	repB1	HepG2	0.341078	8.61828	5
ubcP	CGCGCGCGCCCGACT	ACATCCCCTGCCGATT	repB1	HepG2	0.619644	29.9223	13
ubcP	CTCTATCTATTCTGT	GAATTTTGAAACGTGG	repB1	HepG2	0.523237	25.2064	91
ubcP	CTTCTCGATCCCACC	TATGTAAGAAGTGTGG	repB1	HepG2	0.296282	12.5932	31
ubcP	GCGGTCCATTATGCG	TTCTCTCTCGGGATTT	repB1	HepG2	0.640168	11.376	19
ubcP	GGAGTGTTGAAAAGT	TGACATAGTTTTAACG	repB1	HepG2	0.803504	25.3907	19
ubcP	GTTGCTAACGGCAGG	TTTGCGGGGACTAGGT	repB1	HepG2	0.392762	16.4283	7
ubcP	TAAAGTGCGTCTTTT	TCATTGGGACCTGTGT	repB1	HepG2	0.960349	34.8084	10
ubcP	TCAACGGTCGCTTTC	GCCTAAGGAGTCAGAG	repB1	HepG2	0.310947	3.78732	5
ubcP	TCCCATGTATAGGAC	AGAGGTATTTTGTCAT	repB1	HepG2	0.46799	7.81371	6
ubcP	TCCCGCTGTTACTAT	GCTTTTCTTACTTCGT	repB1	HepG2	0.769909	32.427	36
ubcP	TCCCTTTTAATGATC	AAATCGCTAAGTATAT	repB1	HepG2	0.827421	38.1082	5
ubcP	TGATCAGCCCCTCGA	AGATGTTCGTTTGGCT	repB1	HepG2	0.562005	5.08226	23
ubcP	TGCAGCCTACAAAAA	GCTCAGGGCGTTTCGG	repB1	HepG2	0.613235	25.6962	27
ubcP	TGGCGCAGATGCCAC	TTCCCTAGTCGTTGAC	repB1	HepG2	0.79203	28.4285	18
pgk1P	AACCCCACAACCACA	GCGGAGTTAGTGTTCG	repB1	HepG2	1.04576	38.3858	42
pgk1P	AACGAAGCACGATAG	AATTGTCGGAACACTC	repB1	HepG2	0.0571174	0.922657	9
pgk1P	AACGTAACTATACCA	TGGCACTTATATTTAT	repB1	HepG2	1.956	74.608	142
pgk1P	ACACCCTAGGCCGTG	GTGGGGCTTCACTGGT	repB1	HepG2	1.16348	33.4571	10
pgk1P	ACTCGTAGCTACACC	GTGCGCCCGGCGGAGT	repB1	HepG2	0.772391	19.7176	18
pgk1P	AGCCTTGCCTGGGGC	CAGTTTATAGTGCCCG	repB1	HepG2	0.673705	47.7828	5
pgk1P	AGCCTTTTGCGCCCG	GAAGATTCATGGTTGG	repB1	HepG2	0.0299192	0.473539	39
pgk1P	AGCTATATTAAATTC	TATCGCACTTCCTTGT	repB1	HepG2	0.429627	22.8225	45
pgk1P	ATATCCATGGACTTC	CCCCAGTTAATGTAGT	repB1	HepG2	0.0200025	0.0897101	75
pgk1P	ATCCCCAACGCTGTA	AGTGCGTGGTGTTGTC	repB1	HepG2	0.768868	27.8206	24
pgk1P	ATCGATTTATAATAC	GCGCGCAGCATGGTCT	repB1	HepG2	0.953381	27.7377	15
pgk1P	CACAATCGCCTTCTC	TCCCCTCCGATTCGCC	repB1	HepG2	0.201952	5.71535	9
pgk1P	CACACAACTATGGTC	ACCGCGCGAGGTCCTT	repB1	HepG2	0.173398	2.8817	19
pgk1P	CACCATCCTCGCCCA	GGGCTAATTTTTTTCC	repB1	HepG2	0.457741	8.20122	5
pgk1P	CACCCACTACGACCG	AGGTTGTGCTGGTGTT	repB1	HepG2	1.32091	60.545	162
pgk1P	CAGTAATATACCCCC	TGTGGGTTTAGGCCTT	repB1	HepG2	0.611037	35.0489	147
pgk1P	CCAATTTACTTGCGG	TCGGCTGCCGATGTAT	repB1	HepG2	0.595398	20.406	42
pgk1P	CCCCCGTTTTTATGC	ACTGATCGAGGCATTC	repB1	HepG2	0.0621063	5.02753	9
pgk1P	CCGTTAATCTATCCG	CAACCCGGCGACGCTG	repB1	HepG2	0.882792	18.5847	9
pgk1P	CGCAAAACCTCTGAT	TGGCAGCTCTGGCGGT	repB1	HepG2	0.0159251	0.52995	24
pgk1P	CTCAAGAAATCTGTC	TAGGGGCTGGAGCTAT	repB1	HepG2	0.394939	6.67876	14
pgk1P	CTTAACGAAAGTCTT	TTGTAGGGAGAGTATT	repB1	HepG2	0.815828	32.2497	24
pgk1P	GACCCTACTAATGGT	ATAGCGTGTGTTTGTG	repB1	HepG2	0.37695	6.39861	8
pgk1P	GAGAACGCTCACAAT	ATGGGTTGACGGCGCC	repB1	HepG2	0.0110256	0.180743	9
pgk1P	GCACCCGCACCTAGT	TTAGATTGTAGTATAG	repB1	HepG2	0.0293248	0.0999041	133
pgk1P	GCAGACAATGGACGT	ATCTTTCGTATCCTAT	repB1	HepG2	0.964397	33.2422	14
pgk1P	GCCACTCCCTCGACA	TTAGGCGGGAATAAGG	repB1	HepG2	0.171715	3.84847	7
pgk1P	GCCATACCCTCCACC	AATGGGTGGGGCGTAT	repB1	HepG2	1.00964	67.44	258
pgk1P	GCTATAGTGTTTTAT	GAGGGAGTCAGTGAGG	repB1	HepG2	0.808876	34.5378	150
pgk1P	GCTTGCCCCAGCCTC	CCGTTGGTGCACTGAG	repB1	HepG2	0.127738	6.04952	20
pgk1P	GCTTTTAGCCCTTTC	TCCTGGGGAGGTGTGG	repB1	HepG2	1.40077	61.4671	171
pgk1P	GGCATGGGTGTGCCC	ACTCGGACATAGGATC	repB1	HepG2	0.0620087	0.641969	6
pgk1P	GTCAGCAACCACGCT	AGGTTACCAATTTCAT	repB1	HepG2	0.160109	8.51472	24
pgk1P	TAGAATGAACCAATA	CGGGAGTGGGTGATTT	repB1	HepG2	0.169986	6.43461	11
pgk1P	TAGATTTTCCAAGCC	CGGTTGCTGCGTGGTT	repB1	HepG2	0.286154	11.339	19
pgk1P	TCACGGGCGCTCGTT	ATGTTTTGTCTGTTGC	repB1	HepG2	0.0208144	0.151524	17
pgk1P	TCCAATATAACACCA	CTATCTGGGCATAGGT	repB1	HepG2	0.0236716	1.45318	8
pgk1P	TCCCCGAACAGATTC	TAAGTTGTAGTGTATG	repB1	HepG2	0.98818	29.3956	24
pgk1P	TCGCATGTAACAAAG	GAGTCAACGCGGAATG	repB1	HepG2	0.280253	12.1693	153
pgk1P	TCTACCACGGCCCAT	TTGGGGCCGCGGTGAC	repB1	HepG2	0.211119	4.67861	10
pgk1P	TCTGCCCCCACTGAC	GTGTTTTTTGCTTGTG	repB1	HepG2	0.199349	9.25201	10
pgk1P	TGAGCACACCCATGA	ACCTTAAGTATGGTAC	repB1	HepG2	0.00978238	0.255937	190
pgk1P	TGTACACGCGTCGGA	AGTTGCTTCTGGGTAT	repB1	HepG2	0.62331	11.3354	86
pgk1P	TTAAATTAAACCGTC	CTCGCTTTAAATCGAC	repB1	HepG2	0.703275	16.2893	48
pgk1P	TTCCCTCACCGTACA	AACTTCGTCGTTTTTC	repB1	HepG2	0.40321	20.3483	8
eef1aP	AAATGCGGTGGCATC	GAATAGTGGAGTATTT	repB1	HepG2	12.7394	386.323	18
eef1aP	AACGTCAATCCCGCT	CGGGTATTTTCGGAGC	repB1	HepG2	8.83005	401.775	22
eef1aP	AAGTCTTAACCATCA	TTGGGACTTTGTAATC	repB1	HepG2	6.01955	538.868	181
eef1aP	AATGAGGTAATGAGA	GAGTAACTAGCCTTAG	repB1	HepG2	4.1097	248.386	7
eef1aP	ACACGCACGACCTAA	TTGTGCATTGATGTGC	repB1	HepG2	5.54192	378.09	269
eef1aP	ACACGGAGTGCCACC	GCATTAGTACTGGGTG	repB1	HepG2	5.77204	212.838	149
eef1aP	AGCATCCATCCACAG	TGGGTGACGGATTTGT	repB1	HepG2	2.86854	230.09	96
eef1aP	ATACGCTATATTAAC	TATCTGATTTAGGGTC	repB1	HepG2	1.62346	126.8	7
eef1aP	ATTAAAACCTTCCCT	GGTTGCTCATAGTGGG	repB1	HepG2	1.83482	77.702	16
eef1aP	CATTTCTAGACAGGC	ATATCTACATTTGGGG	repB1	HepG2	12.6502	568.022	91
eef1aP	CCGGACTCCTGATAC	TACTTACGATCTTCTT	repB1	HepG2	7.48859	365.343	10
eef1aP	CCTAAGAGCCCCCCC	GCGGCGCGAGGGCAGT	repB1	HepG2	6.6211	251.209	11
eef1aP	CGCACCCACATGACT	GTGGCTTTACTGATGG	repB1	HepG2	2.50187	74.298	199
eef1aP	CGGTTTCGCACTTGC	TTTTGATGTAGTGACT	repB1	HepG2	0.430861	29.2906	96
eef1aP	CTAACACAATCCCTC	CTTTTAGGTGATCTAG	repB1	HepG2	4.00409	144.872	158
eef1aP	CTAAGACCTCTCTAC	CATGTTTTTAGGGATT	repB1	HepG2	8.16419	402.518	9
eef1aP	CTACAACATCTACCA	GTGTTTTCCGACAGAT	repB1	HepG2	11.4598	546.117	10
eef1aP	CTCAATACGGAACCC	GGAGCGTCCCTTATTG	repB1	HepG2	9.0482	484.197	12
eef1aP	CTCACCGTTGACGCA	GCTTTGGGCGCTCCAT	repB1	HepG2	0.678322	4.78857	23
eef1aP	GACTCATCATGTGCA	GTGTTGTGCGTGGGCG	repB1	HepG2	7.22277	323.5	155
eef1aP	GATACAACCAAAGGT	AGTGATATGTACGTGG	repB1	HepG2	3.9633	184.149	32
eef1aP	GCACGGTCATAGCGC	AAGGGCGTATCGTGGT	repB1	HepG2	8.00855	375.811	10
eef1aP	GCGTTCGGATCTCAT	TGGGGGAGTCAGTAAG	repB1	HepG2	4.87057	206.801	9
eef1aP	GTCGACGGCTCTCTT	CTTTAATCTGCGTTGT	repB1	HepG2	2.43637	164.27	9
eef1aP	GTCGTCCAGCGCGAA	GTGCTCAGAGGCTGAT	repB1	HepG2	9.32032	456.372	19
eef1aP	GTTCCCCCCTGCACC	GGATAACCTTGTCCCC	repB1	HepG2	3.70668	208.221	32
eef1aP	GTTCTAGCGATCTCA	TTTTCGGTTATGTCAG	repB1	HepG2	1.01265	21.8701	9
eef1aP	TAAGCGTATTGTAAT	ATGTGCGGAAGCTTGC	repB1	HepG2	8.27863	463.285	5
eef1aP	TGGCAACTGTCTTGC	GAGTAATTGGTTCTGT	repB1	HepG2	9.53788	344.936	38

## Sheet: Fig2h_EDF3ef
oBC_UMI_thresh	rep_id	total_num_FP	total_num_FN	total_num_TP	true_positive_rate	false_discovery_rate	false_negative_rate	precision	recall	total_num_oBCs	cell_id
0	repA	108304	18	14644	0.998772	0.880893	0.00122766	0.119107	0.998772	14662	K562
0	repB1	38757	17	6270	0.997296	0.86075	0.00270399	0.13925	0.997296	6287	K562
0	repA	89199	49	8872	0.994507	0.909535	0.00549266	0.0904651	0.994507	8921	Hek293
0	repB1	35478	37	4156	0.991176	0.895141	0.00882423	0.104859	0.991176	4193	Hek293
0	repA	52153	43	9413	0.995453	0.847107	0.00454738	0.152893	0.995453	9456	HepG2
0	repB1	25430	21	6253	0.996653	0.802639	0.00334715	0.197361	0.996653	6274	HepG2
1	repA	17783	25	14637	0.998295	0.548519	0.00170509	0.451481	0.998295	14662	K562
1	repB1	8702	22	6265	0.996501	0.581412	0.00349928	0.418588	0.996501	6287	K562
1	repA	14578	58	8863	0.993498	0.621902	0.00650151	0.378098	0.993498	8921	Hek293
1	repB1	7738	56	4137	0.986644	0.651621	0.0133556	0.348379	0.986644	4193	Hek293
1	repA	6799	62	9394	0.993443	0.419873	0.00655668	0.580127	0.993443	9456	HepG2
1	repB1	5239	32	6242	0.9949	0.456319	0.00510041	0.543681	0.9949	6274	HepG2
2	repA	5653	33	14629	0.997749	0.27872	0.00225072	0.72128	0.997749	14662	K562
2	repB1	3544	25	6262	0.996024	0.361411	0.00397646	0.638589	0.996024	6287	K562
2	repA	4835	68	8853	0.992378	0.353229	0.00762246	0.646771	0.992378	8921	Hek293
2	repB1	3050	67	4126	0.984021	0.425028	0.015979	0.574972	0.984021	4193	Hek293
2	repA	1941	77	9379	0.991857	0.171466	0.00814298	0.828534	0.991857	9456	HepG2
2	repB1	2027	37	6237	0.994103	0.245281	0.00589735	0.754719	0.994103	6274	HepG2
3	repA	2559	40	14622	0.997272	0.148944	0.00272814	0.851056	0.997272	14662	K562
3	repB1	1703	29	6258	0.995387	0.213918	0.00461269	0.786082	0.995387	6287	K562
3	repA	2180	75	8846	0.991593	0.197714	0.00840713	0.802286	0.991593	8921	Hek293
3	repB1	1416	81	4112	0.980682	0.256151	0.0193179	0.743849	0.980682	4193	Hek293
3	repA	846	97	9359	0.989742	0.0829005	0.010258	0.917099	0.989742	9456	HepG2
3	repB1	975	48	6226	0.992349	0.135398	0.00765062	0.864602	0.992349	6274	HepG2
4	repA	1363	49	14613	0.996658	0.0853155	0.00334197	0.914685	0.996658	14662	K562
4	repB1	878	32	6255	0.99491	0.12309	0.00508987	0.87691	0.99491	6287	K562
4	repA	1126	86	8835	0.99036	0.113041	0.00964017	0.886959	0.99036	8921	Hek293
4	repB1	764	88	4105	0.979013	0.156911	0.0209874	0.843089	0.979013	4193	Hek293
4	repA	432	115	9341	0.987838	0.0442034	0.0121616	0.955797	0.987838	9456	HepG2
4	repB1	506	53	6221	0.991552	0.0752193	0.00844756	0.924781	0.991552	6274	HepG2
5	repA	748	54	14608	0.996317	0.0487106	0.00368299	0.951289	0.996317	14662	K562
5	repB1	498	35	6252	0.994433	0.0737778	0.00556704	0.926222	0.994433	6287	K562
5	repA	597	96	8825	0.989239	0.0633623	0.0107611	0.936638	0.989239	8921	Hek293
5	repB1	415	90	4103	0.978536	0.0918548	0.0214643	0.908145	0.978536	4193	Hek293
5	repA	241	141	9315	0.985089	0.0252198	0.0149112	0.97478	0.985089	9456	HepG2
5	repB1	286	68	6206	0.989162	0.0440542	0.0108384	0.955946	0.989162	6274	HepG2
6	repA	422	59	14603	0.995976	0.0280865	0.00402401	0.971913	0.995976	14662	K562
6	repB1	286	42	6245	0.99332	0.0437911	0.00668045	0.956209	0.99332	6287	K562
6	repA	341	108	8813	0.987894	0.0372515	0.0121063	0.962749	0.987894	8921	Hek293
6	repB1	232	92	4101	0.978059	0.0535426	0.0219413	0.946457	0.978059	4193	Hek293
6	repA	132	160	9296	0.98308	0.0140008	0.0169205	0.985999	0.98308	9456	HepG2
6	repB1	165	86	6188	0.986293	0.025972	0.0137074	0.974028	0.986293	6274	HepG2
7	repA	251	62	14600	0.995771	0.0169012	0.00422862	0.983099	0.995771	14662	K562
7	repB1	163	42	6245	0.99332	0.025437	0.00668045	0.974563	0.99332	6287	K562
7	repA	203	120	8801	0.986549	0.0225455	0.0134514	0.977454	0.986549	8921	Hek293
7	repB1	121	97	4096	0.976866	0.0286934	0.0231338	0.971307	0.976866	4193	Hek293
7	repA	70	182	9274	0.980753	0.00749144	0.019247	0.992509	0.980753	9456	HepG2
7	repB1	98	93	6181	0.985177	0.0156076	0.0148231	0.984392	0.985177	6274	HepG2
8	repA	124	67	14595	0.99543	0.00842449	0.00456964	0.991576	0.99543	14662	K562
8	repB1	91	44	6243	0.993001	0.0143669	0.00699857	0.985633	0.993001	6287	K562
8	repA	119	133	8788	0.985091	0.0133603	0.0149086	0.98664	0.985091	8921	Hek293
8	repB1	58	98	4095	0.976628	0.0139658	0.0233723	0.986034	0.976628	4193	Hek293
8	repA	32	196	9260	0.979272	0.00344382	0.0207276	0.996556	0.979272	9456	HepG2
8	repB1	60	111	6163	0.982308	0.00964165	0.0176921	0.990358	0.982308	6274	HepG2
9	repA	53	75	14587	0.994885	0.00362022	0.00511526	0.99638	0.994885	14662	K562
9	repB1	51	46	6241	0.992683	0.00810553	0.00731669	0.991894	0.992683	6287	K562
9	repA	61	149	8772	0.983298	0.00690592	0.0167022	0.993094	0.983298	8921	Hek293
9	repB1	24	100	4093	0.976151	0.00582949	0.0238493	0.994171	0.976151	4193	Hek293
9	repA	15	214	9242	0.977369	0.0016204	0.0226311	0.99838	0.977369	9456	HepG2
9	repB1	31	125	6149	0.980077	0.00501618	0.0199235	0.994984	0.980077	6274	HepG2
10	repA	14	80	14582	0.994544	0.000959167	0.00545628	0.999041	0.994544	14662	K562
10	repB1	17	50	6237	0.992047	0.00271826	0.00795292	0.997282	0.992047	6287	K562
10	repA	25	153	8768	0.982849	0.00284317	0.0171505	0.997157	0.982849	8921	Hek293
10	repB1	7	103	4090	0.975435	0.00170857	0.0245648	0.998291	0.975435	4193	Hek293
10	repA	7	250	9206	0.973562	0.000759796	0.0264382	0.99924	0.973562	9456	HepG2
10	repB1	15	141	6133	0.977526	0.00243982	0.0224737	0.99756	0.977526	6274	HepG2
11	repA	0	88	14574	0.993998	0	0.00600191	1	0.993998	14662	K562
11	repB1	0	52	6235	0.991729	0	0.00827104	1	0.991729	6287	K562
11	repA	0	159	8762	0.982177	0	0.0178231	1	0.982177	8921	Hek293
11	repB1	0	109	4084	0.974004	0	0.0259957	1	0.974004	4193	Hek293
11	repA	0	275	9181	0.970918	0	0.0290821	1	0.970918	9456	HepG2
11	repB1	0	156	6118	0.975135	0	0.0248645	1	0.975135	6274	HepG2
12	repA	0	96	14566	0.993452	0	0.00654754	1	0.993452	14662	K562
12	repB1	0	56	6231	0.991093	0	0.00890727	1	0.991093	6287	K562
12	repA	0	180	8741	0.979823	0	0.0201771	1	0.979823	8921	Hek293
12	repB1	0	122	4071	0.970904	0	0.0290961	1	0.970904	4193	Hek293
12	repA	0	301	9155	0.968168	0	0.0318316	1	0.968168	9456	HepG2
12	repB1	0	172	6102	0.972585	0	0.0274147	1	0.972585	6274	HepG2
13	repA	0	103	14559	0.992975	0	0.00702496	1	0.992975	14662	K562
13	repB1	0	59	6228	0.990616	0	0.00938444	1	0.990616	6287	K562
13	repA	0	196	8725	0.978029	0	0.0219706	1	0.978029	8921	Hek293
13	repB1	0	124	4069	0.970427	0	0.0295731	1	0.970427	4193	Hek293
13	repA	0	336	9120	0.964467	0	0.035533	1	0.964467	9456	HepG2
13	repB1	0	187	6087	0.970194	0	0.0298055	1	0.970194	6274	HepG2
14	repA	0	107	14555	0.992702	0	0.00729778	1	0.992702	14662	K562
14	repB1	0	64	6223	0.98982	0	0.0101797	1	0.98982	6287	K562
14	repA	0	212	8709	0.976236	0	0.0237642	1	0.976236	8921	Hek293
14	repB1	0	126	4067	0.96995	0	0.0300501	1	0.96995	4193	Hek293
14	repA	0	363	9093	0.961612	0	0.0383883	1	0.961612	9456	HepG2
14	repB1	0	206	6068	0.967166	0	0.0328339	1	0.967166	6274	HepG2
15	repA	0	115	14547	0.992157	0	0.0078434	1	0.992157	14662	K562
15	repB1	0	67	6220	0.989343	0	0.0106569	1	0.989343	6287	K562
15	repA	0	222	8699	0.975115	0	0.0248851	1	0.975115	8921	Hek293
15	repB1	0	130	4063	0.968996	0	0.0310041	1	0.968996	4193	Hek293
15	repA	0	388	9068	0.958968	0	0.0410321	1	0.958968	9456	HepG2
15	repB1	0	221	6053	0.964775	0	0.0352247	1	0.964775	6274	HepG2
16	repA	0	122	14540	0.991679	0	0.00832083	1	0.991679	14662	K562
16	repB1	0	72	6215	0.988548	0	0.0114522	1	0.988548	6287	K562
16	repA	0	235	8686	0.973658	0	0.0263423	1	0.973658	8921	Hek293
16	repB1	0	140	4053	0.966611	0	0.033389	1	0.966611	4193	Hek293
16	repA	0	423	9033	0.955266	0	0.0447335	1	0.955266	9456	HepG2
16	repB1	0	246	6028	0.960791	0	0.0392094	1	0.960791	6274	HepG2
17	repA	0	127	14535	0.991338	0	0.00866185	1	0.991338	14662	K562
17	repB1	0	78	6209	0.987593	0	0.0124066	1	0.987593	6287	K562
17	repA	0	255	8666	0.971416	0	0.0285842	1	0.971416	8921	Hek293
17	repB1	0	147	4046	0.964942	0	0.0350584	1	0.964942	4193	Hek293
17	repA	0	452	9004	0.9522	0	0.0478003	1	0.9522	9456	HepG2
17	repB1	0	263	6011	0.958081	0	0.041919	1	0.958081	6274	HepG2
18	repA	0	131	14531	0.991065	0	0.00893466	1	0.991065	14662	K562
18	repB1	0	82	6205	0.986957	0	0.0130428	1	0.986957	6287	K562
18	repA	0	273	8648	0.969398	0	0.030602	1	0.969398	8921	Hek293
18	repB1	0	157	4036	0.962557	0	0.0374434	1	0.962557	4193	Hek293
18	repA	0	487	8969	0.948498	0	0.0515017	1	0.948498	9456	HepG2
18	repB1	0	283	5991	0.954893	0	0.0451068	1	0.954893	6274	HepG2
19	repA	0	138	14524	0.990588	0	0.00941209	1	0.990588	14662	K562
19	repB1	0	83	6204	0.986798	0	0.0132018	1	0.986798	6287	K562
19	repA	0	292	8629	0.967268	0	0.0327318	1	0.967268	8921	Hek293
19	repB1	0	164	4029	0.960887	0	0.0391128	1	0.960887	4193	Hek293
19	repA	0	524	8932	0.944585	0	0.0554146	1	0.944585	9456	HepG2
19	repB1	0	297	5977	0.952662	0	0.0473382	1	0.952662	6274	HepG2
20	repA	0	140	14522	0.990452	0	0.00954849	1	0.990452	14662	K562
20	repB1	0	86	6201	0.986321	0	0.013679	1	0.986321	6287	K562
20	repA	0	299	8622	0.966484	0	0.0335164	1	0.966484	8921	Hek293
20	repB1	0	168	4025	0.959933	0	0.0400668	1	0.959933	4193	Hek293
20	repA	0	553	8903	0.941519	0	0.0584814	1	0.941519	9456	HepG2
20	repB1	0	320	5954	0.948996	0	0.0510041	1	0.948996	6274	HepG2
21	repA	0	142	14520	0.990315	0	0.0096849	1	0.990315	14662	K562
21	repB1	0	91	6196	0.985526	0	0.0144743	1	0.985526	6287	K562
21	repA	0	310	8611	0.965251	0	0.0347495	1	0.965251	8921	Hek293
21	repB1	0	178	4015	0.957548	0	0.0424517	1	0.957548	4193	Hek293
21	repA	0	581	8875	0.938558	0	0.0614425	1	0.938558	9456	HepG2
21	repB1	0	344	5930	0.945171	0	0.0548295	1	0.945171	6274	HepG2
22	repA	0	149	14513	0.989838	0	0.0101623	1	0.989838	14662	K562
22	repB1	0	96	6191	0.98473	0	0.0152696	1	0.98473	6287	K562
22	repA	0	320	8601	0.96413	0	0.0358704	1	0.96413	8921	Hek293
22	repB1	0	185	4008	0.955879	0	0.0441212	1	0.955879	4193	Hek293
22	repA	0	603	8853	0.936231	0	0.063769	1	0.936231	9456	HepG2
22	repB1	0	363	5911	0.942142	0	0.0578578	1	0.942142	6274	HepG2
23	repA	0	152	14510	0.989633	0	0.0103669	1	0.989633	14662	K562
23	repB1	0	101	6186	0.983935	0	0.0160649	1	0.983935	6287	K562
23	repA	0	331	8590	0.962897	0	0.0371035	1	0.962897	8921	Hek293
23	repB1	0	190	4003	0.954686	0	0.0453136	1	0.954686	4193	Hek293
23	repA	0	639	8817	0.932424	0	0.0675761	1	0.932424	9456	HepG2
23	repB1	0	394	5880	0.937201	0	0.0627989	1	0.937201	6274	HepG2
24	repA	0	157	14505	0.989292	0	0.010708	1	0.989292	14662	K562
24	repB1	0	104	6183	0.983458	0	0.0165421	1	0.983458	6287	K562
24	repA	0	342	8579	0.961663	0	0.0383365	1	0.961663	8921	Hek293
24	repB1	0	200	3993	0.952301	0	0.0476985	1	0.952301	4193	Hek293
24	repA	0	669	8787	0.929251	0	0.0707487	1	0.929251	9456	HepG2
24	repB1	0	419	5855	0.933216	0	0.0667836	1	0.933216	6274	HepG2
25	repA	0	165	14497	0.988746	0	0.0112536	1	0.988746	14662	K562
25	repB1	0	106	6181	0.98314	0	0.0168602	1	0.98314	6287	K562
25	repA	0	353	8568	0.96043	0	0.0395696	1	0.96043	8921	Hek293
25	repB1	0	208	3985	0.950394	0	0.0496065	1	0.950394	4193	Hek293
25	repA	0	707	8749	0.925233	0	0.0747673	1	0.925233	9456	HepG2
25	repB1	0	440	5834	0.929869	0	0.0701307	1	0.929869	6274	HepG2

## Sheet: Fig2i_EDF3i
mBC	mean_mBC_UMI	sd_mBC_UMI	CV_mBC_UMI	mean_norm_mBC_UMI	sd_norm_mBC_UMI	CV_norm_mBC_UMI	mean_oBC_UMI	sd_oBC_UMI	CV_oBC_UMI	mean_norm_oBC_UMI	sd_norm_oBC_UMI	CV_norm_oBC_UMI	clone_id	n_cells	CRE_id	rep_id	cell_line	sd_sqrt_mean_norm_mBC_UMI
AAAACATGATACAGT	114.111	75.325	0.660103	100.345	53.6976	0.535129	344.667	211.485	0.613592	280.954	119.018	0.423621	repA_K562_clone_5	9	4_pgk1P	repA	K562	5.36052
AACCGCTACCTGCGG	182.667	220.763	1.20856	179.127	223.218	1.24614	517.889	204.502	0.394876	458.383	128.979	0.281379	repA_K562_clone_5	9	5_eef1aP	repA	K562	16.6782
AACCTCAACTCCCCT	0.111111	0.333333	3	0.0958096	0.287429	3	586	211.81	0.361451	512.04	92.7532	0.181144	repA_K562_clone_5	9	1_noP	repA	K562	0.928594
ACCTTTCATCCATTC	0.111111	0.333333	3	0.123331	0.369994	3	363.889	181.932	0.499965	313.727	99.6947	0.317775	repA_K562_clone_5	9	1_noP	repA	K562	1.05356
AGCAGACCCTGCACC	0.222222	0.440959	1.98431	0.252645	0.552225	2.18577	589.222	211.81	0.359474	517.897	109.967	0.212333	repA_K562_clone_5	9	1_noP	repA	K562	1.09865
AGCCTTTTGCGCCCG	116.444	85.0355	0.730266	99.0219	57.9259	0.584981	316.111	68.4022	0.216387	286.512	46.7068	0.163019	repA_K562_clone_5	9	4_pgk1P	repA	K562	5.82113
AGGGTCAAACAAGGC	872.778	230.576	0.264186	789.561	169.586	0.214785	756.778	253.92	0.335527	665.475	106.932	0.160685	repA_K562_clone_5	9	5_eef1aP	repA	K562	6.03528
ATACTAGCTATTATA	0.222222	0.440959	1.98431	0.198194	0.408119	2.05919	481.667	155.617	0.323081	422.712	56.8385	0.134461	repA_K562_clone_5	9	1_noP	repA	K562	0.916731
CCCGGCGTGCGAACG	0.111111	0.333333	3	0.0748628	0.224588	3	697.444	219.24	0.314347	615.087	71.0645	0.115536	repA_K562_clone_5	9	1_noP	repA	K562	0.820832
CCGACCCAAAGGCAC	64.2222	24.2373	0.377397	57.0591	17.3943	0.304847	649.556	225.511	0.347178	568.539	82.6747	0.145416	repA_K562_clone_5	9	3_ubcP	repA	K562	2.30274
CGAAAAGGATCTCGA	53.1111	16.213	0.305266	48.3921	15.0709	0.311433	696.111	237.907	0.341766	608.182	87.188	0.143358	repA_K562_clone_5	9	3_ubcP	repA	K562	2.16647
CGATGTGCCGCCCAC	0.111111	0.333333	3	0.0756784	0.227035	3	667.889	252.507	0.378068	584.011	107.926	0.184801	repA_K562_clone_5	9	1_noP	repA	K562	0.825291
CGCGCCAATAAGACT	185.778	106.232	0.571822	166.721	89.1013	0.534435	295.778	147.362	0.49822	262.922	110.271	0.419408	repA_K562_clone_5	9	4_pgk1P	repA	K562	6.90064
CGGTGCTAACACACC	17.5556	8.53099	0.485942	16.1114	8.06956	0.500859	582.111	210.047	0.360837	510.806	114.416	0.223991	repA_K562_clone_5	9	3_ubcP	repA	K562	2.0104
CTGAATATGCCCACG	220	145.525	0.661477	192.025	92.9841	0.48423	558.222	208.303	0.373154	497.747	148.989	0.299326	repA_K562_clone_5	9	4_pgk1P	repA	K562	6.71011
CTTAACGAAAGTCTT	254.667	103.999	0.408372	225.186	71.3247	0.316736	1024.33	298.37	0.291282	907.346	123.798	0.13644	repA_K562_clone_5	9	4_pgk1P	repA	K562	4.75301
CTTCGTTTCGATCTC	217.222	119.78	0.551416	187.896	78.1641	0.415996	617.556	282.479	0.457415	522.101	138.3	0.264891	repA_K562_clone_5	9	4_pgk1P	repA	K562	5.70228
GATGAAGAACACGCA	38.7778	6.94222	0.179026	36.5151	11.4883	0.314618	329	157.785	0.479589	293.665	120.341	0.409789	repA_K562_clone_5	9	3_ubcP	repA	K562	1.90116
GCAGACAATGGACGT	93.4444	72.0696	0.771256	79.9896	48.3484	0.604433	300.667	156.161	0.519382	249.863	98.3595	0.393654	repA_K562_clone_5	9	4_pgk1P	repA	K562	5.40586
GCGAAGAAAACGAAC	526.222	166.162	0.315763	472.214	101.172	0.21425	1026.22	372.455	0.362938	898.742	178.307	0.198396	repA_K562_clone_5	9	5_eef1aP	repA	K562	4.65576
GGCGCCGTCAAAAAA	739.556	171.777	0.23227	675.911	153.576	0.227213	546.889	218.007	0.39863	474.724	91.4584	0.192656	repA_K562_clone_5	9	5_eef1aP	repA	K562	5.90714
TATCTGAAGCCATCC	0.222222	0.440959	1.98431	0.200023	0.397076	1.98516	464.333	155.627	0.335162	409.862	73.0469	0.178223	repA_K562_clone_5	9	2_minP	repA	K562	0.887839
TATGAGACCACAACG	60.4444	21.9152	0.362568	54.2899	17.3021	0.318699	505	169.653	0.335946	445.996	90.8497	0.203701	repA_K562_clone_5	9	3_ubcP	repA	K562	2.34823
TCACCTGTTTCATCA	0.444444	0.527046	1.18585	0.447771	0.537403	1.20017	139.222	45.0577	0.323639	122.586	15.903	0.129729	repA_K562_clone_5	9	2_minP	repA	K562	0.803105
TCCACAAGTGCGTGG	123.333	55.7629	0.452132	109.188	41.048	0.375939	786.222	257.57	0.327604	689.456	79.6189	0.115481	repA_K562_clone_5	9	4_pgk1P	repA	K562	3.9283
TCTCATCAACTTCAA	0.333333	0.5	1.5	0.274885	0.417633	1.5193	716.556	270.378	0.37733	618.416	91.0298	0.147198	repA_K562_clone_5	9	2_minP	repA	K562	0.796561
TCTTAAACATTAAGG	40.1111	19.6942	0.490991	35.4064	15.3826	0.434458	200.667	120.515	0.600571	165.623	75.6229	0.456595	repA_K562_clone_5	9	3_ubcP	repA	K562	2.58517
TGAGCCGCCTCCCGC	62.5556	26.852	0.42925	56.7698	22.9201	0.403738	738.556	221.926	0.300487	653.72	84.347	0.129026	repA_K562_clone_5	9	3_ubcP	repA	K562	3.04199
TTATATACTACTACC	93.5556	36.2254	0.387207	83.4002	28.6001	0.342926	497.444	178.853	0.359543	433.66	71.3228	0.164467	repA_K562_clone_5	9	3_ubcP	repA	K562	3.13172
TTTAGCCCTCACCGC	650.444	167.073	0.25686	596.033	164.067	0.275265	360.778	155.472	0.430937	309.635	77.6837	0.250888	repA_K562_clone_5	9	5_eef1aP	repA	K562	6.72026
AAAGCAACATTACGC	43.8667	14.1919	0.323523	42.8912	13.6332	0.317855	558.8	216.724	0.387839	537.966	220.098	0.409129	repA_K562_clone_126	15	3_ubcP	repA	K562	2.08168
ACACGCACGACCTAA	625.467	284.383	0.454673	570.051	148.77	0.260977	760.933	293.42	0.385605	716.568	223.007	0.311215	repA_K562_clone_126	15	5_eef1aP	repA	K562	6.23102
ACCGTTCCATACCCG	46.8667	14.3271	0.3057	45.4982	15.8174	0.347648	647.8	242.121	0.373758	618.048	217.612	0.352095	repA_K562_clone_126	15	3_ubcP	repA	K562	2.34497
ACTATCTTGTGTCAC	0.2	0.560612	2.80306	0.199811	0.529222	2.64861	296.067	120.939	0.408485	280.482	96.9298	0.345583	repA_K562_clone_126	15	2_minP	repA	K562	1.18393
AGCAGACCCTGCACC	1.06667	1.2228	1.14637	0.844018	0.856848	1.0152	576.333	224.216	0.389038	547.167	193.252	0.353186	repA_K562_clone_126	15	1_noP	repA	K562	0.932669
AGTCACTGGACGGCC	0.0666667	0.258199	3.87298	0.0380241	0.147267	3.87298	919.333	358.995	0.390495	872.831	309.494	0.354586	repA_K562_clone_126	15	2_minP	repA	K562	0.755223
ATATCCATGGACTTC	110.6	127.127	1.14943	100.673	102.605	1.01919	340.2	146.162	0.429635	327.824	147.398	0.449625	repA_K562_clone_126	15	4_pgk1P	repA	K562	10.2261
CACACCAGAAAAGAA	1.66667	5.63999	3.384	1.28785	3.95948	3.07449	570.333	242.759	0.425644	546.228	218.273	0.3996	repA_K562_clone_126	15	4_pgk1P	repA	K562	3.48903
CACGCCGCTTCACTG	0.2	0.560612	2.80306	0.134226	0.377121	2.8096	435.933	156.57	0.35916	420.365	156.421	0.372108	repA_K562_clone_126	15	2_minP	repA	K562	1.02935
CATATCGCGTCCAAC	0.733333	0.883715	1.20507	0.692584	0.998199	1.44127	676	283.987	0.420099	632.178	213.327	0.337447	repA_K562_clone_126	15	3_ubcP	repA	K562	1.19945
CATTACACCGCCAAA	0.133333	0.516398	3.87298	0.107852	0.41771	3.87298	602.067	257.713	0.428048	578.025	255.016	0.441185	repA_K562_clone_126	15	2_minP	repA	K562	1.27192
CATTTCTAGACAGGC	719.133	240.107	0.333884	672.799	169.119	0.251367	273.8	111.8	0.408328	257.369	86.9643	0.337897	repA_K562_clone_126	15	5_eef1aP	repA	K562	6.52004
CCATCACATGGGCAC	106.133	51.4238	0.484521	98.4525	37.5501	0.381404	512.333	221.929	0.433173	491.239	202.389	0.411997	repA_K562_clone_126	15	3_ubcP	repA	K562	3.78441
CCCCCTGACCCAACC	0.0666667	0.258199	3.87298	0.0752393	0.2914	3.87298	288.933	107.544	0.372209	278.383	108.8	0.390827	repA_K562_clone_126	15	2_minP	repA	K562	1.06235
CGTGGACCAGCTGGT	87	85.0227	0.977272	82.5958	71.6744	0.867772	145.533	56.1718	0.385972	141.854	63.2953	0.4462	repA_K562_clone_126	15	4_pgk1P	repA	K562	7.88651
GCACCCGCACCTAGT	14.8667	16.4918	1.10932	14.8849	19.8195	1.33152	632.8	244.958	0.387102	602.062	211.052	0.350548	repA_K562_clone_126	15	4_pgk1P	repA	K562	5.13712
GTTAAGTTGTGACAA	529.2	256.552	0.484792	484.87	191.722	0.395408	585.6	247.312	0.422323	551.575	198.314	0.359541	repA_K562_clone_126	15	5_eef1aP	repA	K562	8.7068
TCCCGCTCTGCAAGC	0.0666667	0.258199	3.87298	0.0539261	0.208855	3.87298	744.667	336.547	0.451943	706.049	286.225	0.40539	repA_K562_clone_126	15	2_minP	repA	K562	0.899384
TCTGACGGCCAATTG	93.7333	59.1758	0.631321	90.7893	55.2963	0.609062	1143	400.062	0.350011	1103.68	411.946	0.373246	repA_K562_clone_126	15	4_pgk1P	repA	K562	5.80335
TCTGCCCATTCCGTG	87.0667	36.9797	0.424728	79.2058	27.1877	0.343253	651.867	243.288	0.373217	622.024	220.803	0.354975	repA_K562_clone_126	15	3_ubcP	repA	K562	3.05487
TGCCACATTTTCCTG	3.6	3.86929	1.0748	3.35528	3.57277	1.06482	569.733	233.945	0.410621	543.197	207.348	0.381718	repA_K562_clone_126	15	4_pgk1P	repA	K562	1.95048
TTACCCAAAAACACG	0.0666667	0.258199	3.87298	0.0522832	0.202492	3.87298	636.867	275.137	0.432016	609.866	252.227	0.413578	repA_K562_clone_126	15	2_minP	repA	K562	0.885578
TTTACCAACATACTG	717.067	382.749	0.533771	647.339	177.046	0.273499	277	136.185	0.491644	258.837	116.974	0.45192	repA_K562_clone_126	15	5_eef1aP	repA	K562	6.95859
AATCCCAGGACAAGA	14.6	9.28978	0.636286	13.1771	5.00214	0.379608	542	161.713	0.298363	512.044	29.3031	0.0572277	repA_K562_clone_208	5	3_ubcP	repA	K562	1.37799
ACACCCTAGGCCGTG	91.8	112.404	1.22445	100.008	124.901	1.24891	681.2	260.739	0.382764	628.284	55.0412	0.0876056	repA_K562_clone_208	5	4_pgk1P	repA	K562	12.4896
ACATCGTGAATAAAA	0.2	0.447214	2.23607	0.18975	0.424293	2.23607	455.6	190.498	0.418124	433.147	112.722	0.260239	repA_K562_clone_208	5	2_minP	repA	K562	0.974037
ACCGATCCCGAGACC	676.4	300.937	0.44491	656.266	288.641	0.439823	513.2	322.637	0.628677	469.432	180.141	0.383742	repA_K562_clone_208	5	5_eef1aP	repA	K562	11.2673
ACGCCTCGACGCGTG	0.2	0.447214	2.23607	0.18975	0.424293	2.23607	477.4	194.26	0.406912	451.672	98.304	0.217645	repA_K562_clone_208	5	1_noP	repA	K562	0.974037
AGATCCTACGCCCTA	115.4	130.28	1.12894	119.84	142.924	1.19262	240.2	179.6	0.747711	228.135	131.01	0.574268	repA_K562_clone_208	5	4_pgk1P	repA	K562	13.0558
ATCGGTTGCTCCTTC	6.2	4.81664	0.776877	5.61079	4.12035	0.734362	460.2	221.569	0.481462	420.126	87.7096	0.20877	repA_K562_clone_208	5	3_ubcP	repA	K562	1.73949
CCACGATAGCCTTTG	838	282.034	0.336556	827.988	315.662	0.38124	333.6	191.873	0.575159	308.105	103.26	0.335147	repA_K562_clone_208	5	5_eef1aP	repA	K562	10.9701
CCCAGGCCTAGCTTA	11.2	10.0349	0.895977	11.3987	10.3688	0.909653	266.8	98.9682	0.370945	253.265	61.2828	0.241972	repA_K562_clone_208	5	4_pgk1P	repA	K562	3.07116
CCCTCGAATGGCACC	65.8	27.2892	0.414729	62.3135	16.7655	0.26905	462	195.898	0.424021	427.663	88.4203	0.206752	repA_K562_clone_208	5	3_ubcP	repA	K562	2.12385
CGCACGCGCACGTTG	126.2	139.114	1.10233	124.749	153.439	1.22998	542.2	201.43	0.371506	506.538	69.6467	0.137495	repA_K562_clone_208	5	4_pgk1P	repA	K562	13.7378
CGCTGCTGCCCTGTA	15.4	14.2056	0.922444	12.2267	9.24498	0.756128	610	213.114	0.349367	564.743	98.1444	0.173786	repA_K562_clone_208	5	3_ubcP	repA	K562	2.64393
CTTGTCTTTCGTCCC	23.2	23.4457	1.01059	26.8277	35.5607	1.32552	599.4	151.309	0.252433	574.713	52.24	0.0908976	repA_K562_clone_208	5	5_eef1aP	repA	K562	6.8656
GACCCTACTAATGGT	83.8	82.9349	0.989677	81.6966	82.8815	1.0145	529	196.284	0.371048	500.801	91.0239	0.181757	repA_K562_clone_208	5	4_pgk1P	repA	K562	9.16971
GGCCTGCAACTTCAG	857.2	349.081	0.407233	822.501	317.532	0.386057	602.8	220.713	0.366146	565.447	72.724	0.128613	repA_K562_clone_208	5	5_eef1aP	repA	K562	11.0718
GTCGTCCAGCGCGAA	198.8	441.738	2.22202	215.252	479.277	2.22659	450.4	156.03	0.346425	432.141	115.751	0.267854	repA_K562_clone_208	5	5_eef1aP	repA	K562	32.6673
TACGAGGATGTCGAA	763.6	326.577	0.42768	753.271	347.786	0.461701	590.4	254.127	0.430431	545.485	93.2738	0.170992	repA_K562_clone_208	5	5_eef1aP	repA	K562	12.6718
TTCCCTGATCACTTC	71.8	84.236	1.1732	71.9619	90.6551	1.25977	682	206.241	0.302407	643.912	20.6663	0.032095	repA_K562_clone_208	5	4_pgk1P	repA	K562	10.6866
AAACCCAACTAGGAA	70.4	14.9432	0.212262	62.8962	18.9112	0.300673	433.2	214.268	0.494616	368.078	133.14	0.361717	repA_K562_clone_262	5	3_ubcP	repA	K562	2.38455
ACACGCACGACCTAA	515.4	57.4787	0.111522	461.471	117.072	0.253693	712	258.823	0.363516	605.383	129.242	0.213488	repA_K562_clone_262	5	5_eef1aP	repA	K562	5.44981
ACCAATCAAGACTCA	0.2	0.447214	2.23607	0.147654	0.330165	2.23607	433.8	144.193	0.332396	369.854	71.7327	0.193949	repA_K562_clone_262	5	1_noP	repA	K562	0.859227
ACGTCCTGTTTAGAG	258.6	146.425	0.566222	235.275	147.152	0.625445	406.6	188.888	0.464556	344.842	112.104	0.325089	repA_K562_clone_262	5	4_pgk1P	repA	K562	9.5935
AGAAGTCAAAGGTCC	76.4	10.3586	0.135583	68.6347	19.1918	0.279623	656	237.154	0.361515	563.521	146.603	0.260156	repA_K562_clone_262	5	3_ubcP	repA	K562	2.31656
AGAGTTCACGGATTA	169.8	76.205	0.448793	158.409	85.9209	0.542398	478.8	201.258	0.420338	409.394	125.443	0.30641	repA_K562_clone_262	5	4_pgk1P	repA	K562	6.82666
ATTTCGGGCGAATAA	623	125.784	0.2019	552.527	133.625	0.241844	741.8	199.695	0.269204	642.371	113.061	0.176006	repA_K562_clone_262	5	5_eef1aP	repA	K562	5.68475
CATTACACCGCCAAA	0.2	0.447214	2.23607	0.172798	0.386388	2.23607	603.2	296.786	0.492019	514.201	189.465	0.368465	repA_K562_clone_262	5	2_minP	repA	K562	0.92951
CCCCGAAGAAACTAT	221.6	98.5713	0.444816	202.052	96.5982	0.478087	508.8	182.224	0.358145	434.374	96.0746	0.22118	repA_K562_clone_262	5	4_pgk1P	repA	K562	6.79576
CCCCGTACGTTCTGA	587.8	44.0193	0.0748883	526.501	127.343	0.241866	603	135.375	0.224503	528.969	109.68	0.207348	repA_K562_clone_262	5	5_eef1aP	repA	K562	5.54976
CGCACCCACATGACT	494.2	98.2812	0.198869	447.903	152.597	0.340692	863.6	185.919	0.215283	746.455	67.5962	0.0905562	repA_K562_clone_262	5	5_eef1aP	repA	K562	7.2103
CGCCCGCTCGCACGC	0.2	0.447214	2.23607	0.232	0.518768	2.23607	628.4	189.851	0.302118	537.928	84.4353	0.156964	repA_K562_clone_262	5	2_minP	repA	K562	1.07703
CGTTCAACTACACCC	113	62.462	0.552761	104.598	60.7598	0.580887	719.8	237.86	0.330452	613.318	112.247	0.183017	repA_K562_clone_262	5	4_pgk1P	repA	K562	5.94092
CTACCGCCTACTTGC	512	134.791	0.263263	466.313	182.987	0.392413	730.6	198.815	0.272125	623.67	81.9231	0.131357	repA_K562_clone_262	5	5_eef1aP	repA	K562	8.47388
CTGTCTTGCTCCGGC	632	65.9204	0.104304	564.304	132.284	0.23442	618.8	143.811	0.232404	532.598	42.9439	0.0806311	repA_K562_clone_262	5	5_eef1aP	repA	K562	5.56867
GACACCACTTAGAGT	55.4	21.9955	0.39703	48.7074	19.3797	0.397879	200.8	65.5912	0.326649	175.63	47.9936	0.273266	repA_K562_clone_262	5	3_ubcP	repA	K562	2.77683
GCAGGTGTTGAAGCA	71.2	8.43801	0.118511	63.0048	11.4357	0.181505	427	156.751	0.367099	368.521	107.088	0.290588	repA_K562_clone_262	5	3_ubcP	repA	K562	1.44071
GCCTGGCAAGAAACT	74.8	58.538	0.782594	65.9714	47.5669	0.721023	981.4	310.956	0.31685	838.754	138.431	0.165044	repA_K562_clone_262	5	4_pgk1P	repA	K562	5.85635
GCTCACCATCATCTC	136.6	71.9882	0.527	125.759	75.1105	0.597259	410.8	70.005	0.170411	357.198	34.629	0.0969462	repA_K562_clone_262	5	4_pgk1P	repA	K562	6.69779
GGACGTACGTTCCTT	248.8	121.633	0.48888	220.005	95.7065	0.435019	502	178.741	0.356059	432.214	118.402	0.273943	repA_K562_clone_262	5	4_pgk1P	repA	K562	6.45246
TACGCTACAATATAT	1198.2	179.756	0.150022	1066.28	244.282	0.229099	1593.4	738.482	0.463463	1346.91	422.334	0.313559	repA_K562_clone_262	5	5_eef1aP	repA	K562	7.48096
TACTTAACACACGCA	279.2	204.835	0.733648	254.624	209.355	0.822213	428.6	97.2769	0.226964	383.097	121.724	0.317737	repA_K562_clone_262	5	5_eef1aP	repA	K562	13.12
TCCCTTTTAATGATC	57.2	5.21536	0.0911777	51.2902	13.3973	0.261207	212.2	130.164	0.613403	178.026	82.0899	0.461112	repA_K562_clone_262	5	3_ubcP	repA	K562	1.87069
TCGTTTACGACCAAT	284	159.632	0.562086	256.88	148.425	0.577798	965.6	130.722	0.135379	848.589	123.659	0.145723	repA_K562_clone_262	5	4_pgk1P	repA	K562	9.26064
TGGCGCAGATGCCAC	46.6	5.63915	0.121012	41.2517	7.69623	0.186568	636.6	137.154	0.215448	551.615	65.4634	0.118676	repA_K562_clone_262	5	3_ubcP	repA	K562	1.19828
TGTGCCCATCCCCGT	100.8	54.5408	0.541079	89.7956	45.5489	0.507251	358.8	154.647	0.431012	305.767	92.7086	0.3032	repA_K562_clone_262	5	4_pgk1P	repA	K562	4.80674
TTAAATTAAACCGTC	152	62.6219	0.411986	140.618	69.7889	0.496303	592.4	177.723	0.300004	509.187	98.7368	0.193911	repA_K562_clone_262	5	4_pgk1P	repA	K562	5.88527
AAGATCCGAATGAGG	0.0769231	0.27735	3.60555	0.0685587	0.247192	3.60555	654.923	184.409	0.281574	543.859	152.095	0.27966	repA_K562_clone_26	13	1_noP	repA	K562	0.944068
AATATGTTCCTACAC	1.30769	1.79743	1.37451	1.18145	1.55005	1.31199	278.308	77.6438	0.278986	232.949	74.4463	0.319581	repA_K562_clone_26	13	1_noP	repA	K562	1.42606
ACAACCTCCAAAATA	127.154	45.4126	0.357147	102.095	28.6535	0.280655	1039.62	273.964	0.263524	864.997	242.271	0.280083	repA_K562_clone_26	13	3_ubcP	repA	K562	2.8358
ACCAATCAAGACTCA	0.0769231	0.27735	3.60555	0.0421702	0.152047	3.60555	707.154	181.342	0.256439	579.946	122.221	0.210745	repA_K562_clone_26	13	1_noP	repA	K562	0.740414
ACCTTTCATCCATTC	0.692308	0.947331	1.36837	0.567228	0.757519	1.33547	1252.15	338.434	0.270282	1019.59	178.102	0.17468	repA_K562_clone_26	13	1_noP	repA	K562	1.00581
AGCTATATTAAATTC	311.923	213.277	0.683749	260.82	173.067	0.66355	515.538	193.973	0.376253	447.729	193.471	0.432117	repA_K562_clone_26	13	4_pgk1P	repA	K562	10.7163
AGTACTTAATAGGTT	3.30769	5.61819	1.69852	4.89056	11.7008	2.39252	617.538	164.176	0.265856	511.193	120.862	0.236431	repA_K562_clone_26	13	4_pgk1P	repA	K562	5.29097
ATATGAGTCCTCCCA	1019.38	343.655	0.33712	829.593	232.027	0.279688	568.385	182.492	0.321072	467.596	125.784	0.269002	repA_K562_clone_26	13	5_eef1aP	repA	K562	8.05575
CAGCCCGCCGCCGAG	65.3333	35.6226	0.545244	65.9041	76.0431	1.15385	354.417	121.62	0.343157	288.066	76.5941	0.265891	repA_K562_clone_26	13	3_ubcP	repA	K562	9.36707
CAGTAATATACCCCC	30.4615	20.1974	0.663047	29.754	36.7351	1.23463	751.692	244.783	0.325643	603.892	107.873	0.17863	repA_K562_clone_26	13	4_pgk1P	repA	K562	6.73456
CCCCCGTTTTTATGC	136.385	85.1856	0.624598	118.076	80.8896	0.685065	1366.08	381.654	0.27938	1109.27	219.941	0.198276	repA_K562_clone_26	13	4_pgk1P	repA	K562	7.4441
CCTAACAAAATTTGA	87.4615	63.1739	0.722304	72.6082	45.4879	0.626485	784.231	207.745	0.264904	654.261	198.642	0.303613	repA_K562_clone_26	13	4_pgk1P	repA	K562	5.33831
CGCGCGCGCCCGACT	89.6154	32.7555	0.365512	73.3308	23.8258	0.324909	903.923	218.93	0.2422	763.305	234.585	0.307328	repA_K562_clone_26	13	3_ubcP	repA	K562	2.7823
CTCTGAGTCCCACAG	98.9167	32.9254	0.33286	78.4475	12.4885	0.159196	515.667	157.653	0.305726	431.584	138.425	0.320737	repA_K562_clone_26	13	3_ubcP	repA	K562	1.41001
CTTTAGTTCTCCTTG	9.53846	9.0057	0.944146	10.571	18.3866	1.73934	727.462	169.92	0.233579	610.113	176.374	0.289084	repA_K562_clone_26	13	4_pgk1P	repA	K562	5.65514
GCACCCGCACCTAGT	13.6154	15.6287	1.14787	15.3013	29.5816	1.93327	695.308	178.881	0.257269	586.598	200.389	0.341612	repA_K562_clone_26	13	4_pgk1P	repA	K562	7.56236
GCATCATATGAAGAT	0.0769231	0.27735	3.60555	0.0381443	0.137531	3.60555	592.846	146.733	0.247505	496.759	143.317	0.288504	repA_K562_clone_26	13	2_minP	repA	K562	0.704185
GCCCCCCCCAGTCGC	186.615	142.089	0.761403	152.196	98.4833	0.64708	465.385	135.605	0.291382	392.429	139.913	0.35653	repA_K562_clone_26	13	4_pgk1P	repA	K562	7.98289
GCCGAAAATGAGCCA	67.5385	30.2699	0.448188	53.992	17.9679	0.332788	785.538	225.396	0.286932	650.987	177.031	0.271943	repA_K562_clone_26	13	3_ubcP	repA	K562	2.4453
GCGCATTATGAACGT	3.23077	6.32658	1.95823	5.02728	13.4092	2.66729	545.769	186.553	0.341817	467.658	221.934	0.474565	repA_K562_clone_26	13	4_pgk1P	repA	K562	5.9805
GGAGCTGCGGTGCAC	0.615385	0.960769	1.56125	0.47327	0.726923	1.53596	299.923	92.9099	0.309779	261.392	126.516	0.484009	repA_K562_clone_26	13	1_noP	repA	K562	1.05666
GTGCTGTCCGCTCCG	38.3846	19.5258	0.508688	29.7708	12.4412	0.4179	268.385	89.2417	0.332514	218.932	53.222	0.243099	repA_K562_clone_26	13	1_noP	repA	K562	2.28017
TAAATCTGGTCAAAA	62.8462	19.0912	0.303777	51.4607	11.9205	0.231643	476.462	155.478	0.326318	399.985	147.569	0.368937	repA_K562_clone_26	13	3_ubcP	repA	K562	1.66172
TCAAAACTACCCCAC	2.84615	3.31276	1.16394	2.64569	3.2618	1.23287	836.308	238.752	0.285483	688.29	175.355	0.254769	repA_K562_clone_26	13	1_noP	repA	K562	2.00534
TTCTGGCAACTATCG	878.385	326.026	0.371165	713.302	229.818	0.322188	847.462	264.623	0.312254	704.917	235.119	0.333541	repA_K562_clone_26	13	5_eef1aP	repA	K562	8.60492
AAGCGTAATCGGCTG	34.0714	13.4477	0.394691	32.4882	14.7411	0.453736	588.857	222.16	0.377274	565.213	232.933	0.412116	repA_K562_clone_198	14	3_ubcP	repA	K562	2.58622
AAGTTACGCGTGGTC	0.0714286	0.267261	3.74166	0.0384949	0.144035	3.74166	587.071	294.371	0.501424	550.06	267.034	0.485464	repA_K562_clone_198	14	1_noP	repA	K562	0.734118
AATCAGACACATCCG	0.357143	0.841897	2.35731	0.423937	1.16033	2.73702	381.857	176.114	0.461204	359.024	164.299	0.457626	repA_K562_clone_198	14	4_pgk1P	repA	K562	1.78209
ACACCGACTAAACCT	129.929	80.2012	0.617271	121.288	74.9239	0.617736	611	283.618	0.464186	571.714	222.212	0.388678	repA_K562_clone_198	14	4_pgk1P	repA	K562	6.80317
ACCACCCCCACGCGG	81.3571	37.4281	0.460047	71.8727	21.5108	0.29929	754.143	324.046	0.429688	717.685	287.581	0.400707	repA_K562_clone_198	14	3_ubcP	repA	K562	2.53731
ATCGACTAGTATGAT	50.9286	27.2579	0.535219	47.8009	25.4575	0.532573	393.5	199.093	0.505955	380.991	233.883	0.613881	repA_K562_clone_198	14	3_ubcP	repA	K562	3.68211
CAAGCCTCCCCCAGC	23.4286	24.9051	1.06302	27.0678	29.8376	1.10233	731.714	297.137	0.406084	707.849	296.279	0.418562	repA_K562_clone_198	14	4_pgk1P	repA	K562	5.73505
CGGTTTTTTGCCTTG	175.857	108.463	0.616765	170.698	125.169	0.733275	776.429	313.423	0.403673	746.573	299.872	0.401665	repA_K562_clone_198	14	4_pgk1P	repA	K562	9.58035
CGTCCACTTTGTGCT	110.143	78.2922	0.710824	117.525	116.765	0.993528	545.071	255.814	0.469322	521.47	245.241	0.470288	repA_K562_clone_198	14	4_pgk1P	repA	K562	10.7707
CTCTGACTCATTCCC	0.285714	0.468807	1.64083	0.294591	0.521551	1.77042	620.857	296.631	0.477776	583.56	278.409	0.477086	repA_K562_clone_198	14	2_minP	repA	K562	0.960919
CTGGGTTTTGGTAAT	0.0714286	0.267261	3.74166	0.0495174	0.185277	3.74166	372.857	168.035	0.450668	357.609	157.169	0.4395	repA_K562_clone_198	14	2_minP	repA	K562	0.832613
GCAGCATCTTCACTC	184.286	95.9498	0.520658	180.376	121.268	0.672308	316	171.445	0.542549	292.321	149.136	0.510178	repA_K562_clone_198	14	4_pgk1P	repA	K562	9.02936
GCCACTGTCAATAAA	88.4286	47.6941	0.539351	76.9594	25.4823	0.331114	606.286	289.706	0.477838	569.411	254.859	0.447584	repA_K562_clone_198	14	3_ubcP	repA	K562	2.90475
GCGACGACATCTCTG	605.643	390.08	0.644075	571.392	397.827	0.696243	1286.57	503.315	0.391207	1258.29	548.963	0.436278	repA_K562_clone_198	14	4_pgk1P	repA	K562	16.6428
TAAATCTGGTCAAAA	65.3571	34.0195	0.520516	57.6831	22.0937	0.383019	430.143	236.502	0.549822	395.945	193.407	0.488468	repA_K562_clone_198	14	3_ubcP	repA	K562	2.90901
TTTCAAAGCGGTTCC	0.125	0.353553	2.82843	0.0950914	0.268959	2.82843	16.75	5.82482	0.347751	16.41	6.55712	0.39958	repA_K562_clone_198	14	2_minP	repA	K562	0.872199
AACTCTATCCATGAA	69.2	28.7549	0.415533	57.4179	18.1084	0.315379	1123.1	304.371	0.271009	947.09	170.713	0.180249	repA_K562_clone_71	10	3_ubcP	repA	K562	2.38977
AATCCGTATGTCTAA	0.1	0.316228	3.16228	0.0820263	0.25939	3.16228	374.3	135.422	0.361801	313.066	81.1142	0.259096	repA_K562_clone_71	10	1_noP	repA	K562	0.905684
ACCATATCCCCCCAA	61.4	24.1486	0.3933	52.0429	17.884	0.34364	415.2	114.992	0.276955	357.981	112.241	0.31354	repA_K562_clone_71	10	3_ubcP	repA	K562	2.47904
ACCCTTAATACTGTG	33.4	17.84	0.534133	27.8594	12.5063	0.448907	271.7	71.8951	0.264612	233.074	67.5173	0.289681	repA_K562_clone_71	10	3_ubcP	repA	K562	2.36942
ACTTTGATGAACGCA	363.6	176.566	0.485605	300.967	145.542	0.483582	84.5	36.0994	0.427212	73.4152	34.1633	0.465343	repA_K562_clone_71	10	5_eef1aP	repA	K562	8.38938
CCAATTTACTTGCGG	26.9	20.344	0.756282	23.1711	17.8343	0.769679	460.8	130.501	0.283204	388.279	79.2637	0.204141	repA_K562_clone_71	10	4_pgk1P	repA	K562	3.70495
CCCCGAAGAAACTAT	10	16.8745	1.68745	8.47373	12.7793	1.50811	702	239.418	0.341051	594.856	151.428	0.254562	repA_K562_clone_71	10	4_pgk1P	repA	K562	4.39007
CCTGGTTAAACGCCG	0.4	0.966092	2.41523	0.31714	0.805346	2.5394	350.4	177.148	0.505559	293.519	135.238	0.460746	repA_K562_clone_71	10	2_minP	repA	K562	1.43007
CGTGGAGACCGCCGA	0.1	0.316228	3.16228	0.116541	0.368534	3.16228	414.8	127.126	0.306476	357.396	111.893	0.313078	repA_K562_clone_71	10	1_noP	repA	K562	1.07954
CTAGATATAATCGCT	0.1	0.316228	3.16228	0.06333	0.200267	3.16228	137.5	42.2854	0.30753	116.399	29.9394	0.257214	repA_K562_clone_71	10	1_noP	repA	K562	0.795802
CTGAAAACAAGACCA	73.6	38.865	0.528057	63.1222	31.2102	0.494442	686.1	239.083	0.348467	574.692	149.399	0.259963	repA_K562_clone_71	10	4_pgk1P	repA	K562	3.92831
GCGGTCCATTATGCG	185.1	67.5976	0.365195	155.983	46.3525	0.297163	778.8	312.215	0.400892	650.955	205.295	0.315375	repA_K562_clone_71	10	3_ubcP	repA	K562	3.71137
TCCCGTTCCGCGCCT	0.666667	1.63299	2.44949	0.564022	1.38157	2.44949	57.1667	38.2174	0.668525	48.7475	32.9444	0.675818	repA_K562_clone_71	10	4_pgk1P	repA	K562	1.8396
AAAACATACCGAAAT	50.4615	42.2781	0.837828	59.8219	65.795	1.09985	669.154	233.886	0.349525	716.208	227.245	0.317289	repA_K562_clone_7	13	4_pgk1P	repA	K562	8.50673
AATGATCGAGCGGCC	33.1538	41.2307	1.24362	40.0474	53.0526	1.32475	366.615	119.577	0.326166	398.487	141.657	0.355487	repA_K562_clone_7	13	4_pgk1P	repA	K562	8.38339
ACACGCACGACCTAA	460.538	156.972	0.340845	498.459	159.786	0.320561	545.692	182.901	0.335173	584.574	199.732	0.34167	repA_K562_clone_7	13	5_eef1aP	repA	K562	7.1569
AGAAACTAACGATCT	0.0833333	0.288675	3.4641	0.127065	0.440165	3.4641	350.167	94.8825	0.270964	375.962	122.452	0.325702	repA_K562_clone_7	13	1_noP	repA	K562	1.23482
ATCGCAACATATCGT	61.0769	30.4151	0.49798	62.8367	19.8241	0.315485	594.538	244.426	0.41112	623.823	216.249	0.346651	repA_K562_clone_7	13	3_ubcP	repA	K562	2.50084
CCCCCAGCGGAATAT	0.153846	0.375534	2.44097	0.125637	0.306679	2.44099	467.308	179.998	0.385182	492.731	190.32	0.386255	repA_K562_clone_7	13	2_minP	repA	K562	0.865217
CCGCTACCACTGACG	0.153846	0.375534	2.44097	0.148795	0.363399	2.44227	358.154	160.387	0.447816	389.913	194.161	0.49796	repA_K562_clone_7	13	4_pgk1P	repA	K562	0.942083
CGCTACAAATAAGAC	445.077	221.573	0.497831	460.721	210.461	0.456809	593.769	212.262	0.357482	639.723	225.893	0.353111	repA_K562_clone_7	13	5_eef1aP	repA	K562	9.80513
GCAGCCCCACTGGAG	25.4615	11.4281	0.44884	25.8485	7.30393	0.282567	516.462	186.723	0.361543	550.259	182.05	0.330843	repA_K562_clone_7	13	3_ubcP	repA	K562	1.43661
GTGCTTATCCTCCCC	31.5385	17.1688	0.544378	32.867	12.6531	0.384978	378.385	141.709	0.37451	399.74	133.447	0.333834	repA_K562_clone_7	13	3_ubcP	repA	K562	2.20707
TAGGAGCTCACTAAC	69.0769	56.9158	0.823948	77.4508	77.1795	0.996496	409.692	162.413	0.396427	427.702	137.867	0.322344	repA_K562_clone_7	13	4_pgk1P	repA	K562	8.76978
TCAACAGTCCGCCGG	47.3077	26.3514	0.557022	48.1298	21.073	0.437837	532.846	200.906	0.377044	574.959	226.53	0.393993	repA_K562_clone_7	13	3_ubcP	repA	K562	3.03752
TCACCTGTTTCATCA	0.153846	0.375534	2.44097	0.168427	0.426168	2.53028	215.308	87.5475	0.406616	226.382	76.8905	0.33965	repA_K562_clone_7	13	2_minP	repA	K562	1.03842
TCCCCACGGCCTCTA	5	3.97911	0.795822	5.74284	5.13362	0.893917	444.308	161.839	0.364249	481.525	182.509	0.379023	repA_K562_clone_7	13	4_pgk1P	repA	K562	2.1422
TCTTAAACATTAAGG	49.4615	17.7699	0.359267	53.1699	20.3889	0.383468	338.231	158.476	0.468543	359.598	162.668	0.452359	repA_K562_clone_7	13	3_ubcP	repA	K562	2.79616
AAAACATACCGAAAT	10.3333	8.68716	0.840692	8.20607	7.16541	0.873183	464	146.659	0.316075	361.974	38.8632	0.107365	repA_K562_clone_255	6	4_pgk1P	repA	K562	2.50134
AACGAAGCACGATAG	86	36.6169	0.425778	68.1072	27.3401	0.401428	810.833	218.973	0.270059	638.564	22.2326	0.0348166	repA_K562_clone_255	6	4_pgk1P	repA	K562	3.31287
AGAACCGTCACGCAG	2	3.34664	1.67332	1.97266	3.25783	1.65149	252.833	76.737	0.303508	198.483	28.0457	0.1413	repA_K562_clone_255	6	4_pgk1P	repA	K562	2.31954
CAGAATAACCCGGAC	0.5	0.83666	1.67332	0.493166	0.814458	1.65149	509.833	148.35	0.290978	422.632	134.69	0.318693	repA_K562_clone_255	6	4_pgk1P	repA	K562	1.15977
CCACGGCTACCATTA	5	3.09839	0.619677	3.98518	2.46389	0.618263	1011.33	292.953	0.28967	795.503	94.8125	0.119186	repA_K562_clone_255	6	3_ubcP	repA	K562	1.23423
CCCTAACCAGAGCTA	0.5	0.547723	1.09545	0.380538	0.450432	1.18367	695.667	166.193	0.238898	551.31	44.0533	0.0799066	repA_K562_clone_255	6	1_noP	repA	K562	0.73018
CGGTTTTTTGCCTTG	56.1667	86.9308	1.54773	51.0829	84.6274	1.65667	838.667	378.651	0.451492	638.278	91.4127	0.143218	repA_K562_clone_255	6	4_pgk1P	repA	K562	11.8406
CTACTGCTAGAAATG	52.8333	15.7913	0.29889	43.5207	16.2893	0.374288	404.667	116.464	0.287802	317.724	23.0641	0.0725917	repA_K562_clone_255	6	3_ubcP	repA	K562	2.46918
CTCCATAGCGACGCT	148.667	60.4505	0.406618	118.123	48.111	0.407295	728	195.768	0.268912	574.16	54.8169	0.0954732	repA_K562_clone_255	6	4_pgk1P	repA	K562	4.42667
CTGAACGCTAAAGCG	411.5	368.52	0.895552	315.913	280.761	0.888728	207.167	108.726	0.524824	155.707	42.3149	0.271761	repA_K562_clone_255	6	5_eef1aP	repA	K562	15.7962
GATGGTACCGAACCC	636.833	108.559	0.170466	524.59	138.649	0.264299	382.167	136.797	0.357951	296.253	53.919	0.182003	repA_K562_clone_255	6	5_eef1aP	repA	K562	6.05349
GTCTGATATGTATGT	0.166667	0.408248	2.44949	0.12926	0.316622	2.44949	1264.5	352.216	0.278542	994.555	58.467	0.0587872	repA_K562_clone_255	6	2_minP	repA	K562	0.88066
GTTTTCGACCGCTTA	61.5	23.7887	0.386807	47.4923	8.34911	0.175799	292.5	89.7524	0.306846	228.53	22.3949	0.0979955	repA_K562_clone_255	6	3_ubcP	repA	K562	1.21152
TCAAAACTACCCCAC	0.166667	0.408248	2.44949	0.160473	0.393077	2.44949	684.333	244.958	0.357951	531.913	77.544	0.145783	repA_K562_clone_255	6	1_noP	repA	K562	0.981244
TCCCACTCATCTATA	532	304.087	0.571593	456.144	290.361	0.636556	137.667	36.319	0.263818	109.768	22.9062	0.208677	repA_K562_clone_255	6	5_eef1aP	repA	K562	13.5952
TCTTAAACATTAAGG	75	33.5201	0.446935	61.4419	33.2895	0.541804	769.333	339.092	0.44076	585.702	98.1025	0.167495	repA_K562_clone_255	6	3_ubcP	repA	K562	4.24692
ATATATTTGTCGATT	0.25	0.707107	2.82843	0.180607	0.510833	2.82843	695.75	391.223	0.562303	592.953	247.429	0.417282	repA_K562_clone_327	8	2_minP	repA	K562	1.20202
CCCCCAGCGGAATAT	0.75	2.12132	2.82843	0.41284	1.16769	2.82843	879.5	464.855	0.528545	693.579	186.838	0.269382	repA_K562_clone_327	8	2_minP	repA	K562	1.81734
CCCCCGATCACCTTA	529.75	177.58	0.335214	515.722	330.128	0.640127	424.375	163.867	0.386136	384.91	205.033	0.532678	repA_K562_clone_327	8	5_eef1aP	repA	K562	14.537
CCCGTCCTAACTTCG	0.25	0.46291	1.85164	0.15911	0.298178	1.87404	682.25	357.893	0.524577	543.206	158.265	0.291354	repA_K562_clone_327	8	2_minP	repA	K562	0.747527
CGCAGGTGCAACGAG	0.428571	0.786796	1.83586	0.285044	0.551037	1.93317	84.5714	84.825	1.003	69.6997	57.8735	0.830327	repA_K562_clone_327	8	1_noP	repA	K562	1.03211
CTGAATATGCCCACG	96	31.6634	0.329827	88.0847	38.61	0.438328	442.125	191.694	0.433575	391.629	182.537	0.466095	repA_K562_clone_327	8	4_pgk1P	repA	K562	4.11386
GCACAGGCAGCCCTC	82.5	66.2247	0.802724	63.5456	45.4418	0.715106	493.25	276.787	0.561149	391.165	111.801	0.285816	repA_K562_clone_327	8	4_pgk1P	repA	K562	5.7005
GCACCCAATATCCAT	81.25	32.6704	0.402098	67.5541	20.1095	0.29768	600.75	340.064	0.566065	517.36	273.794	0.529213	repA_K562_clone_327	8	3_ubcP	repA	K562	2.44667
TCAACGCCGACATGA	0.125	0.353553	2.82843	0.0688067	0.194615	2.82843	434.125	237.679	0.54749	364.185	156.328	0.429254	repA_K562_clone_327	8	1_noP	repA	K562	0.741925
TCCCGCTGACACTTA	0.125	0.353553	2.82843	0.0688067	0.194615	2.82843	496.625	281.711	0.567251	393.271	144.368	0.367096	repA_K562_clone_327	8	1_noP	repA	K562	0.741925
TTTCCACGACGACTC	5.75	15.8633	2.75883	3.21874	8.71493	2.70756	169.25	129.985	0.768009	130.853	80.7578	0.617166	repA_K562_clone_327	8	5_eef1aP	repA	K562	4.85759
AGAATCCACCTACAG	614.667	104.995	0.170816	703.157	266.971	0.379676	172.833	71.812	0.415499	179.132	64.9133	0.362377	repA_K562_clone_296	6	5_eef1aP	repA	K562	10.0679
CACGCTTCCACCTCC	16	4.42719	0.276699	17.7818	6.39305	0.359528	806.167	256.228	0.317835	842.399	154.171	0.183014	repA_K562_clone_296	6	3_ubcP	repA	K562	1.51607
CGCCAATGCATAAAA	150	106.636	0.710906	194.326	186.637	0.96043	715.167	285.974	0.399871	728.676	169.153	0.232137	repA_K562_clone_296	6	4_pgk1P	repA	K562	13.3885
CGTCCCCTAGCCTAT	614	105.552	0.171909	705.04	283.136	0.401588	716.5	238.489	0.332853	750.389	172.844	0.230339	repA_K562_clone_296	6	5_eef1aP	repA	K562	10.6632
GATGGCACCTATTTC	654.833	117.561	0.179528	746.588	289.136	0.387276	752	261.971	0.348366	776.335	160.963	0.207338	repA_K562_clone_296	6	5_eef1aP	repA	K562	10.5818
TACCAGTGACTCACG	14.8333	9.34701	0.630136	16.3874	11.5832	0.706837	625.333	324.281	0.518572	635.778	282.849	0.444886	repA_K562_clone_296	6	3_ubcP	repA	K562	2.86137
TCTTCCTTTGCTAAT	512.167	54.5909	0.106588	585.361	220.99	0.377527	747.333	261.384	0.349755	776.408	191.967	0.247251	repA_K562_clone_296	6	5_eef1aP	repA	K562	9.13398
TGGCGCAGATGCCAC	0.166667	0.408248	2.44949	0.180421	0.441939	2.44949	500.333	189.932	0.379611	517.95	159.58	0.308099	repA_K562_clone_296	6	3_ubcP	repA	K562	1.04044
AGATCCTACGCCCTA	98.5	71.8464	0.729405	72.3506	40.826	0.56428	283.5	53.6982	0.189412	229.381	50.7614	0.221298	repA_K562_clone_289	6	4_pgk1P	repA	K562	4.79972
ATGCTCTTTGTTCGC	652.5	192.46	0.294957	512.753	62.6547	0.122193	211.333	58.4728	0.276685	165.398	14.2476	0.0861414	repA_K562_clone_289	6	5_eef1aP	repA	K562	2.76694
CAGCGAAACTAAACG	0.166667	0.408248	2.44949	0.0877414	0.214922	2.44949	804.167	381.669	0.474614	617.163	155.553	0.252045	repA_K562_clone_289	6	2_minP	repA	K562	0.725568
CATATAATGCGATAA	645	268.64	0.416495	519.673	216.387	0.41639	699.333	348.206	0.497911	531.889	151.928	0.285639	repA_K562_clone_289	6	5_eef1aP	repA	K562	9.49216
CCAGCTGTGCACTGC	41.5	25.548	0.615614	32.0485	17.328	0.540679	649.167	195.123	0.300575	507.03	37.9191	0.0747866	repA_K562_clone_289	6	3_ubcP	repA	K562	3.06086
CGCACCTACTCCCTC	0.166667	0.408248	2.44949	0.145943	0.357486	2.44949	580.5	246.055	0.423867	446.849	95.2931	0.213256	repA_K562_clone_289	6	1_noP	repA	K562	0.935766
CGGTCTACCTTTTGG	630.167	148.434	0.235547	501.869	80.0648	0.159533	515.333	216.782	0.420663	396.121	65.2057	0.164611	repA_K562_clone_289	6	5_eef1aP	repA	K562	3.57393
CGTTCAACTACACCC	3.5	5.0892	1.45406	2.8186	4.68759	1.66309	595.5	201.951	0.339129	463.428	47.7509	0.103039	repA_K562_clone_289	6	4_pgk1P	repA	K562	2.79211
CTACCGCCTACTTGC	823.2	235.535	0.286121	646.094	72.7802	0.112646	949	516.646	0.544411	711.726	161.844	0.227396	repA_K562_clone_289	6	5_eef1aP	repA	K562	2.86329
CTAGGTCTCGCTCAT	607	223.421	0.368074	474.872	99.5776	0.209694	777.667	215.364	0.276937	617.678	118.635	0.192066	repA_K562_clone_289	6	5_eef1aP	repA	K562	4.56955
TAACGCCCGCACAAA	119.833	83.5306	0.697057	89.4299	38.3304	0.428608	474.167	157.371	0.331891	370.66	61.9398	0.167107	repA_K562_clone_289	6	4_pgk1P	repA	K562	4.05323
TGGCGCAGATGCCAC	58	27.2323	0.469523	45.1972	13.5578	0.29997	469.333	284.952	0.607141	352.146	115.963	0.329304	repA_K562_clone_289	6	3_ubcP	repA	K562	2.01666
TTAGGTAATAGCAAA	227.167	237.766	1.04666	166.545	140.271	0.84224	688.667	375.356	0.545047	529.999	190.994	0.360366	repA_K562_clone_289	6	4_pgk1P	repA	K562	10.8693
ACACGCACGACCTAA	622.8	150.575	0.24177	742.36	389.2	0.524274	520.4	121.212	0.23292	630.186	370.075	0.587247	repA_K562_clone_95	5	5_eef1aP	repA	K562	14.2845
CAAACCCCGTACGAC	515.2	161.439	0.313353	625.201	356.496	0.570211	768	207.635	0.270359	959.686	647.461	0.674659	repA_K562_clone_95	5	5_eef1aP	repA	K562	14.2576
CACCCCGCACAGCGT	0.2	0.447214	2.23607	0.168555	0.3769	2.23607	363	115.758	0.318894	433.908	223.785	0.515742	repA_K562_clone_95	5	1_noP	repA	K562	0.918027
CACGCTTCCACCTCC	74	18.097	0.244554	88.9954	50.0287	0.562149	707.2	183.949	0.260109	838.929	453.107	0.540102	repA_K562_clone_95	5	3_ubcP	repA	K562	5.30317
CAGAATAACCCGGAC	148.4	66.8715	0.450617	181.476	115.788	0.638036	665.4	134.712	0.202453	807.722	459.603	0.569011	repA_K562_clone_95	5	4_pgk1P	repA	K562	8.59518
CCCGCACCGCCCGTA	55.6	83.608	1.50374	60.5423	72.9245	1.20452	251.6	94.8225	0.376878	301.222	192.401	0.638733	repA_K562_clone_95	5	4_pgk1P	repA	K562	9.37225
CCGTCCGCCCCATGA	0.4	0.547723	1.36931	0.558879	0.867734	1.55263	576.8	129.506	0.224524	710.985	438.301	0.61647	repA_K562_clone_95	5	1_noP	repA	K562	1.16072
CGCTTCGCCCCGGCG	13.2	5.80517	0.439786	16.2928	13.313	0.817107	941.4	280.142	0.297581	1121.06	649.913	0.579733	repA_K562_clone_95	5	3_ubcP	repA	K562	3.2982
CGTTCAACTACACCC	195.6	164.77	0.842385	240.27	206.032	0.857501	649.2	168.839	0.260073	780.746	455.78	0.583775	repA_K562_clone_95	5	4_pgk1P	repA	K562	13.2918
GTCCGGCCGATTGCG	51	23.9444	0.469498	72.9946	62.0181	0.849625	29.25	11.471	0.39217	41.1232	33.3166	0.810165	repA_K562_clone_95	5	3_ubcP	repA	K562	7.25893
TATAGATCAATATCA	137.4	123.529	0.899043	167.391	150.818	0.900992	569.2	159.183	0.279661	692.639	435.252	0.628396	repA_K562_clone_95	5	4_pgk1P	repA	K562	11.657
AGCCCAAGCGAAGCG	297.556	203.255	0.683084	293.704	209.077	0.711863	517.667	157.883	0.304989	494.995	93.6409	0.189176	repA_K562_clone_191	9	5_eef1aP	repA	K562	12.1998
CAAGATGATAGTGCT	50.2222	19.8102	0.394451	47.9	16.3245	0.340805	653.556	264.463	0.404652	630.702	249.869	0.396176	repA_K562_clone_191	9	3_ubcP	repA	K562	2.3587
CACAAAAAGAAATAA	729.556	207.856	0.284907	702.927	169.996	0.241841	856	411.012	0.480154	802.637	311.5	0.388096	repA_K562_clone_191	9	5_eef1aP	repA	K562	6.41186
CCGAGAACCGTCCTT	921	180.217	0.195675	909.237	220.333	0.242327	940.556	293.596	0.312152	886.214	131.565	0.148458	repA_K562_clone_191	9	5_eef1aP	repA	K562	7.30703
GAACCGTCACCATAC	4.22222	5.14242	1.21794	3.98597	5.37025	1.34729	127.667	78.6972	0.616427	116.339	67.343	0.57885	repA_K562_clone_191	9	2_minP	repA	K562	2.68985
GATGAAGAACACGCA	63.4444	25.7007	0.40509	58.2611	16.4283	0.281977	638.556	158.247	0.24782	630.089	184.688	0.293113	repA_K562_clone_191	9	3_ubcP	repA	K562	2.1523
TCATACCCTTGCCCA	96.2222	31.2961	0.325248	91.7942	20.9215	0.227917	514	294.483	0.572924	476.199	237.552	0.498851	repA_K562_clone_191	9	3_ubcP	repA	K562	2.18366
ACTTCATTAACAGCA	30.44	14.4686	0.475315	28.2785	10.4617	0.369952	660.72	178.033	0.269453	619.45	120.47	0.194478	repA_K562_clone_38	25	3_ubcP	repA	K562	1.96732
AGCTATATTAAATTC	17.6	22.0586	1.25333	17.6922	22.8054	1.28901	556.28	183.502	0.329874	517.672	123.635	0.23883	repA_K562_clone_38	25	4_pgk1P	repA	K562	5.42183
ATACTAGCTATTATA	0.12	0.331662	2.76385	0.0959271	0.277492	2.89274	1050.68	256.164	0.243808	1006.55	253.087	0.251439	repA_K562_clone_38	25	1_noP	repA	K562	0.895942
CCATCACATGGGCAC	71.84	27.7063	0.385667	66.9072	19.1275	0.28588	642.84	164.676	0.25617	612.31	125.28	0.204602	repA_K562_clone_38	25	3_ubcP	repA	K562	2.33841
CCGGGTTTCCGACGT	122.72	81.4179	0.663445	126.706	119.153	0.940397	326.76	96.8337	0.296345	309.679	75.1669	0.242725	repA_K562_clone_38	25	4_pgk1P	repA	K562	10.5854
CTTTTACTAATAGTT	0.08	0.4	5	0.0553718	0.276859	5	59.12	23.8281	0.403046	58.0253	27.1758	0.468343	repA_K562_clone_38	25	2_minP	repA	K562	1.17656
GATAAAAGCAAGCCC	0.08	0.276887	3.46109	0.0561289	0.194881	3.47203	438	135.911	0.310299	411.326	108.303	0.263303	repA_K562_clone_38	25	1_noP	repA	K562	0.822578
GCTCCGATCCCAACA	50.4	19.5789	0.38847	48.4745	20.3956	0.420749	764.36	146.829	0.192094	747.637	219.245	0.29325	repA_K562_clone_38	25	3_ubcP	repA	K562	2.92941
GTGCTTATCCTCCCC	23.56	15.6873	0.665843	20.7118	10.4081	0.50252	495.44	144.991	0.292651	462.895	81.0282	0.175046	repA_K562_clone_38	25	3_ubcP	repA	K562	2.28698
AAACCCAACTAGGAA	41.375	25.8509	0.624795	31.073	15.6511	0.503686	419.625	148.74	0.35446	336.537	50.234	0.149267	repA_K562_clone_62	10	3_ubcP	repA	K562	2.80771
AAGTCAGAGACAGGA	57.7	23.8749	0.413777	47.8322	11.8965	0.248713	711.8	289.281	0.406408	584.074	118.265	0.202482	repA_K562_clone_62	10	3_ubcP	repA	K562	1.72012
AGTCACTGGACGGCC	0.375	0.744024	1.98406	0.204723	0.390824	1.90904	614.5	221.486	0.360433	494.743	83.462	0.168698	repA_K562_clone_62	10	2_minP	repA	K562	0.86377
CTCAAGAAATCTGTC	7.6	8.74579	1.15076	6.40804	7.68138	1.19871	237.8	84.2507	0.354292	197.822	40.3513	0.203977	repA_K562_clone_62	10	4_pgk1P	repA	K562	3.03443
CTTCCGCTGTATGGA	21.6	41.4359	1.91833	18.812	38.2276	2.03209	594.9	209.23	0.351705	497.327	103.817	0.20875	repA_K562_clone_62	10	4_pgk1P	repA	K562	8.81374
TAACAAACGTTGATA	169	179.403	1.06155	140.519	166.027	1.18153	650.9	313.65	0.481872	525.317	128.68	0.244956	repA_K562_clone_62	10	5_eef1aP	repA	K562	14.006
TCATATCCACATACA	0.2	0.421637	2.10819	0.199597	0.420793	2.10821	470.9	258.512	0.548974	381.077	150.752	0.395595	repA_K562_clone_62	10	1_noP	repA	K562	0.941869
TGGATAGCACAAATA	1	1.49071	1.49071	0.995159	1.4937	1.50097	463.9	101.003	0.217726	401.136	84.7027	0.211157	repA_K562_clone_62	10	4_pgk1P	repA	K562	1.49733
TTAAGTGGATTAGCT	0.1	0.316228	3.16228	0.0893082	0.282417	3.16228	563.1	210.782	0.374324	464.961	96.7374	0.208055	repA_K562_clone_62	10	1_noP	repA	K562	0.94503
CACGATCCACCTGTA	79.5	24.6637	0.310236	81.33	21.1251	0.259745	668.333	127.298	0.19047	722.354	300.781	0.41639	repA_K562_clone_87	6	3_ubcP	repA	K562	2.34247
CAGACTGCCCCCACT	0.166667	0.408248	2.44949	0.122374	0.299755	2.44949	501.667	84.4385	0.168316	545.223	204.823	0.375668	repA_K562_clone_87	6	1_noP	repA	K562	0.856881
CGTCCCCTAGCCTAT	536.667	183.736	0.342366	558.661	197.474	0.353478	441.667	77.2079	0.17481	480.345	197.355	0.410861	repA_K562_clone_87	6	5_eef1aP	repA	K562	8.35481
GTGTTCACTACAAAT	0.166667	0.408248	2.44949	0.110257	0.270074	2.44949	566.167	110.329	0.194871	601.436	202.589	0.336842	repA_K562_clone_87	6	1_noP	repA	K562	0.813353
TATGCCGACACACTA	56.3333	18.3594	0.325906	57.5826	12.4023	0.215383	648.167	97.0678	0.149758	714.117	315.36	0.441609	repA_K562_clone_87	6	3_ubcP	repA	K562	1.63439
TGCAGCCTACAAAAA	38.3333	12.3558	0.322326	38.8714	8.61076	0.221519	673.667	106.838	0.158591	738.931	318.537	0.431078	repA_K562_clone_87	6	3_ubcP	repA	K562	1.3811
TTGTCATTTGTCCGC	0.666667	1.0328	1.54919	0.653635	1.05942	1.62081	584	144.32	0.247124	617.533	228.604	0.370189	repA_K562_clone_87	6	1_noP	repA	K562	1.31038
AAACGCAGGGTACGA	132.2	35.9819	0.272178	120.21	42.6782	0.355029	403.4	68.2444	0.169173	360.071	52.9377	0.14702	repA_K562_clone_89	5	4_pgk1P	repA	K562	3.89255
ACCAATCAAGACTCA	0.2	0.447214	2.23607	0.21282	0.475879	2.23607	347.6	72.4555	0.208445	311.079	60.9307	0.195869	repA_K562_clone_89	5	1_noP	repA	K562	1.03155
ATCCAGCAAATAACT	0.2	0.447214	2.23607	0.17762	0.39717	2.23607	461.4	91.7949	0.198949	421.29	136.39	0.323743	repA_K562_clone_89	5	2_minP	repA	K562	0.94239
CCCGCCGCTACCATT	0.4	0.547723	1.36931	0.343016	0.474456	1.38319	44.2	5.6745	0.128382	39.4146	3.84725	0.0976096	repA_K562_clone_89	5	1_noP	repA	K562	0.8101
GACCCTACTAATGGT	64.8	48.3498	0.746138	62.1408	53.9746	0.868586	808.6	90.8504	0.112355	731.713	158.543	0.216674	repA_K562_clone_89	5	4_pgk1P	repA	K562	6.84701
GGCGCCGTCAAAAAA	450.4	186.213	0.413439	396.261	126.728	0.319809	411.2	143.416	0.348775	359.201	100.578	0.280006	repA_K562_clone_89	5	5_eef1aP	repA	K562	6.36621
TAGACCCATTCGATG	0.2	0.447214	2.23607	0.166788	0.37295	2.23607	289.8	31.8544	0.109918	261.07	47.1181	0.180481	repA_K562_clone_89	5	1_noP	repA	K562	0.913204
TCGGGTAATTAGGCA	730.4	203.281	0.278315	659.79	229.923	0.348479	784.4	128.278	0.163537	699.658	94.7077	0.135363	repA_K562_clone_89	5	5_eef1aP	repA	K562	8.95115
TTCCCTCACCGTACA	56	112.998	2.01782	58.6475	120.738	2.05871	512.2	144.761	0.282626	467.04	175.052	0.374812	repA_K562_clone_89	5	4_pgk1P	repA	K562	15.766
TTGCCCTAGCAGGCT	0.2	0.447214	2.23607	0.190472	0.425909	2.23607	1123.6	184.943	0.164598	1004.79	162.97	0.162193	repA_K562_clone_89	5	2_minP	repA	K562	0.97589
CATATTCCAGGAACC	0.2	0.421637	2.10819	0.255326	0.652596	2.55593	1243.9	412.732	0.331805	1038.21	176.576	0.170077	repA_K562_clone_107	10	2_minP	repA	K562	1.29151
CCCCCCCAATGGCGC	0.1	0.316228	3.16228	0.0493917	0.15619	3.16228	548	239.696	0.437401	451.675	134.799	0.298443	repA_K562_clone_107	10	1_noP	repA	K562	0.702792
CCTCAGTGCCTCTGA	69.4	25.5786	0.368568	56.9144	9.59721	0.168625	489.4	252.205	0.515334	388.777	145.384	0.373953	repA_K562_clone_107	10	3_ubcP	repA	K562	1.27214
CTGCTCCCTCATTCT	0.1	0.316228	3.16228	0.0637219	0.201506	3.16228	685	251.481	0.367125	562.38	83.8279	0.149059	repA_K562_clone_107	10	1_noP	repA	K562	0.79826
GCAATTGCAGTTCTG	710.9	264.636	0.372255	580.204	58.7612	0.101277	801.1	291.563	0.363953	671.388	155.841	0.232118	repA_K562_clone_107	10	5_eef1aP	repA	K562	2.4395
GCGCATTATGAACGT	174	69.7217	0.400699	149.242	54.3437	0.364131	758.8	447.544	0.589805	594.868	281.26	0.472811	repA_K562_clone_107	10	4_pgk1P	repA	K562	4.44839
TAAAGTGCGTCTTTT	50	16.5664	0.331327	41.7622	7.31844	0.175241	651.7	235.017	0.360621	534.701	111.945	0.20936	repA_K562_clone_107	10	3_ubcP	repA	K562	1.13247
TAGCTGATGATTGAG	2.2	3.61478	1.64308	1.55272	1.8058	1.16299	824.6	327.714	0.397421	677.563	172.96	0.255269	repA_K562_clone_107	10	1_noP	repA	K562	1.44918
TTAAGTGGATTAGCT	0.8	0.632456	0.790569	0.777489	0.706425	0.908598	602.7	233.402	0.387261	498.572	115.095	0.230849	repA_K562_clone_107	10	1_noP	repA	K562	0.801159
TTAGGGCGTGACCTG	0.1	0.316228	3.16228	0.0598442	0.189244	3.16228	457.9	217.37	0.474711	367.277	114.816	0.312615	repA_K562_clone_107	10	1_noP	repA	K562	0.77359
ATAACGTTGGCCTCT	59.6786	17.7076	0.296716	57.5921	14.531	0.252308	440.571	148.916	0.338006	422.303	120.418	0.285147	repA_K562_clone_154	28	3_ubcP	repA	K562	1.91475
ATGTTGTGGTTTCCT	0.142857	0.524531	3.67171	0.102456	0.376629	3.67601	699.214	222.053	0.317575	673.469	172.631	0.256331	repA_K562_clone_154	28	1_noP	repA	K562	1.17664
CATATTCCAGGAACC	0.285714	0.599824	2.09938	0.268476	0.615273	2.29173	526.5	222.589	0.422771	495.959	158.214	0.319007	repA_K562_clone_154	28	2_minP	repA	K562	1.18745
CCACAATACGGACCG	89.1071	84.5407	0.948754	89.4381	102.262	1.14338	533.929	177.473	0.33239	511.723	131.277	0.25654	repA_K562_clone_154	28	4_pgk1P	repA	K562	10.8131
CCCACAGCGGTGTCA	0.285714	0.599824	2.09938	0.28951	0.572355	1.97698	351.25	130.705	0.372113	333.269	89.3598	0.268131	repA_K562_clone_154	28	1_noP	repA	K562	1.06374
CCGTCCGCCCCATGA	0.642857	0.82616	1.28514	0.619325	0.807955	1.30457	350.5	135.09	0.385421	331.822	100.368	0.302475	repA_K562_clone_154	28	1_noP	repA	K562	1.02666
CGACCGCCCGGCCTC	198.963	176.165	0.885417	197.291	210.331	1.06609	311.593	97.7651	0.313759	307.51	103.773	0.337464	repA_K562_clone_154	28	4_pgk1P	repA	K562	14.9744
CTACTGCTAGAAATG	54.9643	17.1042	0.311188	52.7596	12.7593	0.241838	585.143	180.548	0.308553	561.913	139.135	0.24761	repA_K562_clone_154	28	3_ubcP	repA	K562	1.75661
TACCTAATGGGAAAG	0.0357143	0.188982	5.2915	0.029254	0.154798	5.2915	736.036	304.489	0.413688	700.208	245.844	0.351102	repA_K562_clone_154	28	2_minP	repA	K562	0.905048
TCAAAACTACCCCAC	0.0714286	0.262265	3.67171	0.0710738	0.274369	3.86034	520.393	153.389	0.294757	500.438	117.982	0.235758	repA_K562_clone_154	28	1_noP	repA	K562	1.02915
TCTCCTAGGAGTGAC	73.4286	25.5972	0.3486	69.821	17.5594	0.251491	749.786	239.71	0.319705	718.103	180.948	0.25198	repA_K562_clone_154	28	3_ubcP	repA	K562	2.10144
TTAAGAAGTTTCATC	0.178571	0.475595	2.66333	0.161155	0.447028	2.7739	661.286	234.896	0.355211	628.592	168.354	0.267828	repA_K562_clone_154	28	1_noP	repA	K562	1.11356
TTCGCCCTCCGTCCC	641.286	194.957	0.304009	617.98	156.992	0.254041	591.393	228.261	0.385972	561.143	160.93	0.28679	repA_K562_clone_154	28	5_eef1aP	repA	K562	6.31526
ACAGGACTCGGCTCA	594.167	222.271	0.374089	687.265	64.0497	0.0931951	400.5	190.171	0.474835	502.794	250.54	0.498296	repA_K562_clone_92	6	5_eef1aP	repA	K562	2.44318
ATTAAAACCTTCCCT	1616	434.04	0.268589	1985.27	506.376	0.255067	301	186.767	0.620489	346.714	144.326	0.416268	repA_K562_clone_92	6	5_eef1aP	repA	K562	11.3648
CAAAAATCCGCGGAT	7.5	4.27785	0.57038	9.56004	8.43707	0.882535	610.333	327.722	0.536955	731.433	317.266	0.43376	repA_K562_clone_92	6	3_ubcP	repA	K562	2.72874
CCCCCGTTTTTATGC	39.8333	16.8097	0.422001	48.8379	22.4022	0.458705	485.667	246.899	0.508371	599.308	278.77	0.465154	repA_K562_clone_92	6	4_pgk1P	repA	K562	3.20562
CCCTACGTGCCAAAA	30.5	16.9558	0.555929	33.946	14.0805	0.41479	162	96.0417	0.59285	189.937	82.5654	0.434699	repA_K562_clone_92	6	3_ubcP	repA	K562	2.4167
CCTCAGTGCCTCTGA	60.6667	22.3756	0.368828	75.0703	38.6347	0.514646	435.333	234.613	0.538926	518.78	202.477	0.390294	repA_K562_clone_92	6	3_ubcP	repA	K562	4.45906
CTACAACATCTACCA	715.333	258.646	0.361574	838.536	109.309	0.130356	429.333	258.975	0.603202	494.545	189.103	0.382379	repA_K562_clone_92	6	5_eef1aP	repA	K562	3.77479
GAACCCCATTACAAG	465.167	129.257	0.277872	564.723	122.521	0.216957	564	316.271	0.560765	695.733	356.027	0.51173	repA_K562_clone_92	6	5_eef1aP	repA	K562	5.15575
GAACCCGATCGTGCA	505	196.853	0.389808	605.749	166.127	0.27425	439.833	268.735	0.610993	527.034	263.644	0.500241	repA_K562_clone_92	6	5_eef1aP	repA	K562	6.74983
AACCTCAACTCCCCT	0.392157	0.695081	1.77246	0.322443	0.625228	1.93903	518.569	145.25	0.280099	474.363	77.5569	0.163497	repA_K562_clone_4	51	1_noP	repA	K562	1.10106
CACTTACAGAGCACT	0.0784314	0.271524	3.46194	0.067134	0.234176	3.4882	276.804	103.362	0.373411	258.043	88.2639	0.342051	repA_K562_clone_4	51	1_noP	repA	K562	0.903799
CCCGCACCACATGCC	0.215686	0.41539	1.9259	0.185836	0.363936	1.95837	408.392	128.809	0.315405	374.901	91.5039	0.244075	repA_K562_clone_4	51	1_noP	repA	K562	0.844228
CTGGCCCTGCAGTTT	0.137255	0.34754	2.53208	0.118184	0.308327	2.60888	700.804	210.899	0.300938	640.133	114.696	0.179175	repA_K562_clone_4	51	2_minP	repA	K562	0.896877
CTGTCTTGCTCCGGC	1000.25	401.991	0.401888	916.204	252.981	0.276118	943.529	348.911	0.369794	849.507	167.766	0.197486	repA_K562_clone_4	51	5_eef1aP	repA	K562	8.35778
GCAAAACTGAATTAC	19.7647	10.6669	0.539696	17.4236	6.90471	0.396284	331.941	117.446	0.353815	304.584	80.3604	0.263837	repA_K562_clone_4	51	3_ubcP	repA	K562	1.65415
GCAGCCCCACTGGAG	73.098	23.2295	0.317786	66.5787	13.3138	0.199971	722.196	257.967	0.357197	652.321	139.46	0.21379	repA_K562_clone_4	51	3_ubcP	repA	K562	1.63168
TCAACGCCGACATGA	0.235294	0.550935	2.34147	0.191906	0.461691	2.40581	633.216	222.62	0.351571	575.355	138.856	0.241341	repA_K562_clone_4	51	1_noP	repA	K562	1.05392
ATGCGCTTATCGCGA	32.5789	39.476	1.2117	34.6133	48.3356	1.39645	621.158	267.482	0.430618	584.504	162.488	0.277993	repA_K562_clone_6	38	4_pgk1P	repA	K562	8.21572
CATATTCCAGGAACC	0.263158	0.60109	2.28414	0.225824	0.518	2.29382	249.868	114.895	0.459823	236.072	76.7939	0.325299	repA_K562_clone_6	38	2_minP	repA	K562	1.09005
CCGTCCGCCCCATGA	0.0263158	0.162221	6.16441	0.0148786	0.0917181	6.16441	566.632	246.895	0.435724	531.547	150.098	0.282381	repA_K562_clone_6	38	1_noP	repA	K562	0.751923
CTGCTTTAGCTCAAC	0.157895	0.436591	2.76508	0.164889	0.462944	2.80762	592.684	296.832	0.500827	545.296	183.794	0.337054	repA_K562_clone_6	38	2_minP	repA	K562	1.14007
GCCACACCCGGCAGG	344.421	201.609	0.585357	321.851	189.715	0.58945	489.105	211.709	0.43285	458.708	128.024	0.279098	repA_K562_clone_6	38	5_eef1aP	repA	K562	10.5749
GCCGGCTCAGATAGC	119.865	82.0542	0.684556	126.884	102.81	0.810268	559.135	248.332	0.444136	523.087	144.99	0.277182	repA_K562_clone_6	38	4_pgk1P	repA	K562	9.12709
GCGCACACCCCCCGG	0.205882	0.410426	1.9935	0.238067	0.560223	2.35322	458.794	194.614	0.424186	439.245	162.972	0.371027	repA_K562_clone_6	38	2_minP	repA	K562	1.14818
TACCTCCTCAGTTCG	80.2105	38.2751	0.477183	76.3517	25.8916	0.339109	246.158	104.344	0.42389	245.209	98.9676	0.403605	repA_K562_clone_6	38	3_ubcP	repA	K562	2.96312
TCGCTTTACCTCCAG	0.0540541	0.229243	4.241	0.0605616	0.263879	4.3572	127.514	57.3457	0.449723	123.292	44.9982	0.364973	repA_K562_clone_6	38	1_noP	repA	K562	1.07228
TGCGCTCGCCGATTT	0.0526316	0.226294	4.29959	0.065471	0.30498	4.65824	1048	410.097	0.391314	998.564	251.584	0.251946	repA_K562_clone_6	38	1_noP	repA	K562	1.19192
ACATCGTGAATAAAA	0.655172	1.5647	2.38822	0.498196	1.20877	2.42629	970.966	478.619	0.492931	824.22	258.91	0.314127	repA_K562_clone_21	29	2_minP	repA	K562	1.71255
ATGTGGGTCGTCTAT	0.0344828	0.185695	5.38516	0.022447	0.120881	5.38516	558.828	251.709	0.450423	489.778	153.338	0.313077	repA_K562_clone_21	29	1_noP	repA	K562	0.806823
CATACACATTGGCGA	0.0833333	0.28233	3.38796	0.0527868	0.178914	3.38937	208.375	117.347	0.563153	168.776	85.619	0.507294	repA_K562_clone_21	29	1_noP	repA	K562	0.778721
CCCCCGTTTTTATGC	0.0344828	0.185695	5.38516	0.0560967	0.30209	5.38516	991.483	546.839	0.551537	877.035	382.636	0.436283	repA_K562_clone_21	29	4_pgk1P	repA	K562	1.27546
GAAATTAAGCATCCG	816.107	334.441	0.409801	714.266	245.326	0.343466	315.25	152.176	0.482714	273.792	89.2724	0.326059	repA_K562_clone_21	29	5_eef1aP	repA	K562	9.17939
GCCGGTCGTGTCCCT	525.552	204.861	0.389802	468.379	141.767	0.302676	510.414	243.618	0.477295	439.031	141.736	0.322837	repA_K562_clone_21	29	5_eef1aP	repA	K562	6.55054
GGGCTGCCGGCTCAC	0.241379	0.786274	3.25742	0.175762	0.600913	3.4189	781.517	388.831	0.497533	666.683	214.174	0.321252	repA_K562_clone_21	29	2_minP	repA	K562	1.43334
TAACTCTACTGTCGA	411.069	404.152	0.983174	338.701	333.286	0.984013	535.241	338.05	0.631583	434.691	204.35	0.470103	repA_K562_clone_21	29	5_eef1aP	repA	K562	18.1096
TGCCACATTTTCCTG	152.483	99.5022	0.652547	140.586	97.3238	0.692274	832.862	387.69	0.465491	726.176	239.229	0.329437	repA_K562_clone_21	29	4_pgk1P	repA	K562	8.20821
AATGATCGAGCGGCC	117.5	67.9316	0.578141	97.9359	66.0785	0.674712	524.833	59.1013	0.11261	407.672	39.7141	0.0974169	repA_K562_clone_226	6	4_pgk1P	repA	K562	6.67712
ATGTGGGTCGTCTAT	0.166667	0.408248	2.44949	0.166045	0.406724	2.44949	786.5	136.734	0.173852	609.13	82.4047	0.135283	repA_K562_clone_226	6	1_noP	repA	K562	0.998132
CACGCCCGCCCGCCT	0.166667	0.408248	2.44949	0.166045	0.406724	2.44949	981.667	201.254	0.205012	756.545	99.6972	0.13178	repA_K562_clone_226	6	1_noP	repA	K562	0.998132
GAACGACTATTGTTT	3.66667	3.77712	1.03012	2.81712	2.66575	0.946268	707.167	67.6355	0.095643	555.818	102.716	0.184802	repA_K562_clone_226	6	4_pgk1P	repA	K562	1.58824
GCAAAACTGAATTAC	27.6667	15.4876	0.559794	20.7523	8.29214	0.399577	528	86.216	0.163288	416.06	93.1766	0.22395	repA_K562_clone_226	6	3_ubcP	repA	K562	1.82026
AAGAGTAACCCCTGT	91.3333	58.8198	0.644012	78.8965	43.4434	0.550638	491.556	178.771	0.363684	493.618	395.347	0.800918	repA_K562_clone_55	19	3_ubcP	repA	K562	4.89097
ACAGCGCCCCGGCCC	18.8421	16.6308	0.882642	16.6091	14.8261	0.89265	871.789	415.792	0.47694	825.074	502.274	0.608762	repA_K562_clone_55	19	3_ubcP	repA	K562	3.63793
ACCCCCTTCTGCCCA	112.316	151.939	1.35278	95.2511	119.736	1.25705	626.211	326.535	0.521445	623.2	543.737	0.872492	repA_K562_clone_55	19	4_pgk1P	repA	K562	12.2684
CAACAACCTCCCCAT	0.157895	0.374634	2.37268	0.149433	0.370955	2.48242	423.474	269.265	0.635849	434.817	448.516	1.0315	repA_K562_clone_55	19	2_minP	repA	K562	0.959619
CACCCTCGACAGCAT	87.7368	132.112	1.50578	77.7656	116.462	1.49761	439.263	233.336	0.531198	412.44	251.327	0.609367	repA_K562_clone_55	19	4_pgk1P	repA	K562	13.2066
AAGTTACGCGTGGTC	0.263158	0.554306	2.10636	0.254262	0.562314	2.21156	736.842	190.27	0.258224	646.324	127.982	0.198016	repA_K562_clone_57	38	1_noP	repA	K562	1.11516
ACGCGCATACCACCT	103.474	31.3668	0.303138	91.5149	25.6157	0.279907	755.289	169.534	0.224462	674.016	158.578	0.235274	repA_K562_clone_57	38	3_ubcP	repA	K562	2.67769
AGGCAGAGGCTCCCC	4.05263	2.68074	0.66148	3.51028	2.47555	0.705229	573.053	161.748	0.282256	503.923	123.51	0.245098	repA_K562_clone_57	38	3_ubcP	repA	K562	1.3213
CACACTGTTCCTACA	187.474	121.453	0.647838	161.517	88.3148	0.546783	918.684	222.395	0.24208	808.254	162.614	0.201192	repA_K562_clone_57	38	4_pgk1P	repA	K562	6.94903
CCGACCATTCAAATC	77.0526	23.4543	0.304394	66.8894	15.016	0.22449	1637.61	509.367	0.311044	1448.98	424.137	0.292714	repA_K562_clone_57	38	3_ubcP	repA	K562	1.83601
GCAGACAATGGACGT	64.0526	59.0007	0.921128	56.4192	51.1402	0.906432	331.026	114.942	0.347229	292.924	101.903	0.347884	repA_K562_clone_57	38	4_pgk1P	repA	K562	6.80845
GGGCTGCCGGCTCAC	0.0526316	0.226294	4.29959	0.0346548	0.149106	4.3026	858.316	225.006	0.262148	752.288	155.031	0.206079	repA_K562_clone_57	38	2_minP	repA	K562	0.800964
TAACAAACGTTGATA	562.553	159.429	0.283403	502.991	155.252	0.308657	934	236.446	0.253155	814.627	141.438	0.173623	repA_K562_clone_57	38	5_eef1aP	repA	K562	6.9224
AAGTCCACGAGGCAC	0.166667	0.408248	2.44949	0.150227	0.367979	2.44949	466.167	239.109	0.512925	543.144	134.345	0.247346	repA_K562_clone_179	6	1_noP	repA	K562	0.9494
ACGGCCCATACCCAC	0.333333	0.816497	2.44949	0.69297	1.69742	2.44949	386.833	165.326	0.427382	468.886	51.9059	0.110701	repA_K562_clone_179	6	1_noP	repA	K562	2.03907
CCCCCGATCACCTTA	55.3333	77.8426	1.40679	94.6989	163.634	1.72794	442.833	218.878	0.494266	524.87	142.864	0.272189	repA_K562_clone_179	6	5_eef1aP	repA	K562	16.8151
CCTAAGAGCCCCCCC	652.167	262.135	0.401944	823.42	195.301	0.237183	766.667	251.393	0.327903	980.792	225.056	0.229463	repA_K562_clone_179	6	5_eef1aP	repA	K562	6.80604
CTTCTCGATCCCACC	53.6667	23.7627	0.442784	68.9148	23.6695	0.34346	459.333	265.002	0.576927	535.525	154.886	0.289223	repA_K562_clone_179	6	3_ubcP	repA	K562	2.85123
GCCATGTTGCGACGA	592.667	346.611	0.584834	693.122	307.231	0.443257	431.5	132.96	0.308134	542.504	60.4966	0.111514	repA_K562_clone_179	6	5_eef1aP	repA	K562	11.6697
CACTTACAGAGCACT	0.0731707	0.263652	3.60324	0.111887	0.439713	3.92997	1083.71	368.636	0.340162	1026.31	341.61	0.332852	repA_K562_clone_14	41	1_noP	repA	K562	1.31456
CCCCGCAACGCACGA	530.805	272.25	0.512901	500.4	238.511	0.476642	984.634	368.886	0.374642	926.356	376.233	0.406143	repA_K562_clone_14	41	5_eef1aP	repA	K562	10.6623
GTTCTCCCTGCAACC	0.146341	0.421958	2.88338	0.119074	0.337757	2.83654	553.049	187.404	0.338855	524.255	205.018	0.391066	repA_K562_clone_14	41	1_noP	repA	K562	0.978807
TATCTGAAGCCATCC	0.658537	0.824917	1.25265	0.640333	0.80452	1.25641	222.829	88.4231	0.39682	214.505	119.193	0.555664	repA_K562_clone_14	41	2_minP	repA	K562	1.00539
CCCGACTGTGGCATC	684.059	233.841	0.341843	587.291	134.82	0.229562	592.784	206.193	0.347839	509.415	105.391	0.206887	repA_K562_clone_56	51	5_eef1aP	repA	K562	5.56322
GATACAACCAAAGGT	440.8	244.289	0.554195	386.518	212.247	0.549125	163.54	75.1079	0.459263	138.805	50.9813	0.367287	repA_K562_clone_56	51	5_eef1aP	repA	K562	10.7958
TCAACTGAACCGCGC	11.4706	23.5927	2.0568	10.2521	21.1784	2.06575	122.431	46.6807	0.381281	110.755	46.8338	0.422859	repA_K562_clone_56	51	4_pgk1P	repA	K562	6.61431
ACCAGCAAAAGTCCG	1.6	1.51658	0.947859	1.42831	1.08962	0.762872	369.6	114.574	0.309996	352.886	47.3417	0.134156	repA_K562_clone_335	5	1_noP	repA	K562	0.911724
CACACTGTTCCTACA	19.4	4.66905	0.240673	18.8916	2.51945	0.133364	939.2	331.353	0.352803	885.421	100.058	0.113006	repA_K562_clone_335	5	4_pgk1P	repA	K562	0.579658
CCCCAGCTGCCGTTC	50.4	23.5223	0.466713	46.8853	12.9055	0.275256	288	92.1954	0.320123	275.448	39.9709	0.145112	repA_K562_clone_335	5	3_ubcP	repA	K562	1.88475
CCCCGTACGTTCTGA	779.2	243.214	0.312133	744.04	61.4401	0.0825764	530.4	214.79	0.404959	495.106	59.8972	0.120978	repA_K562_clone_335	5	5_eef1aP	repA	K562	2.25244
CTCGTCACGTAAACA	62.2	15.4013	0.247609	60.5761	7.47917	0.123467	390.2	130.892	0.335448	370.926	27.5127	0.074173	repA_K562_clone_335	5	3_ubcP	repA	K562	0.960955
CTGAAAACAAGACCA	111.6	56.686	0.507939	108.083	49.8776	0.461475	520.4	256.911	0.49368	481.034	97.3738	0.202426	repA_K562_clone_335	5	4_pgk1P	repA	K562	4.79763
GAAACGCCCCCGCAC	730.4	264.783	0.362517	694.034	103.13	0.148595	714.4	281.633	0.394224	666.96	65.5453	0.0982747	repA_K562_clone_335	5	5_eef1aP	repA	K562	3.91467
GCACAGGCAGCCCTC	20.4	18.4065	0.90228	20.2944	18.5653	0.9148	333.6	90.1765	0.270313	322.257	26.1537	0.0811578	repA_K562_clone_335	5	4_pgk1P	repA	K562	4.12111
TACGCTACAATATAT	659.6	304.96	0.46234	615.929	148.541	0.241165	512.6	226.557	0.441977	477.541	74.7828	0.1566	repA_K562_clone_335	5	5_eef1aP	repA	K562	5.98522
AGCTATATTAAATTC	435.952	160.988	0.369279	421.583	117.402	0.278478	530.762	187.058	0.352433	506.222	129.138	0.255101	repA_K562_clone_15	21	4_pgk1P	repA	K562	5.71784
CGCAGGTGCAACGAG	0.190476	0.511766	2.68677	0.175865	0.458348	2.60624	391.81	216.738	0.553172	365.311	170.211	0.465933	repA_K562_clone_15	21	1_noP	repA	K562	1.09296
CTTAACGAAAGTCTT	11.7143	16.5504	1.41284	12.7056	18.4123	1.44915	589.238	213.245	0.3619	563.23	148.577	0.263794	repA_K562_clone_15	21	4_pgk1P	repA	K562	5.16548
GCTTTTCCCCCTCAC	90.1905	54.6229	0.605639	93.8797	60.3753	0.643114	641.381	205.184	0.319909	616.768	167.2	0.27109	repA_K562_clone_15	21	4_pgk1P	repA	K562	6.23123
GTCGACGGCTCTCTT	584.619	200.588	0.343109	565.571	174.538	0.308604	777.714	273.734	0.351972	748.03	208.389	0.278584	repA_K562_clone_15	21	5_eef1aP	repA	K562	7.33914
TAGAATGAACCAATA	69.3333	51.0042	0.735638	71.4962	53.8443	0.753107	476.857	169.38	0.355202	463.23	150.925	0.325811	repA_K562_clone_15	21	4_pgk1P	repA	K562	6.36792
TCTGCGCGTGACGTA	0.05	0.223607	4.47214	0.0427145	0.191025	4.47214	587.75	212.338	0.361272	570.56	154.082	0.270053	repA_K562_clone_15	21	2_minP	repA	K562	0.924278
AAATCCCTCAGTCGT	33.0526	8.6953	0.263074	33.5863	11.5772	0.344699	845.947	372.949	0.440865	787.09	136.744	0.173734	repA_K562_clone_18	19	3_ubcP	repA	K562	1.99766
AATGGCCGCCGCTGA	0.105263	0.458831	4.3589	0.0489135	0.213209	4.3589	530.421	376.366	0.709561	467.172	133.53	0.285826	repA_K562_clone_18	19	2_minP	repA	K562	0.964031
CGCTTGTCTAAACTG	0.117647	0.485071	4.12311	0.054668	0.225402	4.12311	175.059	109.859	0.627556	157.69	90.2557	0.57236	repA_K562_clone_18	19	1_noP	repA	K562	0.964031
GAATAATTCAATAGT	0.210526	0.418854	1.98956	0.190431	0.397853	2.08922	497.579	235.6	0.473493	452.85	142.511	0.314698	repA_K562_clone_18	19	2_minP	repA	K562	0.911704
GAGCCTAAGTGCGCT	167.684	104.848	0.625271	163.356	80.4581	0.492532	508.368	239.999	0.472096	467.531	94.6176	0.202377	repA_K562_clone_18	19	4_pgk1P	repA	K562	6.29509
TTTAGCCCTCACCGC	743.842	214.14	0.287884	740.841	174.902	0.236086	772.579	535.439	0.693054	694.209	180.588	0.260135	repA_K562_clone_18	19	5_eef1aP	repA	K562	6.42589
CAGGCCGTGCACCCA	704.421	205.148	0.29123	761.208	183.161	0.240618	311	101.684	0.326959	331.734	75.8322	0.228593	repA_K562_clone_66	19	5_eef1aP	repA	K562	6.63866
CATTATGCGGTCTAC	72.2632	31.2514	0.432466	76.6454	26.9325	0.35139	518.842	161.011	0.310328	559.613	134.219	0.239842	repA_K562_clone_66	19	3_ubcP	repA	K562	3.07633
CCCCAGGTAACCGCA	165.789	124.054	0.748262	167.644	109.747	0.654647	657.947	215.241	0.32714	706.029	177.427	0.251303	repA_K562_clone_66	19	4_pgk1P	repA	K562	8.47619
CCCGCCGCTACCATT	0.210526	0.418854	1.98956	0.22078	0.441152	1.99815	42.6842	18.2393	0.427308	45.7485	17.0748	0.373233	repA_K562_clone_66	19	1_noP	repA	K562	0.938876
GATGGCACCTATTTC	1316.89	358.3	0.27208	1449.95	434.637	0.299761	1291.68	425.506	0.32942	1403.38	415.206	0.295862	repA_K562_clone_66	19	5_eef1aP	repA	K562	11.4143
GCCAGTTTAAACCTG	0.315789	0.671038	2.12495	0.333676	0.686163	2.05638	446.947	169.983	0.38032	477.333	145.715	0.305269	repA_K562_clone_66	19	1_noP	repA	K562	1.18786
TGGCGCAGATGCCAC	8.73684	4.8516	0.555303	9.46778	5.20906	0.550188	396.579	141.452	0.35668	433.671	143.53	0.330964	repA_K562_clone_66	19	3_ubcP	repA	K562	1.69291
AATAGTAATCGCGGA	134.875	63.3977	0.470048	118.677	66.0542	0.556589	517.25	130.147	0.251613	469.028	207.432	0.44226	repA_K562_clone_120	8	4_pgk1P	repA	K562	6.06342
CAGCCTCTCATAAAC	127.5	71.5402	0.5611	121.254	98.2922	0.810632	281.375	61.2604	0.217718	257.932	127.792	0.495449	repA_K562_clone_120	8	4_pgk1P	repA	K562	8.9263
CTTCCGCTGTATGGA	217	105.407	0.485745	189.419	111.63	0.589327	1121.5	301.868	0.269164	987.161	344.428	0.348907	repA_K562_clone_120	8	4_pgk1P	repA	K562	8.11089
GGCATGGGTGTGCCC	5.75	7.72288	1.34311	7.32635	13.0009	1.77454	902.25	249.559	0.276597	831.566	464.912	0.55908	repA_K562_clone_120	8	4_pgk1P	repA	K562	4.80318
GTCGACGGCTCTCTT	751	228.836	0.304709	642.269	158.86	0.247342	743.625	177.138	0.238208	675.545	324.32	0.480087	repA_K562_clone_120	8	5_eef1aP	repA	K562	6.26839
TCTCTGCACCAACCT	117.375	92.7592	0.790281	91.4854	60.6655	0.663116	1197.75	324.58	0.270992	1082.77	536.521	0.495509	repA_K562_clone_120	8	4_pgk1P	repA	K562	6.34258
AACCTCAACTCCCCT	0.0322581	0.179605	5.56776	0.0333329	0.185589	5.56776	480.968	150.366	0.312632	446.911	103.68	0.231992	repA_K562_clone_24	31	1_noP	repA	K562	1.01652
ATAACAAAGCTTTTC	0.322581	0.599283	1.85778	0.231804	0.436984	1.88514	487.774	150.901	0.309366	457.766	124.991	0.273046	repA_K562_clone_24	31	1_noP	repA	K562	0.907622
CGTGTAGGCGAAGCC	0.387097	0.667204	1.72361	0.34282	0.636942	1.85795	420.097	137.686	0.327748	388.896	92.0455	0.236684	repA_K562_clone_24	31	2_minP	repA	K562	1.08784
GCAATCGCTCACTTT	0.16129	0.373878	2.31805	0.150757	0.363245	2.40948	728.226	249.696	0.342883	679.894	192.204	0.282696	repA_K562_clone_24	31	1_noP	repA	K562	0.935538
GCACAGGCAGCCCTC	28.6129	51.3593	1.79497	24.2291	38.5349	1.59044	488.323	152.879	0.31307	448.702	73.7443	0.16435	repA_K562_clone_24	31	4_pgk1P	repA	K562	7.82863
GGCGCCGTCAAAAAA	803.548	197.405	0.245666	788.256	324.718	0.411945	384.581	130.481	0.339281	357.502	87.248	0.244049	repA_K562_clone_24	31	5_eef1aP	repA	K562	11.5657
TAGATGCCTAATCAC	0.290323	0.972747	3.35057	0.337327	1.07996	3.20152	625.323	207.467	0.331775	580.052	157.788	0.272024	repA_K562_clone_24	31	2_minP	repA	K562	1.85944
AACCCAGCGGCGCAA	52.1818	23.2758	0.446052	42.9992	10.4726	0.243553	547.636	241.976	0.441855	458.931	162.89	0.354934	repA_K562_clone_44	11	3_ubcP	repA	K562	1.59707
AGCCCGAACCTACCG	787.091	331.102	0.420665	640.678	166.075	0.259218	640.727	271.85	0.424284	538.816	185.672	0.344592	repA_K562_clone_44	11	5_eef1aP	repA	K562	6.56123
CCCGCACCACATGCC	3.81818	4.28528	1.12234	2.98473	2.95309	0.989401	125.818	71.9483	0.571844	101.126	40.1058	0.396593	repA_K562_clone_44	11	1_noP	repA	K562	1.70933
TACCAGTGACTCACG	77	75.7984	0.984395	62.7878	57.1094	0.909561	556.636	238.934	0.429245	473.262	180.175	0.380709	repA_K562_clone_44	11	3_ubcP	repA	K562	7.20725
AAACTCGAGCTGACC	0.08	0.276887	3.46109	0.0525473	0.182003	3.4636	869.92	323.767	0.37218	702.844	211.384	0.300755	repA_K562_clone_54	25	2_minP	repA	K562	0.793969
AACTCTATCCATGAA	51.84	21.5671	0.416032	42.6422	18.7846	0.440515	1148.84	411.85	0.358492	935.458	312.867	0.334453	repA_K562_clone_54	25	3_ubcP	repA	K562	2.87661
CCGCCGATCACGGCC	0.208333	0.508977	2.44309	0.157737	0.374596	2.37481	583.542	297.606	0.509999	464.623	208.457	0.448658	repA_K562_clone_54	25	1_noP	repA	K562	0.943183
CCTAACAAAATTTGA	81.36	65.8697	0.809608	68.2558	58.748	0.860703	903.4	350.858	0.388375	732.461	289.725	0.39555	repA_K562_clone_54	25	4_pgk1P	repA	K562	7.11088
CGACAGAATGAACAC	0.12	0.331662	2.76385	0.109308	0.322968	2.95465	924.76	363.69	0.393281	747.162	284.391	0.380628	repA_K562_clone_54	25	1_noP	repA	K562	0.976862
CTCAAGAAATCTGTC	162.24	92.0191	0.567179	136.164	84.6451	0.621639	458.16	170.86	0.372927	373.701	132.798	0.355358	repA_K562_clone_54	25	4_pgk1P	repA	K562	7.25388
TTCTTAGCCCCCCCA	409.88	186.931	0.456063	332.13	144.728	0.435758	938.04	362.599	0.38655	763.671	278.461	0.364635	repA_K562_clone_54	25	5_eef1aP	repA	K562	7.94145
ACACCGACTAAACCT	160.778	146.545	0.911476	143.705	118.549	0.82495	801.778	614.57	0.766509	709.879	358.135	0.504501	repA_K562_clone_99	9	4_pgk1P	repA	K562	9.88926
CTACGTAATTTACCG	57.8889	85.2224	1.47217	59.6708	82.6084	1.3844	630.778	446.275	0.707499	578.597	231.761	0.400558	repA_K562_clone_99	9	4_pgk1P	repA	K562	10.6941
CTCTGAGTCCCACAG	101.889	73.0915	0.717364	86.3165	51.4125	0.595628	783.333	607.405	0.775411	675.908	328.71	0.486324	repA_K562_clone_99	9	3_ubcP	repA	K562	5.53378
GCAAAACTGAATTAC	48.4444	24.1304	0.498105	45.1091	23.0643	0.511301	366.333	206.317	0.563193	353.32	118.405	0.335121	repA_K562_clone_99	9	3_ubcP	repA	K562	3.43407
GTTGGCTGCCGGGCT	0.111111	0.333333	3	0.0951069	0.285321	3	1082.44	838.578	0.774708	956.914	411.942	0.43049	repA_K562_clone_99	9	2_minP	repA	K562	0.925182
TCACGCATATCACGA	42.6667	20.7183	0.485586	40.7329	19.3872	0.475959	722.444	541.407	0.74941	670.328	300.225	0.447878	repA_K562_clone_99	9	3_ubcP	repA	K562	3.03768
ACGATCGCGGTTTAC	6.5625	4.97954	0.758787	5.9616	3.93056	0.659314	631.188	227.941	0.36113	580.838	88.8496	0.152968	repA_K562_clone_141	16	3_ubcP	repA	K562	1.60981
CCCTACTGATGCAAC	198.688	129.756	0.653066	192.256	141.782	0.737464	971.438	319.924	0.32933	896.525	102.118	0.113904	repA_K562_clone_141	16	4_pgk1P	repA	K562	10.2254
GCACTCTCGAGTCCG	797.625	243.125	0.304812	751.555	153.431	0.204151	618.688	304.016	0.491389	549.703	179.428	0.326409	repA_K562_clone_141	16	5_eef1aP	repA	K562	5.5967
TGCACAACACGCGTT	79.875	67.5839	0.846121	82.0453	67.4518	0.822129	361.312	104.061	0.288009	351.219	98.0875	0.279277	repA_K562_clone_141	16	4_pgk1P	repA	K562	7.44675
AAGAGTAACCCCTGT	73.7273	22.2355	0.301591	93.0544	41.0339	0.440967	352.091	158.324	0.449668	422.316	194.941	0.461601	repA_K562_clone_159	11	3_ubcP	repA	K562	4.25378
CCACAATACGGACCG	52	74.2496	1.42788	51.9366	62.0549	1.19482	561.818	357.589	0.636485	639.899	297.112	0.464311	repA_K562_clone_159	11	4_pgk1P	repA	K562	8.61072
CCTATCATTACCGAT	0.181818	0.603023	3.31662	0.320829	1.06407	3.31662	342.727	207.139	0.604383	388.306	193.309	0.497825	repA_K562_clone_159	11	4_pgk1P	repA	K562	1.87859
CCTCAGTGCCTCTGA	125.636	55.5523	0.442167	148.818	55.9846	0.376194	616.455	249.078	0.404049	720.742	237.194	0.329097	repA_K562_clone_159	11	3_ubcP	repA	K562	4.58923
CGGCCCAAGCGGGCC	0.0909091	0.301511	3.31662	0.105946	0.351383	3.31662	532.455	178.768	0.335744	652.227	276.875	0.424507	repA_K562_clone_159	11	2_minP	repA	K562	1.07954
AACATGCAAGACCCA	0.2	0.447214	2.23607	0.108252	0.24206	2.23607	731	138.523	0.189497	576.271	94.1977	0.163461	repA_K562_clone_161	5	2_minP	repA	K562	0.735705
CACCCCGCACAGCGT	0.4	0.547723	1.36931	0.33612	0.462692	1.37657	859.4	254.037	0.295598	660.331	77.3741	0.117175	repA_K562_clone_161	5	1_noP	repA	K562	0.798078
CCCCAGGTAACCGCA	143	31.749	0.222021	115.763	34.6857	0.299626	534.8	115.48	0.215932	419.045	55.4918	0.132425	repA_K562_clone_161	5	4_pgk1P	repA	K562	3.22377
GGTGACTATAAAGGT	116.8	71.0788	0.608552	86.8482	32.1649	0.370358	906.8	148.39	0.163642	717.555	106.482	0.148395	repA_K562_clone_161	5	4_pgk1P	repA	K562	3.45146
AAAATTTGTCGCATG	689	273.739	0.397299	723.101	287.815	0.398029	714.875	291.524	0.407798	706.255	168.055	0.237953	repA_K562_clone_225	8	5_eef1aP	repA	K562	10.7032
AAACGCAGGGTACGA	7.625	9.81162	1.28677	7.74025	9.94016	1.28422	223.625	111.508	0.498637	213.231	61.1563	0.286808	repA_K562_clone_225	8	4_pgk1P	repA	K562	3.57286
CCTTGAACGCAGACC	80.75	96.9252	1.20031	68.6148	65.4046	0.953214	664.5	365.67	0.550294	638.165	226.324	0.354648	repA_K562_clone_225	8	4_pgk1P	repA	K562	7.89586
CTCGTCACGTAAACA	55.875	28.5279	0.510566	55.4872	23.3288	0.420436	286.25	115.48	0.403424	292.366	106.607	0.364633	repA_K562_clone_225	8	3_ubcP	repA	K562	3.13182
AGAAACTAACGATCT	9.23077	5.37205	0.581973	8.69956	4.73973	0.544824	629	240.645	0.382584	588.966	204.768	0.347674	repA_K562_clone_232	13	1_noP	repA	K562	1.60696
CCTTGCCTATTTTCA	98	56.2894	0.574382	102.809	85.5545	0.832168	432.077	210.411	0.486976	404.375	202.066	0.499698	repA_K562_clone_232	13	4_pgk1P	repA	K562	8.43776
CTACTGCTCACCTTT	4.53846	3.61975	0.797571	3.96786	2.07014	0.521727	751.154	229.29	0.30525	696.224	181.907	0.261276	repA_K562_clone_232	13	3_ubcP	repA	K562	1.03925
GCAAAACTGAATTAC	67.2308	22.4022	0.333214	65.6913	28.8058	0.438502	498.615	117.484	0.23562	472.872	125.686	0.265793	repA_K562_clone_232	13	3_ubcP	repA	K562	3.55406
GCGCACACCCCCCGG	0.615385	0.869718	1.41329	0.578356	0.888	1.53539	264.308	111.16	0.420571	244.858	88.2041	0.360225	repA_K562_clone_232	13	2_minP	repA	K562	1.16766
TCCCGCTGACACTTA	1.46154	2.18386	1.49422	1.32331	1.70932	1.2917	682.846	201.922	0.295706	635.955	172.186	0.270752	repA_K562_clone_232	13	1_noP	repA	K562	1.48591
TCGGATCTAGTCGCC	582.846	123.182	0.211346	574.518	212.602	0.370052	654.923	215.914	0.329678	605.553	164.795	0.272139	repA_K562_clone_232	13	5_eef1aP	repA	K562	8.86982
AAGTTACGCGTGGTC	0.4	0.547723	1.36931	0.452809	0.620269	1.36983	467	103.75	0.222162	503.627	76.0678	0.15104	repA_K562_clone_256	5	1_noP	repA	K562	0.92177
CAGCCTCTCATAAAC	49.4	40.4636	0.8191	54.3793	45.0628	0.828675	204.8	59.6213	0.29112	220.034	47.068	0.213913	repA_K562_clone_256	5	4_pgk1P	repA	K562	6.11084
CCGTTAATCTATCCG	51.4	35.4161	0.689029	57.011	39.4034	0.691155	56.8	6.45755	0.113689	61.9333	8.40139	0.135652	repA_K562_clone_256	5	4_pgk1P	repA	K562	5.2186
TGCGCTTCAATATTG	498	64.2223	0.12896	545.643	97.5579	0.178794	863.8	346.075	0.400643	923.009	290.231	0.31444	repA_K562_clone_256	5	5_eef1aP	repA	K562	4.17646
AAAACCTCTCGCTGG	530.8	217.425	0.409617	506.463	191.49	0.378092	751.933	251.284	0.334184	706.993	155.6	0.220087	repA_K562_clone_19	15	5_eef1aP	repA	K562	8.50885
CAACACCAACTCAAC	0.0666667	0.258199	3.87298	0.0543784	0.210607	3.87298	402.533	133.573	0.331832	380.508	93.7391	0.246353	repA_K562_clone_19	15	1_noP	repA	K562	0.903148
CAGCCTCTCATAAAC	0.466667	1.0601	2.27164	0.414922	0.85521	2.06113	186.133	52.1781	0.280326	182.561	61.7028	0.337984	repA_K562_clone_19	15	4_pgk1P	repA	K562	1.32767
TTCCCTCACCGTACA	97.4	66.3721	0.681439	97.6147	69.5794	0.712796	657.933	168.532	0.256153	641.304	167.042	0.260472	repA_K562_clone_19	15	4_pgk1P	repA	K562	7.04244
ATATGAGTCCTCCCA	655.556	359.283	0.548059	551.955	90.5689	0.164088	1034.67	336.791	0.325507	932.984	174.209	0.186722	repA_K562_clone_29	9	5_eef1aP	repA	K562	3.85503
TAAATCTGGTCAAAA	44.1111	36.1436	0.819377	34.4309	12.0175	0.349034	242.333	89.5489	0.369528	214.393	39.9125	0.186165	repA_K562_clone_29	9	3_ubcP	repA	K562	2.04805
TTGCCCTAGCAGGCT	0.222222	0.440959	1.98431	0.271652	0.539179	1.98482	615	269.987	0.439003	521.905	131.912	0.25275	repA_K562_clone_29	9	2_minP	repA	K562	1.03449
GGCTCTACCGAAAGC	503.75	163.424	0.324416	561.456	116.737	0.207918	842.312	353.377	0.419532	915.077	214.051	0.233916	repA_K562_clone_36	16	5_eef1aP	repA	K562	4.92664
TAGAAACGGTCACCA	483	156.645	0.324316	547.93	150.138	0.274009	675.375	283.162	0.419267	732.101	179.151	0.244709	repA_K562_clone_36	16	5_eef1aP	repA	K562	6.41398
TCAACAGTCCGCCGG	25.6875	13.0011	0.506126	28.1548	14.2922	0.507628	384.25	142.976	0.37209	419.884	79.2863	0.188829	repA_K562_clone_36	16	3_ubcP	repA	K562	2.69353
TTTACCAACATACTG	474.812	159.359	0.335625	526.629	112.28	0.213204	329.375	184.248	0.559386	355.382	142.337	0.400517	repA_K562_clone_36	16	5_eef1aP	repA	K562	4.8927
TTTTACCTCGCGCGT	123.75	45.9195	0.371067	137.177	36.76	0.267974	757.5	326.313	0.430776	821.462	228.516	0.278182	repA_K562_clone_36	16	3_ubcP	repA	K562	3.13859
AACAGCATCGGCACT	19.1875	16.9989	0.885936	17.2927	17.9026	1.03527	261.75	97.734	0.373387	217.322	73.712	0.339184	repA_K562_clone_49	16	4_pgk1P	repA	K562	4.3051
ACTTTCCAAGTCCTT	471.938	185.258	0.392547	452.778	282.392	0.623688	1344.38	346.593	0.257809	1154.73	357.948	0.309984	repA_K562_clone_49	16	5_eef1aP	repA	K562	13.2712
AGAGTTCACGGATTA	77.25	37.788	0.489165	68.6705	41.2845	0.601196	500.312	170.868	0.341522	419.033	152.425	0.363753	repA_K562_clone_49	16	4_pgk1P	repA	K562	4.98198
CGGTCTACCTTTTGG	288.562	263.608	0.913521	291.165	332.966	1.14356	597	183.307	0.307046	513.211	176.872	0.344639	repA_K562_clone_49	16	5_eef1aP	repA	K562	19.5133
TACAAGCAGTTGACG	118.312	70.8987	0.59925	108.085	66.0347	0.61095	317.5	99.8459	0.314475	273.181	102.114	0.373795	repA_K562_clone_49	16	4_pgk1P	repA	K562	6.35168
TGCCACATTTTCCTG	19.4375	18.312	0.942096	20.9092	30.0633	1.43781	952.188	262.336	0.275508	819.467	272.949	0.333082	repA_K562_clone_49	16	4_pgk1P	repA	K562	6.57459
CCGCCGATCACGGCC	0.375	0.619139	1.65104	0.307983	0.509487	1.65427	926.25	313.759	0.338741	882.489	186.811	0.211686	repA_K562_clone_78	16	1_noP	repA	K562	0.918057
CTGAAAACAAGACCA	104.25	62.2356	0.596984	107.78	82.9247	0.769392	533.188	169.342	0.317602	509.008	102.358	0.201093	repA_K562_clone_78	16	4_pgk1P	repA	K562	7.98759
GATGGTCCCCCCTCC	651.438	253.942	0.389818	606.741	99.9797	0.164781	735.25	218.032	0.296542	697.026	115.986	0.166401	repA_K562_clone_78	16	5_eef1aP	repA	K562	4.05891
GTCAGCAACCACGCT	52.0625	51.5667	0.990478	57.0818	69.308	1.21419	406.188	116.488	0.286783	387.366	70.1557	0.18111	repA_K562_clone_78	16	4_pgk1P	repA	K562	9.17348
TTTCCACGACGACTC	374.375	260.12	0.694812	350.76	196.72	0.560839	433.75	132.254	0.304907	406.855	63.5283	0.156145	repA_K562_clone_78	16	5_eef1aP	repA	K562	10.5037
ATAGCAACCAAGTGA	1.70588	2.801	1.64196	2.01292	3.48481	1.73122	553.765	199.058	0.359463	532.618	136.354	0.256007	repA_K562_clone_64	17	4_pgk1P	repA	K562	2.45621
CAGAATAACCCGGAC	391	190.412	0.486987	388.396	216.449	0.557288	1215.35	356.72	0.293512	1179.55	230.473	0.19539	repA_K562_clone_64	17	4_pgk1P	repA	K562	10.9829
TTCTCACATGCATCC	0.0588235	0.242536	4.12311	0.0604267	0.249146	4.12311	725.824	223.095	0.307369	712.486	170.722	0.239614	repA_K562_clone_64	17	2_minP	repA	K562	1.01354
CGCAGGTGCAACGAG	0.0909091	0.294245	3.23669	0.112288	0.388668	3.46134	522.636	213.907	0.409284	452.088	191.732	0.424103	repA_K562_clone_85	22	1_noP	repA	K562	1.15988
GCAGGTGTTGAAGCA	79.3636	24.5057	0.308777	69.9749	24.6239	0.351896	764.682	284.225	0.371691	652.398	196.988	0.301944	repA_K562_clone_85	22	3_ubcP	repA	K562	2.94364
GTGCTTATCCTCCCC	91.5909	29.8259	0.325643	80.1852	26.7462	0.333555	880.182	354.537	0.4028	753.319	233.954	0.310564	repA_K562_clone_85	22	3_ubcP	repA	K562	2.98686
GTTAATACACAGCAA	0.863636	1.4895	1.72469	0.885613	1.44602	1.63279	420.636	149.957	0.3565	367.055	144.379	0.393344	repA_K562_clone_85	22	4_pgk1P	repA	K562	1.53657
TTTAAGATTAAACCT	863.636	294.126	0.340567	735.949	163.55	0.22223	774.182	273.945	0.353851	656.323	150.506	0.229317	repA_K562_clone_85	22	5_eef1aP	repA	K562	6.02874
ACAACCTCCAAAATA	35.4	22.8429	0.645281	29.2734	13.9806	0.477588	797.4	202.658	0.254149	705.683	99.3875	0.140839	repA_K562_clone_109	5	3_ubcP	repA	K562	2.58399
ATCTTCCAGTTCACA	0.2	0.447214	2.23607	0.140937	0.315145	2.23607	310.4	127.549	0.410919	268.487	89.1294	0.331969	repA_K562_clone_109	5	2_minP	repA	K562	0.839456
CACCAGACCAATCAG	56	24.3516	0.43485	48.3983	12.5817	0.259961	289.4	52.5956	0.18174	262.245	54.1262	0.206396	repA_K562_clone_109	5	3_ubcP	repA	K562	1.80852
TGGGTCAGGTGCACA	586	141.949	0.242234	544.252	190.3	0.349653	717.8	129.123	0.179887	641.712	62.566	0.0974987	repA_K562_clone_109	5	5_eef1aP	repA	K562	8.15714
TTTAGCCCCCATAAT	4.4	5.41295	1.23022	4.30709	6.25465	1.45217	867.8	208.597	0.240374	768.012	103.693	0.135015	repA_K562_clone_109	5	4_pgk1P	repA	K562	3.01378
ATATCCATGGACTTC	1	2.23607	2.23607	1.17322	2.6234	2.23607	405.6	105.075	0.259061	377.809	100.749	0.266667	repA_K562_clone_264	5	4_pgk1P	repA	K562	2.422
CGCCAATGCATAAAA	119	78.794	0.662135	116.045	91.0309	0.784442	864.2	188.277	0.217863	795.143	93.6995	0.11784	repA_K562_clone_264	5	4_pgk1P	repA	K562	8.45035
CTGGCCCTGCAGTTT	0.2	0.447214	2.23607	0.188727	0.422006	2.23607	426.2	81.0938	0.190272	395.858	67.1524	0.169638	repA_K562_clone_264	5	2_minP	repA	K562	0.971408
GCTGTAGCCTCCCTG	0.8	1.78885	2.23607	0.533265	1.19242	2.23607	555.6	126.386	0.227476	516.815	117.029	0.226443	repA_K562_clone_264	5	5_eef1aP	repA	K562	1.63289
GGCCTCCACCCGCCT	556.4	140.779	0.253018	526.763	162.963	0.309366	779.6	282.635	0.362538	721.393	251.147	0.348142	repA_K562_clone_264	5	5_eef1aP	repA	K562	7.10037
TGTGCCCATCCCCGT	4.8	2.68328	0.559017	4.49637	2.70853	0.602382	271	90.5235	0.334035	248.328	63.957	0.25755	repA_K562_clone_264	5	4_pgk1P	repA	K562	1.27733
CGATGTGCCGCCCAC	0.142857	0.363137	2.54196	0.106471	0.27193	2.55404	475.786	171.369	0.360181	440.992	139.551	0.316449	repA_K562_clone_11	14	1_noP	repA	K562	0.833378
GAGGAGCCCAGTTCC	0.0714286	0.267261	3.74166	0.0675481	0.252742	3.74166	424.643	107.148	0.252325	396.366	81.2245	0.204923	repA_K562_clone_11	14	2_minP	repA	K562	0.972457
GCTTTTAGCCCTTTC	2.42857	4.84711	1.99587	2.19652	4.18899	1.90711	526.929	113.093	0.214626	490.853	77.9921	0.158891	repA_K562_clone_11	14	4_pgk1P	repA	K562	2.82646
TACCGCCCCTTTACA	40.9286	23.0733	0.563747	40.4841	25.4535	0.628728	857.714	218.633	0.254902	789.086	90.8981	0.115194	repA_K562_clone_11	14	4_pgk1P	repA	K562	4.00042
CTACACTGATCAGAC	0.0769231	0.271746	3.5327	0.105034	0.419125	3.99039	180.462	57.2288	0.317125	176.624	61.3735	0.347482	repA_K562_clone_37	26	5_eef1aP	repA	K562	1.29324
GTGCTGTCCGCTCCG	0.307692	0.679366	2.20794	0.279882	0.655705	2.34279	137.269	70.2086	0.511466	122.166	45.0405	0.368683	repA_K562_clone_37	26	1_noP	repA	K562	1.23943
AATCCCAGGACAAGA	18.125	14.2589	0.786699	16.8198	13.1823	0.783736	239.625	103.527	0.432038	232.666	107.953	0.463983	repA_K562_clone_43	16	3_ubcP	repA	K562	3.21426
CCCCCCGGACAGGTG	17.3333	36.4623	2.10359	30.906	78.3567	2.53533	709.667	267.691	0.377206	717.198	113.539	0.15831	repA_K562_clone_46	9	4_pgk1P	repA	K562	14.0947
TATCTGAAGCCATCC	0.222222	0.440959	1.98431	0.344598	0.703121	2.04041	565	203.469	0.360123	575.644	77.8697	0.135274	repA_K562_clone_46	9	2_minP	repA	K562	1.19777
CACACCAGAAAAGAA	1	2.61861	2.61861	0.903631	2.44051	2.70078	404.867	249.983	0.617446	361.646	162.554	0.449485	repA_K562_clone_65	16	4_pgk1P	repA	K562	2.56734
CTCACATAGACACCT	0.125	0.341565	2.73252	0.0736891	0.201481	2.7342	350.875	134.454	0.383196	316.028	54.0742	0.171106	repA_K562_clone_65	16	2_minP	repA	K562	0.742219
TCCCCCAGGCGGAAG	0.125	0.341565	2.73252	0.123369	0.369867	2.99806	772.062	274.202	0.355155	703.391	103.233	0.146765	repA_K562_clone_65	16	1_noP	repA	K562	1.05303
TGCCACATTTTCCTG	79.6875	57.7901	0.725209	85.8579	78.803	0.91783	432.5	148.113	0.342459	399.393	90.8616	0.227499	repA_K562_clone_65	16	4_pgk1P	repA	K562	8.50457
CAAGCCTCCCCCAGC	83.3929	55.616	0.666915	72.1574	52.2924	0.724699	737.286	333.809	0.452754	606.475	199.975	0.329734	repA_K562_clone_86	28	4_pgk1P	repA	K562	6.15599
AATACACCCATCGTA	46.5833	17.2071	0.369383	52.0855	17.3001	0.332148	733.25	206.602	0.281761	812.194	181.739	0.223763	repA_K562_clone_128	12	3_ubcP	repA	K562	2.39712
ACCCCCTTCTGCCCA	15.4167	31.6729	2.05446	17.2356	32.4408	1.8822	932.833	258.054	0.276635	1038.93	253.261	0.243772	repA_K562_clone_128	12	4_pgk1P	repA	K562	7.81408
CCCCACGTTCCCCGC	26.8333	7.68509	0.286401	30.818	11.3213	0.367362	488.917	185.39	0.379185	539.873	184.465	0.341683	repA_K562_clone_128	12	3_ubcP	repA	K562	2.03937
TCTGCCCATTCCGTG	68.9167	33.1236	0.480633	74.3958	19.765	0.265673	715.833	233.761	0.326558	785.576	165.399	0.210545	repA_K562_clone_128	12	3_ubcP	repA	K562	2.29151
TGGATAGCACAAATA	93.8333	91.7505	0.977803	105.125	96.4432	0.917413	491.5	145.056	0.295129	540.784	108.07	0.199839	repA_K562_clone_128	12	4_pgk1P	repA	K562	9.40629
CTACTGCTCACCTTT	55.25	12.0446	0.218001	54.5694	19.3657	0.354881	452	192.872	0.426707	444.217	207.405	0.4669	repA_K562_clone_188	8	3_ubcP	repA	K562	2.62155
GCCGAAAATGAGCCA	35.75	16.0245	0.448239	32.3565	11.0442	0.341327	449.625	208.475	0.463665	442.931	227.677	0.514023	repA_K562_clone_188	8	3_ubcP	repA	K562	1.94156
AAAACATACCGAAAT	41.3571	56.2434	1.35994	61.1237	111.337	1.8215	444.929	183.226	0.411811	461.186	69.2417	0.150138	repA_K562_clone_307	14	4_pgk1P	repA	K562	14.2408
ATCGATTTATAATAC	75.6429	63.1319	0.834604	89.6989	99.1224	1.10506	716.857	295.873	0.412736	768.951	238.796	0.310548	repA_K562_clone_307	14	4_pgk1P	repA	K562	10.4659
GACGCCTACAGATTT	749.214	366.491	0.489168	772.707	296.031	0.38311	654.643	306.021	0.467462	664.256	111.709	0.168171	repA_K562_clone_307	14	5_eef1aP	repA	K562	10.6495
TATAGATCAATATCA	71.7143	44.7462	0.623951	85.2535	72.5049	0.850463	398.929	112.198	0.281248	452.156	164.015	0.36274	repA_K562_clone_307	14	4_pgk1P	repA	K562	7.85256
CCTGCCCATACGCCC	16.931	8.16758	0.482403	15.4531	6.22132	0.402592	563.828	146.367	0.259596	515.472	96.8684	0.187922	repA_K562_clone_9	29	3_ubcP	repA	K562	1.58261
CTCTGAGTCCCACAG	7.62069	4.64	0.608868	7.08932	4.62523	0.652423	433.276	161.19	0.372025	398.223	128.077	0.32162	repA_K562_clone_9	29	3_ubcP	repA	K562	1.73713
TTAAATTAAACCGTC	63.2143	42.7355	0.676042	63.421	50.0619	0.789359	478.679	128.511	0.268471	439.52	85.614	0.19479	repA_K562_clone_9	29	4_pgk1P	repA	K562	6.28624
AAGAGTAACCCCTGT	49.4211	20.9664	0.424241	42.5221	12.9236	0.303928	349.789	145.195	0.415094	299.931	110.15	0.367252	repA_K562_clone_42	19	3_ubcP	repA	K562	1.98188
CGCAGGTGCAACGAG	0.105263	0.315302	2.99537	0.0800021	0.24193	3.02405	326.947	185.275	0.566681	275.331	119.117	0.432632	repA_K562_clone_42	19	1_noP	repA	K562	0.855342
GCGGTCCATTATGCG	45.7895	14.5929	0.318696	40.2923	11.3208	0.280966	796.947	350.736	0.440099	671.385	176.631	0.263085	repA_K562_clone_42	19	3_ubcP	repA	K562	1.78347
GCTGGTTCCCCACTC	0.526316	0.964274	1.83212	0.375355	0.647907	1.72612	338.684	109.256	0.32259	294.217	70.8623	0.240851	repA_K562_clone_42	19	1_noP	repA	K562	1.05753
ACGGTCATGACGTGC	0.368421	1.60591	4.3589	0.23974	1.045	4.3589	198.368	64.7252	0.326288	184.945	53.1116	0.287175	repA_K562_clone_45	19	1_noP	repA	K562	2.13426
CCACACGGGATACCC	102.316	97.1723	0.949729	84.0349	62.0364	0.738222	246.368	79.1259	0.321169	233.559	77.5247	0.331927	repA_K562_clone_45	19	4_pgk1P	repA	K562	6.76733
CGTTCAACTACACCC	30.2105	32.5194	1.07642	25.0614	20.1683	0.804756	652.158	217.848	0.334042	594.063	108.667	0.182921	repA_K562_clone_45	19	4_pgk1P	repA	K562	4.02872
CTAACCTTGTGCACA	0.0526316	0.229416	4.3589	0.0514397	0.22422	4.3589	596.632	224.023	0.37548	540.458	113.437	0.209891	repA_K562_clone_45	19	2_minP	repA	K562	0.988612
TAGAAAACAAATATA	89.2778	34.0014	0.380849	79.61	15.0963	0.189628	999.556	364.848	0.36501	884.953	171.863	0.194206	repA_K562_clone_45	19	3_ubcP	repA	K562	1.69194
CCCCATAGTTCTAGC	0.0454545	0.213201	4.69042	0.0469968	0.220434	4.69042	702.273	265.049	0.377416	660.229	187.544	0.284059	repA_K562_clone_51	22	1_noP	repA	K562	1.01682
CGATACCAATTACTT	43.4091	38.3439	0.883315	40.4678	35.1046	0.86747	338.318	141.281	0.417598	326.959	129.724	0.396758	repA_K562_clone_51	22	4_pgk1P	repA	K562	5.51835
ATCGATTTATAATAC	150.366	103.418	0.687778	148.515	113.86	0.766656	626.707	246.442	0.393233	617.065	211.677	0.343039	repA_K562_clone_70	41	4_pgk1P	repA	K562	9.34298
CAGTAATATACCCCC	132.488	96.814	0.730739	128.483	93.1657	0.725118	775.61	329.216	0.424461	748.669	237.726	0.317532	repA_K562_clone_70	41	4_pgk1P	repA	K562	8.21925
CCCTAACCAGAGCTA	0.146341	0.357839	2.44523	0.154529	0.404897	2.6202	726.805	322.593	0.443851	692.956	232.322	0.335262	repA_K562_clone_70	41	1_noP	repA	K562	1.03001
GTTTTCGACCGCTTA	57.6341	26.22	0.454938	54.9301	22.3589	0.407043	381.707	179.661	0.470678	361.434	126.039	0.348721	repA_K562_clone_70	41	3_ubcP	repA	K562	3.0168
ATACAGGTAAGCACG	167.5	103.008	0.614971	174.827	60.132	0.343952	1118.38	345.125	0.308595	1338.04	516.051	0.385677	repA_K562_clone_76	8	5_eef1aP	repA	K562	4.5478
TAGCCGAGCGAGGTG	124.625	69.9182	0.561029	139.515	100.168	0.71797	614.625	325.89	0.530226	641.285	253.72	0.395643	repA_K562_clone_76	8	3_ubcP	repA	K562	8.48041
AGTACTTAATAGGTT	100.235	81.33	0.811391	84.4358	74.1909	0.878666	539.294	207.98	0.385652	461.741	170.574	0.369415	repA_K562_clone_216	17	4_pgk1P	repA	K562	8.07397
CCGTCCCCATCGGCC	0.25	0.57735	2.3094	0.287638	0.759938	2.64199	211	120.595	0.571539	208.741	109.638	0.525235	repA_K562_clone_13	16	2_minP	repA	K562	1.41695
TTCCGCTCGTCACCC	0.25	0.447214	1.78885	0.212338	0.421098	1.98315	109	39.409	0.36155	107.395	27.6018	0.257011	repA_K562_clone_13	16	1_noP	repA	K562	0.91384
TTCTCTCTTCCTGCA	77.4375	104.567	1.35034	64.6877	65.5834	1.01385	593.812	215.841	0.363483	580.697	124.929	0.215137	repA_K562_clone_13	16	4_pgk1P	repA	K562	8.15423
ACACCCTAGGCCGTG	108.389	71.6044	0.660625	102.266	80.8028	0.790123	982.667	253.482	0.257953	931.054	241.846	0.259755	repA_K562_clone_33	18	4_pgk1P	repA	K562	7.99025
AGAAGTCAAAGGTCC	0.722222	2.05242	2.84181	0.730818	2.29901	3.14581	63.7778	43.2443	0.678046	61.458	44.9608	0.731569	repA_K562_clone_73	21	3_ubcP	repA	K562	2.68929
CCTTGAACGCAGACC	137.81	98.494	0.714711	133.776	76.9936	0.575541	740	278.601	0.376488	763.033	187.341	0.245521	repA_K562_clone_73	21	4_pgk1P	repA	K562	6.6568
TGCGCTCGCCGATTT	0.142857	0.358569	2.50998	0.163383	0.410318	2.5114	482.81	160.399	0.33222	493.734	90.0326	0.182351	repA_K562_clone_73	21	1_noP	repA	K562	1.01512
CATTATGCGGTCTAC	34.92	21.0652	0.603242	33.7931	14.6124	0.432408	571.72	149.115	0.260819	616.582	195.013	0.316281	repA_K562_clone_83	25	3_ubcP	repA	K562	2.51367
GTCCGAAAACTGATG	160.44	105.345	0.656599	171.501	123.397	0.719511	222	100.056	0.450704	224.573	78.0781	0.347674	repA_K562_clone_83	25	4_pgk1P	repA	K562	9.42261
AAGATCCGAATGAGG	0.103448	0.557086	5.38516	0.104129	0.560751	5.38516	609.655	242.442	0.397671	605.18	213.642	0.353022	repA_K562_clone_16	29	1_noP	repA	K562	1.73774
GCTTTTAGCCCTTTC	64.8621	46.3602	0.71475	62.9489	41.0401	0.651959	538.69	223.727	0.415317	529.752	185.38	0.349939	repA_K562_clone_16	29	4_pgk1P	repA	K562	5.17267
CACCCACTACGACCG	6.46154	11.5875	1.7933	4.9176	8.48463	1.72536	819.385	197.256	0.240736	746.035	150.803	0.202139	repA_K562_clone_61	13	4_pgk1P	repA	K562	3.8261
TCCTCCCCGCGGACA	0.692308	1.03155	1.49002	0.560001	0.839403	1.49893	681.308	198.825	0.291829	618.792	144.448	0.233436	repA_K562_clone_61	13	1_noP	repA	K562	1.1217
CGACTAACACTTCTA	78.4412	29.8757	0.380867	75.9885	34.2161	0.45028	578.882	206.239	0.356272	559.777	245.096	0.437846	repA_K562_clone_81	34	3_ubcP	repA	K562	3.92515
GAGAACGCTCACAAT	6.4	7.0214	1.09709	8.24053	11.7062	1.42056	553	223.15	0.403527	512.248	89.8181	0.175341	repA_K562_clone_93	5	4_pgk1P	repA	K562	4.07791
GATGTCCCGCTCACC	33.4	20.8638	0.624666	33.9126	20.9681	0.6183	384.8	162.173	0.421448	353.933	81.9041	0.231411	repA_K562_clone_93	5	4_pgk1P	repA	K562	3.60064
TTCTCATCTAAGGTA	133.2	50.321	0.377785	123.27	32.4313	0.263091	913.2	364.143	0.398755	843.738	144.103	0.170791	repA_K562_clone_93	5	3_ubcP	repA	K562	2.92103
ATCGACTAGTATGAT	145.375	59.6249	0.410145	147.904	31.8625	0.215426	296.375	128.042	0.432028	308.174	115.448	0.37462	repA_K562_clone_94	8	3_ubcP	repA	K562	2.61993
GTGCTTATCCTCCCC	25	21.5208	0.86083	24.1358	18.3262	0.759294	158.5	64.4427	0.406578	165.565	43.8656	0.264946	repA_K562_clone_94	8	3_ubcP	repA	K562	3.73028
CATTATGCGGTCTAC	77.0714	27.8055	0.360776	62.0616	14.838	0.239086	786.571	258.527	0.328675	642.298	143.392	0.223248	repA_K562_clone_116	14	3_ubcP	repA	K562	1.8835
GGCTCTCAAGACGCA	557.286	180.494	0.32388	472.86	175.708	0.371585	812.429	234.934	0.289174	667.93	125.342	0.187657	repA_K562_clone_116	14	5_eef1aP	repA	K562	8.08025
ATAGCAACCAAGTGA	249	127.462	0.511896	228.711	79.2662	0.346577	624.125	251.209	0.402498	550.683	100.685	0.182837	repA_K562_clone_122	8	4_pgk1P	repA	K562	5.24136
GACCCTACTAATGGT	237.571	268.697	1.13102	237.266	254.384	1.07215	705.214	411.101	0.582945	668.365	173.079	0.258958	repA_K562_clone_129	14	4_pgk1P	repA	K562	16.5148
AACCTCAACTCCCCT	0.4	0.547723	1.36931	0.346112	0.47423	1.37016	532	213.326	0.400989	525.933	95.3801	0.181354	repA_K562_clone_140	5	1_noP	repA	K562	0.806085
GATGGTACCGAACCC	845.6	203.339	0.240467	870.121	161.612	0.185735	273.4	88.2882	0.322927	273.202	48.727	0.178356	repA_K562_clone_140	5	5_eef1aP	repA	K562	5.47878
AACGAACGAGGCTCA	0.127273	0.473542	3.72069	0.184454	0.648414	3.51532	238.545	86.2097	0.361397	335.1	82.6318	0.246589	repA_HEK293T_clone_29	57	2_minP	repA	HEK293T	1.50976
AGAGTTCACGGATTA	45.9649	88.5581	1.92665	73.1547	146.666	2.00487	292.333	98.5115	0.336983	411.296	88.0703	0.214129	repA_HEK293T_clone_29	57	4_pgk1P	repA	HEK293T	17.1478
CCAGACCACAAGTAA	0.54386	0.803345	1.47712	0.853152	1.46315	1.71499	253.211	74.5771	0.294526	363.096	94.9853	0.261599	repA_HEK293T_clone_29	57	2_minP	repA	HEK293T	1.58407
CCCCGTTCGGTGATT	0.109091	0.314627	2.88408	0.192036	0.563612	2.93493	340.327	129.856	0.381561	475.149	123.17	0.259225	repA_HEK293T_clone_29	57	1_noP	repA	HEK293T	1.28614
CCGGCCGGCCCGTAT	11.6154	16.6142	1.43036	15.9598	22.1375	1.38708	64.2051	50.3002	0.78343	89.3054	69.986	0.783671	repA_HEK293T_clone_29	57	3_ubcP	repA	HEK293T	5.54133
CCTCAGTGCCTCTGA	53.2105	19.7446	0.371065	75.458	23.8433	0.315982	449.807	156.694	0.348359	630.424	152.171	0.241379	repA_HEK293T_clone_29	57	3_ubcP	repA	HEK293T	2.74482
CGACAGAATGAACAC	0.0175439	0.132453	7.54983	0.0240293	0.181418	7.54983	441.702	138.551	0.313676	623.922	126.728	0.203115	repA_HEK293T_clone_29	57	1_noP	repA	HEK293T	1.17033
CTGAAAACAAGACCA	28.614	72.5191	2.53439	48.8799	147.455	3.01669	400.053	125.539	0.313806	565.894	117.054	0.206848	repA_HEK293T_clone_29	57	4_pgk1P	repA	HEK293T	21.0909
GAATAATTCAATAGT	0.122807	0.331133	2.69637	0.174513	0.501753	2.87516	220.737	70.5875	0.319781	310.897	60.3437	0.194096	repA_HEK293T_clone_29	57	2_minP	repA	HEK293T	1.20109
GACACCACTTAGAGT	62.0702	23.8154	0.383685	87.7853	24.4751	0.278807	153.123	63.1916	0.412686	216.272	72.5932	0.335657	repA_HEK293T_clone_29	57	3_ubcP	repA	HEK293T	2.61225
GATAAAAGCAAGCCC	0.0175439	0.132453	7.54983	0.0387746	0.292742	7.54983	126.193	46.6386	0.369582	177.205	43.2616	0.244133	repA_HEK293T_clone_29	57	1_noP	repA	HEK293T	1.48666
GATGGTACCGAACCC	68.8364	137.363	1.9955	114.833	285.656	2.48758	130.8	71.4113	0.545958	181.664	70.5473	0.38834	repA_HEK293T_clone_29	57	5_eef1aP	repA	HEK293T	26.657
TCCCCACGGCCTCTA	6.64912	8.59296	1.29235	10.618	15.1854	1.43016	265.614	93.3715	0.351531	373.9	86.4875	0.231312	repA_HEK293T_clone_29	57	4_pgk1P	repA	HEK293T	4.6602
TCCGATGTGTAACTA	0.105263	0.362738	3.44601	0.145498	0.50583	3.47654	649.018	210.147	0.323792	914.651	188.598	0.206197	repA_HEK293T_clone_29	57	1_noP	repA	HEK293T	1.3261
TGCGCTGCGCCGCCC	21.1579	8.90383	0.420828	30.3306	11.4818	0.378556	240.386	84.9115	0.35323	342.505	93.8413	0.273986	repA_HEK293T_clone_29	57	3_ubcP	repA	HEK293T	2.08483
AATTAGCTAAATCCC	6.5	2.26779	0.34889	8.62008	2.67937	0.310829	336.625	86.5892	0.257228	459.35	133.119	0.289799	repA_HEK293T_clone_95	8	4_pgk1P	repA	HEK293T	0.912594
ATGCCAGACCTATGC	0.125	0.353553	2.82843	0.175747	0.497088	2.82843	311.25	134.502	0.432135	414.768	161.801	0.3901	repA_HEK293T_clone_95	8	2_minP	repA	HEK293T	1.18574
CAAGCCAGAAACTAC	20.5	16.5702	0.808302	31.0002	31.2693	1.00868	273.625	129.897	0.474725	370.477	196.309	0.529881	repA_HEK293T_clone_95	8	4_pgk1P	repA	HEK293T	5.61612
CACAAAAAGAAATAA	367.25	62.5774	0.170395	497.887	82.1391	0.164975	340	107.73	0.316852	461.214	165.963	0.359838	repA_HEK293T_clone_95	8	5_eef1aP	repA	HEK293T	3.68116
CCGCTACCACTGACG	5.75	3.84522	0.668734	8.40973	6.45027	0.767	533.625	125.481	0.235148	718.278	130.521	0.181713	repA_HEK293T_clone_95	8	4_pgk1P	repA	HEK293T	2.22427
CCGGGTTTCCGACGT	2.75	1.66905	0.606926	3.84393	2.44538	0.636166	310.5	83.6984	0.26956	415.286	79.835	0.192241	repA_HEK293T_clone_95	8	4_pgk1P	repA	HEK293T	1.24726
GTCCTCCACTGCTAG	4.125	6.49038	1.57342	6.23632	10.2916	1.65026	86.125	26.2321	0.304582	118.181	42.5151	0.359744	repA_HEK293T_clone_95	8	3_ubcP	repA	HEK293T	4.12114
GTTTTCGACCGCTTA	36.375	6.11643	0.168149	50.0238	11.8352	0.236592	249.25	53.9438	0.216424	339.128	82.5521	0.243424	repA_HEK293T_clone_95	8	3_ubcP	repA	HEK293T	1.67336
TCTACCACGGCCCAT	5.75	2.25198	0.391649	8.44181	4.92169	0.583013	333.625	73.7252	0.220982	450.431	86.2377	0.191456	repA_HEK293T_clone_95	8	4_pgk1P	repA	HEK293T	1.69393
TGTGCCCATCCCCGT	3.5	2.32993	0.665694	4.85308	3.46565	0.714114	383.75	90.1439	0.234903	518.463	114.999	0.221808	repA_HEK293T_clone_95	8	4_pgk1P	repA	HEK293T	1.57317
AAAACATGATACAGT	4.88889	5.57773	1.1409	5.80057	6.20123	1.06907	246.444	49.717	0.201737	295.787	70.9406	0.239837	repA_HEK293T_clone_43	9	4_pgk1P	repA	HEK293T	2.57479
ACCCTTAATACTGTG	30.2222	7.31057	0.241894	35.9491	6.95473	0.193461	625.889	118.097	0.188687	753.599	155.047	0.205742	repA_HEK293T_clone_43	9	3_ubcP	repA	HEK293T	1.15994
CCAGGGTAGTACACC	14.5556	12.8463	0.882571	19.8981	20.7894	1.0448	468.444	73.0413	0.155923	563.481	98.7646	0.175276	repA_HEK293T_clone_43	9	4_pgk1P	repA	HEK293T	4.66055
CCTATCATTACCGAT	16.6667	9.64365	0.578619	20.0803	11.1926	0.557391	366.667	81.971	0.223557	442.8	111.74	0.252348	repA_HEK293T_clone_43	9	4_pgk1P	repA	HEK293T	2.49773
CTTTAGTTCTCCTTG	67.2222	31.16	0.463537	86.5213	58.8714	0.680427	490.333	72.7272	0.148322	588.4	90.8578	0.154415	repA_HEK293T_clone_43	9	4_pgk1P	repA	HEK293T	6.32911
GCGCACACCCCCCGG	0.111111	0.333333	3	0.193912	0.581735	3	282.556	62.2055	0.220153	336.915	66.8523	0.198424	repA_HEK293T_clone_43	9	2_minP	repA	HEK293T	1.32106
GCTCACCATCATCTC	2.22222	2.10819	0.948683	2.50259	2.08495	0.833116	179	34.2856	0.191539	215.198	48.2405	0.224168	repA_HEK293T_clone_43	9	4_pgk1P	repA	HEK293T	1.31796
GTCGATAAAGCTACA	8.66667	3.80789	0.439372	10.5878	5.41962	0.511876	532.556	100.493	0.188699	646.666	160.398	0.248038	repA_HEK293T_clone_43	9	4_pgk1P	repA	HEK293T	1.66558
TACACCCCACTATGA	3.44444	2.45515	0.712786	4.23435	3.11957	0.736729	211.667	32.6879	0.154431	260.844	79.2653	0.30388	repA_HEK293T_clone_43	9	4_pgk1P	repA	HEK293T	1.51601
TTCCTAGGGATGCCG	3.55556	2.18581	0.61476	4.15447	2.23739	0.538551	390.778	80.6207	0.206308	472.201	128.797	0.272759	repA_HEK293T_clone_43	9	3_ubcP	repA	HEK293T	1.0977
ATAGCAACCAAGTGA	22.2	11.7771	0.5305	32.9232	12.5832	0.382198	276.8	80.9302	0.292378	421.021	81.6419	0.193914	repA_HEK293T_clone_4	5	4_pgk1P	repA	HEK293T	2.19301
CTCAAGAAATCTGTC	16	11.3798	0.711238	24.1069	17.7392	0.735853	160.8	42.5699	0.264738	250.221	78.7462	0.314707	repA_HEK293T_clone_4	5	4_pgk1P	repA	HEK293T	3.61295
GCAGCATCTTCACTC	1	0.707107	0.707107	1.63521	1.43189	0.875659	396	65.9962	0.166657	620.665	156.729	0.252517	repA_HEK293T_clone_4	5	4_pgk1P	repA	HEK293T	1.11975
GCATCATATGAAGAT	0.2	0.447214	2.23607	0.31119	0.695841	2.23607	707.2	166.716	0.235741	1085.83	215.125	0.19812	repA_HEK293T_clone_4	5	2_minP	repA	HEK293T	1.24738
GGAGTGTTGAAAAGT	0.8	1.30384	1.6298	1.24531	2.02881	1.62916	142.6	68.1784	0.47811	223.313	114.182	0.511307	repA_HEK293T_clone_4	5	3_ubcP	repA	HEK293T	1.81804
GTTAATACACAGCAA	3.8	3.63318	0.9561	5.20834	3.82117	0.733662	268.2	45.45	0.169463	415.665	81.4067	0.195847	repA_HEK293T_clone_4	5	4_pgk1P	repA	HEK293T	1.67435
AGTATATCATCGCTG	5.85714	6.76936	1.15574	8.33328	9.30513	1.11662	266.929	74.38	0.278651	372.332	81.8598	0.219857	repA_HEK293T_clone_103	14	4_pgk1P	repA	HEK293T	3.2234
CCCCCGTTTTTATGC	178.286	610.475	3.42414	243.574	830.697	3.41045	1031.64	292.403	0.283435	1436.54	345.764	0.240692	repA_HEK293T_clone_103	14	4_pgk1P	repA	HEK293T	53.2264
CCGACCATTCAAATC	24.3571	9.78702	0.401813	33.0189	9.09135	0.275338	212.714	114.518	0.538365	290.334	122.988	0.42361	repA_HEK293T_clone_103	14	3_ubcP	repA	HEK293T	1.58215
CCGGTGTCAGTAGAT	617.857	189.781	0.30716	849.6	178.977	0.21066	328.857	102.619	0.312046	455.336	100.85	0.221486	repA_HEK293T_clone_103	14	5_eef1aP	repA	HEK293T	6.14029
GCGGTCCATTATGCG	43.9286	16.0933	0.366352	61.3763	21.2204	0.345743	509.929	141.878	0.278231	704.717	123.371	0.175065	repA_HEK293T_clone_103	14	3_ubcP	repA	HEK293T	2.70866
GGTCACACGTTACAT	18.2857	6.8211	0.373029	25.1951	6.97637	0.276895	298.143	90.4109	0.303247	411.898	85.9116	0.208575	repA_HEK293T_clone_103	14	3_ubcP	repA	HEK293T	1.38986
TTGCCCTAGCAGGCT	0.785714	1.0509	1.33751	1.11768	1.55381	1.39021	164.286	88.1646	0.536654	223.625	95.396	0.42659	repA_HEK293T_clone_103	14	2_minP	repA	HEK293T	1.46973
AGCCATCCCTTCAAT	427.6	77.941	0.182275	726.699	153.612	0.211383	413.4	221.419	0.535604	678.052	328.338	0.484237	repA_HEK293T_clone_217	5	5_eef1aP	repA	HEK293T	5.69834
CCACGATAGCCTTTG	539.2	114.456	0.21227	909.444	177.786	0.195489	170	74.2832	0.43696	285.177	122.079	0.428083	repA_HEK293T_clone_217	5	5_eef1aP	repA	HEK293T	5.89535
CTACACTGATCAGAC	200.8	249.586	1.24296	340.528	416.046	1.22177	149.2	99.916	0.669678	241.619	148.372	0.614073	repA_HEK293T_clone_217	5	5_eef1aP	repA	HEK293T	22.5458
GAAATTAAGCATCCG	957.4	203.845	0.212915	1615.26	318.591	0.197238	92.6	50.023	0.540205	152.297	76.0559	0.499392	repA_HEK293T_clone_217	5	5_eef1aP	repA	HEK293T	7.92706
GGAGTGTTGAAAAGT	42.2	9.25743	0.21937	71.04	13.8386	0.1948	404	163.707	0.405215	670.229	242.348	0.36159	repA_HEK293T_clone_217	5	3_ubcP	repA	HEK293T	1.64188
TCTTGGACATACTAA	224.6	200.523	0.892799	377.552	329.152	0.871806	203	91.9701	0.453055	336.637	141.111	0.419178	repA_HEK293T_clone_217	5	4_pgk1P	repA	HEK293T	16.9398
AAAACATGATACAGT	4.2	1.68655	0.401559	5.89242	1.97822	0.335723	166.4	64.2914	0.386366	246.86	115.611	0.468326	repA_HEK293T_clone_1	10	4_pgk1P	repA	HEK293T	0.814944
ACAGCCTTCACGTTA	23.8889	10.9481	0.458293	33.7657	14.3975	0.426392	271.111	50.1534	0.184992	389.612	117.37	0.301249	repA_HEK293T_clone_1	10	4_pgk1P	repA	HEK293T	2.47769
ACATCCTTAATAAAG	2.2	1.54919	0.704179	3.10816	2.19311	0.705597	255.4	60.104	0.235333	366.752	91.3987	0.249211	repA_HEK293T_clone_1	10	4_pgk1P	repA	HEK293T	1.24397
AGTACTTAATAGGTT	13.6	9.73196	0.715586	21.2279	19.8054	0.932991	337.7	46.0025	0.136223	494.895	128.112	0.258867	repA_HEK293T_clone_1	10	4_pgk1P	repA	HEK293T	4.29864
CCCAGGCCTAGCTTA	3.5	3.24037	0.92582	4.87381	3.7224	0.763756	219.6	37.3964	0.170293	320.868	93.4564	0.291261	repA_HEK293T_clone_1	10	4_pgk1P	repA	HEK293T	1.68612
CTTCATAGCGACGGC	27.6	8.61781	0.31224	40.8564	16.7764	0.410618	153.2	48.4511	0.316261	218.048	65.8093	0.30181	repA_HEK293T_clone_1	10	3_ubcP	repA	HEK293T	2.62463
TTAATTACTTGCTTA	34.3	16.0281	0.467292	51.8551	29.6974	0.5727	93.3	23.9539	0.256741	134.077	33.7133	0.251448	repA_HEK293T_clone_1	10	3_ubcP	repA	HEK293T	4.12404
TTATCAGCCAAAGGT	584.2	112.088	0.191866	831.674	118.841	0.142894	420.9	73.4899	0.174602	607.792	129.893	0.213713	repA_HEK293T_clone_1	10	5_eef1aP	repA	HEK293T	4.12087
AATGATCGAGCGGCC	0.142857	0.377964	2.64575	0.330334	0.873983	2.64575	274.286	35.4199	0.129135	564.656	76.5215	0.135519	repA_HEK293T_clone_17	7	4_pgk1P	repA	HEK293T	1.52064
ACCCAACCAATCACG	241.571	142.769	0.591001	472.081	211.436	0.44788	272.714	57.1947	0.209724	561.028	121.271	0.216159	repA_HEK293T_clone_17	7	5_eef1aP	repA	HEK293T	9.73129
CCCGCACCGCCCGTA	5.85714	5.27347	0.900349	12.3994	11.4732	0.925299	296.143	65.4737	0.221088	601.827	85.3346	0.141793	repA_HEK293T_clone_17	7	4_pgk1P	repA	HEK293T	3.25824
CCTACTTGCCCGTTG	396.143	99.9407	0.252284	802.503	118.807	0.148045	156.429	22.5156	0.143935	322.066	48.2736	0.149887	repA_HEK293T_clone_17	7	5_eef1aP	repA	HEK293T	4.19389
GCCATACCCTCCACC	29	58.3267	2.01126	61.4006	125.28	2.04037	83.7143	21.0849	0.251867	174.729	53.9318	0.308661	repA_HEK293T_clone_17	7	4_pgk1P	repA	HEK293T	15.988
GCCATGTTGCGACGA	366.833	115.068	0.313678	732.885	138.198	0.188566	365.167	81.8423	0.224123	734.936	68.5617	0.0932893	repA_HEK293T_clone_17	7	5_eef1aP	repA	HEK293T	5.10484
CGACCGCCCGGCCTC	14.2105	15.5298	1.09284	20.6251	23.1744	1.1236	351.842	177.045	0.503193	473.714	240.152	0.506955	repA_HEK293T_clone_27	19	4_pgk1P	repA	HEK293T	5.10283
CTCACACAATTTCTG	7.31579	4.09678	0.559992	10.0706	6.36792	0.632325	325.895	183.443	0.562889	435.539	239.515	0.549928	repA_HEK293T_clone_27	19	3_ubcP	repA	HEK293T	2.00664
GATCCTAAATAGTTG	423.737	132.592	0.312912	557.145	193.645	0.347567	376.053	80.6339	0.214422	494.528	128.88	0.260612	repA_HEK293T_clone_27	19	5_eef1aP	repA	HEK293T	8.20394
GTCCGAGTCCATCTT	0.0526316	0.229416	4.3589	0.0623332	0.271704	4.3589	394.368	105.217	0.266798	503.779	88.9492	0.176564	repA_HEK293T_clone_27	19	2_minP	repA	HEK293T	1.08827
TAAGCGTATTGTAAT	345.143	121.514	0.352069	418.297	154.837	0.37016	22	11.422	0.519181	26.3662	12.3259	0.467489	repA_HEK293T_clone_27	19	5_eef1aP	repA	HEK293T	7.57063
TCCCACTCATCTATA	546.158	181.832	0.332929	719.131	255.141	0.354791	428.842	134.995	0.314789	550.518	161.407	0.293191	repA_HEK293T_clone_27	19	5_eef1aP	repA	HEK293T	9.51428
TCCTGTCGCGGACCT	545.105	153.193	0.281034	710.948	199.726	0.280929	550.211	185.195	0.336589	715.147	232.855	0.325604	repA_HEK293T_clone_27	19	5_eef1aP	repA	HEK293T	7.49058
TGTACACGCGTCGGA	19.1053	38.6838	2.02477	31.9258	79.6446	2.49468	256.368	106.699	0.416194	327.177	136.422	0.416968	repA_HEK293T_clone_27	19	4_pgk1P	repA	HEK293T	14.0957
ACCGTTCCATACCCG	41.7333	33.9289	0.812992	52.4252	36.2397	0.691264	352.7	327.855	0.929558	445.968	355.417	0.796956	repA_HEK293T_clone_56	30	3_ubcP	repA	HEK293T	5.00512
ACTTATTGGAGACAA	3.93333	3.37264	0.857451	5.26989	4.70659	0.893108	330.133	114.448	0.346673	438.271	146.523	0.33432	repA_HEK293T_clone_56	30	3_ubcP	repA	HEK293T	2.05024
CACCATCCTCGCCCA	17.2	22.5242	1.30954	26.9958	49.4909	1.83328	479.367	208.849	0.435677	616.304	199.637	0.323926	repA_HEK293T_clone_56	30	4_pgk1P	repA	HEK293T	9.52526
CCCCGGCCCACAATA	6.06667	6.91791	1.14031	9.34626	13.7725	1.47359	259.033	121.229	0.468007	330.188	122.899	0.372211	repA_HEK293T_clone_56	30	4_pgk1P	repA	HEK293T	4.505
CGCCAATGCATAAAA	7.46667	21.644	2.89876	12.6722	42.1553	3.3266	458.5	205.067	0.447256	593.46	220.023	0.370745	repA_HEK293T_clone_56	30	4_pgk1P	repA	HEK293T	11.842
GCCTGCTAGGTTCCG	52.7931	31.9926	0.606	64.6823	29.8527	0.461528	614.552	292.478	0.47592	781.331	282.882	0.362051	repA_HEK293T_clone_56	30	3_ubcP	repA	HEK293T	3.71185
TCAAACGACCTTTGG	0.133333	0.345746	2.59309	0.150125	0.397611	2.64854	237.933	108.521	0.456099	310.07	118.856	0.383318	repA_HEK293T_clone_56	30	1_noP	repA	HEK293T	1.0262
GATCCGGCCGACCTC	559.222	215.032	0.384519	691.301	128.439	0.185793	353.889	89.5481	0.25304	466.117	121.7	0.261094	repA_HEK293T_clone_220	9	5_eef1aP	repA	HEK293T	4.88499
TCATTAGCACTACCG	56.7778	21.3996	0.376902	72.5244	27.2653	0.375946	611.556	132.165	0.216112	807.369	197.635	0.244789	repA_HEK293T_clone_220	9	3_ubcP	repA	HEK293T	3.20161
TCTACCACGGCCCAT	3.66667	1.11803	0.304918	4.7939	1.5467	0.322638	385.333	77.4064	0.200882	510.772	138.58	0.271314	repA_HEK293T_clone_220	9	4_pgk1P	repA	HEK293T	0.706416
TTTTACCTCGCGCGT	50	20.664	0.41328	62.9704	23.8163	0.378214	287.111	77.776	0.270892	384.116	127.254	0.331289	repA_HEK293T_clone_220	9	3_ubcP	repA	HEK293T	3.00127
ATCCAGCAAATAACT	0.157895	0.374634	2.37268	0.240817	0.574383	2.38515	325.158	114.906	0.353386	557.671	155.068	0.278064	repA_HEK293T_clone_32	19	2_minP	repA	HEK293T	1.17046
CCCTCGAATGGCACC	0.789474	1.27275	1.61215	1.40963	2.26465	1.60656	158.421	57.1483	0.360737	274.56	85.9294	0.312971	repA_HEK293T_clone_32	19	3_ubcP	repA	HEK293T	1.90743
CCGCTACCACTGACG	107.947	143.95	1.33352	198.343	303.706	1.53121	136.368	68.1617	0.499835	231.456	93.6635	0.404672	repA_HEK293T_clone_32	19	4_pgk1P	repA	HEK293T	21.5647
TCGCTTTACCTCCAG	0.176471	0.392953	2.22673	0.309921	0.697191	2.24958	47.7647	24.7501	0.518167	84.6798	45.8873	0.541892	repA_HEK293T_clone_32	19	1_noP	repA	HEK293T	1.25235
CCGACGCGGAAGCCG	0.2	0.447214	2.23607	0.492389	1.10101	2.23607	39.4	18.6226	0.472654	70.152	36.7163	0.523382	repA_HEK293T_clone_97	5	2_minP	repA	HEK293T	1.56906
CTCAAGAAATCTGTC	8.6	14.4672	1.68223	13.8564	23.6192	1.70458	73.4	9.42338	0.128384	129.573	33.5639	0.259035	repA_HEK293T_clone_97	5	4_pgk1P	repA	HEK293T	6.34514
ATCCCCAACGCTGTA	12.2222	17.894	1.46405	17.5471	25.5605	1.45668	400.556	161.205	0.402453	568.456	170.702	0.30029	repA_HEK293T_clone_109	9	4_pgk1P	repA	HEK293T	6.10192
CTGAATATGCCCACG	2.88889	2.42097	0.838029	4.37725	3.8844	0.887407	358	149.877	0.418652	511.731	192.994	0.377141	repA_HEK293T_clone_109	9	4_pgk1P	repA	HEK293T	1.85662
GCGTCCTTTATGTAA	504.222	87.6624	0.173857	737.85	136.875	0.185506	492.556	205.169	0.41654	700.769	243.675	0.347725	repA_HEK293T_clone_109	9	5_eef1aP	repA	HEK293T	5.03896
TCACTGTAGAAACAA	0.142857	0.377964	2.64575	0.209258	0.553644	2.64575	65.8571	31.0184	0.470996	90.6375	36.4541	0.402196	repA_HEK293T_clone_109	9	2_minP	repA	HEK293T	1.21029
TCCGCTGCCCCAACC	27.3333	71.8992	2.63046	39.4422	102.804	2.60643	457.111	176.237	0.385546	651.995	214.125	0.328414	repA_HEK293T_clone_109	9	4_pgk1P	repA	HEK293T	16.3692
ACTTACAGAGCAATA	4.86275	4.75403	0.977643	7.57711	7.04628	0.929943	267.451	89.1893	0.333479	406.398	114.296	0.281242	repA_HEK293T_clone_3	52	4_pgk1P	repA	HEK293T	2.55981
ATATCCATGGACTTC	6.09615	9.16785	1.50387	9.23371	13.213	1.43095	412.654	120.648	0.292371	624.084	150.913	0.241815	repA_HEK293T_clone_3	52	4_pgk1P	repA	HEK293T	4.34822
CGTGGAGACCGCCGA	0.115385	0.322603	2.79589	0.200355	0.569695	2.84343	161.135	72.5513	0.450253	245.907	107.001	0.435126	repA_HEK293T_clone_3	52	1_noP	repA	HEK293T	1.27275
CTGCAACCGCAGCGT	47.7115	16.5332	0.346524	73.3856	26.0171	0.354526	465.346	137.931	0.296404	702.183	153.597	0.218743	repA_HEK293T_clone_3	52	3_ubcP	repA	HEK293T	3.03706
GCGTCCTTTATGTAA	470.5	127.887	0.271811	716.577	169.798	0.236957	377.019	109.008	0.28913	572.875	144.035	0.251426	repA_HEK293T_clone_3	52	5_eef1aP	repA	HEK293T	6.34309
GTTCCGGCCTGGCCA	6.73077	6.34658	0.94292	10.1573	8.66596	0.853178	68.3846	30.7157	0.449162	103.067	39.7799	0.385962	repA_HEK293T_clone_3	52	4_pgk1P	repA	HEK293T	2.71912
TTATGGTTCTACTAT	0.0769231	0.269069	3.4979	0.106719	0.381948	3.57902	477.827	166.461	0.34837	719.111	190.055	0.264291	repA_HEK293T_clone_3	52	1_noP	repA	HEK293T	1.16919
AATAGTAATCGCGGA	11.0455	14.6661	1.32779	15.3924	21.3131	1.38465	457.773	251.191	0.548724	583.058	194.739	0.333995	repA_HEK293T_clone_15	22	4_pgk1P	repA	HEK293T	5.43243
GAACCGTCACCATAC	0.0454545	0.213201	4.69042	0.0469136	0.220044	4.69042	605.909	323.865	0.534512	784.207	298.765	0.380977	repA_HEK293T_clone_15	22	2_minP	repA	HEK293T	1.01592
GCACTTCTTCGGCCA	0.0909091	0.294245	3.23669	0.132805	0.469044	3.53183	331.591	134.715	0.406269	435.893	131.972	0.302762	repA_HEK293T_clone_15	22	1_noP	repA	HEK293T	1.28708
GCTTGCCCCAGCCTC	5.22727	3.42167	0.654579	7.07976	5.19852	0.734278	383.273	192.009	0.500973	496.877	172.689	0.347548	repA_HEK293T_clone_15	22	4_pgk1P	repA	HEK293T	1.95375
ACTTATTGGAGACAA	0.111111	0.333333	3	0.14482	0.434461	3	358.556	172.134	0.480078	363.841	139.523	0.383472	repA_HEK293T_clone_65	9	3_ubcP	repA	HEK293T	1.14166
CAAACCAGACATGTG	1.44444	2.60342	1.80237	1.34808	2.71821	2.01635	361.222	174.804	0.483924	368.697	112.403	0.304867	repA_HEK293T_clone_65	9	5_eef1aP	repA	HEK293T	2.34113
CATTATGCGGTCTAC	0.222222	0.440959	1.98431	0.222109	0.489494	2.20385	223.333	198.114	0.887079	229.545	243.091	1.05901	repA_HEK293T_clone_65	9	3_ubcP	repA	HEK293T	1.03864
GCCACTGTCAATAAA	10.7778	7.98088	0.740494	15.3812	17.8574	1.16099	434.889	353.823	0.813594	386.702	265.851	0.687482	repA_HEK293T_clone_65	9	3_ubcP	repA	HEK293T	4.55327
TCACTGTAGAAACAA	1.66667	2.39792	1.43875	2.46021	4.93127	2.00441	129	140.992	1.09296	147.147	158.186	1.07502	repA_HEK293T_clone_65	9	2_minP	repA	HEK293T	3.14393
ATAAATTGAACAACT	8.2	12.7087	1.54984	13.2229	22.7991	1.72421	464.6	156.677	0.337229	663.682	211.936	0.319334	repA_HEK293T_clone_80	10	4_pgk1P	repA	HEK293T	6.2698
CCGGGTTTCCGACGT	6.6	3.62706	0.549554	9.93204	6.33384	0.637718	390.5	105.074	0.269075	562.856	153.888	0.273405	repA_HEK293T_clone_80	10	4_pgk1P	repA	HEK293T	2.00978
TATAGATCAATATCA	6.6	6.85079	1.038	10.3186	11.7166	1.13549	386.1	148.517	0.384661	558.858	213.703	0.382391	repA_HEK293T_clone_80	10	4_pgk1P	repA	HEK293T	3.64747
TTATGGTTCTACTAT	0.1	0.316228	3.16228	0.13783	0.435857	3.16228	542.6	150.941	0.278181	784.676	238.113	0.303454	repA_HEK293T_clone_80	10	1_noP	repA	HEK293T	1.17401
TTCGCCCTCCGTCCC	610.2	144.496	0.236801	867.351	207.3	0.239004	263.6	123.299	0.467751	379.946	181.669	0.478146	repA_HEK293T_clone_80	10	5_eef1aP	repA	HEK293T	7.03887
ACTCGTAGCTACACC	4.6	1.14018	0.247864	6.61482	1.68903	0.255341	424.6	200.113	0.471298	557.128	126.886	0.227751	repA_HEK293T_clone_93	5	4_pgk1P	repA	HEK293T	0.656718
ATGCGCTTATCGCGA	24.8	39.846	1.60669	53.781	98.415	1.82992	256.4	111.572	0.435148	348.338	84.2302	0.241806	repA_HEK293T_clone_93	5	4_pgk1P	repA	HEK293T	13.4198
CGCTGCTGCCCTGTA	56.8	33.6184	0.591874	77.4062	29.5609	0.381894	460.2	218.666	0.475154	609.542	152.74	0.250581	repA_HEK293T_clone_93	5	3_ubcP	repA	HEK293T	3.35993
GCCACTCCCTCGACA	23.2	35.3086	1.52192	48.5324	87.9228	1.81163	178.4	87.8937	0.492678	230.955	66.4673	0.287793	repA_HEK293T_clone_93	5	4_pgk1P	repA	HEK293T	12.6208
GCTAACCCCGGAATC	26	12.3288	0.474186	34.2081	6.95721	0.203379	727.4	361.36	0.496783	951.537	269.75	0.283488	repA_HEK293T_clone_93	5	3_ubcP	repA	HEK293T	1.18952
ACCGTGCAATCCAGC	36.85	13.743	0.372945	58.0968	22.0022	0.378717	241.2	80.7195	0.334658	369.073	91.6198	0.248243	repA_HEK293T_clone_14	20	3_ubcP	repA	HEK293T	2.88663
AGCTTTGGAGGGAGC	20.15	25.7973	1.28026	33.6522	46.8261	1.39147	255.4	150.533	0.589399	382.943	151.673	0.396071	repA_HEK293T_clone_14	20	4_pgk1P	repA	HEK293T	8.07199
CTCCGCTACTGCCGG	0.05	0.223607	4.47214	0.0696832	0.311633	4.47214	475.1	241.396	0.508095	715.053	224.629	0.314144	repA_HEK293T_clone_14	20	1_noP	repA	HEK293T	1.18054
CGCTGCTGCCCTGTA	34.0323	13.3129	0.391184	51.928	20.0716	0.386527	322.516	100.141	0.310499	487.028	133.754	0.274634	repA_HEK293T_clone_49	31	3_ubcP	repA	HEK293T	2.78536
CGGTTTTTTGCCTTG	8.03226	5.07598	0.63195	12.1204	7.4736	0.616612	356.71	157.235	0.440792	526.676	146.289	0.277758	repA_HEK293T_clone_49	31	4_pgk1P	repA	HEK293T	2.1467
GACCCTACTAATGGT	15	10.3124	0.687491	22.2519	14.3582	0.645255	230.867	63.5543	0.275286	350.837	89.0342	0.253776	repA_HEK293T_clone_49	31	4_pgk1P	repA	HEK293T	3.04379
TCTGACCGCACCCCG	12.5806	6.91267	0.549468	19.0441	10.7277	0.563307	431.323	139.086	0.322463	651.032	188.222	0.289113	repA_HEK293T_clone_49	31	3_ubcP	repA	HEK293T	2.45825
ACGCCTCGACGCGTG	0.0666667	0.258199	3.87298	0.0816057	0.316057	3.87298	415.8	110.591	0.265971	548.054	131.57	0.240068	repA_HEK293T_clone_55	15	1_noP	repA	HEK293T	1.10638
CCCCGGCCCACAATA	114.538	127.441	1.11264	179.721	288.072	1.60289	132.692	84.2797	0.635151	166.348	82.3949	0.495316	repA_HEK293T_clone_55	15	4_pgk1P	repA	HEK293T	21.4883
CTGAACACGCCCGAT	415.692	152.333	0.366457	545.981	186.73	0.342008	534.923	159.775	0.298687	684.042	164.661	0.240718	repA_HEK293T_clone_55	15	5_eef1aP	repA	HEK293T	7.99144
CAAGACCTATGTTAA	37.6667	17.0367	0.452302	51.1733	17.1199	0.334548	137.556	67.77	0.492674	185.001	80.2237	0.43364	repA_HEK293T_clone_81	9	3_ubcP	repA	HEK293T	2.39321
TATGCCGACACACTA	40.7778	20.2347	0.49622	54.4022	19.4538	0.357592	557.667	200.822	0.360111	762.488	210.308	0.275818	repA_HEK293T_clone_81	9	3_ubcP	repA	HEK293T	2.63752
TCGTTTACGACCAAT	28.6667	56.9583	1.98692	44.813	92.1829	2.05706	277.111	134.466	0.485242	370.296	126.295	0.341064	repA_HEK293T_clone_81	9	4_pgk1P	repA	HEK293T	13.7705
ATCCCCAACGCTGTA	10.8889	16.5185	1.51701	18.8789	37.4749	1.98501	516.667	109.195	0.211345	622.648	130.845	0.210142	repA_HEK293T_clone_91	10	4_pgk1P	repA	HEK293T	8.62485
CTGAAAACAAGACCA	0.2	0.421637	2.10819	0.223485	0.478423	2.14074	211.5	36.5977	0.173039	263.915	65.342	0.247587	repA_HEK293T_clone_91	10	4_pgk1P	repA	HEK293T	1.01202
TAGATGCCTAATCAC	1	1.24722	1.24722	1.32411	1.49366	1.12805	205.3	83.2066	0.405293	238.07	59.8616	0.251445	repA_HEK293T_clone_91	10	2_minP	repA	HEK293T	1.29805
TTTAGCCCCCATAAT	16.2	9.61249	0.593364	22.3075	22.7995	1.02205	122.8	75.8255	0.617472	136.463	53.6614	0.393231	repA_HEK293T_clone_91	10	4_pgk1P	repA	HEK293T	4.82725
CCCTACGTGCCAAAA	59.5	22.1171	0.371716	88.2117	28.7857	0.326325	141.5	37.3936	0.264265	208.319	40.7132	0.195437	repA_HEK293T_clone_102	10	3_ubcP	repA	HEK293T	3.06488
CGCTGCTGCCCTGTA	15.8	10.0311	0.634877	22.0827	10.1877	0.46134	531.8	145.368	0.27335	779.475	143.674	0.184322	repA_HEK293T_clone_102	10	3_ubcP	repA	HEK293T	2.16794
CTTCTCGATCCCACC	4.1	2.37814	0.580034	5.6353	2.41686	0.428879	316.4	84.0875	0.265763	463.885	81.0935	0.174814	repA_HEK293T_clone_102	10	3_ubcP	repA	HEK293T	1.01811
GAGAACGCTCACAAT	4.1	2.68535	0.654964	6.0668	4.24092	0.699037	425.2	91.4656	0.215112	631.014	117.515	0.186232	repA_HEK293T_clone_102	10	4_pgk1P	repA	HEK293T	1.72179
TCGTTTACGACCAAT	3.1	2.5144	0.811098	4.6729	3.83583	0.820866	332.2	77.6399	0.233714	489.19	81.4105	0.166419	repA_HEK293T_clone_102	10	4_pgk1P	repA	HEK293T	1.77446
TTACCCGGTGATCCG	27.9	11.14	0.399284	39.7121	11.233	0.28286	61.6	23.5051	0.381576	94.139	44.0786	0.468229	repA_HEK293T_clone_102	10	5_eef1aP	repA	HEK293T	1.78251
AACCCCACAACCACA	3.5	2.06706	0.590588	6.48005	4.74566	0.732349	600.333	510.481	0.85033	950.094	817.318	0.86025	repA_HEK293T_clone_182	12	4_pgk1P	repA	HEK293T	1.86426
ATATGAGTCCTCCCA	385.333	199.05	0.516565	638.835	293.305	0.459125	585.833	319.794	0.545878	913.532	285.793	0.312844	repA_HEK293T_clone_182	12	5_eef1aP	repA	HEK293T	11.6045
ATCGATTTATAATAC	35.8333	26.6896	0.744825	60.7372	44.6742	0.735532	309	228.062	0.738065	498.396	369.314	0.741005	repA_HEK293T_clone_182	12	4_pgk1P	repA	HEK293T	5.7323
CAGCCTCTCATAAAC	0.818182	1.07872	1.31844	1.40469	1.88094	1.33905	165.909	141.622	0.85361	265.135	233.621	0.881138	repA_HEK293T_clone_182	12	4_pgk1P	repA	HEK293T	1.58703
ATAGCAACCAAGTGA	6.87097	10.8343	1.57683	10.3874	19.1413	1.84274	356.871	196.793	0.55144	461.079	172.035	0.373113	repA_HEK293T_clone_8	31	4_pgk1P	repA	HEK293T	5.93906
CAAAAACTCGGGCAC	6.22581	5.61967	0.902641	8.61503	7.28277	0.845357	366.226	184.436	0.503612	500.818	211.627	0.422562	repA_HEK293T_clone_8	31	4_pgk1P	repA	HEK293T	2.48124
GTCCGAGTCCATCTT	0.0645161	0.249731	3.87083	0.115315	0.448215	3.88687	452.032	240.055	0.531057	583.053	183.637	0.314959	repA_HEK293T_clone_8	31	2_minP	repA	HEK293T	1.31991
TGCAGCCTACAAAAA	36.4516	22.0346	0.604488	50.0768	26.5711	0.530606	254.129	146.871	0.577939	330.872	124.575	0.376505	repA_HEK293T_clone_8	31	3_ubcP	repA	HEK293T	3.75483
GACACCACTTAGAGT	69.6154	19.3844	0.27845	104.125	36.5719	0.351232	126.923	39.6557	0.312439	189.445	66.7674	0.352438	repA_HEK293T_clone_12	13	3_ubcP	repA	HEK293T	3.58402
GTTTTGTCACAGCCC	561.923	212.054	0.377371	791.032	200.513	0.253483	495.615	110.115	0.222179	723.835	154.065	0.212845	repA_HEK293T_clone_12	13	5_eef1aP	repA	HEK293T	7.12929
TCGCTTTACCTCCAG	0.692308	1.03155	1.49002	0.802837	1.11773	1.39223	58.5385	23.2078	0.396454	86.1911	34.8001	0.403755	repA_HEK293T_clone_12	13	1_noP	repA	HEK293T	1.24745
TTTAACGCGAGCGCC	0.153846	0.375534	2.44097	0.180716	0.468349	2.59163	393.308	132.733	0.337479	580.006	214.681	0.370136	repA_HEK293T_clone_12	13	2_minP	repA	HEK293T	1.10172
AAGTCAGAGACAGGA	59.6222	37.162	0.623291	86.1696	43.9311	0.509822	203.933	116.523	0.57138	293.665	125.945	0.428871	repA_HEK293T_clone_57	46	3_ubcP	repA	HEK293T	4.73255
ATCGACTAGTATGAT	16.9348	9.58332	0.565896	25.6736	16.2508	0.632977	218.543	110.979	0.50781	314.14	132.262	0.421029	repA_HEK293T_clone_57	46	3_ubcP	repA	HEK293T	3.20724
CCGCCGATCACGGCC	0.0217391	0.147442	6.78233	0.0294985	0.200069	6.78233	585.63	241.08	0.411658	851.473	242.161	0.284403	repA_HEK293T_clone_57	46	1_noP	repA	HEK293T	1.16487
CGTGTAGGCGAAGCC	0.195652	0.453116	2.31593	0.353513	0.929999	2.63074	287.957	123.916	0.430329	415.908	128.208	0.30826	repA_HEK293T_clone_57	46	2_minP	repA	HEK293T	1.56416
TCACGGGCGCTCGTT	12.413	17.2518	1.38981	17.8213	21.9541	1.2319	589.565	290.191	0.492212	845.537	249.796	0.295428	repA_HEK293T_clone_57	46	4_pgk1P	repA	HEK293T	5.20051
ACTCGTAGCTACACC	3.6087	3.01118	0.834423	5.21106	3.80555	0.730284	323.696	102.949	0.318044	488.516	130.685	0.267514	repA_HEK293T_clone_86	23	4_pgk1P	repA	HEK293T	1.66707
TTACCCGGTGATCCG	27.2273	12.4286	0.456476	39.0082	13.5806	0.348148	398.5	131.956	0.331132	583.258	142.206	0.243814	repA_HEK293T_clone_86	23	5_eef1aP	repA	HEK293T	2.17441
CCCGCCGGCTTGTAA	59.3846	21.0537	0.35453	87.8658	31.4406	0.357826	582.615	248.761	0.426973	834.601	321.203	0.384858	repA_HEK293T_clone_88	13	3_ubcP	repA	HEK293T	3.35414
TACACCCCACTATGA	2.46154	1.56074	0.634049	3.5369	1.90472	0.538529	384.846	135.773	0.352798	559.684	192.234	0.34347	repA_HEK293T_clone_88	13	4_pgk1P	repA	HEK293T	1.01279
AATCCCAGGACAAGA	28.5882	13.0913	0.457926	39.0587	14.1013	0.361028	433.824	186.267	0.429361	590.25	211.6	0.358492	repA_HEK293T_clone_94	17	3_ubcP	repA	HEK293T	2.25632
TCAAAACTACCCCAC	0.153846	0.5547	3.60555	0.268761	0.969032	3.60555	277.385	59.6427	0.215018	389.158	68.6543	0.176418	repA_HEK293T_clone_113	13	1_noP	repA	HEK293T	1.8692
ATATCCATGGACTTC	181.4	353.389	1.94812	270.78	523.058	1.93167	622.8	173.96	0.279319	948.37	207.752	0.219062	repA_HEK293T_clone_161	10	4_pgk1P	repA	HEK293T	31.7864
TAGGCATTCTTTCCT	0.1	0.316228	3.16228	0.130241	0.411859	3.16228	341.2	132.191	0.387429	510.977	169.437	0.331595	repA_HEK293T_clone_161	10	2_minP	repA	HEK293T	1.14123
TCCACTAGGCGGCTC	0.7	0.948683	1.35526	1.00608	1.17877	1.17165	106.9	34.4108	0.321897	161.893	40.0809	0.247576	repA_HEK293T_clone_161	10	1_noP	repA	HEK293T	1.17521
ACAACCTCCAAAATA	41.6667	30.1455	0.723492	53.028	15.4422	0.291208	522.333	400.422	0.766603	653.072	148.51	0.227402	repA_HEK293T_clone_174	9	3_ubcP	repA	HEK293T	2.12058
ACTTACAGAGCAATA	26	20.7002	0.796163	38.3004	36.1426	0.943662	240.778	133.753	0.555505	326.336	92.704	0.284075	repA_HEK293T_clone_174	9	4_pgk1P	repA	HEK293T	5.84007
ATATTCCCCATCAAC	15.875	17.5372	1.10471	27.0594	29.7055	1.09779	306.25	157.422	0.514031	423.749	111.226	0.26248	repA_HEK293T_clone_174	9	3_ubcP	repA	HEK293T	5.71055
CTCCATAGCGACGCT	219.222	199.283	0.909045	325.798	329.787	1.01224	315.444	240.324	0.761858	399.04	97.9179	0.245384	repA_HEK293T_clone_174	9	4_pgk1P	repA	HEK293T	18.2709
ACCCGGGGGCCCTTG	41	15.9625	0.389328	54.6355	21.1849	0.387749	777.455	228.627	0.294072	1034.75	244.974	0.236748	repA_HEK293T_clone_200	11	3_ubcP	repA	HEK293T	2.86608
AGCAGACCCTGCACC	0.2	0.421637	2.10819	0.344193	0.765097	2.22287	162.2	40.647	0.250598	238.175	88.3116	0.370784	repA_HEK293T_clone_200	11	1_noP	repA	HEK293T	1.30411
CGAGTTTGTTGTCTC	472.455	141.919	0.300386	628.069	162.688	0.259029	581.091	230.079	0.395943	763.097	205.187	0.268887	repA_HEK293T_clone_200	11	5_eef1aP	repA	HEK293T	6.4916
CTACTGCTCACCTTT	71.0909	23.5349	0.331053	95.8868	32.0646	0.3344	625.091	208.096	0.332906	828.435	207.552	0.250536	repA_HEK293T_clone_200	11	3_ubcP	repA	HEK293T	3.2745
CTCTGCCGTTGCACA	1.3	1.33749	1.02884	1.51356	1.67935	1.10953	43.9	23.7555	0.541127	59.7126	36.6987	0.614589	repA_HEK293T_clone_200	11	2_minP	repA	HEK293T	1.36503
GAGAACGCTCACAAT	8	4.63681	0.579601	12.6657	3.88184	0.306484	266.6	110.475	0.414386	456.337	158.794	0.347975	repA_HEK293T_clone_238	5	4_pgk1P	repA	HEK293T	1.09074
CCGACGCGGAAGCCG	0.5	0.83666	1.67332	1.12753	1.89556	1.68116	82	58.0965	0.708494	133.152	63.5147	0.477007	repA_HEK293T_clone_242	6	2_minP	repA	HEK293T	1.78515
GCTTTTAGCCCTTTC	228.833	443.223	1.93688	500.579	1016.58	2.0308	154.333	130.089	0.842907	234.074	112.688	0.481422	repA_HEK293T_clone_242	6	4_pgk1P	repA	HEK293T	45.4363
TTTCCACGACGACTC	480.333	188.185	0.391779	794.281	94.7818	0.11933	324.333	166.534	0.513465	520.831	120.172	0.230731	repA_HEK293T_clone_242	6	5_eef1aP	repA	HEK293T	3.36308
AACATGCAAGACCCA	0.0454545	0.213201	4.69042	0.0411191	0.192866	4.69042	375.091	111.262	0.296626	484.048	120.104	0.248125	repA_HEK293T_clone_9	22	2_minP	repA	HEK293T	0.951116
CTGGGTTTTGGTAAT	0.0526316	0.229416	4.3589	0.0637127	0.277717	4.3589	470.105	147.298	0.313329	606.516	139.281	0.22964	repA_HEK293T_clone_9	22	2_minP	repA	HEK293T	1.10025
TGGGCCCCCAACACG	0.136364	0.35125	2.57583	0.124274	0.320818	2.58155	280.273	93.9672	0.33527	357.974	86.6453	0.242043	repA_HEK293T_clone_9	22	2_minP	repA	HEK293T	0.910059
TTATGGTTCTACTAT	0.0909091	0.294245	3.23669	0.0975277	0.316812	3.24843	634.318	418.657	0.660011	800.043	470.147	0.587652	repA_HEK293T_clone_9	22	1_noP	repA	HEK293T	1.01447
CGACTAACACTTCTA	56.8333	26.6114	0.468236	75.4602	33.7714	0.44754	469.833	139.71	0.297361	635.583	170.571	0.268369	repA_HEK293T_clone_39	6	3_ubcP	repA	HEK293T	3.88768
GCAGCATCTTCACTC	9.83333	6.76511	0.687977	13.1374	8.50588	0.647456	287.833	84.1413	0.292327	391.961	110.633	0.282256	repA_HEK293T_clone_39	6	4_pgk1P	repA	HEK293T	2.34674
GCTATAGTGTTTTAT	12.3333	7.4744	0.606032	16.5268	9.27898	0.561449	501.167	134.135	0.267645	671.534	140.315	0.208947	repA_HEK293T_clone_39	6	4_pgk1P	repA	HEK293T	2.28247
CTACACTGATCAGAC	458.176	112.737	0.246055	644.183	138.917	0.215649	181.882	60.9291	0.334992	262.258	102.617	0.391285	repA_HEK293T_clone_62	18	5_eef1aP	repA	HEK293T	5.47333
TAAACAGGCAGCCGG	0.227273	0.428932	1.8873	0.346971	0.688417	1.98408	392.909	158.413	0.40318	634.959	322.629	0.50811	repA_HEK293T_clone_64	22	2_minP	repA	HEK293T	1.16871
TAAAGTGCGTCTTTT	59.8182	22.4661	0.375574	95.233	32.129	0.337372	413.273	164.194	0.397303	668.811	327.033	0.488976	repA_HEK293T_clone_64	22	3_ubcP	repA	HEK293T	3.29233
TTCCCGGACATGCGT	348.818	124.32	0.356404	547.258	111.245	0.203276	122.636	87.4515	0.713096	217.066	220.943	1.01786	repA_HEK293T_clone_64	22	5_eef1aP	repA	HEK293T	4.75536
CCTCAGTGCCTCTGA	50	29.8277	0.596554	63.2975	38.1185	0.602212	182.143	63.6998	0.349725	226.262	90.6867	0.400804	repA_HEK293T_clone_146	15	3_ubcP	repA	HEK293T	4.79118
ACCCAATAAGCGTTA	10.9167	6.99946	0.641172	13.0909	7.54477	0.576337	393.333	141.314	0.359273	497.764	242.829	0.48784	repA_HEK293T_clone_150	12	4_pgk1P	repA	HEK293T	2.08526
GCTACGTATTTCCAC	0.25	0.621582	2.48633	0.375531	0.99988	2.66258	284	54.436	0.191676	362.013	110.343	0.304805	repA_HEK293T_clone_150	12	1_noP	repA	HEK293T	1.63164
TCGCATGTAACAAAG	42.0833	65.3779	1.55353	59.2728	112.673	1.90091	115.417	34.0973	0.295428	141.384	33.3007	0.235533	repA_HEK293T_clone_150	12	4_pgk1P	repA	HEK293T	14.6349
CGCGCGCGCCCGACT	34.9	11.2689	0.322892	49.5371	21.9158	0.442411	319.8	86.1534	0.269398	441.436	116.631	0.264209	repA_HEK293T_clone_173	10	3_ubcP	repA	HEK293T	3.1138
GAGAATCCCGCCAAG	0.9	1.52388	1.6932	1.38969	2.62056	1.88572	103	31.3829	0.304689	144.148	53.6703	0.372327	repA_HEK293T_clone_173	10	2_minP	repA	HEK293T	2.22298
TTTTACCTCGCGCGT	33.1	9.03635	0.273001	47.5239	17.7402	0.373289	143.6	44.6224	0.310741	199.618	67.7645	0.339471	repA_HEK293T_clone_173	10	3_ubcP	repA	HEK293T	2.57337
ACCTGGGAAAATCAA	115.8	136.665	1.18018	148.4	180.011	1.21301	218.8	59.0864	0.270047	272.576	61.1435	0.224317	repA_HEK293T_clone_241	5	4_pgk1P	repA	HEK293T	14.7768
GTGCTGTCCGCTCCG	0.2	0.447214	2.23607	0.211918	0.473863	2.23607	230.6	69.0312	0.299355	284.935	57.1371	0.200527	repA_HEK293T_clone_241	5	1_noP	repA	HEK293T	1.02936
ACCCTAACGGCCAGA	0.125	0.353553	2.82843	0.172017	0.486537	2.82843	309.375	63.2273	0.204371	469.356	73.8371	0.157316	repA_HEK293T_clone_251	8	2_minP	repA	HEK293T	1.17309
GGAGTGTTGAAAAGT	29.625	11.2242	0.378875	44.1292	16.5506	0.375049	405.5	94.1943	0.232292	613.887	103.921	0.169283	repA_HEK293T_clone_251	8	3_ubcP	repA	HEK293T	2.49144
GTTGCTAACGGCAGG	25.875	12.4377	0.480684	37.8848	17.6451	0.465756	83.75	27.0172	0.322593	124.425	24.3241	0.195492	repA_HEK293T_clone_251	8	3_ubcP	repA	HEK293T	2.86676
TAACAAACGTTGATA	301.875	76.3347	0.252868	460.733	108.451	0.235389	445.375	57.3633	0.128798	678.625	72.8458	0.107343	repA_HEK293T_clone_251	8	5_eef1aP	repA	HEK293T	5.05255
ACTCGTAGCTACACC	72.2308	84.5543	1.17061	95.5301	109.091	1.14195	109.481	44.8494	0.409656	144.08	47.2213	0.327743	repA_HEK293T_clone_2	52	4_pgk1P	repA	HEK293T	11.1614
GCTACCGCAGGAAAC	37.3	13.4681	0.361075	53.1407	16.6033	0.312441	505.5	128.33	0.253868	729.581	164.515	0.225492	repA_HEK293T_clone_7	30	3_ubcP	repA	HEK293T	2.27762
CAAGATGATAGTGCT	7.8	7.78603	0.998209	9.87207	8.33626	0.844429	422.3	178.823	0.423451	549.947	128.417	0.233507	repA_HEK293T_clone_16	10	3_ubcP	repA	HEK293T	2.65318
CGGCCCAAGCGGGCC	0.875	0.834523	0.953741	1.3216	1.35245	1.02334	34.75	31.4858	0.906067	43.8989	29.2874	0.667155	repA_HEK293T_clone_16	10	2_minP	repA	HEK293T	1.17644
CTTTCTACCACATCT	0.6	0.894427	1.49071	0.812679	1.15833	1.42532	334.8	114.395	0.341681	553.408	180.935	0.326946	repA_HEK293T_clone_53	5	3_ubcP	repA	HEK293T	1.28491
TAAAGTGCGTCTTTT	30.8	9.70567	0.315119	50.1463	12.308	0.245441	357.4	126.723	0.35457	589.894	205.304	0.348035	repA_HEK293T_clone_53	5	3_ubcP	repA	HEK293T	1.73807
AACGAAGCACGATAG	14.0769	29.5225	2.09723	20.9431	44.9623	2.14688	417.462	85.1162	0.20389	605.252	116.74	0.192878	repA_HEK293T_clone_54	13	4_pgk1P	repA	HEK293T	9.8249
AGAGTTCACGGATTA	117.231	111.165	0.948259	179.352	176.213	0.982499	112	40.7063	0.363449	161.136	52.923	0.328437	repA_HEK293T_clone_54	13	4_pgk1P	repA	HEK293T	13.1579
GCTGGTTCCCCACTC	0.0769231	0.27735	3.60555	0.10956	0.395025	3.60555	444.769	95.0878	0.213791	642.232	118.632	0.184718	repA_HEK293T_clone_54	13	1_noP	repA	HEK293T	1.19343
CCCGCACCGCCCGTA	8.88889	18.5849	2.0908	17.645	44.8955	2.54438	216.722	54.4727	0.251348	353.006	89.7516	0.254249	repA_HEK293T_clone_71	18	4_pgk1P	repA	HEK293T	10.6879
TGATCTGGACACCAA	204.333	458.489	2.24383	173.637	352.512	2.03017	173.5	67.0962	0.386722	251.995	126.234	0.500937	repA_HEK293T_clone_75	6	4_pgk1P	repA	HEK293T	26.7518
GAACCCGATCGTGCA	84.8333	125.193	1.47576	132.414	185.934	1.40419	387.833	78.0241	0.20118	661.539	123.281	0.186354	repA_HEK293T_clone_76	6	5_eef1aP	repA	HEK293T	16.1581
CCTATCATTACCGAT	1.85	1.89945	1.02673	3.08607	3.54308	1.14809	264.8	114.251	0.43146	396.554	150.334	0.379101	repA_HEK293T_clone_104	20	4_pgk1P	repA	HEK293T	2.01687
CGTAGATGCGTACGG	497.6	109.139	0.219332	764.451	134.571	0.176036	466.4	127.302	0.272946	717.478	170.083	0.237057	repA_HEK293T_clone_104	20	5_eef1aP	repA	HEK293T	4.86716
TTGCCCTAGCAGGCT	0.1	0.307794	3.07794	0.161704	0.513028	3.17264	152.55	54.2659	0.355725	232.066	75.3584	0.324728	repA_HEK293T_clone_104	20	2_minP	repA	HEK293T	1.2758
AACTCATTGCTAACA	25.5238	10.4672	0.410095	38.2784	12.2473	0.319953	258.571	102.517	0.396473	385.086	103.171	0.267916	repA_HEK293T_clone_114	21	3_ubcP	repA	HEK293T	1.97954
TCAGCCCCCAGTCCA	8.7619	4.86729	0.555506	13.6497	8.71098	0.638183	243.381	83.7648	0.344172	363.677	95.4742	0.262525	repA_HEK293T_clone_114	21	4_pgk1P	repA	HEK293T	2.3578
GCGAACGATCATCCA	28.2273	10.3553	0.366853	40.4456	17.5151	0.433053	119.591	30.2571	0.253005	165.971	39.2717	0.236618	repA_HEK293T_clone_133	22	3_ubcP	repA	HEK293T	2.75408
TAAGCGTATTGTAAT	443.182	72.3455	0.163241	621.623	120.022	0.193079	487.909	131.829	0.270191	682.421	207.384	0.303895	repA_HEK293T_clone_133	22	5_eef1aP	repA	HEK293T	4.81392
TCCCGCTGACACTTA	0.0454545	0.213201	4.69042	0.0512995	0.240616	4.69042	185.045	38.8838	0.210131	257.129	48.9523	0.19038	repA_HEK293T_clone_133	22	1_noP	repA	HEK293T	1.06235
AGAGTTCACGGATTA	202.429	374.952	1.85227	264.536	478.036	1.80708	132	37.0322	0.280547	179.797	56.4255	0.313829	repA_HEK293T_clone_155	14	4_pgk1P	repA	HEK293T	29.3913
CAGAATAACCCGGAC	18.7143	47.3716	2.53131	24.1057	58.8901	2.443	681.071	130.195	0.191163	928.624	200.309	0.215705	repA_HEK293T_clone_155	14	4_pgk1P	repA	HEK293T	11.9945
CAGCCTCTCATAAAC	81.4286	190.447	2.33882	105.386	242.572	2.30174	191.643	44.029	0.229745	261.58	65.7037	0.25118	repA_HEK293T_clone_155	14	4_pgk1P	repA	HEK293T	23.6292
ACGGAATGTCTTGGA	4.4	1.81659	0.412861	8.32676	2.38032	0.285863	28	9.43398	0.336928	56.9243	27.0112	0.47451	repA_HEK293T_clone_194	6	4_pgk1P	repA	HEK293T	0.824891
ACAACATCCTACGAC	429.426	159.748	0.372005	568.186	172.831	0.304181	478.852	209.976	0.438498	639.766	235.823	0.368608	repA_HEK293T_clone_18	54	5_eef1aP	repA	HEK293T	7.25066
TAGCTGATGATTGAG	0.111111	0.462425	4.16182	0.108743	0.399114	3.67026	282.685	112.348	0.39743	378.535	130.574	0.344946	repA_HEK293T_clone_18	54	1_noP	repA	HEK293T	1.21031
CACGCTTCCACCTCC	18.5333	5.82932	0.314532	25.0044	9.86742	0.394627	326.733	90.1899	0.276035	427.975	81.3199	0.190011	repA_HEK293T_clone_22	16	3_ubcP	repA	HEK293T	1.97331
CCACACGGGATACCC	6.625	5.3276	0.804166	8.98968	7.29843	0.811868	190.312	70.5017	0.370453	246.889	66.1762	0.268041	repA_HEK293T_clone_22	16	4_pgk1P	repA	HEK293T	2.43421
AAAACATACCGAAAT	3.73077	4.20138	1.12614	4.89597	6.6639	1.3611	566.808	210.748	0.371815	704.198	183.434	0.260487	repA_HEK293T_clone_25	52	4_pgk1P	repA	HEK293T	3.01168
CGTGTAGGCGAAGCC	0.0576923	0.235435	4.08088	0.0600516	0.247291	4.11798	178.904	72.119	0.403116	221.952	70.8459	0.319194	repA_HEK293T_clone_25	52	2_minP	repA	HEK293T	1.00913
CTCTGGCCCTTCGGC	592.596	203.488	0.343384	758.523	246.948	0.325564	455.019	181.713	0.399353	559.414	150.903	0.269752	repA_HEK293T_clone_25	52	5_eef1aP	repA	HEK293T	8.96646
TAGATTTTCCAAGCC	4.35714	3.91461	0.898435	6.3987	6.08076	0.950312	154.786	82.8179	0.535048	220.735	90.4578	0.409803	repA_HEK293T_clone_51	14	4_pgk1P	repA	HEK293T	2.40388
CCCGCCGGCTTGTAA	31.425	9.82902	0.312777	41.5858	12.3664	0.29737	523.525	210.317	0.401733	666.537	164.377	0.246613	repA_HEK293T_clone_60	41	3_ubcP	repA	HEK293T	1.91765
TAGAATGAACCAATA	100.756	211.98	2.10389	135.85	283.279	2.08524	276.244	113.076	0.409333	353.254	98.0881	0.27767	repA_HEK293T_clone_60	41	4_pgk1P	repA	HEK293T	24.3044
ACATCCTTAATAAAG	12.0435	6.62281	0.549909	14.9505	8.28949	0.554464	343.348	112.262	0.326962	421.326	120.114	0.285085	repA_HEK293T_clone_74	23	4_pgk1P	repA	HEK293T	2.14388
GCACCCAATATCCAT	13.8261	6.13227	0.443529	16.8462	7.8885	0.468267	524.217	153.334	0.2925	646.316	174.648	0.27022	repA_HEK293T_clone_74	23	3_ubcP	repA	HEK293T	1.92196
AAAACATGATACAGT	9.66667	21.5716	2.23154	18.5654	47.0122	2.53225	89.1667	36.1156	0.405034	138.187	55.75	0.403438	repA_HEK293T_clone_83	13	4_pgk1P	repA	HEK293T	10.9109
ATATGAGTCCTCCCA	474.308	73.2807	0.1545	752.226	129.605	0.172296	369.154	150.996	0.409031	573.305	215.803	0.376419	repA_HEK293T_clone_83	13	5_eef1aP	repA	HEK293T	4.72551
TAGACCCATTCGATG	0.0769231	0.27735	3.60555	0.11729	0.422896	3.60555	107.769	42.6285	0.395554	169.13	64.3815	0.380664	repA_HEK293T_clone_83	13	1_noP	repA	HEK293T	1.23482
CCGACCCAAAGGCAC	14.5455	13.931	0.957756	20.0861	15.9928	0.796209	168.364	81.5197	0.484188	240.384	91.5233	0.380738	repA_HEK293T_clone_186	11	3_ubcP	repA	HEK293T	3.56842
TACCAGTGACTCACG	20.0909	10.5305	0.524141	29.8931	16.5616	0.554025	477.455	242.556	0.508018	672.11	250.753	0.373083	repA_HEK293T_clone_186	11	3_ubcP	repA	HEK293T	3.02911
ATCTTTCGACTCTCT	0.15	0.366348	2.44232	0.230172	0.600622	2.60944	243.05	153.886	0.633145	311.266	107.151	0.344242	repA_HEK293T_clone_204	20	2_minP	repA	HEK293T	1.25191
GACCCTACTAATGGT	9.6	11.4149	1.18905	12.945	14.121	1.09084	613	224.94	0.366949	827.062	236.085	0.285451	repA_HEK293T_clone_236	5	4_pgk1P	repA	HEK293T	3.92476
TCCCCACGGCCTCTA	24.6	18.0361	0.733174	30.6796	16.5075	0.538061	275	134.363	0.488594	369.155	160.715	0.435358	repA_HEK293T_clone_236	5	4_pgk1P	repA	HEK293T	2.98027
AAAATTTGTCGCATG	170.89	203.348	1.18993	128.186	142.109	1.10861	333.297	179.937	0.539871	260.221	125.887	0.483768	repA_HepG2_clone_6	157	5_eef1aP	repA	HepG2	12.5517
AAACCCAACTAGGAA	30.3333	15.9808	0.526839	23.3733	10.3909	0.444562	330.635	166.567	0.503781	258.558	123.044	0.475884	repA_HepG2_clone_6	157	3_ubcP	repA	HepG2	2.14928
ACACCGACTAAACCT	2.94904	12.9708	4.3983	2.67791	13.4405	5.01904	513.822	209.349	0.407436	408.424	160.532	0.393052	repA_HepG2_clone_6	157	4_pgk1P	repA	HepG2	8.21332
ACCGTTCCATACCCG	42.9675	20.5609	0.478522	33.0638	12.083	0.365447	199.188	108.265	0.543529	155.723	73.7922	0.473869	repA_HepG2_clone_6	157	3_ubcP	repA	HepG2	2.10136
ACGATCGCGGTTTAC	73	30.8605	0.422747	56.6172	18.0981	0.319657	376.688	168.354	0.446933	296.02	120.695	0.407725	repA_HepG2_clone_6	157	3_ubcP	repA	HepG2	2.40524
ACTCGTAGCTACACC	0.477419	1.73705	3.63842	0.413687	1.63055	3.9415	240.6	118.545	0.492704	190.704	90.8002	0.476132	repA_HepG2_clone_6	157	4_pgk1P	repA	HepG2	2.53512
ATATGATTAATAGAT	42.2645	54.167	1.28162	35.3342	52.2876	1.4798	279.542	142.15	0.508512	219.625	101.959	0.464243	repA_HepG2_clone_6	157	4_pgk1P	repA	HepG2	8.79632
CCCCCCCGCCACTCC	76.2564	45.8415	0.60115	58.7711	30.6649	0.521768	356.885	152.028	0.425987	286.151	123.364	0.431114	repA_HepG2_clone_6	157	3_ubcP	repA	HepG2	4
CCGTTAATCTATCCG	21.3381	30.0973	1.41049	17.827	28.3732	1.59158	50.9496	24.7718	0.486202	41.5093	21.8481	0.526343	repA_HepG2_clone_6	157	4_pgk1P	repA	HepG2	6.71999
CGCAGGTGCAACGAG	0.0384615	0.29805	7.7493	0.0214226	0.160425	7.4886	279.385	143.556	0.51383	219.499	109.078	0.496941	repA_HepG2_clone_6	157	1_noP	repA	HepG2	1.09607
CTCTGTCCGTCCGTA	42.5096	17.2023	0.404668	33.0893	9.917	0.299704	362.038	164.765	0.455104	289.479	130.348	0.450284	repA_HepG2_clone_6	157	3_ubcP	repA	HepG2	1.724
GAGAATCCCGCCAAG	0.129496	0.39626	3.06001	0.115831	0.372562	3.21641	52.1223	23.9684	0.45985	42.9898	22.1678	0.515653	repA_HepG2_clone_6	157	2_minP	repA	HepG2	1.09468
GATCCCAGCTTTGAT	711.277	243.837	0.342816	554.953	128.341	0.231264	415.542	201.15	0.484066	329.591	149.432	0.453387	repA_HepG2_clone_6	157	5_eef1aP	repA	HepG2	5.44798
GCAATATAAACAATG	0.0661765	0.249509	3.77036	0.0462375	0.17824	3.85487	40.3162	18.6558	0.462738	32.4658	15.9696	0.49189	repA_HepG2_clone_6	157	2_minP	repA	HepG2	0.82891
GCCACTTGGCCAAGA	672.178	231.276	0.34407	524.751	137.278	0.261607	221.151	129.392	0.585081	171.939	91.2829	0.530903	repA_HepG2_clone_6	157	5_eef1aP	repA	HepG2	5.99274
GCTGGTTCCCCACTC	0.235669	0.717368	3.04397	0.208424	0.715883	3.43475	1137.67	526.992	0.463221	898.651	386.758	0.430376	repA_HepG2_clone_6	157	1_noP	repA	HepG2	1.56808
GGAGCAGCCCGGTAA	0.10596	0.449478	4.24195	0.081936	0.338668	4.13332	270.987	133.817	0.493813	215.586	102.955	0.477559	repA_HepG2_clone_6	157	2_minP	repA	HepG2	1.18314
TCAACAGTCCGCCGG	53.7415	26.08	0.485286	41.6046	18.8925	0.454096	589.728	282.445	0.478942	457.765	202.03	0.441339	repA_HepG2_clone_6	157	3_ubcP	repA	HepG2	2.929
TCGACGGCCGCCCCC	0.0127389	0.112504	8.83158	0.0101546	0.0904821	8.91044	235.605	109.964	0.466728	187.71	82.2012	0.437916	repA_HepG2_clone_6	157	2_minP	repA	HepG2	0.897906
TGCCTCACTGTTCAT	206.994	177.057	0.855373	160.872	128.641	0.799652	233.699	113.702	0.486534	186.968	89.5607	0.479015	repA_HepG2_clone_6	157	4_pgk1P	repA	HepG2	10.1424
TGGCGCAGATGCCAC	7.61438	6.31323	0.82912	5.8478	4.14544	0.708889	247.157	124.415	0.503385	199.413	102.54	0.514207	repA_HepG2_clone_6	157	3_ubcP	repA	HepG2	1.71425
TTAAATTAAACCGTC	0.217949	0.992195	4.55242	0.204737	1.12527	5.49617	344.641	144.277	0.418631	272.019	108.662	0.399466	repA_HepG2_clone_6	157	4_pgk1P	repA	HepG2	2.4869
CCCCGGCCCACAATA	25.5	12.4499	0.488231	19.7327	12.0155	0.608911	102.5	24.6374	0.240365	71.6399	17.8375	0.248988	repA_HepG2_clone_18	5	4_pgk1P	repA	HepG2	2.70488
CGGTGAGGAACCTTA	0.2	0.447214	2.23607	0.175835	0.39318	2.23607	670.4	501.023	0.74735	535.6	391.032	0.730081	repA_HepG2_clone_18	5	2_minP	repA	HepG2	0.937644
CTATCCTGGCTACAG	0.2	0.447214	2.23607	0.175835	0.39318	2.23607	211.8	79.254	0.374193	157.576	68.9663	0.43767	repA_HepG2_clone_18	5	2_minP	repA	HepG2	0.937644
GCATTACCTTAACAA	299.4	173.571	0.579729	219.279	141.069	0.643332	352.2	113.31	0.321721	257.584	91.6107	0.355654	repA_HepG2_clone_18	5	5_eef1aP	repA	HepG2	9.52651
TAACAAACGTTGATA	314.2	157.747	0.50206	243.688	159.806	0.65578	339.8	113.153	0.333	260.013	114.511	0.440407	repA_HepG2_clone_18	5	5_eef1aP	repA	HepG2	10.2371
TAGTAAAATTTTGTA	36	16.4469	0.456858	25.4874	9.50433	0.372902	348.4	132.706	0.3809	248.609	85.493	0.343886	repA_HepG2_clone_18	5	3_ubcP	repA	HepG2	1.8826
TGTGCCCATCCCCGT	12.4	14.775	1.19153	10.3289	13.2371	1.28156	90	36.3249	0.40361	65.3395	28.9499	0.443069	repA_HepG2_clone_18	5	4_pgk1P	repA	HepG2	4.11876
TTAGGGCGTGACCTG	0.4	0.547723	1.36931	0.323802	0.446112	1.37773	671.4	197.783	0.294584	490.283	159.169	0.324647	repA_HepG2_clone_18	5	1_noP	repA	HepG2	0.78398
AGAAACTAACGATCT	0.117647	0.475271	4.0398	0.11049	0.488544	4.42161	379.255	167.196	0.440855	314.823	139.284	0.44242	repA_HepG2_clone_3	51	1_noP	repA	HepG2	1.46974
AGCCTTGCCTGGGGC	11.6275	20.5153	1.76439	9.7161	17.8455	1.83669	308.216	136.917	0.444225	255.68	113.841	0.445249	repA_HepG2_clone_3	51	4_pgk1P	repA	HepG2	5.7251
CACAGCTTGGCAGTT	0.02	0.141421	7.07107	0.0174869	0.123651	7.07107	211.22	92.0096	0.43561	175.61	79.4816	0.452602	repA_HepG2_clone_3	51	2_minP	repA	HepG2	0.935065
CACGCTTCCACCTCC	0.0196078	0.140028	7.14143	0.0205277	0.146597	7.14143	466.51	190.58	0.408523	385.362	155.762	0.404198	repA_HepG2_clone_3	51	3_ubcP	repA	HepG2	1.02319
CTCATTAGCACAACT	13.9167	7.24006	0.520244	11.321	5.64682	0.498791	141.083	77.902	0.55217	119.818	70.6583	0.589716	repA_HepG2_clone_3	51	5_eef1aP	repA	HepG2	1.67827
CCCGGCGTGCGAACG	0.0588235	0.238833	4.06015	0.0549555	0.224644	4.08774	279.471	159.197	0.569637	262.226	141.833	0.540881	repA_HepG2_clone_21	34	1_noP	repA	HepG2	0.958272
TACCTGCACCCCCCC	0.0588235	0.238833	4.06015	0.0560521	0.22859	4.07817	319.147	185.732	0.581965	302.106	168.572	0.557991	repA_HepG2_clone_21	34	1_noP	repA	HepG2	0.96552
TGCACAACACGCGTT	19.5294	15.8003	0.809053	18.4847	14.8333	0.802463	304.588	185.755	0.609857	287.712	170.679	0.593228	repA_HepG2_clone_21	34	4_pgk1P	repA	HepG2	3.4501
TTCTCATCTAAGGTA	49.4242	18.3252	0.370774	46.1969	16.8897	0.365601	349.879	206.089	0.589031	333.033	195.496	0.587016	repA_HepG2_clone_21	34	3_ubcP	repA	HepG2	2.48493
GCCGGCTCAGATAGC	28.4444	46.4386	1.63261	39.9054	63.9064	1.60145	84.4722	52.2879	0.618996	114.635	59.174	0.516193	repA_HepG2_clone_8	39	4_pgk1P	repA	HepG2	10.1165
TCAAAACTACCCCAC	0.461538	1.18868	2.57547	0.67751	1.59742	2.35778	393.564	217.775	0.553341	552.452	286.363	0.51835	repA_HepG2_clone_8	39	1_noP	repA	HepG2	1.94072
TTCCCGTCATGCACC	0.0512821	0.320256	6.245	0.0668401	0.417416	6.245	248.128	162.468	0.654776	347.594	213.49	0.614193	repA_HepG2_clone_8	39	2_minP	repA	HepG2	1.61455
CAAACCCCGTACGAC	751.667	358.898	0.477469	959.54	328.025	0.341857	708.292	364.316	0.514359	886.087	306.025	0.345367	repA_HepG2_clone_12	24	5_eef1aP	repA	HepG2	10.5895
CTAGTTCTCACTCCG	47.3333	16.5442	0.349525	62.2518	18.3024	0.294007	414.417	220.798	0.532793	524.308	204.853	0.390712	repA_HepG2_clone_12	24	3_ubcP	repA	HepG2	2.31971
GAGGCCCCACCGCTG	186.542	180.493	0.967572	228.732	203.055	0.887743	447.958	227.745	0.508406	565.538	209.933	0.37121	repA_HepG2_clone_12	24	5_eef1aP	repA	HepG2	13.4261
GCGCCCTCTGCTGCC	37.4167	17.2145	0.460077	48.1741	16.1333	0.334896	614.792	337.464	0.548907	761.933	257.758	0.338295	repA_HepG2_clone_12	24	3_ubcP	repA	HepG2	2.32443
TCCCGCTGACACTTA	0.125	0.337832	2.70266	0.143184	0.39718	2.77392	493.708	238.617	0.483316	625.961	211.549	0.337958	repA_HepG2_clone_12	24	1_noP	repA	HepG2	1.04964
ACGTGGCCGAAGCTC	0.113636	0.386752	3.40342	0.142109	0.47486	3.34152	208.955	129.856	0.621454	261.708	119.784	0.457701	repA_HepG2_clone_11	44	1_noP	repA	HepG2	1.25966
CCGTCCGCCCCATGA	0.27907	0.548833	1.96665	0.350627	0.716741	2.04417	173.93	100.969	0.580516	219.366	81.9956	0.373785	repA_HepG2_clone_11	44	1_noP	repA	HepG2	1.21043
CTAAGACCTCTCTAC	59	119.317	2.02232	77.0497	153.786	1.99593	359	216.161	0.602121	444.935	156.55	0.351849	repA_HepG2_clone_11	44	5_eef1aP	repA	HepG2	17.5199
GCTCCGATCCCAACA	8.59091	5.60448	0.652373	11.0605	5.36658	0.485203	456.591	261.518	0.572762	572.984	188.832	0.329558	repA_HepG2_clone_11	44	3_ubcP	repA	HepG2	1.61365
GGCGCCGTCAAAAAA	909.795	373.096	0.410088	1206.83	372.53	0.308686	248.545	146.114	0.587878	315.12	141.117	0.44782	repA_HepG2_clone_11	44	5_eef1aP	repA	HepG2	10.7236
TAGCTGATGATTGAG	0.136364	0.40868	2.99698	0.167661	0.494265	2.948	473.977	266.93	0.563171	597.414	211.226	0.353567	repA_HepG2_clone_11	44	1_noP	repA	HepG2	1.2071
TGAGTGATACCCCGG	0.0454545	0.210707	4.63556	0.0530908	0.248198	4.67496	320.341	180.215	0.562573	403.008	164.64	0.408528	repA_HepG2_clone_11	44	2_minP	repA	HepG2	1.07718
CCACAATACGGACCG	14	15.1822	1.08444	21.2807	26.5369	1.24699	326.2	197.805	0.606391	418.328	86.7755	0.207434	repA_HepG2_clone_69	5	4_pgk1P	repA	HepG2	5.7525
GTCCGAAAACTGATG	57.8	68.097	1.17815	91.8161	115.523	1.2582	62.8	33.4843	0.53319	82.7452	24.1224	0.291526	repA_HepG2_clone_69	5	4_pgk1P	repA	HepG2	12.0561
CTCCCACCAACTGTG	5.55556	6.08505	1.09531	9.46475	10.959	1.15787	154	135.956	0.88283	204.07	110.755	0.54273	repA_HepG2_clone_20	9	4_pgk1P	repA	HepG2	3.56218
TTTAGCCCTCACCGC	567.111	321.896	0.567607	789.18	258.147	0.327108	283.556	252.796	0.891522	377.501	202.064	0.535268	repA_HepG2_clone_20	9	5_eef1aP	repA	HepG2	9.18924
TAAGCGTATTGTAAT	250.316	257.147	1.02729	284.806	225.109	0.790395	328.895	185.141	0.562918	408.227	260.313	0.637667	repA_HepG2_clone_22	19	5_eef1aP	repA	HepG2	13.3389
TCTAATGCACAGTCA	49.5789	26.881	0.542187	57.0458	20.0731	0.351878	328.632	188.335	0.573087	407.635	254.141	0.623452	repA_HepG2_clone_22	19	3_ubcP	repA	HepG2	2.65769
ACTCCAACCTTTCCC	0.0184049	0.134548	7.31045	0.0146781	0.111051	7.56574	452.599	254.763	0.56289	358.86	179.015	0.498844	repA_HepG2_clone_1	489	2_minP	repA	HepG2	0.916613
AATTAGCTAAATCCC	278.438	235.105	0.844373	402.369	307.796	0.764959	555.938	328.612	0.591095	796.534	368.456	0.462575	repA_HepG2_clone_26	16	4_pgk1P	repA	HepG2	15.3444
CCCCCACAAGTTCTG	3.6	4.15933	1.15537	3.8438	4.40786	1.14675	45.6	28.8323	0.632287	50.3546	31.563	0.626815	repA_HepG2_clone_28	7	5_eef1aP	repA	HepG2	2.24827
CTCTGAGTCCCACAG	42.1429	18.0317	0.427871	41.8658	14.1789	0.338674	469.571	112.656	0.239912	494.692	145.481	0.294083	repA_HepG2_clone_28	7	3_ubcP	repA	HepG2	2.19135
GGCGCCGTCAAAAAA	446.143	223.098	0.50006	463.541	250.466	0.540331	400	152.737	0.381843	418.327	165.508	0.395643	repA_HepG2_clone_28	7	5_eef1aP	repA	HepG2	11.6333
AACATGCAAGACCCA	0.0588235	0.242536	4.12311	0.0520683	0.214683	4.12311	487.176	141.515	0.290479	400.147	75.3579	0.188325	repB1_K562_clone_129	17	2_minP	repB1	K562	0.94083
AACGGCAACTTTCAC	45.1765	29.2259	0.646928	38.0873	24.4554	0.642088	228.176	70.6897	0.309803	191.675	68.2637	0.356143	repB1_K562_clone_129	17	4_pgk1P	repB1	K562	3.96264
ACACCGACTAAACCT	60.7059	35.9631	0.592416	52.6152	36.4273	0.692334	216.529	73.9477	0.341513	173.918	26.2898	0.151162	repB1_K562_clone_129	17	4_pgk1P	repB1	K562	5.02194
ACCTTACATACTACG	4.88235	7.43205	1.52223	6.01138	13.7998	2.29562	442	133.572	0.302198	364.275	86.25	0.236772	repB1_K562_clone_129	17	4_pgk1P	repB1	K562	5.62841
AGAGTTCACGGATTA	103.941	58.6691	0.564445	89.8331	60.1628	0.669718	257.353	94.8208	0.368447	204.78	33.3436	0.162827	repB1_K562_clone_129	17	4_pgk1P	repB1	K562	6.34761
ATCTTCCAGTTCACA	0.0588235	0.242536	4.12311	0.0520683	0.214683	4.12311	417.882	118.715	0.284087	345.496	76.7986	0.222285	repB1_K562_clone_129	17	2_minP	repB1	K562	0.94083
CCCACAGCGGTGTCA	0.352941	0.785905	2.22673	0.407822	1.05784	2.59388	235.294	78.7756	0.334796	188.889	25.6174	0.135622	repB1_K562_clone_129	17	1_noP	repB1	K562	1.65648
GACACCACTTAGAGT	38.7059	13.9677	0.360867	31.3516	7.37813	0.235335	142.706	43.4666	0.304589	124.712	62.0556	0.497592	repB1_K562_clone_129	17	3_ubcP	repB1	K562	1.3177
GCACAGGCAGCCCTC	203.235	126.564	0.622748	168.69	99.3855	0.589161	235.706	64.073	0.271834	192.568	25.9111	0.134556	repB1_K562_clone_129	17	4_pgk1P	repB1	K562	7.65207
GCTGCTTCAATTGAC	295.294	110.386	0.373816	250.959	98.38	0.392017	254.059	81.2246	0.319708	208.5	47.0293	0.22556	repB1_K562_clone_129	17	5_eef1aP	repB1	K562	6.21021
GTGCTTATCCTCCCC	0.785714	2.93987	3.74166	0.659027	2.46586	3.74166	85.5	65.0618	0.760957	68.2605	50.7853	0.743993	repB1_K562_clone_129	17	3_ubcP	repB1	K562	3.0375
TCCCCACTCTAACAT	0.176471	0.528594	2.99537	0.096909	0.29325	3.02603	220.353	80.8408	0.36687	178.209	44.99	0.252456	repB1_K562_clone_129	17	2_minP	repB1	K562	0.94201
TGAGCCGCCTCCCGC	48.5294	21.5555	0.444174	39.6738	14.3387	0.361415	393	116.023	0.295223	322.982	62.348	0.193039	repB1_K562_clone_129	17	3_ubcP	repB1	K562	2.27645
TTACATTGCAGACTA	109.412	37.0996	0.339083	88.5219	18.8977	0.213481	133.118	44.1671	0.33179	109.855	30.1481	0.274434	repB1_K562_clone_129	17	3_ubcP	repB1	K562	2.00856
TTTCTCATTTGTGTA	324.529	94.5834	0.291448	272.181	78.0875	0.286895	217.706	77.8739	0.357702	172.396	39.2907	0.22791	repB1_K562_clone_129	17	5_eef1aP	repB1	K562	4.73318
AACTCTATCCATGAA	21.3333	5.92171	0.27758	15.3361	4.07706	0.265846	357.833	91.0943	0.254572	253.062	30.4526	0.120337	repB1_K562_clone_178	6	3_ubcP	repB1	K562	1.04109
AAGTTACGCGTGGTC	0.166667	0.408248	2.44949	0.119035	0.291574	2.44949	375.167	135.517	0.361219	266.142	73.4027	0.275803	repB1_K562_clone_178	6	1_noP	repB1	K562	0.845108
ACCATATCCCCCCAA	29.6667	6.53197	0.220179	21.3906	4.70737	0.220067	218.333	47.0177	0.215348	159.939	52.624	0.329026	repB1_K562_clone_178	6	3_ubcP	repB1	K562	1.01781
AGAGTGTACGTGGCA	0.166667	0.408248	2.44949	0.0697913	0.170953	2.44949	24.1667	7.3598	0.304543	18.3617	6.97571	0.379905	repB1_K562_clone_178	6	2_minP	repB1	K562	0.647107
CCACGATAGCCTTTG	340	100.783	0.29642	242.349	64.4427	0.265909	401.333	117.66	0.293173	283.728	48.3298	0.170338	repB1_K562_clone_178	6	5_eef1aP	repB1	K562	4.13955
CCTCGCACAGTTCTA	0.166667	0.408248	2.44949	0.0697913	0.170953	2.44949	331.167	85.0915	0.256945	234.778	32.1398	0.136894	repB1_K562_clone_178	6	2_minP	repB1	K562	0.647107
CTCTGAGTCCCACAG	30.3333	13.1555	0.433697	20.7819	5.33863	0.256889	389.333	111.876	0.287353	278.346	66.4346	0.238676	repB1_K562_clone_178	6	3_ubcP	repB1	K562	1.17108
GTTCCGGCCTGGCCA	26.8333	16.9873	0.633065	19.0353	13.4035	0.70414	104.833	26.8136	0.255773	78.6805	35.3874	0.44976	repB1_K562_clone_178	6	4_pgk1P	repB1	K562	3.07212
TCCACAAGTGCGTGG	4.16667	2.99444	0.718665	2.93427	2.01505	0.686728	392.5	91.2179	0.232402	281.072	52.6396	0.187281	repB1_K562_clone_178	6	4_pgk1P	repB1	K562	1.17635
TGCCACATTTTCCTG	4.33333	1.63299	0.376845	3.26609	1.53638	0.470405	198.833	48.1141	0.241982	143.664	40.0761	0.278958	repB1_K562_clone_178	6	4_pgk1P	repB1	K562	0.850131
TGGAAGTTATCATAA	18.6667	7.94145	0.425435	12.6989	3.5605	0.280379	329.333	60.685	0.184266	236.59	37.7276	0.159464	repB1_K562_clone_178	6	3_ubcP	repB1	K562	0.999144
TGGCGCAGATGCCAC	15.8333	8.10967	0.512189	10.9821	4.05117	0.368889	288.5	67.0246	0.232321	216.465	92.2428	0.426132	repB1_K562_clone_178	6	3_ubcP	repB1	K562	1.22247
AAAACATGATACAGT	70.8182	36.9292	0.521465	65.8465	33.6871	0.511601	114.636	49.8844	0.435153	101.403	35.6349	0.351419	repB1_K562_clone_70	11	4_pgk1P	repB1	K562	4.15143
AAGTTACGCGTGGTC	0.181818	0.40452	2.22486	0.153148	0.34114	2.22751	193.091	67.5225	0.349693	172.67	47.6118	0.275739	repB1_K562_clone_70	11	1_noP	repB1	K562	0.871719
ACCTTACATACTACG	29.3636	21.1437	0.720063	27.6824	19.2544	0.695547	323.727	151.37	0.467584	281.249	78.5523	0.279298	repB1_K562_clone_70	11	4_pgk1P	repB1	K562	3.65956
ACTCAACTAGACCAT	42.6364	36.0563	0.845669	45.104	45.7948	1.01532	191.364	78.0606	0.407918	174.499	55.704	0.319222	repB1_K562_clone_70	11	4_pgk1P	repB1	K562	6.81881
AGCTATATTAAATTC	6.63636	9.04735	1.3633	6.42007	8.37266	1.30414	236.091	84.9405	0.359779	212.792	56.6113	0.266041	repB1_K562_clone_70	11	4_pgk1P	repB1	K562	3.30441
AGTCGCTGATAGGGC	1.63636	1.43337	0.875947	1.54882	1.3357	0.8624	251.818	99.1119	0.393585	219.165	50.4081	0.23	repB1_K562_clone_70	11	3_ubcP	repB1	K562	1.07327
CACCAGACCAATCAG	32.4545	13.56	0.417814	28.8492	8.38174	0.290536	66.5455	42.938	0.645243	58.5941	30.543	0.521265	repB1_K562_clone_70	11	3_ubcP	repB1	K562	1.56051
CATTATGCGGTCTAC	48	23.2422	0.484213	43.3181	18.5757	0.428819	377.909	161.483	0.427308	327.976	77.9763	0.23775	repB1_K562_clone_70	11	3_ubcP	repB1	K562	2.82234
CCTCAGTGCCTCTGA	52.3636	23.075	0.440668	48.8927	24.409	0.499235	256.091	107.606	0.420187	228.188	73.7057	0.323004	repB1_K562_clone_70	11	3_ubcP	repB1	K562	3.49082
GCATGTAGGAACTGT	39.4545	25.8278	0.65462	36.1452	21.2053	0.586668	469.727	182.111	0.387695	408.475	85.6879	0.209775	repB1_K562_clone_70	11	4_pgk1P	repB1	K562	3.5271
GCCGGCTCAGATAGC	80.7273	41.0319	0.508278	79.9364	58.8107	0.735719	419.364	158.213	0.37727	368.325	76.7462	0.208365	repB1_K562_clone_70	11	4_pgk1P	repB1	K562	6.57785
TCAAAACTACCCCAC	0.0909091	0.301511	3.31662	0.0604645	0.200538	3.31662	390.364	159.766	0.409274	339.941	78.2783	0.23027	repB1_K562_clone_70	11	1_noP	repB1	K562	0.815543
TCTCTGCACCAACCT	82.7273	37.0029	0.447288	79.0116	43.0023	0.544253	345.091	148.59	0.430583	301.059	82.9255	0.275446	repB1_K562_clone_70	11	4_pgk1P	repB1	K562	4.83778
TGCGCTCGCCGATTT	0.0909091	0.301511	3.31662	0.0604645	0.200538	3.31662	352.545	123.231	0.349546	311.412	52.0011	0.166985	repB1_K562_clone_70	11	1_noP	repB1	K562	0.815543
AATCAAGGGCCCATC	26.4286	23.7542	0.898809	24.3553	20.3553	0.835766	72	26.4401	0.367223	69.4372	23.2269	0.334502	repB1_K562_clone_78	14	4_pgk1P	repB1	K562	4.1246
ACGTCCTGTTTAGAG	6.53846	4.9601	0.758603	5.94256	4.25631	0.716241	223.077	105.702	0.473836	202.145	81.8723	0.405018	repB1_K562_clone_78	14	4_pgk1P	repB1	K562	1.74601
CATAAGCGGTGGAGC	46.8571	25.038	0.534347	42.8733	19.4743	0.454229	67.7857	25.9709	0.383133	66.0416	26.0902	0.395057	repB1_K562_clone_78	14	4_pgk1P	repB1	K562	2.97419
CCATCTAGATGCACT	9.64286	10.2102	1.05883	9.01916	9.14125	1.01354	236.286	63.028	0.266745	225.798	50.5475	0.223861	repB1_K562_clone_78	14	4_pgk1P	repB1	K562	3.04385
CCGCCGATCACGGCC	0.0714286	0.267261	3.74166	0.0494857	0.185158	3.74166	722.214	275.929	0.38206	701.762	349.04	0.497376	repB1_K562_clone_78	14	1_noP	repB1	K562	0.832346
CGCAGGTGCAACGAG	0.0714286	0.267261	3.74166	0.0631251	0.236193	3.74166	256	196.388	0.76714	231.882	154.788	0.667529	repB1_K562_clone_78	14	1_noP	repB1	K562	0.940081
CTAAGACCTCTCTAC	311	74.4002	0.239229	314.711	151.472	0.481305	332.143	101.816	0.306542	331.065	145.282	0.438833	repB1_K562_clone_78	14	5_eef1aP	repB1	K562	8.53839
GATGTCCCGCTCACC	56.6923	30.1479	0.531782	50.4429	27.1277	0.53779	348.231	152.169	0.436979	301.279	99.4578	0.330118	repB1_K562_clone_78	14	4_pgk1P	repB1	K562	3.81956
TAAGCGTATTGTAAT	292.429	104.757	0.358232	274.625	59.8961	0.218101	424.643	136.449	0.321326	399.35	76.0617	0.190464	repB1_K562_clone_78	14	5_eef1aP	repB1	K562	3.61434
TAAGCTCCTAAATAG	0.0769231	0.27735	3.60555	0.0679809	0.245109	3.60555	184.462	84.4291	0.457706	165.572	58.6313	0.354113	repB1_K562_clone_78	14	2_minP	repB1	K562	0.940081
TCTAATGCACAGTCA	33.9286	15.8039	0.4658	30.8806	10.5806	0.342628	265.5	73.1939	0.275683	258.438	92.684	0.358631	repB1_K562_clone_78	14	3_ubcP	repB1	K562	1.90399
ACCCATCCATGGATT	9.57143	5.19157	0.542403	6.02612	3.88611	0.644878	277.571	122.247	0.440416	183.171	83.0918	0.453629	repB1_K562_clone_3	7	3_ubcP	repB1	K562	1.58306
AGCCCAAGCGAAGCG	318.833	144.649	0.453683	207.68	93.6123	0.450753	249	51.9923	0.208804	163.704	25.523	0.155909	repB1_K562_clone_3	7	5_eef1aP	repB1	K562	6.49584
AGTACTTAATAGGTT	69.7143	33.6785	0.483093	42.4515	16.9496	0.39927	283.286	124.976	0.441165	185.09	81.6642	0.441213	repB1_K562_clone_3	7	4_pgk1P	repB1	K562	2.60143
CATTACACCGCCAAA	0.285714	0.48795	1.70783	0.14399	0.248288	1.72434	397.143	175.594	0.442142	256.685	106.256	0.413956	repB1_K562_clone_3	7	2_minP	repB1	K562	0.654318
CGTGGACCCTCTACA	448.714	83.3021	0.185646	279.375	46.2524	0.165557	366.286	157.758	0.430696	236.429	94.8401	0.401136	repB1_K562_clone_3	7	5_eef1aP	repB1	K562	2.7672
GCAAAACTGAATTAC	28.1667	4.79236	0.170143	18.591	2.81557	0.151448	325.167	63.7728	0.196123	215.271	44.925	0.20869	repB1_K562_clone_3	7	3_ubcP	repB1	K562	0.653002
GCAGACAATGGACGT	48.1429	23.0031	0.477809	30.7723	14.2327	0.462516	310.143	135.285	0.436204	200.906	81.0641	0.403492	repB1_K562_clone_3	7	4_pgk1P	repB1	K562	2.56571
GGCTGCAGCGGCAAC	12	5.62731	0.468943	7.11401	2.4939	0.350561	331.143	145.223	0.438552	216.962	96.3602	0.444135	repB1_K562_clone_3	7	3_ubcP	repB1	K562	0.93502
TGATCTGGACACCAA	79.4286	17.1159	0.215487	49.1417	7.51755	0.152977	275.857	111.582	0.404491	178.967	70.779	0.395486	repB1_K562_clone_3	7	4_pgk1P	repB1	K562	1.07239
ACAGGACTCGGCTCA	281.4	134.653	0.478509	331.689	64.53	0.194549	201.4	71.5283	0.355155	248.859	47.0326	0.188993	repB1_K562_clone_36	5	5_eef1aP	repB1	K562	3.5432
ATTAAAACCTTCCCT	751.4	361.639	0.481287	893.638	181.427	0.203021	129.8	64.6622	0.498168	170.242	80.0099	0.469978	repB1_K562_clone_36	5	5_eef1aP	repB1	K562	6.06907
CAAAAATCCGCGGAT	7.8	4.81664	0.617518	11.3201	9.13924	0.807349	234.6	81.5248	0.347506	290.276	46.7069	0.160905	repB1_K562_clone_36	5	3_ubcP	repB1	K562	2.71635
CCCCCGTTTTTATGC	28.8	23.2959	0.808886	37.8202	38.5106	1.01826	236	99.925	0.423411	286.098	38.5592	0.134776	repB1_K562_clone_36	5	4_pgk1P	repB1	K562	6.26208
CCCTACGTGCCAAAA	18	11.2694	0.626079	20.5942	5.38955	0.261702	90.4	49.2524	0.544828	103.946	24.0051	0.230938	repB1_K562_clone_36	5	3_ubcP	repB1	K562	1.18763
CCTCAGTGCCTCTGA	29	16.9558	0.584684	35.0031	21.4911	0.613978	221.8	82.1535	0.370395	275.643	60.117	0.218097	repB1_K562_clone_36	5	3_ubcP	repB1	K562	3.6325
CTACAACATCTACCA	298.8	129.81	0.434439	358.799	50.1664	0.139818	251.8	99.8809	0.396668	307.134	50.2603	0.163643	repB1_K562_clone_36	5	5_eef1aP	repB1	K562	2.64843
GAACCCCATTACAAG	213.2	78.075	0.366205	261.691	48.4585	0.185174	244.2	69.6075	0.285043	311.729	74.8985	0.240268	repB1_K562_clone_36	5	5_eef1aP	repB1	K562	2.99554
GAACCCGATCGTGCA	226.6	98.9586	0.43671	271.593	51.8799	0.19102	220.8	94.2826	0.427004	265.666	40.7209	0.153279	repB1_K562_clone_36	5	5_eef1aP	repB1	K562	3.14803
AACATGCAAGACCCA	0.363636	0.6742	1.85405	0.21216	0.393664	1.85551	265.182	107.334	0.404756	180.865	44.9581	0.248573	repB1_K562_clone_29	11	2_minP	repB1	K562	0.854662
AGTACTTAATAGGTT	14.8182	25.1627	1.6981	10.1528	15.458	1.52254	204.364	108.612	0.531466	141.92	59.6725	0.420464	repB1_K562_clone_29	11	4_pgk1P	repB1	K562	4.85134
CAAGCCTCCCCCAGC	10.0909	25.6883	2.54569	9.832	27.728	2.82017	314.545	121.121	0.385066	214.152	38.0486	0.177671	repB1_K562_clone_29	11	4_pgk1P	repB1	K562	8.84294
CAGCGAAACTAAACG	0.181818	0.40452	2.22486	0.128816	0.289706	2.249	462.364	188.599	0.407902	313.373	68.3319	0.218053	repB1_K562_clone_29	11	2_minP	repB1	K562	0.807185
CCAGCTGTGCACTGC	34.7273	10.0508	0.28942	24.6817	6.82419	0.276488	114.364	47.6912	0.417014	77.5207	21.2841	0.27456	repB1_K562_clone_29	11	3_ubcP	repB1	K562	1.37361
CCTAAGAGCCCCCCC	43	85.5383	1.98926	40.8544	87.6854	2.14629	169.636	90.4226	0.533038	114.685	42.0407	0.366575	repB1_K562_clone_29	11	5_eef1aP	repB1	K562	13.7185
CGTTCAACTACACCC	0.818182	1.66242	2.03185	0.730725	1.64092	2.2456	303.727	101.852	0.33534	209.628	38.5528	0.18391	repB1_K562_clone_29	11	4_pgk1P	repB1	K562	1.9196
GACACCACTTAGAGT	22.3636	10.1121	0.452167	15.6124	6.71202	0.429917	128.364	64.9188	0.505742	86.8486	34.3057	0.395006	repB1_K562_clone_29	11	3_ubcP	repB1	K562	1.69871
GCCGGCTCAGATAGC	45.9091	34.3437	0.748081	31.6815	23.2238	0.733038	385.273	146.552	0.380384	262.717	52.2555	0.198904	repB1_K562_clone_29	11	4_pgk1P	repB1	K562	4.126
GGCATGGGTGTGCCC	53.6364	28.9699	0.540117	37.3303	20.3599	0.545398	296.909	107.393	0.361704	202.822	35.4802	0.174933	repB1_K562_clone_29	11	4_pgk1P	repB1	K562	3.3323
TTACCCAAAAACACG	0.181818	0.40452	2.22486	0.150155	0.334125	2.22519	278.182	94.8386	0.340923	191.965	35.5507	0.185193	repB1_K562_clone_29	11	2_minP	repB1	K562	0.86226
ACAACATCCTACGAC	213.286	58.5768	0.27464	254.514	48.8214	0.191822	325.143	98.7749	0.303789	384.645	74.006	0.192401	repB1_K562_clone_113	7	5_eef1aP	repB1	K562	3.06023
CAAGAAGTACCAGAT	34.5714	22.5304	0.651706	40.6214	31.4371	0.773904	251.286	75.4182	0.300129	293.345	28.4707	0.0970555	repB1_K562_clone_113	7	4_pgk1P	repB1	K562	4.93247
CCTCCATTGCTCCCA	18.8571	9.22729	0.489326	22.5327	10.7594	0.477501	189	61.7198	0.32656	226.1	61.6773	0.272788	repB1_K562_clone_113	7	3_ubcP	repB1	K562	2.26663
GCTCCGATCCCAACA	14.4286	8.77225	0.607978	16.942	10.092	0.595683	310.714	102.511	0.329922	361.113	50.6636	0.140299	repB1_K562_clone_113	7	3_ubcP	repB1	K562	2.45187
GTCGATAAAGCTACA	12.2857	9.12349	0.74261	14.3717	10.8352	0.753931	341.714	105.481	0.308682	403.041	67.095	0.166472	repB1_K562_clone_113	7	4_pgk1P	repB1	K562	2.85815
TAACAATTATGCGCT	231.143	76.9836	0.333056	276.766	79.4551	0.287084	350	78.4708	0.224202	423.775	87.559	0.206617	repB1_K562_clone_113	7	5_eef1aP	repB1	K562	4.77601
TGATCAGCCCCTCGA	35.5714	18.6177	0.523389	43.4886	26.1567	0.60146	335	84.1843	0.251296	400.988	69.9564	0.17446	repB1_K562_clone_113	7	3_ubcP	repB1	K562	3.96638
AAATGGTCTAGCCTC	389.714	139.569	0.358132	275.857	51.5219	0.186771	345.714	77.3902	0.223856	261.521	97.2905	0.372017	repB1_K562_clone_13	7	5_eef1aP	repB1	K562	3.10206
AACTCATTGCTAACA	36.4286	23.8807	0.655547	24.1663	10.3943	0.430117	502.286	98.8614	0.196823	368.114	73.3999	0.199395	repB1_K562_clone_13	7	3_ubcP	repB1	K562	2.11442
ACCGTTCCATACCCG	39.4286	24.0891	0.610956	26.2774	9.49772	0.361441	440.429	79.1578	0.179729	325.465	75.6427	0.232414	repB1_K562_clone_13	7	3_ubcP	repB1	K562	1.8528
GCACAGGCAGCCCTC	77	40.538	0.526468	55.8606	26.3479	0.471673	350.714	54.2393	0.154654	259.479	55.0613	0.2122	repB1_K562_clone_13	7	4_pgk1P	repB1	K562	3.52528
TCAACTGAACCGCGC	2.57143	3.82349	1.48691	1.59945	2.15017	1.34432	128.857	26.0027	0.201795	97.7447	34.3976	0.351913	repB1_K562_clone_13	7	4_pgk1P	repB1	K562	1.70015
TCCATAGACGTTTCG	0.428571	1.13389	2.64575	0.220869	0.584366	2.64575	375.143	39.6124	0.105593	279.373	60.1947	0.215464	repB1_K562_clone_13	7	2_minP	repB1	K562	1.24342
TGCGCTGCGCCGCCC	49	20.2567	0.413402	33.948	9.42594	0.277658	305.286	47.8007	0.156577	228.315	60.6739	0.265746	repB1_K562_clone_13	7	3_ubcP	repB1	K562	1.61777
AAACGCAGGGTACGA	83.1429	43.8916	0.527906	67.0139	30.4289	0.454069	452.286	168.716	0.373031	353.585	58.7178	0.166064	repB1_K562_clone_44	7	4_pgk1P	repB1	K562	3.7171
ATATTAGAAAATGCC	43.5	10.9864	0.25256	33.0216	13.8537	0.419534	302.833	123.56	0.408012	215.281	58.3022	0.270819	repB1_K562_clone_44	7	3_ubcP	repB1	K562	2.41083
ATCATCACCCACAGC	0.142857	0.377964	2.64575	0.102514	0.271226	2.64575	192.286	57.7486	0.300327	157.095	30.0223	0.19111	repB1_K562_clone_44	7	1_noP	repB1	K562	0.84711
CCCCGAAGAAACTAT	3.28571	2.28869	0.696557	3.51159	3.30913	0.942345	309.714	131.372	0.424171	242.731	50.9684	0.209979	repB1_K562_clone_44	7	4_pgk1P	repB1	K562	1.76588
CCCCGTACGTTCTGA	416.714	191.074	0.458525	318.005	56.7442	0.178438	345	162.817	0.471933	263.18	72.4874	0.275429	repB1_K562_clone_44	7	5_eef1aP	repB1	K562	3.18203
CGGTGACCTAACTGC	109.714	36.7411	0.334879	89.8316	27.4913	0.306032	312.143	133.223	0.426803	241.781	55.2676	0.228585	repB1_K562_clone_44	7	3_ubcP	repB1	K562	2.90055
TCCCGCTGACACTTA	0.142857	0.377964	2.64575	0.0904946	0.239426	2.64575	384.571	131.748	0.342585	308.552	57.4737	0.186269	repB1_K562_clone_44	7	1_noP	repB1	K562	0.795903
ACATCCTTAATAAAG	0.25	0.46291	1.85164	0.241721	0.463959	1.9194	185.5	77.2917	0.416667	168.852	50.484	0.298983	repB1_K562_clone_125	8	4_pgk1P	repB1	K562	0.943675
CCTCCCAGACCTCGA	44.625	11.1219	0.24923	42.2066	9.14207	0.216603	346.875	110.126	0.317482	319.729	56.4724	0.176626	repB1_K562_clone_125	8	3_ubcP	repB1	K562	1.40719
CGATACCAATTACTT	43.8571	33.0375	0.753298	42.6656	34.5247	0.809192	124.857	52.0686	0.417026	116.45	37.526	0.322248	repB1_K562_clone_125	8	4_pgk1P	repB1	K562	5.28556
CTCAATACGGAACCC	375.625	102.616	0.273187	350.145	56.8376	0.162326	397	128.754	0.324319	374.694	113.609	0.303205	repB1_K562_clone_125	8	5_eef1aP	repB1	K562	3.03747
GGAGCTGCGGTGCAC	0.25	0.46291	1.85164	0.183882	0.340486	1.85166	355.75	126.43	0.35539	328.472	86.8549	0.264421	repB1_K562_clone_125	8	1_noP	repB1	K562	0.794017
GTAAATAATGTAGCC	0.25	0.46291	1.85164	0.237041	0.453025	1.91116	295	64.6618	0.219192	280.376	55.1412	0.196669	repB1_K562_clone_125	8	1_noP	repB1	K562	0.930487
TCATCGGCACCACTC	0.125	0.353553	2.82843	0.0922862	0.261025	2.82843	212.625	63.2567	0.297504	202.489	66.7139	0.329469	repB1_K562_clone_125	8	2_minP	repB1	K562	0.859238
CACCCCGCACAGCGT	0.125	0.353553	2.82843	0.0715559	0.202391	2.82843	315.625	127.23	0.403104	240.496	54.4183	0.226275	repB1_K562_clone_11	8	1_noP	repB1	K562	0.756602
CCACGATAGCCTTTG	295	137.103	0.464755	221.233	51.2834	0.231807	291	97.5851	0.335344	225.194	24.3336	0.108056	repB1_K562_clone_11	8	5_eef1aP	repB1	K562	3.44787
CCCGATACATGTTCA	20.5	7.0102	0.341961	16.0153	3.5845	0.223818	208.625	82.1513	0.393775	161.383	37.4427	0.232011	repB1_K562_clone_11	8	3_ubcP	repB1	K562	0.895698
GTGTGCCCCACGCCG	95.625	83.6625	0.874902	68.9053	43.5556	0.632108	428	139.58	0.326121	331.897	36.2629	0.109259	repB1_K562_clone_11	8	4_pgk1P	repB1	K562	5.24708
TCTTAAACATTAAGG	11.625	7.24938	0.623603	9.66494	6.89461	0.713363	266.75	95.8119	0.359183	207.943	42.823	0.205936	repB1_K562_clone_11	8	3_ubcP	repB1	K562	2.21774
TGGTGTCCGGGACAC	75.5	36.3868	0.481945	58.066	20.7253	0.356926	354.625	130.962	0.369298	272.554	40.6391	0.149105	repB1_K562_clone_11	8	3_ubcP	repB1	K562	2.71981
TTTTACCTCGCGCGT	43.25	13.4669	0.311373	33.9987	5.84716	0.171982	390.5	128.195	0.328285	304.548	46.5495	0.152848	repB1_K562_clone_11	8	3_ubcP	repB1	K562	1.0028
CCGCTCGGGATGCGC	346.571	111.985	0.323122	309.676	98.0163	0.316513	225.857	138.613	0.613718	177.761	73.8647	0.415528	repB1_K562_clone_114	7	5_eef1aP	repB1	K562	5.56987
CGAGTTTGTTGTCTC	353.286	75.8545	0.214711	324.201	102.33	0.315639	382.571	198.566	0.519029	312.295	126.054	0.403637	repB1_K562_clone_114	7	5_eef1aP	repB1	K562	5.68326
GTCCGAAAACTGATG	95	61.7873	0.650392	85.3215	55.0941	0.645724	227.571	133.398	0.58618	180.631	68.3057	0.378151	repB1_K562_clone_114	7	4_pgk1P	repB1	K562	5.96453
TTAAGTGGATTAGCT	0.142857	0.377964	2.64575	0.200446	0.530331	2.64575	299.857	148.393	0.494879	247.073	99.0895	0.401053	repB1_K562_clone_114	7	1_noP	repB1	K562	1.18454
TTCTCACATGCATCC	0.571429	0.9759	1.70783	0.686785	1.19706	1.74299	489	272.216	0.556678	396.69	172.517	0.434893	repB1_K562_clone_114	7	2_minP	repB1	K562	1.44446
ATTTCTCGGTTATTT	52.6667	29.0425	0.55144	43.2223	24.0714	0.55692	197.833	106.449	0.538074	164.358	90.5232	0.550769	repB1_K562_clone_33	6	4_pgk1P	repB1	K562	3.6614
CCTCCATTGCTCCCA	32	8.89944	0.278107	25.2668	3.95686	0.156603	265.5	113.625	0.427967	219.891	97.5308	0.443542	repB1_K562_clone_33	6	3_ubcP	repB1	K562	0.787182
CTGCCGGCATCAGCC	451	154.07	0.341619	356.783	104.46	0.292783	594.333	260.472	0.438258	489.446	208.945	0.426901	repB1_K562_clone_33	6	5_eef1aP	repB1	K562	5.53028
ACAACATCCTACGAC	229.333	127.23	0.554782	176.748	83.6997	0.473554	315.667	98.4607	0.311913	248.521	52.4238	0.210943	repB1_K562_clone_80	9	5_eef1aP	repB1	K562	6.29574
ACAGGACTCGGCTCA	475.222	93.9199	0.197634	380.53	55.2725	0.145251	380.667	117.188	0.307849	298.169	54.3278	0.182205	repB1_K562_clone_80	9	5_eef1aP	repB1	K562	2.83344
ACCCAACCAATCACG	439.111	99.0069	0.225471	348.347	49.6945	0.142658	307.667	72.9726	0.237181	243.644	32.0357	0.131486	repB1_K562_clone_80	9	5_eef1aP	repB1	K562	2.66258
ATATATTTGTCGATT	0.111111	0.333333	3	0.0716946	0.215084	3	170	89.2609	0.525064	133.821	68.4623	0.511597	repB1_K562_clone_80	9	2_minP	repB1	K562	0.803276
GCACCCAATATCCAT	39	15.6684	0.401755	31.0041	13.1984	0.425697	315.889	88.5275	0.280249	248.009	36.4059	0.146793	repB1_K562_clone_80	9	3_ubcP	repB1	K562	2.37034
GCGACGACATCTCTG	1	1.80278	1.80278	0.795783	1.45684	1.83071	313.556	88.2682	0.281507	248.186	45.8422	0.184709	repB1_K562_clone_80	9	4_pgk1P	repB1	K562	1.63311
TCACGGGCGCTCGTT	110	81.7206	0.742914	89.1024	66.7348	0.748968	443.667	112.22	0.252937	350.493	50.5424	0.144204	repB1_K562_clone_80	9	4_pgk1P	repB1	K562	7.06981
ACACGGTCCGCCGCA	0.681818	1.3934	2.04365	0.817924	1.69298	2.06985	249.955	97.5444	0.390248	220.162	73.7928	0.335175	repB1_K562_clone_16	22	4_pgk1P	repB1	K562	1.87195
AGCCCAAGCGAAGCG	237.591	91.7251	0.386063	218.642	87.146	0.398578	194.955	72.4178	0.37146	174.019	59.9244	0.344355	repB1_K562_clone_16	22	5_eef1aP	repB1	K562	5.89359
CCGGGGACTACAACC	295.955	55.547	0.187688	276.908	80.5231	0.290793	401.273	163.099	0.406453	351.105	95.3862	0.271674	repB1_K562_clone_16	22	5_eef1aP	repB1	K562	4.83897
GTTTTCGACCGCTTA	41.1818	16.4277	0.398907	37.4018	13.8442	0.370149	136.909	55.8935	0.408253	118.949	28.5889	0.240346	repB1_K562_clone_16	22	3_ubcP	repB1	K562	2.26372
TAACAAACGTTGATA	317.045	74.0248	0.233483	292.175	74.8208	0.256082	445.091	163.066	0.366367	388.353	82.6239	0.212755	repB1_K562_clone_16	22	5_eef1aP	repB1	K562	4.37724
TCTTCCCCTCATCAG	481.909	78.4213	0.16273	455.892	139.637	0.306294	781.318	270.346	0.346012	689.614	155.129	0.224951	repB1_K562_clone_16	22	5_eef1aP	repB1	K562	6.53988
ACGCGCATACCACCT	8.26316	4.09393	0.495443	6.46866	2.89607	0.447707	215.474	55.2282	0.256311	172.85	45.1989	0.261492	repB1_K562_clone_52	19	3_ubcP	repB1	K562	1.13868
CGCCAATGCATAAAA	5.42105	7.35086	1.35598	3.67421	4.37143	1.18976	221.737	76.6006	0.345457	174.427	48.8419	0.280014	repB1_K562_clone_52	19	4_pgk1P	repB1	K562	2.28056
CTCTGGCCCTTCGGC	161.789	131.049	0.81	125.462	95.5116	0.76128	371.316	124.31	0.334783	292.796	79.5126	0.271563	repB1_K562_clone_52	19	5_eef1aP	repB1	K562	8.52708
ACGATCGCGGTTTAC	3.4	2.63312	0.774448	4.08109	2.64188	0.647347	179.8	66.193	0.368148	220.881	26.1185	0.118247	repB1_K562_clone_5	10	3_ubcP	repB1	K562	1.30775
CCCTACTGATGCAAC	88.9	48.1259	0.541348	115.337	67.9578	0.589212	287.5	118.669	0.412761	348.862	54.9377	0.157477	repB1_K562_clone_5	10	4_pgk1P	repB1	K562	6.32784
GCACTCTCGAGTCCG	315.1	133.581	0.423932	390.301	102.705	0.263142	185.2	93.4283	0.504472	218.91	58.0199	0.26504	repB1_K562_clone_5	10	5_eef1aP	repB1	K562	5.19864
TGCACAACACGCGTT	29.3	19.2068	0.655521	39.4628	26.8696	0.680885	98.3	50.8616	0.517412	115.124	28.5765	0.248223	repB1_K562_clone_5	10	4_pgk1P	repB1	K562	4.27728
AAATTACCTAGCTAA	33.25	46.9954	1.4134	35.8923	64.5738	1.7991	170.667	54.5499	0.319629	127.982	24.0654	0.188038	repB1_K562_clone_20	12	4_pgk1P	repB1	K562	10.7784
AATCAGACACATCCG	68.6667	32.7562	0.477032	61.4102	58.2405	0.948384	184.333	75.0943	0.407383	132.347	35.3079	0.266782	repB1_K562_clone_20	12	4_pgk1P	repB1	K562	7.43198
ATATTCCCCATCAAC	28	14.4411	0.515754	20.1394	6.60034	0.327732	311.917	123.131	0.394755	226.669	64.0657	0.282639	repB1_K562_clone_20	12	3_ubcP	repB1	K562	1.47076
CACCAATTAATGTAA	315.917	95.9038	0.303573	235.471	49.7515	0.211285	363.667	133.622	0.367431	264.337	55.9544	0.211678	repB1_K562_clone_20	12	5_eef1aP	repB1	K562	3.24218
CTGACTATAACCCTC	318.667	89.5822	0.281116	243.6	49.5589	0.203444	437.167	152.957	0.349884	320.78	59.5469	0.185632	repB1_K562_clone_20	12	5_eef1aP	repB1	K562	3.17529
GCTGCTTCAATTGAC	360.5	112.762	0.312795	267.672	29.6827	0.110892	399.333	135.561	0.339468	298.099	60.6354	0.203407	repB1_K562_clone_20	12	5_eef1aP	repB1	K562	1.81427
GCAAAACTGAATTAC	40.6364	16.7766	0.412847	32.4343	6.49257	0.200176	267.909	46.4294	0.173303	222.765	27.1084	0.12169	repB1_K562_clone_59	11	3_ubcP	repB1	K562	1.14003
GGCGGCGACCTCCAC	0.0909091	0.301511	3.31662	0.0507318	0.168258	3.31662	189.273	42.3181	0.223582	157.104	26.5081	0.16873	repB1_K562_clone_59	11	2_minP	repB1	K562	0.747027
TCACTGTAGAAACAA	0.0909091	0.301511	3.31662	0.0507318	0.168258	3.31662	240.091	41.7647	0.173954	201.065	36.5807	0.181935	repB1_K562_clone_59	11	2_minP	repB1	K562	0.747027
CTGAAAACAAGACCA	39	29.4109	0.754125	33.2848	27.177	0.816499	315.8	71.5381	0.22653	257.382	42.2671	0.164219	repB1_K562_clone_142	5	4_pgk1P	repB1	K562	4.71062
GCACAGGCAGCCCTC	43.4	48.1902	1.11037	35.641	37.8723	1.06261	272.6	39.5576	0.145112	223.365	22.8606	0.102346	repB1_K562_clone_142	5	4_pgk1P	repB1	K562	6.34377
AAAGCCAGGGTCACC	61.7143	18.9799	0.307545	52.8765	21.9142	0.414441	800.286	181.876	0.227264	676.437	203.573	0.300949	repB1_K562_clone_180	7	3_ubcP	repB1	K562	3.01366
AACGCAGGTCGCACG	3.85714	2.85357	0.739814	3.42771	2.63765	0.769507	199	47.9514	0.240962	165.886	39.2433	0.236568	repB1_K562_clone_180	7	3_ubcP	repB1	K562	1.42467
GCAGCATCTTCACTC	1.57143	1.51186	0.962091	1.33133	1.37738	1.03459	247.857	101.348	0.408898	202.089	66.7006	0.330056	repB1_K562_clone_180	7	4_pgk1P	repB1	K562	1.19374
TACCGCCCCTTTACA	101	55.8331	0.552803	88.5832	56.9128	0.642478	494.857	106.595	0.215405	413.46	90.6815	0.219324	repB1_K562_clone_180	7	4_pgk1P	repB1	K562	6.04692
TAGGAGCTCACTAAC	31.8571	24.2997	0.762771	27.6131	21.5666	0.781029	234.429	70.2207	0.29954	197.425	72.3988	0.366716	repB1_K562_clone_180	7	4_pgk1P	repB1	K562	4.10416
TCCCGCTGACACTTA	0.285714	0.48795	1.70783	0.241118	0.434252	1.80099	398.857	167.471	0.419877	328.211	117.002	0.356485	repB1_K562_clone_180	7	1_noP	repB1	K562	0.884355
TGTGCCCATCCCCGT	48.1429	24.8155	0.515456	40.2261	23.1671	0.575922	230.286	88.9957	0.386458	188.717	63.8842	0.338519	repB1_K562_clone_180	7	4_pgk1P	repB1	K562	3.65273
CGCGTTGCCAGTCTG	10	18.5318	1.85318	7.48094	13.407	1.79215	66.75	42.8411	0.641814	47.6259	21.5146	0.451742	repB1_K562_clone_208	8	5_eef1aP	repB1	K562	4.90176
GCTGTAGCCTCCCTG	362.625	125.993	0.347447	276.423	50.4988	0.182686	540	278.883	0.516451	393.017	64.6872	0.164591	repB1_K562_clone_208	8	5_eef1aP	repB1	K562	3.03734
GTTTTCGACCGCTTA	25.75	9.77972	0.379795	19.2613	3.04471	0.158074	245.625	129.435	0.526962	178.553	33.8463	0.189558	repB1_K562_clone_208	8	3_ubcP	repB1	K562	0.693751
AGAGTTCACGGATTA	14.5385	10.0881	0.693889	12.4282	9.04869	0.728076	270.231	144.297	0.533978	220.148	98.5982	0.447873	repB1_K562_clone_14	13	4_pgk1P	repB1	K562	2.56674
CAACCACATTGGTCC	321.385	93.2966	0.290296	263.992	83.1189	0.314854	439.231	119.078	0.271105	359.856	91.9955	0.255645	repB1_K562_clone_14	13	5_eef1aP	repB1	K562	5.11569
CAGAATAACCCGGAC	21.4615	19.6495	0.915568	17.0577	15.5613	0.912279	363.385	139.562	0.38406	301.286	104.684	0.347457	repB1_K562_clone_14	13	4_pgk1P	repB1	K562	3.7678
CTCTGTCCGTCCGTA	38.0769	22.7393	0.597194	31.9007	17.0361	0.534037	303	153.935	0.508036	254.313	118.736	0.466889	repB1_K562_clone_14	13	3_ubcP	repB1	K562	3.01628
CCCACTCGCACAACG	1.75	6.27105	3.58346	2.22305	8.77954	3.94932	276.458	184.479	0.667293	236.647	114.647	0.484463	repB1_K562_clone_23	24	4_pgk1P	repB1	K562	5.8884
CCGGGTCGGGAAGAA	373.5	258.091	0.691007	306.55	132.857	0.433394	232.083	128.875	0.555298	198.069	83.15	0.419803	repB1_K562_clone_23	24	5_eef1aP	repB1	K562	7.58811
GACACCACTTAGAGT	2.63636	2.08271	0.789992	2.14032	1.71152	0.799657	116.455	79.7202	0.68456	98.8621	50.1996	0.507774	repB1_K562_clone_23	24	3_ubcP	repB1	K562	1.16988
TCAAAACTACCCCAC	0.0833333	0.28233	3.38796	0.0741547	0.252566	3.40593	227.5	114.006	0.501124	195.095	76.0129	0.38962	repB1_K562_clone_23	24	1_noP	repB1	K562	0.927482
CTAACACAATCCCTC	348.8	82.2265	0.235741	362.767	63.6677	0.175506	243	80.1467	0.329822	247.318	31.9212	0.12907	repB1_K562_clone_84	5	5_eef1aP	repB1	K562	3.34276
GAGGCCCCACCGCTG	298.2	61.8644	0.207459	312.674	65.0951	0.208188	315.2	95.6175	0.303355	327.081	77.4629	0.236831	repB1_K562_clone_84	5	5_eef1aP	repB1	K562	3.68131
GATCCTATAGATGCT	24.4	11.5022	0.471401	24.1817	6.90456	0.285529	336.8	85.602	0.254163	348.881	66.463	0.190504	repB1_K562_clone_84	5	3_ubcP	repB1	K562	1.40408
GTCAGCAACCACGCT	23.8	8.04363	0.337968	25.2329	9.8818	0.391623	308.4	87.9108	0.285054	316.908	52.5803	0.165916	repB1_K562_clone_84	5	4_pgk1P	repB1	K562	1.96722
TCAACAGTCCGCCGG	11.8	6.64831	0.563416	11.3702	2.68726	0.236343	287.8	78.5347	0.272879	295.777	43.314	0.146441	repB1_K562_clone_84	5	3_ubcP	repB1	K562	0.796941
TTCCCTCACCGTACA	0.8	1.78885	2.23607	0.750019	1.67709	2.23607	250.4	34.195	0.136562	269.727	73.1055	0.271035	repB1_K562_clone_84	5	4_pgk1P	repB1	K562	1.93652
ATATTCCCCATCAAC	13.6667	3.57601	0.26166	14.6032	5.39086	0.369156	226.417	113.976	0.503389	228.285	89.2994	0.391175	repB1_K562_clone_106	12	3_ubcP	repB1	K562	1.4107
ATCGATTTATAATAC	37	22.2547	0.601479	37.5972	25.0567	0.666452	319.417	143.679	0.449818	328.991	124.599	0.37873	repB1_K562_clone_106	12	4_pgk1P	repB1	K562	4.08645
CGCTACAAATAAGAC	261.583	117.06	0.447505	262.427	101.79	0.387879	405.917	157.827	0.388816	409.749	100.604	0.245527	repB1_K562_clone_106	12	5_eef1aP	repB1	K562	6.28349
GAACCCGATCGTGCA	337.667	135.423	0.401055	338.974	109.43	0.322826	171.167	78.5677	0.459013	170.724	50.3635	0.294999	repB1_K562_clone_106	12	5_eef1aP	repB1	K562	5.94363
TTCCAGCCGAATAAT	0.416667	0.900337	2.16081	0.345086	0.724741	2.10017	337.167	128.241	0.380349	343.244	83.6374	0.243668	repB1_K562_clone_106	12	1_noP	repB1	K562	1.23373
CCTAAGAGCCCCCCC	401.125	91.6335	0.228441	361.425	66.2938	0.183423	369.375	90.7255	0.245619	347.81	131.369	0.377704	repB1_K562_clone_30	8	5_eef1aP	repB1	K562	3.48709
CGACAGAATGAACAC	0.125	0.353553	2.82843	0.0876583	0.247935	2.82843	422.125	120.47	0.285389	379.719	93.0582	0.245071	repB1_K562_clone_30	8	1_noP	repB1	K562	0.837416
GTCGATAAAGCTACA	78.625	67.84	0.86283	71.2758	67.4248	0.94597	345.125	84.1316	0.243771	315.456	101.24	0.320932	repB1_K562_clone_30	8	4_pgk1P	repB1	K562	7.98635
TACCCTGCTCTGACA	0.125	0.353553	2.82843	0.0942942	0.266704	2.82843	280.625	71.7813	0.255791	253.637	62.3983	0.246014	repB1_K562_clone_30	8	2_minP	repB1	K562	0.868535
CATTATGCGGTCTAC	30	7.79338	0.259779	26.8363	6.94214	0.258685	374.45	102.782	0.274487	326.976	62.1588	0.190102	repB1_K562_clone_32	20	3_ubcP	repB1	K562	1.34009
GATTGACATCACCTA	326.1	168.825	0.51771	281.296	127.891	0.454649	139.05	52.0005	0.37397	120.57	38.919	0.322791	repB1_K562_clone_32	20	5_eef1aP	repB1	K562	7.62532
GCCACTGTCAATAAA	31.55	8.67832	0.275065	28.572	9.34754	0.327157	362.5	99.0696	0.273296	314.978	49.8939	0.158404	repB1_K562_clone_32	20	3_ubcP	repB1	K562	1.74875
CCGACCCAAAGGCAC	41	15.0407	0.366846	30.6437	10.0807	0.328965	408.8	160.023	0.391447	292.15	81.7074	0.279676	repB1_K562_clone_64	10	3_ubcP	repB1	K562	1.82104
GCACCCAATATCCAT	26.7	13.8247	0.517779	19.7358	9.86117	0.499658	310.3	121.472	0.391465	221.787	69.0954	0.31154	repB1_K562_clone_64	10	3_ubcP	repB1	K562	2.21973
TCCGCACCGCCGGCA	487	328.668	0.674884	341.478	140.81	0.412354	581.1	210.314	0.361924	426.532	79.4204	0.1862	repB1_K562_clone_64	10	5_eef1aP	repB1	K562	7.61993
TTTCCACGACGACTC	270	176.411	0.653372	187.614	87.4262	0.46599	278.3	126.055	0.452945	195.548	72.2849	0.369653	repB1_K562_clone_64	10	5_eef1aP	repB1	K562	6.38277
GATCCTATAGATGCT	22.1667	7.57408	0.341688	20.4276	6.49661	0.318031	278.667	91.8818	0.329719	260.313	94.4538	0.362848	repB1_K562_clone_73	6	3_ubcP	repB1	K562	1.4374
TCAACTGAACCGCGC	69.8333	29.3763	0.420663	66.0613	37.4321	0.566627	88.6667	51.3329	0.578942	85.4039	56.8784	0.665993	repB1_K562_clone_73	6	4_pgk1P	repB1	K562	4.60544
AAACGCAGGGTACGA	168.583	110.073	0.65293	128.108	65.1239	0.508352	270	90.8615	0.336524	208.967	36.9945	0.177035	repB1_K562_clone_76	12	4_pgk1P	repB1	K562	5.75377
AATACTAGGCAGCGA	345.727	158.435	0.458266	285.59	108.426	0.379655	420.818	156.881	0.372799	343.462	82.998	0.241651	repB1_K562_clone_76	12	5_eef1aP	repB1	K562	6.41595
CCCGCACCGCCCGTA	52.5	32.7927	0.624624	40.5113	20.6451	0.509614	350.5	97.39	0.27786	272.511	40.1644	0.147386	repB1_K562_clone_76	12	4_pgk1P	repB1	K562	3.24362
CCGGACTCCTGATAC	119.667	118.336	0.988878	84.3794	71.2463	0.844357	282.667	108.605	0.384218	215.383	34.4783	0.160079	repB1_K562_clone_76	12	5_eef1aP	repB1	K562	7.75611
GACTCCGCCCCATTA	0.333333	0.651339	1.95402	0.232848	0.441163	1.89464	305.083	100.044	0.327924	233.96	44.788	0.191435	repB1_K562_clone_76	12	4_pgk1P	repB1	K562	0.914246
CCCCGGCCCACAATA	66.1667	37.4623	0.566181	56.6157	32.0319	0.565778	382.583	139.826	0.365479	324.249	57.0995	0.176098	repB1_K562_clone_109	12	4_pgk1P	repB1	K562	4.2571
CTCTGGCCCTTCGGC	396.75	143.931	0.362774	339.789	91.577	0.269512	334.75	115.788	0.345893	283.98	53.3374	0.187821	repB1_K562_clone_109	12	5_eef1aP	repB1	K562	4.96801
TAACAAACGTTGATA	374.417	121.184	0.323661	324.407	72.1062	0.222271	531.75	203.893	0.383437	442.445	55.6212	0.125713	repB1_K562_clone_109	12	5_eef1aP	repB1	K562	4.00339
GGAGCTGCGGTGCAC	0.230769	0.599145	2.59629	0.240374	0.67449	2.806	396.846	86.7303	0.218549	336.894	80.4428	0.238778	repB1_K562_clone_50	13	1_noP	repB1	K562	1.37573
TCACGGGCGCTCGTT	40	26.2837	0.657093	33.836	20.3877	0.602545	445.231	98.3558	0.22091	378.732	92.997	0.245549	repB1_K562_clone_50	13	4_pgk1P	repB1	K562	3.50493
ACTCTCCCCACCCCA	16.1111	10.105	0.627207	14.5093	8.32751	0.573945	423.444	93.0982	0.219859	398.877	58.7928	0.147396	repB1_K562_clone_60	9	3_ubcP	repB1	K562	2.18621
GACCCTACTAATGGT	44.8889	33.5911	0.748316	44.924	39.3259	0.875388	425.667	88.2142	0.207238	401.701	51.4487	0.128077	repB1_K562_clone_60	9	4_pgk1P	repB1	K562	5.86732
TAAAGTGCGTCTTTT	25.7778	8.92717	0.346313	24.1846	6.24529	0.258234	383.889	101.015	0.263137	356.997	36.931	0.103449	repB1_K562_clone_60	9	3_ubcP	repB1	K562	1.26994
TCTCACGATGCATGA	55.3333	45.5961	0.824025	52.1214	41.6986	0.800028	236.778	38.2811	0.161675	225.451	26.1862	0.11615	repB1_K562_clone_60	9	4_pgk1P	repB1	K562	5.77582
GTCGATAAAGCTACA	10.6	11.6423	1.09833	9.74915	9.70667	0.995643	340.267	115.882	0.340562	314.187	55.5818	0.176906	repB1_K562_clone_89	16	4_pgk1P	repB1	K562	3.10876
TGCGCTGCGCCGCCC	16.1875	5.4064	0.333986	15.0734	3.96965	0.263355	149.062	40.3426	0.270642	140.101	34.8813	0.248973	repB1_K562_clone_89	16	3_ubcP	repB1	K562	1.02246
AATCAACCTTGATCT	25.3333	9.95322	0.39289	17.8893	6.92806	0.387273	511.667	117.19	0.229036	355.933	62.1745	0.17468	repB1_K562_clone_123	6	3_ubcP	repB1	K562	1.638
ACTTCATTAACAGCA	15.6667	5.39135	0.344129	10.6936	2.82335	0.264023	396.5	80.0893	0.201991	278.897	58.498	0.209748	repB1_K562_clone_123	6	3_ubcP	repB1	K562	0.863382
CAGCCTCTCATAAAC	55.3333	28.0832	0.507528	38.6956	18.0543	0.466573	169.667	38.821	0.228807	118.838	25.6818	0.216107	repB1_K562_clone_123	6	4_pgk1P	repB1	K562	2.90235
ACAGCGCCCCGGCCC	8.76471	5.1421	0.586682	6.81839	3.26651	0.479074	234.059	80.1112	0.34227	187.355	33.2484	0.177462	repB1_K562_clone_126	17	3_ubcP	repB1	K562	1.25096
TAAGTCCGCCGGGTC	379.588	139.729	0.368106	300.491	59.1053	0.196696	473.588	175.543	0.370665	373.162	57.8712	0.155083	repB1_K562_clone_126	17	5_eef1aP	repB1	K562	3.40966
TGTGCAAATTGGCCT	6.64706	8.10047	1.21866	4.43374	4.26374	0.961657	375.588	149.925	0.399173	294.288	50.701	0.172284	repB1_K562_clone_126	17	5_eef1aP	repB1	K562	2.02491
ACTCACCTGTGCGCG	48.8182	23.9074	0.489723	44.5658	25.2668	0.566955	352.091	101.006	0.286876	307.519	43.9445	0.1429	repB1_K562_clone_137	11	4_pgk1P	repB1	K562	3.78486
CAAAAATCCGCGGAT	22.9091	9.93433	0.433641	19.3672	3.96389	0.20467	382.273	106.809	0.279406	334.911	55.9022	0.166917	repB1_K562_clone_137	11	3_ubcP	repB1	K562	0.900717
CGGACAGACACCCCC	367.727	141.573	0.384994	314.82	65.8527	0.209176	523.909	155.693	0.297175	454.495	41.9684	0.0923405	repB1_K562_clone_137	11	5_eef1aP	repB1	K562	3.71144
ATATATTTGTCGATT	0.111111	0.323381	2.91043	0.135536	0.402871	2.97242	367.444	142.647	0.388215	320.544	114.717	0.357883	repB1_K562_clone_2	18	2_minP	repB1	K562	1.0943
CCTCCATTGCTCCCA	28.6111	14.6855	0.513279	24.6792	11.7316	0.475363	158	54.7626	0.346599	137.808	42.8493	0.310935	repB1_K562_clone_2	18	3_ubcP	repB1	K562	2.36152
CGCTGCTGCCCTGTA	47.4444	12.6873	0.267414	41.0282	7.95785	0.193961	409.889	152.773	0.372717	356.293	115.15	0.32319	repB1_K562_clone_2	18	3_ubcP	repB1	K562	1.24238
CTTTCTCTACATTGT	58.8125	26.347	0.447982	52.6038	25.5412	0.485539	433	203.905	0.470911	367.767	126.424	0.343761	repB1_K562_clone_2	18	4_pgk1P	repB1	K562	3.52154
TCTACCACGGCCCAT	97.9444	43.0983	0.440028	84.8153	37.7013	0.444511	297.556	106.594	0.358234	257.474	76.2024	0.295962	repB1_K562_clone_2	18	4_pgk1P	repB1	K562	4.09374
CAGCCTCTCATAAAC	33.2222	22.0101	0.662511	31.1342	20.6395	0.66292	133	51.264	0.385444	123.95	40.7898	0.329084	repB1_K562_clone_26	9	4_pgk1P	repB1	K562	3.69897
ATATTCCCCATCAAC	46.25	32.2966	0.698305	35.1753	15.9099	0.452305	141	58.6174	0.415726	112.568	33.3734	0.296474	repB1_K562_clone_34	8	3_ubcP	repB1	K562	2.68256
GATTGACATCACCTA	393.375	129.176	0.32838	330.852	104.734	0.31656	195.75	87.7492	0.448272	157.114	39.6483	0.252353	repB1_K562_clone_34	8	5_eef1aP	repB1	K562	5.75802
CAAAAACTCGGGCAC	181.167	86.2935	0.476321	190.221	163.881	0.86153	507.5	174.966	0.344761	441.29	103.004	0.233415	repB1_K562_clone_117	6	4_pgk1P	repB1	K562	11.8823
AGCCATCCCTTCAAT	62.4286	95.8538	1.53542	47.7013	72.0602	1.51065	306.571	100.246	0.326991	222.086	79.7233	0.358975	repB1_K562_clone_147	7	5_eef1aP	repB1	K562	10.4335
TGGCGCAGATGCCAC	27.7143	6.8972	0.248868	21.1899	10.1422	0.478633	334	107.44	0.321676	235.792	70.5382	0.299154	repB1_K562_clone_147	7	3_ubcP	repB1	K562	2.20327
AAACTCGAGCTGACC	0.272727	0.64667	2.37112	0.181735	0.417509	2.29735	387.455	100.654	0.259783	270.788	51.1211	0.188787	repB1_K562_clone_186	11	2_minP	repB1	K562	0.979369
AGGCAGAGGCTCCCC	58.0909	28.7488	0.494892	40.4227	17.678	0.437329	216.545	59.822	0.276256	149.557	24.3384	0.162737	repB1_K562_clone_186	11	3_ubcP	repB1	K562	2.78048
CACCCCGCACAGCGT	0.0909091	0.301511	3.31662	0.0672964	0.223197	3.31662	414.545	121.189	0.292341	290.633	68.8843	0.237015	repB1_K562_clone_186	11	1_noP	repB1	K562	0.860384
ACTTATTGGAGACAA	29.2143	12.5157	0.42841	25.6499	9.07141	0.353663	149.786	31.3569	0.209345	135.042	23.724	0.175678	repB1_K562_clone_6	14	3_ubcP	repB1	K562	1.79115
TCCAATATAACACCA	46.8571	28.0846	0.599367	42.5827	22.3485	0.524826	300	92.8249	0.309416	265.66	64.9723	0.244569	repB1_K562_clone_6	14	4_pgk1P	repB1	K562	3.42477
TTTAAAACCGTAAAC	0.0714286	0.267261	3.74166	0.0592545	0.22171	3.74166	286.071	71.6771	0.250557	261.324	79.1584	0.302912	repB1_K562_clone_6	14	1_noP	repB1	K562	0.910804
ATCGACTAGTATGAT	33.8	11.2116	0.331704	34.5966	7.90198	0.228404	286.4	69.0312	0.241031	308.866	119.259	0.386118	repB1_K562_clone_8	5	3_ubcP	repB1	K562	1.34344
CCTGCCCATACGCCC	67	73.7021	1.10003	65.2007	64.8721	0.994961	539.2	285.625	0.52972	560.043	253.673	0.452953	repB1_K562_clone_8	5	3_ubcP	repB1	K562	8.034
AACCACCGATGCGAT	0.157895	0.374634	2.37268	0.142913	0.357009	2.49809	167.526	60.5515	0.361445	153.195	37.906	0.247436	repB1_K562_clone_40	19	1_noP	repB1	K562	0.944372
CGGACAGACACCCCC	277.579	118.612	0.427311	259.669	109.208	0.420566	408.895	135.441	0.331236	377.236	102.498	0.271707	repB1_K562_clone_40	19	5_eef1aP	repB1	K562	6.7771
GATCCCAGCTTTGAT	41.2105	22.9845	0.557733	36.4904	15.3161	0.419728	308	109.862	0.356695	282.012	79.7078	0.28264	repB1_K562_clone_40	19	5_eef1aP	repB1	K562	2.53546
CACGCCCGCCCGCCT	0.25	0.707107	2.82843	0.326295	0.922902	2.82843	349.375	78.4236	0.224468	312.725	162.261	0.518862	repB1_K562_clone_131	8	1_noP	repB1	K562	1.61566
CCGACCTCTACTGAA	0.25	0.46291	1.85164	0.250219	0.491038	1.96244	83.625	17.7678	0.212471	76.6756	44.359	0.578529	repB1_K562_clone_131	8	2_minP	repB1	K562	0.981647
TAAGCGTATTGTAAT	10.75	28.7986	2.67894	13.7104	37.7074	2.75027	362.5	91.6001	0.25269	321.863	166.36	0.516864	repB1_K562_clone_131	8	5_eef1aP	repB1	K562	10.1836
ATGTTGTGGTTTCCT	0.142857	0.377964	2.64575	0.0958972	0.25372	2.64575	167.714	39.8861	0.237822	132.05	23.4602	0.177661	repB1_K562_clone_165	7	1_noP	repB1	K562	0.819317
TCAACTGAACCGCGC	2.28571	3.68394	1.61172	1.99811	3.08159	1.54225	124.429	28.4421	0.228582	99.5469	25.4409	0.255567	repB1_K562_clone_165	7	4_pgk1P	repB1	K562	2.18004
TGCGCTGCGCCGCCC	19.8667	9.94174	0.500423	16.5664	7.69218	0.464324	215.267	78.871	0.366388	182.957	66.3493	0.36265	repB1_K562_clone_1	15	3_ubcP	repB1	K562	1.88988
ATGCTCTTTGTTCGC	234.286	119.319	0.509286	186.543	81.3124	0.435891	196.143	65.6517	0.334714	169.721	58.5015	0.344692	repB1_K562_clone_19	7	5_eef1aP	repB1	K562	5.95343
GCAGACAATGGACGT	22.8	7.72658	0.338885	21.892	7.54433	0.344616	209	61.2495	0.29306	200.805	66.095	0.329151	repB1_K562_clone_21	5	4_pgk1P	repB1	K562	1.61242
CCATTGAATCCTTAC	0.111111	0.333333	3	0.0828407	0.248522	3	299.778	46.9622	0.156657	229.682	31.1224	0.135502	repB1_K562_clone_27	9	2_minP	repB1	K562	0.863462
TAGTAAAATTTTGTA	26.5556	6.52133	0.245573	20.5288	5.70579	0.27794	355.111	66.6248	0.187617	274.874	64.6098	0.235052	repB1_K562_clone_27	9	3_ubcP	repB1	K562	1.25931
CCTTCTCGCCGGAAA	362	89.8604	0.248233	302.461	79.9605	0.264366	314.368	123.31	0.392248	252.932	64.5323	0.255137	repB1_K562_clone_28	19	5_eef1aP	repB1	K562	4.5977
TCCCCACGGCCTCTA	47	32.6633	0.694963	42.8774	37.8042	0.881681	338.526	124.555	0.367934	268.86	48.7162	0.181196	repB1_K562_clone_28	19	4_pgk1P	repB1	K562	5.77332
TCCCGTTCCGCGCCT	27.7368	33.5159	1.20835	24.9035	32.0705	1.28779	295.368	144.943	0.490718	228.729	66.8619	0.292319	repB1_K562_clone_28	19	4_pgk1P	repB1	K562	6.42652
CCTAAGAGCCCCCCC	366.818	123.111	0.335619	278.439	74.8706	0.268894	441.909	156.553	0.354264	328.717	56.8219	0.17286	repB1_K562_clone_39	11	5_eef1aP	repB1	K562	4.48689
CCTCCACCGGCCTCC	1.36364	2.54058	1.86309	0.998049	1.58881	1.59191	264.091	92.0179	0.348433	199.881	44.4384	0.222325	repB1_K562_clone_39	11	4_pgk1P	repB1	K562	1.59036
TGGGCCCCCAACACG	0.0909091	0.301511	3.31662	0.120352	0.399162	3.31662	367.182	122.142	0.332648	272.875	44.5717	0.163341	repB1_K562_clone_39	11	2_minP	repB1	K562	1.1506
CAAAAACTCGGGCAC	11.9375	11.9469	1.00079	11.6996	11.6099	0.992327	345.688	94.0969	0.272202	324.615	78.0397	0.240407	repB1_K562_clone_45	16	4_pgk1P	repB1	K562	3.39423
CCTCCACCGGCCTCC	0.5	1.54919	3.09839	0.927275	3.20673	3.45823	203.062	100.563	0.49523	189.246	82.8483	0.43778	repB1_K562_clone_45	16	4_pgk1P	repB1	K562	3.33011
GAGAATCCCGCCAAG	0.0625	0.25	4	0.065167	0.260668	4	147	51.0816	0.347494	144.111	74.2476	0.515212	repB1_K562_clone_45	16	2_minP	repB1	K562	1.02111
AAGCGTAATCGGCTG	27.0667	10.8395	0.400475	25.9117	7.84928	0.302924	287.667	105.291	0.366018	279.345	69.1076	0.247392	repB1_K562_clone_68	15	3_ubcP	repB1	K562	1.54199
TACCTCCTCAGTTCG	18.5333	8.27964	0.446743	18.2086	6.14245	0.337338	130.333	38.0445	0.291901	131.176	27.2921	0.208057	repB1_K562_clone_68	15	3_ubcP	repB1	K562	1.43947
CATAAGCGGTGGAGC	0.6	0.894427	1.49071	0.685307	0.938955	1.37012	284.6	79.516	0.279396	324.905	52.6195	0.161954	repB1_HEK293T_clone_135	5	4_pgk1P	repB1	HEK293T	1.13423
CCCCAATTCGCCTGC	3.8	2.28035	0.600092	4.5579	3.16907	0.695292	264.4	92.4543	0.349676	296.158	48.8854	0.165066	repB1_HEK293T_clone_135	5	4_pgk1P	repB1	HEK293T	1.4844
CCTCCCAGACCTCGA	20.4	4.15933	0.203889	24.0994	6.61361	0.27443	335	81.5322	0.24338	386.215	69.3295	0.17951	repB1_HEK293T_clone_135	5	3_ubcP	repB1	HEK293T	1.34721
GCACACTCCGTAAGA	0.6	0.894427	1.49071	0.52662	0.786075	1.49268	37.2	14.856	0.399354	41.8948	15.4437	0.368632	repB1_HEK293T_clone_135	5	1_noP	repB1	HEK293T	1.08322
GCTACCGCAGGAAAC	20.6	8.98888	0.436353	26.8253	18.3473	0.683955	308.4	114.036	0.369768	342.209	47.8656	0.139873	repB1_HEK293T_clone_135	5	3_ubcP	repB1	HEK293T	3.54242
GTAACGGTCGATATA	19.6	7.30068	0.372484	23.0265	8.9821	0.390076	215	68.8658	0.320306	243.132	47.8016	0.196608	repB1_HEK293T_clone_135	5	4_pgk1P	repB1	HEK293T	1.87182
TGGATAGCACAAATA	3.4	2.07364	0.609895	3.98224	2.12867	0.534542	203.2	62.5596	0.307872	234.048	57.4835	0.245606	repB1_HEK293T_clone_135	5	4_pgk1P	repB1	HEK293T	1.06671
TTTAGCCCCCATAAT	16.2	8.58487	0.52993	18.4954	8.24063	0.445549	190.8	55.3507	0.290098	219.759	43.8142	0.199374	repB1_HEK293T_clone_135	5	4_pgk1P	repB1	HEK293T	1.91614
TATGCCGACACACTA	3.08696	2.44788	0.792974	3.79302	2.89803	0.764044	175.696	54.9987	0.313034	221.596	46.3697	0.209254	repB1_HEK293T_clone_56	23	3_ubcP	repB1	HEK293T	1.48803
AAGTCAGAGACAGGA	22.1111	16.811	0.760298	24.8428	12.6411	0.508846	360.889	298.232	0.826382	371.302	130.989	0.352784	repB1_HEK293T_clone_69	9	3_ubcP	repB1	HEK293T	2.53621
CACACAACTATGGTC	3	2.67261	0.890871	3.22988	2.65308	0.821417	409.5	258.188	0.630495	428.34	84.3501	0.196923	repB1_HEK293T_clone_69	9	4_pgk1P	repB1	HEK293T	1.47624
CCTCCACCGGCCTCC	4.22222	3.03223	0.718161	4.6506	1.94769	0.418804	292.222	185.406	0.63447	319.9	110.385	0.34506	repB1_HEK293T_clone_69	9	4_pgk1P	repB1	HEK293T	0.903162
GTTAATACACAGCAA	2.55556	1.424	0.557218	3.18897	2.14162	0.671572	305.111	258.474	0.847146	311.139	115.024	0.369686	repB1_HEK293T_clone_69	9	4_pgk1P	repB1	HEK293T	1.19927
GTTCCGGCCTGGCCA	2.33333	1.65831	0.710705	2.8193	2.39536	0.84963	83.8889	78.0296	0.930154	86.597	42.7	0.493089	repB1_HEK293T_clone_69	9	4_pgk1P	repB1	HEK293T	1.42659
GTTGCTAACGGCAGG	5	5.93717	1.18743	4.87267	3.73934	0.767412	95.5556	69.4354	0.72665	99.8859	27.1363	0.271673	repB1_HEK293T_clone_69	9	3_ubcP	repB1	HEK293T	1.69399
TCTTAAACATTAAGG	7.22222	6.28048	0.869605	7.58795	5.47381	0.721382	240.667	150.888	0.626959	257.545	65.4127	0.253986	repB1_HEK293T_clone_69	9	3_ubcP	repB1	HEK293T	1.98714
AACCCTCGGGCCCAC	28.2	46.7461	1.65766	44.0037	70.385	1.59952	120.4	34.8325	0.289306	164.948	39.7007	0.240687	repB1_HEK293T_clone_194	5	4_pgk1P	repB1	HEK293T	10.6105
CCCCGAAGAAACTAT	4.2	1.78885	0.425918	6.19169	3.79564	0.613021	116	37.9737	0.327359	158.77	34.9475	0.220115	repB1_HEK293T_clone_194	5	4_pgk1P	repB1	HEK293T	1.52539
CCCTCGAATGGCACC	13	5.78792	0.445224	17.5535	6.39527	0.364331	195.2	85.7479	0.439282	263.821	80.9543	0.306853	repB1_HEK293T_clone_194	5	3_ubcP	repB1	HEK293T	1.52643
GACATACATACCGGC	312.4	102.967	0.329601	418.781	66.7331	0.159351	254	97.7471	0.384831	340.474	67.5961	0.198535	repB1_HEK293T_clone_194	5	5_eef1aP	repB1	HEK293T	3.26098
GATAAAAGCAAGCCC	0.4	0.894427	2.23607	0.729071	1.63025	2.23607	20	4.94975	0.247487	28.2868	10.0146	0.354036	repB1_HEK293T_clone_194	5	1_noP	repB1	HEK293T	1.90928
TCCCCCAGGCGGAAG	0.2	0.447214	2.23607	0.348869	0.780094	2.23607	230	166.084	0.722106	280.595	141.511	0.504324	repB1_HEK293T_clone_194	5	1_noP	repB1	HEK293T	1.32074
AATCCGTATGTCTAA	0.166667	0.408248	2.44949	0.210273	0.515063	2.44949	534.167	159.765	0.299093	714.616	127.676	0.178664	repB1_HEK293T_clone_58	6	1_noP	repB1	HEK293T	1.12323
TCACGGGCGCTCGTT	0.833333	1.16905	1.40285	1.1831	1.83161	1.54814	215.667	74.2581	0.344319	284.05	50.7397	0.178629	repB1_HEK293T_clone_58	6	4_pgk1P	repB1	HEK293T	1.68392
TCCCCACGGCCTCTA	8.66667	6.37704	0.735813	11.1446	7.43428	0.667077	158.167	49.0364	0.31003	217.607	61.2922	0.281665	repB1_HEK293T_clone_58	6	4_pgk1P	repB1	HEK293T	2.22694
TGTCACACGTAAACA	339.333	107.779	0.317619	456.591	94.7186	0.207448	286.833	84.9009	0.295994	383.187	65.0086	0.169652	repB1_HEK293T_clone_58	6	5_eef1aP	repB1	HEK293T	4.43274
CCATACGTACCCTCG	0.05	0.223607	4.47214	0.0857786	0.383613	4.47214	101.4	30.4828	0.300619	144.755	36.963	0.255349	repB1_HEK293T_clone_34	21	2_minP	repB1	HEK293T	1.3098
CCCTACTGATGCAAC	2.10526	2.4471	1.16237	2.75953	3.13133	1.13473	75.8421	26.9697	0.355603	105.604	29.0713	0.275286	repB1_HEK293T_clone_34	21	4_pgk1P	repB1	HEK293T	1.885
GCTTGCCCCAGCCTC	3.66667	5.18973	1.41538	5.39168	8.16564	1.51449	189.238	63.2233	0.334094	274.488	76.5814	0.278998	repB1_HEK293T_clone_34	21	4_pgk1P	repB1	HEK293T	3.51664
TCTCCACTTAAACTC	4.47619	6.40796	1.43156	6.58111	9.83872	1.49499	161.095	55.5589	0.344882	227.303	48.0254	0.211283	repB1_HEK293T_clone_34	21	4_pgk1P	repB1	HEK293T	3.83521
CAAGCCTCCCCCAGC	73.125	85.7989	1.17332	89.653	88.8804	0.991382	48.625	19.4178	0.399337	61.2973	17.299	0.282215	repB1_HEK293T_clone_125	16	4_pgk1P	repB1	HEK293T	9.38693
CCCCAGCTGCCGTTC	21.875	10.7075	0.489485	27.5174	11.3738	0.41333	147.062	51.7642	0.351988	187.191	52.1391	0.278533	repB1_HEK293T_clone_125	16	3_ubcP	repB1	HEK293T	2.1682
CGCACCCACATGACT	179.867	57.1175	0.317555	237.629	65.7057	0.276506	229.333	79.5377	0.346821	299.525	73.6981	0.24605	repB1_HEK293T_clone_125	16	5_eef1aP	repB1	HEK293T	4.26239
CTGGCCTCAGCAAGA	221.812	55.7915	0.251526	287.854	61.5518	0.21383	325.375	103.676	0.318634	414.501	82.9739	0.200178	repB1_HEK293T_clone_125	16	5_eef1aP	repB1	HEK293T	3.62789
TAGATTTTCCAAGCC	7.8	18.4476	2.36508	8.56826	17.1371	2.00007	65.5333	26.8963	0.410421	83.8797	36.8016	0.438742	repB1_HEK293T_clone_125	16	4_pgk1P	repB1	HEK293T	5.85452
AATACTAGGCAGCGA	184.571	45.5919	0.247015	245.86	44.1076	0.179401	291.143	130.882	0.449546	370.83	76.215	0.205526	repB1_HEK293T_clone_126	7	5_eef1aP	repB1	HEK293T	2.813
CTCTGAGTCCCACAG	18.2857	6.60087	0.360985	24.8087	9.4629	0.381435	259.714	92.572	0.356438	333.798	31.799	0.0952641	repB1_HEK293T_clone_126	7	3_ubcP	repB1	HEK293T	1.89986
GACCCTACTAATGGT	3.28571	3.25137	0.989548	5.02188	6.94799	1.38354	200.857	69.2518	0.344781	262.12	42.1404	0.160767	repB1_HEK293T_clone_126	7	4_pgk1P	repB1	HEK293T	3.10046
GATGAAGAACACGCA	18.8571	11.6251	0.616482	23.3817	10.2075	0.436561	301.286	113.482	0.37666	394.133	103.521	0.262656	repB1_HEK293T_clone_126	7	3_ubcP	repB1	HEK293T	2.11097
GTGCTTATCCTCCCC	19.1429	11.6966	0.611014	23.2122	9.07329	0.390884	383.429	148.794	0.388062	492.956	76.3896	0.154962	repB1_HEK293T_clone_126	7	3_ubcP	repB1	HEK293T	1.88324
TCTACCACGGCCCAT	5.71429	10.7968	1.88944	11.4421	24.7748	2.16523	230.571	76.8849	0.333454	303.863	72.761	0.239453	repB1_HEK293T_clone_126	7	4_pgk1P	repB1	HEK293T	7.32415
AAGTCAAATCTCACA	265.176	93.9104	0.354143	341.935	110.926	0.324406	84.9412	48.6563	0.572823	104.503	36.0898	0.345346	repB1_HEK293T_clone_16	17	5_eef1aP	repB1	HEK293T	5.99876
ATATTCGGAACTGCA	2.0625	1.87861	0.91084	2.84825	2.68743	0.943537	78.375	31.0309	0.395929	98.3898	35.8008	0.363867	repB1_HEK293T_clone_16	17	4_pgk1P	repB1	HEK293T	1.59238
TACGAGGATGTCGAA	276.176	103.031	0.373063	352.385	115.296	0.327188	227.353	100.417	0.441677	279.905	60.7857	0.217165	repB1_HEK293T_clone_16	17	5_eef1aP	repB1	HEK293T	6.14194
TCCTGTCGCGGACCT	269.647	91.614	0.339755	349.615	118.541	0.339061	91.7059	42.9502	0.468347	116.031	43.4432	0.374411	repB1_HEK293T_clone_16	17	5_eef1aP	repB1	HEK293T	6.33975
TTCACATAGGGACAT	0.0588235	0.242536	4.12311	0.087167	0.359399	4.12311	143.529	60.4443	0.421128	176.411	28.5114	0.161619	repB1_HEK293T_clone_16	17	2_minP	repB1	HEK293T	1.21731
CATATCGCGTCCAAC	25.6667	5.27889	0.205671	34.1714	6.93007	0.202803	201.833	56.5205	0.280035	275.103	101.824	0.370129	repB1_HEK293T_clone_63	6	3_ubcP	repB1	HEK293T	1.18551
GAAGCATTACTGAGT	7	4.69042	0.670059	9.79174	6.84533	0.699092	223.333	41.0057	0.183608	299.821	71.0261	0.236895	repB1_HEK293T_clone_63	6	4_pgk1P	repB1	HEK293T	2.18758
GCAGCCCCACTGGAG	10.8333	4.83391	0.446207	14.2799	5.3599	0.375347	181.833	36.6137	0.201359	245.775	70.1964	0.285612	repB1_HEK293T_clone_63	6	3_ubcP	repB1	HEK293T	1.41839
GTTACCACCGCTCCT	10.3333	5.60952	0.542856	14.6906	9.45634	0.643699	220.167	41.6529	0.189188	293.925	59.4789	0.202361	repB1_HEK293T_clone_63	6	4_pgk1P	repB1	HEK293T	2.46719
ATGTGTTAATGGACC	201.167	42.3906	0.210724	293.644	65.5115	0.223099	214.667	75.8885	0.353518	300.725	35.512	0.118088	repB1_HEK293T_clone_57	6	5_eef1aP	repB1	HEK293T	3.82303
CAAGCCTCCCCCAGC	1.66667	1.63299	0.979796	2.65489	2.9458	1.10957	194.833	66.7635	0.34267	273.968	34.9221	0.127468	repB1_HEK293T_clone_57	6	4_pgk1P	repB1	HEK293T	1.80792
CGTCTCTGTATCTTT	12.3333	3.07679	0.24947	17.6155	2.13131	0.120991	192.167	66.1617	0.344293	270.341	40.7552	0.150754	repB1_HEK293T_clone_57	6	3_ubcP	repB1	HEK293T	0.507807
ATGGGTCGGTTGAAC	154.167	42.1304	0.273278	234.547	71.4449	0.304608	272	48.1871	0.177159	410.474	81.7035	0.199047	repB1_HEK293T_clone_77	6	5_eef1aP	repB1	HEK293T	4.66505
CACCGGGTACACGAC	18.8333	5.11534	0.271611	27.9531	5.92776	0.212061	376.333	92.3421	0.245373	571.769	176.917	0.309421	repB1_HEK293T_clone_77	6	3_ubcP	repB1	HEK293T	1.12118
CCACGGCTACCATTA	10.5	5.00999	0.477142	15.7495	7.6826	0.4878	353.167	116.585	0.330115	535.412	202.968	0.379087	repB1_HEK293T_clone_77	6	3_ubcP	repB1	HEK293T	1.93586
TCTTAAACATTAAGG	15.1667	5.38207	0.354862	23.2783	9.1348	0.392416	137.333	60.7739	0.442528	207.646	98.9662	0.47661	repB1_HEK293T_clone_77	6	3_ubcP	repB1	HEK293T	1.89332
CAGTAATATACCCCC	2	1.87083	0.935414	3.25915	3.10243	0.951916	179.6	49.4095	0.275109	308.522	42.563	0.137958	repB1_HEK293T_clone_284	5	4_pgk1P	repB1	HEK293T	1.7185
CTGCAACCGCAGCGT	3.2	1.92354	0.601106	5.61143	3.3695	0.60047	223.4	68.9514	0.308646	397.613	146.776	0.369142	repB1_HEK293T_clone_284	5	3_ubcP	repB1	HEK293T	1.42242
GAGAGAATACCCCAA	2.4	1.51658	0.631906	4.12226	2.9269	0.710024	180.6	76.2417	0.422158	304.538	89.7182	0.294604	repB1_HEK293T_clone_284	5	4_pgk1P	repB1	HEK293T	1.44159
ATATCCATGGACTTC	1.68182	2.5891	1.53947	2.26085	3.81568	1.68772	188.727	45.5905	0.241568	248.362	65.4616	0.263573	repB1_HEK293T_clone_24	22	4_pgk1P	repB1	HEK293T	2.53768
GCCATGTTGCGACGA	262.318	82.0258	0.312696	331.6	54.973	0.165781	238.318	46.556	0.195352	309.654	60.1013	0.194092	repB1_HEK293T_clone_24	22	5_eef1aP	repB1	HEK293T	3.01885
GTGCTTATCCTCCCC	7.09091	4.62817	0.65269	9.27211	7.04805	0.760135	85.5909	26.3288	0.307612	109.906	29.7621	0.270796	repB1_HEK293T_clone_24	22	3_ubcP	repB1	HEK293T	2.31462
TTTCCACGACGACTC	264.818	94.3321	0.356214	330.87	45.2516	0.136765	157.091	42.5507	0.270867	201.084	41.1533	0.204657	repB1_HEK293T_clone_24	22	5_eef1aP	repB1	HEK293T	2.48774
ACACGCAGCAACAAA	7.16667	4.79236	0.668701	9.07976	4.67178	0.514527	211.667	46.7789	0.221003	289.664	62.2398	0.214869	repB1_HEK293T_clone_103	6	3_ubcP	repB1	HEK293T	1.5504
ACCCATCCATGGATT	15	5.4037	0.360247	21.0014	8.20975	0.390915	202.667	49.0619	0.242082	275.121	48.3656	0.175797	repB1_HEK293T_clone_103	6	3_ubcP	repB1	HEK293T	1.79146
GAACCGTCACCATAC	0.166667	0.408248	2.44949	0.196008	0.480119	2.44949	94.1667	28.2943	0.30047	128.844	37.5364	0.291333	repB1_HEK293T_clone_103	6	2_minP	repB1	HEK293T	1.08446
GCTTGCCCCAGCCTC	5.66667	2.25093	0.397222	7.8051	2.96215	0.379515	173	42.4217	0.245212	237.387	57.8104	0.243528	repB1_HEK293T_clone_103	6	4_pgk1P	repB1	HEK293T	1.06027
AATCAACCTTGATCT	9	5.94418	0.660465	14.1174	10.4996	0.743734	210.429	75.5378	0.358971	317.488	83.1048	0.261757	repB1_HEK293T_clone_112	7	3_ubcP	repB1	HEK293T	2.79444
ACTATATAGCTCACA	0.714286	1.88982	2.64575	0.776385	2.05412	2.64575	260	122.909	0.472728	379.995	120.084	0.316016	repB1_HEK293T_clone_112	7	4_pgk1P	repB1	HEK293T	2.33124
CGGTGACCTAACTGC	46	25.7488	0.559756	72.5352	38.5719	0.531767	164	94.9825	0.579161	236.966	81.552	0.34415	repB1_HEK293T_clone_112	7	3_ubcP	repB1	HEK293T	4.52894
TGTTAACCCACATAA	3.85714	3.71612	0.963438	5.03521	3.76804	0.748339	174.571	94.6799	0.542356	257.945	109.509	0.424545	repB1_HEK293T_clone_112	7	4_pgk1P	repB1	HEK293T	1.67922
CACCAATTAATGTAA	317.4	149.358	0.470567	464.91	202.452	0.435465	276.2	59.2216	0.214416	429.294	130.092	0.303038	repB1_HEK293T_clone_133	5	5_eef1aP	repB1	HEK293T	9.3894
CCCAGGCCTAGCTTA	2.8	2.38747	0.852667	4.69142	4.62255	0.985319	158.4	47.7577	0.301501	263.913	153.547	0.581808	repB1_HEK293T_clone_133	5	4_pgk1P	repB1	HEK293T	2.13417
GATTCAGCCTGAACT	5.4	3.50714	0.64947	8.35983	4.78497	0.572377	170.6	56.4119	0.330668	276.897	160.248	0.578727	repB1_HEK293T_clone_133	5	3_ubcP	repB1	HEK293T	1.65493
GCCATGTTGCGACGA	247.6	84.4648	0.341134	369.623	85.9087	0.232423	223.6	45.2416	0.202333	344.406	80.4912	0.23371	repB1_HEK293T_clone_133	5	5_eef1aP	repB1	HEK293T	4.46846
GGCGCCGTCAAAAAA	244.2	119.953	0.491208	357.956	178.933	0.499873	163.6	61.3091	0.37475	237.642	28.7163	0.120839	repB1_HEK293T_clone_133	5	5_eef1aP	repB1	HEK293T	9.45746
ACTCGTAGCTACACC	3.28571	1.49603	0.455312	3.64445	1.76908	0.485418	308	76.8028	0.24936	334.23	77.3249	0.231352	repB1_HEK293T_clone_249	7	4_pgk1P	repB1	HEK293T	0.926684
CCCCCGTTTTTATGC	19	10.8012	0.568486	20.7635	11.3992	0.549004	506.571	118.541	0.234006	547.825	109.887	0.200587	repB1_HEK293T_clone_249	7	4_pgk1P	repB1	HEK293T	2.50164
CTGAAAACAAGACCA	1.28571	1.1127	0.865431	1.35603	1.07626	0.793689	301.286	63.0257	0.209189	327.442	62.6234	0.191251	repB1_HEK293T_clone_249	7	4_pgk1P	repB1	HEK293T	0.924239
GCTCACCATCATCTC	4	2.3094	0.57735	4.41854	2.65605	0.601115	244.857	54.177	0.221259	264.991	48.5724	0.183298	repB1_HEK293T_clone_249	7	4_pgk1P	repB1	HEK293T	1.26356
GGAGCTGCGGTGCAC	0.142857	0.377964	2.64575	0.169564	0.448625	2.64575	166.429	50.4838	0.303336	179.81	47.1589	0.262271	repB1_HEK293T_clone_249	7	1_noP	repB1	HEK293T	1.08947
CTACACTGATCAGAC	218.8	127.541	0.582911	253.18	140.66	0.555574	119.2	62.8864	0.527571	141.065	47.1497	0.334241	repB1_HEK293T_clone_4	5	5_eef1aP	repB1	HEK293T	8.84009
AAAATAAAAAGACAC	236.2	57.0391	0.241486	297.599	66.5234	0.223533	115.667	52.7347	0.45592	143.494	55.6885	0.388089	repB1_HEK293T_clone_35	15	5_eef1aP	repB1	HEK293T	3.85619
AGCATCCATCCACAG	257.733	73.2232	0.284105	323.356	86.4085	0.267224	289.533	85.1384	0.294054	361.64	79.286	0.21924	repB1_HEK293T_clone_35	15	5_eef1aP	repB1	HEK293T	4.80525
CCTCCATTGCTCCCA	7.6875	5.7818	0.752104	10.2593	5.64821	0.550546	166.75	43.8885	0.263199	239.202	58.7595	0.245648	repB1_HEK293T_clone_60	16	3_ubcP	repB1	HEK293T	1.76341
GGTCACACGTTACAT	23.1875	12.2758	0.529416	32.1516	12.4527	0.387311	257.562	93.7692	0.364064	363.698	98.465	0.270733	repB1_HEK293T_clone_60	16	3_ubcP	repB1	HEK293T	2.19615
TCCTGTCGCGGACCT	223.75	93.322	0.417082	315.253	109.019	0.345815	320.188	152.569	0.4765	451.128	193.368	0.428632	repB1_HEK293T_clone_60	16	5_eef1aP	repB1	HEK293T	6.14007
GAGCCTAAGTGCGCT	3.375	2.98608	0.884764	4.03199	3.7654	0.93388	204	72.7168	0.356455	239.011	76.7712	0.321204	repB1_HEK293T_clone_11	16	4_pgk1P	repB1	HEK293T	1.87521
GATCCCAGCTTTGAT	245.312	89.09	0.363169	283.821	66.8297	0.235464	351.812	99.7999	0.283674	410.313	73.8885	0.180079	repB1_HEK293T_clone_11	16	5_eef1aP	repB1	HEK293T	3.96686
TCCGCTGCCCCAACC	2.6875	1.74045	0.647609	3.23564	2.29299	0.708666	491.75	121.459	0.246993	576.833	91.2231	0.158145	repB1_HEK293T_clone_11	16	4_pgk1P	repB1	HEK293T	1.27474
TTAGGACGTCTAAAC	2.4375	1.86078	0.763397	2.87611	2.27018	0.789322	212	55.2787	0.260749	250.665	52.5357	0.209586	repB1_HEK293T_clone_11	16	4_pgk1P	repB1	HEK293T	1.33862
CCAATTTACTTGCGG	12.0952	16.9319	1.39988	15.0781	20.617	1.36735	314.429	103.807	0.330144	378.235	133.963	0.354178	repB1_HEK293T_clone_13	21	4_pgk1P	repB1	HEK293T	5.30948
ACAACCTCCAAAATA	12.9	6.77331	0.525063	15.7603	5.15851	0.32731	293.2	107.656	0.367175	374.667	72.3789	0.193182	repB1_HEK293T_clone_37	10	3_ubcP	repB1	HEK293T	1.2994
CCCCCGATCACCTTA	248.8	124.092	0.498762	297.97	73.658	0.2472	178.3	46.693	0.261879	235.708	58.8052	0.249483	repB1_HEK293T_clone_37	10	5_eef1aP	repB1	HEK293T	4.26711
AACGGCAACTTTCAC	3	2.2014	0.733799	3.5665	2.47163	0.693012	238.185	76.9251	0.322963	291.572	120.969	0.414884	repB1_HEK293T_clone_48	27	4_pgk1P	repB1	HEK293T	1.30877
CCCCCAGCGGAATAT	0.0740741	0.26688	3.60288	0.0670403	0.242159	3.61214	130.926	38.7675	0.296102	161.279	70.9077	0.439658	repB1_HEK293T_clone_48	27	2_minP	repB1	HEK293T	0.93526
CTGGCCTCAGCAAGA	304.667	120.062	0.394075	358.379	106.97	0.298482	357.63	117.153	0.327583	433.31	167.638	0.386878	repB1_HEK293T_clone_48	27	5_eef1aP	repB1	HEK293T	5.65054
CGCCCACCCAGCATG	0.2	0.447214	2.23607	0.22129	0.494821	2.23607	122.8	39.3345	0.320313	160.349	52.0145	0.324383	repB1_HEK293T_clone_81	5	2_minP	repB1	HEK293T	1.05188
CTTAACGAAAGTCTT	32.4	34.9829	1.07972	44.7158	49.6681	1.11075	163.8	57.2425	0.349466	209.829	53.4674	0.254814	repB1_HEK293T_clone_81	5	4_pgk1P	repB1	HEK293T	7.42757
GGCATGGGTGTGCCC	22.6	37.1389	1.64332	36.9946	67.2638	1.81821	196.4	50.1677	0.255436	260.304	83.8986	0.32231	repB1_HEK293T_clone_81	5	4_pgk1P	repB1	HEK293T	11.0589
CCTCCATTGCTCCCA	21	14.6401	0.697149	23.7402	10.7037	0.450866	135.286	46.1437	0.341083	163.517	40.9535	0.250454	repB1_HEK293T_clone_106	7	3_ubcP	repB1	HEK293T	2.1968
TCCAATATAACACCA	38.3333	59.7216	1.55795	61.0199	94.6708	1.55147	349.833	88.9616	0.254297	420.279	142.782	0.339731	repB1_HEK293T_clone_106	7	4_pgk1P	repB1	HEK293T	12.1194
TGCACAACACGCGTT	82.7143	74.3566	0.898957	117.423	127.514	1.08594	178	65.3682	0.367237	212.769	44.7879	0.2105	repB1_HEK293T_clone_106	7	4_pgk1P	repB1	HEK293T	11.7675
CCACGGCTACCATTA	21.5714	6.07885	0.281801	26.1204	10.0696	0.385506	194	37.8506	0.195106	229.297	60.906	0.265621	repB1_HEK293T_clone_2	7	3_ubcP	repB1	HEK293T	1.97025
GATGGTCCCCCCTCC	182.429	39.7821	0.21807	211.453	40.9097	0.19347	187.429	44.4554	0.237186	217.645	52.5941	0.241651	repB1_HEK293T_clone_2	7	5_eef1aP	repB1	HEK293T	2.81332
TAACTCTACTGTCGA	284.857	95.9625	0.33688	321.388	56.1898	0.174835	311.571	85.5684	0.274635	363.033	98.2529	0.270644	repB1_HEK293T_clone_2	7	5_eef1aP	repB1	HEK293T	3.13432
CCTCCCAGACCTCGA	1	1.32288	1.32288	1.72534	2.74935	1.59351	161	51.4393	0.319499	211.351	61.3694	0.290368	repB1_HEK293T_clone_6	9	3_ubcP	repB1	HEK293T	2.09312
TCCCGCTCTGCAAGC	0.111111	0.333333	3	0.143112	0.429335	3	154.556	40.8078	0.264033	204.69	48.0123	0.234561	repB1_HEK293T_clone_6	9	2_minP	repB1	HEK293T	1.1349
TCTACCACGGCCCAT	4	1.93649	0.484123	5.80566	3.49807	0.602528	140.222	37.9169	0.270406	184.767	35.9556	0.194599	repB1_HEK293T_clone_6	9	4_pgk1P	repB1	HEK293T	1.45179
CCCCGGCCCACAATA	13.8696	30.2434	2.18056	17.5083	38.0092	2.17093	127.261	59.1464	0.464765	169.862	68.7188	0.404556	repB1_HEK293T_clone_7	23	4_pgk1P	repB1	HEK293T	9.0838
GACACCACTTAGAGT	14.5	5.75492	0.396891	19.3517	7.58482	0.391946	44.6364	18.6664	0.418187	61.5074	30.2047	0.491075	repB1_HEK293T_clone_7	23	3_ubcP	repB1	HEK293T	1.72419
GCCGTCCTCAATCCA	0.0416667	0.204124	4.89898	0.0665429	0.325992	4.89898	249.875	86.0795	0.34449	349.7	125.94	0.360136	repB1_HEK293T_clone_31	24	2_minP	repB1	HEK293T	1.26374
GCACGGTCATAGCGC	233.444	134.076	0.574336	285.016	92.4885	0.324503	295.778	101.844	0.344326	375.939	61.9329	0.164742	repB1_HEK293T_clone_50	9	5_eef1aP	repB1	HEK293T	5.47839
TCCCCACGGCCTCTA	1.88889	1.16667	0.617647	2.69959	1.99021	0.737226	232.889	94.9098	0.407532	295.062	68.8855	0.233461	repB1_HEK293T_clone_50	9	4_pgk1P	repB1	HEK293T	1.21129
AACCTCAACTCCCCT	0.111111	0.333333	3	0.0562008	0.168602	3	327.667	76.629	0.233863	322.875	59.4704	0.18419	repB1_HEK293T_clone_66	9	1_noP	repB1	HEK293T	0.711201
TAGATTTTCCAAGCC	5.33333	4.55522	0.854103	4.82243	3.00335	0.622787	95.4444	33.4407	0.350368	98.6051	42.2903	0.428885	repB1_HEK293T_clone_66	9	4_pgk1P	repB1	HEK293T	1.36764
ACCGATCCCGAGACC	217.6	77.1252	0.354436	276.301	67.8839	0.245688	335.2	59.3776	0.177141	457.318	158.125	0.345766	repB1_HEK293T_clone_67	5	5_eef1aP	repB1	HEK293T	4.08391
TAACGCCCGCACAAA	1.4	1.14018	0.814411	2.18212	2.36495	1.08378	262.6	33.5455	0.127744	357.773	115.902	0.323954	repB1_HEK293T_clone_67	5	4_pgk1P	repB1	HEK293T	1.60096
GGCGGCGACCTCCAC	0.2	0.447214	2.23607	0.303669	0.679024	2.23607	125	43.9488	0.351591	172.847	25.0424	0.144882	repB1_HEK293T_clone_74	5	2_minP	repB1	HEK293T	1.23221
TGTGCAAATTGGCCT	28.4	7.30068	0.257066	52.2231	11.2467	0.215358	646.2	93.1434	0.14414	1204.76	229.865	0.190797	repB1_HEK293T_clone_95	5	5_eef1aP	repB1	HEK293T	1.5563
TGCAGCCTACAAAAA	10.6667	4.03113	0.377918	16.1901	3.77005	0.232861	213.333	45.3294	0.212481	338.773	92.9683	0.274427	repB1_HEK293T_clone_123	9	3_ubcP	repB1	HEK293T	0.936961
TGTTCCCCACGATAC	0.777778	0.666667	0.857143	1.19244	1.11366	0.933935	203.778	53.8047	0.264036	329.68	106.985	0.324513	repB1_HEK293T_clone_123	9	4_pgk1P	repB1	HEK293T	1.01985
CTTAACGAAAGTCTT	3.625	4.37321	1.2064	6.00202	8.97236	1.49489	99.875	34.7211	0.347645	147.365	39.6524	0.269077	repB1_HEK293T_clone_206	8	4_pgk1P	repB1	HEK293T	3.66233
TACACCCCACTATGA	11.75	21.5155	1.83111	12.3737	21.2868	1.72033	492.25	626.744	1.27322	559.361	586.907	1.04925	repB1_HEK293T_clone_209	5	4_pgk1P	repB1	HEK293T	6.05148
TCTTAAACATTAAGG	20.5	4.9295	0.240464	27.2286	13.4747	0.494874	176	59.0254	0.335372	227.577	81.1752	0.356693	repB1_HEK293T_clone_264	6	3_ubcP	repB1	HEK293T	2.5823
AAACCCAACTAGGAA	23.7778	5.99537	0.252142	32.7118	7.03561	0.215078	198.333	47.6393	0.240198	271.662	42.2511	0.155528	repB1_HEK293T_clone_299	9	3_ubcP	repB1	HEK293T	1.23012
ATATATTTGTCGATT	1.11111	2.31541	2.08387	1.25747	2.39016	1.90077	340.667	58.7346	0.172411	471.026	63.3583	0.134511	repB1_HEK293T_clone_299	9	2_minP	repB1	HEK293T	2.13147
CTAGTTCTCACTCCG	25.6	15.4045	0.60174	32.7581	20.4157	0.623225	192	116.87	0.608696	246.934	152.329	0.616881	repB1_HEK293T_clone_315	5	3_ubcP	repB1	HEK293T	3.56701
AAGTCTTAACCATCA	0.5	0.707107	1.41421	0.847304	1.19827	1.41421	12	0	0	21.3486	1.43309	0.067128	repB1_HEK293T_clone_433	25	5_eef1aP	repB1	HEK293T	1.30177
ACTCGTAGCTACACC	3.48	2.06398	0.593097	4.83704	2.67449	0.552919	231.2	65.6639	0.284013	328.932	95.0425	0.288943	repB1_HEK293T_clone_433	25	4_pgk1P	repB1	HEK293T	1.21605
ATATTCCCCATCAAC	13.68	4.98096	0.364106	19.1103	5.77774	0.302336	141.88	49.8066	0.351047	200.971	70.9328	0.352951	repB1_HEK293T_clone_433	25	3_ubcP	repB1	HEK293T	1.32167
CCCGGCGTGCGAACG	0.08	0.276887	3.46109	0.128785	0.446962	3.47062	157.36	42.6731	0.271181	221.935	57.0801	0.257193	repB1_HEK293T_clone_433	25	1_noP	repB1	HEK293T	1.24549
CCGTTAATCTATCCG	3.5	3.14643	0.898979	4.85021	4.21542	0.869122	60	21.3448	0.355746	83.23	35.6219	0.427994	repB1_HEK293T_clone_38	6	4_pgk1P	repB1	HEK293T	1.91408
GCAAAACTGAATTAC	16.6667	4.50185	0.270111	24.2386	6.11674	0.252356	57.3333	23.9722	0.41812	85.8374	44.3622	0.516816	repB1_HEK293T_clone_46	6	3_ubcP	repB1	HEK293T	1.24241
TAGGAGCTCACTAAC	1.5	0.83666	0.557773	2.16338	1.08124	0.499792	87.1667	22.1578	0.2542	129.561	46.0579	0.355493	repB1_HEK293T_clone_46	6	4_pgk1P	repB1	HEK293T	0.735116
CGGTTTTTTGCCTTG	15.7778	24.8088	1.57239	26.9281	49.1151	1.82394	132.222	25.225	0.190777	198.901	50.1758	0.252265	repB1_HEK293T_clone_49	18	4_pgk1P	repB1	HEK293T	9.46482
AGCATCCATCCACAG	262.048	88.2017	0.336587	312.369	80.0414	0.25624	269.286	130.484	0.484557	319.503	124.194	0.38871	repB1_HEK293T_clone_86	21	5_eef1aP	repB1	HEK293T	4.52877
GTGCTTATCCTCCCC	20	8.75595	0.437798	29.9388	6.35969	0.212423	222.25	44.5898	0.200629	343.018	15.0505	0.0438768	repB1_HEK293T_clone_109	5	3_ubcP	repB1	HEK293T	1.1623
CTCTGAGTCCCACAG	23.2857	7.38725	0.317244	37.2813	9.94405	0.26673	93.2857	32.6737	0.350254	144.692	16.2704	0.112449	repB1_HEK293T_clone_140	7	3_ubcP	repB1	HEK293T	1.62861
GTAACGGTCGATATA	4.28571	6.55017	1.52837	5.2147	6.95343	1.33343	167.857	66.6619	0.397135	262.339	81.9494	0.31238	repB1_HEK293T_clone_140	7	4_pgk1P	repB1	HEK293T	3.04498
ATACCGTTACTATAT	3.28571	1.79947	0.547665	4.58878	2.21517	0.482737	317.714	154.297	0.485647	421.121	164.462	0.390534	repB1_HEK293T_clone_150	7	4_pgk1P	repB1	HEK293T	1.03409
ATCGCAACATATCGT	20.4286	9.74435	0.476996	27.6622	12.0297	0.43488	201.143	111.396	0.553817	261.758	101.075	0.38614	repB1_HEK293T_clone_150	7	3_ubcP	repB1	HEK293T	2.28725
GCCGGCTCAGATAGC	6.28571	5.2825	0.840397	8.17088	6.52837	0.798979	478.857	223.964	0.467705	637.132	233.292	0.366159	repB1_HEK293T_clone_150	7	4_pgk1P	repB1	HEK293T	2.28386
GCTAACCCCGGAATC	8.77778	4.02423	0.458457	12.32	5.51714	0.447819	182.333	58.2902	0.31969	258.487	57.2551	0.221501	repB1_HEK293T_clone_160	9	3_ubcP	repB1	HEK293T	1.57184
AAGTCTTAACCATCA	1.5	2.12132	1.41421	2.13895	3.02493	1.41421	13.5	0.707107	0.0523783	19.4424	1.27954	0.0658121	repB1_HEK293T_clone_283	16	5_eef1aP	repB1	HEK293T	2.06831
AACGAAGCACGATAG	0.833333	2.04124	2.44949	1.38399	3.39006	2.44949	160.5	104.567	0.651509	254.317	156.583	0.615698	repB1_HepG2_clone_9	6	4_pgk1P	repB1	HepG2	2.88165
ACACCCTAGGCCGTG	29.3333	23.0449	0.785621	49.2218	40.1136	0.814956	129.5	75.6247	0.583975	207.279	118.05	0.569523	repB1_HepG2_clone_9	6	4_pgk1P	repB1	HepG2	5.71759
ACGATCGCGGTTTAC	1.83333	1.47196	0.802887	3.04325	2.52877	0.830945	125.833	75.3058	0.598457	202.492	121.999	0.602489	repB1_HepG2_clone_9	6	3_ubcP	repB1	HepG2	1.44958
AGCTATATTAAATTC	2	2.70801	1.35401	3.35103	4.48366	1.33799	61.25	54.2609	0.885893	107.256	100.595	0.937897	repB1_HepG2_clone_9	6	4_pgk1P	repB1	HepG2	2.44931
ATCGCAACATATCGT	15.1667	6.11283	0.403044	24.8314	10.9817	0.442248	133	80.63	0.606241	215.278	135.417	0.629032	repB1_HepG2_clone_9	6	3_ubcP	repB1	HepG2	2.20377
CACAATCGCCTTCTC	4.5	7.31437	1.62542	7.67046	12.2768	1.60052	217.833	107.36	0.492854	352.338	171.663	0.48721	repB1_HepG2_clone_9	6	4_pgk1P	repB1	HepG2	4.43275
CAGTAATATACCCCC	24.8333	20.7982	0.837513	41.8266	37.1959	0.889288	108.5	77.6447	0.715619	171.156	116.54	0.680902	repB1_HepG2_clone_9	6	4_pgk1P	repB1	HepG2	5.75134
CCCCCCCGCCACTCC	18.5	4.03733	0.218234	30.6622	8.21982	0.268077	148.167	86.0707	0.580905	237.676	133.903	0.563384	repB1_HepG2_clone_9	6	3_ubcP	repB1	HepG2	1.48443
CCCCCGTTTTTATGC	2.33333	3.14113	1.3462	4.10564	5.64601	1.37518	262.333	152.299	0.580556	425.749	254.353	0.597425	repB1_HepG2_clone_9	6	4_pgk1P	repB1	HepG2	2.78645
CCGGACTCCTGATAC	309.167	67.1339	0.217145	498.845	79.1204	0.158607	156.167	98.0926	0.628128	248.187	147.177	0.59301	repB1_HepG2_clone_9	6	5_eef1aP	repB1	HepG2	3.54247
CCTAAGAGCCCCCCC	222	216.484	0.975152	375.406	357.661	0.952732	97	75.0733	0.773952	160.431	132.897	0.828375	repB1_HepG2_clone_9	6	5_eef1aP	repB1	HepG2	18.4595
CGACAGAATGAACAC	0.166667	0.408248	2.44949	0.271115	0.664094	2.44949	165	104.065	0.630699	263.181	160.917	0.611431	repB1_HepG2_clone_9	6	1_noP	repB1	HepG2	1.27542
CTACAACATCTACCA	464.833	119.752	0.257624	765.212	220.38	0.287999	132.667	83.2314	0.627372	209.653	120.512	0.574816	repB1_HepG2_clone_9	6	5_eef1aP	repB1	HepG2	7.96677
GACCCTACTAATGGT	5.8	10.8028	1.86255	9.7169	17.9165	1.84385	89.2	94.1764	1.05579	152.354	163.595	1.07378	repB1_HepG2_clone_9	6	4_pgk1P	repB1	HepG2	5.74764
GAGAACGCTCACAAT	0.2	0.447214	2.23607	0.325338	0.727478	2.23607	148.8	58.4525	0.392826	236.19	82.8021	0.350574	repB1_HepG2_clone_9	6	4_pgk1P	repB1	HepG2	1.27542
GCCACTCCCTCGACA	1.4	3.1305	2.23607	2.3251	5.19907	2.23607	40.8	20.03	0.490931	65.0014	31.2981	0.481499	repB1_HepG2_clone_9	6	4_pgk1P	repB1	HepG2	3.40962
GCGTTCGGATCTCAT	167.833	78.4281	0.467298	273.728	134.686	0.492044	99	53.4378	0.539776	158.776	84.0351	0.529269	repB1_HepG2_clone_9	6	5_eef1aP	repB1	HepG2	8.14073
GGCATGGGTGTGCCC	0.5	0.57735	1.1547	0.728704	0.857664	1.17697	30.5	13.3041	0.436201	47.1781	20.5774	0.436166	repB1_HepG2_clone_9	6	4_pgk1P	repB1	HepG2	1.00471
GTCGACGGCTCTCTT	118.5	78.3652	0.661309	202.21	131.932	0.652449	157.667	100.233	0.635728	251.773	155.189	0.616386	repB1_HepG2_clone_9	6	5_eef1aP	repB1	HepG2	9.27787
GTTCCCCCCTGCACC	327	99.7016	0.304898	531.057	156.852	0.295359	88.5	62.112	0.70183	140.012	92.8403	0.663089	repB1_HepG2_clone_9	6	5_eef1aP	repB1	HepG2	6.80645
GTTCTAGCGATCTCA	18.5	19.6036	1.05965	31.4172	33.6912	1.07238	142	82.4815	0.580856	225.715	121.895	0.540041	repB1_HepG2_clone_9	6	5_eef1aP	repB1	HepG2	6.01081
GTTGCTAACGGCAGG	15	4.96655	0.331104	23.3905	4.6972	0.200816	47.75	13.8894	0.290878	74.9851	14.1768	0.189062	repB1_HepG2_clone_9	6	3_ubcP	repB1	HepG2	0.971223
TAAAGTGCGTCTTTT	24.8333	7.46771	0.300713	40.3583	12.3303	0.305521	116.167	66.4633	0.572137	186.229	103.908	0.557959	repB1_HepG2_clone_9	6	3_ubcP	repB1	HepG2	1.94092
TAGAATGAACCAATA	6	4.19524	0.699206	10.1476	7.30554	0.719927	143.667	102.467	0.713227	232.212	170.529	0.734366	repB1_HepG2_clone_9	6	4_pgk1P	repB1	HepG2	2.29335
TCCAATATAACACCA	1.16667	2.85774	2.44949	1.93758	4.74608	2.44949	161	106.915	0.664068	256.229	164.12	0.640519	repB1_HepG2_clone_9	6	4_pgk1P	repB1	HepG2	3.40962
TCCCTTTTAATGATC	25.5	4.79583	0.188072	41.0763	9.54033	0.232259	29.75	8.22091	0.276333	46.8023	8.28314	0.176981	repB1_HepG2_clone_9	6	3_ubcP	repB1	HepG2	1.48857
TCTACCACGGCCCAT	4.33333	4.50185	1.03889	7.35807	8.06601	1.09621	166.167	96.94	0.58339	267.202	154.763	0.579199	repB1_HepG2_clone_9	6	4_pgk1P	repB1	HepG2	2.97356
TTCCCTCACCGTACA	14.8333	14.6481	0.987512	25.2571	26.574	1.05214	107.5	73.5819	0.684483	173.111	119.773	0.691886	repB1_HepG2_clone_9	6	4_pgk1P	repB1	HepG2	5.28768
AACGTAACTATACCA	71.2667	86.1757	1.2092	84.3123	108.228	1.28366	86.9111	59.6672	0.686531	106.038	82.1149	0.774392	repB1_HepG2_clone_1	46	4_pgk1P	repB1	HepG2	11.7868
AAGTCTTAACCATCA	538.674	191.757	0.35598	614.405	198.864	0.323669	455.457	262.527	0.576405	547.223	335.521	0.613134	repB1_HepG2_clone_1	46	5_eef1aP	repB1	HepG2	8.02286
ACACGGAGTGCCACC	183.556	122.702	0.668476	211.952	141.204	0.666209	102.133	48.3583	0.473482	121.535	60.1193	0.494667	repB1_HepG2_clone_1	46	5_eef1aP	repB1	HepG2	9.69905
ATACTAGCTATTATA	0.0652174	0.249637	3.82777	0.0796486	0.325759	4.08995	131.957	83.4985	0.632773	155.705	95.8038	0.615293	repB1_HepG2_clone_1	46	1_noP	repB1	HepG2	1.15427
CACCCACTACGACCG	54.5652	65.6254	1.2027	65.9041	80.3515	1.21922	332.63	184.825	0.555647	404.974	257.495	0.635831	repB1_HepG2_clone_1	46	4_pgk1P	repB1	HepG2	9.89777
CAGTAATATACCCCC	36.8444	62.2608	1.68983	46.4861	82.9359	1.7841	71.4444	95.6242	1.33844	81.9083	105.151	1.28377	repB1_HepG2_clone_1	46	4_pgk1P	repB1	HepG2	12.1641
CCGACCTCTACTGAA	0.358974	0.706629	1.96847	0.434131	0.914204	2.10582	35.9231	18.3337	0.510361	43.1748	24.201	0.560535	repB1_HepG2_clone_1	46	2_minP	repB1	HepG2	1.3875
CTAACACAATCCCTC	122.087	87.1229	0.713613	138.826	92.747	0.66808	191	128.355	0.672013	229.812	162.121	0.705452	repB1_HepG2_clone_1	46	5_eef1aP	repB1	HepG2	7.87162
GACTCATCATGTGCA	300.489	106.634	0.354869	342.446	103.165	0.30126	211.378	122.004	0.577186	255.099	159.33	0.62458	repB1_HepG2_clone_1	46	5_eef1aP	repB1	HepG2	5.5749
GCTATAGTGTTTTAT	36.2174	56.6655	1.56459	44.3176	72.6327	1.63891	138.891	104.916	0.755384	163.26	125.272	0.767313	repB1_HepG2_clone_1	46	4_pgk1P	repB1	HepG2	10.9105
GCTTTTAGCCCTTTC	65.8043	90.2908	1.37211	79.102	113.19	1.43094	83.6739	42.3845	0.506544	97.4222	50.4794	0.518151	repB1_HepG2_clone_1	46	4_pgk1P	repB1	HepG2	12.7267
TCACCTGTTTCATCA	0.0227273	0.150756	6.63325	0.0182796	0.121253	6.63325	63.0909	40.2231	0.637542	74.3254	47.4805	0.63882	repB1_HepG2_clone_1	46	2_minP	repB1	HepG2	0.89683
TCGCATGTAACAAAG	13.5652	24.568	1.8111	16.1556	29.5042	1.82626	161.826	123.549	0.763465	195.549	151.896	0.776771	repB1_HepG2_clone_1	46	4_pgk1P	repB1	HepG2	7.34046
TGCCCCAACCGCTTT	0.0869565	0.354406	4.07567	0.108892	0.436288	4.0066	259.152	152.956	0.590218	300.683	169.776	0.564635	repB1_HepG2_clone_1	46	1_noP	repB1	HepG2	1.32213
TGTACACGCGTCGGA	6.69565	9.91525	1.48085	7.018	9.7574	1.39034	39.4783	86.3607	2.18755	44.4564	95.4377	2.14677	repB1_HepG2_clone_1	46	4_pgk1P	repB1	HepG2	3.68322
AACTCATTGCTAACA	12.2	6.0148	0.493016	17.7889	7.16957	0.403036	145.9	73.3885	0.503006	206.095	34.9833	0.169744	repB1_HepG2_clone_10	10	3_ubcP	repB1	HepG2	1.69988
ACTCGTAGCTACACC	9.8	7.52477	0.767834	13.5667	6.72237	0.495504	74	45.8912	0.620151	102.56	34.7454	0.33878	repB1_HepG2_clone_10	10	4_pgk1P	repB1	HepG2	1.82509
AGCTATATTAAATTC	15.3	9.14148	0.597482	21.3423	8.14487	0.381631	238.3	116.191	0.487581	340.204	79.5053	0.233699	repB1_HepG2_clone_10	10	4_pgk1P	repB1	HepG2	1.76305
CACACAACTATGGTC	1.7	1.94651	1.145	2.66272	3.07176	1.15361	99.7	58.5094	0.586854	141.603	53.4322	0.377338	repB1_HepG2_clone_10	10	4_pgk1P	repB1	HepG2	1.88245
CCAATTTACTTGCGG	15.9	13.0167	0.818658	21.1251	8.73386	0.413435	119.3	46.3179	0.388247	173.996	47.5293	0.273164	repB1_HepG2_clone_10	10	4_pgk1P	repB1	HepG2	1.90023
CTCAAGAAATCTGTC	4.28571	3.68394	0.859586	5.78669	5.09671	0.880765	26.2857	8.07701	0.307278	36.2115	9.82596	0.271349	repB1_HepG2_clone_10	10	4_pgk1P	repB1	HepG2	2.11873
CTTCTCGATCCCACC	19.8	9.98666	0.504377	28.2196	9.62968	0.341241	85.9	49.8764	0.580633	120.6	40.4981	0.335807	repB1_HepG2_clone_10	10	3_ubcP	repB1	HepG2	1.81274
CTTTGATCCTAGACA	0.285714	0.755929	2.64575	0.2183	0.577569	2.64575	19.2857	7.67494	0.39796	25.9215	3.65402	0.140965	repB1_HepG2_clone_10	10	2_minP	repB1	HepG2	1.23616
GCAGACAATGGACGT	16.8889	11.4831	0.679919	25.4503	18.5045	0.727084	24	14.4827	0.603448	34.5262	15.3828	0.445539	repB1_HepG2_clone_10	10	4_pgk1P	repB1	HepG2	3.66802
GCTTTTAGCCCTTTC	10.4	8.15407	0.784045	14.5165	8.23544	0.567317	59.8	29.589	0.4948	84.0597	20.8933	0.248553	repB1_HepG2_clone_10	10	4_pgk1P	repB1	HepG2	2.1615
GGAGTGTTGAAAAGT	21.2	8.67692	0.409289	30.3023	7.54766	0.249079	145.7	74.7946	0.513347	206.385	53.5887	0.259654	repB1_HepG2_clone_10	10	3_ubcP	repB1	HepG2	1.37112
TGGCGCAGATGCCAC	24.3	11.8232	0.486553	35.2895	14.9184	0.422742	129.1	66.9966	0.518951	183.608	53.6756	0.292339	repB1_HepG2_clone_10	10	3_ubcP	repB1	HepG2	2.5113
AACTCTATCCATGAA	1.16667	1.33945	1.1481	1.59921	1.8926	1.18346	68.8889	43.0661	0.625154	94.2341	60.8825	0.646077	repB1_HepG2_clone_2	22	3_ubcP	repB1	HepG2	1.4966
AAGTCCACGAGGCAC	0.047619	0.218218	4.58258	0.0543133	0.248895	4.58258	151.286	86.7232	0.573241	195.992	78.4242	0.400139	repB1_HepG2_clone_2	22	1_noP	repB1	HepG2	1.06798
AGCATCCATCCACAG	156.864	123.635	0.788167	209.554	151.91	0.724923	168.5	97.0963	0.576239	226.711	111.714	0.492759	repB1_HepG2_clone_2	22	5_eef1aP	repB1	HepG2	10.494
CCGACCCAAAGGCAC	4.68182	3.44185	0.735152	6.47734	5.14801	0.794772	213.773	117.499	0.549642	283.505	107.788	0.380199	repB1_HepG2_clone_2	22	3_ubcP	repB1	HepG2	2.02274
CGGTTTCGCACTTGC	9	30.5974	3.39971	10.8163	32.2944	2.98571	250.667	174.784	0.697275	325.47	179.505	0.551525	repB1_HepG2_clone_2	22	5_eef1aP	repB1	HepG2	9.81945
CTATCCTGGCTACAG	0.227273	0.528413	2.32502	0.227961	0.508551	2.23087	191.5	108.697	0.567608	250.921	96.4815	0.384509	repB1_HepG2_clone_2	22	2_minP	repB1	HepG2	1.06513
ATAGCTAGTTGGATG	0.0714286	0.267261	3.74166	0.123817	0.463282	3.74166	32	13.3589	0.417467	41.3043	14.56	0.352505	repB1_HepG2_clone_13	16	1_noP	repB1	HepG2	1.3166
ATATCCATCTGTATC	20.8125	12.7813	0.614118	25.7844	11.0449	0.428355	291.875	109.159	0.373993	373.44	89.67	0.240119	repB1_HepG2_clone_13	16	3_ubcP	repB1	HepG2	2.17512
ATCCCCAACGCTGTA	21.0625	20.831	0.989007	30.8746	38.6457	1.2517	262.438	98.3246	0.374659	337.968	86.2742	0.255274	repB1_HepG2_clone_13	16	4_pgk1P	repB1	HepG2	6.95506
CCAATTTACTTGCGG	11.375	24.633	2.16554	18.9484	44.1172	2.32828	152.5	67.51	0.442689	196.075	71.2499	0.363381	repB1_HepG2_clone_13	16	4_pgk1P	repB1	HepG2	10.135
CCGACCATTCAAATC	23	9.5359	0.414604	29.7989	9.713	0.325952	79.5	52.3654	0.658684	102.395	60.5734	0.591564	repB1_HepG2_clone_13	16	3_ubcP	repB1	HepG2	1.77932
CGCAAAACCTCTGAT	0.375	0.718795	1.91679	0.48911	1.07053	2.18874	252.188	89.632	0.355418	325.148	89.6633	0.275761	repB1_HepG2_clone_13	16	4_pgk1P	repB1	HepG2	1.53073
CTCACCGTTGACGCA	2	4.38178	2.19089	2.60921	5.26889	2.01934	68.3125	37.0724	0.542688	88.5259	42.008	0.474528	repB1_HepG2_clone_13	16	5_eef1aP	repB1	HepG2	3.26185
CTTAACGAAAGTCTT	25.375	30.8564	1.21602	38.458	58.044	1.50928	74.6875	26.8619	0.359657	97.5454	28.433	0.291485	repB1_HepG2_clone_13	16	4_pgk1P	repB1	HepG2	9.35974
GTCAGCAACCACGCT	6.75	12.7984	1.89606	10.8342	22.3092	2.05915	39.6875	17.4116	0.438717	51.7607	17.6891	0.341747	repB1_HepG2_clone_13	16	4_pgk1P	repB1	HepG2	6.77775
GTTCCCCCCTGCACC	133.312	114.938	0.86217	165.049	135.743	0.822443	129.062	45.1316	0.349688	168.319	47.0388	0.279463	repB1_HepG2_clone_13	16	5_eef1aP	repB1	HepG2	10.566
TCCCGCTGTTACTAT	36.4375	14.3618	0.39415	46.7116	10.9242	0.233865	194.625	68.5768	0.352354	253.689	68.4612	0.269863	repB1_HepG2_clone_13	16	3_ubcP	repB1	HepG2	1.59837
TGCAGCCTACAAAAA	25.4375	13.451	0.528786	32.1892	12.8958	0.400624	317.938	113.775	0.357855	411.73	110.128	0.267475	repB1_HepG2_clone_13	16	3_ubcP	repB1	HepG2	2.27296
AAATGCGGTGGCATC	446.143	192.894	0.43236	420.59	70.823	0.16839	54.9286	19.4638	0.354348	55.4146	23.8813	0.430956	repB1_HepG2_clone_15	14	5_eef1aP	repB1	HepG2	3.45338
ACACGCAGCAACAAA	10.9286	5.9674	0.546037	10.1686	3.81287	0.374966	105.929	33.495	0.316204	103.747	29.7394	0.286654	repB1_HepG2_clone_15	14	3_ubcP	repB1	HepG2	1.1957
AGCTATATTAAATTC	12.7857	21.4195	1.67527	16.0927	28.3671	1.76274	175	60.9527	0.348301	169.357	46.1517	0.272511	repB1_HepG2_clone_15	14	4_pgk1P	repB1	HepG2	7.07134
CACCCCGCACAGCGT	1.85714	2.17882	1.17321	1.58133	1.2206	0.771885	115	49.6077	0.431371	110.091	36.3059	0.329781	repB1_HepG2_clone_15	14	1_noP	repB1	HepG2	0.970652
GCGGTCCATTATGCG	12.7143	8.23154	0.647424	11.83	4.90936	0.414993	150.5	49.8347	0.331128	149.349	49.5126	0.331523	repB1_HepG2_clone_15	14	3_ubcP	repB1	HepG2	1.42736
GCTGCTTCAATTGAC	0.142857	0.363137	2.54196	0.102006	0.269514	2.64214	117.5	52.0558	0.443028	112.741	38.4718	0.341239	repB1_HepG2_clone_15	14	5_eef1aP	repB1	HepG2	0.843857
GCTTGCCCCAGCCTC	2.71429	2.46291	0.907389	2.73454	2.8604	1.04603	150.714	57.7813	0.383383	143.859	31.5543	0.219342	repB1_HepG2_clone_15	14	4_pgk1P	repB1	HepG2	1.72976
CCCGATACATGTTCA	26.75	13.4137	0.501448	34.1816	11.3916	0.333268	107.75	60.028	0.557104	138.954	54.1141	0.389438	repB1_HepG2_clone_50	8	3_ubcP	repB1	HepG2	1.94845
CCTCCATTGCTCCCA	10.75	4.39968	0.409272	14.3879	5.52677	0.384126	148.875	82.981	0.557387	189.295	67.1682	0.354834	repB1_HepG2_clone_50	8	3_ubcP	repB1	HepG2	1.45705
CGCGCGCGCCCGACT	29	14.2628	0.491822	37.7059	12.4089	0.329097	282.125	120.963	0.428758	370.611	111.367	0.300496	repB1_HepG2_clone_50	8	3_ubcP	repB1	HepG2	2.02082
CTCAATACGGAACCC	477.625	245.17	0.51331	604.114	149.558	0.247565	161	90.3707	0.561308	207.418	84.4768	0.407278	repB1_HepG2_clone_50	8	5_eef1aP	repB1	HepG2	6.08484
CTTCTCGATCCCACC	0.25	0.46291	1.85164	0.393226	0.750719	1.90913	153.125	76.5738	0.500074	197.32	63.2004	0.320294	repB1_HepG2_clone_50	8	3_ubcP	repB1	HepG2	1.19717
GTCGTCCAGCGCGAA	602.5	308.558	0.512129	769.512	212.023	0.27553	375.25	146.375	0.390073	492.6	112.3	0.227975	repB1_HepG2_clone_50	8	5_eef1aP	repB1	HepG2	7.64321
TCCCGCTGTTACTAT	17.25	7.0862	0.410794	22.4396	5.0892	0.226796	244	105.865	0.433874	318.483	105.061	0.329878	repB1_HepG2_clone_50	8	3_ubcP	repB1	HepG2	1.07434
ACACGCACGACCTAA	310.439	137.196	0.441942	454.081	150.624	0.331712	274.251	127.932	0.466479	392.155	119.119	0.303755	repB1_HepG2_clone_3	188	5_eef1aP	repB1	HepG2	7.06851
CCACGGCTACCATTA	25.8717	13.2155	0.510811	36.6956	11.9483	0.325605	182.529	87.2288	0.477889	262.468	90.7085	0.345598	repB1_HepG2_clone_3	188	3_ubcP	repB1	HepG2	1.97241
CTGCTTTAGCTCAAC	0.497326	3.31399	6.66361	0.851976	6.39919	7.51101	236.604	135.038	0.570734	341.631	163.663	0.479064	repB1_HepG2_clone_3	188	2_minP	repB1	HepG2	6.93285
GCCATACCCTCCACC	55.1117	55.8048	1.01258	81.2936	80.6826	0.992483	58.352	28.717	0.492135	83.1314	29.7596	0.357983	repB1_HepG2_clone_3	188	4_pgk1P	repB1	HepG2	8.94852
ATCGATTTATAATAC	15.6154	11.6729	0.747525	24.2074	17.5492	0.724951	35.1538	12.3548	0.351449	55.1015	15.3176	0.277988	repB1_HepG2_clone_18	13	4_pgk1P	repB1	HepG2	3.56683
CCGTTAATCTATCCG	11.7778	5.33333	0.45283	18.5847	8.84384	0.475866	23.8889	7.00793	0.293355	37.1288	8.51065	0.229219	repB1_HepG2_clone_18	13	4_pgk1P	repB1	HepG2	2.05146
AACCCCACAACCACA	27.25	23.1991	0.851342	44.7671	40.8038	0.911469	90.05	35.472	0.393914	139.916	52.6166	0.376058	repB1_HepG2_clone_28	20	4_pgk1P	repB1	HepG2	6.09848
ACCAATCAAGACTCA	0.05	0.223607	4.47214	0.0668852	0.29912	4.47214	187.25	61.7865	0.329968	291.675	79.9084	0.273964	repB1_HepG2_clone_28	20	1_noP	repB1	HepG2	1.15659
CGCACCTACTCCCTC	0.25	0.444262	1.77705	0.363434	0.662777	1.82365	104.3	36.6392	0.351287	159.777	39.8407	0.249352	repB1_HepG2_clone_28	20	1_noP	repB1	HepG2	1.0994
GATACAACCAAAGGT	150.611	119.748	0.795083	248.254	194.784	0.784614	29.9444	11.7347	0.391882	46.7628	14.7756	0.315968	repB1_HepG2_clone_28	20	5_eef1aP	repB1	HepG2	12.3624
GCACCCGCACCTAGT	0.25	0.444262	1.77705	0.405831	0.759579	1.87166	222.85	54.1375	0.242933	347.201	64.4663	0.185674	repB1_HepG2_clone_28	20	4_pgk1P	repB1	HepG2	1.19234
ATGTACCTCACGCAA	27.9008	15.4814	0.554875	26.9477	12.8931	0.478448	194.595	90.1779	0.463412	191.896	81.8827	0.426704	repB1_HepG2_clone_5	132	3_ubcP	repB1	HepG2	2.48368
CGCACCCACATGACT	87.9847	73.142	0.831303	89.3742	83.2017	0.930936	246.305	121.977	0.495228	242.29	110.66	0.456725	repB1_HepG2_clone_5	132	5_eef1aP	repB1	HepG2	8.80088
TGAGCACACCCATGA	0.253846	0.828855	3.26519	0.310047	1.13138	3.64906	121.915	60.0608	0.492644	120.475	56.2298	0.466734	repB1_HepG2_clone_5	132	4_pgk1P	repB1	HepG2	2.03187
ATATTCCCCATCAAC	11.4	5.17687	0.454112	9.03743	2.47284	0.273622	66	36.9188	0.559376	56.5772	36.6917	0.648524	repB1_HepG2_clone_6	5	3_ubcP	repB1	HepG2	0.82257
AGCCTTTTGCGCCCG	0.0769231	0.27735	3.60555	0.0437485	0.157737	3.60555	134.154	48.1661	0.359036	140.73	40.7363	0.289465	repB1_HepG2_clone_27	13	4_pgk1P	repB1	HepG2	0.754142
TAGATTTTCCAAGCC	15.3077	25.9499	1.69522	15.4894	26.8727	1.7349	21.9231	7.96306	0.363227	23.6938	9.42747	0.397887	repB1_HepG2_clone_27	13	4_pgk1P	repB1	HepG2	6.82799
CCCCTGCGAAAACGC	0.0909091	0.301511	3.31662	0.0849423	0.281722	3.31662	367.818	143.98	0.391443	520.967	189.145	0.363064	repB1_HepG2_clone_40	11	1_noP	repB1	HepG2	0.966626
GTAAATAATGTAGCC	0.181818	0.40452	2.22486	0.313558	0.69809	2.22635	126.091	86.1736	0.683424	171.01	88.6182	0.518205	repB1_HepG2_clone_40	11	1_noP	repB1	HepG2	1.24667
