# Supplementary material for: Multiplex profiling of developmental cis-regulatory elements with quantitative single-cell expression reporters
Source: Nat Methods. 2024 May 9;21(6):983–93. doi: 10.1038/s41592-024-02260-3 (PMC11166576; doi:10.1038/s41592-024-02260-3)
Supplement: Supplementary file 22 — Statistical source data. [file 41592_2024_2260_MOESM22_ESM.xlsx]

## Sheet: source_data_Fig3_summary
Figure panel	Data descriptor	Data source	file name
Fig. 3a, e	Pseudo bulk pile up tracks of scATAC data	All traces (bigWig) are available as processed files on GEO, here: https://www.ncbi.nlm.nih.gov/geo/query/acc.cgi?acc=GSE217683. Coordinates shown are listed in tab Fig3a_e in this document	GSE217683_neuroectoderm-TileSize-50-normMethod-ReadsInTSS-ArchR.bw, GSE217683_ex_endo_parietal-TileSize-50-normMethod-ReadsInTSS-ArchR.bw, GSE217683_mesoderm-TileSize-50-normMethod-ReadsInTSS-ArchR.bw, GSE217683_pluripotent_epiblast-TileSize-50-normMethod-ReadsInTSS-ArchR.bw
Fig. 3c-d	Dimensional reduction of day 21 mEB scRNA-seq data with annotation and expression of select genes (e.g., Sox2)	The processed gene expression object with filtered cells and metadata is available on GEO: https://www.ncbi.nlm.nih.gov/geo/query/acc.cgi?acc=GSE217686	GSE217686_GEx_obj_sc_rep_mEB_series.RDS.gz
Fig. 3f	scQer expression (mean mBC UMI/cell for CRE of interest) overlaid on dimensional reduction of gene expression	Processed gene expression object (dimensional reduction) is here: https://www.ncbi.nlm.nih.gov/geo/query/acc.cgi?acc=GSE217686	GSE217686_GEx_obj_sc_rep_mEB_series.RDS.gz
		Matched oBC-CRE-mBC detections are tabulated in a processed object here: https://www.ncbi.nlm.nih.gov/geo/query/acc.cgi?acc=GSE217686	GSE217686_assigned_oBC_CRE_mBC_joined_counts_sc_rep_mEB_series.txt.gz
		Categorization of elements (active non-specific, active specific, etc) can be found in SuppData5_scQer_activity_specificity.xlsx (tab aggregated) included as a Supplementary Data file.

## Sheet: Fig3a_e
Fig. 3a: Gata4 chr14:63,171,693-63,371,692 (mm10)
Fig. 3e: Sox2 chr3:34,619,995-34,769,995 (mm10)
