# Supplementary material for: Multiplex profiling of developmental cis-regulatory elements with quantitative single-cell expression reporters
Source: Nat Methods. 2024 May 9;21(6):983–93. doi: 10.1038/s41592-024-02260-3 (PMC11166576; doi:10.1038/s41592-024-02260-3)
Supplement: Supplementary file 23 — Statistical source data. [file 41592_2024_2260_MOESM23_ESM.xlsx]

## Sheet: source_data_Fig4_summary
Figure panel	Data descriptor	Data source	file name
Fig. 4a	Summarized activity and specificity of putative CREs tested over three replicates.	Data shown tabulated in SuppData5_scQer_activity_specificity.xlsx (tab aggregated) included as a Supplementary Data file.
Fig. 4b	Pseudo bulk pile up tracks of scATAC data	All traces (bigWig) are available as processed files on GEO, here: https://www.ncbi.nlm.nih.gov/geo/query/acc.cgi?acc=GSE217683. Chromosomal positions shown are included in tab Fig4b in this document.	GSE217683_neuroectoderm-TileSize-50-normMethod-ReadsInTSS-ArchR.bw, GSE217683_ex_endo_parietal-TileSize-50-normMethod-ReadsInTSS-ArchR.bw, GSE217683_mesoderm-TileSize-50-normMethod-ReadsInTSS-ArchR.bw, GSE217683_pluripotent_epiblast-TileSize-50-normMethod-ReadsInTSS-ArchR.bw
Fig. 4c, e	scQer expression (mean mBC UMI/cell for CRE of interest) overlaid on dimensional reduction of gene expression	Processed gene expression object (dimensional reduction) is here: https://www.ncbi.nlm.nih.gov/geo/query/acc.cgi?acc=GSE217686	GSE217686_GEx_obj_sc_rep_mEB_series.RDS.gz
		Matched oBC-CRE-mBC detections are tabulated in a processed object here: https://www.ncbi.nlm.nih.gov/geo/query/acc.cgi?acc=GSE217686	GSE217686_assigned_oBC_CRE_mBC_joined_counts_sc_rep_mEB_series.txt.gz
		Categorization of elements (active non-specific, active specific, etc) can be found in SuppData5_scQer_activity_specificity.xlsx (tab aggregated) included as a Supplementary Data file.
Fig. 4d	Dimensional reduction of day 21 mEB scRNA-seq data with annotation and expression of select genes (e.g., Sox2)	The processed gene expression object with filtered cells and metadata is available on GEO: https://www.ncbi.nlm.nih.gov/geo/query/acc.cgi?acc=GSE217686	GSE217686_GEx_obj_sc_rep_mEB_series.RDS.gz
Fig. 4f	Specificity (scQer quantification) vs. fold-change in ATAC of associated CRE.	Tab Fig4f_EDF8e in this document. Fig. 4f only displays elements identified as active by our stringent criteria for clarity. Table includes data from all tested CREs.

## Sheet: Fig4b
Gata4: chr14:63,171,692-63,371,692 (mm10)
Foxa2: chr2:147,946,969- 148,146,970 (mm10)
Lamc1: chr1:153,268,451-153,432,787 (mm10)

## Sheet: Fig4f_EDF8e
CRE_id	CRE_class	Activity_max_cluster	Specificity	log2FC_ATAC_cognate	cognate_ATAC_access	all_rep_act_hit	all_rep_spec_hit	is_promoter	category2
Bend5_chr4_8201	devCRE	1.43102	46.0743	5.71743	0.000408892	TRUE	TRUE	FALSE	specific, active
Epas1_chr17_10063	devCRE	17.1753	630.62	5.74933	0.000570329	TRUE	TRUE	FALSE	specific, active
Foxa2_chr2_13858	devCRE	3.87004	49.0098	4.59471	0.000336373	TRUE	TRUE	FALSE	specific, active
Gata4_chr14_5729	devCRE	18.14	1235.75	5.93705	0.000317771	TRUE	TRUE	FALSE	specific, active
Lama1_chr17_7784	devCRE	3.30279	181.992	6.22769	0.000487372	TRUE	TRUE	FALSE	specific, active
Lamb1_chr12_2183	devCRE	13.55	227.862	4.70231	0.000219565	TRUE	TRUE	FALSE	specific, active
Lamc1_chr1_12189	devCRE	1.0633	46.1976	3.44782	0.000235791	TRUE	TRUE	FALSE	specific, active
Sox2_chr3_2007	devCRE	3.17026	52.9571	5.44717	0.000114234	TRUE	TRUE	FALSE	specific, active
Sox2_chr3_2009	devCRE	1.19575	53.8235	5.81447	0.000156657	TRUE	TRUE	FALSE	specific, active
Sparc_chr11_7211	devCRE	5.57455	25.0462	3.6348	0.000522466	TRUE	TRUE	FALSE	specific, active
Bend5_chr4_8175	devCRE	2.87235	2.68384	0.54555	0.000290499	TRUE	FALSE	TRUE	non-specific, active, promoter
Btg1_chr10_9578	devCRE	8.96876	1.93286	0.106033	0.000481217	TRUE	FALSE	TRUE	non-specific, active, promoter
Cdk5r1_chr11_12559	devCRE	0.571166	1.8482	0.100029	0.000124945	TRUE	FALSE	TRUE	non-specific, active, promoter
Cdk5r1_chr11_12562	devCRE	2.99741	4.65344	0.0306811	0.000281819	TRUE	FALSE	TRUE	non-specific, active, promoter
Cdk5r1_chr11_12574	devCRE	5.64554	1.50639	0.211405	0.000359927	TRUE	FALSE	TRUE	non-specific, active, promoter
Cdk5r1_chr11_12582	devCRE	2.1887	8.61788	0.383723	0.000342144	TRUE	FALSE	TRUE	non-specific, active, promoter
Cited2_chr10_1254	devCRE	5.65	2.94717	0.0883856	0.000295815	TRUE	FALSE	TRUE	non-specific, active, promoter
Col1a1_chr11_15270	devCRE	0.5135	3.44366	3.35359	0.000536251	TRUE	FALSE	FALSE	non-specific, active
Col1a1_chr11_15307	devCRE	1.9885	2.71867	0.399045	0.000239121	TRUE	FALSE	TRUE	non-specific, active, promoter
Col1a1_chr11_15322	devCRE	0.617094	2.97452	0.508483	0.000254895	TRUE	FALSE	TRUE	non-specific, active, promoter
Col1a2_chr6_93	devCRE	1.74001	3.85481	-0.152477	0.000114068	TRUE	FALSE	TRUE	non-specific, active, promoter
Col5a1_chr2_2575	devCRE	1.40832	2.44334	1.16536	0.000193542	TRUE	FALSE	TRUE	non-specific, active, promoter
Epas1_chr17_10070	devCRE	2.80496	4.42888	0.978705	0.000393916	TRUE	FALSE	TRUE	non-specific, active, promoter
Foxa2_chr2_13840	devCRE	0.70539	2.7142	0.881135	0.000215186	TRUE	FALSE	TRUE	non-specific, active, promoter
Gata4_chr14_5677	devCRE	4.96411	4.67527	0.101986	0.000362535	TRUE	FALSE	TRUE	non-specific, active, promoter
Gata4_chr14_5742	devCRE	2.39657	1.75632	0.894584	0.000204822	TRUE	FALSE	TRUE	non-specific, active, promoter
Gata4_chr14_5749	devCRE	0.57256	2.77928	0.695648	0.000202785	TRUE	FALSE	FALSE	non-specific, active
Igfbp4_chr11_16710	devCRE	0.430649	2.11619	-0.766134	0.000168569	TRUE	FALSE	TRUE	non-specific, active, promoter
Igfbp4_chr11_16711	devCRE	1.21591	3.85277	0.57215	0.000174736	TRUE	FALSE	TRUE	non-specific, active, promoter
Igfbp4_chr11_16728	devCRE	0.462385	4.23972	0.172066	0.000143779	TRUE	FALSE	TRUE	non-specific, active, promoter
Igfbp4_chr11_16735	devCRE	1.36808	9.60251	0.0268031	0.000443905	TRUE	FALSE	TRUE	non-specific, active, promoter
Igfbp4_chr11_16740	devCRE	0.674557	3.62183	0.936116	0.000210672	TRUE	FALSE	TRUE	non-specific, active, promoter
Klf4_chr4_3948	devCRE	4.25254	2.53351	0.446355	0.000348773	TRUE	FALSE	TRUE	non-specific, active, promoter
Klf4_chr4_3949	devCRE	0.585281	4.03882	1.22409	0.000257276	TRUE	FALSE	TRUE	non-specific, active, promoter
Lama1_chr17_7793	devCRE	0.489697	3.26139	0.578979	0.000331293	TRUE	FALSE	TRUE	non-specific, active, promoter
Lamb1_chr12_2210	devCRE	1.65302	2.97317	1.26962	0.000241194	TRUE	FALSE	TRUE	non-specific, active, promoter
Lamb1_chr12_2216	devCRE	1.33089	22.3253	4.3853	0.000316278	TRUE	FALSE	FALSE	non-specific, active
Lamb1_chr12_2296	devCRE	0.583487	1.85916	0.338148	0.000199597	TRUE	FALSE	TRUE	non-specific, active, promoter
Lamc1_chr1_12175	devCRE	5.22479	2.65246	0.166959	0.000410349	TRUE	FALSE	TRUE	non-specific, active, promoter
Map1b_chr13_9447	devCRE	2.393	4.04911	0.401015	0.000288155	TRUE	FALSE	TRUE	non-specific, active, promoter
Sox4_chr13_2052	devCRE	0.830361	2.52391	0.783281	0.000377782	TRUE	FALSE	TRUE	non-specific, active, promoter
Sox4_chr13_2055	devCRE	0.31364	1.876	-0.156875	0.000180711	TRUE	FALSE	FALSE	non-specific, active
Sparc_chr11_7195	devCRE	0.33831	2.20979	2.87287	0.000132619	TRUE	FALSE	FALSE	non-specific, active
Sparc_chr11_7203	devCRE	0.510261	3.71213	0.468926	0.000254125	TRUE	FALSE	FALSE	non-specific, active
Sparc_chr11_7205	devCRE	0.396995	2.5322	0.459175	0.000299304	TRUE	FALSE	TRUE	non-specific, active, promoter
Sparc_chr11_7230	devCRE	1.0649	3.51221	0.441776	0.000612844	TRUE	FALSE	TRUE	non-specific, active, promoter
Sparc_chr11_7234	devCRE	3.34519	1.96312	-0.0144913	0.000746247	TRUE	FALSE	TRUE	non-specific, active, promoter
Sparc_chr11_7235	devCRE	4.42544	2.11001	0.33946	0.000323108	TRUE	FALSE	TRUE	non-specific, active, promoter
Tgfbi_chr13_5692	devCRE	1.18815	4.1322	-0.0228823	0.000255459	TRUE	FALSE	TRUE	non-specific, active, promoter
Tgfbi_chr13_5705	devCRE	1.74799	4.76631	2.05107	0.000221251	TRUE	FALSE	FALSE	non-specific, active
Tgfbi_chr13_5741	devCRE	3.89326	1.43527	0.0362968	0.000158501	TRUE	FALSE	TRUE	non-specific, active, promoter
Tubb2b_chr13_2568	devCRE	1.85224	2.1636	-0.355316	0.000137562	TRUE	FALSE	TRUE	non-specific, active, promoter
Tubb2b_chr13_2576	devCRE	5.62659	2.87157	1.15704	0.000393531	TRUE	FALSE	TRUE	non-specific, active, promoter
Tubb2b_chr13_2590	devCRE	0.313024	2.05896	-0.275189	0.000166126	TRUE	FALSE	TRUE	non-specific, active, promoter
Txndc12_chr4_7961	devCRE	0.401436	2.5426	0.205695	0.00029434	TRUE	FALSE	TRUE	non-specific, active, promoter
Txndc12_chr4_7962	devCRE	0.656407	2.42396	0.433772	0.000305707	TRUE	FALSE	TRUE	non-specific, active, promoter
Txndc12_chr4_7973	devCRE	2.76888	1.5447	0.0793386	0.000149282	TRUE	FALSE	TRUE	non-specific, active, promoter
Txndc12_chr4_7978	devCRE	1.50681	3.44576	0.437974	0.000247001	TRUE	FALSE	TRUE	non-specific, active, promoter
Bend5_chr4_8168	devCRE	0.0709377	5.17095	2.59117	0.000128253	FALSE	FALSE	FALSE	inactive
Bend5_chr4_8170	devCRE	0.141866	20.8278	4.50044	0.000118456	FALSE	FALSE	FALSE	inactive
Bend5_chr4_8172	devCRE	0.0549616	10.1537	5.58313	0.000122045	FALSE	FALSE	FALSE	inactive
Bend5_chr4_8174	devCRE	0.545715	16.1021	5.532	0.000177238	FALSE	FALSE	FALSE	inactive
Bend5_chr4_8179	devCRE	0.31214	14.7404	5.23838	0.000263853	FALSE	FALSE	FALSE	inactive
Bend5_chr4_8192	devCRE	0.0527913	6.50579	6.06767	0.000392024	FALSE	FALSE	FALSE	inactive
Bend5_chr4_8199	devCRE	0.0984957	5.81655	2.13608	0.00010971	FALSE	FALSE	FALSE	inactive
Btg1_chr10_9572	devCRE	0.0666198	7.05125	5.45164	0.000249896	FALSE	FALSE	FALSE	inactive
Btg1_chr10_9588	devCRE	0.0320635	5.60438	4.43167	0.000133411	FALSE	FALSE	FALSE	inactive
Btg1_chr10_9593	devCRE	0.194196	5.82565	4.35651	0.000218714	FALSE	FALSE	FALSE	inactive
Btg1_chr10_9612	devCRE	0.18368	8.52685	2.20826	0.000120871	FALSE	FALSE	FALSE	inactive
Btg1_chr10_9613	devCRE	0.119871	10.5254	3.27686	0.000144525	FALSE	FALSE	FALSE	inactive
Cdk5r1_chr11_12575	devCRE	0.0923634	2.28901	0.047282	0.000122988	FALSE	FALSE	TRUE	inactive
Cdk5r1_chr11_12590	devCRE	0.104072	8.06876	3.95002	0.000245628	FALSE	FALSE	FALSE	inactive
Cdk5r1_chr11_12595	devCRE	0.055039	8.52538	3.35291	0.000267818	FALSE	FALSE	FALSE	inactive
Cited2_chr10_1239	devCRE	0.287894	67.4404	5.91154	0.000380888	FALSE	FALSE	FALSE	inactive
Cited2_chr10_1246	devCRE	0.0856082	7.46707	3.76733	0.000261806	FALSE	FALSE	FALSE	inactive
Cited2_chr10_1248	devCRE	0.0725561	6.2653	5.07686	0.00025341	FALSE	FALSE	FALSE	inactive
Cited2_chr10_1253	devCRE	0.309307	4.85171	0.390996	0.000327216	FALSE	FALSE	TRUE	inactive
Cited2_chr10_1267	devCRE	0.0611264	5.21625	3.50707	0.000126902	FALSE	FALSE	FALSE	inactive
Cited2_chr10_1270	devCRE	0.246128	54.5633	3.85891	0.000112224	FALSE	FALSE	FALSE	inactive
Col1a1_chr11_15258	devCRE	0.182041	4.18115	4.6323	0.000337717	FALSE	FALSE	FALSE	inactive
Col1a1_chr11_15259	devCRE	0.238216	5.88981	4.18042	0.000309747	FALSE	FALSE	FALSE	inactive
Col1a1_chr11_15269	devCRE	0.0565314	5.62207	2.86123	9.7398e-05	FALSE	FALSE	FALSE	inactive
Col1a1_chr11_15273	devCRE	0.0606261	3.57082	4.29439	0.000159282	FALSE	FALSE	FALSE	inactive
Col1a1_chr11_15275	devCRE	0.673107	8.03605	5.19583	0.000239684	FALSE	FALSE	TRUE	inactive
Col1a1_chr11_15276	devCRE	0.358742	4.65282	1.67022	0.000426677	FALSE	FALSE	TRUE	inactive
Col1a1_chr11_15301	devCRE	0.13278	6.26154	-0.223718	0.00020439	FALSE	FALSE	FALSE	inactive
Col1a1_chr11_15316	devCRE	0.258982	5.95244	-0.13096	0.000191742	FALSE	FALSE	FALSE	inactive
Col1a2_chr6_72	devCRE	0.170268	8.17415	4.44753	0.000170673	FALSE	FALSE	FALSE	inactive
Col1a2_chr6_73	devCRE	0.145007	3.3027	5.49948	0.000199985	FALSE	FALSE	FALSE	inactive
Col1a2_chr6_77	devCRE	0.216514	3.54206	2.82885	0.00018791	FALSE	FALSE	TRUE	inactive
Col1a2_chr6_88	devCRE	0.0206145	5.2044	3.8543	0.000134085	FALSE	FALSE	FALSE	inactive
Col5a1_chr2_2558	devCRE	0.035663	3.25081	5.40175	0.000138479	FALSE	FALSE	FALSE	inactive
Col5a1_chr2_2562	devCRE	0.0859269	5.82689	5.22128	9.70359e-05	FALSE	FALSE	FALSE	inactive
Col5a1_chr2_2565	devCRE	0.100919	5.94266	4.4797	0.000207753	FALSE	FALSE	FALSE	inactive
Col5a1_chr2_2571	devCRE	0.17424	3.57231	3.62878	0.000156282	FALSE	FALSE	FALSE	inactive
Col5a1_chr2_2576	devCRE	0.130974	3.55048	0.926706	0.000115548	FALSE	FALSE	TRUE	inactive
Col5a1_chr2_2586	devCRE	0.0317643	6.63529	5.19068	0.000127115	FALSE	FALSE	FALSE	inactive
Epas1_chr17_10056	devCRE	0.122834	7.39206	4.64361	0.000161788	FALSE	FALSE	FALSE	inactive
Epas1_chr17_10057	devCRE	0.115678	5.82087	2.94189	0.00029928	FALSE	FALSE	FALSE	inactive
Epas1_chr17_10061	devCRE	0.183355	3.84402	1.60212	0.000115633	FALSE	FALSE	FALSE	inactive
Epas1_chr17_10064	devCRE	0.0749506	7.84919	5.11765	0.000171397	FALSE	FALSE	FALSE	inactive
Epas1_chr17_10066	devCRE	0.0814494	5.01926	3.0823	0.000170412	FALSE	FALSE	FALSE	inactive
Epas1_chr17_10071	devCRE	0.413183	2.87109	1.24553	0.000201613	FALSE	FALSE	TRUE	inactive
Epas1_chr17_10116	devCRE	0.0705713	4.26387	4.21838	0.00012413	FALSE	FALSE	FALSE	inactive
Foxa2_chr2_13806	devCRE	0.0984616	20.6574	5.24259	0.000124915	FALSE	FALSE	FALSE	inactive
Foxa2_chr2_13808	devCRE	0.207918	6.66212	3.2618	0.000416144	FALSE	FALSE	FALSE	inactive
Foxa2_chr2_13812	devCRE	0.0531263	3.64059	4.20232	0.000234154	FALSE	FALSE	FALSE	inactive
Foxa2_chr2_13818	devCRE	0.176027	8.13348	3.25789	0.000188336	FALSE	FALSE	FALSE	inactive
Foxa2_chr2_13820	devCRE	2.66222	9.36125	4.90346	0.000275475	FALSE	FALSE	FALSE	inactive
Foxa2_chr2_13830	devCRE	0.0640812	5.84704	2.68636	0.000148356	FALSE	FALSE	FALSE	inactive
Foxa2_chr2_13835	devCRE	0.184183	4.10429	1.99843	0.000215361	FALSE	FALSE	FALSE	inactive
Foxa2_chr2_13841	devCRE	0.262428	4.04056	1.30846	0.000109418	FALSE	FALSE	TRUE	inactive
Foxa2_chr2_13856	devCRE	0.129222	8.39291	1.16178	0.000144983	FALSE	FALSE	FALSE	inactive
Foxa2_chr2_13861	devCRE	0.028762	6.85316	6.58803	0.000162362	FALSE	FALSE	FALSE	inactive
Foxa2_chr2_13862	devCRE	0.167782	8.00767	5.59507	0.000150118	FALSE	FALSE	FALSE	inactive
Gata4_chr14_5693	devCRE	0.0826514	4.70865	4.97622	0.000152068	FALSE	FALSE	FALSE	inactive
Gata4_chr14_5710	devCRE	0.100821	5.33996	4.65503	0.000102509	FALSE	FALSE	FALSE	inactive
Gata4_chr14_5714	devCRE	0.143379	6.97473	3.03047	0.000109574	FALSE	FALSE	FALSE	inactive
Gata4_chr14_5752	devCRE	0.0796362	4.22426	3.98309	0.000230741	FALSE	FALSE	FALSE	inactive
Gata4_chr14_5760	devCRE	0.329782	12.6706	3.14023	0.000104606	FALSE	FALSE	TRUE	inactive
Gata4_chr14_5762	devCRE	0.0328691	8.08407	4.83296	0.000153971	FALSE	FALSE	FALSE	inactive
Gata4_chr14_5763	devCRE	0.0689561	15.9247	5.617	0.000554293	FALSE	FALSE	FALSE	inactive
Gata4_chr14_5776	devCRE	0.373765	9.60411	3.35219	0.000447335	FALSE	FALSE	FALSE	inactive
Gata4_chr14_5779	devCRE	0.0874176	4.99321	4.99245	0.000298218	FALSE	FALSE	FALSE	inactive
Igfbp4_chr11_16694	devCRE	0.364179	5.18937	0.782223	0.000422429	FALSE	FALSE	FALSE	inactive
Igfbp4_chr11_16716	devCRE	0.245162	5.48287	1.16569	0.000321845	FALSE	FALSE	FALSE	inactive
Igfbp4_chr11_16738	devCRE	0.422212	4.85582	0.656478	0.000268365	FALSE	FALSE	TRUE	inactive
Igfbp4_chr11_16743	devCRE	0.279877	3.50673	3.51321	0.00011731	FALSE	FALSE	FALSE	inactive
Igfbp4_chr11_16784	devCRE	0.0888008	5.37706	3.11593	0.000374383	FALSE	FALSE	FALSE	inactive
Klf4_chr4_3934	devCRE	0.29786	2.52502	0.726122	0.000356038	FALSE	FALSE	FALSE	inactive
Klf4_chr4_3936	devCRE	0.78982	76.6476	5.55739	0.000537159	FALSE	FALSE	FALSE	inactive
Klf4_chr4_3946	devCRE	0.0977389	3.33081	-0.499371	0.000103892	FALSE	FALSE	FALSE	inactive
Klf4_chr4_3951	devCRE	0.208715	3.41144	3.86346	0.000148298	FALSE	FALSE	FALSE	inactive
Klf4_chr4_3952	devCRE	0.392924	65.5697	3.96435	0.000171546	FALSE	FALSE	FALSE	inactive
Klf4_chr4_3958	devCRE	0.0961497	9.62005	4.2069	0.000183406	FALSE	FALSE	FALSE	inactive
Lama1_chr17_7787	devCRE	0.129402	14.9432	5.04252	0.000165307	FALSE	FALSE	FALSE	inactive
Lama1_chr17_7788	devCRE	0.263696	11.204	4.55458	0.000311302	FALSE	FALSE	FALSE	inactive
Lama1_chr17_7791	devCRE	0.270873	14.0028	4.72505	0.000291046	FALSE	FALSE	FALSE	inactive
Lama1_chr17_7799	devCRE	0.119352	6.15194	4.89571	0.000225357	FALSE	FALSE	FALSE	inactive
Lama1_chr17_7814	devCRE	0.294177	5.19582	3.86895	9.7887e-05	FALSE	FALSE	FALSE	inactive
Lama1_chr17_7874	devCRE	0.343922	12.3771	4.76481	0.000155446	FALSE	FALSE	FALSE	inactive
Lama1_chr17_7892	devCRE	0.0571812	18.1588	1.68893	0.000110558	FALSE	FALSE	FALSE	inactive
Lama1_chr17_7907	devCRE	0.0415453	13.0346	6.36787	0.000125682	FALSE	FALSE	FALSE	inactive
Lamb1_chr12_2182	devCRE	0.0620227	9.35834	5.46114	0.000162675	FALSE	FALSE	FALSE	inactive
Lamb1_chr12_2186	devCRE	0.663206	4.68686	2.32018	0.000206889	FALSE	FALSE	FALSE	inactive
Lamb1_chr12_2189	devCRE	0.135633	7.63387	4.38096	0.000196149	FALSE	FALSE	FALSE	inactive
Lamb1_chr12_2196	devCRE	0.0924605	5.02942	4.21631	0.000320756	FALSE	FALSE	FALSE	inactive
Lamb1_chr12_2203	devCRE	0.0449281	15.2915	3.74703	0.000191539	FALSE	FALSE	FALSE	inactive
Lamb1_chr12_2206	devCRE	0.0325537	15.6089	5.51117	0.000199307	FALSE	FALSE	FALSE	inactive
Lamb1_chr12_2207	devCRE	0.0674354	5.8369	4.83195	0.000162414	FALSE	FALSE	FALSE	inactive
Lamb1_chr12_2215	devCRE	0.307642	8.74657	3.83215	0.000122797	FALSE	FALSE	FALSE	inactive
Lamb1_chr12_2238	devCRE	0.0406677	3.86732	3.2038	0.000136619	FALSE	FALSE	FALSE	inactive
Lamb1_chr12_2239	devCRE	0.277801	7.30828	2.04307	0.000112206	FALSE	FALSE	FALSE	inactive
Lamb1_chr12_2288	devCRE	0.0414892	5.65302	4.34169	0.000119504	FALSE	FALSE	FALSE	inactive
Lamb1_chr12_2289	devCRE	0.0819273	7.97912	5.53011	9.73222e-05	FALSE	FALSE	FALSE	inactive
Lamc1_chr1_12127	devCRE	0.0583791	8.11368	3.81617	0.000172768	FALSE	FALSE	FALSE	inactive
Lamc1_chr1_12152	devCRE	0.119591	2.9444	3.27305	0.000105633	FALSE	FALSE	FALSE	inactive
Lamc1_chr1_12183	devCRE	0.06391	21.1364	4.64928	0.00012553	FALSE	FALSE	FALSE	inactive
Lamc1_chr1_12185	devCRE	0.134176	14.3765	6.10474	0.000502428	FALSE	FALSE	FALSE	inactive
Lamc1_chr1_12188	devCRE	0.0298316	10.9159	4.41041	0.000113897	FALSE	FALSE	FALSE	inactive
Lamc1_chr1_12193	devCRE	0.0815687	5.35708	0.506332	0.000121962	FALSE	FALSE	FALSE	inactive
Lamc1_chr1_12201	devCRE	0.0813812	4.6209	-0.151758	0.000130506	FALSE	FALSE	TRUE	inactive
Map1b_chr13_9429	devCRE	0.233266	3.02721	3.35777	0.000332275	FALSE	FALSE	FALSE	inactive
Map1b_chr13_9436	devCRE	0.241767	7.6328	1.24423	0.00018327	FALSE	FALSE	FALSE	inactive
Map1b_chr13_9445	devCRE	0.308786	7.16399	0.785083	0.000188236	FALSE	FALSE	FALSE	inactive
Sox17_chr1_58	devCRE	0.293247	16.5394	4.6666	0.000211607	FALSE	FALSE	FALSE	inactive
Sox17_chr1_59	devCRE	0.044118	5.19608	5.82079	0.000177394	FALSE	FALSE	FALSE	inactive
Sox17_chr1_60	devCRE	0.0718204	3.59532	3.39355	0.000129709	FALSE	FALSE	FALSE	inactive
Sox17_chr1_65	devCRE	0.179162	10.9762	0.038017	0.000114941	FALSE	FALSE	TRUE	inactive
Sox17_chr1_67	devCRE	0.152636	3.35264	1.63826	0.000353947	FALSE	FALSE	TRUE	inactive
Sox17_chr1_68	devCRE	0.234915	72.2146	1.7038	0.000198879	FALSE	FALSE	TRUE	inactive
Sox17_chr1_69	devCRE	0.20144	7.06606	1.43598	0.000160778	FALSE	FALSE	TRUE	inactive
Sox17_chr1_73	devCRE	0.106838	5.94501	5.06165	0.000213072	FALSE	FALSE	FALSE	inactive
Sox17_chr1_77	devCRE	0.671427	9.49389	6.5381	0.000516659	FALSE	FALSE	FALSE	inactive
Sox17_chr1_78	devCRE	0.0643562	6.54781	5.35003	0.000357684	FALSE	FALSE	FALSE	inactive
Sox17_chr1_82	devCRE	0.364633	8.51649	1.60618	0.000504665	FALSE	FALSE	FALSE	inactive
Sox17_chr1_83	devCRE	0.0225238	6.14561	5.25591	0.000161865	FALSE	FALSE	FALSE	inactive
Sox2_chr3_2005	devCRE	0.258891	10.3479	4.8334	8.94664e-05	FALSE	FALSE	FALSE	inactive
Sox2_chr3_2008	devCRE	0.206393	17.0202	3.38167	8.61219e-05	FALSE	FALSE	FALSE	inactive
Sox4_chr13_2054	devCRE	0.0626511	3.57584	0.253786	0.000141547	FALSE	FALSE	FALSE	inactive
Sox4_chr13_2057	devCRE	0.0634919	13.2744	0.940426	0.000165122	FALSE	FALSE	FALSE	inactive
Sparc_chr11_7180	devCRE	0.0838684	7.11328	-0.139711	0.000119781	FALSE	FALSE	FALSE	inactive
Sparc_chr11_7182	devCRE	0.0578131	11.2946	0.463036	9.88179e-05	FALSE	FALSE	FALSE	inactive
Sparc_chr11_7198	devCRE	0.101539	33.2629	3.09536	0.000167024	FALSE	FALSE	FALSE	inactive
Sparc_chr11_7199	devCRE	0.0432684	23.1099	3.69334	0.000233088	FALSE	FALSE	FALSE	inactive
Sparc_chr11_7207	devCRE	0.0560501	5.80302	4.09531	0.000104928	FALSE	FALSE	TRUE	inactive
Sparc_chr11_7210	devCRE	0.202522	4.38721	1.25553	0.000540069	FALSE	FALSE	FALSE	inactive
Sparc_chr11_7213	devCRE	0.199782	170.096	4.97599	0.000487776	FALSE	FALSE	FALSE	inactive
Sparc_chr11_7233	devCRE	0.054898	7.43775	0.277751	0.000149642	FALSE	FALSE	TRUE	inactive
Sparc_chr11_7243	devCRE	0.410339	8.33825	0.717131	0.000109622	FALSE	FALSE	FALSE	inactive
Tgfbi_chr13_5701	devCRE	0.0683868	4.90171	2.87396	0.000168863	FALSE	FALSE	FALSE	inactive
Tgfbi_chr13_5711	devCRE	0.225407	16.2758	4.07534	0.000172669	FALSE	FALSE	FALSE	inactive
Tgfbi_chr13_5724	devCRE	0.250048	5.4705	5.36349	0.000194086	FALSE	FALSE	FALSE	inactive
Tgfbi_chr13_5735	devCRE	0.423896	7.38581	4.40814	0.000118093	FALSE	FALSE	FALSE	inactive
Tubb2b_chr13_2557	devCRE	0.049963	5.63044	0.25751	0.000153871	FALSE	FALSE	TRUE	inactive
Tubb2b_chr13_2572	devCRE	0.635208	11.6004	4.40789	0.000164755	FALSE	FALSE	FALSE	inactive
Tubb2b_chr13_2577	devCRE	0.260956	9.75511	0.181661	0.000182491	FALSE	FALSE	TRUE	inactive
Tubb2b_chr13_2578	devCRE	0.0791235	4.4197	1.92068	0.000153936	FALSE	FALSE	TRUE	inactive
Tubb2b_chr13_2580	devCRE	0.18008	6.48727	NA	0.000143571	FALSE	FALSE	FALSE	inactive
Tubb2b_chr13_2583	devCRE	0.732196	9.91589	1.9351	0.000264158	FALSE	FALSE	FALSE	inactive
Txndc12_chr4_7951	devCRE	0.266427	3.15115	-0.111301	0.000102458	FALSE	FALSE	TRUE	inactive
Txndc12_chr4_7969	devCRE	0.513697	85.0028	5.51146	0.000453891	FALSE	FALSE	FALSE	inactive
Txndc12_chr4_7971	devCRE	0.219289	9.37974	3.88146	0.000392384	FALSE	FALSE	FALSE	inactive
Txndc12_chr4_7975	devCRE	0.110043	8.56185	4.01267	0.000123575	FALSE	FALSE	FALSE	inactive
