# Supplementary material for: Multiplex profiling of developmental cis-regulatory elements with quantitative single-cell expression reporters
Source: Nat Methods. 2024 May 9;21(6):983–93. doi: 10.1038/s41592-024-02260-3 (PMC11166576; doi:10.1038/s41592-024-02260-3)
Supplement: Supplementary file 24 — Statistical source data. [file 41592_2024_2260_MOESM24_ESM.xlsx]

## Sheet: source_data_EDF1_summary
Figure panel	Data descriptor	Data source	file name
EDF1d	Comparison of mBC UMI/cell for samples with and without spiked in primer in 10X first cDNA amplification	Processed mBC UMI count per cellBC available on GEO: https://www.ncbi.nlm.nih.gov/geo/query/acc.cgi?acc=GSE217689	GSE217689_mBC_poly_dT_counts_sc_rep_promoter_series.txt.gz
EDF1e	Comparison of oBC UMI/cell for samples with and without spiked in primer in 10X first cDNA amplification	Processed mBC UMI count per cellBC available on GEO: https://www.ncbi.nlm.nih.gov/geo/query/acc.cgi?acc=GSE217689	GSE217689_oBC_counts_sc_rep_promoter_series.txt.gz
EDF1f	Comparison of mBC UMI/cell captured from either CS2 or poly-dT (in same cell from the same reporter)	Processed mBC UMI counts from the two modalities are available on GEO: https://www.ncbi.nlm.nih.gov/geo/query/acc.cgi?acc=GSE217689	GSE217689_mBC_poly_dT_counts_sc_rep_promoter_series.txt.gz, GSE217689_mBC_CS2_counts_sc_rep_promoter_series.txt.gz
EDF1k	Direct comparison of U6 driven linear vs. circular BC expression (bulk MPRA).	Processed bulk MPRA Pol III oBC/linBC counts are available on GEO: https://www.ncbi.nlm.nih.gov/geo/query/acc.cgi?acc=GSE217678	GSE217678_bulk_MPRA_counts_PolIII_oBC_vs_linBC.txt.gz
