# Supplementary material for: Multiplex profiling of developmental cis-regulatory elements with quantitative single-cell expression reporters
Source: Nat Methods. 2024 May 9;21(6):983–93. doi: 10.1038/s41592-024-02260-3 (PMC11166576; doi:10.1038/s41592-024-02260-3)
Supplement: Supplementary file 25 — Statistical source data. [file 41592_2024_2260_MOESM25_ESM.xlsx]

## Sheet: source_data_EDF2_summary
Figure panel	Data descriptor	Data source	file name
EDF2a	UMAP of gene expression data for scQer in cell lines, replicate B	see GEO submission supplementary file: https://www.ncbi.nlm.nih.gov/geo/query/acc.cgi?acc=GSE217689	GSE217689_GEx_obj_sc_rep_promoter_series.RDS.gz
EDF2b	oBC UMI count distribution per cell, scQer in cell lines, replicate B	see GEO submission supplementary file: https://www.ncbi.nlm.nih.gov/geo/query/acc.cgi?acc=GSE217689	GSE217689_oBC_counts_sc_rep_promoter_series.txt.gz
EDF2c	scQer expression for promoters in cell lines, replicate B	see GEO submission supplementary file: https://www.ncbi.nlm.nih.gov/geo/query/acc.cgi?acc=GSE217689	GSE217689_assigned_oBC_CRE_mBC_joined_counts_sc_rep_promoter_series.txt.gz
EDF2d, f, g	comparison of bulk MPRA vs. single-cell quantification with scQer	see tab Fig2e_EDF2d_EDF2f_EDF2g in source data for Fig. 2
EDF2e	poly-dT captured mBC UMI counts per cell distribution. Counts can be joined with dictionary of promoters to mBC	see GEO submission supplementary file: https://www.ncbi.nlm.nih.gov/geo/query/acc.cgi?acc=GSE217689	GSE217689_mBC_poly_dT_counts_sc_rep_promoter_series.txt.gz
		see GEO submission supplementary file: https://www.ncbi.nlm.nih.gov/geo/query/acc.cgi?acc=GSE217681	GSE217681_final_subassembly_oBC_promoters_mBC_triplets_promoter_series.txt.gz
EDF2h	comparison of bulk MPRA vs. single-cell quantification, but without oBC conditionning	tab EDF2h of this document
EDF2i	Distribution of fold-change comparing bulk to single-cell (one per mBC) comparing results and without oBC conditioning for single-cell quantification	tab EDF2i of this document

## Sheet: EDF2h
CRE_id	mBC	RC_oBC	rep_id	cell_line	bulk_activity	mean_sc_norm_mBC_UMI	n_cells
noP	AACCTCAACTCCCCT	TATGATCTCACGGTAG	repA	K562	0.00151322	1.08803	20
noP	AAGTTACGCGTGGTC	GTACCAAGTTTTATGC	repA	K562	0.00159089	1.01337	14
noP	AATATGTTCCTACAC	TTTTAATTGTTGGAAT	repA	K562	0.00261398	2.02866	8
noP	ACCAGCAAAAGTCCG	CAGGCATCAGGTTAAC	repA	K562	0.00164355	1.5214	5
noP	ACCTTTCATCCATTC	TGACCAAGGCCGAGCC	repA	K562	0.00159517	1.29977	7
noP	AGAAACTAACGATCT	CAATTATGAGGTATGC	repA	K562	0.0312972	6.78659	18
noP	AGCAGACCCTGCACC	GAGCTTTCCCGTCATC	repA	K562	0.0069999	1.35764	11
noP	ATAACAAAGCTTTTC	TTGTGCACACGTGGGT	repA	K562	0.00255013	0.898242	8
noP	ATACTAGCTATTATA	TTTTTCAGGGCTACGG	repA	K562	0.000445938	0.836385	5
noP	ATGTTGTGGTTTCCT	TAGCCACGATTCATAC	repA	K562	0.000771365	1.32334	6
noP	CACCCCGCACAGCGT	GGTTAGTGACTTACGG	repA	K562	0.00197586	0.851974	6
noP	CACTTACAGAGCACT	AGCGTAATGCAGTAGT	repA	K562	0.00281122	1.0621	8
noP	CCCACAGCGGTGTCA	TCCGGGTGGCATTCCT	repA	K562	0.00479057	1.35105	6
noP	CCCGCACCACATGCC	TTGGCCATTTGGCGTT	repA	K562	0.0141925	2.11548	20
noP	CCCGCCGCTACCATT	TCCTTGATAATTTAAT	repA	K562	0.00344035	0.984985	6
noP	CCCTAACCAGAGCTA	TCTGTCTGGGACGTTG	repA	K562	0.00182539	0.968262	19
noP	CCGCCGATCACGGCC	CTCTTGGGGTTCCATG	repA	K562	0.00219212	0.982799	10
noP	CCGTCCGCCCCATGA	GTGGCTATATTGTGTC	repA	K562	0.00368197	1.30012	18
noP	CGATGTGCCGCCCAC	GAGGATATAGGTACTG	repA	K562	0.00189742	0.980885	18
noP	CGCAGGTGCAACGAG	GACTAATGTTCGTAAG	repA	K562	0.00165874	1.07543	9
noP	CGTGGAGACCGCCGA	ACCGGTATCTGGGTCT	repA	K562	0.00217742	1.52053	7
noP	GCAATCGCTCACTTT	AATTTTATAAGCGCTC	repA	K562	0.00160226	0.934692	5
noP	GCCAGTTTAAACCTG	TTGCATTGTGGGCGAT	repA	K562	0.00422428	1.3611	5
noP	GCTGGTTCCCCACTC	TTCGTTGGTTGGAAGG	repA	K562	0.00424501	1.11858	9
noP	GGAGCTGCGGTGCAC	AAGCGACGATTGTGTT	repA	K562	0.00492297	1.2305	5
noP	GTGCTGTCCGCTCCG	CGTTGGGTTTCTACGT	repA	K562	0.1384	17.6902	26
noP	GTTCTCCCTGCAACC	ATGGTGAGGGCGATAT	repA	K562	0.00120911	0.894596	6
noP	TAGCTGATGATTGAG	CGCTGGGTTCGTTACC	repA	K562	0.00398482	1.7666	10
noP	TCAAAACTACCCCAC	TCTGCAAGGGGCCGGG	repA	K562	0.0118234	2.41423	19
noP	TCAACGCCGACATGA	GTTGTGACACTGTGTT	repA	K562	0.00324468	3.40606	34
noP	TCCCGCTGACACTTA	TTCCTTGGCGAGAAGT	repA	K562	0.00106304	1.97261	9
noP	TCCTCCCCGCGGACA	GGTCAGTCTGGCAGAG	repA	K562	0.0101312	2.97789	6
noP	TGCGCTCGCCGATTT	AGGGGATTAGAGATCG	repA	K562	0.00181463	1.18379	5
noP	TTAAGAAGTTTCATC	TGATATTCTTATTCTT	repA	K562	0.000979967	1.13617	5
noP	TTAAGTGGATTAGCT	GACGGGTGTGAGCGAC	repA	K562	0.00171599	1.0835	8
minP	ACATCGTGAATAAAA	TACGAGCCTGGTGGGG	repA	K562	0.00453333	1.54214	11
minP	CATATTCCAGGAACC	GGGGTAGGACTGGGCT	repA	K562	0.00449841	1.11787	18
minP	CATTACACCGCCAAA	GCTGCGTCAGTTAGTT	repA	K562	0.601667	70.1654	35
minP	CCCAGCGCCCCCCCT	AGACGAACTATTTGAG	repA	K562	0.00482388	2.34004	11
minP	CCTAACGCCTCGAAG	TTTTGCTGCAATTTTT	repA	K562	0.00192744	0.988898	14
minP	CGTGTAGGCGAAGCC	ATATCTTCCTGGTTTT	repA	K562	0.00395366	1.18082	9
minP	CTGCTTTAGCTCAAC	GTTTGTGGTACTTCCG	repA	K562	0.00188403	1.25315	5
minP	CTGGCCCTGCAGTTT	CGGGTACGCAGCTGGT	repA	K562	0.00192727	0.871375	8
minP	CTGGGTTTTGGTAAT	TTTTCACGGAGCCGTG	repA	K562	0.000568773	1.43494	5
minP	GAACCGTCACCATAC	GGCCACTTGACGGAGT	repA	K562	0.0476996	4.721	8
minP	GCGCACACCCCCCGG	ATGCCAGCGGAGAGGC	repA	K562	0.00342435	1.15503	14
minP	GGGCTGCCGGCTCAC	TTTCGTGGTATCTTGG	repA	K562	0.00145615	1.069	6
minP	TAGATGCCTAATCAC	ATTGAAGTGGTGTATG	repA	K562	0.00895263	1.97272	6
minP	TATCTGAAGCCATCC	CAAGGTAGTGTGCGGC	repA	K562	0.00945013	1.37906	24
minP	TCACCTGTTTCATCA	AATTTATTTGATAAAG	repA	K562	0.00278087	1.04469	7
minP	TCTCATCAACTTCAA	TAGTGCATCGGGTGTG	repA	K562	0.00200947	0.804731	5
ubcP	AAACCCAACTAGGAA	GAAGTGATTTAGGATG	repA	K562	0.480434	8.51753	98
ubcP	AAAGCAACATTACGC	TTTTCGAGAACGTTGC	repA	K562	0.355304	30.8898	21
ubcP	AAATCCCTCAGTCGT	TGGGCAAGGGGTATTC	repA	K562	0.273694	24.8497	26
ubcP	AACCCAGCGGCGCAA	CGACCATGGGTCAATT	repA	K562	0.324051	31.8249	21
ubcP	AACTCATTGCTAACA	CTAGGGCTCTGTGGCC	repA	K562	0.337804	8.09576	11
ubcP	AACTCTATCCATGAA	ATTCGAGTAGGTAACT	repA	K562	0.336703	27.1284	74
ubcP	AAGAGTAACCCCTGT	GTATCAGTCCCGGGAT	repA	K562	0.419594	41.7236	81
ubcP	AAGCGTAATCGGCTG	CATCGGCTCCAGGGGT	repA	K562	0.275977	26.2076	22
ubcP	AAGTCAGAGACAGGA	CTGTGTTTCGCGGATG	repA	K562	0.261751	18.5012	29
ubcP	AATACACCCATCGTA	TAGCTCGGGGAGGATG	repA	K562	0.292802	39.3112	16
ubcP	AATCCCAGGACAAGA	AAGCTTGGTCTGCTTG	repA	K562	0.525602	14.9221	42
ubcP	ACAACCTCCAAAATA	ACGTCTAGAGCTCCGT	repA	K562	0.298652	35.8634	48
ubcP	ACAGCGCCCCGGCCC	GATCTCGGTAGTAGTG	repA	K562	0.165139	10.6726	34
ubcP	ACCACCCCCACGCGG	ATGGCGTCAAAGAACC	repA	K562	0.301251	51.5908	21
ubcP	ACCATATCCCCCCAA	CAGCACCGGAAGTACC	repA	K562	0.577065	33.2048	25
ubcP	ACCCATCCATGGATT	TTATTTTTATACCGGT	repA	K562	0.125845	3.73903	40
ubcP	ACCCGGGGGCCCTTG	ATGGTGTTCTTTAAGG	repA	K562	0.25017	26.8418	7
ubcP	ACCCTTAATACTGTG	GTGCGGTTATGTCGAG	repA	K562	0.369247	12.8871	42
ubcP	ACCGTTCCATACCCG	AAAGGACGTTATTCAC	repA	K562	0.275219	9.41161	144
ubcP	ACGATCGCGGTTTAC	GGCGAAGTAGGGGGGT	repA	K562	0.124975	1.44562	209
ubcP	ACGCGCATACCACCT	TATGACTGGCGCGGCG	repA	K562	0.695013	52.4337	70
ubcP	ACTTAATGGTAACGG	GTTTCGAGGAACGCGC	repA	K562	2.94665	52.6139	8
ubcP	ACTTATTGGAGACAA	AACGTCGGTTAGAAGC	repA	K562	0.334034	18.3846	19
ubcP	ACTTCATTAACAGCA	AAAGTAGCAAATTCCG	repA	K562	0.340559	22.6294	35
ubcP	AGAAGTCAAAGGTCC	AGAGTGAGGGAGTAGT	repA	K562	0.264396	22.851	16
ubcP	AGGCAGAGGCTCCCC	GGGGACGCATATGGAG	repA	K562	0.11802	5.39627	46
ubcP	AGTCGCTGATAGGGC	TGGGATGGAGCGGCCC	repA	K562	0.368182	16.718	7
ubcP	ATAACGTTGGCCTCT	CTTGCGCTAATGGGTT	repA	K562	0.41763	42.3764	40
ubcP	ATATTAGAAAATGCC	CGCGTTCCGAAGATTT	repA	K562	0.529552	0.921832	5
ubcP	ATCGACTAGTATGAT	TATGTTTGGTGCGATG	repA	K562	0.396848	37.3851	52
ubcP	ATCGCAACATATCGT	GTCGCTAGGGTTCGTT	repA	K562	0.349081	34.9082	38
ubcP	ATCGGTTGCTCCTTC	ATGGCTCTGTTTGATT	repA	K562	0.205158	22.8124	5
ubcP	ATGTACCTCACGCAA	AGACTGTCATTTAATG	repA	K562	0.865982	118.889	5
ubcP	CAAAAATCCGCGGAT	GAGTGTTGTGCGTCGC	repA	K562	0.20611	25.881	13
ubcP	CAAGATGATAGTGCT	GCTGTCGCTATCTGGT	repA	K562	0.433532	23.0165	20
ubcP	CACCAGACCAATCAG	GACTAATGGGAGTTTT	repA	K562	0.408778	27.2984	9
ubcP	CACCGGGTACACGAC	TCCGTGGCACTGTAAG	repA	K562	0.134425	8.52557	16
ubcP	CACGATCCACCTGTA	TTTTAGTGCCGTGCTG	repA	K562	0.595823	50.7301	117
ubcP	CACGCTTCCACCTCC	TACGTGGGCTCTCTCT	repA	K562	0.312457	18.511	38
ubcP	CAGACCTTACTAACT	TCGTATATTATGAGCC	repA	K562	0.0751032	6.26242	5
ubcP	CAGCCCGCCGCCGAG	GTATTGGTGTCTAAAT	repA	K562	0.48726	36.6366	23
ubcP	CATATCGCGTCCAAC	ATTTGTGTTTTGTTTC	repA	K562	0.03389	3.48238	11
ubcP	CATTATGCGGTCTAC	TCGGGCTCACGCCACG	repA	K562	0.350573	37.9147	87
ubcP	CCACGGCTACCATTA	TCTTGTCGAAGTCTGG	repA	K562	0.103148	3.38894	8
ubcP	CCAGCTGTGCACTGC	TAGTGGTAATGTGTTG	repA	K562	0.354495	19.6231	10
ubcP	CCATCACATGGGCAC	CCCCCGACGAACGACC	repA	K562	0.507278	39.9855	85
ubcP	CCCCACGTTCCCCGC	GCTGGTATCTTCGTTG	repA	K562	0.252825	32.3578	13
ubcP	CCCCAGCTGCCGTTC	AGGGCTCGATCTCGTT	repA	K562	0.364076	31.2082	17
ubcP	CCCGATACATGTTCA	GACGTTTTAGGGGGTC	repA	K562	0.214067	14.8982	14
ubcP	CCCTACGTGCCAAAA	GACTTCACAATGGCAT	repA	K562	0.230656	17.4395	12
ubcP	CCCTCGAATGGCACC	TTGTTCCCGTGTTCCT	repA	K562	0.253866	22.9989	18
ubcP	CCGACCATTCAAATC	GGTGTGAGCATGGATC	repA	K562	0.230098	32.8888	83
ubcP	CCGACCCAAAGGCAC	GCACGAAGATCGATGC	repA	K562	0.348647	28.1754	27
ubcP	CCTACTAGTGTTTAT	CTATACAGCTAGTTCT	repA	K562	0.563991	31.3413	12
ubcP	CCTCAGTGCCTCTGA	TCGTGTTCATATTGAT	repA	K562	0.503406	26.0594	120
ubcP	CCTCCATTGCTCCCA	GGGCTTCGCAGTGGGG	repA	K562	0.4002	22.8949	14
ubcP	CCTCCCAGACCTCGA	GGATGAGCAGGGACTT	repA	K562	0.459366	37.7481	48
ubcP	CCTGCCCATACGCCC	TCTCTGGTGAACTACG	repA	K562	0.198989	15.4531	29
ubcP	CGAAAAGGATCTCGA	TTTGGTGGTGCCTTGG	repA	K562	0.197604	23.4152	21
ubcP	CGACTAACACTTCTA	GTCTTAGTGAGCCCAT	repA	K562	0.515959	38.5879	73
ubcP	CGCGCGCGCCCGACT	ACATCCCCTGCCGATT	repA	K562	0.412228	23.9966	62
ubcP	CGCTGCTGCCCTGTA	CGAGCCGGGCAGTGAG	repA	K562	0.0900219	8.01319	32
ubcP	CGCTTCGCCCCGGCG	GGTGGATGCGGCACGG	repA	K562	0.14268	9.46409	12
ubcP	CGGTGACCTAACTGC	GATTAATTAAGGTGAG	repA	K562	0.206323	6.036	5
ubcP	CGGTGCTAACACACC	GATGAGCTTCTTCCGG	repA	K562	0.313153	8.05384	20
ubcP	CTACTGCTAGAAATG	TTCCGTGCAGCGCCCG	repA	K562	0.411531	37.8102	50
ubcP	CTACTGCTCACCTTT	TGATGGCGCGATTTGT	repA	K562	0.294304	16.0204	31
ubcP	CTAGTTCTCACTCCG	CTTTAATTAGGTGAAT	repA	K562	0.0415211	0.97462	24
ubcP	CTCGTCACGTAAACA	GATCGAAGGTGGGGGC	repA	K562	0.373107	33.5802	25
ubcP	CTCTGAGTCCCACAG	GAGCGAGTTCTTGTAT	repA	K562	0.289659	28.7208	76
ubcP	CTCTGTCCGTCCGTA	AGGTACATACCGGTAG	repA	K562	0.323217	2.55548	126
ubcP	CTGCAACCGCAGCGT	GATGGGCTCAGGAGCG	repA	K562	2.8559	79.3062	274
ubcP	CTTCTCGATCCCACC	TATGTAAGAAGTGTGG	repA	K562	0.339406	30.4774	27
ubcP	GACAACCTGCCCCTA	AATTGAGTAAATGGTT	repA	K562	0.234346	36.7022	13
ubcP	GACACCACTTAGAGT	AATGGGGTGTGTTTGT	repA	K562	0.405339	8.4485	64
ubcP	GATGAAGAACACGCA	TCGGTATTCCCTTCAG	repA	K562	0.346429	33.6175	32
ubcP	GCAAAACTGAATTAC	GTCGATCCACAGAATT	repA	K562	0.220182	22.5413	107
ubcP	GCACCCAATATCCAT	TCAGGGTGTGCGTATG	repA	K562	0.498173	29.0127	19
ubcP	GCAGCCCCACTGGAG	ACGCAGGGAGCGGATT	repA	K562	0.417192	41.5771	99
ubcP	GCAGGTGTTGAAGCA	GGGGAATTGACTAGGG	repA	K562	0.424934	31.2055	83
ubcP	GCCACTGTCAATAAA	GAGGAGGTTAGCGGTG	repA	K562	0.394747	39.2496	32
ubcP	GCCGAAAATGAGCCA	GATGTGCGGCACATCT	repA	K562	0.288822	26.4511	39
ubcP	GCGGTCCATTATGCG	TTCTCTCTCGGGATTT	repA	K562	0.432251	42.0483	77
ubcP	GCTAACCCCGGAATC	GGTTGCTGAGTGACCC	repA	K562	0.369684	25.2345	22
ubcP	GCTACCGCAGGAAAC	TTAGAATGTGTGGGAG	repA	K562	0.184276	0.856941	21
ubcP	GCTCCGATCCCAACA	ACTCGGGTGCTCCCGT	repA	K562	0.347307	27.1296	116
ubcP	GGAGTGTTGAAAAGT	TGACATAGTTTTAACG	repA	K562	0.381597	0.887069	6
ubcP	GTCAAGTTGTTTTTT	ATTGGGCTAGCTAGGC	repA	K562	0.401378	23.7187	67
ubcP	GTCCGGCCGATTGCG	GCGGTCTGCACGCGTG	repA	K562	0.403828	44.0105	10
ubcP	GTGCTTATCCTCCCC	GTTGAAGGTTGGAACT	repA	K562	0.34764	30.6997	116
ubcP	GTTGCTAACGGCAGG	TTTGCGGGGACTAGGT	repA	K562	0.369966	22.7515	10
ubcP	GTTTTCGACCGCTTA	ACTGGTGTCAATAGAG	repA	K562	0.421864	35.6237	75
ubcP	TAAAGTGCGTCTTTT	TCATTGGGACCTGTGT	repA	K562	0.407009	11.2923	63
ubcP	TAAATCTGGTCAAAA	TTCGGGGGAACTGAAT	repA	K562	0.29926	27.2906	72
ubcP	TACCAGTGACTCACG	GATTTTGTCGCGCCTG	repA	K562	0.191424	31.9621	37
ubcP	TACCTCCTCAGTTCG	AATCCGGCAGCTATGC	repA	K562	0.455383	47.0946	75
ubcP	TAGAAAACAAATATA	TCGTTCTCAGGTCATT	repA	K562	0.397415	40.2577	36
ubcP	TAGACGCACGTGCGC	GCTGGATTCGCGCAAG	repA	K562	0.21215	21.5204	10
ubcP	TAGCCGAGCGAGGTG	GAATAGTGTGTGAACT	repA	K562	0.774956	54.838	24
ubcP	TAGTAAAATTTTGTA	TTATCGAGCCAGCGTT	repA	K562	0.432264	5.32901	13
ubcP	TATGAGACCACAACG	AGCTAGCTAGTGGGCG	repA	K562	0.256521	32.1007	16
ubcP	TATGCCGACACACTA	ATACACTTAGCTTTGG	repA	K562	0.414349	29.832	22
ubcP	TCAACAGTCCGCCGG	CAAGCTGTCATTGTTC	repA	K562	0.319145	8.51418	190
ubcP	TCACGCATATCACGA	TCGGCGGTAATGGAGG	repA	K562	0.314608	28.9141	24
ubcP	TCATACCCTTGCCCA	GCGTGAGTCGTCTAAG	repA	K562	0.36856	32.5017	56
ubcP	TCATTAGCACTACCG	AGGTGGTTAAGGAGTG	repA	K562	0.265313	17.3102	11
ubcP	TCCCGCTGTTACTAT	GCTTTTCTTACTTCGT	repA	K562	0.214	19.8952	8
ubcP	TCCCTTTTAATGATC	AAATCGCTAAGTATAT	repA	K562	0.413964	42.8558	6
ubcP	TCCTAACCCGACCAA	GTCTCTAGAGATGTGT	repA	K562	0.318788	33.0992	6
ubcP	TCCTAATGACCCGCC	GTGGTGCTCCACCGGT	repA	K562	0.349012	11.7122	9
ubcP	TCTCCTAGGAGTGAC	AGGGAACGGTGCGTGG	repA	K562	0.496963	41.4947	49
ubcP	TCTGCCCATTCCGTG	TCGGGATCACACTTGT	repA	K562	0.439282	38.901	60
ubcP	TCTTAAACATTAAGG	GTGTGCCTACTGTAGC	repA	K562	0.350513	32.7714	59
ubcP	TGAGCCGCCTCCCGC	TTGCAGTGCAATCGTC	repA	K562	0.253801	15.5293	41
ubcP	TGCAGCCTACAAAAA	GCTCAGGGCGTTTCGG	repA	K562	0.424011	8.56818	30
ubcP	TGGAAGTTATCATAA	ATCGTCCGCAGTGCGT	repA	K562	0.158987	20.659	5
ubcP	TGGCGCAGATGCCAC	TTCCCTAGTCGTTGAC	repA	K562	0.176768	11.9743	67
ubcP	TTACATTGCAGACTA	GCGGCCGTTAAGTAAT	repA	K562	0.50996	13.8352	7
ubcP	TTATATACTACTACC	TCCTGGAGGGTTTCTT	repA	K562	0.468827	39.1985	20
ubcP	TTCTCATCTAAGGTA	TTGTGGAGAGACCGTC	repA	K562	0.61854	14.9324	44
ubcP	TTTTACCTCGCGCGT	ATTGACTGAGGGATAG	repA	K562	1.09833	61.5745	38
pgk1P	AAAACATACCGAAAT	AGCGCTTGGATTTTGG	repA	K562	0.364686	39.3309	65
pgk1P	AAAACATGATACAGT	GACGAACTGGGTCTAT	repA	K562	0.925606	59.7193	20
pgk1P	AAACGCAGGGTACGA	GAGGAAGGGAGTTTGG	repA	K562	0.402343	36.478	30
pgk1P	AACAGCATCGGCACT	GGGTTAAGTAGTCATT	repA	K562	0.161156	14.0957	20
pgk1P	AACCCTCGGGCCCAC	TACTGTATCCATAGGT	repA	K562	1.21539	79.2444	5
pgk1P	AACGAAGCACGATAG	AATTGTCGGAACACTC	repA	K562	0.71478	24.9913	19
pgk1P	AACGGCAACTTTCAC	CAGGCGCGCGCTCGCT	repA	K562	0.703606	43.847	19
pgk1P	AACGTAACTATACCA	TGGCACTTATATTTAT	repA	K562	0.672755	54.0951	10
pgk1P	AATAGTAATCGCGGA	GGACTCGTGTGGTAGG	repA	K562	1.09149	35.4271	28
pgk1P	AATCAAGGGCCCATC	TTATAATCTGGGCAAT	repA	K562	0.573662	32.9315	22
pgk1P	AATCAGACACATCCG	CTTTTATTGTAGTAAG	repA	K562	0.284352	45.7151	15
pgk1P	AATGATCGAGCGGCC	AGGGGGATGATGTGCT	repA	K562	0.437208	29.416	48
pgk1P	ACACCCTAGGCCGTG	GTGGGGCTTCACTGGT	repA	K562	0.465464	41.8822	75
pgk1P	ACACCGACTAAACCT	TTTTAAATACTCCTTC	repA	K562	0.655126	50.8794	130
pgk1P	ACATCCTTAATAAAG	TTATGTAGTGTTTTAT	repA	K562	0.668676	23.1156	7
pgk1P	ACCCCCTTCTGCCCA	AAGCTACCATGTATCC	repA	K562	0.634146	38.6137	53
pgk1P	ACGGAATGTCTTGGA	CGGCCTGGGTGGTGTT	repA	K562	1.03662	76.1169	14
pgk1P	ACGTCCTGTTTAGAG	GTACTCTTTTGTATAG	repA	K562	1.39232	69.8349	17
pgk1P	ACTTACAGAGCAATA	ACCTTGCGTGGGGAAT	repA	K562	0.033371	1.55967	9
pgk1P	AGAACCGTCACGCAG	TATGCGCCGTCTCCTC	repA	K562	0.0200997	2.92973	5
pgk1P	AGAGTTCACGGATTA	TATTATATTTAGTTTT	repA	K562	0.604328	18.3618	110
pgk1P	AGATCCTACGCCCTA	TGTTCGTCGTACATGT	repA	K562	0.357848	42.7361	26
pgk1P	AGCCTTTTGCGCCCG	GAAGATTCATGGTTGG	repA	K562	0.73151	51.8614	18
pgk1P	AGCTATATTAAATTC	TATCGCACTTCCTTGT	repA	K562	1.06841	72.5217	223
pgk1P	AGCTTTGGAGGGAGC	AGTCCTATTCCTCTGG	repA	K562	2.03001	46.3972	24
pgk1P	AGTACTTAATAGGTT	AATCAGTCGCTGGCCG	repA	K562	0.489031	36.9612	45
pgk1P	AGTATATCATCGCTG	GGACAAAGGGGGCTTC	repA	K562	0.0352993	10.4867	7
pgk1P	ATACCGTTACTATAT	ACGGATGTATGGATGT	repA	K562	0.0329318	9.13167	21
pgk1P	ATAGCAACCAAGTGA	TTTTATAGGGGTGTGT	repA	K562	0.422405	45.2496	59
pgk1P	ATATCCATGGACTTC	CCCCAGTTAATGTAGT	repA	K562	0.520026	33.624	46
pgk1P	ATATGATTAATAGAT	AATCCGAGTGATCAGG	repA	K562	0.413612	3.19833	115
pgk1P	ATCGATTTATAATAC	GCGCGCAGCATGGTCT	repA	K562	1.04395	59.1617	128
pgk1P	ATGCGCTTATCGCGA	GAGGTGGTTGATGGAT	repA	K562	1.02233	12.647	134
pgk1P	CAAGCCAGAAACTAC	TTGCGGCCTGGTTCTT	repA	K562	0.0155372	6.1553	13
pgk1P	CAAGCCTCCCCCAGC	TGGGATTGTTGTACAC	repA	K562	0.43321	30.1813	82
pgk1P	CACACAACTATGGTC	ACCGCGCGAGGTCCTT	repA	K562	0.0401609	14.5274	8
pgk1P	CACACCAGAAAAGAA	ACATTCATTACTGCTC	repA	K562	0.00562388	5.38986	10
pgk1P	CACACTGTTCCTACA	AGTCGTGTGCATAGAC	repA	K562	1.05097	59.8787	112
pgk1P	CACCCACTACGACCG	AGGTTGTGCTGGTGTT	repA	K562	0.0455214	5.64724	12
pgk1P	CACCCTCGACAGCAT	ATTGCGATGTTTCTTG	repA	K562	0.691032	57.234	26
pgk1P	CAGAATAACCCGGAC	ATTGATGTGTTTTGCG	repA	K562	1.40391	57.0782	135
pgk1P	CAGCCTCTCATAAAC	AACGGGAGGGGGGGAC	repA	K562	0.315419	54.327	47
pgk1P	CAGTAATATACCCCC	TGTGGGTTTAGGCCTT	repA	K562	0.629479	55.8324	125
pgk1P	CATCAACCGTTACCT	GACTCCCTAAGTGGTG	repA	K562	1.07373	73.3371	6
pgk1P	CCAATTTACTTGCGG	TCGGCTGCCGATGTAT	repA	K562	0.286769	18.6832	19
pgk1P	CCACAATACGGACCG	TAACGGGTGCTGCTGT	repA	K562	0.439256	61.7633	60
pgk1P	CCACACGGGATACCC	CGGCAGTGCGTTAACG	repA	K562	0.497404	30.4832	54
pgk1P	CCATCTAGATGCACT	TAAGCTGTTGTTCAGG	repA	K562	0.781814	82.2967	5
pgk1P	CCCACTCGCACAACG	AAGGAAACCTGGATTT	repA	K562	0.754908	23.6877	5
pgk1P	CCCAGGCCTAGCTTA	AGAGGCGCAAACATAG	repA	K562	1.15159	4.63498	14
pgk1P	CCCCAGGTAACCGCA	TGTCTCATCAAGGTGT	repA	K562	1.19372	66.6579	60
pgk1P	CCCCCCGGACAGGTG	TCATTTTGCAGGAGCG	repA	K562	0.141485	34.8318	8
pgk1P	CCCCCGTTTTTATGC	ACTGATCGAGGCATTC	repA	K562	0.688435	31.1612	63
pgk1P	CCCCGAAGAAACTAT	TAGGGTATCAGGTATC	repA	K562	0.387317	48.9285	23
pgk1P	CCCGCACCGCCCGTA	TTTGGGCCGAGCAGGT	repA	K562	0.358013	25.8169	28
pgk1P	CCCTACTGATGCAAC	CTTGTAGTGGCCAGGC	repA	K562	1.52331	51.1716	84
pgk1P	CCGGGTTTCCGACGT	CTATAAGCATAGAGAT	repA	K562	0.912249	54.3107	118
pgk1P	CCGTTAATCTATCCG	CAACCCGGCGACGCTG	repA	K562	0.981478	7.4373	96
pgk1P	CCTAACAAAATTTGA	ATTCGGGGTAACTTAG	repA	K562	0.502472	41.0217	68
pgk1P	CCTATCATTACCGAT	GTACGTCTGTGGGATT	repA	K562	0.0979052	7.01317	9
pgk1P	CCTTGAACGCAGACC	TCTCACTGGCGTGGGG	repA	K562	0.969747	52.8266	69
pgk1P	CCTTGCCTATTTTCA	TTGTCGAGTAAGGCTT	repA	K562	0.612179	67.2129	20
pgk1P	CGACCGCCCGGCCTC	GCGTTCCGGTTGCCCC	repA	K562	1.18993	89.575	69
pgk1P	CGATACCAATTACTT	GGCCCTCGTGGTCTTT	repA	K562	0.525539	30.0072	49
pgk1P	CGCACGCGCACGTTG	GTATAACTTAGGACGG	repA	K562	0.604466	62.8275	10
pgk1P	CGCCAATGCATAAAA	GTACGTTCTTCCTTGC	repA	K562	0.789895	42.3377	42
pgk1P	CGCGCCAATAAGACT	TCTGAGTCCTGTGTCC	repA	K562	1.02075	53.6802	31
pgk1P	CGGTTTTTTGCCTTG	TTGCTGTCTGAGATGT	repA	K562	0.862702	64.2596	45
pgk1P	CGTCCACTTTGTGCT	GTCCGTCTGGAGGGCT	repA	K562	0.688412	50.9763	33
pgk1P	CGTGGACCAGCTGGT	TCTGGCTCTGGTCGCT	repA	K562	0.51554	36.2945	44
pgk1P	CGTTCAACTACACCC	GGTTGTCTATCTTGGT	repA	K562	0.401281	37.9616	64
pgk1P	CTACGTAATTTACCG	TTCCGGTTGTGTTAAT	repA	K562	0.378082	32.9531	26
pgk1P	CTCAAGAAATCTGTC	TAGGGGCTGGAGCTAT	repA	K562	0.693692	47.9063	74
pgk1P	CTCCATAGCGACGCT	ACTTTTGTAATGGCTT	repA	K562	0.767856	17.3081	47
pgk1P	CTGAAAACAAGACCA	ACTTCTATGAAGGTAT	repA	K562	0.756286	35.893	98
pgk1P	CTGAATATGCCCACG	TTCCGGTTGTAGAGTT	repA	K562	0.930042	51.4719	49
pgk1P	CTTAACGAAAGTCTT	TTGTAGGGAGAGTATT	repA	K562	0.524168	56.7174	55
pgk1P	CTTCCAAGGAAACGG	ATGCGGCTGATCCCTG	repA	K562	0.468986	70.1351	7
pgk1P	CTTCCGCTGTATGGA	ACTGTAGGTTGTAATC	repA	K562	0.943931	65.2612	27
pgk1P	CTTCGTTTCGATCTC	GACTCAGCAATTTAAC	repA	K562	1.13661	86.8844	20
pgk1P	CTTTAGTTCTCCTTG	GCGGATTTCGGCACTG	repA	K562	0.121528	7.99999	18
pgk1P	GAACGACTATTGTTT	CTAGTCTTCGATCCGG	repA	K562	0.0391117	3.38054	5
pgk1P	GACCCTACTAATGGT	ATAGCGTGTGTTTGTG	repA	K562	0.799652	49.6957	96
pgk1P	GACTCCGCCCCATTA	CATCTGGGCCTTTGCT	repA	K562	0.434478	29.7017	9
pgk1P	GAGAACGCTCACAAT	ATGGGTTGACGGCGCC	repA	K562	0.184283	7.17039	6
pgk1P	GAGCCTAAGTGCGCT	CGTTGGGCGGAGGACT	repA	K562	1.06667	65.2225	48
pgk1P	GATGTCCCGCTCACC	TACGTGAGGGGGATTC	repA	K562	0.852353	14.6589	12
pgk1P	GCACAGGCAGCCCTC	CACTGTGGAAGGGTTT	repA	K562	0.228553	21.8808	64
pgk1P	GCACCCGCACCTAGT	TTAGATTGTAGTATAG	repA	K562	0.124236	14.5959	30
pgk1P	GCAGACAATGGACGT	ATCTTTCGTATCCTAT	repA	K562	0.609105	32.576	95
pgk1P	GCAGCATCTTCACTC	CTACTTTTAACGCTAT	repA	K562	0.718397	58.5051	61
pgk1P	GCATGTAGGAACTGT	GCGCAGTCAGGGACCG	repA	K562	0.820894	16.7887	16
pgk1P	GCCCCCCCCAGTCGC	GCTTTTCCTTTCCGGG	repA	K562	1.09591	53.9674	38
pgk1P	GCCGGCTCAGATAGC	AATGAGGGTTAGGTCG	repA	K562	0.920767	45.0035	112
pgk1P	GCCTGGCAAGAAACT	TGGGGATCTTGGCTGT	repA	K562	0.435457	26.0214	13
pgk1P	GCGACGACATCTCTG	AGATTGGCTTTGGCGG	repA	K562	1.1169	81.0419	103
pgk1P	GCGCAGTGCAAATAC	TGGCCTGGCATGGTAT	repA	K562	0.167248	105.65	10
pgk1P	GCGCATTATGAACGT	GGATGTGGTAAGTTTT	repA	K562	0.457807	40.4414	39
pgk1P	GCTCACCATCATCTC	TGTCGCCTTGCCGTCC	repA	K562	0.700781	51.7655	13
pgk1P	GCTTTTAGCCCTTTC	TCCTGGGGAGGTGTGG	repA	K562	0.502531	25.7894	82
pgk1P	GCTTTTCCCCCTCAC	ATGGTAGTTTATTTTC	repA	K562	0.478192	48.6686	45
pgk1P	GGACGTACGTTCCTT	TATTGGTTTATTCAAC	repA	K562	1.5701	69.3347	16
pgk1P	GGCATGGGTGTGCCC	ACTCGGACATAGGATC	repA	K562	0.096647	7.43211	8
pgk1P	GGTGACTATAAAGGT	ACATTGTTGCACTTGC	repA	K562	0.42544	33.986	13
pgk1P	GTCAGCAACCACGCT	AGGTTACCAATTTCAT	repA	K562	0.490168	38.7093	34
pgk1P	GTCCGAAAACTGATG	TAAGAAAGGGGTCAAG	repA	K562	0.899643	51.5569	89
pgk1P	GTCGATAAAGCTACA	GTGGGGGTGGATTTGT	repA	K562	0.254576	17.429	13
pgk1P	GTTAATACACAGCAA	TGACATGGTGATAGAT	repA	K562	0.711166	32.8683	21
pgk1P	GTTACCACCGCTCCT	CTTGCCACGGACCGCT	repA	K562	1.23991	45.2931	11
pgk1P	GTTCCGGCCTGGCCA	CTAGGTTGGCCCATGC	repA	K562	0.453902	6.89898	6
pgk1P	TAACGCCCGCACAAA	GCGTGTGCGGATACTT	repA	K562	1.01652	78.322	129
pgk1P	TACAAGCAGTTGACG	CCGGGGATTTAGGCAT	repA	K562	0.704327	43.4252	50
pgk1P	TACCGCCCCTTTACA	AAGTGTTGTAGTTCGC	repA	K562	0.404767	23.2673	25
pgk1P	TAGAATGAACCAATA	CGGGAGTGGGTGATTT	repA	K562	0.618631	22.5392	85
pgk1P	TAGATTTTCCAAGCC	CGGTTGCTGCGTGGTT	repA	K562	0.751512	51.3027	28
pgk1P	TAGGAGCTCACTAAC	TAATTTTTACTTTTAG	repA	K562	1.13602	37.6759	58
pgk1P	TATAGATCAATATCA	TGGGCTAGGCATAGGC	repA	K562	0.777589	49.7096	43
pgk1P	TCAACTGAACCGCGC	TATCCCGCATGCCGGT	repA	K562	0.132951	11.1498	58
pgk1P	TCACGGGCGCTCGTT	ATGTTTTGTCTGTTGC	repA	K562	0.122044	1.92292	14
pgk1P	TCAGCCCCCAGTCCA	GTATGTGGAAGGGATC	repA	K562	0.582007	16.3773	18
pgk1P	TCAGTACGGAGGTTC	CATTGAGTATTTAAAG	repA	K562	0.871562	49.14	35
pgk1P	TCCACAAGTGCGTGG	AGGGGTAGAGCGGCAG	repA	K562	0.885257	42.911	38
pgk1P	TCCATCGGCGACCTT	CTGGGGGTAGATATGG	repA	K562	0.61397	34.9714	14
pgk1P	TCCCCACGGCCTCTA	TTGGATGGGCGTAACC	repA	K562	0.235843	7.57697	38
pgk1P	TCCCGTTCCGCGCCT	GATTAGTGAGTTATCT	repA	K562	0.0581398	1.94616	5
pgk1P	TCGTTTACGACCAAT	TGGTGGCCTATTTTTT	repA	K562	0.762381	59.0892	22
pgk1P	TCTCTGCACCAACCT	CAGCTTATGCCTCTTC	repA	K562	0.518167	42.7248	18
pgk1P	TCTGACGGCCAATTG	CCGGAGGTCGATGTGT	repA	K562	0.403797	48.5618	33
pgk1P	TCTTGGACATACTAA	TCGGATACAGTTCACG	repA	K562	0.568979	29.6107	21
pgk1P	TGCACAACACGCGTT	TGGTGGATGGAGCCGC	repA	K562	0.710463	25.3615	72
pgk1P	TGCCACATTTTCCTG	CAGGGGCGGAGTTCTG	repA	K562	0.525862	45.2959	148
pgk1P	TGCCTCACTGTTCAT	GTGTTCCCATGTAAAG	repA	K562	1.26724	4.22371	559
pgk1P	TGGATAGCACAAATA	GAATGGTCATTGATCG	repA	K562	0.431988	45.5057	29
pgk1P	TGTGCCCATCCCCGT	GTCTTTGGACACGGGT	repA	K562	0.342506	28.8332	27
pgk1P	TGTTAACCCACATAA	TTTTATACACTTTGAT	repA	K562	0.593447	38.0425	14
pgk1P	TTAAATTAAACCGTC	CTCGCTTTAAATCGAC	repA	K562	0.609013	38.1311	66
pgk1P	TTAGGTAATAGCAAA	CTCGTGAGGTCCCCTT	repA	K562	1.06515	62.9632	16
pgk1P	TTCCCTCACCGTACA	AACTTCGTCGTTTTTC	repA	K562	0.772143	46.9952	45
pgk1P	TTCCCTGATCACTTC	GCCTCCATCATTCATT	repA	K562	0.380302	60.1307	6
pgk1P	TTCTCTCTTCCTGCA	ATATTTTGGCTGATAC	repA	K562	0.54753	30.1701	35
pgk1P	TTGTCCCCCAATTCG	ACCTAGTTTCTGGGTT	repA	K562	0.397477	23.7794	15
pgk1P	TTTAGCCCCCATAAT	TTTTGGATGAGTATAG	repA	K562	0.131554	3.82056	7
eef1aP	AAAACCTCTCGCTGG	ATCGCGCTGGAGCCCT	repA	K562	5.31445	82.6339	107
eef1aP	AAAATAAAAAGACAC	GGGTTATGGAAGGTAG	repA	K562	4.26154	77.5995	18
eef1aP	AAAATTTGTCGCATG	ATACTTTGCAGTTCCG	repA	K562	5.71445	12.9021	490
eef1aP	AAAGCAGGCTTAGTA	ACATTATGTGTGTTTC	repA	K562	5.27867	54.1602	215
eef1aP	AAATGCGGTGGCATC	GAATAGTGGAGTATTT	repA	K562	5.07645	1.1305	18
eef1aP	AACCGCTACCTGCGG	GTTCGACGACATCTGT	repA	K562	1.58551	100.548	17
eef1aP	AACGCGATGCGCTTA	CATGCTATCTGCCTGG	repA	K562	7.20202	60.1712	141
eef1aP	AATACTAGGCAGCGA	TTACAGTCGTGTTTGC	repA	K562	7.91981	130.283	15
eef1aP	ACAACATCCTACGAC	GTCCGTTTGGGGTGTG	repA	K562	4.48815	6.68174	248
eef1aP	ACACGCACGACCTAA	TTGTGCATTGATGTGC	repA	K562	5.92624	103.086	256
eef1aP	ACAGGACTCGGCTCA	GTTCCGCTCTTGGGGG	repA	K562	10.728	133.888	31
eef1aP	ACCACGCGTCTCATG	TCGTTTGGGTAGGTAT	repA	K562	4.24082	75.0439	8
eef1aP	ACCGATCCCGAGACC	TGATATGCGACTTCGG	repA	K562	5.91231	75.4	44
eef1aP	ACCGCCCTGTCCCCG	GAATGGTGAAGGAGGT	repA	K562	3.57357	62.0545	9
eef1aP	ACTTTCCAAGTCCTT	TGCTTTGCTGTTAGTC	repA	K562	6.02236	92.0615	82
eef1aP	ACTTTGATGAACGCA	AACGTCACATGCCTCT	repA	K562	3.3157	73.4497	58
eef1aP	AGAATCCACCTACAG	CACGAAACGTATCAAT	repA	K562	6.59668	72.256	59
eef1aP	AGCCCAAGCGAAGCG	TGATATCCTACCCCCT	repA	K562	2.68158	77.1635	35
eef1aP	AGCCCGAACCTACCG	TCCGGAATCTTTTGTT	repA	K562	5.55619	104.563	68
eef1aP	AGGGTCAAACAAGGC	GCGCAACTGTTCAGGC	repA	K562	7.75632	97.4293	78
eef1aP	ATACAGGTAAGCACG	AGTTTGTCAGCTGCTC	repA	K562	1.4041	82.718	17
eef1aP	ATATGAGTCCTCCCA	TCACGTTCTAATGTTG	repA	K562	7.3725	60.8228	401
eef1aP	ATCTCAACAAAGAGG	GCGGATTGGCATGGCG	repA	K562	5.897	49.1183	142
eef1aP	ATGCTCTTTGTTCGC	GTACGTATAATGGGCT	repA	K562	5.51271	54.2034	58
eef1aP	ATGTGTTAATGGACC	GATGTTTCTTGCGGAG	repA	K562	6.50227	81.1381	25
eef1aP	ATTAAAACCTTCCCT	GGTTGCTCATAGTGGG	repA	K562	14.0224	121.305	112
eef1aP	ATTACCTTTATCTCT	TAGGACCGTACCTTCT	repA	K562	3.12957	58.3043	22
eef1aP	ATTTCGGGCGAATAA	TTAGTAATGGCCTGAG	repA	K562	6.0659	63.2551	85
eef1aP	CAAACCCCGTACGAC	TGAGTGTTGTATACTG	repA	K562	6.45241	14.2312	367
eef1aP	CAAGGTACTTACCAA	TCCTAGTGTTAGTGCG	repA	K562	0.579192	28.3466	10
eef1aP	CACAAAAAGAAATAA	GGTTCGTTAGTTTTGG	repA	K562	5.38738	67.4048	131
eef1aP	CACTCTTCGATACTG	GTTGCGATTGTGGAGG	repA	K562	2.54829	1.03759	6
eef1aP	CAGGCCGTGCACCCA	AGAGTGTGAGGTGCAT	repA	K562	5.63496	107.314	143
eef1aP	CATATAATGCGATAA	TGCCAAGCTTGCATAG	repA	K562	4.80905	71.7	44
eef1aP	CATTTCTAGACAGGC	ATATCTACATTTGGGG	repA	K562	8.532	80.9375	126
eef1aP	CCACGATAGCCTTTG	TCGTAGGTTTGTGTTT	repA	K562	7.7428	43.2474	98
eef1aP	CCATACGGACAATCT	TATTATAGGGTTTAAT	repA	K562	6.13906	87.6196	193
eef1aP	CCCCCGATCACCTTA	TATTTTACCGATGCTG	repA	K562	3.60682	72.9869	65
eef1aP	CCCCGCAACGCACGA	TTTTAGTGGTTTCTGC	repA	K562	3.76273	87.3711	245
eef1aP	CCCCGTACGTTCTGA	GTTGAGGGGTTCGCCC	repA	K562	5.31346	60.3037	155
eef1aP	CCCGACTGTGGCATC	TTGTAGTTAAAGGGGT	repA	K562	7.03264	88.153	348
eef1aP	CCCGTCTGCTATGGC	TATCGAGGAGGTAAGG	repA	K562	6.57658	202.022	6
eef1aP	CCGAGAACCGTCCTT	CATTGGAGCCCGAGGG	repA	K562	6.43566	109.764	79
eef1aP	CCGCTCGGGATGCGC	ATAGAGGGGGTCCTGG	repA	K562	5.9625	102.684	30
eef1aP	CCGGGGACTACAACC	GTTGAGATAGGTTATT	repA	K562	5.03792	0.800549	11
eef1aP	CCTAAGAGCCCCCCC	GCGGCGCGAGGGCAGT	repA	K562	4.64071	71.6611	129
eef1aP	CCTGCCCTAACGTTA	AATCACCCAAGCTGAT	repA	K562	7.46189	57.7763	59
eef1aP	CCTTCTCGCCGGAAA	CAGGAGCGCACGCGCT	repA	K562	5.52213	0.945241	5
eef1aP	CGACACTCCATTGAC	AATTCCGGGCGTTGCC	repA	K562	4.7042	48.6028	42
eef1aP	CGAGTTTGTTGTCTC	TGAGAGTGCCGTAAAC	repA	K562	9.85502	40.8059	168
eef1aP	CGATCTGCCCAAACA	GTTTTGATCCCTGTTG	repA	K562	6.88961	39.0276	81
eef1aP	CGCACCCACATGACT	GTGGCTTTACTGATGG	repA	K562	6.13444	37.615	61
eef1aP	CGCTACAAATAAGAC	TGTCAGTGGTCTCTGC	repA	K562	5.36672	109.947	106
eef1aP	CGGTCTACCTTTTGG	CTATGTTGTCAGTCAT	repA	K562	4.14963	63.3659	126
eef1aP	CGGTTTCGCACTTGC	TTTTGATGTAGTGACT	repA	K562	7.0179	88.9121	208
eef1aP	CGTACCAGTACGCAC	ATAGAGCCATATTAAG	repA	K562	4.976	65.7958	16
eef1aP	CGTCCCCTAGCCTAT	AGCGTGTGTGACGCGT	repA	K562	4.96773	112.299	68
eef1aP	CTAAGACCTCTCTAC	CATGTTTTTAGGGATT	repA	K562	6.1006	46.8683	170
eef1aP	CTACAACATCTACCA	GTGTTTTCCGACAGAT	repA	K562	7.58645	99.9139	89
eef1aP	CTACACTGATCAGAC	GCCGTCGGCAGCAAAG	repA	K562	5.06717	11.9709	141
eef1aP	CTACCGCCTACTTGC	TCAGAGTCTTAGTTGG	repA	K562	5.48389	61.3266	92
eef1aP	CTAGGTCTCGCTCAT	TTGGAGCGAGGTTATT	repA	K562	4.57452	68.7721	42
eef1aP	CTCAAGACATCAGAC	ATAGTATTCATCGCTT	repA	K562	8.12606	48.9091	64
eef1aP	CTCAATACGGAACCC	GGAGCGTCCCTTATTG	repA	K562	6.05498	0.931031	74
eef1aP	CTGAACGCTAAAGCG	TTCGTCTCATAGCTAC	repA	K562	5.62043	50.7264	38
eef1aP	CTGCCGGCATCAGCC	AGCCATCTAGGTTACG	repA	K562	5.03814	53.0988	28
eef1aP	CTGTCTTGCTCCGGC	TTTTGGGGATGGTCAG	repA	K562	7.68642	105.79	482
eef1aP	CTTGTCTTTCGTCCC	AGAGCGTGTTAGACGT	repA	K562	0.867272	11.0912	13
eef1aP	GAAAAACGACGCACC	AGAGGAACAGTGGAAT	repA	K562	5.31338	131.909	19
eef1aP	GAAACGCCCCCGCAC	GCTTTAGCATGTCACT	repA	K562	8.76848	102.048	44
eef1aP	GAAATTAAGCATCCG	TCATGATCCGAGCCAT	repA	K562	6.94992	80.8085	293
eef1aP	GAACCCCATTACAAG	GTGGACCTTCTCGCTT	repA	K562	7.63484	121.73	28
eef1aP	GAACCCGATCGTGCA	CATCAATTGTCGTTTT	repA	K562	6.68315	96.4455	38
eef1aP	GACATACATACCGGC	GGAGTCGTTATCTTAC	repA	K562	6.70707	90.6678	30
eef1aP	GACGCCTACAGATTT	TAATAGTTTGTTGACT	repA	K562	7.46297	87.363	125
eef1aP	GACTCATCATGTGCA	GTGTTGTGCGTGGGCG	repA	K562	4.64157	27.5472	62
eef1aP	GAGGCCCCACCGCTG	GAGGTAATGAAGAATT	repA	K562	6.12278	13.1825	166
eef1aP	GAGTCGTGCTGCGCA	TCACAGGGAAGCCGGT	repA	K562	4.35081	76.6631	32
eef1aP	GATACAACCAAAGGT	AGTGATATGTACGTGG	repA	K562	3.9057	78.8791	252
eef1aP	GATCCCAGCTTTGAT	ATCCGGAGTGGTTGCT	repA	K562	6.40359	1.50349	1243
eef1aP	GATGGCACCTATTTC	CGTGGAGTGTCTCTAG	repA	K562	5.89065	97.7652	348
eef1aP	GATGGTACCGAACCC	ATATAACTTATGTTAT	repA	K562	7.41933	71.6393	128
eef1aP	GATGGTCCCCCCTCC	CCCGAGGGCAATTGTT	repA	K562	5.98244	89.6618	117
eef1aP	GCAATTGCAGTTCTG	ATGGCGGTTTGTGGGT	repA	K562	6.11492	35.4947	168
eef1aP	GCACTAGCTACCCCG	GAAGTATTTTAGGAAC	repA	K562	6.83661	148.602	6
eef1aP	GCACTCTCGAGTCCG	GCGCTAGGCATTATTT	repA	K562	7.33033	64.2591	199
eef1aP	GCATTACCTTAACAA	ATCCACATCATTTTAT	repA	K562	8.39978	1.01327	231
eef1aP	GCCAACCCCGAGCGT	AGTCTGGGTTATGGTT	repA	K562	3.81209	139.8	21
eef1aP	GCCACACCCGGCAGG	CCTTTTACGTGGTGTG	repA	K562	3.57458	78.685	163
eef1aP	GCCATGTTGCGACGA	GAGGCTTGGGATTGCG	repA	K562	5.76349	76.9435	97
eef1aP	GCCGGTCGTGTCCCT	TAAGAGTTGAGTGGGT	repA	K562	4.14683	164.105	87
eef1aP	GCGAAGAAAACGAAC	GGTTCGGCGTGCTCGG	repA	K562	7.38816	45.4003	102
eef1aP	GCGTCCTTTATGTAA	TTCCGCGCTGTTATAG	repA	K562	4.85757	1.05565	261
eef1aP	GCTGCTTCAATTGAC	ACCGAGAGCACGCTTT	repA	K562	7.01931	77.4421	43
eef1aP	GGCCTCCACCCGCCT	AGGTTGGCACACTCCC	repA	K562	4.37362	65.1182	41
eef1aP	GGCCTGCAACTTCAG	ATGCAGATTTGGGTTT	repA	K562	6.07331	91.9212	144
eef1aP	GGCGCCGTCAAAAAA	GCTTTTTTTTGCCTGT	repA	K562	4.66752	43.4335	820
eef1aP	GGCTCTACCGAAAGC	CCGTGGGTGGCTGCTT	repA	K562	5.70168	82.5704	113
eef1aP	GGCTCTCAAGACGCA	TATGTTGTTAGGGTTT	repA	K562	5.79226	93.973	71
eef1aP	GGTAATGCATTTTGC	AGGCGCTTTGAGGGTG	repA	K562	7.02104	0.895046	10
eef1aP	GTCACCGCATCCTTC	GCACATGTCAAGGGTG	repA	K562	8.14811	121.379	16
eef1aP	GTCGACGGCTCTCTT	CTTTAATCTGCGTTGT	repA	K562	6.5992	94.1896	200
eef1aP	GTCGTCCAGCGCGAA	GTGCTCAGAGGCTGAT	repA	K562	2.94128	99.9361	22
eef1aP	GTTAAGTTGTGACAA	AGGTAGACCTTGTGAT	repA	K562	6.57434	61.4492	120
eef1aP	GTTCCCCCCTGCACC	GGATAACCTTGTCCCC	repA	K562	8.29033	61.6088	50
eef1aP	GTTCGAAATGCGTAT	TTGGGAACTTTGGACG	repA	K562	4.60747	42.2475	53
eef1aP	TAACAAACGTTGATA	GAGTAGTGAGGTTGAT	repA	K562	4.75286	56.3032	418
eef1aP	TAACTCTACTGTCGA	GTTCTATTTGGTAGTC	repA	K562	2.98864	77.23	135
eef1aP	TACGAGGATGTCGAA	TCAGGGATCAGTAGGG	repA	K562	7.02385	100.17	38
eef1aP	TACGCTACAATATAT	TTTGAGCTCGTTATTG	repA	K562	5.46438	77.3436	122
eef1aP	TACTTAACACACGCA	GGTGTTTTTAGCGTGT	repA	K562	5.35925	75.8199	98
eef1aP	TAGAAACGGTCACCA	TGAGTGACTTTTAAGT	repA	K562	5.33607	103.359	87
eef1aP	TAGGCGGGACAACAT	TAATGATGTCACACGC	repA	K562	6.74223	1.06771	12
eef1aP	TCACTCCGTGAGCTC	GATCGGTGAACGTGGG	repA	K562	9.20366	39.3512	33
eef1aP	TCCCACTCATCTATA	GGGTATTCGTTTATGC	repA	K562	6.79028	15.6141	188
eef1aP	TCGGATCTAGTCGCC	GATTTATTGTTTCGTC	repA	K562	5.31137	107.507	70
eef1aP	TCGGATGTTCAAGCT	CTCTAGGTAGTCTACT	repA	K562	4.08444	95.9198	8
eef1aP	TCGGGTAATTAGGCA	GTGTTTGTTTGTCCGC	repA	K562	6.73373	47.8137	90
eef1aP	TCTCGCCTCTTAGCA	TGGCTCGTAGCTCTGG	repA	K562	3.93502	44.6347	56
eef1aP	TCTTCCTTTGCTAAT	TGGTGCGTTTAGATGG	repA	K562	6.53219	84.8788	76
eef1aP	TGCGCTTCAATATTG	CCATGATCAGGCGTCG	repA	K562	5.60591	110.409	28
eef1aP	TGCTCCGTAAGCCGT	GGTGGAGGCTATTACG	repA	K562	9.66889	0.894156	40
eef1aP	TGGGTCAGGTGCACA	TAGGATTTGGAGAAGG	repA	K562	7.34662	94.4117	55
eef1aP	TGTCACACGTAAACA	AGCCTTTTGTTTCAAT	repA	K562	5.05654	77.5074	17
eef1aP	TTACCCGGTGATCCG	ATATCCTTGTATCGGT	repA	K562	3.49076	16.4723	14
eef1aP	TTCCCGGACATGCGT	TTCTGCGCCTATATAT	repA	K562	1.3607	16.6554	242
eef1aP	TTCGCCCTCCGTCCC	TTTTGGCGTGTCGTAG	repA	K562	4.93467	75.4074	246
eef1aP	TTCGTGCGCTACACC	AAGCGGCTGACGCAAT	repA	K562	9.85617	80.2962	149
eef1aP	TTCTGGCAACTATCG	TTTTGTATGTTTGGTT	repA	K562	7.08638	71.0763	142
eef1aP	TTCTTAGCCCCCCCA	ACTGTTACTAATGACC	repA	K562	3.13508	97.1582	100
eef1aP	TTTAAGATTAAACCT	AAGGGGATTCAGTCTT	repA	K562	7.13537	67.116	452
eef1aP	TTTACCAACATACTG	ATTCGCATTTTTTAAT	repA	K562	6.20694	83.9286	247
eef1aP	TTTAGCCCTCACCGC	ACTCTTTGCGGTCTAG	repA	K562	6.54733	78.8463	287
eef1aP	TTTCCACGACGACTC	TGAGAGGGAAATCGAT	repA	K562	2.29415	67.2033	94
eef1aP	TTTCGATCCACGACG	GCAGGGGCGCGGAGGT	repA	K562	5.73905	60.0876	19
eef1aP	TTTCGCCAACCCTAC	CAAGAGGTGTCTTTTC	repA	K562	5.96359	83.0378	12
noP	AACCACCGATGCGAT	GTTGGGCTATATCAGT	repB1	K562	0.00479245	0.957931	6
noP	CACCCCGCACAGCGT	GGTTAGTGACTTACGG	repB1	K562	0.0040855	0.849964	6
noP	CCCACAGCGGTGTCA	TCCGGGTGGCATTCCT	repB1	K562	0.00463151	1.72612	5
noP	CCCGCCGCTACCATT	TCCTTGATAATTTAAT	repB1	K562	0.0256799	15.9585	5
noP	GGAGCTGCGGTGCAC	AAGCGACGATTGTGTT	repB1	K562	0.00204035	1.0133	6
noP	TCAAAACTACCCCAC	TCTGCAAGGGGCCGGG	repB1	K562	0.00464334	0.727948	6
noP	TCAACGCCGACATGA	GTTGTGACACTGTGTT	repB1	K562	0.00352108	0.880368	6
noP	TCATCGTATACCTAT	ATCGGCTCGCCCTTGT	repB1	K562	0.00165871	1.40849	6
noP	TCCCGCTGACACTTA	TTCCTTGGCGAGAAGT	repB1	K562	0.00126392	0.935681	6
minP	CCGCTGATCCCGTTT	AGCGTGTTTAGTGCGG	repB1	K562	0.00633327	1.24146	75
minP	TTCACATAGGGACAT	ATGCACGGATGGTTAG	repB1	K562	0.14475	34.8578	19
ubcP	AAAGCCAGGGTCACC	GCGTGCTGTCTGTTGT	repB1	K562	0.291216	31.6316	16
ubcP	AACGCAGGTCGCACG	TGTGTGGCGATCCCTT	repB1	K562	0.0921929	3.51366	7
ubcP	AACTCATTGCTAACA	CTAGGGCTCTGTGGCC	repB1	K562	0.33607	18.757	18
ubcP	AACTCTATCCATGAA	ATTCGAGTAGGTAACT	repB1	K562	0.266517	12.3155	14
ubcP	AAGAGTAACCCCTGT	GTATCAGTCCCGGGAT	repB1	K562	0.310612	47.5028	9
ubcP	AAGCGTAATCGGCTG	CATCGGCTCCAGGGGT	repB1	K562	0.345809	20.5522	31
ubcP	AATCAACCTTGATCT	TTTTGAACGGGTAGCC	repB1	K562	0.233898	12.6155	11
ubcP	ACAACCTCCAAAATA	ACGTCTAGAGCTCCGT	repB1	K562	0.322169	26.4227	18
ubcP	ACACGCAGCAACAAA	TCCTAAGGCGAGAGGT	repB1	K562	0.12213	3.02601	5
ubcP	ACAGCGCCCCGGCCC	GATCTCGGTAGTAGTG	repB1	K562	0.138306	6.49104	18
ubcP	ACCACCCCCACGCGG	ATGGCGTCAAAGAACC	repB1	K562	0.2787	19.7568	9
ubcP	ACCATATCCCCCCAA	CAGCACCGGAAGTACC	repB1	K562	0.239485	16.5128	13
ubcP	ACCCATCCATGGATT	TTATTTTTATACCGGT	repB1	K562	0.201151	9.31968	19
ubcP	ACCCGGGGGCCCTTG	ATGGTGTTCTTTAAGG	repB1	K562	0.206787	12.6759	9
ubcP	ACCCTTAATACTGTG	GTGCGGTTATGTCGAG	repB1	K562	0.18192	10.2067	10
ubcP	ACCGTTCCATACCCG	AAAGGACGTTATTCAC	repB1	K562	0.378677	24.2668	24
ubcP	ACGATCGCGGTTTAC	GGCGAAGTAGGGGGGT	repB1	K562	0.330475	12.4421	26
ubcP	ACGCGCATACCACCT	TATGACTGGCGCGGCG	repB1	K562	0.0568642	6.02142	23
ubcP	ACTCTCCCCACCCCA	ATGTCGACGCGTCGCG	repB1	K562	0.208062	15.5683	15
ubcP	ACTTATTGGAGACAA	AACGTCGGTTAGAAGC	repB1	K562	0.302477	23.4582	17
ubcP	ACTTCATTAACAGCA	AAAGTAGCAAATTCCG	repB1	K562	0.158005	8.03093	11
ubcP	AGGCAGAGGCTCCCC	GGGGACGCATATGGAG	repB1	K562	0.508269	15.4362	37
ubcP	AGTCGCTGATAGGGC	TGGGATGGAGCGGCCC	repB1	K562	0.108703	2.00604	18
ubcP	ATATCCATCTGTATC	TTATGGATGTAGAGAC	repB1	K562	0.153993	4.84201	9
ubcP	ATATTAGAAAATGCC	CGCGTTCCGAAGATTT	repB1	K562	0.330444	24.4171	13
ubcP	ATATTCCCCATCAAC	GTGTTTAGTCCTTGTC	repB1	K562	0.396293	16.7252	48
ubcP	ATCGACTAGTATGAT	TATGTTTGGTGCGATG	repB1	K562	0.317702	23.3056	13
ubcP	ATCGCAACATATCGT	GTCGCTAGGGTTCGTT	repB1	K562	0.657849	18.0466	33
ubcP	ATCGGTTGCTCCTTC	ATGGCTCTGTTTGATT	repB1	K562	0.255202	18.5466	17
ubcP	ATGTACCTCACGCAA	AGACTGTCATTTAATG	repB1	K562	0.301392	1.64517	82
ubcP	CAAAAATCCGCGGAT	GAGTGTTGTGCGTCGC	repB1	K562	0.247809	15.6894	23
ubcP	CACCAGACCAATCAG	GACTAATGGGAGTTTT	repB1	K562	0.608798	22.7822	15
ubcP	CACGATCCACCTGTA	TTTTAGTGCCGTGCTG	repB1	K562	0.160434	10.6337	19
ubcP	CACGCTTCCACCTCC	TACGTGGGCTCTCTCT	repB1	K562	0.187055	22.1096	12
ubcP	CATTATGCGGTCTAC	TCGGGCTCACGCCACG	repB1	K562	0.336213	24.128	49
ubcP	CCACGGCTACCATTA	TCTTGTCGAAGTCTGG	repB1	K562	0.0373112	2.44781	86
ubcP	CCAGCTGTGCACTGC	TAGTGGTAATGTGTTG	repB1	K562	0.360424	17.587	18
ubcP	CCCCAGCTGCCGTTC	AGGGCTCGATCTCGTT	repB1	K562	0.428512	16.1334	14
ubcP	CCCCCCCGCCACTCC	GAACGTTCCGCGGCGG	repB1	K562	0.209379	16.4959	14
ubcP	CCCGATACATGTTCA	GACGTTTTAGGGGGTC	repB1	K562	0.209529	15.0067	17
ubcP	CCCGGTACAGACCGC	AGATGGGGAACCGTTC	repB1	K562	0.365693	17.134	9
ubcP	CCCTACGTGCCAAAA	GACTTCACAATGGCAT	repB1	K562	0.270245	16.36	13
ubcP	CCGACCATTCAAATC	GGTGTGAGCATGGATC	repB1	K562	0.106913	0.835555	7
ubcP	CCGACCCAAAGGCAC	GCACGAAGATCGATGC	repB1	K562	0.322509	15.9083	29
ubcP	CCTCAGTGCCTCTGA	TCGTGTTCATATTGAT	repB1	K562	0.390786	25.3344	39
ubcP	CCTCCATTGCTCCCA	GGGCTTCGCAGTGGGG	repB1	K562	0.294605	17.2441	53
ubcP	CCTCCCAGACCTCGA	GGATGAGCAGGGACTT	repB1	K562	0.304832	31.5899	13
ubcP	CCTGCCCATACGCCC	TCTCTGGTGAACTACG	repB1	K562	0.228582	28.7326	14
ubcP	CCTTTCTACCTACCA	CTGCCTATGATTTTAG	repB1	K562	0.250255	11.9056	15
ubcP	CGCGCGCGCCCGACT	ACATCCCCTGCCGATT	repB1	K562	0.365906	15.9489	21
ubcP	CGCTGCTGCCCTGTA	CGAGCCGGGCAGTGAG	repB1	K562	0.402322	25.0645	44
ubcP	CGCTTCGCCCCGGCG	GGTGGATGCGGCACGG	repB1	K562	0.108218	3.59306	5
ubcP	CGGTGACCTAACTGC	GATTAATTAAGGTGAG	repB1	K562	1.37116	29.3621	32
ubcP	CTACTGCTAGAAATG	TTCCGTGCAGCGCCCG	repB1	K562	0.396288	32.937	5
ubcP	CTCGTCACGTAAACA	GATCGAAGGTGGGGGC	repB1	K562	0.30566	11.0337	14
ubcP	CTCTGAGTCCCACAG	GAGCGAGTTCTTGTAT	repB1	K562	0.234753	13.0819	17
ubcP	CTCTGTCCGTCCGTA	AGGTACATACCGGTAG	repB1	K562	0.420385	22.0821	26
ubcP	CTGCAACCGCAGCGT	GATGGGCTCAGGAGCG	repB1	K562	0.190814	4.41817	6
ubcP	CTTCTCGATCCCACC	TATGTAAGAAGTGTGG	repB1	K562	0.126493	8.16683	6
ubcP	GACACCACTTAGAGT	AATGGGGTGTGTTTGT	repB1	K562	0.264706	13.5018	75
ubcP	GATCCTATAGATGCT	TAATTCCGGGTTAGCG	repB1	K562	0.353095	19.8916	18
ubcP	GATTCAGCCTGAACT	GGGTACTGGTGCAGCG	repB1	K562	0.257638	17.9457	18
ubcP	GCAAAACTGAATTAC	GTCGATCCACAGAATT	repB1	K562	0.312915	20.9494	36
ubcP	GCACCCAATATCCAT	TCAGGGTGTGCGTATG	repB1	K562	0.395852	19.5483	27
ubcP	GCAGCCCCACTGGAG	ACGCAGGGAGCGGATT	repB1	K562	0.241229	19.3066	5
ubcP	GCAGGTGTTGAAGCA	GGGGAATTGACTAGGG	repB1	K562	0.387095	20.2578	15
ubcP	GCCACTGTCAATAAA	GAGGAGGTTAGCGGTG	repB1	K562	0.393764	26.3519	25
ubcP	GCCGAAAATGAGCCA	GATGTGCGGCACATCT	repB1	K562	0.35153	31.8941	5
ubcP	GCGACGGACTTCCTC	AGTGCGGGGAGGAGGG	repB1	K562	0.265282	23.1585	5
ubcP	GCGGTCCATTATGCG	TTCTCTCTCGGGATTT	repB1	K562	0.382289	8.91009	9
ubcP	GCTAACCCCGGAATC	GGTTGCTGAGTGACCC	repB1	K562	0.218328	5.84542	11
ubcP	GCTACCGCAGGAAAC	TTAGAATGTGTGGGAG	repB1	K562	0.29758	14.2109	5
ubcP	GCTCCGATCCCAACA	ACTCGGGTGCTCCCGT	repB1	K562	0.258797	9.49899	13
ubcP	GGAGTGTTGAAAAGT	TGACATAGTTTTAACG	repB1	K562	0.295868	10.2373	15
ubcP	GGCTGCAGCGGCAAC	GTCGGTTCGTTCGCGG	repB1	K562	0.312789	24.0207	20
ubcP	GGTCACACGTTACAT	AAATGTGCCTTCGCTT	repB1	K562	0.240994	12.2894	28
ubcP	GTCCGGCCGATTGCG	GCGGTCTGCACGCGTG	repB1	K562	0.431507	30.7241	11
ubcP	GTGCTTATCCTCCCC	GTTGAAGGTTGGAACT	repB1	K562	0.0780072	4.46054	9
ubcP	GTTGCTAACGGCAGG	TTTGCGGGGACTAGGT	repB1	K562	0.531777	28.5696	18
ubcP	GTTTTCGACCGCTTA	ACTGGTGTCAATAGAG	repB1	K562	0.411841	24.1081	54
ubcP	TAAAGTGCGTCTTTT	TCATTGGGACCTGTGT	repB1	K562	0.308554	13.4723	27
ubcP	TACCAGTGACTCACG	GATTTTGTCGCGCCTG	repB1	K562	0.11692	21.7596	10
ubcP	TACCTCCTCAGTTCG	AATCCGGCAGCTATGC	repB1	K562	0.255952	15.6876	29
ubcP	TAGTAAAATTTTGTA	TTATCGAGCCAGCGTT	repB1	K562	0.313398	16.3854	14
ubcP	TATTTCTTTCAATTC	TGTGAGCGCTATACAG	repB1	K562	0.339852	10.9447	6
ubcP	TCAACAGTCCGCCGG	CAAGCTGTCATTGTTC	repB1	K562	0.213092	9.31879	15
ubcP	TCAACGGTCGCTTTC	GCCTAAGGAGTCAGAG	repB1	K562	0.34968	12.7979	17
ubcP	TCATTAGCACTACCG	AGGTGGTTAAGGAGTG	repB1	K562	0.306887	24.5307	6
ubcP	TCCCGCTGTTACTAT	GCTTTTCTTACTTCGT	repB1	K562	0.39586	5.86239	15
ubcP	TCCCTTTTAATGATC	AAATCGCTAAGTATAT	repB1	K562	0.602174	31.8171	10
ubcP	TCCTAATGACCCGCC	GTGGTGCTCCACCGGT	repB1	K562	0.434472	19.6549	17
ubcP	TCTAATGCACAGTCA	ACTGGTGTGAATGCAG	repB1	K562	0.377346	24.2155	22
ubcP	TCTTAAACATTAAGG	GTGTGCCTACTGTAGC	repB1	K562	0.170675	9.63487	12
ubcP	TGAGCCGCCTCCCGC	TTGCAGTGCAATCGTC	repB1	K562	0.398372	20.9641	41
ubcP	TGATCAGCCCCTCGA	AGATGTTCGTTTGGCT	repB1	K562	0.395126	28.7102	14
ubcP	TGCAGCCTACAAAAA	GCTCAGGGCGTTTCGG	repB1	K562	0.296089	11.2856	12
ubcP	TGCGCTGCGCCGCCC	AAAGAACCATGGGTGG	repB1	K562	0.257801	15.6394	50
ubcP	TGGAAGTTATCATAA	ATCGTCCGCAGTGCGT	repB1	K562	0.274304	14.0169	16
ubcP	TGGCGCAGATGCCAC	TTCCCTAGTCGTTGAC	repB1	K562	0.213994	9.83126	24
ubcP	TGGTGTCCGGGACAC	ACTGGGCTTAGCTGCG	repB1	K562	0.938038	24.825	19
ubcP	TTACATTGCAGACTA	GCGGCCGTTAAGTAAT	repB1	K562	0.733816	37.9282	58
ubcP	TTATATACTACTACC	TCCTGGAGGGTTTCTT	repB1	K562	0.263645	29.9786	6
ubcP	TTTTACCTCGCGCGT	ATTGACTGAGGGATAG	repB1	K562	0.4784	16.2017	18
pgk1P	AAAACATACCGAAAT	AGCGCTTGGATTTTGG	repB1	K562	0.357911	30.1407	5
pgk1P	AAAACATGATACAGT	GACGAACTGGGTCTAT	repB1	K562	0.535339	38.0179	21
pgk1P	AAACGCAGGGTACGA	GAGGAAGGGAGTTTGG	repB1	K562	1.20531	57.7022	57
pgk1P	AAATTACCTAGCTAA	TTCGCGGTGCTGCAGC	repB1	K562	0.170518	28.6432	16
pgk1P	AACCCCACAACCACA	GCGGAGTTAGTGTTCG	repB1	K562	0.258297	1.72024	16
pgk1P	AACCGACCATACTGA	CTCTTATTGATGTTTG	repB1	K562	1.05406	16.6474	7
pgk1P	AACGGCAACTTTCAC	CAGGCGCGCGCTCGCT	repB1	K562	0.775362	30.0503	32
pgk1P	AACGTAACTATACCA	TGGCACTTATATTTAT	repB1	K562	0.587944	1.44389	107
pgk1P	AATAGTAATCGCGGA	GGACTCGTGTGGTAGG	repB1	K562	0.514649	12.439	8
pgk1P	AATCAAGGGCCCATC	TTATAATCTGGGCAAT	repB1	K562	0.272715	17.1815	24
pgk1P	AATCAGACACATCCG	CTTTTATTGTAGTAAG	repB1	K562	0.572757	32.5604	33
pgk1P	ACACCCTAGGCCGTG	GTGGGGCTTCACTGGT	repB1	K562	0.313652	10.9383	10
pgk1P	ACACCGACTAAACCT	TTTTAAATACTCCTTC	repB1	K562	0.647403	40.0931	29
pgk1P	ACACGGTCCGCCGCA	GGCGTATTCTCGCAGT	repB1	K562	0.313165	13.2317	14
pgk1P	ACATCCTTAATAAAG	TTATGTAGTGTTTTAT	repB1	K562	0.10903	13.4684	7
pgk1P	ACCTGGGAAAATCAA	ACGGAAGTCACGGAGT	repB1	K562	0.448727	7.06524	6
pgk1P	ACCTTACATACTACG	GAATACTCCAGCATGC	repB1	K562	0.215167	17.7791	30
pgk1P	ACGGAATGTCTTGGA	CGGCCTGGGTGGTGTT	repB1	K562	0.705829	30.6313	26
pgk1P	ACGTCCTGTTTAGAG	GTACTCTTTTGTATAG	repB1	K562	0.0961352	4.63529	21
pgk1P	ACTCAACTAGACCAT	TAGGGCCGCGCGAATG	repB1	K562	0.121513	30.6059	17
pgk1P	ACTCACCTGTGCGCG	ATGTGTTTTGGCTAAC	repB1	K562	0.574321	29.165	17
pgk1P	ACTCGTAGCTACACC	GTGCGCCCGGCGGAGT	repB1	K562	0.438758	19.1277	16
pgk1P	AGAGTTCACGGATTA	TATTATATTTAGTTTT	repB1	K562	0.700909	37.8644	57
pgk1P	AGCCTTTTGCGCCCG	GAAGATTCATGGTTGG	repB1	K562	1.62497	45.4653	20
pgk1P	AGCTATATTAAATTC	TATCGCACTTCCTTGT	repB1	K562	0.292274	21.3503	29
pgk1P	AGTACTTAATAGGTT	AATCAGTCGCTGGCCG	repB1	K562	0.717436	34.0186	42
pgk1P	AGTATATCATCGCTG	GGACAAAGGGGGCTTC	repB1	K562	0.833239	29.8214	7
pgk1P	ATACGACACTCACTT	GTCTTTCTGTACTCAG	repB1	K562	0.708281	1.68238	6
pgk1P	ATATGATTAATAGAT	AATCCGAGTGATCAGG	repB1	K562	0.367078	33.8071	8
pgk1P	ATCGATTTATAATAC	GCGCGCAGCATGGTCT	repB1	K562	0.733082	21.9075	23
pgk1P	ATTTCTCGGTTATTT	TTTGTAATGCGCTATG	repB1	K562	0.394621	32.5987	8
pgk1P	CAAAAACTCGGGCAC	CCTTCTTGGCACATGT	repB1	K562	0.516875	37.5932	43
pgk1P	CAAGAAGTACCAGAT	ACAGGTTCTTGGAGGC	repB1	K562	0.476228	19.5971	15
pgk1P	CAAGCCTCCCCCAGC	TGGGATTGTTGTACAC	repB1	K562	0.198632	6.68114	18
pgk1P	CACACAACTATGGTC	ACCGCGCGAGGTCCTT	repB1	K562	0.495064	22.6336	9
pgk1P	CACCATCCTCGCCCA	GGGCTAATTTTTTTCC	repB1	K562	0.579981	18.1422	13
pgk1P	CACCCACTACGACCG	AGGTTGTGCTGGTGTT	repB1	K562	0.633654	1.25012	114
pgk1P	CAGAATAACCCGGAC	ATTGATGTGTTTTGCG	repB1	K562	0.379484	15.9008	27
pgk1P	CAGCCTCTCATAAAC	AACGGGAGGGGGGGAC	repB1	K562	0.491187	25.5788	27
pgk1P	CAGTAATATACCCCC	TGTGGGTTTAGGCCTT	repB1	K562	0.197258	1.39554	60
pgk1P	CATAAGCGGTGGAGC	CGATGAGCCGGTTTTT	repB1	K562	0.563266	23.9322	35
pgk1P	CCAAAACGCCCTGAA	GTTGTTGTTCACGATG	repB1	K562	0.757664	11.7176	10
pgk1P	CCAATTTACTTGCGG	TCGGCTGCCGATGTAT	repB1	K562	0.494904	0.914198	5
pgk1P	CCACACGGGATACCC	CGGCAGTGCGTTAACG	repB1	K562	0.163188	20.9074	6
pgk1P	CCATCTAGATGCACT	TAAGCTGTTGTTCAGG	repB1	K562	0.220273	18.4467	21
pgk1P	CCATGGTAACCAAAC	TCAGGTATTCGGGGTT	repB1	K562	0.887433	27.5181	16
pgk1P	CCCACTCGCACAACG	AAGGAAACCTGGATTT	repB1	K562	0.0890668	4.83844	18
pgk1P	CCCCCGTTTTTATGC	ACTGATCGAGGCATTC	repB1	K562	0.65225	29.3803	22
pgk1P	CCCCGAAGAAACTAT	TAGGGTATCAGGTATC	repB1	K562	0.241152	8.63415	25
pgk1P	CCCCGGCCCACAATA	CCCTGCCTACGTTTTG	repB1	K562	0.520972	34.7856	22
pgk1P	CCCGAAAGTGCCGTA	TATGAGGGTTATCCAC	repB1	K562	0.837438	27.3269	22
pgk1P	CCCGCACCCGTCTAC	TTTTACGTTAAGGCAT	repB1	K562	1.13329	61.8062	6
pgk1P	CCCGCACCGCCCGTA	TTTGGGCCGAGCAGGT	repB1	K562	0.366441	34.227	25
pgk1P	CCCTACTGATGCAAC	CTTGTAGTGGCCAGGC	repB1	K562	0.936202	20.833	63
pgk1P	CCGTTAATCTATCCG	CAACCCGGCGACGCTG	repB1	K562	0.660105	7.02558	13
pgk1P	CCTCCACCGGCCTCC	TTAGGCCTATGTGTCG	repB1	K562	0.0653787	16.5599	10
pgk1P	CCTCCGGGCAGCCCT	AATTGGGGTTATGAGG	repB1	K562	0.580571	5.66042	6
pgk1P	CGATACCAATTACTT	GGCCCTCGTGGTCTTT	repB1	K562	0.47322	36.3355	10
pgk1P	CGCCAATGCATAAAA	GTACGTTCTTCCTTGC	repB1	K562	0.233099	5.73926	29
pgk1P	CGGGTCCAAGTATCT	CTTTGAATTTCGGTGG	repB1	K562	0.482222	27.4814	8
pgk1P	CGGTTTTTTGCCTTG	TTGCTGTCTGAGATGT	repB1	K562	0.625402	18.8572	12
pgk1P	CGTCCTGCGGCTGGG	CTCTTGTTGGGGAGCG	repB1	K562	0.487933	11.2007	11
pgk1P	CGTGGACCAGCTGGT	TCTGGCTCTGGTCGCT	repB1	K562	0.194472	7.80434	5
pgk1P	CGTTCAACTACACCC	GGTTGTCTATCTTGGT	repB1	K562	2.47088	62.6713	30
pgk1P	CTACAACCGTATCAC	GTATAGGCGTCTACGT	repB1	K562	0.549884	13.2817	7
pgk1P	CTCAAGAAATCTGTC	TAGGGGCTGGAGCTAT	repB1	K562	0.0877076	6.6023	13
pgk1P	CTCCATAGCGACGCT	ACTTTTGTAATGGCTT	repB1	K562	0.735202	53.6565	24
pgk1P	CTCCCACCAACTGTG	GTTTACCTGTGGAAAT	repB1	K562	0.431878	36.0189	9
pgk1P	CTGAAAACAAGACCA	ACTTCTATGAAGGTAT	repB1	K562	0.325518	35.4659	6
pgk1P	CTTAACGAAAGTCTT	TTGTAGGGAGAGTATT	repB1	K562	0.456408	3.39663	7
pgk1P	CTTCCAAGGAAACGG	ATGCGGCTGATCCCTG	repB1	K562	0.0902007	5.03269	12
pgk1P	CTTTCTCTACATTGT	ATTTTTTCGTATATTG	repB1	K562	0.705841	28.3926	42
pgk1P	GACCCTACTAATGGT	ATAGCGTGTGTTTGTG	repB1	K562	0.432193	28.1233	15
pgk1P	GACTCCGCCCCATTA	CATCTGGGCCTTTGCT	repB1	K562	0.0255818	1.39643	8
pgk1P	GATGTCCCGCTCACC	TACGTGAGGGGGATTC	repB1	K562	0.699866	34.1736	32
pgk1P	GCACAGGCAGCCCTC	CACTGTGGAAGGGTTT	repB1	K562	1.40092	82.4249	59
pgk1P	GCAGACAATGGACGT	ATCTTTCGTATCCTAT	repB1	K562	0.467428	12.4467	36
pgk1P	GCAGCATCTTCACTC	CTACTTTTAACGCTAT	repB1	K562	0.223083	14.7778	14
pgk1P	GCATGTAGGAACTGT	GCGCAGTCAGGGACCG	repB1	K562	0.320536	24.9336	17
pgk1P	GCCACAATGCCGACG	GCGGGGGCGTCGTATT	repB1	K562	0.801365	7.59538	6
pgk1P	GCCACTCCCTCGACA	TTAGGCGGGAATAAGG	repB1	K562	0.556554	28.6533	22
pgk1P	GCCATACCCTCCACC	AATGGGTGGGGCGTAT	repB1	K562	0.269854	1.15075	143
pgk1P	GCCGGCTCAGATAGC	AATGAGGGTTAGGTCG	repB1	K562	0.550201	29.4291	47
pgk1P	GCGACGACATCTCTG	AGATTGGCTTTGGCGG	repB1	K562	0.0319595	12.2148	6
pgk1P	GCTATAGTGTTTTAT	GAGGGAGTCAGTGAGG	repB1	K562	0.683482	3.18367	59
pgk1P	GCTTTTAGCCCTTTC	TCCTGGGGAGGTGTGG	repB1	K562	0.406376	2.10523	101
pgk1P	GGCATGGGTGTGCCC	ACTCGGACATAGGATC	repB1	K562	0.435041	24.4626	22
pgk1P	GTAACGGTCGATATA	TGTTTTGGTTTGATGC	repB1	K562	0.477727	26.4446	5
pgk1P	GTCAGCAACCACGCT	AGGTTACCAATTTCAT	repB1	K562	0.537553	20.5685	9
pgk1P	GTCCGAAAACTGATG	TAAGAAAGGGGTCAAG	repB1	K562	0.696248	31.3068	23
pgk1P	GTCGATAAAGCTACA	GTGGGGGTGGATTTGT	repB1	K562	0.32467	20.9762	40
pgk1P	GTGTGCCCCACGCCG	GGATTTAGTCAGCAGC	repB1	K562	0.653885	32.8655	17
pgk1P	GTTAATACACAGCAA	TGACATGGTGATAGAT	repB1	K562	1.11672	34.3878	11
pgk1P	GTTCCGGCCTGGCCA	CTAGGTTGGCCCATGC	repB1	K562	0.526022	17.0531	13
pgk1P	TAACGCCCGCACAAA	GCGTGTGCGGATACTT	repB1	K562	0.478357	34.8616	36
pgk1P	TACACCCCACTATGA	ATATTGGTGGATAAGT	repB1	K562	0.395916	25.0166	5
pgk1P	TACCGCCCCTTTACA	AAGTGTTGTAGTTCGC	repB1	K562	0.886885	41.1759	24
pgk1P	TAGAATGAACCAATA	CGGGAGTGGGTGATTT	repB1	K562	0.527442	9.5039	5
pgk1P	TAGATTTTCCAAGCC	CGGTTGCTGCGTGGTT	repB1	K562	0.447834	17.789	7
pgk1P	TAGGAGCTCACTAAC	TAATTTTTACTTTTAG	repB1	K562	0.439365	19.9591	12
pgk1P	TCAACTGAACCGCGC	TATCCCGCATGCCGGT	repB1	K562	0.494055	22.5771	44
pgk1P	TCACGGGCGCTCGTT	ATGTTTTGTCTGTTGC	repB1	K562	0.839691	32.1422	44
pgk1P	TCAGCCCCCAGTCCA	GTATGTGGAAGGGATC	repB1	K562	0.837691	10.4555	8
pgk1P	TCCAATATAACACCA	CTATCTGGGCATAGGT	repB1	K562	0.52791	29.8592	23
pgk1P	TCCACAAGTGCGTGG	AGGGGTAGAGCGGCAG	repB1	K562	0.148415	4.17591	6
pgk1P	TCCCCACGGCCTCTA	TTGGATGGGCGTAACC	repB1	K562	0.462508	24.276	48
pgk1P	TCCCCGAACAGATTC	TAAGTTGTAGTGTATG	repB1	K562	0.590426	2.9016	13
pgk1P	TCCCGTTCCGCGCCT	GATTAGTGAGTTATCT	repB1	K562	0.313638	21.2487	31
pgk1P	TCCGCTGCCCCAACC	TGGTATGGTGACCACG	repB1	K562	0.52068	18.3267	6
pgk1P	TCCGTTTACGACTGT	GTTGAGGTTAGTGAGG	repB1	K562	1.10795	32.9955	10
pgk1P	TCGCATGTAACAAAG	GAGTCAACGCGGAATG	repB1	K562	1.32141	0.786999	16
pgk1P	TCGTTTACGACCAAT	TGGTGGCCTATTTTTT	repB1	K562	1.078	46.4025	6
pgk1P	TCTACCACGGCCCAT	TTGGGGCCGCGGTGAC	repB1	K562	1.08634	35.6778	57
pgk1P	TCTCACGATGCATGA	TACGCATTCATGTAAT	repB1	K562	1.01488	52.1214	9
pgk1P	TCTCTGCACCAACCT	CAGCTTATGCCTCTTC	repB1	K562	0.699906	30.821	30
pgk1P	TCTGACGGCCAATTG	CCGGAGGTCGATGTGT	repB1	K562	0.459196	16.3263	13
pgk1P	TGATCTGGACACCAA	TTGCAGGGTGATGGTC	repB1	K562	0.733572	28.4818	21
pgk1P	TGCACAACACGCGTT	TGGTGGATGGAGCCGC	repB1	K562	0.53086	15.3012	27
pgk1P	TGCCACATTTTCCTG	CAGGGGCGGAGTTCTG	repB1	K562	0.254804	6.59111	11
pgk1P	TGTACACGCGTCGGA	AGTTGCTTCTGGGTAT	repB1	K562	0.592121	4.9823	38
pgk1P	TGTGCCCATCCCCGT	GTCTTTGGACACGGGT	repB1	K562	0.427866	17.2667	20
pgk1P	TGTTAACCCACATAA	TTTTATACACTTTGAT	repB1	K562	0.186228	4.38533	8
pgk1P	TTAAATTAAACCGTC	CTCGCTTTAAATCGAC	repB1	K562	0.526161	4.16802	24
pgk1P	TTACACCCTCCGCAA	GAGTGAAGTGAGACAG	repB1	K562	0.579387	33.1704	5
pgk1P	TTCCCTCACCGTACA	AACTTCGTCGTTTTTC	repB1	K562	0.155037	4.00345	11
pgk1P	TTCCCTGATCACTTC	GCCTCCATCATTCATT	repB1	K562	0.573253	8.10834	5
pgk1P	TTGTCCCCCAATTCG	ACCTAGTTTCTGGGTT	repB1	K562	0.435135	43.5538	8
eef1aP	AAAACCTCTCGCTGG	ATCGCGCTGGAGCCCT	repB1	K562	3.5526	11.2568	11
eef1aP	AAAATTTGTCGCATG	ATACTTTGCAGTTCCG	repB1	K562	4.63322	68.93	94
eef1aP	AAAGCAGGCTTAGTA	ACATTATGTGTGTTTC	repB1	K562	6.07172	40.8054	5
eef1aP	AAATGCGGTGGCATC	GAATAGTGGAGTATTT	repB1	K562	5.31049	7.71798	102
eef1aP	AAATGGTCTAGCCTC	GCGGTGCTCAATGTGG	repB1	K562	3.8268	57.1062	47
eef1aP	AACATATCCCCGTCC	TTGTGTGTGTGTGTAG	repB1	K562	5.82506	56.7513	13
eef1aP	AACCGCTACCTGCGG	GTTCGACGACATCTGT	repB1	K562	4.14599	58.0188	13
eef1aP	AACGTCAATCCCGCT	CGGGTATTTTCGGAGC	repB1	K562	4.0512	16.2646	154
eef1aP	AAGCTACATATAATG	ATCGTTTGTGCTGCAT	repB1	K562	5.81726	53.5402	12
eef1aP	AAGGGTCGCAGATTC	ATAGGGACTGAGTACG	repB1	K562	4.52184	45.5798	11
eef1aP	AAGTCAAATCTCACA	GTCGTCCGAAGTACGG	repB1	K562	5.61684	0.959764	48
eef1aP	AATACTAGGCAGCGA	TTACAGTCGTGTTTGC	repB1	K562	4.76563	84.0136	56
eef1aP	ACAACATCCTACGAC	GTCCGTTTGGGGTGTG	repB1	K562	4.23526	71.8098	49
eef1aP	ACACGCACGACCTAA	TTGTGCATTGATGTGC	repB1	K562	5.65054	1.4793	554
eef1aP	ACACGGAGTGCCACC	GCATTAGTACTGGGTG	repB1	K562	3.88694	3.70413	366
eef1aP	ACAGGACTCGGCTCA	GTTCCGCTCTTGGGGG	repB1	K562	6.02099	89.8108	67
eef1aP	ACATATTCCCACAAG	GGCGTCGTAACGTAGC	repB1	K562	6.087	12.2961	10
eef1aP	ACCCAACCAATCACG	TGTGCGGCAGAGTCGT	repB1	K562	5.93301	71.0516	47
eef1aP	ACTACGCTGCCCAGT	TAATAGATGTGTGTTG	repB1	K562	4.86216	47.4586	40
eef1aP	ACTTTGATGAACGCA	AACGTCACATGCCTCT	repB1	K562	6.23684	44.7483	8
eef1aP	AGAACACACAACACC	AGCTTGTTCACTGTTG	repB1	K562	3.66007	65.5269	11
eef1aP	AGCATCCATCCACAG	TGGGTGACGGATTTGT	repB1	K562	4.51912	2.5278	254
eef1aP	AGCCATCCCTTCAAT	ACATGGTGATATTCAG	repB1	K562	0.834419	33.6545	10
eef1aP	AGCCCAAGCGAAGCG	TGATATCCTACCCCCT	repB1	K562	4.45308	89.1674	89
eef1aP	AGTGTGGAGGAACCG	ATAGACATTTCGAAAT	repB1	K562	4.8499	31.6564	35
eef1aP	ATACAGGTAAGCACG	AGTTTGTCAGCTGCTC	repB1	K562	0.568414	36.6243	16
eef1aP	ATAGTGGCATCCAGG	AATTCTGCGCACGATG	repB1	K562	4.1941	80.7189	77
eef1aP	ATATGAGTCCTCCCA	TCACGTTCTAATGTTG	repB1	K562	5.67282	127.137	6
eef1aP	ATCCGTGTGGTGAAA	GGCGGTGGTCTTGTGT	repB1	K562	6.2362	27.1148	37
eef1aP	ATCTCAACAAAGAGG	GCGGATTGGCATGGCG	repB1	K562	3.5982	0.827947	8
eef1aP	ATCTCCTCCCGAGCG	TGCTGCTTAAGTTGTT	repB1	K562	6.09477	29.3958	17
eef1aP	ATGCTCTTTGTTCGC	GTACGTATAATGGGCT	repB1	K562	4.97472	56.1711	28
eef1aP	ATGTATGTCAACTTA	TAGCGAGTAAATGATT	repB1	K562	9.04	84.9765	5
eef1aP	ATTAAAACCTTCCCT	GGTTGCTCATAGTGGG	repB1	K562	11.2761	100.813	72
eef1aP	ATTACCTTTATCTCT	TAGGACCGTACCTTCT	repB1	K562	9.81854	33.8078	6
eef1aP	ATTTCGGGCGAATAA	TTAGTAATGGCCTGAG	repB1	K562	5.9463	50.1506	25
eef1aP	CAAAAACTATCTGTC	TTTTAAAGTAAGAGGT	repB1	K562	4.321	87.9595	25
eef1aP	CAACCACATTGGTCC	ACCTATGTATGTGAAC	repB1	K562	5.35304	66.0197	71
eef1aP	CAAGGTACTTACCAA	TCCTAGTGTTAGTGCG	repB1	K562	5.66657	90.9577	5
eef1aP	CACAAAAAGAAATAA	GGTTCGTTAGTTTTGG	repB1	K562	6.10709	91.7949	9
eef1aP	CACATACTTCCGCTA	GTCCATCCCGTTTGTG	repB1	K562	5.97483	36.4153	49
eef1aP	CACCAATTAATGTAA	GAGTGTATTGCGTGTG	repB1	K562	4.9362	36.5331	100
eef1aP	CACTCTTCGATACTG	GTTGCGATTGTGGAGG	repB1	K562	5.62751	33.7284	5
eef1aP	CAGGCCGTGCACCCA	AGAGTGTGAGGTGCAT	repB1	K562	6.57307	67.1533	6
eef1aP	CCACCGCCGCCCCCA	TATCCCGTGAGTTTAG	repB1	K562	4.8693	17.0008	19
eef1aP	CCACGATAGCCTTTG	TCGTAGGTTTGTGTTT	repB1	K562	4.45733	55.6195	60
eef1aP	CCATGCGGGTCAGTC	TTGCCTGGTGCGTGGC	repB1	K562	5.95929	162.904	6
eef1aP	CCATTTCAGCACAAA	GTCTTTGGTGATGAAT	repB1	K562	5.64604	61.7596	26
eef1aP	CCCAATCATACAAGC	TAATAGGGCCGCCGTT	repB1	K562	6.47544	155.746	13
eef1aP	CCCATGGGACACCCG	TTCGTTTCCCTTGTAT	repB1	K562	3.36405	30.1163	7
eef1aP	CCCCCGATCACCTTA	TATTTTACCGATGCTG	repB1	K562	4.13276	29.9324	47
eef1aP	CCCCGCAACGCACGA	TTTTAGTGGTTTCTGC	repB1	K562	5.31308	23.8795	40
eef1aP	CCCCGTACGTTCTGA	GTTGAGGGGTTCGCCC	repB1	K562	5.04571	52.87	102
eef1aP	CCCGTCTGCTATGGC	TATCGAGGAGGTAAGG	repB1	K562	4.35313	52.3577	17
eef1aP	CCCTCGATAAATACA	TCGGCCCTAGTTGTTC	repB1	K562	6.44378	37.6609	13
eef1aP	CCGCTCGGGATGCGC	ATAGAGGGGGTCCTGG	repB1	K562	4.87888	71.3885	35
eef1aP	CCGGACTCCTGATAC	TACTTACGATCTTCTT	repB1	K562	2.2528	27.9456	62
eef1aP	CCGGGGACTACAACC	GTTGAGATAGGTTATT	repB1	K562	4.3933	108.711	73
eef1aP	CCGGGTCGGGAAGAA	TCAGCTTCTGTTCCGT	repB1	K562	4.41901	84.8942	121
eef1aP	CCGGTGTCAGTAGAT	AATTCTTCGTGTCCGG	repB1	K562	5.33542	38.6041	10
eef1aP	CCTAAGAGCCCCCCC	GCGGCGCGAGGGCAGT	repB1	K562	4.54106	64.4106	139
eef1aP	CCTGCCCTAACGTTA	AATCACCCAAGCTGAT	repB1	K562	4.12473	11.7526	50
eef1aP	CCTTCTCGCCGGAAA	CAGGAGCGCACGCGCT	repB1	K562	4.99109	58.5197	108
eef1aP	CGACCGACCTCACTA	AATTGTGTTCTGGACC	repB1	K562	7.05021	79.6276	17
eef1aP	CGAGTTTGTTGTCTC	TGAGAGTGCCGTAAAC	repB1	K562	7.14758	55.9606	46
eef1aP	CGCACCCACATGACT	GTGGCTTTACTGATGG	repB1	K562	3.93391	1.24372	201
eef1aP	CGCCACTGAAATAAA	GTGCCTCTATGCTGAT	repB1	K562	4.27622	61.1703	18
eef1aP	CGCGTTGCCAGTCTG	GTAGCCAGACACGGGG	repB1	K562	4.73812	76.4275	82
eef1aP	CGCTACAAATAAGAC	TGTCAGTGGTCTCTGC	repB1	K562	3.83241	82.6932	47
eef1aP	CGGACAGACACCCCC	TTTTTGGTATTTGCTC	repB1	K562	4.06661	81.1995	106
eef1aP	CGGGGCTGTACGGCG	GCCTGCGTGTGCCGTG	repB1	K562	4.88842	23.2343	12
eef1aP	CGGTCTACCTTTTGG	CTATGTTGTCAGTCAT	repB1	K562	4.52916	14.0443	35
eef1aP	CGGTTTCGCACTTGC	TTTTGATGTAGTGACT	repB1	K562	5.43178	21.3178	51
eef1aP	CGTCCCCTAGCCTAT	AGCGTGTGTGACGCGT	repB1	K562	5.63774	46.6628	7
eef1aP	CGTGGACCCTCTACA	TTTTGTTTTTGCCTTG	repB1	K562	4.2658	38.9694	62
eef1aP	CTAACACAATCCCTC	CTTTTAGGTGATCTAG	repB1	K562	4.55696	9.4712	309
eef1aP	CTAAGACCTCTCTAC	CATGTTTTTAGGGATT	repB1	K562	4.18195	44.7254	125
eef1aP	CTACAACATCTACCA	GTGTTTTCCGACAGAT	repB1	K562	7.82527	31.5383	78
eef1aP	CTACACTGATCAGAC	GCCGTCGGCAGCAAAG	repB1	K562	3.67104	77.1237	6
eef1aP	CTACTCACTTTGACT	TCGTGGAGCTGCAGAG	repB1	K562	3.70681	0.862458	8
eef1aP	CTAGGTCTCGCTCAT	TTGGAGCGAGGTTATT	repB1	K562	5.24506	76.0651	10
eef1aP	CTCAAGACATCAGAC	ATAGTATTCATCGCTT	repB1	K562	5.05595	68.0655	42
eef1aP	CTCAATACGGAACCC	GGAGCGTCCCTTATTG	repB1	K562	5.25563	43.4007	107
eef1aP	CTCACCGTTGACGCA	GCTTTGGGCGCTCCAT	repB1	K562	6.50154	22.5194	7
eef1aP	CTCTGGCCCTTCGGC	GTTGCCGTTTTCAGAT	repB1	K562	3.7297	57.7499	128
eef1aP	CTGACTATAACCCTC	TTTGAGGTTTGTGGTG	repB1	K562	3.95366	61.822	75
eef1aP	CTGCCGGCATCAGCC	AGCCATCTAGGTTACG	repB1	K562	4.40871	119.481	18
eef1aP	CTGTCTTGCTCCGGC	TTTTGGGGATGGTCAG	repB1	K562	1.99821	1.17874	5
eef1aP	CTTGTCTTTCGTCCC	AGAGCGTGTTAGACGT	repB1	K562	4.53778	0.766973	6
eef1aP	GAAATTAAGCATCCG	TCATGATCCGAGCCAT	repB1	K562	8.70447	21.0998	22
eef1aP	GAACCCCATTACAAG	GTGGACCTTCTCGCTT	repB1	K562	4.96215	67.9336	31
eef1aP	GAACCCGATCGTGCA	CATCAATTGTCGTTTT	repB1	K562	5.14254	98.7812	61
eef1aP	GACATACATACCGGC	GGAGTCGTTATCTTAC	repB1	K562	4.50763	32.3593	60
eef1aP	GACTCCTTTTAATCG	ATCTGTGCTCGTGTGC	repB1	K562	5.63095	6.28618	32
eef1aP	GAGGCCCCACCGCTG	GAGGTAATGAAGAATT	repB1	K562	5.30092	88.5065	30
eef1aP	GAGTCGTGCTGCGCA	TCACAGGGAAGCCGGT	repB1	K562	5.63687	97.4817	8
eef1aP	GAGTTGTCCCACCGT	AGATAGTCGTGTAGGT	repB1	K562	19.8863	0.808568	13
eef1aP	GATACAACCAAAGGT	AGTGATATGTACGTGG	repB1	K562	5.39907	23.0906	92
eef1aP	GATCCCAGCTTTGAT	ATCCGGAGTGGTTGCT	repB1	K562	0.453939	10.9529	73
eef1aP	GATGGTACCGAACCC	ATATAACTTATGTTAT	repB1	K562	5.04592	21.2161	11
eef1aP	GATGGTCCCCCCTCC	CCCGAGGGCAATTGTT	repB1	K562	5.89069	19.5705	17
eef1aP	GATTGACATCACCTA	ACGTGTCCATGTGTTT	repB1	K562	5.8799	84.3158	120
eef1aP	GCAAGCACTAGAATT	TGGTTGAGGTAGGAGG	repB1	K562	4.72389	47.2482	19
eef1aP	GCACGGTCATAGCGC	AAGGGCGTATCGTGGT	repB1	K562	5.18698	16.8164	66
eef1aP	GCACTCTCGAGTCCG	GCGCTAGGCATTATTT	repB1	K562	5.67748	71.5357	57
eef1aP	GCCACACCCGGCAGG	CCTTTTACGTGGTGTG	repB1	K562	4.57447	0.888626	21
eef1aP	GCCATGTTGCGACGA	GAGGCTTGGGATTGCG	repB1	K562	4.20841	0.966611	73
eef1aP	GCCCCGGTGGGTGGC	TAACTTTGGTTGCACT	repB1	K562	5.91728	40.205	43
eef1aP	GCCGGTCGTGTCCCT	TAAGAGTTGAGTGGGT	repB1	K562	2.25361	77.3046	30
eef1aP	GCGTCCTTTATGTAA	TTCCGCGCTGTTATAG	repB1	K562	3.47672	45.616	7
eef1aP	GCTGCGAAAGACCAT	TTGGTGCTGGTGCGCT	repB1	K562	6.20609	114.398	8
eef1aP	GCTGCTTCAATTGAC	ACCGAGAGCACGCTTT	repB1	K562	4.34853	72.7988	130
eef1aP	GCTGTAGCCTCCCTG	GTCCCTCCAATTGTTG	repB1	K562	4.40352	78.8909	30
eef1aP	GGAAAACCGTACAAT	GTTGAGTCTCGCAGAC	repB1	K562	4.60008	22.9175	28
eef1aP	GGAAAGGTGGCTTGC	ACTGTCCTGCGTGTCG	repB1	K562	6.59238	138.01	29
eef1aP	GGCCTCCACCCGCCT	AGGTTGGCACACTCCC	repB1	K562	4.92002	69.8854	5
eef1aP	GGCCTGCAACTTCAG	ATGCAGATTTGGGTTT	repB1	K562	4.6372	14.4902	19
eef1aP	GGCGCCGTCAAAAAA	GCTTTTTTTTGCCTGT	repB1	K562	4.17344	22.7641	47
eef1aP	GGCTCTACCGAAAGC	CCGTGGGTGGCTGCTT	repB1	K562	6.05674	0.900903	40
eef1aP	GGCTCTCAAGACGCA	TATGTTGTTAGGGTTT	repB1	K562	4.92208	102.274	6
eef1aP	GGTAATGCATTTTGC	AGGCGCTTTGAGGGTG	repB1	K562	2.05173	33.8161	7
eef1aP	GTCACCGCATCCTTC	GCACATGTCAAGGGTG	repB1	K562	5.48245	10.3362	26
eef1aP	GTCGTCCAGCGCGAA	GTGCTCAGAGGCTGAT	repB1	K562	2.69998	11.6709	124
eef1aP	GTTCCCCCCTGCACC	GGATAACCTTGTCCCC	repB1	K562	3.98448	3.0623	47
eef1aP	GTTTTGTCACAGCCC	CATGAGTTAGCGCTGC	repB1	K562	9.70762	31.4106	8
eef1aP	TAACAAACGTTGATA	GAGTAGTGAGGTTGAT	repB1	K562	4.73655	100.575	119
eef1aP	TAACAATTATGCGCT	AAGGGGAGTGAGTGCG	repB1	K562	4.39783	59.3774	33
eef1aP	TAAGCGTATTGTAAT	ATGTGCGGAAGCTTGC	repB1	K562	2.41684	56.5218	98
eef1aP	TAAGTCCGCCGGGTC	TGCTGGATTTTTATGC	repB1	K562	5.13401	58.2851	89
eef1aP	TACGAGGATGTCGAA	TCAGGGATCAGTAGGG	repB1	K562	5.78392	12.8203	28
eef1aP	TACGCTACAATATAT	TTTGAGCTCGTTATTG	repB1	K562	5.38458	53.3365	12
eef1aP	TACTTAACACACGCA	GGTGTTTTTAGCGTGT	repB1	K562	5.45562	60.1834	32
eef1aP	TACTTTCACACACTA	ACCGGGATAATTTTTT	repB1	K562	4.82681	57.7809	19
eef1aP	TAGAAACGGTCACCA	TGAGTGACTTTTAAGT	repB1	K562	4.70867	43.6652	29
eef1aP	TAGATAAGAAATGAC	AGATTTGTTTTCAGGG	repB1	K562	4.24231	49.5413	41
eef1aP	TATACTCAAGCCCGA	TTCGTCGGTTTTCACG	repB1	K562	7.20648	61.5145	18
eef1aP	TATTATCACGTCGTC	GTATTTCTATATTGCG	repB1	K562	3.96486	71.4044	25
eef1aP	TCCCACTCATCTATA	GGGTATTCGTTTATGC	repB1	K562	4.51126	1.01782	7
eef1aP	TCCCTACGCAGCGGC	TTTGTTATGGCGTGTG	repB1	K562	3.48827	32.5207	5
eef1aP	TCCGCACCGCCGGCA	ATACAACTGGAGCTGG	repB1	K562	4.37543	54.3916	89
eef1aP	TCGGAAACGTGCACC	TCTTAGCTGCAGAGGT	repB1	K562	3.94542	0.874521	6
eef1aP	TCGGATCTAGTCGCC	GATTTATTGTTTCGTC	repB1	K562	4.26537	93.4677	9
eef1aP	TCGGGTAATTAGGCA	GTGTTTGTTTGTCCGC	repB1	K562	4.98163	56.0682	26
eef1aP	TCTCGCCTCTTAGCA	TGGCTCGTAGCTCTGG	repB1	K562	3.80032	34.0715	23
eef1aP	TCTTCCCCTCATCAG	ATGGATCTTTGCTGAT	repB1	K562	3.56253	105.213	123
eef1aP	TGCCCCGCCGCGGCG	GGCGTGAGATTGTTTG	repB1	K562	2.88527	187.366	7
eef1aP	TGCTCCGTAAGCCGT	GGTGGAGGCTATTACG	repB1	K562	5.365	73.4474	20
eef1aP	TGGGTCAGGTGCACA	TAGGATTTGGAGAAGG	repB1	K562	4.84608	29.719	32
eef1aP	TGTCACACGTAAACA	AGCCTTTTGTTTCAAT	repB1	K562	0.76696	20.7088	48
eef1aP	TGTGCAAATTGGCCT	CTCTTTTTGATTTGTG	repB1	K562	1.9486	7.96196	14
eef1aP	TTACCCGGTGATCCG	ATATCCTTGTATCGGT	repB1	K562	4.69611	11.2518	7
eef1aP	TTATCAGCCAAAGGT	TGCGGGTGGGCGGTGT	repB1	K562	11.4412	1.15826	9
eef1aP	TTCCCGGACATGCGT	TTCTGCGCCTATATAT	repB1	K562	5.45776	69.8069	29
eef1aP	TTCGTGCGCTACACC	AAGCGGCTGACGCAAT	repB1	K562	5.72646	73.3204	21
eef1aP	TTCTTAGCCCCCCCA	ACTGTTACTAATGACC	repB1	K562	3.7112	64.4217	12
eef1aP	TTTACCAACATACTG	ATTCGCATTTTTTAAT	repB1	K562	3.71224	56.0363	26
eef1aP	TTTAGCCCTCACCGC	ACTCTTTGCGGTCTAG	repB1	K562	6.77008	27.0207	43
eef1aP	TTTCACAAGACCTAA	TCAGGGTTAAGTGGGC	repB1	K562	1.98354	116.237	12
eef1aP	TTTCCACGACGACTC	TGAGAGGGAAATCGAT	repB1	K562	4.4752	39.9585	108
eef1aP	TTTCGCACTAACCAT	TAAGAGTGTGCGTGAC	repB1	K562	5.49737	66.02	11
eef1aP	TTTCGCCAACCCTAC	CAAGAGGTGTCTTTTC	repB1	K562	6.79802	114.786	30
eef1aP	TTTCTCATTTGTGTA	TTTGAGCTTCTTGGGT	repB1	K562	4.79342	89.848	68
eef1aP	TTTTAGCAAAGGATA	TACTGGGGGGATCTTG	repB1	K562	5.81065	97.2453	23
noP	ACAGTCCACCAGGAA	GAGCTGTGACGTCTCG	repA	Hek293	0.053897	1.79597	6
noP	CCCCGTTCGGTGATT	CTTTGTGCGATTTGTG	repA	Hek293	0.00400838	1.56901	8
noP	CCCGCCGCTACCATT	TCCTTGATAATTTAAT	repA	Hek293	0.111575	4.18106	6
noP	CCCTAACCAGAGCTA	TCTGTCTGGGACGTTG	repA	Hek293	0.40399	40.2054	14
noP	CCGCCGATCACGGCC	CTCTTGGGGTTCCATG	repA	Hek293	0.00419319	1.41717	7
noP	CGATGTGCCGCCCAC	GAGGATATAGGTACTG	repA	Hek293	7.07589	208.886	9
noP	CGTGGAGACCGCCGA	ACCGGTATCTGGGTCT	repA	Hek293	0.00443085	1.73641	6
noP	GTGCTGTCCGCTCCG	CGTTGGGTTTCTACGT	repA	Hek293	NA	1.45205	10
noP	TACCTGCACCCCCCC	TGTCTGTGTTATATAG	repA	Hek293	2.30389	189.86	28
noP	TAGCTGATGATTGAG	CGCTGGGTTCGTTACC	repA	Hek293	0.0174563	1.58388	5
noP	TCAACGCCGACATGA	GTTGTGACACTGTGTT	repA	Hek293	3.25356	176.946	21
noP	TCCACTAGGCGGCTC	GGGTCCGTTTTCTGTT	repA	Hek293	0.00402308	1.89831	6
noP	TCCGATGTGTAACTA	GTTCGTAGCGTTTCAG	repA	Hek293	0.00145576	1.68676	6
noP	TCGCTTTACCTCCAG	TGAGACCGGTATGAAT	repA	Hek293	0.00702893	2.42893	9
noP	TTATGGTTCTACTAT	CGCGCGGGGGCGCCCG	repA	Hek293	0.00763853	5.40018	15
minP	AACGAACGAGGCTCA	GCAGGTCTTTAGAGGT	repA	Hek293	0.00497622	2.00622	6
minP	AGTCACTGGACGGCC	TGTTTATTATGGCTAG	repA	Hek293	0.082498	11.2723	5
minP	CATTACACCGCCAAA	GCTGCGTCAGTTAGTT	repA	Hek293	NA	1.41153	19
minP	CCAGACCACAAGTAA	CTCTCACGAACTGACT	repA	Hek293	0.0112915	2.0217	30
minP	CCTAACGCCTCGAAG	TTTTGCTGCAATTTTT	repA	Hek293	0.465224	44.0325	25
minP	CGGCCCAAGCGGGCC	ACATGTCTTCCTAAGG	repA	Hek293	0.0193168	1.71194	8
minP	CGTGTAGGCGAAGCC	ATATCTTCCTGGTTTT	repA	Hek293	0.00290884	1.76221	11
minP	CTCTGCCGTTGCACA	ATCTGCATGCGTGTGC	repA	Hek293	0.106498	2.5226	6
minP	GAATAATTCAATAGT	TATGGTATACGCGCCG	repA	Hek293	0.0065299	1.29239	12
minP	GAGAATCCCGCCAAG	ACTGGCCCAGCCCGTT	repA	Hek293	0.0123225	2.51201	6
minP	TAAACAGGCAGCCGG	TTGCGATTGCACAGAC	repA	Hek293	0.00678588	1.42767	8
minP	TACCCCTCCGGCCCC	GTATCCGCATATCTTT	repA	Hek293	0.174598	325.16	5
minP	TAGATGCCTAATCAC	ATTGAAGTGGTGTATG	repA	Hek293	0.226693	2.52208	8
minP	TCACTGTAGAAACAA	TGGGACACGGAGTAGC	repA	Hek293	0.0685504	3.54628	7
minP	TTGCCCTAGCAGGCT	TAACGGGTAGTTAATG	repA	Hek293	0.00769968	1.96344	10
ubcP	AAACCCAACTAGGAA	GAAGTGATTTAGGATG	repA	Hek293	0.195262	1.4793	71
ubcP	AAAGCAACATTACGC	TTTTCGAGAACGTTGC	repA	Hek293	0.702772	10.3457	7
ubcP	AACCCAGCGGCGCAA	CGACCATGGGTCAATT	repA	Hek293	0.911746	12.6963	6
ubcP	AACTCATTGCTAACA	CTAGGGCTCTGTGGCC	repA	Hek293	0.716774	34.1544	26
ubcP	AACTCTATCCATGAA	ATTCGAGTAGGTAACT	repA	Hek293	0.802984	26.8186	50
ubcP	AAGTCAGAGACAGGA	CTGTGTTTCGCGGATG	repA	Hek293	0.989352	65.3206	70
ubcP	AATCCCAGGACAAGA	AAGCTTGGTCTGCTTG	repA	Hek293	0.778856	24.9516	57
ubcP	ACAACCTCCAAAATA	ACGTCTAGAGCTCCGT	repA	Hek293	0.657186	23.6256	26
ubcP	ACAGCGCCCCGGCCC	GATCTCGGTAGTAGTG	repA	Hek293	2.15725	66.2052	19
ubcP	ACCCATCCATGGATT	TTATTTTTATACCGGT	repA	Hek293	0.337459	21.0162	33
ubcP	ACCCGGGGGCCCTTG	ATGGTGTTCTTTAAGG	repA	Hek293	0.685759	43.1927	14
ubcP	ACCCTTAATACTGTG	GTGCGGTTATGTCGAG	repA	Hek293	2.19364	94.046	22
ubcP	ACCGTGCAATCCAGC	GTTGACCCCGTGAGGT	repA	Hek293	0.498524	50.4598	24
ubcP	ACCGTTCCATACCCG	AAAGGACGTTATTCAC	repA	Hek293	0.557792	12.93	137
ubcP	ACGATCGCGGTTTAC	GGCGAAGTAGGGGGGT	repA	Hek293	0.880335	9.54522	175
ubcP	ACTTAATGGTAACGG	GTTTCGAGGAACGCGC	repA	Hek293	0.55726	14.9704	8
ubcP	ACTTATTGGAGACAA	AACGTCGGTTAGAAGC	repA	Hek293	0.0990166	9.64619	36
ubcP	ACTTCATGAGACAGA	GTGTATGCGGGGGTTT	repA	Hek293	1.81683	50.0502	58
ubcP	AGAAGTCAAAGGTCC	AGAGTGAGGGAGTAGT	repA	Hek293	1.13771	24.5409	6
ubcP	AGGCAGAGGCTCCCC	GGGGACGCATATGGAG	repA	Hek293	0.501814	13.32	5
ubcP	AGTCGCTGATAGGGC	TGGGATGGAGCGGCCC	repA	Hek293	0.568277	27.2621	12
ubcP	ATATTCCCCATCAAC	GTGTTTAGTCCTTGTC	repA	Hek293	0.555863	25.3683	13
ubcP	ATCGACTAGTATGAT	TATGTTTGGTGCGATG	repA	Hek293	0.216666	18.3081	79
ubcP	ATCGCAACATATCGT	GTCGCTAGGGTTCGTT	repA	Hek293	0.555472	7.49301	12
ubcP	CAAGACCTATGTTAA	TATCGTCCAATTTTGT	repA	Hek293	0.521391	41.9062	12
ubcP	CAAGATGATAGTGCT	GCTGTCGCTATCTGGT	repA	Hek293	0.192714	10.7805	24
ubcP	CACCAGACCAATCAG	GACTAATGGGAGTTTT	repA	Hek293	4.23254	83.1741	6
ubcP	CACCGGGTACACGAC	TCCGTGGCACTGTAAG	repA	Hek293	1.03811	49.3338	10
ubcP	CACGATCCACCTGTA	TTTTAGTGCCGTGCTG	repA	Hek293	0.347473	1.54632	47
ubcP	CACGCTTCCACCTCC	TACGTGGGCTCTCTCT	repA	Hek293	0.524679	35.293	41
ubcP	CATATCGCGTCCAAC	ATTTGTGTTTTGTTTC	repA	Hek293	0.781047	56.8561	5
ubcP	CATTATGCGGTCTAC	TCGGGCTCACGCCACG	repA	Hek293	0.315993	11.7006	20
ubcP	CCACGGCTACCATTA	TCTTGTCGAAGTCTGG	repA	Hek293	0.155466	8.62963	5
ubcP	CCAGTGATACATCAT	GGATCTTTTTATTAAT	repA	Hek293	0.590562	49.126	30
ubcP	CCATCACATGGGCAC	CCCCCGACGAACGACC	repA	Hek293	0.175649	3.52591	34
ubcP	CCCCCCCGCCACTCC	GAACGTTCCGCGGCGG	repA	Hek293	0.755737	2.18648	170
ubcP	CCCGATACATGTTCA	GACGTTTTAGGGGGTC	repA	Hek293	0.696837	24.2293	8
ubcP	CCCGCCGGCTTGTAA	AGTGTGTCTATGAGCG	repA	Hek293	0.548627	38.3566	83
ubcP	CCCTACGTGCCAAAA	GACTTCACAATGGCAT	repA	Hek293	0.843313	55.7239	16
ubcP	CCCTCGAATGGCACC	TTGTTCCCGTGTTCCT	repA	Hek293	0.0165513	3.01998	15
ubcP	CCGACCATTCAAATC	GGTGTGAGCATGGATC	repA	Hek293	0.660043	14.7113	48
ubcP	CCGACCCAAAGGCAC	GCACGAAGATCGATGC	repA	Hek293	1.22777	11.3836	24
ubcP	CCGGCCGGCCCGTAT	ATGTAGGGGGTTGATG	repA	Hek293	0.116792	20.469	41
ubcP	CCTCAGTGCCTCTGA	TCGTGTTCATATTGAT	repA	Hek293	0.772241	48.9056	151
ubcP	CGAAAAGGATCTCGA	TTTGGTGGTGCCTTGG	repA	Hek293	0.864127	47.4988	8
ubcP	CGACTAACACTTCTA	GTCTTAGTGAGCCCAT	repA	Hek293	1.20116	17.3514	31
ubcP	CGCGCGCGCCCGACT	ACATCCCCTGCCGATT	repA	Hek293	0.777731	17.6593	35
ubcP	CGCTGCTGCCCTGTA	CGAGCCGGGCAGTGAG	repA	Hek293	0.570029	37.1172	74
ubcP	CGGTGACCTAACTGC	GATTAATTAAGGTGAG	repA	Hek293	0.300187	15.9603	14
ubcP	CGGTGCTAACACACC	GATGAGCTTCTTCCGG	repA	Hek293	0.744905	37.5854	19
ubcP	CTACTGCTAGAAATG	TTCCGTGCAGCGCCCG	repA	Hek293	0.769921	5.8523	15
ubcP	CTACTGCTCACCTTT	TGATGGCGCGATTTGT	repA	Hek293	0.901844	59.0585	18
ubcP	CTCACACAATTTCTG	TGACATTTCCGGTCTC	repA	Hek293	0.13778	10.8699	19
ubcP	CTCTGAGTCCCACAG	GAGCGAGTTCTTGTAT	repA	Hek293	0.576525	2.54761	29
ubcP	CTCTGTCCGTCCGTA	AGGTACATACCGGTAG	repA	Hek293	0.586607	2.61249	102
ubcP	CTGCAACCGCAGCGT	GATGGGCTCAGGAGCG	repA	Hek293	0.636627	19.5545	232
ubcP	CTTCATAGCGACGGC	AAGGTTGTAGGGAGCG	repA	Hek293	0.452695	34.1499	13
ubcP	CTTCTCGATCCCACC	TATGTAAGAAGTGTGG	repA	Hek293	0.334782	9.43019	15
ubcP	GACACCACTTAGAGT	AATGGGGTGTGTTTGT	repA	Hek293	0.920235	62.6094	131
ubcP	GATCCTATAGATGCT	TAATTCCGGGTTAGCG	repA	Hek293	1.25753	82.3274	14
ubcP	GCAAAACTGAATTAC	GTCGATCCACAGAATT	repA	Hek293	0.483154	9.17078	23
ubcP	GCACCCAATATCCAT	TCAGGGTGTGCGTATG	repA	Hek293	0.299577	14.4144	36
ubcP	GCAGCCCCACTGGAG	ACGCAGGGAGCGGATT	repA	Hek293	0.541073	2.7483	28
ubcP	GCAGGTGTTGAAGCA	GGGGAATTGACTAGGG	repA	Hek293	0.787465	5.34707	31
ubcP	GCCACTGTCAATAAA	GAGGAGGTTAGCGGTG	repA	Hek293	0.484077	8.64373	18
ubcP	GCCTGCTAGGTTCCG	GATTTTATCAGGTTGG	repA	Hek293	0.697052	51.9217	40
ubcP	GCGAACGATCATCCA	TTTTGCTTAATGAGCT	repA	Hek293	0.400875	32.0795	28
ubcP	GCGGTCCATTATGCG	TTCTCTCTCGGGATTT	repA	Hek293	0.544655	23.8036	39
ubcP	GCTAACCCCGGAATC	GGTTGCTGAGTGACCC	repA	Hek293	0.477365	30.94	21
ubcP	GCTACCGCAGGAAAC	TTAGAATGTGTGGGAG	repA	Hek293	0.688555	35.9394	53
ubcP	GGAGTGTTGAAAAGT	TGACATAGTTTTAACG	repA	Hek293	0.499577	31.5173	28
ubcP	GGTCACACGTTACAT	AAATGTGCCTTCGCTT	repA	Hek293	0.452544	26.2604	19
ubcP	GTCAAGTTGTTTTTT	ATTGGGCTAGCTAGGC	repA	Hek293	1.11189	14.5497	19
ubcP	GTCCTCCACTGCTAG	GGTGGATGGGGGGCGT	repA	Hek293	0.152296	9.97811	5
ubcP	GTGCTTATCCTCCCC	GTTGAAGGTTGGAACT	repA	Hek293	0.116403	2.20206	49
ubcP	GTTGCTAACGGCAGG	TTTGCGGGGACTAGGT	repA	Hek293	0.649023	28.6705	18
ubcP	GTTTTCGACCGCTTA	ACTGGTGTCAATAGAG	repA	Hek293	0.585637	18.928	29
ubcP	TAAAGTGCGTCTTTT	TCATTGGGACCTGTGT	repA	Hek293	0.910674	54.8107	80
ubcP	TAAATCTGGTCAAAA	TTCGGGGGAACTGAAT	repA	Hek293	0.896475	1.83739	9
ubcP	TACCAGTGACTCACG	GATTTTGTCGCGCCTG	repA	Hek293	0.472287	19.8502	24
ubcP	TAGACGCACGTGCGC	GCTGGATTCGCGCAAG	repA	Hek293	0.103488	5.79211	8
ubcP	TAGTAAAATTTTGTA	TTATCGAGCCAGCGTT	repA	Hek293	0.538168	14.7832	8
ubcP	TATGCCGACACACTA	ATACACTTAGCTTTGG	repA	Hek293	0.719412	26.6162	24
ubcP	TCAACAGTCCGCCGG	CAAGCTGTCATTGTTC	repA	Hek293	0.53455	4.99271	126
ubcP	TCAACGGTCGCTTTC	GCCTAAGGAGTCAGAG	repA	Hek293	0.45162	37.13	13
ubcP	TCAAGTTCGCAGGCC	CAGCAAGTTCCTGCGG	repA	Hek293	0.743204	41.6324	16
ubcP	TCACGCATATCACGA	TCGGCGGTAATGGAGG	repA	Hek293	0.663424	5.03518	8
ubcP	TCATACCCTTGCCCA	GCGTGAGTCGTCTAAG	repA	Hek293	0.273796	11.0428	10
ubcP	TCATTAGCACTACCG	AGGTGGTTAAGGAGTG	repA	Hek293	0.90896	44.0866	15
ubcP	TCCCGCTGTTACTAT	GCTTTTCTTACTTCGT	repA	Hek293	0.609109	11.9195	7
ubcP	TCCTAATGACCCGCC	GTGGTGCTCCACCGGT	repA	Hek293	0.382844	6.28128	8
ubcP	TCTAATGCACAGTCA	ACTGGTGTGAATGCAG	repA	Hek293	0.136115	3.42854	19
ubcP	TCTGACCGCACCCCG	GACGGTAGCTTCGTAG	repA	Hek293	0.260344	17.966	34
ubcP	TCTGCCCATTCCGTG	TCGGGATCACACTTGT	repA	Hek293	0.560217	24.5346	43
ubcP	TCTTAAACATTAAGG	GTGTGCCTACTGTAGC	repA	Hek293	0.275854	11.4107	15
ubcP	TGAGCCGCCTCCCGC	TTGCAGTGCAATCGTC	repA	Hek293	0.856618	54.5887	40
ubcP	TGCAGCCTACAAAAA	GCTCAGGGCGTTTCGG	repA	Hek293	0.651287	32.7793	77
ubcP	TGCGCTGCGCCGCCC	AAAGAACCATGGGTGG	repA	Hek293	0.518007	25.7295	92
ubcP	TGGAAGTTATCATAA	ATCGTCCGCAGTGCGT	repA	Hek293	0.74641	36.2786	15
ubcP	TGGCGCAGATGCCAC	TTCCCTAGTCGTTGAC	repA	Hek293	0.704404	7.55791	30
ubcP	TTAATTACTTGCTTA	GTCTGCTGGTTCCAAC	repA	Hek293	0.676292	36.9544	15
ubcP	TTACATTGCAGACTA	GCGGCCGTTAAGTAAT	repA	Hek293	0.506047	33.6746	10
ubcP	TTCCTAGGGATGCCG	CGATAGAGGGGTAGTT	repA	Hek293	0.0981822	4.64479	9
ubcP	TTTTACCTCGCGCGT	ATTGACTGAGGGATAG	repA	Hek293	0.683736	28.1675	42
pgk1P	AAAACATACCGAAAT	AGCGCTTGGATTTTGG	repA	Hek293	0.113945	5.20771	77
pgk1P	AAAACATGATACAGT	GACGAACTGGGTCTAT	repA	Hek293	0.139507	9.44299	51
pgk1P	AAACGCAGGGTACGA	GAGGAAGGGAGTTTGG	repA	Hek293	0.256715	6.34793	7
pgk1P	AAATTACCTAGCTAA	TTCGCGGTGCTGCAGC	repA	Hek293	0.137983	7.71687	13
pgk1P	AACCCCACAACCACA	GCGGAGTTAGTGTTCG	repA	Hek293	0.193218	6.09214	13
pgk1P	AACGAAGCACGATAG	AATTGTCGGAACACTC	repA	Hek293	0.105091	18.899	15
pgk1P	AACGGCAACTTTCAC	CAGGCGCGCGCTCGCT	repA	Hek293	0.320045	1.71474	10
pgk1P	AACGTAACTATACCA	TGGCACTTATATTTAT	repA	Hek293	0.200069	2.48828	6
pgk1P	AATAGTAATCGCGGA	GGACTCGTGTGGTAGG	repA	Hek293	0.439074	9.12329	40
pgk1P	AATCAGACACATCCG	CTTTTATTGTAGTAAG	repA	Hek293	0.16744	2.73105	6
pgk1P	AATGATCGAGCGGCC	AGGGGGATGATGTGCT	repA	Hek293	0.0315264	1.34057	21
pgk1P	AATTAGCTAAATCCC	CACTAGGTTCGTTCTG	repA	Hek293	0.292053	3.12682	39
pgk1P	ACACCGACTAAACCT	TTTTAAATACTCCTTC	repA	Hek293	0.106207	3.52576	51
pgk1P	ACAGCCTTCACGTTA	GCTTTAGGGATGTAGG	repA	Hek293	1.71229	21.6427	15
pgk1P	ACATCCTTAATAAAG	TTATGTAGTGTTTTAT	repA	Hek293	0.318881	16.6561	47
pgk1P	ACCCAATAAGCGTTA	TTGTACGGGACCTGAT	repA	Hek293	0.300962	10.6932	18
pgk1P	ACCCCCTTCTGCCCA	AAGCTACCATGTATCC	repA	Hek293	0.270348	13.4381	53
pgk1P	ACCTGGGAAAATCAA	ACGGAAGTCACGGAGT	repA	Hek293	2.76543	76.8305	10
pgk1P	ACGGAATGTCTTGGA	CGGCCTGGGTGGTGTT	repA	Hek293	0.0926164	5.52378	11
pgk1P	ACGTCCTGTTTAGAG	GTACTCTTTTGTATAG	repA	Hek293	0.215297	2.27493	7
pgk1P	ACTCAACTAGACCAT	TAGGGCCGCGCGAATG	repA	Hek293	1.28939	18.7797	7
pgk1P	ACTCGTAGCTACACC	GTGCGCCCGGCGGAGT	repA	Hek293	0.835216	43.2607	134
pgk1P	ACTTACAGAGCAATA	ACCTTGCGTGGGGAAT	repA	Hek293	0.174454	12.0271	65
pgk1P	AGAGTTCACGGATTA	TATTATATTTAGTTTT	repA	Hek293	0.878312	60.8402	179
pgk1P	AGCTATATTAAATTC	TATCGCACTTCCTTGT	repA	Hek293	0.4408	1.54886	96
pgk1P	AGCTTTGGAGGGAGC	AGTCCTATTCCTCTGG	repA	Hek293	0.305535	18.1802	39
pgk1P	AGTACTTAATAGGTT	AATCAGTCGCTGGCCG	repA	Hek293	0.373921	7.82346	31
pgk1P	AGTATATCATCGCTG	GGACAAAGGGGGCTTC	repA	Hek293	0.231079	7.9613	19
pgk1P	ATAAATTGAACAACT	TCTGTCTGGAGGGGCT	repA	Hek293	0.169272	14.6921	9
pgk1P	ATACCCCTTTGTGCT	CATCTAAGGGAGGAGG	repA	Hek293	0.97654	116.355	47
pgk1P	ATAGCAACCAAGTGA	TTTTATAGGGGTGTGT	repA	Hek293	0.431469	17.5866	83
pgk1P	ATATCCATGGACTTC	CCCCAGTTAATGTAGT	repA	Hek293	0.487118	39.772	87
pgk1P	ATATGATTAATAGAT	AATCCGAGTGATCAGG	repA	Hek293	0.569303	4.24869	95
pgk1P	ATCCCCAACGCTGTA	AGTGCGTGGTGTTGTC	repA	Hek293	0.207196	20.5698	21
pgk1P	ATCGATTTATAATAC	GCGCGCAGCATGGTCT	repA	Hek293	0.526547	14.3791	61
pgk1P	ATGCGCTTATCGCGA	GAGGTGGTTGATGGAT	repA	Hek293	3.43009	117.167	82
pgk1P	ATTTCTCGGTTATTT	TTTGTAATGCGCTATG	repA	Hek293	0.909002	44.2027	5
pgk1P	CAAAAACTCGGGCAC	CCTTCTTGGCACATGT	repA	Hek293	0.949742	7.27388	47
pgk1P	CAAGCCAGAAACTAC	TTGCGGCCTGGTTCTT	repA	Hek293	1.02436	19.9691	14
pgk1P	CAAGCCTCCCCCAGC	TGGGATTGTTGTACAC	repA	Hek293	0.179825	1.33514	19
pgk1P	CACACTGTTCCTACA	AGTCGTGTGCATAGAC	repA	Hek293	0.751465	2.4646	55
pgk1P	CACCATCCTCGCCCA	GGGCTAATTTTTTTCC	repA	Hek293	0.885288	21.7171	38
pgk1P	CACCCACTACGACCG	AGGTTGTGCTGGTGTT	repA	Hek293	0.417154	6.93485	8
pgk1P	CAGAATAACCCGGAC	ATTGATGTGTTTTGCG	repA	Hek293	0.2223	5.3796	91
pgk1P	CAGCCTCTCATAAAC	AACGGGAGGGGGGGAC	repA	Hek293	0.300043	34.8967	44
pgk1P	CCAAAACGCCCTGAA	GTTGTTGTTCACGATG	repA	Hek293	0.456961	5.49837	16
pgk1P	CCACACGGGATACCC	CGGCAGTGCGTTAACG	repA	Hek293	0.142244	5.31464	48
pgk1P	CCAGGGTAGTACACC	GGTGGAGTCGCTCGTT	repA	Hek293	1.11057	18.2024	10
pgk1P	CCCAGGCCTAGCTTA	AGAGGCGCAAACATAG	repA	Hek293	0.20387	3.47392	17
pgk1P	CCCCCGTTTTTATGC	ACTGATCGAGGCATTC	repA	Hek293	0.772751	72.2082	48
pgk1P	CCCCGAAGAAACTAT	TAGGGTATCAGGTATC	repA	Hek293	0.76651	5.60289	15
pgk1P	CCCCGGCCCACAATA	CCCTGCCTACGTTTTG	repA	Hek293	0.727159	45.9525	59
pgk1P	CCCGCACCCGTCTAC	TTTTACGTTAAGGCAT	repA	Hek293	0.119881	10.0069	18
pgk1P	CCCGCACCGCCCGTA	TTTGGGCCGAGCAGGT	repA	Hek293	0.249482	10.5624	49
pgk1P	CCGCGAATAATTAAA	AGGGGGGGTATGTAGT	repA	Hek293	0.709879	21.112	15
pgk1P	CCGGGTTTCCGACGT	CTATAAGCATAGAGAT	repA	Hek293	0.133232	2.92899	71
pgk1P	CCGTTAATCTATCCG	CAACCCGGCGACGCTG	repA	Hek293	0.197527	1.68278	77
pgk1P	CCTATCATTACCGAT	GTACGTCTGTGGGATT	repA	Hek293	0.307778	8.82066	28
pgk1P	CCTTGCCTATTTTCA	TTGTCGAGTAAGGCTT	repA	Hek293	0.224737	65.4179	6
pgk1P	CGACCGCCCGGCCTC	GCGTTCCGGTTGCCCC	repA	Hek293	0.199315	7.80726	61
pgk1P	CGCCAATGCATAAAA	GTACGTTCTTCCTTGC	repA	Hek293	0.156168	10.5894	43
pgk1P	CGCGCCAATAAGACT	TCTGAGTCCTGTGTCC	repA	Hek293	0.212641	4.96442	17
pgk1P	CGGTTTTTTGCCTTG	TTGCTGTCTGAGATGT	repA	Hek293	0.452397	30.3076	66
pgk1P	CGTAATATATTGCAC	GTATAGGCTGTTGGAG	repA	Hek293	0.177526	17.1104	5
pgk1P	CGTCCACTTTGTGCT	GTCCGTCTGGAGGGCT	repA	Hek293	1.16719	32.0043	37
pgk1P	CTACGTAATTTACCG	TTCCGGTTGTGTTAAT	repA	Hek293	0.278834	4.67646	8
pgk1P	CTCAAGAAATCTGTC	TAGGGGCTGGAGCTAT	repA	Hek293	0.611727	9.22425	40
pgk1P	CTCCATAGCGACGCT	ACTTTTGTAATGGCTT	repA	Hek293	2.82669	150.593	25
pgk1P	CTGAAAACAAGACCA	ACTTCTATGAAGGTAT	repA	Hek293	0.360683	25.9396	127
pgk1P	CTGAATATGCCCACG	TTCCGGTTGTAGAGTT	repA	Hek293	0.0915163	9.47802	33
pgk1P	CTTCCGCTGTATGGA	ACTGTAGGTTGTAATC	repA	Hek293	0.18821	4.49011	17
pgk1P	CTTTAGTTCTCCTTG	GCGGATTTCGGCACTG	repA	Hek293	1.83472	60.6344	13
pgk1P	GACCCTACTAATGGT	ATAGCGTGTGTTTGTG	repA	Hek293	0.428069	14.2966	81
pgk1P	GAGAACGCTCACAAT	ATGGGTTGACGGCGCC	repA	Hek293	0.141797	7.94314	19
pgk1P	GAGCCTAAGTGCGCT	CGTTGGGCGGAGGACT	repA	Hek293	0.0864869	1.42684	18
pgk1P	GCACCCGCACCTAGT	TTAGATTGTAGTATAG	repA	Hek293	0.176539	45.1707	6
pgk1P	GCAGCATCTTCACTC	CTACTTTTAACGCTAT	repA	Hek293	0.500516	10.7658	68
pgk1P	GCATGTAGGAACTGT	GCGCAGTCAGGGACCG	repA	Hek293	0.202585	5.2801	8
pgk1P	GCCACTCCCTCGACA	TTAGGCGGGAATAAGG	repA	Hek293	0.213879	19.9201	16
pgk1P	GCCATACCCTCCACC	AATGGGTGGGGCGTAT	repA	Hek293	0.355634	40.2418	11
pgk1P	GCGACGACATCTCTG	AGATTGGCTTTGGCGG	repA	Hek293	0.992448	6.48134	60
pgk1P	GCGCATTATGAACGT	GGATGTGGTAAGTTTT	repA	Hek293	0.888048	22.3933	24
pgk1P	GCTATAGTGTTTTAT	GAGGGAGTCAGTGAGG	repA	Hek293	0.612989	15.3083	19
pgk1P	GCTCACCATCATCTC	TGTCGCCTTGCCGTCC	repA	Hek293	0.156016	2.17961	16
pgk1P	GCTTGCCCCAGCCTC	CCGTTGGTGCACTGAG	repA	Hek293	0.220824	5.92015	28
pgk1P	GCTTTTAGCCCTTTC	TCCTGGGGAGGTGTGG	repA	Hek293	1.00035	108.416	28
pgk1P	GTAACGGTCGATATA	TGTTTTGGTTTGATGC	repA	Hek293	0.115513	1.50059	85
pgk1P	GTCCGAAAACTGATG	TAAGAAAGGGGTCAAG	repA	Hek293	0.68671	5.59845	45
pgk1P	GTCGATAAAGCTACA	GTGGGGGTGGATTTGT	repA	Hek293	0.492511	7.55002	14
pgk1P	GTTAATACACAGCAA	TGACATGGTGATAGAT	repA	Hek293	0.424226	5.87222	19
pgk1P	GTTCCGGCCTGGCCA	CTAGGTTGGCCCATGC	repA	Hek293	0.267261	9.63138	59
pgk1P	TACACCCCACTATGA	ATATTGGTGGATAAGT	repA	Hek293	0.277671	15.6377	31
pgk1P	TAGAATGAACCAATA	CGGGAGTGGGTGATTT	repA	Hek293	1.7702	71.3556	80
pgk1P	TAGATTTTCCAAGCC	CGGTTGCTGCGTGGTT	repA	Hek293	0.199049	3.91434	30
pgk1P	TATAGATCAATATCA	TGGGCTAGGCATAGGC	repA	Hek293	0.34356	33.4339	30
pgk1P	TCACGGGCGCTCGTT	ATGTTTTGTCTGTTGC	repA	Hek293	0.326628	14.2712	62
pgk1P	TCAGCCCCCAGTCCA	GTATGTGGAAGGGATC	repA	Hek293	0.368233	10.4561	31
pgk1P	TCCACAAGTGCGTGG	AGGGGTAGAGCGGCAG	repA	Hek293	0.220029	4.5892	16
pgk1P	TCCCCACGGCCTCTA	TTGGATGGGCGTAACC	repA	Hek293	0.190496	10.6934	86
pgk1P	TCCGCTGCCCCAACC	TGGTATGGTGACCACG	repA	Hek293	0.179005	35.8503	10
pgk1P	TCGCATGTAACAAAG	GAGTCAACGCGGAATG	repA	Hek293	0.89976	39.4087	19
pgk1P	TCGTTTACGACCAAT	TGGTGGCCTATTTTTT	repA	Hek293	0.303158	14.1229	36
pgk1P	TCTACCACGGCCCAT	TTGGGGCCGCGGTGAC	repA	Hek293	0.248392	33.3342	19
pgk1P	TCTCTGCACCAACCT	CAGCTTATGCCTCTTC	repA	Hek293	0.234362	3.54605	14
pgk1P	TCTGACGGCCAATTG	CCGGAGGTCGATGTGT	repA	Hek293	0.360806	3.31722	19
pgk1P	TCTTGGACATACTAA	TCGGATACAGTTCACG	repA	Hek293	6.29705	111.876	18
pgk1P	TGATCTGGACACCAA	TTGCAGGGTGATGGTC	repA	Hek293	1.46522	130.623	8
pgk1P	TGCCACATTTTCCTG	CAGGGGCGGAGTTCTG	repA	Hek293	0.370522	3.07935	51
pgk1P	TGTACACGCGTCGGA	AGTTGCTTCTGGGTAT	repA	Hek293	0.297764	24.714	25
pgk1P	TGTGCCCATCCCCGT	GTCTTTGGACACGGGT	repA	Hek293	0.279731	3.56429	15
pgk1P	TGTTCCCCACGATAC	GGCGACCCAACCTCTG	repA	Hek293	0.541016	7.03949	9
pgk1P	TTAGGACGTCTAAAC	ATGTACGGACGTAGAT	repA	Hek293	0.206534	7.37171	19
pgk1P	TTTAGCCCCCATAAT	TTTTGGATGAGTATAG	repA	Hek293	1.50972	19.0869	12
eef1aP	AAAACCTCTCGCTGG	ATCGCGCTGGAGCCCT	repA	Hek293	9.21307	21.1236	72
eef1aP	AAAATTTGTCGCATG	ATACTTTGCAGTTCCG	repA	Hek293	8.0821	8.06319	371
eef1aP	AAAGCAGGCTTAGTA	ACATTATGTGTGTTTC	repA	Hek293	5.62186	95.0798	149
eef1aP	AAGTCAAATCTCACA	GTCGTCCGAAGTACGG	repA	Hek293	6.81848	166.246	8
eef1aP	AAGTCTTAACCATCA	TTGGGACTTTGTAATC	repA	Hek293	NA	1.76187	28
eef1aP	AATGAGGTAATGAGA	GAGTAACTAGCCTTAG	repA	Hek293	5.60684	135.512	12
eef1aP	ACAACATCCTACGAC	GTCCGTTTGGGGTGTG	repA	Hek293	7.84608	131.567	249
eef1aP	ACAAGCGAGCCAAAC	TGATCAAGATTTTCCG	repA	Hek293	1.74615	74.8756	7
eef1aP	ACACGGAGTGCCACC	GCATTAGTACTGGGTG	repA	Hek293	7.00706	53.7934	15
eef1aP	ACAGGACTCGGCTCA	GTTCCGCTCTTGGGGG	repA	Hek293	7.47802	31.7916	23
eef1aP	ACCCAACCAATCACG	TGTGCGGCAGAGTCGT	repA	Hek293	5.70837	114.549	32
eef1aP	ACCGATCCCGAGACC	TGATATGCGACTTCGG	repA	Hek293	0.180786	9.5439	29
eef1aP	ACTTTGATGAACGCA	AACGTCACATGCCTCT	repA	Hek293	8.20788	24.7975	23
eef1aP	AGCATCCATCCACAG	TGGGTGACGGATTTGT	repA	Hek293	8.5249	66.2739	31
eef1aP	AGCCATCCCTTCAAT	ACATGGTGATATTCAG	repA	Hek293	9.13678	259.22	19
eef1aP	AGCCCAAGCGAAGCG	TGATATCCTACCCCCT	repA	Hek293	4.50895	58.4369	17
eef1aP	AGCCCGAACCTACCG	TCCGGAATCTTTTGTT	repA	Hek293	3.70514	11.2703	32
eef1aP	ATACAGGTAAGCACG	AGTTTGTCAGCTGCTC	repA	Hek293	2.55031	1.39693	12
eef1aP	ATATGAGTCCTCCCA	TCACGTTCTAATGTTG	repA	Hek293	7.07878	74.7628	257
eef1aP	ATCTCAACAAAGAGG	GCGGATTGGCATGGCG	repA	Hek293	0.174116	1.47002	100
eef1aP	ATGCTCTTTGTTCGC	GTACGTATAATGGGCT	repA	Hek293	7.54072	48.239	44
eef1aP	ATGGGTCGGTTGAAC	TGGTTTACATTTGATG	repA	Hek293	6.06132	175.883	6
eef1aP	ATGTATGTCAACTTA	TAGCGAGTAAATGATT	repA	Hek293	4.13397	153.904	6
eef1aP	CAAACCCCGTACGAC	TGAGTGTTGTATACTG	repA	Hek293	1.00164	9.06356	291
eef1aP	CACAAAAAGAAATAA	GGTTCGTTAGTTTTGG	repA	Hek293	7.21154	54.8945	85
eef1aP	CACATACTTCCGCTA	GTCCATCCCGTTTGTG	repA	Hek293	8.01534	16.615	28
eef1aP	CCACGATAGCCTTTG	TCGTAGGTTTGTGTTT	repA	Hek293	12.6426	160.428	79
eef1aP	CCATACGGACAATCT	TATTATAGGGTTTAAT	repA	Hek293	2.26209	7.93057	111
eef1aP	CCATGCGGGTCAGTC	TTGCCTGGTGCGTGGC	repA	Hek293	6.86738	75.0511	35
eef1aP	CCCCCACAAGTTCTG	ATAGCTCGCATTTATG	repA	Hek293	20.4672	149.746	73
eef1aP	CCCCGCAACGCACGA	TTTTAGTGGTTTCTGC	repA	Hek293	3.60176	5.89583	154
eef1aP	CCCCTAGTTACCCCC	GAACAGGCCATCGGTT	repA	Hek293	6.13517	124.293	20
eef1aP	CCCGACTGTGGCATC	TTGTAGTTAAAGGGGT	repA	Hek293	3.85576	6.05378	229
eef1aP	CCGGGTCGGGAAGAA	TCAGCTTCTGTTCCGT	repA	Hek293	5.89158	152.982	7
eef1aP	CCGGTGTCAGTAGAT	AATTCTTCGTGTCCGG	repA	Hek293	7.08273	162.534	94
eef1aP	CCTACTTGCCCGTTG	ACTGTCATATTGGCAT	repA	Hek293	6.00835	191.365	32
eef1aP	CGACCGACCTCACTA	AATTGTGTTCTGGACC	repA	Hek293	11.7385	163.793	5
eef1aP	CGAGTTTGTTGTCTC	TGAGAGTGCCGTAAAC	repA	Hek293	4.66418	73.7268	104
eef1aP	CGCACCCACATGACT	GTGGCTTTACTGATGG	repA	Hek293	6.58817	3.7561	38
eef1aP	CGCCACTGAAATAAA	GTGCCTCTATGCTGAT	repA	Hek293	3.98289	91.4009	8
eef1aP	CGGTCTACCTTTTGG	CTATGTTGTCAGTCAT	repA	Hek293	3.26288	12.858	85
eef1aP	CGTAGATGCGTACGG	GCGGAGGTTATCAGGG	repA	Hek293	9.05522	153.038	103
eef1aP	CGTCCCCTAGCCTAT	AGCGTGTGTGACGCGT	repA	Hek293	6.93413	16.8224	50
eef1aP	CTACACTGATCAGAC	GCCGTCGGCAGCAAAG	repA	Hek293	5.89938	125.728	117
eef1aP	CTCAATACGGAACCC	GGAGCGTCCCTTATTG	repA	Hek293	7.43743	156.688	71
eef1aP	CTCATTAGCACAACT	AAGGGTGGCGGGGAGG	repA	Hek293	0.169594	2.62418	12
eef1aP	CTCGGAAAGAGCCTA	TTAGCTCTGTGCCCTT	repA	Hek293	3.17546	57.9814	9
eef1aP	CTCTGGCCCTTCGGC	GTTGCCGTTTTCAGAT	repA	Hek293	8.10444	157.557	272
eef1aP	CTGAACACGCCCGAT	AACCTGTGCCTTATCG	repA	Hek293	7.70581	160.413	62
eef1aP	CTGAACGCTAAAGCG	TTCGTCTCATAGCTAC	repA	Hek293	2.38779	1.73524	21
eef1aP	CTTGCCCTTGAACGG	AAATCGGTAGTTGAGT	repA	Hek293	7.13346	134.804	16
eef1aP	CTTGTCTTTCGTCCC	AGAGCGTGTTAGACGT	repA	Hek293	6.61748	266.497	5
eef1aP	GAAACGCCCCCGCAC	GCTTTAGCATGTCACT	repA	Hek293	2.59723	8.60207	25
eef1aP	GAAATTAAGCATCCG	TCATGATCCGAGCCAT	repA	Hek293	6.72903	63.3719	210
eef1aP	GAACCCGATCGTGCA	CATCAATTGTCGTTTT	repA	Hek293	1.50136	29.5261	28
eef1aP	GACTCATCATGTGCA	GTGTTGTGCGTGGGCG	repA	Hek293	3.72042	7.20724	39
eef1aP	GAGTCGTGCTGCGCA	TCACAGGGAAGCCGGT	repA	Hek293	8.9201	100.738	22
eef1aP	GATCCCAGCTTTGAT	ATCCGGAGTGGTTGCT	repA	Hek293	0.124873	2.29187	1005
eef1aP	GATCCGGCCGACCTC	TTTGGGGTCTAGAGCT	repA	Hek293	7.63431	133.601	47
eef1aP	GATCCTAAATAGTTG	GTGTAAATCGCTGGTC	repA	Hek293	6.90624	99.2836	113
eef1aP	GATGGCACCTATTTC	CGTGGAGTGTCTCTAG	repA	Hek293	9.1848	9.76777	228
eef1aP	GATGGTACCGAACCC	ATATAACTTATGTTAT	repA	Hek293	2.5285	57.4777	129
eef1aP	GATTGACATCACCTA	ACGTGTCCATGTGTTT	repA	Hek293	6.38441	45.1116	14
eef1aP	GCAATTGCAGTTCTG	ATGGCGGTTTGTGGGT	repA	Hek293	9.32884	45.1083	132
eef1aP	GCACGGTCATAGCGC	AAGGGCGTATCGTGGT	repA	Hek293	6.25839	62.8831	58
eef1aP	GCATTACCTTAACAA	ATCCACATCATTTTAT	repA	Hek293	8.46152	108.459	170
eef1aP	GCCATGTTGCGACGA	GAGGCTTGGGATTGCG	repA	Hek293	7.59779	63.9638	97
eef1aP	GCGTCCTTTATGTAA	TTCCGCGCTGTTATAG	repA	Hek293	8.09351	168.741	274
eef1aP	GCTGCTTCAATTGAC	ACCGAGAGCACGCTTT	repA	Hek293	7.42196	1.43952	21
eef1aP	GGAAAACCGTACAAT	GTTGAGTCTCGCAGAC	repA	Hek293	4.57181	49.8341	20
eef1aP	GGCCTGCAACTTCAG	ATGCAGATTTGGGTTT	repA	Hek293	5.72732	4.70246	83
eef1aP	GGCGCCGTCAAAAAA	GCTTTTTTTTGCCTGT	repA	Hek293	6.74598	2.88379	555
eef1aP	GTCACCGCATCCTTC	GCACATGTCAAGGGTG	repA	Hek293	2.28687	52.9465	8
eef1aP	GTCATGCCATCCTGG	CGGGAAATCTGCAGGT	repA	Hek293	7.17335	307.954	6
eef1aP	GTTCGAAATGCGTAT	TTGGGAACTTTGGACG	repA	Hek293	6.29294	79.4228	30
eef1aP	GTTTTGTCACAGCCC	CATGAGTTAGCGCTGC	repA	Hek293	10.1714	199.744	52
eef1aP	TAACAAACGTTGATA	GAGTAGTGAGGTTGAT	repA	Hek293	6.74307	25.6209	253
eef1aP	TAAGCGTATTGTAAT	ATGTGCGGAAGCTTGC	repA	Hek293	5.92282	100.951	227
eef1aP	TAAGTCCGCCGGGTC	TGCTGGATTTTTATGC	repA	Hek293	7.43006	44.9448	32
eef1aP	TACGAGGATGTCGAA	TCAGGGATCAGTAGGG	repA	Hek293	0.980184	4.59522	13
eef1aP	TACGAGTTTCAGACC	TAAGGCTGGACCAAAC	repA	Hek293	7.85528	85.1022	29
eef1aP	TAGATAAGAAATGAC	AGATTTGTTTTCAGGG	repA	Hek293	6.43194	176.605	17
eef1aP	TCCCACTCATCTATA	GGGTATTCGTTTATGC	repA	Hek293	7.56485	86.7608	167
eef1aP	TCCTGTCGCGGACCT	GTCCGTAGTACCGATG	repA	Hek293	7.75248	110.911	133
eef1aP	TCGGGTAATTAGGCA	GTGTTTGTTTGTCCGC	repA	Hek293	7.74895	24.8357	47
eef1aP	TCTCAAATCTATCAG	GGTCAAGGTTGTAATT	repA	Hek293	5.88684	47.7952	16
eef1aP	TCTCGCCTCTTAGCA	TGGCTCGTAGCTCTGG	repA	Hek293	7.5177	1.55618	53
eef1aP	TGCCCCGCCGCGGCG	GGCGTGAGATTGTTTG	repA	Hek293	5.15951	75.601	6
eef1aP	TGGCAACTGTCTTGC	GAGTAATTGGTTCTGT	repA	Hek293	7.22406	152.492	72
eef1aP	TGTAACGGTACGATT	TTGGCTGGGCACAGTT	repA	Hek293	6.53272	174.086	16
eef1aP	TTACCCGGTGATCCG	ATATCCTTGTATCGGT	repA	Hek293	7.32259	34.4834	39
eef1aP	TTATCAGCCAAAGGT	TGCGGGTGGGCGGTGT	repA	Hek293	8.26401	184.479	49
eef1aP	TTCCCGGACATGCGT	TTCTGCGCCTATATAT	repA	Hek293	5.9352	117.371	209
eef1aP	TTCGCCCTCCGTCCC	TTTTGGCGTGTCGTAG	repA	Hek293	6.87604	69.1815	128
eef1aP	TTCGTGCGCTACACC	AAGCGGCTGACGCAAT	repA	Hek293	0.092499	1.40072	86
eef1aP	TTCTGGCAACTATCG	TTTTGTATGTTTGGTT	repA	Hek293	6.55615	15.6942	91
eef1aP	TTCTTAGCCCCCCCA	ACTGTTACTAATGACC	repA	Hek293	0.658035	20.2702	46
eef1aP	TTTAAGATTAAACCT	AAGGGGATTCAGTCTT	repA	Hek293	0.0304972	1.58012	291
eef1aP	TTTCCACGACGACTC	TGAGAGGGAAATCGAT	repA	Hek293	7.82925	80.7556	60
eef1aP	TTTCGCCAACCCTAC	CAAGAGGTGTCTTTTC	repA	Hek293	2.46319	1.49637	9
noP	AGCAGACCCTGCACC	GAGCTTTCCCGTCATC	repB1	Hek293	5.80316	163.985	5
noP	ATGTGGGTCGTCTAT	GGGCAGACGAAGAAAC	repB1	Hek293	0.0076525	1.907	7
noP	CTTCCAGAGAGTAGA	GGGTAGCTTCCTAGAC	repB1	Hek293	0.0308212	1.26413	6
noP	TCATCGTATACCTAT	ATCGGCTCGCCCTTGT	repB1	Hek293	0.540489	38.2884	5
noP	TGCCCCAACCGCTTT	TCTCTCTTAAAGTTGG	repB1	Hek293	0.00340984	2.99451	8
minP	CCCAGCGCCCCCCCT	AGACGAACTATTTGAG	repB1	Hek293	0.441869	21.8705	6
minP	CCGCTGATCCCGTTT	AGCGTGTTTAGTGCGG	repB1	Hek293	8.8676	192.149	71
minP	TTCACATAGGGACAT	ATGCACGGATGGTTAG	repB1	Hek293	0.0116914	1.31247	10
ubcP	AAACCCAACTAGGAA	GAAGTGATTTAGGATG	repB1	Hek293	0.601765	23.4542	15
ubcP	AAGAGTAACCCCTGT	GTATCAGTCCCGGGAT	repB1	Hek293	0.527444	9.36793	6
ubcP	AAGCGTAATCGGCTG	CATCGGCTCCAGGGGT	repB1	Hek293	0.681817	1.4026	5
ubcP	AAGTCAGAGACAGGA	CTGTGTTTCGCGGATG	repB1	Hek293	0.540321	21.2958	16
ubcP	AATCAACCTTGATCT	TTTTGAACGGGTAGCC	repB1	Hek293	0.206118	10.1887	15
ubcP	ACAACCTCCAAAATA	ACGTCTAGAGCTCCGT	repB1	Hek293	0.406742	12.3009	18
ubcP	ACACGCAGCAACAAA	TCCTAAGGCGAGAGGT	repB1	Hek293	0.395881	8.72571	10
ubcP	ACCCATCCATGGATT	TTATTTTTATACCGGT	repB1	Hek293	0.389818	20.4684	18
ubcP	ACCCTTAATACTGTG	GTGCGGTTATGTCGAG	repB1	Hek293	0.277304	6.80825	15
ubcP	ACCGTTCCATACCCG	AAAGGACGTTATTCAC	repB1	Hek293	0.586539	11.1878	9
ubcP	ACGATCGCGGTTTAC	GGCGAAGTAGGGGGGT	repB1	Hek293	0.727287	17.258	7
ubcP	ACTTATTGGAGACAA	AACGTCGGTTAGAAGC	repB1	Hek293	0.640317	13.5665	15
ubcP	ACTTCATGAGACAGA	GTGTATGCGGGGGTTT	repB1	Hek293	0.547649	40.9249	10
ubcP	AGGCAGAGGCTCCCC	GGGGACGCATATGGAG	repB1	Hek293	4.56264	54.1596	20
ubcP	AGTCGCTGATAGGGC	TGGGATGGAGCGGCCC	repB1	Hek293	0.622755	14.1718	12
ubcP	ATATCCATCTGTATC	TTATGGATGTAGAGAC	repB1	Hek293	0.478251	9.35208	18
ubcP	ATATTCCCCATCAAC	GTGTTTAGTCCTTGTC	repB1	Hek293	0.409676	15.5813	47
ubcP	ATCGCAACATATCGT	GTCGCTAGGGTTCGTT	repB1	Hek293	0.548463	14.5966	14
ubcP	ATGTACCTCACGCAA	AGACTGTCATTTAATG	repB1	Hek293	0.259717	1.50889	45
ubcP	CAAAAATCCGCGGAT	GAGTGTTGTGCGTCGC	repB1	Hek293	0.593884	4.04176	6
ubcP	CAAGACCTATGTTAA	TATCGTCCAATTTTGT	repB1	Hek293	0.741732	32.6196	7
ubcP	CACCGGGTACACGAC	TCCGTGGCACTGTAAG	repB1	Hek293	0.33635	27.9531	6
ubcP	CACGATCCACCTGTA	TTTTAGTGCCGTGCTG	repB1	Hek293	0.581529	26.5804	37
ubcP	CACGCTTCCACCTCC	TACGTGGGCTCTCTCT	repB1	Hek293	0.922787	15.722	7
ubcP	CATATCGCGTCCAAC	ATTTGTGTTTTGTTTC	repB1	Hek293	0.739031	29.627	8
ubcP	CCACGGCTACCATTA	TCTTGTCGAAGTCTGG	repB1	Hek293	0.540554	4.87983	80
ubcP	CCAGTGCACACCCGC	AACCTATCTTTTGCTG	repB1	Hek293	0.54962	14.1576	7
ubcP	CCCCAGCTGCCGTTC	AGGGCTCGATCTCGTT	repB1	Hek293	0.599807	18.2093	27
ubcP	CCCCCCCGCCACTCC	GAACGTTCCGCGGCGG	repB1	Hek293	0.735566	15.615	7
ubcP	CCCGGTACAGACCGC	AGATGGGGAACCGTTC	repB1	Hek293	0.30825	14.0993	7
ubcP	CCCTCGAATGGCACC	TTGTTCCCGTGTTCCT	repB1	Hek293	0.565338	15.2729	8
ubcP	CCGACCATTCAAATC	GGTGTGAGCATGGATC	repB1	Hek293	0.162543	1.29405	5
ubcP	CCGACCCAAAGGCAC	GCACGAAGATCGATGC	repB1	Hek293	0.319842	3.85502	17
ubcP	CCTCCATTGCTCCCA	GGGCTTCGCAGTGGGG	repB1	Hek293	0.46784	10.3639	38
ubcP	CCTCCCAGACCTCGA	GGATGAGCAGGGACTT	repB1	Hek293	0.397983	12.158	14
ubcP	CGCGCGCGCCCGACT	ACATCCCCTGCCGATT	repB1	Hek293	0.801152	3.10268	9
ubcP	CGCTGCTGCCCTGTA	CGAGCCGGGCAGTGAG	repB1	Hek293	0.370577	5.96926	12
ubcP	CGGTGACCTAACTGC	GATTAATTAAGGTGAG	repB1	Hek293	0.969651	32.6013	22
ubcP	CGTCTCTGTATCTTT	GGGTATGCACTCTAGG	repB1	Hek293	0.616205	19.3571	10
ubcP	CTAGTTCTCACTCCG	CTTTAATTAGGTGAAT	repB1	Hek293	0.696088	22.3373	13
ubcP	CTCTATCTATTCTGT	GAATTTTGAAACGTGG	repB1	Hek293	0.18247	1.5162	23
ubcP	CTCTGAGTCCCACAG	GAGCGAGTTCTTGTAT	repB1	Hek293	0.874237	22.7388	29
ubcP	CTGCAACCGCAGCGT	GATGGGCTCAGGAGCG	repB1	Hek293	0.104366	5.84296	6
ubcP	CTTCTCGATCCCACC	TATGTAAGAAGTGTGG	repB1	Hek293	0.162986	3.69656	11
ubcP	GACACCACTTAGAGT	AATGGGGTGTGTTTGT	repB1	Hek293	0.446971	14.6862	40
ubcP	GATCCTATAGATGCT	TAATTCCGGGTTAGCG	repB1	Hek293	0.331764	2.51462	5
ubcP	GATGAAGAACACGCA	TCGGTATTCCCTTCAG	repB1	Hek293	0.59262	15.6638	13
ubcP	GATTCAGCCTGAACT	GGGTACTGGTGCAGCG	repB1	Hek293	0.43399	17.4455	14
ubcP	GCAAAACTGAATTAC	GTCGATCCACAGAATT	repB1	Hek293	0.638381	14.0276	17
ubcP	GCACCCAATATCCAT	TCAGGGTGTGCGTATG	repB1	Hek293	0.152911	4.22976	6
ubcP	GCAGCCCCACTGGAG	ACGCAGGGAGCGGATT	repB1	Hek293	0.479908	12.4542	8
ubcP	GCAGGTGTTGAAGCA	GGGGAATTGACTAGGG	repB1	Hek293	0.701489	14.7714	9
ubcP	GCCACTGTCAATAAA	GAGGAGGTTAGCGGTG	repB1	Hek293	0.659097	21.2647	9
ubcP	GCCGAAAATGAGCCA	GATGTGCGGCACATCT	repB1	Hek293	0.485485	7.14142	5
ubcP	GCGAACGATCATCCA	TTTTGCTTAATGAGCT	repB1	Hek293	0.539129	20.0811	8
ubcP	GCGGTCCATTATGCG	TTCTCTCTCGGGATTT	repB1	Hek293	0.604159	17.85	5
ubcP	GCTAACCCCGGAATC	GGTTGCTGAGTGACCC	repB1	Hek293	0.216235	9.4732	15
ubcP	GCTACCGCAGGAAAC	TTAGAATGTGTGGGAG	repB1	Hek293	0.836165	17.4232	8
ubcP	GCTCCGATCCCAACA	ACTCGGGTGCTCCCGT	repB1	Hek293	0.48179	3.73656	8
ubcP	GGTCACACGTTACAT	AAATGTGCCTTCGCTT	repB1	Hek293	0.703873	19.0031	28
ubcP	GTCAAGTTGTTTTTT	ATTGGGCTAGCTAGGC	repB1	Hek293	0.22325	16.4764	7
ubcP	GTGCTTATCCTCCCC	GTTGAAGGTTGGAACT	repB1	Hek293	0.481626	14.9063	72
ubcP	GTTGCTAACGGCAGG	TTTGCGGGGACTAGGT	repB1	Hek293	0.152644	3.77501	14
ubcP	GTTTTCGACCGCTTA	ACTGGTGTCAATAGAG	repB1	Hek293	0.227358	1.37303	8
ubcP	TAAAGTGCGTCTTTT	TCATTGGGACCTGTGT	repB1	Hek293	0.699097	20.11	27
ubcP	TAAATCTGGTCAAAA	TTCGGGGGAACTGAAT	repB1	Hek293	0.593992	22.4415	11
ubcP	TATGCCGACACACTA	ATACACTTAGCTTTGG	repB1	Hek293	0.249876	6.35385	32
ubcP	TCAACAGTCCGCCGG	CAAGCTGTCATTGTTC	repB1	Hek293	0.679642	20.1557	14
ubcP	TCCCGCTGTTACTAT	GCTTTTCTTACTTCGT	repB1	Hek293	0.4351	10.2275	9
ubcP	TCCCTTTTAATGATC	AAATCGCTAAGTATAT	repB1	Hek293	0.665657	6.54578	5
ubcP	TCTTAAACATTAAGG	GTGTGCCTACTGTAGC	repB1	Hek293	0.412345	15.4116	29
ubcP	TGAGCCGCCTCCCGC	TTGCAGTGCAATCGTC	repB1	Hek293	0.480711	17.2711	29
ubcP	TGATCAGCCCCTCGA	AGATGTTCGTTTGGCT	repB1	Hek293	0.487502	18.1275	42
ubcP	TGCAGCCTACAAAAA	GCTCAGGGCGTTTCGG	repB1	Hek293	0.514419	11.9232	19
ubcP	TGGCGCAGATGCCAC	TTCCCTAGTCGTTGAC	repB1	Hek293	0.519113	3.74233	14
ubcP	TGGTGTCCGGGACAC	ACTGGGCTTAGCTGCG	repB1	Hek293	0.874647	6.84295	7
ubcP	TTACATTGCAGACTA	GCGGCCGTTAAGTAAT	repB1	Hek293	0.000711487	3.50582	17
pgk1P	AAAACATGATACAGT	GACGAACTGGGTCTAT	repB1	Hek293	0.20552	2.75984	12
pgk1P	AAACGCAGGGTACGA	GAGGAAGGGAGTTTGG	repB1	Hek293	0.458162	12.8276	25
pgk1P	AACCCCACAACCACA	GCGGAGTTAGTGTTCG	repB1	Hek293	0.0248218	1.33906	19
pgk1P	AACCCTCGGGCCCAC	TACTGTATCCATAGGT	repB1	Hek293	0.186655	24.3379	10
pgk1P	AACGGCAACTTTCAC	CAGGCGCGCGCTCGCT	repB1	Hek293	0.240756	4.45696	45
pgk1P	AACGTAACTATACCA	TGGCACTTATATTTAT	repB1	Hek293	0.181707	1.64366	91
pgk1P	AATCAGACACATCCG	CTTTTATTGTAGTAAG	repB1	Hek293	0.387476	1.28643	15
pgk1P	AATGATCGAGCGGCC	AGGGGGATGATGTGCT	repB1	Hek293	0.430694	11.5718	6
pgk1P	ACACCCTAGGCCGTG	GTGGGGCTTCACTGGT	repB1	Hek293	0.0501403	2.714	7
pgk1P	ACCTTACATACTACG	GAATACTCCAGCATGC	repB1	Hek293	0.78495	4.92914	7
pgk1P	ACGGAATGTCTTGGA	CGGCCTGGGTGGTGTT	repB1	Hek293	0.493179	18.0233	21
pgk1P	ACGTCCTGTTTAGAG	GTACTCTTTTGTATAG	repB1	Hek293	0.178061	16.2591	12
pgk1P	ACTCACCTGTGCGCG	ATGTGTTTTGGCTAAC	repB1	Hek293	0.361268	2.59687	8
pgk1P	ACTCGTAGCTACACC	GTGCGCCCGGCGGAGT	repB1	Hek293	0.25291	3.5723	56
pgk1P	AGAGTTCACGGATTA	TATTATATTTAGTTTT	repB1	Hek293	0.123121	2.57093	21
pgk1P	AGCCTTGCCTGGGGC	CAGTTTATAGTGCCCG	repB1	Hek293	0.573865	13.9711	10
pgk1P	AGCCTTTTGCGCCCG	GAAGATTCATGGTTGG	repB1	Hek293	0.204109	5.59056	20
pgk1P	AGCTTTGGAGGGAGC	AGTCCTATTCCTCTGG	repB1	Hek293	0.348684	8.38645	8
pgk1P	AGTACTTAATAGGTT	AATCAGTCGCTGGCCG	repB1	Hek293	0.178511	4.74797	23
pgk1P	AGTCCAGTCGAAGTC	TAGCCTGGTGGGCACG	repB1	Hek293	0.665355	2.22544	5
pgk1P	ATACCGTTACTATAT	ACGGATGTATGGATGT	repB1	Hek293	0.14283	4.58878	7
pgk1P	ATACGACACTCACTT	GTCTTTCTGTACTCAG	repB1	Hek293	1.34721	94.3102	12
pgk1P	ATAGCAACCAAGTGA	TTTTATAGGGGTGTGT	repB1	Hek293	0.422046	46.7145	14
pgk1P	ATATCCATGGACTTC	CCCCAGTTAATGTAGT	repB1	Hek293	0.0373816	4.50843	20
pgk1P	ATATGATTAATAGAT	AATCCGAGTGATCAGG	repB1	Hek293	0.895138	16.7534	7
pgk1P	ATATTCGGAACTGCA	GGTCCGTTCCGGTTTC	repB1	Hek293	0.482266	5.3409	20
pgk1P	ATGCGCTTATCGCGA	GAGGTGGTTGATGGAT	repB1	Hek293	0.425606	15.1402	8
pgk1P	ATTTCTCGGTTATTT	TTTGTAATGCGCTATG	repB1	Hek293	0.15446	1.4698	5
pgk1P	CAAGAAGTACCAGAT	ACAGGTTCTTGGAGGC	repB1	Hek293	0.221344	32.0237	13
pgk1P	CAAGCCTCCCCCAGC	TGGGATTGTTGTACAC	repB1	Hek293	0.919504	53.4998	29
pgk1P	CACAATCGCCTTCTC	TCCCCTCCGATTCGCC	repB1	Hek293	0.552568	7.84383	7
pgk1P	CACACAACTATGGTC	ACCGCGCGAGGTCCTT	repB1	Hek293	0.250134	3.69129	7
pgk1P	CACCCACTACGACCG	AGGTTGTGCTGGTGTT	repB1	Hek293	0.0712116	1.60652	96
pgk1P	CACCCTCGACAGCAT	ATTGCGATGTTTCTTG	repB1	Hek293	0.229735	10.0792	6
pgk1P	CAGCCTCTCATAAAC	AACGGGAGGGGGGGAC	repB1	Hek293	0.244733	1.78624	9
pgk1P	CAGTAATATACCCCC	TGTGGGTTTAGGCCTT	repB1	Hek293	0.224337	2.15947	48
pgk1P	CATAAGCGGTGGAGC	CGATGAGCCGGTTTTT	repB1	Hek293	0.090868	1.47042	9
pgk1P	CCAATTTACTTGCGG	TCGGCTGCCGATGTAT	repB1	Hek293	0.130045	12.5583	27
pgk1P	CCACAATACGGACCG	TAACGGGTGCTGCTGT	repB1	Hek293	0.153516	2.04107	6
pgk1P	CCATGGTAACCAAAC	TCAGGTATTCGGGGTT	repB1	Hek293	0.346413	23.2359	16
pgk1P	CCCAGGCCTAGCTTA	AGAGGCGCAAACATAG	repB1	Hek293	0.921676	32.8712	12
pgk1P	CCCCAATTCGCCTGC	ATGTGAGTCTCCCGGT	repB1	Hek293	0.495877	26.6485	8
pgk1P	CCCCCGTTTTTATGC	ACTGATCGAGGCATTC	repB1	Hek293	0.771785	10.483	15
pgk1P	CCCCGAAGAAACTAT	TAGGGTATCAGGTATC	repB1	Hek293	0.157112	3.78563	21
pgk1P	CCCCGGCCCACAATA	CCCTGCCTACGTTTTG	repB1	Hek293	0.293305	14.2867	32
pgk1P	CCCTACTGATGCAAC	CTTGTAGTGGCCAGGC	repB1	Hek293	0.877805	4.23456	57
pgk1P	CCGTTAATCTATCCG	CAACCCGGCGACGCTG	repB1	Hek293	0.190588	3.9063	9
pgk1P	CCTCCACCGGCCTCC	TTAGGCCTATGTGTCG	repB1	Hek293	0.12294	4.05746	11
pgk1P	CGACCGCCCGGCCTC	GCGTTCCGGTTGCCCC	repB1	Hek293	0.119112	3.23793	18
pgk1P	CGATACCAATTACTT	GGCCCTCGTGGTCTTT	repB1	Hek293	0.710886	114.016	5
pgk1P	CGCAAAACCTCTGAT	TGGCAGCTCTGGCGGT	repB1	Hek293	0.204892	4.86788	5
pgk1P	CGCCAATGCATAAAA	GTACGTTCTTCCTTGC	repB1	Hek293	0.103927	17.1876	9
pgk1P	CGGTTTTTTGCCTTG	TTGCTGTCTGAGATGT	repB1	Hek293	0.549828	18.7229	29
pgk1P	CGTCCTGCGGCTGGG	CTCTTGTTGGGGAGCG	repB1	Hek293	0.548795	4.93175	5
pgk1P	CGTTCAACTACACCC	GGTTGTCTATCTTGGT	repB1	Hek293	0.268572	4.59228	16
pgk1P	CTACAACCGTATCAC	GTATAGGCGTCTACGT	repB1	Hek293	0.253529	7.23675	6
pgk1P	CTCAAGAAATCTGTC	TAGGGGCTGGAGCTAT	repB1	Hek293	0.40842	13.205	11
pgk1P	CTCCATAGCGACGCT	ACTTTTGTAATGGCTT	repB1	Hek293	0.0177131	2.13195	26
pgk1P	CTCCCACCAACTGTG	GTTTACCTGTGGAAAT	repB1	Hek293	0.116662	2.47724	7
pgk1P	CTGAAAACAAGACCA	ACTTCTATGAAGGTAT	repB1	Hek293	0.133862	63.7878	6
pgk1P	CTTAACGAAAGTCTT	TTGTAGGGAGAGTATT	repB1	Hek293	0.271834	12.2061	26
pgk1P	CTTTCTCTACATTGT	ATTTTTTCGTATATTG	repB1	Hek293	0.118916	4.62167	19
pgk1P	GAAGCATTACTGAGT	TGGTTAATCTGCTATC	repB1	Hek293	0.538314	7.0949	10
pgk1P	GACCCTACTAATGGT	ATAGCGTGTGTTTGTG	repB1	Hek293	0.185283	6.10839	13
pgk1P	GACTCCGCCCCATTA	CATCTGGGCCTTTGCT	repB1	Hek293	0.355147	47.4331	11
pgk1P	GAGAACGCTCACAAT	ATGGGTTGACGGCGCC	repB1	Hek293	0.143732	3.7989	5
pgk1P	GAGAGAATACCCCAA	AGTGGGAGCCTTAGCC	repB1	Hek293	0.101241	3.4145	7
pgk1P	GAGCCTAAGTGCGCT	CGTTGGGCGGAGGACT	repB1	Hek293	0.121636	3.74352	22
pgk1P	GCACAGGCAGCCCTC	CACTGTGGAAGGGTTT	repB1	Hek293	0.165397	8.7432	19
pgk1P	GCAGCATCTTCACTC	CTACTTTTAACGCTAT	repB1	Hek293	0.296014	3.87295	6
pgk1P	GCATGTAGGAACTGT	GCGCAGTCAGGGACCG	repB1	Hek293	0.274141	1.73886	7
pgk1P	GCCATACCCTCCACC	AATGGGTGGGGCGTAT	repB1	Hek293	0.235392	1.91351	100
pgk1P	GCCGGCTCAGATAGC	AATGAGGGTTAGGTCG	repB1	Hek293	0.156728	4.4742	18
pgk1P	GCTATAGTGTTTTAT	GAGGGAGTCAGTGAGG	repB1	Hek293	0.0726892	4.3298	72
pgk1P	GCTCACCATCATCTC	TGTCGCCTTGCCGTCC	repB1	Hek293	0.166958	4.60863	10
pgk1P	GCTTGCCCCAGCCTC	CCGTTGGTGCACTGAG	repB1	Hek293	0.151048	6.31126	36
pgk1P	GCTTTTAGCCCTTTC	TCCTGGGGAGGTGTGG	repB1	Hek293	0.828577	8.82949	84
pgk1P	GGCATGGGTGTGCCC	ACTCGGACATAGGATC	repB1	Hek293	0.149203	19.0488	10
pgk1P	GTAACGGTCGATATA	TGTTTTGGTTTGATGC	repB1	Hek293	0.625437	10.1138	16
pgk1P	GTCCGAAAACTGATG	TAAGAAAGGGGTCAAG	repB1	Hek293	0.153836	2.55385	16
pgk1P	GTCGATAAAGCTACA	GTGGGGGTGGATTTGT	repB1	Hek293	0.126378	7.79612	11
pgk1P	GTTAATACACAGCAA	TGACATGGTGATAGAT	repB1	Hek293	0.153904	4.09506	19
pgk1P	GTTACCACCGCTCCT	CTTGCCACGGACCGCT	repB1	Hek293	0.725761	13.2721	8
pgk1P	GTTCCGGCCTGGCCA	CTAGGTTGGCCCATGC	repB1	Hek293	0.123565	2.56642	15
pgk1P	TAACGCCCGCACAAA	GCGTGTGCGGATACTT	repB1	Hek293	0.197349	5.05088	17
pgk1P	TACACCCCACTATGA	ATATTGGTGGATAAGT	repB1	Hek293	0.196998	12.5183	5
pgk1P	TACCGCCCCTTTACA	AAGTGTTGTAGTTCGC	repB1	Hek293	0.0510032	1.97095	12
pgk1P	TAGAATGAACCAATA	CGGGAGTGGGTGATTT	repB1	Hek293	0.173119	23.7725	5
pgk1P	TAGATTTTCCAAGCC	CGGTTGCTGCGTGGTT	repB1	Hek293	0.127401	6.19255	31
pgk1P	TAGGAGCTCACTAAC	TAATTTTTACTTTTAG	repB1	Hek293	0.290213	1.83219	10
pgk1P	TATAGATCAATATCA	TGGGCTAGGCATAGGC	repB1	Hek293	0.122381	3.1231	6
pgk1P	TCAACTGAACCGCGC	TATCCCGCATGCCGGT	repB1	Hek293	0.165223	1.8111	18
pgk1P	TCACGGGCGCTCGTT	ATGTTTTGTCTGTTGC	repB1	Hek293	0.244226	4.58733	16
pgk1P	TCAGCCCCCAGTCCA	GTATGTGGAAGGGATC	repB1	Hek293	1.10695	6.10628	9
pgk1P	TCCAATATAACACCA	CTATCTGGGCATAGGT	repB1	Hek293	0.0709922	34.9437	11
pgk1P	TCCCCACGGCCTCTA	TTGGATGGGCGTAACC	repB1	Hek293	0.356409	5.94134	20
pgk1P	TCCCGTTCCGCGCCT	GATTAGTGAGTTATCT	repB1	Hek293	0.320102	2.9895	5
pgk1P	TCCGCTGCCCCAACC	TGGTATGGTGACCACG	repB1	Hek293	0.0934214	8.37749	29
pgk1P	TCGCATGTAACAAAG	GAGTCAACGCGGAATG	repB1	Hek293	0.512717	2.73786	18
pgk1P	TCTACCACGGCCCAT	TTGGGGCCGCGGTGAC	repB1	Hek293	1.3102	28.1361	56
pgk1P	TCTCCACTTAAACTC	TAGTAGAGCGATATTC	repB1	Hek293	0.351815	8.46258	20
pgk1P	TCTCTGCACCAACCT	CAGCTTATGCCTCTTC	repB1	Hek293	0.771178	6.58114	17
pgk1P	TGATCTGGACACCAA	TTGCAGGGTGATGGTC	repB1	Hek293	0.151714	1.93569	14
pgk1P	TGCACAACACGCGTT	TGGTGGATGGAGCCGC	repB1	Hek293	0.63991	43.4522	22
pgk1P	TGCCACATTTTCCTG	CAGGGGCGGAGTTCTG	repB1	Hek293	0.461308	13.9549	6
pgk1P	TGGATAGCACAAATA	GAATGGTCATTGATCG	repB1	Hek293	0.406923	5.18065	13
pgk1P	TGTACACGCGTCGGA	AGTTGCTTCTGGGTAT	repB1	Hek293	0.185854	2.89774	28
pgk1P	TGTTAACCCACATAA	TTTTATACACTTTGAT	repB1	Hek293	1.6392	64.1187	15
pgk1P	TGTTCCCCACGATAC	GGCGACCCAACCTCTG	repB1	Hek293	0.0561435	1.73321	8
pgk1P	TTAGGACGTCTAAAC	ATGTACGGACGTAGAT	repB1	Hek293	0.152838	6.71676	32
pgk1P	TTCCCTGATCACTTC	GCCTCCATCATTCATT	repB1	Hek293	0.124704	3.4339	23
pgk1P	TTTAGCCCCCATAAT	TTTTGGATGAGTATAG	repB1	Hek293	0.726854	13.6818	7
eef1aP	AAAATAAAAAGACAC	GGGTTATGGAAGGTAG	repB1	Hek293	5.67777	132.838	35
eef1aP	AAATGGTCTAGCCTC	GCGGTGCTCAATGTGG	repB1	Hek293	6.98075	85.4105	46
eef1aP	AAGGGTCGCAGATTC	ATAGGGACTGAGTACG	repB1	Hek293	0.0167863	1.56035	8
eef1aP	AAGTCAAATCTCACA	GTCGTCCGAAGTACGG	repB1	Hek293	6.4228	138.03	59
eef1aP	AATACTAGGCAGCGA	TTACAGTCGTGTTTGC	repB1	Hek293	5.35657	58.7561	47
eef1aP	ACAACATCCTACGAC	GTCCGTTTGGGGTGTG	repB1	Hek293	2.81723	11.4998	33
eef1aP	ACAGGACTCGGCTCA	GTTCCGCTCTTGGGGG	repB1	Hek293	5.57094	1.34888	44
eef1aP	ACCGATCCCGAGACC	TGATATGCGACTTCGG	repB1	Hek293	5.26751	110.287	18
eef1aP	ACTTTGATGAACGCA	AACGTCACATGCCTCT	repB1	Hek293	4.99653	115.514	14
eef1aP	AGCATCCATCCACAG	TGGGTGACGGATTTGT	repB1	Hek293	6.29456	57.7835	228
eef1aP	AGTAACCACAGTCCG	TTGTAGCCTATTTTAG	repB1	Hek293	0.235423	2.46151	5
eef1aP	ATAGTGGCATCCAGG	AATTCTGCGCACGATG	repB1	Hek293	3.85587	25.235	39
eef1aP	ATCCGTGTGGTGAAA	GGCGGTGGTCTTGTGT	repB1	Hek293	5.71412	47.637	27
eef1aP	ATCTCAACAAAGAGG	GCGGATTGGCATGGCG	repB1	Hek293	5.85646	89.7886	8
eef1aP	ATGGGTCGGTTGAAC	TGGTTTACATTTGATG	repB1	Hek293	4.9945	234.547	6
eef1aP	ATGTGTTAATGGACC	GATGTTTCTTGCGGAG	repB1	Hek293	4.49991	165.585	13
eef1aP	CAACCACATTGGTCC	ACCTATGTATGTGAAC	repB1	Hek293	2.65016	1.3479	29
eef1aP	CACCAATTAATGTAA	GAGTGTATTGCGTGTG	repB1	Hek293	8.05459	33.1814	73
eef1aP	CAGCGGCAATAAAAT	ATGTCGGTAGCGCTAG	repB1	Hek293	5.89389	81.4486	13
eef1aP	CCACCGCCGCCCCCA	TATCCCGTGAGTTTAG	repB1	Hek293	0.415007	1.30235	8
eef1aP	CCCCCGATCACCTTA	TATTTTACCGATGCTG	repB1	Hek293	5.59302	88.8818	46
eef1aP	CCCCGCAACGCACGA	TTTTAGTGGTTTCTGC	repB1	Hek293	5.3818	126.965	25
eef1aP	CCCCGTACGTTCTGA	GTTGAGGGGTTCGCCC	repB1	Hek293	6.14826	8.51596	47
eef1aP	CCCCTAGTTACCCCC	GAACAGGCCATCGGTT	repB1	Hek293	5.37487	67.5116	7
eef1aP	CCCGTCTGCTATGGC	TATCGAGGAGGTAAGG	repB1	Hek293	5.11644	49.7154	19
eef1aP	CCCTCGATAAATACA	TCGGCCCTAGTTGTTC	repB1	Hek293	4.91145	77.8054	17
eef1aP	CCGCTCGGGATGCGC	ATAGAGGGGGTCCTGG	repB1	Hek293	7.59522	1.32111	15
eef1aP	CCGGACTCCTGATAC	TACTTACGATCTTCTT	repB1	Hek293	5.03592	1.3947	38
eef1aP	CCTATTCGGTATCGT	AACTGTTTGTTGCAGT	repB1	Hek293	6.95666	245.592	5
eef1aP	CCTGCCCTAACGTTA	AATCACCCAAGCTGAT	repB1	Hek293	5.52122	78.0894	54
eef1aP	CGAGTTTGTTGTCTC	TGAGAGTGCCGTAAAC	repB1	Hek293	1.15387	2.9566	27
eef1aP	CGCACCCACATGACT	GTGGCTTTACTGATGG	repB1	Hek293	5.20613	25.4308	165
eef1aP	CGGACAGACACCCCC	TTTTTGGTATTTGCTC	repB1	Hek293	9.48008	1.38847	49
eef1aP	CGGGGCTGTACGGCG	GCCTGCGTGTGCCGTG	repB1	Hek293	6.61541	106.711	6
eef1aP	CGGTCTACCTTTTGG	CTATGTTGTCAGTCAT	repB1	Hek293	8.19177	114.361	33
eef1aP	CGTGGACCCTCTACA	TTTTGTTTTTGCCTTG	repB1	Hek293	6.0709	21.4344	37
eef1aP	CTAACACAATCCCTC	CTTTTAGGTGATCTAG	repB1	Hek293	8.35441	1.53359	255
eef1aP	CTACAACATCTACCA	GTGTTTTCCGACAGAT	repB1	Hek293	4.75425	1.45742	50
eef1aP	CTACACTGATCAGAC	GCCGTCGGCAGCAAAG	repB1	Hek293	5.23313	158.647	8
eef1aP	CTACCGCCTACTTGC	TCAGAGTCTTAGTTGG	repB1	Hek293	6.42414	93.4206	18
eef1aP	CTACTCACTTTGACT	TCGTGGAGCTGCAGAG	repB1	Hek293	4.95397	43.55	6
eef1aP	CTAGGTCTCGCTCAT	TTGGAGCGAGGTTATT	repB1	Hek293	6.80776	29.8368	8
eef1aP	CTCACCGTTGACGCA	GCTTTGGGCGCTCCAT	repB1	Hek293	0.00357283	1.40314	9
eef1aP	CTGCCGGCATCAGCC	AGCCATCTAGGTTACG	repB1	Hek293	4.40443	1.48762	9
eef1aP	CTGGCCTCAGCAAGA	AGTCGCAGCGTGAGGT	repB1	Hek293	6.62077	116.952	147
eef1aP	GAAATTAAGCATCCG	TCATGATCCGAGCCAT	repB1	Hek293	5.04272	59.6347	5
eef1aP	GACATACATACCGGC	GGAGTCGTTATCTTAC	repB1	Hek293	6.39956	48.6397	54
eef1aP	GACTCCTTTTAATCG	ATCTGTGCTCGTGTGC	repB1	Hek293	7.04159	86.2231	32
eef1aP	GAGTTGTCCCACCGT	AGATAGTCGTGTAGGT	repB1	Hek293	35.3622	184.023	8
eef1aP	GATACAACCAAAGGT	AGTGATATGTACGTGG	repB1	Hek293	6.01722	3.08439	66
eef1aP	GATCCCAGCTTTGAT	ATCCGGAGTGGTTGCT	repB1	Hek293	3.97868	85.3662	71
eef1aP	GATCCTAAATAGTTG	GTGTAAATCGCTGGTC	repB1	Hek293	6.57298	158.1	6
eef1aP	GATGGTACCGAACCC	ATATAACTTATGTTAT	repB1	Hek293	5.48313	110.563	7
eef1aP	GATGGTCCCCCCTCC	CCCGAGGGCAATTGTT	repB1	Hek293	3.08625	70.6323	23
eef1aP	GATTGACATCACCTA	ACGTGTCCATGTGTTT	repB1	Hek293	8.36781	29.7098	63
eef1aP	GCACGGTCATAGCGC	AAGGGCGTATCGTGGT	repB1	Hek293	4.68046	53.0106	58
eef1aP	GCCACACCCGGCAGG	CCTTTTACGTGGTGTG	repB1	Hek293	5.82984	99.4181	16
eef1aP	GCCATGTTGCGACGA	GAGGCTTGGGATTGCG	repB1	Hek293	7.23091	116.864	91
eef1aP	GCTGCTTCAATTGAC	ACCGAGAGCACGCTTT	repB1	Hek293	0.0022226	2.49644	98
eef1aP	GGAAAACCGTACAAT	GTTGAGTCTCGCAGAC	repB1	Hek293	10.6088	91.0739	30
eef1aP	GGCCTGCAACTTCAG	ATGCAGATTTGGGTTT	repB1	Hek293	6.89531	35.4079	22
eef1aP	GGCGCCGTCAAAAAA	GCTTTTTTTTGCCTGT	repB1	Hek293	7.89851	72.7202	25
eef1aP	GGCTCTACCGAAAGC	CCGTGGGTGGCTGCTT	repB1	Hek293	6.74629	85.8507	48
eef1aP	GTCACCGCATCCTTC	GCACATGTCAAGGGTG	repB1	Hek293	5.81079	95.8482	25
eef1aP	GTTCCCCCCTGCACC	GGATAACCTTGTCCCC	repB1	Hek293	4.77006	14.841	32
eef1aP	GTTTTGTCACAGCCC	CATGAGTTAGCGCTGC	repB1	Hek293	9.4674	71.6653	9
eef1aP	TAACAATTATGCGCT	AAGGGGAGTGAGTGCG	repB1	Hek293	8.98014	1.89042	14
eef1aP	TAACTCTACTGTCGA	GTTCTATTTGGTAGTC	repB1	Hek293	5.11012	93.38	26
eef1aP	TAAGCGTATTGTAAT	ATGTGCGGAAGCTTGC	repB1	Hek293	5.35405	9.82961	41
eef1aP	TAAGTCCGCCGGGTC	TGCTGGATTTTTATGC	repB1	Hek293	3.28731	6.7547	45
eef1aP	TACGAGGATGTCGAA	TCAGGGATCAGTAGGG	repB1	Hek293	5.65731	143.06	45
eef1aP	TACTTAACACACGCA	GGTGTTTTTAGCGTGT	repB1	Hek293	5.37912	9.32107	23
eef1aP	TAGAAACGGTCACCA	TGAGTGACTTTTAAGT	repB1	Hek293	8.16249	14.8169	17
eef1aP	TCCCACTCATCTATA	GGGTATTCGTTTATGC	repB1	Hek293	9.085	76.4648	9
eef1aP	TCCTGTCGCGGACCT	GTCCGTAGTACCGATG	repB1	Hek293	5.88677	156.141	79
eef1aP	TCGGAAACGTGCACC	TCTTAGCTGCAGAGGT	repB1	Hek293	5.16149	128.603	17
eef1aP	TCTCGCCTCTTAGCA	TGGCTCGTAGCTCTGG	repB1	Hek293	6.45677	90.5231	9
eef1aP	TCTTCCCCTCATCAG	ATGGATCTTTGCTGAT	repB1	Hek293	6.10712	1.39074	58
eef1aP	TGCGCTTCAATATTG	CCATGATCAGGCGTCG	repB1	Hek293	6.09962	118.195	7
eef1aP	TGCTCCGTAAGCCGT	GGTGGAGGCTATTACG	repB1	Hek293	6.34904	69.9692	19
eef1aP	TGTCACACGTAAACA	AGCCTTTTGTTTCAAT	repB1	Hek293	7.06848	101.401	34
eef1aP	TGTGCAAATTGGCCT	CTCTTTTTGATTTGTG	repB1	Hek293	5.56833	27.4573	12
eef1aP	TTATCAGCCAAAGGT	TGCGGGTGGGCGGTGT	repB1	Hek293	4.50929	21.1805	11
eef1aP	TTCGTGCGCTACACC	AAGCGGCTGACGCAAT	repB1	Hek293	5.89341	1.22947	12
eef1aP	TTCTTAGCCCCCCCA	ACTGTTACTAATGACC	repB1	Hek293	4.65491	36.076	10
eef1aP	TTTCACAAGACCTAA	TCAGGGTTAAGTGGGC	repB1	Hek293	6.66237	78.1844	20
eef1aP	TTTCCACGACGACTC	TGAGAGGGAAATCGAT	repB1	Hek293	6.57482	101.592	88
noP	AGAAACTAACGATCT	CAATTATGAGGTATGC	repA	HepG2	0.00391819	1.28116	5
noP	CCGTCCGCCCCATGA	GTGGCTATATTGTGTC	repA	HepG2	0.0227693	1.50769	10
noP	GCTGGTTCCCCACTC	TTCGTTGGTTGGAAGG	repA	HepG2	0.00158265	1.22044	33
noP	TACCTGCACCCCCCC	TGTCTGTGTTATATAG	repA	HepG2	NA	1.03572	17
noP	TAGCTGATGATTGAG	CGCTGGGTTCGTTACC	repA	HepG2	0.0025767	1.44903	6
noP	TCAAAACTACCCCAC	TCTGCAAGGGGCCGGG	repA	HepG2	0.00577628	2.40208	11
minP	ACCGCCCCATTCGGC	TCGCCACCACTGTAAT	repA	HepG2	0.771362	37.4279	68
minP	ACTCCAACCTTTCCC	GATGTTTGAGACTGTG	repA	HepG2	0.000325791	0.762932	10
minP	CATTACACCGCCAAA	GCTGCGTCAGTTAGTT	repA	HepG2	0.0911702	0.840345	15
minP	CTGCTTTAGCTCAAC	GTTTGTGGTACTTCCG	repA	HepG2	0.0140103	1.36536	8
minP	GACCGACCAGTATGT	TGCCGATCCAATGTTG	repA	HepG2	0.0434791	1.98093	6
minP	GAGAATCCCGCCAAG	ACTGGCCCAGCCCGTT	repA	HepG2	0.0055681	1.05274	16
minP	GCAATATAAACAATG	CGGCTCTTATTTATAC	repA	HepG2	0.00760454	0.670984	12
minP	GGAGCAGCCCGGTAA	GGCGGACTGGCTGCCG	repA	HepG2	0.00148799	1.00544	14
ubcP	AAACCCAACTAGGAA	GAAGTGATTTAGGATG	repA	HepG2	0.629272	19.3105	215
ubcP	AACTCTATCCATGAA	ATTCGAGTAGGTAACT	repA	HepG2	0.0523896	1.14342	15
ubcP	ACAACCTCCAAAATA	ACGTCTAGAGCTCCGT	repA	HepG2	1.32091	0.89853	14
ubcP	ACCACCCCCACGCGG	ATGGCGTCAAAGAACC	repA	HepG2	0.880313	0.683377	6
ubcP	ACCGTTCCATACCCG	AAAGGACGTTATTCAC	repA	HepG2	0.786275	25.5243	236
ubcP	ACGATCGCGGTTTAC	GGCGAAGTAGGGGGGT	repA	HepG2	1.38141	39.1598	260
ubcP	ATCGACTAGTATGAT	TATGTTTGGTGCGATG	repA	HepG2	0.621295	1.22107	18
ubcP	ATCGCAACATATCGT	GTCGCTAGGGTTCGTT	repA	HepG2	0.383941	0.672126	6
ubcP	CAAGATGATAGTGCT	GCTGTCGCTATCTGGT	repA	HepG2	0.945576	14.9208	9
ubcP	CACGATCCACCTGTA	TTTTAGTGCCGTGCTG	repA	HepG2	0.328371	1.24756	24
ubcP	CACGCTTCCACCTCC	TACGTGGGCTCTCTCT	repA	HepG2	0.387774	1.01742	15
ubcP	CCATCACATGGGCAC	CCCCCGACGAACGACC	repA	HepG2	0.313937	3.73521	23
ubcP	CCCCCCCGCCACTCC	GAACGTTCCGCGGCGG	repA	HepG2	1.07401	40.7458	260
ubcP	CCCGATACATGTTCA	GACGTTTTAGGGGGTC	repA	HepG2	1.15857	1.17209	5
ubcP	CCTCCCAGACCTCGA	GGATGAGCAGGGACTT	repA	HepG2	0.0361667	1.22273	6
ubcP	CTACTGCTAGAAATG	TTCCGTGCAGCGCCCG	repA	HepG2	0.00313873	1.02822	9
ubcP	CTAGTTCTCACTCCG	CTTTAATTAGGTGAAT	repA	HepG2	1.65111	54.13	41
ubcP	CTCTGAGTCCCACAG	GAGCGAGTTCTTGTAT	repA	HepG2	0.655223	11.3764	29
ubcP	CTCTGTCCGTCCGTA	AGGTACATACCGGTAG	repA	HepG2	0.839612	24.7261	240
ubcP	CTGCAACCGCAGCGT	GATGGGCTCAGGAGCG	repA	HepG2	0.447931	1.24449	99
ubcP	GCAAAACTGAATTAC	GTCGATCCACAGAATT	repA	HepG2	0.839147	7.23234	17
ubcP	GCACCCAATATCCAT	TCAGGGTGTGCGTATG	repA	HepG2	0.795668	0.858936	6
ubcP	GCAGCCCCACTGGAG	ACGCAGGGAGCGGATT	repA	HepG2	0.35363	1.01049	23
ubcP	GCCACTGTCAATAAA	GAGGAGGTTAGCGGTG	repA	HepG2	0.514995	1.22709	6
ubcP	GCGCCCTCTGCTGCC	TTGTGGGTAGACGCGG	repA	HepG2	0.660003	32.8498	39
ubcP	GCGGTCCATTATGCG	TTCTCTCTCGGGATTT	repA	HepG2	0.9078	2.48825	27
ubcP	GCTAACCCCGGAATC	GGTTGCTGAGTGACCC	repA	HepG2	1.13364	0.847795	6
ubcP	GCTACCGCAGGAAAC	TTAGAATGTGTGGGAG	repA	HepG2	0.355219	7.88606	15
ubcP	GCTCCGATCCCAACA	ACTCGGGTGCTCCCGT	repA	HepG2	0.37926	14.7287	65
ubcP	GTCAAGTTGTTTTTT	ATTGGGCTAGCTAGGC	repA	HepG2	0.34023	1.29873	5
ubcP	GTGCTTATCCTCCCC	GTTGAAGGTTGGAACT	repA	HepG2	0.427025	0.99833	19
ubcP	TAGCCGAGCGAGGTG	GAATAGTGTGTGAACT	repA	HepG2	NA	1.04902	8
ubcP	TAGTAAAATTTTGTA	TTATCGAGCCAGCGTT	repA	HepG2	0.774436	22.2181	18
ubcP	TCAACAGTCCGCCGG	CAAGCTGTCATTGTTC	repA	HepG2	1.13498	29.5137	240
ubcP	TCATACCCTTGCCCA	GCGTGAGTCGTCTAAG	repA	HepG2	0.0310202	1.08744	10
ubcP	TCTAATGCACAGTCA	ACTGGTGTGAATGCAG	repA	HepG2	0.775169	34.2614	37
ubcP	TCTTAAACATTAAGG	GTGTGCCTACTGTAGC	repA	HepG2	0.00401852	0.747924	15
ubcP	TGCAGCCTACAAAAA	GCTCAGGGCGTTTCGG	repA	HepG2	0.65515	0.97675	15
ubcP	TGGCGCAGATGCCAC	TTCCCTAGTCGTTGAC	repA	HepG2	0.212268	5.34905	201
ubcP	TTCTCATCTAAGGTA	TTGTGGAGAGACCGTC	repA	HepG2	0.946803	31.4159	62
pgk1P	AACCCTCGGGCCCAC	TACTGTATCCATAGGT	repA	HepG2	0.888993	17.9453	8
pgk1P	AATAGTAATCGCGGA	GGACTCGTGTGGTAGG	repA	HepG2	0.00879494	0.867731	6
pgk1P	AATTAGCTAAATCCC	CACTAGGTTCGTTCTG	repA	HepG2	2.18351	164.004	40
pgk1P	ACACCCTAGGCCGTG	GTGGGGCTTCACTGGT	repA	HepG2	0.265223	1.17622	13
pgk1P	ACACCGACTAAACCT	TTTTAAATACTCCTTC	repA	HepG2	0.0496326	3.72187	126
pgk1P	ACTCGTAGCTACACC	GTGCGCCCGGCGGAGT	repA	HepG2	0.00969996	1.95451	45
pgk1P	AGCCTTGCCTGGGGC	CAGTTTATAGTGCCCG	repA	HepG2	0.229041	11.4125	61
pgk1P	AGCTATATTAAATTC	TATCGCACTTCCTTGT	repA	HepG2	0.412736	11.2191	60
pgk1P	ATATGATTAATAGAT	AATCCGAGTGATCAGG	repA	HepG2	0.605263	27.8516	225
pgk1P	ATGCGCTTATCGCGA	GAGGTGGTTGATGGAT	repA	HepG2	0.0584901	1.06874	38
pgk1P	CAAGCCAGAAACTAC	TTGCGGCCTGGTTCTT	repA	HepG2	0.732009	12.2718	9
pgk1P	CAAGCCTCCCCCAGC	TGGGATTGTTGTACAC	repA	HepG2	1.4206	22.9456	19
pgk1P	CAGAATAACCCGGAC	ATTGATGTGTTTTGCG	repA	HepG2	1.02477	0.940284	45
pgk1P	CAGTAATATACCCCC	TGTGGGTTTAGGCCTT	repA	HepG2	0.240468	15.7671	26
pgk1P	CATAAGCGGTGGAGC	CGATGAGCCGGTTTTT	repA	HepG2	0.903964	8.97155	7
pgk1P	CCACAATACGGACCG	TAACGGGTGCTGCTGT	repA	HepG2	0.0992836	7.68979	16
pgk1P	CCACACGGGATACCC	CGGCAGTGCGTTAACG	repA	HepG2	0.0280861	0.750807	8
pgk1P	CCCCGGCCCACAATA	CCCTGCCTACGTTTTG	repA	HepG2	0.800157	18.0426	30
pgk1P	CCGTTAATCTATCCG	CAACCCGGCGACGCTG	repA	HepG2	0.409627	20.1947	209
pgk1P	CGCCAATGCATAAAA	GTACGTTCTTCCTTGC	repA	HepG2	0.00228582	0.922268	5
pgk1P	CGTTCAACTACACCC	GGTTGTCTATCTTGGT	repA	HepG2	0.110222	1.03867	7
pgk1P	CTCCATAGCGACGCT	ACTTTTGTAATGGCTT	repA	HepG2	0.54145	11.9048	20
pgk1P	CTCCCACCAACTGTG	GTTTACCTGTGGAAAT	repA	HepG2	0.191308	8.63108	10
pgk1P	GCACAGGCAGCCCTC	CACTGTGGAAGGGTTT	repA	HepG2	0.0178945	1.37041	12
pgk1P	GCACCCGCACCTAGT	TTAGATTGTAGTATAG	repA	HepG2	0.197545	1.03402	6
pgk1P	GCAGACAATGGACGT	ATCTTTCGTATCCTAT	repA	HepG2	0.014633	1.05424	22
pgk1P	GCATGTAGGAACTGT	GCGCAGTCAGGGACCG	repA	HepG2	1.59134	0.723381	6
pgk1P	GCCGGCTCAGATAGC	AATGAGGGTTAGGTCG	repA	HepG2	0.410898	19.4508	84
pgk1P	GCTTTTAGCCCTTTC	TCCTGGGGAGGTGTGG	repA	HepG2	0.447112	27.2329	38
pgk1P	GTAACGGTCGATATA	TGTTTTGGTTTGATGC	repA	HepG2	0.307597	9.9386	534
pgk1P	GTCCGAAAACTGATG	TAAGAAAGGGGTCAAG	repA	HepG2	0.5986	19.303	40
pgk1P	TAACGCCCGCACAAA	GCGTGTGCGGATACTT	repA	HepG2	0.000344669	0.917804	53
pgk1P	TCCACAAGTGCGTGG	AGGGGTAGAGCGGCAG	repA	HepG2	1.44789	1.02764	10
pgk1P	TCCCCACGGCCTCTA	TTGGATGGGCGTAACC	repA	HepG2	0.104009	1.36229	9
pgk1P	TGCACAACACGCGTT	TGGTGGATGGAGCCGC	repA	HepG2	0.478271	11.1687	75
pgk1P	TGCCACATTTTCCTG	CAGGGGCGGAGTTCTG	repA	HepG2	0.0616001	0.916407	29
pgk1P	TGCCTCACTGTTCAT	GTGTTCCCATGTAAAG	repA	HepG2	3.47353	76.8112	380
pgk1P	TGTGCCCATCCCCGT	GTCTTTGGACACGGGT	repA	HepG2	0.346604	16.0847	23
pgk1P	TTAAATTAAACCGTC	CTCGCTTTAAATCGAC	repA	HepG2	0.0113299	5.50155	32
eef1aP	AAAACCTCTCGCTGG	ATCGCGCTGGAGCCCT	repA	HepG2	4.98363	1.02486	54
eef1aP	AAAATTTGTCGCATG	ATACTTTGCAGTTCCG	repA	HepG2	7.00711	66.872	347
eef1aP	AAGTCTTAACCATCA	TTGGGACTTTGTAATC	repA	HepG2	10.0443	168.386	28
eef1aP	ACCCAACCAATCACG	TGTGCGGCAGAGTCGT	repA	HepG2	7.76723	1.15192	15
eef1aP	AGCGGCACCCGTGTG	TTTTGTTTTTGTATAT	repA	HepG2	16.2964	168.162	15
eef1aP	ATACAGGTAAGCACG	AGTTTGTCAGCTGCTC	repA	HepG2	0.0654761	1.19977	19
eef1aP	ATCTCAACAAAGAGG	GCGGATTGGCATGGCG	repA	HepG2	3.22814	19.3666	55
eef1aP	ATGCTCTTTGTTCGC	GTACGTATAATGGGCT	repA	HepG2	2.21434	6.09488	26
eef1aP	CAAACCCCGTACGAC	TGAGTGTTGTATACTG	repA	HepG2	11.6007	132.046	193
eef1aP	CATTTCTAGACAGGC	ATATCTACATTTGGGG	repA	HepG2	2.2172	0.976555	50
eef1aP	CCCCCACAAGTTCTG	ATAGCTCGCATTTATG	repA	HepG2	0.0896086	1.27618	57
eef1aP	CCCGACTGTGGCATC	TTGTAGTTAAAGGGGT	repA	HepG2	3.55073	1.66172	164
eef1aP	CGAGTTTGTTGTCTC	TGAGAGTGCCGTAAAC	repA	HepG2	13.8596	25.1674	83
eef1aP	CTAAAGCACGCAGAT	TGGGTAACATTGGGAG	repA	HepG2	13.5402	112.823	23
eef1aP	CTAAGACCTCTCTAC	CATGTTTTTAGGGATT	repA	HepG2	1.43889	31.994	109
eef1aP	CTCAATACGGAACCC	GGAGCGTCCCTTATTG	repA	HepG2	0.584572	2.93924	44
eef1aP	CTCATTAGCACAACT	AAGGGTGGCGGGGAGG	repA	HepG2	0.310363	10.2305	59
eef1aP	CTGTCTTGCTCCGGC	TTTTGGGGATGGTCAG	repA	HepG2	1.94045	1.81282	201
eef1aP	GAACCCCATTACAAG	GTGGACCTTCTCGCTT	repA	HepG2	9.66783	1.02157	13
eef1aP	GACTCATCATGTGCA	GTGTTGTGCGTGGGCG	repA	HepG2	15.5373	39.6934	31
eef1aP	GAGGCCCCACCGCTG	GAGGTAATGAAGAATT	repA	HepG2	5.15526	61.9975	96
eef1aP	GAGTTGTCCCACCGT	AGATAGTCGTGTAGGT	repA	HepG2	27.5943	0.983112	8
eef1aP	GATCCCAGCTTTGAT	ATCCGGAGTGGTTGCT	repA	HepG2	8.33821	138.779	712
eef1aP	GCACGGTCATAGCGC	AAGGGCGTATCGTGGT	repA	HepG2	8.01927	1.10868	39
eef1aP	GCATTACCTTAACAA	ATCCACATCATTTTAT	repA	HepG2	4.00091	20.2407	134
eef1aP	GCCACTTGGCCAAGA	ATATTTTGTCAGGTAC	repA	HepG2	13.8127	133.53	706
eef1aP	GCCATGTTGCGACGA	GAGGCTTGGGATTGCG	repA	HepG2	1.86634	2.08294	42
eef1aP	GCCCCGGTGGGTGGC	TAACTTTGGTTGCACT	repA	HepG2	1.81263	38.5059	8
eef1aP	GGCGCCGTCAAAAAA	GCTTTTTTTTGCCTGT	repA	HepG2	15.3374	140.282	425
eef1aP	GTCGTCCAGCGCGAA	GTGCTCAGAGGCTGAT	repA	HepG2	7.72238	1.85925	19
eef1aP	GTTCCCCCCTGCACC	GGATAACCTTGTCCCC	repA	HepG2	9.52308	2.13116	25
eef1aP	TAACAAACGTTGATA	GAGTAGTGAGGTTGAT	repA	HepG2	6.38992	24.3105	184
eef1aP	TAAGCGTATTGTAAT	ATGTGCGGAAGCTTGC	repA	HepG2	2.32348	39.1281	165
eef1aP	TAAGTCCGCCGGGTC	TGCTGGATTTTTATGC	repA	HepG2	11.9599	196.93	16
eef1aP	TCTCAAATCTATCAG	GGTCAAGGTTGTAATT	repA	HepG2	8.01226	0.98219	20
eef1aP	TCTTCCTTTGCTAAT	TGGTGCGTTTAGATGG	repA	HepG2	2.77233	0.956481	39
eef1aP	TGCTCCGTAAGCCGT	GGTGGAGGCTATTACG	repA	HepG2	12.4218	67.0796	28
eef1aP	TTTAAGATTAAACCT	AAGGGGATTCAGTCTT	repA	HepG2	8.12217	1.09411	199
eef1aP	TTTAGCCCTCACCGC	ACTCTTTGCGGTCTAG	repA	HepG2	5.82917	55.3508	136
noP	AAGTCCACGAGGCAC	TGTTTATTTCGGAACT	repB1	HepG2	0.000876421	1.38209	5
noP	ATACTAGCTATTATA	TTTTTCAGGGCTACGG	repB1	HepG2	0.0111927	0.995375	5
noP	CACCCCGCACAGCGT	GGTTAGTGACTTACGG	repB1	HepG2	0.0340505	1.80628	16
noP	CGCACCTACTCCCTC	TGTGTGGTAAACGGTG	repB1	HepG2	0.0159255	1.36515	7
noP	TCAACGCCGACATGA	GTTGTGACACTGTGTT	repB1	HepG2	0.054968	3.95231	75
noP	TGCCCCAACCGCTTT	TCTCTCTTAAAGTTGG	repB1	HepG2	0.00240178	1.34973	6
minP	CCGACCTCTACTGAA	GGACAGCCCGATGGCG	repB1	HepG2	0.00552002	1.76164	39
minP	CTATCCTGGCTACAG	TGATGAGTCGTGGCAG	repB1	HepG2	0.00292856	1.01894	10
minP	CTGCTTTAGCTCAAC	GTTTGTGGTACTTCCG	repB1	HepG2	0.0254996	8.88779	27
ubcP	AAACACACGATACAC	GGACTTTTAGGGGGGG	repB1	HepG2	0.833911	3.02258	7
ubcP	AACTCATTGCTAACA	CTAGGGCTCTGTGGCC	repB1	HepG2	0.589252	11.6989	26
ubcP	AACTCTATCCATGAA	ATTCGAGTAGGTAACT	repB1	HepG2	0.0841507	2.59058	67
ubcP	AAGCGTAATCGGCTG	CATCGGCTCCAGGGGT	repB1	HepG2	0.56055	12.882	31
ubcP	ACACGCAGCAACAAA	TCCTAAGGCGAGAGGT	repB1	HepG2	0.478687	8.11351	23
ubcP	ACGATCGCGGTTTAC	GGCGAAGTAGGGGGGT	repB1	HepG2	0.06317	2.79377	13
ubcP	ATATCCATCTGTATC	TTATGGATGTAGAGAC	repB1	HepG2	0.552134	20.535	26
ubcP	ATATTCCCCATCAAC	GTGTTTAGTCCTTGTC	repB1	HepG2	0.483966	4.19154	30
ubcP	ATCGCAACATATCGT	GTCGCTAGGGTTCGTT	repB1	HepG2	0.507259	11.2606	49
ubcP	ATGTACCTCACGCAA	AGACTGTCATTTAATG	repB1	HepG2	0.604484	19.9961	241
ubcP	CATTATGCGGTCTAC	TCGGGCTCACGCCACG	repB1	HepG2	0.109168	1.0372	17
ubcP	CCACGGCTACCATTA	TCTTGTCGAAGTCTGG	repB1	HepG2	0.833122	25.9177	326
ubcP	CCCCCCCGCCACTCC	GAACGTTCCGCGGCGG	repB1	HepG2	0.44358	19.2509	14
ubcP	CCCGATACATGTTCA	GACGTTTTAGGGGGTC	repB1	HepG2	0.541586	17.4629	23
ubcP	CCGACCATTCAAATC	GGTGTGAGCATGGATC	repB1	HepG2	0.702114	24.2469	25
ubcP	CCGACCCAAAGGCAC	GCACGAAGATCGATGC	repB1	HepG2	0.139327	4.90417	100
ubcP	CCTCCATTGCTCCCA	GGGCTTCGCAGTGGGG	repB1	HepG2	0.365921	6.39083	25
ubcP	CCTGCCCATACGCCC	TCTCTGGTGAACTACG	repB1	HepG2	0.341078	4.6863	10
ubcP	CGCGCGCGCCCGACT	ACATCCCCTGCCGATT	repB1	HepG2	0.619644	15.7522	26
ubcP	CGGTGACCTAACTGC	GATTAATTAAGGTGAG	repB1	HepG2	0.285316	2.29553	13
ubcP	CTCTATCTATTCTGT	GAATTTTGAAACGTGG	repB1	HepG2	0.523237	20.763	113
ubcP	CTCTGTCCGTCCGTA	AGGTACATACCGGTAG	repB1	HepG2	0.743035	9.42651	6
ubcP	CTTCTCGATCCCACC	TATGTAAGAAGTGTGG	repB1	HepG2	0.296282	12.9536	32
ubcP	GCAAAACTGAATTAC	GTCGATCCACAGAATT	repB1	HepG2	0.461715	2.15573	8
ubcP	GCAGGTGTTGAAGCA	GGGGAATTGACTAGGG	repB1	HepG2	0.780865	3.36375	9
ubcP	GCGGTCCATTATGCG	TTCTCTCTCGGGATTT	repB1	HepG2	0.640168	10.4071	21
ubcP	GCTACCGCAGGAAAC	TTAGAATGTGTGGGAG	repB1	HepG2	0.217658	4.94252	5
ubcP	GGAGTGTTGAAAAGT	TGACATAGTTTTAACG	repB1	HepG2	0.803504	18.3322	28
ubcP	GGTCACACGTTACAT	AAATGTGCCTTCGCTT	repB1	HepG2	0.494316	4.06549	6
ubcP	GTGCTTATCCTCCCC	GTTGAAGGTTGGAACT	repB1	HepG2	0.309931	5.74509	16
ubcP	GTTGCTAACGGCAGG	TTTGCGGGGACTAGGT	repB1	HepG2	0.392762	12.7664	12
ubcP	TAAAGTGCGTCTTTT	TCATTGGGACCTGTGT	repB1	HepG2	0.960349	21.1143	17
ubcP	TAGTAAAATTTTGTA	TTATCGAGCCAGCGTT	repB1	HepG2	0.000324512	1.0977	6
ubcP	TCAACGGTCGCTTTC	GCCTAAGGAGTCAGAG	repB1	HepG2	0.310947	3.78732	5
ubcP	TCCCATGTATAGGAC	AGAGGTATTTTGTCAT	repB1	HepG2	0.46799	7.81371	6
ubcP	TCCCGCTGTTACTAT	GCTTTTCTTACTTCGT	repB1	HepG2	0.769909	22.877	52
ubcP	TCCCTTTTAATGATC	AAATCGCTAAGTATAT	repB1	HepG2	0.827421	28.9231	11
ubcP	TGATCAGCCCCTCGA	AGATGTTCGTTTGGCT	repB1	HepG2	0.562005	9.84541	13
ubcP	TGCAGCCTACAAAAA	GCTCAGGGCGTTTCGG	repB1	HepG2	0.613235	19.6084	36
ubcP	TGCGCTGCGCCGCCC	AAAGAACCATGGGTGG	repB1	HepG2	0.708519	1.63409	8
ubcP	TGGCGCAGATGCCAC	TTCCCTAGTCGTTGAC	repB1	HepG2	0.79203	25.485	21
pgk1P	AACCCCACAACCACA	GCGGAGTTAGTGTTCG	repB1	HepG2	1.04576	31.3037	53
pgk1P	AACGGCAACTTTCAC	CAGGCGCGCGCTCGCT	repB1	HepG2	0.618189	11.9772	5
pgk1P	AACGTAACTATACCA	TGGCACTTATATTTAT	repB1	HepG2	1.956	51.3331	224
pgk1P	ACACCCTAGGCCGTG	GTGGGGCTTCACTGGT	repB1	HepG2	1.16348	30.5152	11
pgk1P	ACTCGTAGCTACACC	GTGCGCCCGGCGGAGT	repB1	HepG2	0.772391	13.6686	27
pgk1P	ACTTACAGAGCAATA	ACCTTGCGTGGGGAAT	repB1	HepG2	1.56007	28.8236	7
pgk1P	AGCCTTGCCTGGGGC	CAGTTTATAGTGCCCG	repB1	HepG2	0.673705	47.7828	5
pgk1P	AGCCTTTTGCGCCCG	GAAGATTCATGGTTGG	repB1	HepG2	0.0299192	1.64842	18
pgk1P	AGCTATATTAAATTC	TATCGCACTTCCTTGT	repB1	HepG2	0.429627	18.487	57
pgk1P	ATCCCCAACGCTGTA	AGTGCGTGGTGTTGTC	repB1	HepG2	0.768868	23.2248	29
pgk1P	ATCGATTTATAATAC	GCGCGCAGCATGGTCT	repB1	HepG2	0.953381	14.9096	30
pgk1P	CAAGAAGTACCAGAT	ACAGGTTCTTGGAGGC	repB1	HepG2	1.28734	9.05697	9
pgk1P	CACAATCGCCTTCTC	TCCCCTCCGATTCGCC	repB1	HepG2	0.201952	8.57303	6
pgk1P	CACACAACTATGGTC	ACCGCGCGAGGTCCTT	repB1	HepG2	0.173398	5.07324	11
pgk1P	CACCATCCTCGCCCA	GGGCTAATTTTTTTCC	repB1	HepG2	0.457741	3.35758	15
pgk1P	CACCCACTACGACCG	AGGTTGTGCTGGTGTT	repB1	HepG2	1.32091	42.9285	233
pgk1P	CAGCCCTGCTCTCTG	TGGGTTGTGTACATTG	repB1	HepG2	0.958102	6.38279	16
pgk1P	CAGTAATATACCCCC	TGTGGGTTTAGGCCTT	repB1	HepG2	0.611037	28.4076	196
pgk1P	CCAATTTACTTGCGG	TCGGCTGCCGATGTAT	repB1	HepG2	0.595398	18.3882	48
pgk1P	CCCCCGTTTTTATGC	ACTGATCGAGGCATTC	repB1	HepG2	0.0621063	3.71175	15
pgk1P	CCCTACTGATGCAAC	CTTGTAGTGGCCAGGC	repB1	HepG2	0.414705	16.664	173
pgk1P	CCGTTAATCTATCCG	CAACCCGGCGACGCTG	repB1	HepG2	0.882792	12.272	33
pgk1P	CGCAAAACCTCTGAT	TGGCAGCTCTGGCGGT	repB1	HepG2	0.0159251	1.81697	7
pgk1P	CGGTTTTTTGCCTTG	TTGCTGTCTGAGATGT	repB1	HepG2	0.922723	7.44053	9
pgk1P	CTCAAGAAATCTGTC	TAGGGGCTGGAGCTAT	repB1	HepG2	0.394939	5.03072	25
pgk1P	CTTAACGAAAGTCTT	TTGTAGGGAGAGTATT	repB1	HepG2	0.815828	27.9298	28
pgk1P	GACCCTACTAATGGT	ATAGCGTGTGTTTGTG	repB1	HepG2	0.37695	10.2378	5
pgk1P	GCACAGGCAGCCCTC	CACTGTGGAAGGGTTT	repB1	HepG2	0.0224689	1.13453	37
pgk1P	GCACCCGCACCTAGT	TTAGATTGTAGTATAG	repB1	HepG2	0.0293248	1.47636	9
pgk1P	GCAGACAATGGACGT	ATCTTTCGTATCCTAT	repB1	HepG2	0.964397	17.2961	33
pgk1P	GCCACTCCCTCGACA	TTAGGCGGGAATAAGG	repB1	HepG2	0.171715	5.49719	6
pgk1P	GCCATACCCTCCACC	AATGGGTGGGGCGTAT	repB1	HepG2	1.00964	51.2239	355
pgk1P	GCTATAGTGTTTTAT	GAGGGAGTCAGTGAGG	repB1	HepG2	0.808876	27.2328	199
pgk1P	GCTTGCCCCAGCCTC	CCGTTGGTGCACTGAG	repB1	HepG2	0.127738	6.80076	18
pgk1P	GCTTTTAGCCCTTTC	TCCTGGGGAGGTGTGG	repB1	HepG2	1.40077	44.4972	246
pgk1P	GGCATGGGTGTGCCC	ACTCGGACATAGGATC	repB1	HepG2	0.0620087	1.33774	8
pgk1P	GTCAGCAACCACGCT	AGGTTACCAATTTCAT	repB1	HepG2	0.160109	13.049	16
pgk1P	GTCCGAAAACTGATG	TAAGAAAGGGGTCAAG	repB1	HepG2	3.41991	12.59	11
pgk1P	GTTAATACACAGCAA	TGACATGGTGATAGAT	repB1	HepG2	0.474198	1.14181	12
pgk1P	TAACGCCCGCACAAA	GCGTGTGCGGATACTT	repB1	HepG2	NA	1.19201	13
pgk1P	TAGAATGAACCAATA	CGGGAGTGGGTGATTT	repB1	HepG2	0.169986	6.21393	12
pgk1P	TAGATTTTCCAAGCC	CGGTTGCTGCGTGGTT	repB1	HepG2	0.286154	8.63558	44
pgk1P	TCACGGGCGCTCGTT	ATGTTTTGTCTGTTGC	repB1	HepG2	0.0208144	1.4547	15
pgk1P	TCCCCGAACAGATTC	TAAGTTGTAGTGTATG	repB1	HepG2	0.98818	19.0362	38
pgk1P	TCCGTTTACGACTGT	GTTGAGGTTAGTGAGG	repB1	HepG2	0.764624	3.27224	5
pgk1P	TCGCATGTAACAAAG	GAGTCAACGCGGAATG	repB1	HepG2	0.280253	11.6968	166
pgk1P	TCTACCACGGCCCAT	TTGGGGCCGCGGTGAC	repB1	HepG2	0.211119	2.07869	40
pgk1P	TCTCTGCACCAACCT	CAGCTTATGCCTCTTC	repB1	HepG2	0.371702	3.47326	7
pgk1P	TCTGCCCCCACTGAC	GTGTTTTTTGCTTGTG	repB1	HepG2	0.199349	10.3742	9
pgk1P	TGAGCACACCCATGA	ACCTTAAGTATGGTAC	repB1	HepG2	0.00978238	1.85443	28
pgk1P	TGCACAACACGCGTT	TGGTGGATGGAGCCGC	repB1	HepG2	0.0872531	0.973191	8
pgk1P	TGTACACGCGTCGGA	AGTTGCTTCTGGGTAT	repB1	HepG2	0.62331	23.4884	182
pgk1P	TGTGCCCATCCCCGT	GTCTTTGGACACGGGT	repB1	HepG2	0.456556	3.7757	9
pgk1P	TGTTAACCCACATAA	TTTTATACACTTTGAT	repB1	HepG2	0.225228	1.77967	5
pgk1P	TTAAATTAAACCGTC	CTCGCTTTAAATCGAC	repB1	HepG2	0.703275	15.7261	54
pgk1P	TTCCCTCACCGTACA	AACTTCGTCGTTTTTC	repB1	HepG2	0.40321	13.2841	13
eef1aP	AAATGCGGTGGCATC	GAATAGTGGAGTATTT	repB1	HepG2	12.7394	72.0926	104
eef1aP	AACGTCAATCCCGCT	CGGGTATTTTCGGAGC	repB1	HepG2	8.83005	65.1254	141
eef1aP	AAGCTACATATAATG	ATCGTTTGTGCTGCAT	repB1	HepG2	4.89469	43.9539	11
eef1aP	AAGTCTTAACCATCA	TTGGGACTTTGTAATC	repB1	HepG2	6.01955	158.404	622
eef1aP	AATGAGGTAATGAGA	GAGTAACTAGCCTTAG	repB1	HepG2	4.1097	53.89	34
eef1aP	ACAACATCCTACGAC	GTCCGTTTGGGGTGTG	repB1	HepG2	9.66684	13.0969	32
eef1aP	ACACGCACGACCTAA	TTGTGCATTGATGTGC	repB1	HepG2	5.54192	169.175	610
eef1aP	ACACGGAGTGCCACC	GCATTAGTACTGGGTG	repB1	HepG2	5.77204	93.1482	379
eef1aP	ACAGGACTCGGCTCA	GTTCCGCTCTTGGGGG	repB1	HepG2	0.00562767	3.23811	47
eef1aP	ACTACGCTGCCCAGT	TAATAGATGTGTGTTG	repB1	HepG2	NA	1.26983	24
eef1aP	AGCATCCATCCACAG	TGGGTGACGGATTTGT	repB1	HepG2	2.86854	81.1671	292
eef1aP	ATACGCTATATTAAC	TATCTGATTTAGGGTC	repB1	HepG2	1.62346	74.6712	14
eef1aP	ATCCGTGTGGTGAAA	GGCGGTGGTCTTGTGT	repB1	HepG2	10.1126	20.1117	25
eef1aP	ATGTATGTCAACTTA	TAGCGAGTAAATGATT	repB1	HepG2	0.00487964	1.26783	5
eef1aP	ATTAAAACCTTCCCT	GGTTGCTCATAGTGGG	repB1	HepG2	1.83482	25.0486	59
eef1aP	ATTACCTTTATCTCT	TAGGACCGTACCTTCT	repB1	HepG2	0.562333	28.8458	20
eef1aP	ATTTCGGGCGAATAA	TTAGTAATGGCCTGAG	repB1	HepG2	9.30542	24.18	20
eef1aP	CAAACCAGACATGTG	ATTGTAACGAAGAGCT	repB1	HepG2	5.74517	41.1243	16
eef1aP	CAACCACATTGGTCC	ACCTATGTATGTGAAC	repB1	HepG2	7.83353	14.2434	38
eef1aP	CATTTCTAGACAGGC	ATATCTACATTTGGGG	repB1	HepG2	12.6502	146.441	358
eef1aP	CCACGCCCCTGACCC	TTGCAAAGGAGGCCCT	repB1	HepG2	4.91333	35.8036	6
eef1aP	CCGCTCGGGATGCGC	ATAGAGGGGGTCCTGG	repB1	HepG2	1.4051	1.43339	28
eef1aP	CCGGACTCCTGATAC	TACTTACGATCTTCTT	repB1	HepG2	7.48859	95.972	39
eef1aP	CCTAAGAGCCCCCCC	GCGGCGCGAGGGCAGT	repB1	HepG2	6.6211	26.1773	112
eef1aP	CCTTCTCGCCGGAAA	CAGGAGCGCACGCGCT	repB1	HepG2	4.15225	1.25518	71
eef1aP	CGAGTTTGTTGTCTC	TGAGAGTGCCGTAAAC	repB1	HepG2	7.05639	20.2253	23
eef1aP	CGCACCCACATGACT	GTGGCTTTACTGATGG	repB1	HepG2	2.50187	45.5312	340
eef1aP	CGGACAGACACCCCC	TTTTTGGTATTTGCTC	repB1	HepG2	8.54266	10.3163	52
eef1aP	CGGTTTCGCACTTGC	TTTTGATGTAGTGACT	repB1	HepG2	0.430861	34.5824	84
eef1aP	CGTACCAGTACGCAC	ATAGAGCCATATTAAG	repB1	HepG2	7.35683	44.7548	16
eef1aP	CTAACACAATCCCTC	CTTTTAGGTGATCTAG	repB1	HepG2	4.00409	70.6863	341
eef1aP	CTAAGACCTCTCTAC	CATGTTTTTAGGGATT	repB1	HepG2	8.16419	46.582	81
eef1aP	CTACAACATCTACCA	GTGTTTTCCGACAGAT	repB1	HepG2	11.4598	88.7349	63
eef1aP	CTCAATACGGAACCC	GGAGCGTCCCTTATTG	repB1	HepG2	9.0482	67.7796	89
eef1aP	CTCACCGTTGACGCA	GCTTTGGGCGCTCCAT	repB1	HepG2	0.678322	6.14748	19
eef1aP	CTCTGGCCCTTCGGC	GTTGCCGTTTTCAGAT	repB1	HepG2	7.2033	7.52159	92
eef1aP	GAAATTAAGCATCCG	TCATGATCCGAGCCAT	repB1	HepG2	8.44403	20.8346	16
eef1aP	GACTCATCATGTGCA	GTGTTGTGCGTGGGCG	repB1	HepG2	7.22277	115.26	467
eef1aP	GACTCCTTTTAATCG	ATCTGTGCTCGTGTGC	repB1	HepG2	5.84631	23.3387	17
eef1aP	GATACAACCAAAGGT	AGTGATATGTACGTGG	repB1	HepG2	3.9633	65.1385	98
eef1aP	GATGGTACCGAACCC	ATATAACTTATGTTAT	repB1	HepG2	0.0116505	1.16904	9
eef1aP	GATGGTCCCCCCTCC	CCCGAGGGCAATTGTT	repB1	HepG2	5.16694	1.7158	11
eef1aP	GCAAGCACTAGAATT	TGGTTGAGGTAGGAGG	repB1	HepG2	2.70029	6.59264	16
eef1aP	GCACGGTCATAGCGC	AAGGGCGTATCGTGGT	repB1	HepG2	8.00855	53.4752	74
eef1aP	GCGTTCGGATCTCAT	TGGGGGAGTCAGTAAG	repB1	HepG2	4.87057	100.974	19
eef1aP	GGCGCCGTCAAAAAA	GCTTTTTTTTGCCTGT	repB1	HepG2	2.11629	11.9019	36
eef1aP	GGCTCTACCGAAAGC	CCGTGGGTGGCTGCTT	repB1	HepG2	6.90469	8.88497	45
eef1aP	GTCGACGGCTCTCTT	CTTTAATCTGCGTTGT	repB1	HepG2	2.43637	69.1116	22
eef1aP	GTCGTCCAGCGCGAA	GTGCTCAGAGGCTGAT	repB1	HepG2	9.32032	69.2979	129
eef1aP	GTTCCCCCCTGCACC	GGATAACCTTGTCCCC	repB1	HepG2	3.70668	106.596	64
eef1aP	GTTCTAGCGATCTCA	TTTTCGGTTATGTCAG	repB1	HepG2	1.01265	22.1635	9
eef1aP	TAACAAACGTTGATA	GAGTAGTGAGGTTGAT	repB1	HepG2	8.55361	9.554	65
eef1aP	TAAGCGTATTGTAAT	ATGTGCGGAAGCTTGC	repB1	HepG2	8.27863	37.2956	64
eef1aP	TAGTATACCCACACA	TTCGGGCCACTCTTCT	repB1	HepG2	6.3468	86.1863	5
eef1aP	TCCCACTCATCTATA	GGGTATTCGTTTATGC	repB1	HepG2	5.55993	1.62283	6
eef1aP	TCGGAAACGTGCACC	TCTTAGCTGCAGAGGT	repB1	HepG2	0.00675822	1.10714	5
eef1aP	TCGGGTAATTAGGCA	GTGTTTGTTTGTCCGC	repB1	HepG2	8.24889	41.621	22
eef1aP	TCTCAAATCTATCAG	GGTCAAGGTTGTAATT	repB1	HepG2	1.70136	16.5985	7
eef1aP	TCTCGCCTCTTAGCA	TGGCTCGTAGCTCTGG	repB1	HepG2	3.48541	7.85264	16
eef1aP	TGGCAACTGTCTTGC	GAGTAATTGGTTCTGT	repB1	HepG2	9.53788	70.8885	199
eef1aP	TTATCAGCCAAAGGT	TGCGGGTGGGCGGTGT	repB1	HepG2	3.19446	6.25799	7
eef1aP	TTTAGCCCTCACCGC	ACTCTTTGCGGTCTAG	repB1	HepG2	0.540106	22.1908	83

## Sheet: EDF2i
mBC	CRE_id	rep_id	cell_line	bulk_activity	quantification_type	norm_FC
AACCTCAACTCCCCT	noP	repA	K562	0.00151322	w_oBC_conditioning	1.29254
AAGATCCGAATGAGG	noP	repA	K562	0.00216018	w_oBC_conditioning	0.474831
AAGTCCACGAGGCAC	noP	repA	K562	0.000942478	w_oBC_conditioning	0.64919
AAGTTACGCGTGGTC	noP	repA	K562	0.00159089	w_oBC_conditioning	1.14343
AATATGTTCCTACAC	noP	repA	K562	0.00261398	w_oBC_conditioning	1.62831
AATCCGTATGTCTAA	noP	repA	K562	0.00270144	w_oBC_conditioning	0.227101
ACCAATCAAGACTCA	noP	repA	K562	0.00165933	w_oBC_conditioning	1.13146
ACCAGCAAAAGTCCG	noP	repA	K562	0.00164355	w_oBC_conditioning	1.33525
ACCTTTCATCCATTC	noP	repA	K562	0.00159517	w_oBC_conditioning	2.74244
ACGCCTCGACGCGTG	noP	repA	K562	0.000677048	w_oBC_conditioning	2.31008
ACGGCCCATACCCAC	noP	repA	K562	0.000310373	w_oBC_conditioning	11.042
ACGGTCATGACGTGC	noP	repA	K562	0.000534815	w_oBC_conditioning	5.17285
AGAAACTAACGATCT	noP	repA	K562	0.0312972	w_oBC_conditioning	1.22871
AGCAGACCCTGCACC	noP	repA	K562	0.0069999	w_oBC_conditioning	0.87927
ATAACAAAGCTTTTC	noP	repA	K562	0.00255013	w_oBC_conditioning	1.04894
ATACTAGCTATTATA	noP	repA	K562	0.000445938	w_oBC_conditioning	3.00602
ATAGCTAGTTGGATG	noP	repA	K562	0.0195089	w_oBC_conditioning	1.1066
ATGTGGGTCGTCTAT	noP	repA	K562	0.000302763	w_oBC_conditioning	1.54678
ATGTTGTGGTTTCCT	noP	repA	K562	0.000771365	w_oBC_conditioning	3.5995
CAACACCAACTCAAC	noP	repA	K562	0.000162937	w_oBC_conditioning	3.39814
CACCCCGCACAGCGT	noP	repA	K562	0.00197586	w_oBC_conditioning	1.17124
CACGCCCGCCCGCCT	noP	repA	K562	0.0031242	w_oBC_conditioning	0.262847
CACTTACAGAGCACT	noP	repA	K562	0.00281122	w_oBC_conditioning	0.367137
CAGACTGCCCCCACT	noP	repA	K562	0.000726091	w_oBC_conditioning	0.46736
CATACACATTGGCGA	noP	repA	K562	0.000531587	w_oBC_conditioning	0.85942
CCCACAGCGGTGTCA	noP	repA	K562	0.00479057	w_oBC_conditioning	0.527747
CCCCATAGTTCTAGC	noP	repA	K562	0.000494483	w_oBC_conditioning	0.893653
CCCCCCCAATGGCGC	noP	repA	K562	0.00328263	w_oBC_conditioning	0.17363
CCCGCACCACATGCC	noP	repA	K562	0.0141925	w_oBC_conditioning	0.38653
CCCGCCGCTACCATT	noP	repA	K562	0.00344035	w_oBC_conditioning	0.660771
CCCGGCGTGCGAACG	noP	repA	K562	0.00161548	w_oBC_conditioning	0.300802
CCCTAACCAGAGCTA	noP	repA	K562	0.00182539	w_oBC_conditioning	1.08974
CCGCCCCGCAGTGTC	noP	repA	K562	0.00109899	w_oBC_conditioning	1.42371
CCGCCGATCACGGCC	noP	repA	K562	0.00219212	w_oBC_conditioning	0.689814
CCGTCCGCCCCATGA	noP	repA	K562	0.00368197	w_oBC_conditioning	0.740858
CGACAGAATGAACAC	noP	repA	K562	0.000318299	w_oBC_conditioning	1.43583
CGATGTGCCGCCCAC	noP	repA	K562	0.00189742	w_oBC_conditioning	0.896518
CGCACCTACTCCCTC	noP	repA	K562	0.012671	w_oBC_conditioning	0.184453
CGCAGGTGCAACGAG	noP	repA	K562	0.00165874	w_oBC_conditioning	0.863268
CGCTTGTCTAAACTG	noP	repA	K562	0.000226466	w_oBC_conditioning	1.39282
CGTGGAGACCGCCGA	noP	repA	K562	0.00217742	w_oBC_conditioning	1.26669
CTAGATATAATCGCT	noP	repA	K562	0.00179032	w_oBC_conditioning	0.859309
CTGCTCCCTCATTCT	noP	repA	K562	0.00029191	w_oBC_conditioning	0.393598
GATAAAAGCAAGCCC	noP	repA	K562	0.00134377	w_oBC_conditioning	0.463471
GCAATCGCTCACTTT	noP	repA	K562	0.00160226	w_oBC_conditioning	0.590507
GCCAGTTTAAACCTG	noP	repA	K562	0.00422428	w_oBC_conditioning	0.743638
GCTGGTTCCCCACTC	noP	repA	K562	0.00424501	w_oBC_conditioning	0.807793
GGAGCTGCGGTGCAC	noP	repA	K562	0.00492297	w_oBC_conditioning	0.554684
GTAAATAATGTAGCC	noP	repA	K562	0.00519499	w_oBC_conditioning	1.16137
GTGCTGTCCGCTCCG	noP	repA	K562	0.1384	w_oBC_conditioning	0.901895
GTGTTCACTACAAAT	noP	repA	K562	0.000601119	w_oBC_conditioning	0.604744
GTTCTCCCTGCAACC	noP	repA	K562	0.00120911	w_oBC_conditioning	1.19134
TAGACCCATTCGATG	noP	repA	K562	0.00246596	w_oBC_conditioning	0.487813
TAGCTGATGATTGAG	noP	repA	K562	0.00398482	w_oBC_conditioning	2.9977
TCAAAACTACCCCAC	noP	repA	K562	0.0118234	w_oBC_conditioning	0.763854
TCAACGCCGACATGA	noP	repA	K562	0.00324468	w_oBC_conditioning	0.613225
TCACAACGCAATGCC	noP	repA	K562	0.00950255	w_oBC_conditioning	4.94773
TCATATCCACATACA	noP	repA	K562	0.004402	w_oBC_conditioning	0.209295
TCCCCCAGGCGGAAG	noP	repA	K562	0.000474864	w_oBC_conditioning	0.337801
TCCCGCTGACACTTA	noP	repA	K562	0.00106304	w_oBC_conditioning	1.41706
TCCGATGTGTAACTA	noP	repA	K562	0.000584076	w_oBC_conditioning	0.286935
TCCTCCCCGCGGACA	noP	repA	K562	0.0101312	w_oBC_conditioning	1.13063
TCGCTTTACCTCCAG	noP	repA	K562	0.000385783	w_oBC_conditioning	1.48949
TCGTATAGTAATGCT	noP	repA	K562	0.00274039	w_oBC_conditioning	1.6579
TGCGCTCGCCGATTT	noP	repA	K562	0.00181463	w_oBC_conditioning	0.333097
TTAAGAAGTTTCATC	noP	repA	K562	0.000979967	w_oBC_conditioning	1.36521
TTAAGTGGATTAGCT	noP	repA	K562	0.00171599	w_oBC_conditioning	1.53395
TTCCGCTCGTCACCC	noP	repA	K562	0.00123511	w_oBC_conditioning	0.961879
TTGTCATTTGTCCGC	noP	repA	K562	0.0028214	w_oBC_conditioning	0.641617
TTTAAAACCGTAAAC	noP	repA	K562	0.00120514	w_oBC_conditioning	0.304526
AAACACCACCCAGAA	minP	repA	K562	0.0034954	w_oBC_conditioning	0.701322
AAACTCGAGCTGACC	minP	repA	K562	0.000300474	w_oBC_conditioning	0.934294
AAATGTCTCCCTGCT	minP	repA	K562	0.00152	w_oBC_conditioning	0.708
AACATGCAAGACCCA	minP	repA	K562	0.000362934	w_oBC_conditioning	0.717072
AATGGCCGCCGCTGA	minP	repA	K562	0.00184884	w_oBC_conditioning	0.118381
ACATCGTGAATAAAA	minP	repA	K562	0.00453333	w_oBC_conditioning	1.05319
ACTATCTTGTGTCAC	minP	repA	K562	0.000952774	w_oBC_conditioning	2.26879
AGTACCCAAAACTTA	minP	repA	K562	0.000244372	w_oBC_conditioning	1.38457
AGTCACTGGACGGCC	minP	repA	K562	0.00312196	w_oBC_conditioning	0.255061
ATACTGCACAAACCG	minP	repA	K562	0.0024553	w_oBC_conditioning	0.798728
ATATATTTGTCGATT	minP	repA	K562	0.000235519	w_oBC_conditioning	7.86593
ATCCAGCAAATAACT	minP	repA	K562	0.00180977	w_oBC_conditioning	0.435601
ATCTTCCAGTTCACA	minP	repA	K562	0.0214895	w_oBC_conditioning	0.0315343
CAACAACCTCCCCAT	minP	repA	K562	0.00352988	w_oBC_conditioning	0.464091
CACGCCGCTTCACTG	minP	repA	K562	0.00073332	w_oBC_conditioning	1.26733
CATATTCCAGGAACC	minP	repA	K562	0.00449841	w_oBC_conditioning	0.41746
CATTACACCGCCAAA	minP	repA	K562	0.601667	w_oBC_conditioning	0.00113331
CCCCCAGCGGAATAT	minP	repA	K562	0.00188751	w_oBC_conditioning	0.670604
CCCCCTGACCCAACC	minP	repA	K562	0.000579195	w_oBC_conditioning	0.725342
CCCGTCCTAACTTCG	minP	repA	K562	0.00186145	w_oBC_conditioning	0.986368
CCGTCCCCATCGGCC	minP	repA	K562	0.00697284	w_oBC_conditioning	0.362686
CCTGGTTAAACGCCG	minP	repA	K562	0.00265513	w_oBC_conditioning	0.918898
CCTGTCCTCACTGGA	minP	repA	K562	0.362948	w_oBC_conditioning	0.0442502
CGCCCACCCAGCATG	minP	repA	K562	0.0122528	w_oBC_conditioning	0.185399
CGGCCCAAGCGGGCC	minP	repA	K562	0.00182747	w_oBC_conditioning	0.350431
CGTACCCCTTGGCGG	minP	repA	K562	0.00147902	w_oBC_conditioning	1.89449
CGTGTAGGCGAAGCC	minP	repA	K562	0.00395366	w_oBC_conditioning	0.462964
CTAACCTTGTGCACA	minP	repA	K562	0.00163992	w_oBC_conditioning	0.361968
CTCACATAGACACCT	minP	repA	K562	0.000621886	w_oBC_conditioning	0.951213
CTCTGACTCATTCCC	minP	repA	K562	0.0030569	w_oBC_conditioning	0.432472
CTCTGCCGTTGCACA	minP	repA	K562	0.00242137	w_oBC_conditioning	2.0442
CTGCTTTAGCTCAAC	minP	repA	K562	0.00188403	w_oBC_conditioning	0.451503
CTGGCCCTGCAGTTT	minP	repA	K562	0.00192727	w_oBC_conditioning	0.474311
CTGGGTTTTGGTAAT	minP	repA	K562	0.000568773	w_oBC_conditioning	0.740265
CTTTTACTAATAGTT	minP	repA	K562	0.000902768	w_oBC_conditioning	0.655364
GAACCGTCACCATAC	minP	repA	K562	0.0476996	w_oBC_conditioning	0.289056
GAATAATTCAATAGT	minP	repA	K562	0.00227988	w_oBC_conditioning	0.796241
GAGGAGCCCAGTTCC	minP	repA	K562	0.00297118	w_oBC_conditioning	0.174899
GCAATGCTTACCATT	minP	repA	K562	0.00258311	w_oBC_conditioning	0.749603
GCAGAAACTTCCCCC	minP	repA	K562	0.00173166	w_oBC_conditioning	1.26352
GCATCATATGAAGAT	minP	repA	K562	0.00100948	w_oBC_conditioning	0.195467
GCGCACACCCCCCGG	minP	repA	K562	0.00342435	w_oBC_conditioning	1.04793
GGCGGCGACCTCCAC	minP	repA	K562	0.000782853	w_oBC_conditioning	0.646792
GGGCTGCCGGCTCAC	minP	repA	K562	0.00145615	w_oBC_conditioning	0.668807
GTCTGATATGTATGT	minP	repA	K562	0.00177113	w_oBC_conditioning	1.30079
TACCTAATGGGAAAG	minP	repA	K562	0.00143258	w_oBC_conditioning	0.140385
TACTATCGTCTGCAC	minP	repA	K562	0.0143887	w_oBC_conditioning	0.174968
TAGATGCCTAATCAC	minP	repA	K562	0.00895263	w_oBC_conditioning	0.434805
TATCTGAAGCCATCC	minP	repA	K562	0.00945013	w_oBC_conditioning	0.40824
TCACCTGTTTCATCA	minP	repA	K562	0.00278087	w_oBC_conditioning	0.737395
TCTCATCAACTTCAA	minP	repA	K562	0.00200947	w_oBC_conditioning	0.398386
TCTGCGCGTGACGTA	minP	repA	K562	0.0160998	w_oBC_conditioning	0.119243
TTACCCAAAAACACG	minP	repA	K562	0.000574024	w_oBC_conditioning	2.80575
TTATTATCTTAAACC	minP	repA	K562	0.00387182	w_oBC_conditioning	2.13902
TTCTCACATGCATCC	minP	repA	K562	0.000371584	w_oBC_conditioning	1.38703
TTGCCCTAGCAGGCT	minP	repA	K562	0.00354293	w_oBC_conditioning	0.793467
TTTCAAAGCGGTTCC	minP	repA	K562	0.00110797	w_oBC_conditioning	1.71035
AAACACACGATACAC	ubcP	repA	K562	0.26657	w_oBC_conditioning	2.46261
AAACCCAACTAGGAA	ubcP	repA	K562	0.480434	w_oBC_conditioning	1.2119
AAAGCAACATTACGC	ubcP	repA	K562	0.355304	w_oBC_conditioning	1.39303
AAATCCCTCAGTCGT	ubcP	repA	K562	0.273694	w_oBC_conditioning	1.41609
AACCCAGCGGCGCAA	ubcP	repA	K562	0.324051	w_oBC_conditioning	1.57749
AACTCATTGCTAACA	ubcP	repA	K562	0.337804	w_oBC_conditioning	1.35574
AACTCTATCCATGAA	ubcP	repA	K562	0.336703	w_oBC_conditioning	1.6516
AAGAGTAACCCCTGT	ubcP	repA	K562	0.419594	w_oBC_conditioning	1.80647
AAGCGTAATCGGCTG	ubcP	repA	K562	0.275977	w_oBC_conditioning	1.40419
AAGTCAGAGACAGGA	ubcP	repA	K562	0.261751	w_oBC_conditioning	2.08932
AATACACCCATCGTA	ubcP	repA	K562	0.292802	w_oBC_conditioning	2.05275
AATCCCAGGACAAGA	ubcP	repA	K562	0.525602	w_oBC_conditioning	0.497734
ACAACCTCCAAAATA	ubcP	repA	K562	0.298652	w_oBC_conditioning	2.98035
ACAGCGCCCCGGCCC	ubcP	repA	K562	0.165139	w_oBC_conditioning	1.1228
ACCACCCCCACGCGG	ubcP	repA	K562	0.301251	w_oBC_conditioning	2.74901
ACCATATCCCCCCAA	ubcP	repA	K562	0.577065	w_oBC_conditioning	0.74602
ACCCATCCATGGATT	ubcP	repA	K562	0.125845	w_oBC_conditioning	0.213305
ACCCGGGGGCCCTTG	ubcP	repA	K562	0.25017	w_oBC_conditioning	1.71819
ACCCTTAATACTGTG	ubcP	repA	K562	0.369247	w_oBC_conditioning	0.946837
ACCGTTCCATACCCG	ubcP	repA	K562	0.275219	w_oBC_conditioning	2.16112
ACCTCCGGGTCCGAA	ubcP	repA	K562	0.208525	w_oBC_conditioning	1.33713
ACGATCGCGGTTTAC	ubcP	repA	K562	0.124975	w_oBC_conditioning	0.545841
ACGCGCATACCACCT	ubcP	repA	K562	0.695013	w_oBC_conditioning	1.47312
ACTTAATGGTAACGG	ubcP	repA	K562	2.94665	w_oBC_conditioning	0.0858119
ACTTCATTAACAGCA	ubcP	repA	K562	0.340559	w_oBC_conditioning	0.890167
AGAAGTCAAAGGTCC	ubcP	repA	K562	0.264396	w_oBC_conditioning	0.560638
AGGCAGAGGCTCCCC	ubcP	repA	K562	0.11802	w_oBC_conditioning	0.552734
AGGTCACGCTCGCCT	ubcP	repA	K562	0.245103	w_oBC_conditioning	3.20183
AGTCGCTGATAGGGC	ubcP	repA	K562	0.368182	w_oBC_conditioning	1.184
ATAACGTTGGCCTCT	ubcP	repA	K562	0.41763	w_oBC_conditioning	1.6055
ATCCCATCACACATG	ubcP	repA	K562	0.17973	w_oBC_conditioning	0.335254
ATCGACTAGTATGAT	ubcP	repA	K562	0.396848	w_oBC_conditioning	2.3216
ATCGCAACATATCGT	ubcP	repA	K562	0.349081	w_oBC_conditioning	1.67001
ATCGGTTGCTCCTTC	ubcP	repA	K562	0.205158	w_oBC_conditioning	1.06929
ATGTACCTCACGCAA	ubcP	repA	K562	0.865982	w_oBC_conditioning	2.63004
CAAAAATCCGCGGAT	ubcP	repA	K562	0.20611	w_oBC_conditioning	1.86658
CAAGATGATAGTGCT	ubcP	repA	K562	0.433532	w_oBC_conditioning	1.20335
CACCAGACCAATCAG	ubcP	repA	K562	0.408778	w_oBC_conditioning	1.36627
CACCGGGTACACGAC	ubcP	repA	K562	0.134425	w_oBC_conditioning	3.58284
CACGATCCACCTGTA	ubcP	repA	K562	0.595823	w_oBC_conditioning	2.06598
CACGCTTCCACCTCC	ubcP	repA	K562	0.312457	w_oBC_conditioning	1.79543
CAGACCTTACTAACT	ubcP	repA	K562	0.0751032	w_oBC_conditioning	1.53077
CAGCCCGCCGCCGAG	ubcP	repA	K562	0.48726	w_oBC_conditioning	1.51684
CATATCGCGTCCAAC	ubcP	repA	K562	0.03389	w_oBC_conditioning	0.727245
CATTATGCGGTCTAC	ubcP	repA	K562	0.350573	w_oBC_conditioning	1.73923
CCACGGCTACCATTA	ubcP	repA	K562	0.103148	w_oBC_conditioning	0.412314
CCAGCTGTGCACTGC	ubcP	repA	K562	0.354495	w_oBC_conditioning	1.04326
CCATCACATGGGCAC	ubcP	repA	K562	0.507278	w_oBC_conditioning	1.60615
CCCCACGTTCCCCGC	ubcP	repA	K562	0.252825	w_oBC_conditioning	1.4769
CCCCAGCTGCCGTTC	ubcP	repA	K562	0.364076	w_oBC_conditioning	1.28123
CCCGATACATGTTCA	ubcP	repA	K562	0.214067	w_oBC_conditioning	1.55871
CCCTACGTGCCAAAA	ubcP	repA	K562	0.230656	w_oBC_conditioning	1.69831
CCCTCGAATGGCACC	ubcP	repA	K562	0.253866	w_oBC_conditioning	1.84585
CCGACCATTCAAATC	ubcP	repA	K562	0.230098	w_oBC_conditioning	3.29109
CCGACCCAAAGGCAC	ubcP	repA	K562	0.348647	w_oBC_conditioning	1.64943
CCTACTAGTGTTTAT	ubcP	repA	K562	0.563991	w_oBC_conditioning	1.26364
CCTCAGTGCCTCTGA	ubcP	repA	K562	0.503406	w_oBC_conditioning	2.11359
CCTCCATTGCTCCCA	ubcP	repA	K562	0.4002	w_oBC_conditioning	1.80174
CCTCCCAGACCTCGA	ubcP	repA	K562	0.459366	w_oBC_conditioning	1.55367
CCTGCCCATACGCCC	ubcP	repA	K562	0.198989	w_oBC_conditioning	0.896153
CGAAAAGGATCTCGA	ubcP	repA	K562	0.197604	w_oBC_conditioning	2.01167
CGACTAACACTTCTA	ubcP	repA	K562	0.515959	w_oBC_conditioning	1.6793
CGCGCGCGCCCGACT	ubcP	repA	K562	0.412228	w_oBC_conditioning	1.56842
CGCTGCTGCCCTGTA	ubcP	repA	K562	0.0900219	w_oBC_conditioning	3.34265
CGCTTCGCCCCGGCG	ubcP	repA	K562	0.14268	w_oBC_conditioning	1.26441
CGGTGACCTAACTGC	ubcP	repA	K562	0.206323	w_oBC_conditioning	1.44969
CGGTGCTAACACACC	ubcP	repA	K562	0.313153	w_oBC_conditioning	0.561406
CTACTGCTAGAAATG	ubcP	repA	K562	0.411531	w_oBC_conditioning	1.42331
CTACTGCTCACCTTT	ubcP	repA	K562	0.294304	w_oBC_conditioning	0.911422
CTAGTTCTCACTCCG	ubcP	repA	K562	0.0415211	w_oBC_conditioning	1.00792
CTCGTCACGTAAACA	ubcP	repA	K562	0.373107	w_oBC_conditioning	1.70943
CTCTGAGTCCCACAG	ubcP	repA	K562	0.289659	w_oBC_conditioning	1.56409
CTCTGTCCGTCCGTA	ubcP	repA	K562	0.323217	w_oBC_conditioning	1.75803
CTTCTCGATCCCACC	ubcP	repA	K562	0.339406	w_oBC_conditioning	1.96286
GACAACCTGCCCCTA	ubcP	repA	K562	0.234346	w_oBC_conditioning	2.58928
GACACCACTTAGAGT	ubcP	repA	K562	0.405339	w_oBC_conditioning	1.53897
GATGAAGAACACGCA	ubcP	repA	K562	0.346429	w_oBC_conditioning	1.54764
GATTCAGCCTGAACT	ubcP	repA	K562	0.280073	w_oBC_conditioning	1.69226
GCAAAACTGAATTAC	ubcP	repA	K562	0.220182	w_oBC_conditioning	1.5452
GCACCCAATATCCAT	ubcP	repA	K562	0.498173	w_oBC_conditioning	1.56482
GCAGCCCCACTGGAG	ubcP	repA	K562	0.417192	w_oBC_conditioning	1.45184
GCAGGTGTTGAAGCA	ubcP	repA	K562	0.424934	w_oBC_conditioning	2.03027
GCCACTGTCAATAAA	ubcP	repA	K562	0.394747	w_oBC_conditioning	2.26909
GCCGAAAATGAGCCA	ubcP	repA	K562	0.288822	w_oBC_conditioning	1.84636
GCGGTCCATTATGCG	ubcP	repA	K562	0.432251	w_oBC_conditioning	2.50995
GCTAACCCCGGAATC	ubcP	repA	K562	0.369684	w_oBC_conditioning	1.22194
GCTACCGCAGGAAAC	ubcP	repA	K562	0.184276	w_oBC_conditioning	0.0379687
GCTCCGATCCCAACA	ubcP	repA	K562	0.347307	w_oBC_conditioning	1.43318
GTCAAGTTGTTTTTT	ubcP	repA	K562	0.401378	w_oBC_conditioning	0.939642
GTCCGGCCGATTGCG	ubcP	repA	K562	0.403828	w_oBC_conditioning	2.05609
GTGCTTATCCTCCCC	ubcP	repA	K562	0.34764	w_oBC_conditioning	1.37905
GTTGCTAACGGCAGG	ubcP	repA	K562	0.369966	w_oBC_conditioning	1.39561
GTTTTCGACCGCTTA	ubcP	repA	K562	0.421864	w_oBC_conditioning	1.44714
TAAAGTGCGTCTTTT	ubcP	repA	K562	0.407009	w_oBC_conditioning	1.25333
TAAATCTGGTCAAAA	ubcP	repA	K562	0.29926	w_oBC_conditioning	1.49676
TACCAGTGACTCACG	ubcP	repA	K562	0.191424	w_oBC_conditioning	2.13852
TACCTCCTCAGTTCG	ubcP	repA	K562	0.455383	w_oBC_conditioning	1.96129
TAGAAAACAAATATA	ubcP	repA	K562	0.397415	w_oBC_conditioning	2.31163
TAGACGCACGTGCGC	ubcP	repA	K562	0.21215	w_oBC_conditioning	1.92337
TAGCCGAGCGAGGTG	ubcP	repA	K562	0.774956	w_oBC_conditioning	1.61654
TAGTAAAATTTTGTA	ubcP	repA	K562	0.432264	w_oBC_conditioning	1.57743
TATGAGACCACAACG	ubcP	repA	K562	0.256521	w_oBC_conditioning	2.28214
TATGCCGACACACTA	ubcP	repA	K562	0.414349	w_oBC_conditioning	1.50096
TCAACAGTCCGCCGG	ubcP	repA	K562	0.319145	w_oBC_conditioning	1.29079
TCACGCATATCACGA	ubcP	repA	K562	0.314608	w_oBC_conditioning	1.92931
TCATACCCTTGCCCA	ubcP	repA	K562	0.36856	w_oBC_conditioning	1.81566
TCATTAGCACTACCG	ubcP	repA	K562	0.265313	w_oBC_conditioning	2.00329
TCCCATGTATAGGAC	ubcP	repA	K562	0.36044	w_oBC_conditioning	1.08753
TCCCGCTGTTACTAT	ubcP	repA	K562	0.214	w_oBC_conditioning	1.68798
TCCCTTTTAATGATC	ubcP	repA	K562	0.413964	w_oBC_conditioning	1.42977
TCCTAACCCGACCAA	ubcP	repA	K562	0.318788	w_oBC_conditioning	1.78003
TCTCCTAGGAGTGAC	ubcP	repA	K562	0.496963	w_oBC_conditioning	1.61215
TCTGCCCATTCCGTG	ubcP	repA	K562	0.439282	w_oBC_conditioning	1.68574
TCTTAAACATTAAGG	ubcP	repA	K562	0.350513	w_oBC_conditioning	1.53532
TGAGCCGCCTCCCGC	ubcP	repA	K562	0.253801	w_oBC_conditioning	1.73325
TGCAGCCTACAAAAA	ubcP	repA	K562	0.424011	w_oBC_conditioning	1.05791
TGGAAGTTATCATAA	ubcP	repA	K562	0.158987	w_oBC_conditioning	3.63591
TGGCGCAGATGCCAC	ubcP	repA	K562	0.176768	w_oBC_conditioning	1.11665
TTACATTGCAGACTA	ubcP	repA	K562	0.50996	w_oBC_conditioning	1.01474
TTATATACTACTACC	ubcP	repA	K562	0.468827	w_oBC_conditioning	1.9067
TTCTCATCTAAGGTA	ubcP	repA	K562	0.61854	w_oBC_conditioning	2.29976
TTTTACCTCGCGCGT	ubcP	repA	K562	1.09833	w_oBC_conditioning	1.43348
AAAACATACCGAAAT	pgk1P	repA	K562	0.364686	w_oBC_conditioning	1.60526
AAAACATGATACAGT	pgk1P	repA	K562	0.925606	w_oBC_conditioning	1.08769
AAACGCAGGGTACGA	pgk1P	repA	K562	0.402343	w_oBC_conditioning	1.63373
AACAGCATCGGCACT	pgk1P	repA	K562	0.161156	w_oBC_conditioning	1.17833
AACCCTCGGGCCCAC	pgk1P	repA	K562	1.21539	w_oBC_conditioning	3.72772
AACGAAGCACGATAG	pgk1P	repA	K562	0.71478	w_oBC_conditioning	1.06652
AACGGCAACTTTCAC	pgk1P	repA	K562	0.703606	w_oBC_conditioning	2.24696
AACGTAACTATACCA	pgk1P	repA	K562	0.672755	w_oBC_conditioning	3.04976
AATAGTAATCGCGGA	pgk1P	repA	K562	1.09149	w_oBC_conditioning	1.14583
AATCAAGGGCCCATC	pgk1P	repA	K562	0.573662	w_oBC_conditioning	1.63331
AATCAGACACATCCG	pgk1P	repA	K562	0.284352	w_oBC_conditioning	1.31417
AATGATCGAGCGGCC	pgk1P	repA	K562	0.437208	w_oBC_conditioning	1.2229
ACACCCTAGGCCGTG	pgk1P	repA	K562	0.465464	w_oBC_conditioning	1.3298
ACACCGACTAAACCT	pgk1P	repA	K562	0.655126	w_oBC_conditioning	1.77468
ACATCCTTAATAAAG	pgk1P	repA	K562	0.668676	w_oBC_conditioning	2.69037
ACCCCCTTCTGCCCA	pgk1P	repA	K562	0.634146	w_oBC_conditioning	1.11437
ACGGAATGTCTTGGA	pgk1P	repA	K562	1.03662	w_oBC_conditioning	1.96648
ACGTCCTGTTTAGAG	pgk1P	repA	K562	1.39232	w_oBC_conditioning	1.94999
ACTCAACTAGACCAT	pgk1P	repA	K562	0.102076	w_oBC_conditioning	0.272571
ACTTACAGAGCAATA	pgk1P	repA	K562	0.033371	w_oBC_conditioning	0.821476
AGAACCGTCACGCAG	pgk1P	repA	K562	0.0200997	w_oBC_conditioning	0.970757
AGAGTTCACGGATTA	pgk1P	repA	K562	0.604328	w_oBC_conditioning	1.6814
AGATCCTACGCCCTA	pgk1P	repA	K562	0.357848	w_oBC_conditioning	2.72062
AGCCTTTTGCGCCCG	pgk1P	repA	K562	0.73151	w_oBC_conditioning	1.42273
AGCTATATTAAATTC	pgk1P	repA	K562	1.06841	w_oBC_conditioning	2.24974
AGCTTTGGAGGGAGC	pgk1P	repA	K562	2.03001	w_oBC_conditioning	1.55725
AGTACTTAATAGGTT	pgk1P	repA	K562	0.489031	w_oBC_conditioning	1.17661
AGTATATCATCGCTG	pgk1P	repA	K562	0.0352993	w_oBC_conditioning	5.83394
AGTCCAGTCGAAGTC	pgk1P	repA	K562	0.0332094	w_oBC_conditioning	0.167101
ATAAATTGAACAACT	pgk1P	repA	K562	0.229162	w_oBC_conditioning	0.789656
ATAGCAACCAAGTGA	pgk1P	repA	K562	0.422405	w_oBC_conditioning	2.32031
ATATCCATGGACTTC	pgk1P	repA	K562	0.520026	w_oBC_conditioning	1.68201
ATATGATTAATAGAT	pgk1P	repA	K562	0.413612	w_oBC_conditioning	1.46837
ATCCCCAACGCTGTA	pgk1P	repA	K562	0.088001	w_oBC_conditioning	2.25017
ATCGATTTATAATAC	pgk1P	repA	K562	1.04395	w_oBC_conditioning	1.45539
ATGCGCTTATCGCGA	pgk1P	repA	K562	1.02233	w_oBC_conditioning	0.402773
ATTTCTCGGTTATTT	pgk1P	repA	K562	0.299125	w_oBC_conditioning	0.60079
CAAGCCAGAAACTAC	pgk1P	repA	K562	0.0155372	w_oBC_conditioning	51.3356
CAAGCCTCCCCCAGC	pgk1P	repA	K562	0.43321	w_oBC_conditioning	1.47363
CACACAACTATGGTC	pgk1P	repA	K562	0.0401609	w_oBC_conditioning	8.04642
CACACCAGAAAAGAA	pgk1P	repA	K562	0.00562388	w_oBC_conditioning	3.40865
CACACTGTTCCTACA	pgk1P	repA	K562	1.05097	w_oBC_conditioning	1.45935
CACCCACTACGACCG	pgk1P	repA	K562	0.0455214	w_oBC_conditioning	1.15757
CACCCTCGACAGCAT	pgk1P	repA	K562	0.691032	w_oBC_conditioning	1.23578
CAGAATAACCCGGAC	pgk1P	repA	K562	1.40391	w_oBC_conditioning	2.08345
CAGCCCTGCTCTCTG	pgk1P	repA	K562	0.781099	w_oBC_conditioning	3.28613
CAGCCTCTCATAAAC	pgk1P	repA	K562	0.315419	w_oBC_conditioning	2.37943
CAGTAATATACCCCC	pgk1P	repA	K562	0.629479	w_oBC_conditioning	2.01322
CATCAACCGTTACCT	pgk1P	repA	K562	1.07373	w_oBC_conditioning	1.54292
CCAATTTACTTGCGG	pgk1P	repA	K562	0.286769	w_oBC_conditioning	0.941426
CCACAATACGGACCG	pgk1P	repA	K562	0.439256	w_oBC_conditioning	2.3074
CCACACGGGATACCC	pgk1P	repA	K562	0.497404	w_oBC_conditioning	1.94959
CCATCTAGATGCACT	pgk1P	repA	K562	0.781814	w_oBC_conditioning	2.01824
CCATGGTAACCAAAC	pgk1P	repA	K562	0.0518141	w_oBC_conditioning	1.29773
CCCACTCGCACAACG	pgk1P	repA	K562	0.754908	w_oBC_conditioning	0.888531
CCCAGGCCTAGCTTA	pgk1P	repA	K562	1.15159	w_oBC_conditioning	0.114222
CCCCAGGTAACCGCA	pgk1P	repA	K562	1.19372	w_oBC_conditioning	1.4733
CCCCCCGGACAGGTG	pgk1P	repA	K562	0.141485	w_oBC_conditioning	2.52073
CCCCCGTTTTTATGC	pgk1P	repA	K562	0.688435	w_oBC_conditioning	0.588603
CCCCGAAGAAACTAT	pgk1P	repA	K562	0.387317	w_oBC_conditioning	1.75833
CCCGCACCGCCCGTA	pgk1P	repA	K562	0.358013	w_oBC_conditioning	1.76041
CCCTACTGATGCAAC	pgk1P	repA	K562	1.52331	w_oBC_conditioning	1.03734
CCGGGTTTCCGACGT	pgk1P	repA	K562	0.912249	w_oBC_conditioning	1.36197
CCGTTAATCTATCCG	pgk1P	repA	K562	0.981478	w_oBC_conditioning	0.929538
CCTAACAAAATTTGA	pgk1P	repA	K562	0.502472	w_oBC_conditioning	1.58669
CCTATCATTACCGAT	pgk1P	repA	K562	0.0979052	w_oBC_conditioning	0.462553
CCTTGAACGCAGACC	pgk1P	repA	K562	0.969747	w_oBC_conditioning	1.30253
CCTTGCCTATTTTCA	pgk1P	repA	K562	0.612179	w_oBC_conditioning	1.93797
CGACCGCCCGGCCTC	pgk1P	repA	K562	1.18993	w_oBC_conditioning	2.07564
CGATACCAATTACTT	pgk1P	repA	K562	0.525539	w_oBC_conditioning	1.0304
CGCACGCGCACGTTG	pgk1P	repA	K562	0.604466	w_oBC_conditioning	2.38154
CGCCAATGCATAAAA	pgk1P	repA	K562	0.789895	w_oBC_conditioning	2.13147
CGCGCCAATAAGACT	pgk1P	repA	K562	1.02075	w_oBC_conditioning	1.33145
CGGTTTTTTGCCTTG	pgk1P	repA	K562	0.862702	w_oBC_conditioning	1.66949
CGTCCACTTTGTGCT	pgk1P	repA	K562	0.688412	w_oBC_conditioning	1.86141
CGTCCTGCGGCTGGG	pgk1P	repA	K562	0.0413273	w_oBC_conditioning	3.9318
CGTGGACCAGCTGGT	pgk1P	repA	K562	0.51554	w_oBC_conditioning	1.85008
CGTTCAACTACACCC	pgk1P	repA	K562	0.401281	w_oBC_conditioning	1.76833
CTACGTAATTTACCG	pgk1P	repA	K562	0.378082	w_oBC_conditioning	1.71592
CTCAAGAAATCTGTC	pgk1P	repA	K562	0.693692	w_oBC_conditioning	1.42454
CTCCATAGCGACGCT	pgk1P	repA	K562	0.767856	w_oBC_conditioning	1.66342
CTGAAAACAAGACCA	pgk1P	repA	K562	0.756286	w_oBC_conditioning	1.31887
CTGAATATGCCCACG	pgk1P	repA	K562	0.930042	w_oBC_conditioning	1.71847
CTGTCCCCTCGATGT	pgk1P	repA	K562	0.993669	w_oBC_conditioning	1.07907
CTTAACGAAAGTCTT	pgk1P	repA	K562	0.524168	w_oBC_conditioning	1.70476
CTTCCAAGGAAACGG	pgk1P	repA	K562	0.468986	w_oBC_conditioning	1.3996
CTTCCGCTGTATGGA	pgk1P	repA	K562	0.943931	w_oBC_conditioning	1.07054
CTTCGTTTCGATCTC	pgk1P	repA	K562	1.13661	w_oBC_conditioning	1.75419
CTTTAGTTCTCCTTG	pgk1P	repA	K562	0.121528	w_oBC_conditioning	0.940403
CTTTCTCTACATTGT	pgk1P	repA	K562	0.0305654	w_oBC_conditioning	1.51939
GAACGACTATTGTTT	pgk1P	repA	K562	0.0391117	w_oBC_conditioning	0.831173
GACCCTACTAATGGT	pgk1P	repA	K562	0.799652	w_oBC_conditioning	2.06061
GACTCCGCCCCATTA	pgk1P	repA	K562	0.434478	w_oBC_conditioning	1.39714
GAGAACGCTCACAAT	pgk1P	repA	K562	0.184283	w_oBC_conditioning	0.516016
GAGCCTAAGTGCGCT	pgk1P	repA	K562	1.06667	w_oBC_conditioning	1.67889
GATGTCCCGCTCACC	pgk1P	repA	K562	0.852353	w_oBC_conditioning	0.459129
GCAACGTTCGGATCA	pgk1P	repA	K562	0.84722	w_oBC_conditioning	0.0285193
GCACAGGCAGCCCTC	pgk1P	repA	K562	0.228553	w_oBC_conditioning	1.51499
GCACCCGCACCTAGT	pgk1P	repA	K562	0.124236	w_oBC_conditioning	1.39554
GCAGACAATGGACGT	pgk1P	repA	K562	0.609105	w_oBC_conditioning	1.13403
GCAGCATCTTCACTC	pgk1P	repA	K562	0.718397	w_oBC_conditioning	2.88078
GCATGTAGGAACTGT	pgk1P	repA	K562	0.820894	w_oBC_conditioning	1.20301
GCCCCCCCCAGTCGC	pgk1P	repA	K562	1.09591	w_oBC_conditioning	1.52371
GCCGGCTCAGATAGC	pgk1P	repA	K562	0.920767	w_oBC_conditioning	1.48485
GCCTGGCAAGAAACT	pgk1P	repA	K562	0.435457	w_oBC_conditioning	1.74825
GCGACGACATCTCTG	pgk1P	repA	K562	1.1169	w_oBC_conditioning	5.69481
GCGCAGTGCAAATAC	pgk1P	repA	K562	0.167248	w_oBC_conditioning	18.1063
GCGCATTATGAACGT	pgk1P	repA	K562	0.457807	w_oBC_conditioning	1.63673
GCTCACCATCATCTC	pgk1P	repA	K562	0.700781	w_oBC_conditioning	1.82507
GCTTTTAGCCCTTTC	pgk1P	repA	K562	0.502531	w_oBC_conditioning	0.991638
GCTTTTCCCCCTCAC	pgk1P	repA	K562	0.478192	w_oBC_conditioning	2.18242
GGACGTACGTTCCTT	pgk1P	repA	K562	1.5701	w_oBC_conditioning	1.61696
GGCATGGGTGTGCCC	pgk1P	repA	K562	0.096647	w_oBC_conditioning	0.636195
GGTGACTATAAAGGT	pgk1P	repA	K562	0.42544	w_oBC_conditioning	2.35568
GTCAGCAACCACGCT	pgk1P	repA	K562	0.490168	w_oBC_conditioning	1.46099
GTCCGAAAACTGATG	pgk1P	repA	K562	0.899643	w_oBC_conditioning	2.15343
GTCGATAAAGCTACA	pgk1P	repA	K562	0.254576	w_oBC_conditioning	1.25981
GTGTGCCCCACGCCG	pgk1P	repA	K562	0.641177	w_oBC_conditioning	1.34059
GTTAATACACAGCAA	pgk1P	repA	K562	0.711166	w_oBC_conditioning	0.395926
GTTACCACCGCTCCT	pgk1P	repA	K562	1.23991	w_oBC_conditioning	1.14408
GTTCCGGCCTGGCCA	pgk1P	repA	K562	0.453902	w_oBC_conditioning	0.930423
TAACGCCCGCACAAA	pgk1P	repA	K562	1.01652	w_oBC_conditioning	1.01522
TACAAGCAGTTGACG	pgk1P	repA	K562	0.704327	w_oBC_conditioning	1.30212
TACCGCCCCTTTACA	pgk1P	repA	K562	0.404767	w_oBC_conditioning	1.09045
TAGAATGAACCAATA	pgk1P	repA	K562	0.618631	w_oBC_conditioning	1.32771
TAGGAGCTCACTAAC	pgk1P	repA	K562	1.13602	w_oBC_conditioning	0.9094
TATAGATCAATATCA	pgk1P	repA	K562	0.777589	w_oBC_conditioning	1.42829
TCAACTGAACCGCGC	pgk1P	repA	K562	0.132951	w_oBC_conditioning	0.97724
TCACGGGCGCTCGTT	pgk1P	repA	K562	0.122044	w_oBC_conditioning	0.0979736
TCAGCCCCCAGTCCA	pgk1P	repA	K562	0.582007	w_oBC_conditioning	1.11301
TCCACAAGTGCGTGG	pgk1P	repA	K562	0.885257	w_oBC_conditioning	1.29752
TCCATCGGCGACCTT	pgk1P	repA	K562	0.61397	w_oBC_conditioning	1.13861
TCCCCACGGCCTCTA	pgk1P	repA	K562	0.235843	w_oBC_conditioning	0.479015
TCCCGTTCCGCGCCT	pgk1P	repA	K562	0.0581398	w_oBC_conditioning	0.137073
TCGTTTACGACCAAT	pgk1P	repA	K562	0.762381	w_oBC_conditioning	3.88823
TCTACCACGGCCCAT	pgk1P	repA	K562	0.433827	w_oBC_conditioning	2.24203
TCTCACGATGCATGA	pgk1P	repA	K562	0.0402273	w_oBC_conditioning	0.916316
TCTCTGCACCAACCT	pgk1P	repA	K562	0.518167	w_oBC_conditioning	1.54189
TCTGACGGCCAATTG	pgk1P	repA	K562	0.403797	w_oBC_conditioning	2.27393
TCTTGGACATACTAA	pgk1P	repA	K562	0.568979	w_oBC_conditioning	1.53933
TGCACAACACGCGTT	pgk1P	repA	K562	0.710463	w_oBC_conditioning	0.74025
TGCCACATTTTCCTG	pgk1P	repA	K562	0.525862	w_oBC_conditioning	1.77604
TGCCTCACTGTTCAT	pgk1P	repA	K562	1.26724	w_oBC_conditioning	1.44366
TGGATAGCACAAATA	pgk1P	repA	K562	0.431988	w_oBC_conditioning	1.45946
TGTGCCCATCCCCGT	pgk1P	repA	K562	0.342506	w_oBC_conditioning	2.14939
TGTTAACCCACATAA	pgk1P	repA	K562	0.593447	w_oBC_conditioning	2.5434
TTAAATTAAACCGTC	pgk1P	repA	K562	0.609013	w_oBC_conditioning	1.42334
TTACACCCTCCGCAA	pgk1P	repA	K562	0.522403	w_oBC_conditioning	0.842314
TTAGGACGTCTAAAC	pgk1P	repA	K562	0.390589	w_oBC_conditioning	0.953318
TTAGGTAATAGCAAA	pgk1P	repA	K562	1.06515	w_oBC_conditioning	1.80432
TTCCCTCACCGTACA	pgk1P	repA	K562	0.772143	w_oBC_conditioning	1.11746
TTCCCTGATCACTTC	pgk1P	repA	K562	0.380302	w_oBC_conditioning	2.18357
TTCTCTCTTCCTGCA	pgk1P	repA	K562	0.54753	w_oBC_conditioning	1.28653
TTGTCCCCCAATTCG	pgk1P	repA	K562	0.397477	w_oBC_conditioning	1.2677
TTTAGCCCCCATAAT	pgk1P	repA	K562	0.131554	w_oBC_conditioning	0.37781
AAAACCTCTCGCTGG	eef1aP	repA	K562	5.31445	w_oBC_conditioning	1.11871
AAAATAAAAAGACAC	eef1aP	repA	K562	4.26154	w_oBC_conditioning	1.24831
AAAATTTGTCGCATG	eef1aP	repA	K562	5.71445	w_oBC_conditioning	1.29942
AAAGCAGGCTTAGTA	eef1aP	repA	K562	5.27867	w_oBC_conditioning	1.13751
AACCGCTACCTGCGG	eef1aP	repA	K562	1.58551	w_oBC_conditioning	1.23703
AACGCGATGCGCTTA	eef1aP	repA	K562	7.20202	w_oBC_conditioning	1.03065
AATACTAGGCAGCGA	eef1aP	repA	K562	7.91981	w_oBC_conditioning	1.41423
ACAACATCCTACGAC	eef1aP	repA	K562	4.48815	w_oBC_conditioning	1.20411
ACACGCACGACCTAA	eef1aP	repA	K562	5.92624	w_oBC_conditioning	1.01914
ACAGGACTCGGCTCA	eef1aP	repA	K562	10.728	w_oBC_conditioning	0.739261
ACCACGCGTCTCATG	eef1aP	repA	K562	4.24082	w_oBC_conditioning	1.6203
ACCGATCCCGAGACC	eef1aP	repA	K562	5.91231	w_oBC_conditioning	1.2809
ACCGCCCTGTCCCCG	eef1aP	repA	K562	3.57357	w_oBC_conditioning	1.78023
ACTTTCCAAGTCCTT	eef1aP	repA	K562	6.02236	w_oBC_conditioning	0.843748
ACTTTGATGAACGCA	eef1aP	repA	K562	3.3157	w_oBC_conditioning	1.00356
AGAATCCACCTACAG	eef1aP	repA	K562	6.59668	w_oBC_conditioning	1.23004
AGCCCAAGCGAAGCG	eef1aP	repA	K562	2.68158	w_oBC_conditioning	1.15281
AGCCCGAACCTACCG	eef1aP	repA	K562	5.55619	w_oBC_conditioning	1.33063
AGGGTCAAACAAGGC	eef1aP	repA	K562	7.75632	w_oBC_conditioning	1.12091
ATACAGGTAAGCACG	eef1aP	repA	K562	1.4041	w_oBC_conditioning	1.43682
ATATGAGTCCTCCCA	eef1aP	repA	K562	7.3725	w_oBC_conditioning	1.04328
ATCTCAACAAAGAGG	eef1aP	repA	K562	5.897	w_oBC_conditioning	1.21895
ATGCTCTTTGTTCGC	eef1aP	repA	K562	5.51271	w_oBC_conditioning	1.07334
ATGTGTTAATGGACC	eef1aP	repA	K562	6.50227	w_oBC_conditioning	0.713572
ATTAAAACCTTCCCT	eef1aP	repA	K562	14.0224	w_oBC_conditioning	1.23309
ATTACCTTTATCTCT	eef1aP	repA	K562	3.12957	w_oBC_conditioning	2.33161
ATTTCGGGCGAATAA	eef1aP	repA	K562	6.0659	w_oBC_conditioning	1.00869
CAAACCCCGTACGAC	eef1aP	repA	K562	6.45241	w_oBC_conditioning	1.08012
CAAGGTACTTACCAA	eef1aP	repA	K562	0.579192	w_oBC_conditioning	0.79743
CACAAAAAGAAATAA	eef1aP	repA	K562	5.38738	w_oBC_conditioning	1.09894
CAGGCCGTGCACCCA	eef1aP	repA	K562	5.63496	w_oBC_conditioning	1.48574
CATATAATGCGATAA	eef1aP	repA	K562	4.80905	w_oBC_conditioning	1.24699
CATTTCTAGACAGGC	eef1aP	repA	K562	8.532	w_oBC_conditioning	0.909971
CCACGATAGCCTTTG	eef1aP	repA	K562	7.7428	w_oBC_conditioning	1.23401
CCATACGGACAATCT	eef1aP	repA	K562	6.13906	w_oBC_conditioning	1.04911
CCCCCGATCACCTTA	eef1aP	repA	K562	3.60682	w_oBC_conditioning	1.07271
CCCCGCAACGCACGA	eef1aP	repA	K562	3.76273	w_oBC_conditioning	1.5112
CCCCGTACGTTCTGA	eef1aP	repA	K562	5.31346	w_oBC_conditioning	1.33328
CCCGACTGTGGCATC	eef1aP	repA	K562	7.03264	w_oBC_conditioning	0.958501
CCCGTCTGCTATGGC	eef1aP	repA	K562	6.57658	w_oBC_conditioning	1.0601
CCGAGAACCGTCCTT	eef1aP	repA	K562	6.43566	w_oBC_conditioning	1.54319
CCGCTCGGGATGCGC	eef1aP	repA	K562	5.9625	w_oBC_conditioning	1.18263
CCTAAGAGCCCCCCC	eef1aP	repA	K562	4.64071	w_oBC_conditioning	1.41989
CCTGCCCTAACGTTA	eef1aP	repA	K562	7.46189	w_oBC_conditioning	1.29608
CGACACTCCATTGAC	eef1aP	repA	K562	4.7042	w_oBC_conditioning	1.22988
CGAGTTTGTTGTCTC	eef1aP	repA	K562	9.85502	w_oBC_conditioning	0.980711
CGATCTGCCCAAACA	eef1aP	repA	K562	6.88961	w_oBC_conditioning	1.03417
CGCACCCACATGACT	eef1aP	repA	K562	6.13444	w_oBC_conditioning	0.842563
CGCTACAAATAAGAC	eef1aP	repA	K562	5.36672	w_oBC_conditioning	1.03692
CGGTCTACCTTTTGG	eef1aP	repA	K562	4.14963	w_oBC_conditioning	0.953401
CGGTTTCGCACTTGC	eef1aP	repA	K562	7.0179	w_oBC_conditioning	1.11569
CGTACCAGTACGCAC	eef1aP	repA	K562	4.976	w_oBC_conditioning	1.20454
CGTCCCCTAGCCTAT	eef1aP	repA	K562	4.96773	w_oBC_conditioning	1.46774
CTAAGACCTCTCTAC	eef1aP	repA	K562	6.1006	w_oBC_conditioning	1.64139
CTACAACATCTACCA	eef1aP	repA	K562	7.58645	w_oBC_conditioning	1.21921
CTACACTGATCAGAC	eef1aP	repA	K562	5.06717	w_oBC_conditioning	0.118243
CTACCGCCTACTTGC	eef1aP	repA	K562	5.48389	w_oBC_conditioning	1.17041
CTAGGTCTCGCTCAT	eef1aP	repA	K562	4.57452	w_oBC_conditioning	1.19791
CTCAAGACATCAGAC	eef1aP	repA	K562	8.12606	w_oBC_conditioning	0.873769
CTGAACGCTAAAGCG	eef1aP	repA	K562	5.62043	w_oBC_conditioning	0.557068
CTGCCGGCATCAGCC	eef1aP	repA	K562	5.03814	w_oBC_conditioning	1.11422
CTGTCTTGCTCCGGC	eef1aP	repA	K562	7.68642	w_oBC_conditioning	1.33048
CTTGTCTTTCGTCCC	eef1aP	repA	K562	0.867272	w_oBC_conditioning	0.356961
GAAAAACGACGCACC	eef1aP	repA	K562	5.31338	w_oBC_conditioning	1.35232
GAAACGCCCCCGCAC	eef1aP	repA	K562	8.76848	w_oBC_conditioning	0.83723
GAAATTAAGCATCCG	eef1aP	repA	K562	6.94992	w_oBC_conditioning	1.16204
GAACCCCATTACAAG	eef1aP	repA	K562	7.63484	w_oBC_conditioning	0.85355
GAACCCGATCGTGCA	eef1aP	repA	K562	6.68315	w_oBC_conditioning	1.04594
GACATACATACCGGC	eef1aP	repA	K562	6.70707	w_oBC_conditioning	2.31899
GACGCCTACAGATTT	eef1aP	repA	K562	7.46297	w_oBC_conditioning	1.1948
GACTCATCATGTGCA	eef1aP	repA	K562	4.64157	w_oBC_conditioning	2.05221
GAGGCCCCACCGCTG	eef1aP	repA	K562	6.12278	w_oBC_conditioning	1.27333
GAGTCGTGCTGCGCA	eef1aP	repA	K562	4.35081	w_oBC_conditioning	1.97345
GATACAACCAAAGGT	eef1aP	repA	K562	3.9057	w_oBC_conditioning	1.13967
GATGGCACCTATTTC	eef1aP	repA	K562	5.89065	w_oBC_conditioning	2.44345
GATGGTACCGAACCC	eef1aP	repA	K562	7.41933	w_oBC_conditioning	1.08309
GATGGTCCCCCCTCC	eef1aP	repA	K562	5.98244	w_oBC_conditioning	1.11382
GCAATTGCAGTTCTG	eef1aP	repA	K562	6.11492	w_oBC_conditioning	1.09492
GCACTCTCGAGTCCG	eef1aP	repA	K562	7.33033	w_oBC_conditioning	1.16734
GCCAACCCCGAGCGT	eef1aP	repA	K562	3.81209	w_oBC_conditioning	1.76802
GCCACACCCGGCAGG	eef1aP	repA	K562	3.57458	w_oBC_conditioning	1.00065
GCCATGTTGCGACGA	eef1aP	repA	K562	5.76349	w_oBC_conditioning	1.4761
GCCGGTCGTGTCCCT	eef1aP	repA	K562	4.14683	w_oBC_conditioning	1.27631
GCGAAGAAAACGAAC	eef1aP	repA	K562	7.38816	w_oBC_conditioning	0.709699
GCTGCTTCAATTGAC	eef1aP	repA	K562	7.01931	w_oBC_conditioning	1.08334
GCTGTAGCCTCCCTG	eef1aP	repA	K562	0.0307847	w_oBC_conditioning	0.199895
GGCCTCCACCCGCCT	eef1aP	repA	K562	4.37362	w_oBC_conditioning	1.38985
GGCCTGCAACTTCAG	eef1aP	repA	K562	6.07331	w_oBC_conditioning	1.55647
GGCGCCGTCAAAAAA	eef1aP	repA	K562	4.66752	w_oBC_conditioning	1.72943
GGCTCTACCGAAAGC	eef1aP	repA	K562	5.70168	w_oBC_conditioning	1.10017
GGCTCTCAAGACGCA	eef1aP	repA	K562	5.79226	w_oBC_conditioning	0.942059
GTCGACGGCTCTCTT	eef1aP	repA	K562	6.5992	w_oBC_conditioning	0.989232
GTCGTCCAGCGCGAA	eef1aP	repA	K562	2.94128	w_oBC_conditioning	1.22324
GTTAAGTTGTGACAA	eef1aP	repA	K562	6.57434	w_oBC_conditioning	0.851073
GTTCGAAATGCGTAT	eef1aP	repA	K562	4.60747	w_oBC_conditioning	1.37107
TAACAAACGTTGATA	eef1aP	repA	K562	4.75286	w_oBC_conditioning	0.985327
TAACTCTACTGTCGA	eef1aP	repA	K562	2.98864	w_oBC_conditioning	1.28651
TACGAGGATGTCGAA	eef1aP	repA	K562	7.02385	w_oBC_conditioning	1.23757
TACGCTACAATATAT	eef1aP	repA	K562	5.46438	w_oBC_conditioning	1.64089
TACTTAACACACGCA	eef1aP	repA	K562	5.35925	w_oBC_conditioning	0.917255
TAGAAACGGTCACCA	eef1aP	repA	K562	5.33607	w_oBC_conditioning	1.13584
TCCCACTCATCTATA	eef1aP	repA	K562	6.79028	w_oBC_conditioning	0.670862
TCGGATCTAGTCGCC	eef1aP	repA	K562	5.31137	w_oBC_conditioning	1.24822
TCGGATGTTCAAGCT	eef1aP	repA	K562	4.08444	w_oBC_conditioning	2.15297
TCGGGTAATTAGGCA	eef1aP	repA	K562	6.73373	w_oBC_conditioning	1.03456
TCTCGCCTCTTAGCA	eef1aP	repA	K562	3.93502	w_oBC_conditioning	1.20038
TCTTCCTTTGCTAAT	eef1aP	repA	K562	6.53219	w_oBC_conditioning	1.12704
TGCGCTTCAATATTG	eef1aP	repA	K562	5.60591	w_oBC_conditioning	1.05299
TGGGTCAGGTGCACA	eef1aP	repA	K562	7.34662	w_oBC_conditioning	1.01102
TGTCACACGTAAACA	eef1aP	repA	K562	5.05654	w_oBC_conditioning	1.48882
TGTGCAAATTGGCCT	eef1aP	repA	K562	5.86161	w_oBC_conditioning	0.0241359
TTACCCGGTGATCCG	eef1aP	repA	K562	3.49076	w_oBC_conditioning	0.0678606
TTCCCGGACATGCGT	eef1aP	repA	K562	1.3607	w_oBC_conditioning	6.47152
TTCGCCCTCCGTCCC	eef1aP	repA	K562	4.93467	w_oBC_conditioning	1.47672
TTCTGGCAACTATCG	eef1aP	repA	K562	7.08638	w_oBC_conditioning	1.16021
TTCTTAGCCCCCCCA	eef1aP	repA	K562	3.13508	w_oBC_conditioning	1.22412
TTTAAGATTAAACCT	eef1aP	repA	K562	7.13537	w_oBC_conditioning	1.93211
TTTACCAACATACTG	eef1aP	repA	K562	6.20694	w_oBC_conditioning	1.06685
TTTAGCCCTCACCGC	eef1aP	repA	K562	6.54733	w_oBC_conditioning	1.27141
TTTCCACGACGACTC	eef1aP	repA	K562	2.29415	w_oBC_conditioning	1.20821
TTTCGATCCACGACG	eef1aP	repA	K562	5.73905	w_oBC_conditioning	1.13361
TTTCGCCAACCCTAC	eef1aP	repA	K562	5.96359	w_oBC_conditioning	1.91039
AACCACCGATGCGAT	noP	repB1	K562	0.00479245	w_oBC_conditioning	0.79889
AACCTCAACTCCCCT	noP	repB1	K562	0.00214483	w_oBC_conditioning	0.474791
AAGATCCGAATGAGG	noP	repB1	K562	0.00589171	w_oBC_conditioning	4.28817
AAGTTACGCGTGGTC	noP	repB1	K562	0.00382917	w_oBC_conditioning	0.557729
ACCAGCAAAAGTCCG	noP	repB1	K562	0.00719353	w_oBC_conditioning	0.711488
ATCATCACCCACAGC	noP	repB1	K562	0.0064424	w_oBC_conditioning	0.393895
ATGTGGGTCGTCTAT	noP	repB1	K562	0.000743313	w_oBC_conditioning	0.837288
ATGTTGTGGTTTCCT	noP	repB1	K562	0.0151604	w_oBC_conditioning	0.271797
CACCCCGCACAGCGT	noP	repB1	K562	0.0040855	w_oBC_conditioning	0.410256
CACGCCCGCCCGCCT	noP	repB1	K562	0.000650638	w_oBC_conditioning	6.03017
CACTTACAGAGCACT	noP	repB1	K562	0.00100696	w_oBC_conditioning	3.49602
CCAGCCAGCCTACTC	noP	repB1	K562	0.00125545	w_oBC_conditioning	0.948252
CCATCCAGGCTACGG	noP	repB1	K562	0.00300247	w_oBC_conditioning	0.600395
CCCACAGCGGTGTCA	noP	repB1	K562	0.00463151	w_oBC_conditioning	1.78235
CCCCTGCGAAAACGC	noP	repB1	K562	0.000903207	w_oBC_conditioning	4.47736
CCCGCCGCTACCATT	noP	repB1	K562	0.0256799	w_oBC_conditioning	5.7635
CCCGGCGTGCGAACG	noP	repB1	K562	0.00250924	w_oBC_conditioning	1.16403
CCCTACCGATAGGGC	noP	repB1	K562	0.000962042	w_oBC_conditioning	2.57269
CCGCCGATCACGGCC	noP	repB1	K562	0.00103293	w_oBC_conditioning	0.45068
CCGTCCGCCCCATGA	noP	repB1	K562	0.00117576	w_oBC_conditioning	2.39255
CGACAGAATGAACAC	noP	repB1	K562	0.000806106	w_oBC_conditioning	0.653776
CGCAGGTGCAACGAG	noP	repB1	K562	0.0004641	w_oBC_conditioning	1.82135
CGCTTGTCTAAACTG	noP	repB1	K562	0.00374064	w_oBC_conditioning	0.584689
GCTGGTTCCCCACTC	noP	repB1	K562	0.0464266	w_oBC_conditioning	0.209177
GGAGCTGCGGTGCAC	noP	repB1	K562	0.00204035	w_oBC_conditioning	1.42505
GTAAATAATGTAGCC	noP	repB1	K562	0.0024309	w_oBC_conditioning	1.49228
TCAAAACTACCCCAC	noP	repB1	K562	0.00464334	w_oBC_conditioning	0.329888
TCAACGCCGACATGA	noP	repB1	K562	0.00352108	w_oBC_conditioning	0.191506
TCCCCCAGGCGGAAG	noP	repB1	K562	0.00765931	w_oBC_conditioning	0.204185
TCCCGCTGACACTTA	noP	repB1	K562	0.00126392	w_oBC_conditioning	1.56571
TGCGCTCGCCGATTT	noP	repB1	K562	0.00308918	w_oBC_conditioning	0.302034
TTAAGTGGATTAGCT	noP	repB1	K562	0.000497498	w_oBC_conditioning	9.11756
TTCCAGCCGAATAAT	noP	repB1	K562	0.000348262	w_oBC_conditioning	7.14878
TTCCGCTCGTCACCC	noP	repB1	K562	0.0115831	w_oBC_conditioning	0.228504
TTGTCATTTGTCCGC	noP	repB1	K562	0.0038037	w_oBC_conditioning	0.18607
TTTAAAACCGTAAAC	noP	repB1	K562	0.00357753	w_oBC_conditioning	0.606374
AAAAAGAACCGTGAA	minP	repB1	K562	0.00203151	w_oBC_conditioning	1.86143
AAACTCGAGCTGACC	minP	repB1	K562	0.00349047	w_oBC_conditioning	0.634294
AACATGCAAGACCCA	minP	repB1	K562	0.00107577	w_oBC_conditioning	1.21083
AACCCTCTATTTACG	minP	repB1	K562	0.0168318	w_oBC_conditioning	0.570549
AGAGTGTACGTGGCA	minP	repB1	K562	0.00411845	w_oBC_conditioning	0.213952
ATATATTTGTCGATT	minP	repB1	K562	0.00229459	w_oBC_conditioning	0.857275
ATCTTCCAGTTCACA	minP	repB1	K562	0.000720769	w_oBC_conditioning	0.993917
CAACAACCTCCCCAT	minP	repB1	K562	0.00121075	w_oBC_conditioning	2.14706
CAGCGAAACTAAACG	minP	repB1	K562	0.00167731	w_oBC_conditioning	0.935604
CATATTCCAGGAACC	minP	repB1	K562	0.000437049	w_oBC_conditioning	1.87541
CATTACACCGCCAAA	minP	repB1	K562	0.000732493	w_oBC_conditioning	4.4597
CCATTGAATCCTTAC	minP	repB1	K562	0.00172041	w_oBC_conditioning	0.455955
CCCACTATGCCTGCC	minP	repB1	K562	0.0025179	w_oBC_conditioning	3.29476
CCCAGCGCCCCCCCT	minP	repB1	K562	0.000920201	w_oBC_conditioning	2.16508
CCGACCTCTACTGAA	minP	repB1	K562	0.00216551	w_oBC_conditioning	1.5698
CCTCGCACAGTTCTA	minP	repB1	K562	0.00179255	w_oBC_conditioning	0.289154
GAGAATCCCGCCAAG	minP	repB1	K562	0.00047989	w_oBC_conditioning	1.57654
GGCGGCGACCTCCAC	minP	repB1	K562	0.00968548	w_oBC_conditioning	0.17573
GTTGGCTGCCGGGCT	minP	repB1	K562	0.00722853	w_oBC_conditioning	0.700239
TAAACAGGCAGCCGG	minP	repB1	K562	0.000264326	w_oBC_conditioning	1.15001
TAAGCTCCTAAATAG	minP	repB1	K562	0.00194013	w_oBC_conditioning	1.08193
TACCCTGCTCTGACA	minP	repB1	K562	0.000257789	w_oBC_conditioning	7.69692
TCACCTGTTTCATCA	minP	repB1	K562	0.00360058	w_oBC_conditioning	0.305396
TCACTGTAGAAACAA	minP	repB1	K562	0.00653807	w_oBC_conditioning	0.0855265
TCATCGGCACCACTC	minP	repB1	K562	0.00251309	w_oBC_conditioning	1.28956
TCCATAGACGTTTCG	minP	repB1	K562	0.00070521	w_oBC_conditioning	2.30665
TCCCCACTCTAACAT	minP	repB1	K562	0.00163675	w_oBC_conditioning	0.661879
TCTGTTGTGCCCGTA	minP	repB1	K562	0.00201716	w_oBC_conditioning	4.35238
TGGGCCCCCAACACG	minP	repB1	K562	0.00225507	w_oBC_conditioning	0.664789
TTACCCAAAAACACG	minP	repB1	K562	0.00127807	w_oBC_conditioning	1.29496
TTCACATAGGGACAT	minP	repB1	K562	0.14475	w_oBC_conditioning	0.00595289
TTCTCACATGCATCC	minP	repB1	K562	0.000700303	w_oBC_conditioning	4.12725
AAACACACGATACAC	ubcP	repB1	K562	0.363915	w_oBC_conditioning	0.357209
AAAGCAACATTACGC	ubcP	repB1	K562	0.0547816	w_oBC_conditioning	0.638786
AAAGCCAGGGTCACC	ubcP	repB1	K562	0.291216	w_oBC_conditioning	2.80315
AACAGGTTTTCGTTC	ubcP	repB1	K562	0.202525	w_oBC_conditioning	2.41398
AACCCAGCGGCGCAA	ubcP	repB1	K562	0.351481	w_oBC_conditioning	1.46914
AACGCAGGTCGCACG	ubcP	repB1	K562	0.0921929	w_oBC_conditioning	0.701725
AACTCATTGCTAACA	ubcP	repB1	K562	0.33607	w_oBC_conditioning	1.46122
AACTCTATCCATGAA	ubcP	repB1	K562	0.266517	w_oBC_conditioning	1.33798
AAGAGTAACCCCTGT	ubcP	repB1	K562	0.310612	w_oBC_conditioning	3.88017
AAGCGTAATCGGCTG	ubcP	repB1	K562	0.345809	w_oBC_conditioning	1.45285
AAGTCAGAGACAGGA	ubcP	repB1	K562	0.266951	w_oBC_conditioning	2.22687
AATCAACCTTGATCT	ubcP	repB1	K562	0.233898	w_oBC_conditioning	1.36213
AATCCCAGGACAAGA	ubcP	repB1	K562	0.018365	w_oBC_conditioning	0.440553
ACAACCTCCAAAATA	ubcP	repB1	K562	0.322169	w_oBC_conditioning	2.4718
ACACGCAGCAACAAA	ubcP	repB1	K562	0.12213	w_oBC_conditioning	0.774555
ACAGCGCCCCGGCCC	ubcP	repB1	K562	0.138306	w_oBC_conditioning	1.03738
ACCACCCCCACGCGG	ubcP	repB1	K562	0.2787	w_oBC_conditioning	2.54728
ACCATATCCCCCCAA	ubcP	repB1	K562	0.239485	w_oBC_conditioning	1.54601
ACCCATCCATGGATT	ubcP	repB1	K562	0.201151	w_oBC_conditioning	1.25835
ACCCGGGGGCCCTTG	ubcP	repB1	K562	0.206787	w_oBC_conditioning	1.4001
ACCCTTAATACTGTG	ubcP	repB1	K562	0.18192	w_oBC_conditioning	1.41981
ACCGTGCAATCCAGC	ubcP	repB1	K562	0.347911	w_oBC_conditioning	1.76542
ACCGTTCCATACCCG	ubcP	repB1	K562	0.378677	w_oBC_conditioning	1.60927
ACCTCCGGGTCCGAA	ubcP	repB1	K562	0.179179	w_oBC_conditioning	0.907302
ACGATCGCGGTTTAC	ubcP	repB1	K562	0.330475	w_oBC_conditioning	0.327657
ACGCGCATACCACCT	ubcP	repB1	K562	0.0568642	w_oBC_conditioning	2.22821
ACTCTCCCCACCCCA	ubcP	repB1	K562	0.208062	w_oBC_conditioning	1.87445
ACTTATTGGAGACAA	ubcP	repB1	K562	0.302477	w_oBC_conditioning	1.73063
ACTTCATGAGACAGA	ubcP	repB1	K562	0.395881	w_oBC_conditioning	1.57313
ACTTCATTAACAGCA	ubcP	repB1	K562	0.158005	w_oBC_conditioning	1.23
AGGCAGAGGCTCCCC	ubcP	repB1	K562	0.508269	w_oBC_conditioning	1.48933
AGTCGCTGATAGGGC	ubcP	repB1	K562	0.108703	w_oBC_conditioning	0.332301
ATATCCATCTGTATC	ubcP	repB1	K562	0.153993	w_oBC_conditioning	1.34578
ATATTAGAAAATGCC	ubcP	repB1	K562	0.330444	w_oBC_conditioning	1.99225
ATATTCCCCATCAAC	ubcP	repB1	K562	0.396293	w_oBC_conditioning	1.10627
ATCCCATCACACATG	ubcP	repB1	K562	0.32458	w_oBC_conditioning	2.62066
ATCGACTAGTATGAT	ubcP	repB1	K562	0.317702	w_oBC_conditioning	1.66871
ATCGCAACATATCGT	ubcP	repB1	K562	0.657849	w_oBC_conditioning	1.01527
ATCGGTTGCTCCTTC	ubcP	repB1	K562	0.255202	w_oBC_conditioning	0.69268
ATGTACCTCACGCAA	ubcP	repB1	K562	0.301392	w_oBC_conditioning	0.298059
CAAAAATCCGCGGAT	ubcP	repB1	K562	0.247809	w_oBC_conditioning	1.60013
CAAGATGATAGTGCT	ubcP	repB1	K562	0.311802	w_oBC_conditioning	2.45418
CACCAGACCAATCAG	ubcP	repB1	K562	0.608798	w_oBC_conditioning	0.836499
CACGATCCACCTGTA	ubcP	repB1	K562	0.160434	w_oBC_conditioning	4.86114
CACGCTTCCACCTCC	ubcP	repB1	K562	0.187055	w_oBC_conditioning	2.47961
CATATCGCGTCCAAC	ubcP	repB1	K562	0.250508	w_oBC_conditioning	2.09752
CATTATGCGGTCTAC	ubcP	repB1	K562	0.336213	w_oBC_conditioning	1.82973
CCACGGCTACCATTA	ubcP	repB1	K562	0.0373112	w_oBC_conditioning	15.5478
CCAGCTGTGCACTGC	ubcP	repB1	K562	0.360424	w_oBC_conditioning	1.02351
CCAGTGATACATCAT	ubcP	repB1	K562	0.120891	w_oBC_conditioning	0.103117
CCAGTGCACACCCGC	ubcP	repB1	K562	0.3595	w_oBC_conditioning	2.03775
CCCCACGTTCCCCGC	ubcP	repB1	K562	0.344687	w_oBC_conditioning	1.24306
CCCCAGCTGCCGTTC	ubcP	repB1	K562	0.428512	w_oBC_conditioning	1.35942
CCCCCCCGCCACTCC	ubcP	repB1	K562	0.209379	w_oBC_conditioning	2.68525
CCCGATACATGTTCA	ubcP	repB1	K562	0.209529	w_oBC_conditioning	2.27631
CCCGGTACAGACCGC	ubcP	repB1	K562	0.365693	w_oBC_conditioning	1.39003
CCCTACGTGCCAAAA	ubcP	repB1	K562	0.270245	w_oBC_conditioning	1.3641
CCGACCCAAAGGCAC	ubcP	repB1	K562	0.322509	w_oBC_conditioning	1.64288
CCGGCCGGCCCGTAT	ubcP	repB1	K562	0.30806	w_oBC_conditioning	1.7088
CCTACTAGTGTTTAT	ubcP	repB1	K562	0.670798	w_oBC_conditioning	0.850608
CCTCAGTGCCTCTGA	ubcP	repB1	K562	0.390786	w_oBC_conditioning	1.81533
CCTCCATTGCTCCCA	ubcP	repB1	K562	0.294605	w_oBC_conditioning	1.42719
CCTCCCAGACCTCGA	ubcP	repB1	K562	0.304832	w_oBC_conditioning	2.82163
CCTGCCCATACGCCC	ubcP	repB1	K562	0.228582	w_oBC_conditioning	3.06692
CCTTTCTACCTACCA	ubcP	repB1	K562	0.250255	w_oBC_conditioning	1.48023
CGAGGTAAGACTCCG	ubcP	repB1	K562	0.348657	w_oBC_conditioning	2.01396
CGCGCGCGCCCGACT	ubcP	repB1	K562	0.365906	w_oBC_conditioning	1.44293
CGCTGCTGCCCTGTA	ubcP	repB1	K562	0.402322	w_oBC_conditioning	1.80622
CGCTTCGCCCCGGCG	ubcP	repB1	K562	0.108218	w_oBC_conditioning	0.499039
CGGTGACCTAACTGC	ubcP	repB1	K562	1.37116	w_oBC_conditioning	1.18345
CGGTGCTAACACACC	ubcP	repB1	K562	0.276416	w_oBC_conditioning	1.89147
CGTCTCTGTATCTTT	ubcP	repB1	K562	0.510812	w_oBC_conditioning	6.49303
CTAAATAAACGTGCG	ubcP	repB1	K562	0.307449	w_oBC_conditioning	2.50187
CTACTGCTAGAAATG	ubcP	repB1	K562	0.396288	w_oBC_conditioning	2.88243
CTCACACAATTTCTG	ubcP	repB1	K562	0.141401	w_oBC_conditioning	0.881602
CTCTGAGTCCCACAG	ubcP	repB1	K562	0.234753	w_oBC_conditioning	1.35651
CTCTGTCCGTCCGTA	ubcP	repB1	K562	0.420385	w_oBC_conditioning	1.44334
CTGCAACCGCAGCGT	ubcP	repB1	K562	0.190814	w_oBC_conditioning	0.802783
CTTCTCGATCCCACC	ubcP	repB1	K562	0.126493	w_oBC_conditioning	2.54835
GACACCACTTAGAGT	ubcP	repB1	K562	0.264706	w_oBC_conditioning	1.16817
GATCCTATAGATGCT	ubcP	repB1	K562	0.353095	w_oBC_conditioning	1.48681
GATTCAGCCTGAACT	ubcP	repB1	K562	0.257638	w_oBC_conditioning	1.54846
GCAAAACTGAATTAC	ubcP	repB1	K562	0.312915	w_oBC_conditioning	1.8122
GCACCCAATATCCAT	ubcP	repB1	K562	0.395852	w_oBC_conditioning	1.26259
GCAGCCCCACTGGAG	ubcP	repB1	K562	0.241229	w_oBC_conditioning	1.68412
GCAGGTGTTGAAGCA	ubcP	repB1	K562	0.387095	w_oBC_conditioning	0.504023
GCCACTGTCAATAAA	ubcP	repB1	K562	0.393764	w_oBC_conditioning	1.52683
GCCGAAAATGAGCCA	ubcP	repB1	K562	0.35153	w_oBC_conditioning	1.90917
GCGAACGATCATCCA	ubcP	repB1	K562	0.068902	w_oBC_conditioning	3.73444
GCGACGGACTTCCTC	ubcP	repB1	K562	0.265282	w_oBC_conditioning	1.83695
GCGGTCCATTATGCG	ubcP	repB1	K562	0.382289	w_oBC_conditioning	3.85863
GCTAACCCCGGAATC	ubcP	repB1	K562	0.218328	w_oBC_conditioning	0.961722
GCTACCGCAGGAAAC	ubcP	repB1	K562	0.29758	w_oBC_conditioning	1.62879
GCTCCGATCCCAACA	ubcP	repB1	K562	0.258797	w_oBC_conditioning	1.37753
GGAGTGTTGAAAAGT	ubcP	repB1	K562	0.295868	w_oBC_conditioning	2.01528
GGCTGCAGCGGCAAC	ubcP	repB1	K562	0.312789	w_oBC_conditioning	1.69823
GGTCACACGTTACAT	ubcP	repB1	K562	0.240994	w_oBC_conditioning	1.85964
GTCCGCTATTGCACT	ubcP	repB1	K562	0.393496	w_oBC_conditioning	1.60148
GTCCGGCCGATTGCG	ubcP	repB1	K562	0.431507	w_oBC_conditioning	4.14646
GTCCTCCACTGCTAG	ubcP	repB1	K562	0.431351	w_oBC_conditioning	0.583725
GTGCTTATCCTCCCC	ubcP	repB1	K562	0.0780072	w_oBC_conditioning	0.496015
GTTGCTAACGGCAGG	ubcP	repB1	K562	0.531777	w_oBC_conditioning	1.43917
GTTTTCGACCGCTTA	ubcP	repB1	K562	0.411841	w_oBC_conditioning	1.57363
TAAAACAAGCTAGCT	ubcP	repB1	K562	0.220823	w_oBC_conditioning	0.792673
TAAAGTGCGTCTTTT	ubcP	repB1	K562	0.308554	w_oBC_conditioning	1.57299
TACCAGTGACTCACG	ubcP	repB1	K562	0.11692	w_oBC_conditioning	5.54187
TACCTCCTCAGTTCG	ubcP	repB1	K562	0.255952	w_oBC_conditioning	1.78918
TAGTAAAATTTTGTA	ubcP	repB1	K562	0.313398	w_oBC_conditioning	1.39015
TATGAGACCACAACG	ubcP	repB1	K562	0.210585	w_oBC_conditioning	1.42072
TATGCCGACACACTA	ubcP	repB1	K562	0.0894962	w_oBC_conditioning	0.498145
TATTTCTTTCAATTC	ubcP	repB1	K562	0.339852	w_oBC_conditioning	1.31433
TCAACAGTCCGCCGG	ubcP	repB1	K562	0.213092	w_oBC_conditioning	1.21679
TCAACGGTCGCTTTC	ubcP	repB1	K562	0.34968	w_oBC_conditioning	1.27511
TCAGCAAATGATGGC	ubcP	repB1	K562	0.40947	w_oBC_conditioning	1.83865
TCATACCCTTGCCCA	ubcP	repB1	K562	0.349042	w_oBC_conditioning	1.74841
TCATTAGCACTACCG	ubcP	repB1	K562	0.306887	w_oBC_conditioning	2.00918
TCCCATGTATAGGAC	ubcP	repB1	K562	0.487532	w_oBC_conditioning	1.03537
TCCCGCTGTTACTAT	ubcP	repB1	K562	0.39586	w_oBC_conditioning	1.72867
TCCCTTTTAATGATC	ubcP	repB1	K562	0.602174	w_oBC_conditioning	1.82834
TCCTAATGACCCGCC	ubcP	repB1	K562	0.434472	w_oBC_conditioning	1.63621
TCTAATGCACAGTCA	ubcP	repB1	K562	0.377346	w_oBC_conditioning	1.63334
TCTCCTAGGAGTGAC	ubcP	repB1	K562	0.698622	w_oBC_conditioning	0.590026
TCTTAAACATTAAGG	ubcP	repB1	K562	0.170675	w_oBC_conditioning	1.40173
TGAGCCGCCTCCCGC	ubcP	repB1	K562	0.398372	w_oBC_conditioning	1.85055
TGATCAGCCCCTCGA	ubcP	repB1	K562	0.395126	w_oBC_conditioning	2.31599
TGCAGCCTACAAAAA	ubcP	repB1	K562	0.296089	w_oBC_conditioning	2.10326
TGCGCTGCGCCGCCC	ubcP	repB1	K562	0.257801	w_oBC_conditioning	1.40999
TGGAAGTTATCATAA	ubcP	repB1	K562	0.274304	w_oBC_conditioning	1.21732
TGGCGCAGATGCCAC	ubcP	repB1	K562	0.213994	w_oBC_conditioning	1.33696
TGGTGTCCGGGACAC	ubcP	repB1	K562	0.938038	w_oBC_conditioning	1.30256
TTAATTACTTGCTTA	ubcP	repB1	K562	0.197134	w_oBC_conditioning	2.15231
TTACATTGCAGACTA	ubcP	repB1	K562	0.733816	w_oBC_conditioning	1.76858
TTATATACTACTACC	ubcP	repB1	K562	0.263645	w_oBC_conditioning	1.79453
TTCCTAGGGATGCCG	ubcP	repB1	K562	0.571261	w_oBC_conditioning	2.04073
TTCTCATCTAAGGTA	ubcP	repB1	K562	0.0425045	w_oBC_conditioning	1.53793
TTTTACCTCGCGCGT	ubcP	repB1	K562	0.4784	w_oBC_conditioning	1.49543
AAAACATACCGAAAT	pgk1P	repB1	K562	0.357911	w_oBC_conditioning	1.09394
AAAACATGATACAGT	pgk1P	repB1	K562	0.535339	w_oBC_conditioning	1.94083
AAACGCAGGGTACGA	pgk1P	repB1	K562	1.20531	w_oBC_conditioning	1.78315
AAATTACCTAGCTAA	pgk1P	repB1	K562	0.170518	w_oBC_conditioning	3.6621
AACCCCACAACCACA	pgk1P	repB1	K562	0.258297	w_oBC_conditioning	0.600033
AACCGACCATACTGA	pgk1P	repB1	K562	1.05406	w_oBC_conditioning	0.569815
AACGAAGCACGATAG	pgk1P	repB1	K562	0.185255	w_oBC_conditioning	5.62177
AACGGCAACTTTCAC	pgk1P	repB1	K562	0.775362	w_oBC_conditioning	1.07717
AACGTAACTATACCA	pgk1P	repB1	K562	0.587944	w_oBC_conditioning	0.37887
AAGGCAGCGTCCGAG	pgk1P	repB1	K562	0.640084	w_oBC_conditioning	1.77095
AATAGTAATCGCGGA	pgk1P	repB1	K562	0.514649	w_oBC_conditioning	1.93262
AATCAAGGGCCCATC	pgk1P	repB1	K562	0.272715	w_oBC_conditioning	1.48668
AATCAGACACATCCG	pgk1P	repB1	K562	0.572757	w_oBC_conditioning	1.83702
AATCTAAAAAGTCGA	pgk1P	repB1	K562	0.390316	w_oBC_conditioning	1.64534
AATGATCGAGCGGCC	pgk1P	repB1	K562	0.251462	w_oBC_conditioning	0.146659
AATTAGCTAAATCCC	pgk1P	repB1	K562	0.0304582	w_oBC_conditioning	1.2372
AATTCTAAACACGGT	pgk1P	repB1	K562	0.778541	w_oBC_conditioning	2.22182
ACAAGAAAGCTTGGC	pgk1P	repB1	K562	0.27256	w_oBC_conditioning	1.30074
ACACCCTAGGCCGTG	pgk1P	repB1	K562	0.313652	w_oBC_conditioning	1.92217
ACACCGACTAAACCT	pgk1P	repB1	K562	0.647403	w_oBC_conditioning	1.71037
ACACGGTCCGCCGCA	pgk1P	repB1	K562	0.313165	w_oBC_conditioning	0.354545
ACATCCTTAATAAAG	pgk1P	repB1	K562	0.10903	w_oBC_conditioning	1.21303
ACCCAATAAGCGTTA	pgk1P	repB1	K562	0.506926	w_oBC_conditioning	1.00515
ACCCCCTTCTGCCCA	pgk1P	repB1	K562	0.550858	w_oBC_conditioning	0.307834
ACCCCGGCCCCTCTG	pgk1P	repB1	K562	0.829543	w_oBC_conditioning	1.23634
ACCTGGGAAAATCAA	pgk1P	repB1	K562	0.448727	w_oBC_conditioning	0.456091
ACCTTACATACTACG	pgk1P	repB1	K562	0.215167	w_oBC_conditioning	1.32832
ACGGAATGTCTTGGA	pgk1P	repB1	K562	0.705829	w_oBC_conditioning	1.18025
ACGTCCTGTTTAGAG	pgk1P	repB1	K562	0.0961352	w_oBC_conditioning	1.26131
ACTAGATGAGCCACA	pgk1P	repB1	K562	0.612065	w_oBC_conditioning	0.722432
ACTCAACTAGACCAT	pgk1P	repB1	K562	0.121513	w_oBC_conditioning	6.37685
ACTCACCTGTGCGCG	pgk1P	repB1	K562	0.574321	w_oBC_conditioning	1.63284
ACTCGTAGCTACACC	pgk1P	repB1	K562	0.438758	w_oBC_conditioning	1.42879
AGAACCGTCACGCAG	pgk1P	repB1	K562	0.51443	w_oBC_conditioning	1.20502
AGAGTTCACGGATTA	pgk1P	repB1	K562	0.700909	w_oBC_conditioning	1.6768
AGATCCTACGCCCTA	pgk1P	repB1	K562	0.160547	w_oBC_conditioning	0.114964
AGCCTTGCCTGGGGC	pgk1P	repB1	K562	0.597181	w_oBC_conditioning	2.58555
AGCCTTTTGCGCCCG	pgk1P	repB1	K562	1.62497	w_oBC_conditioning	1.93973
AGCTATATTAAATTC	pgk1P	repB1	K562	0.292274	w_oBC_conditioning	2.08051
AGCTTTGGAGGGAGC	pgk1P	repB1	K562	0.466218	w_oBC_conditioning	0.852068
AGTACTTAATAGGTT	pgk1P	repB1	K562	0.717436	w_oBC_conditioning	1.03337
AGTATATCATCGCTG	pgk1P	repB1	K562	0.833239	w_oBC_conditioning	1.48315
AGTCCAGTCGAAGTC	pgk1P	repB1	K562	0.790631	w_oBC_conditioning	0.208545
ATACCCCTTTGTGCT	pgk1P	repB1	K562	0.142162	w_oBC_conditioning	0.175377
ATACGACACTCACTT	pgk1P	repB1	K562	0.708281	w_oBC_conditioning	0.182883
ATAGCAACCAAGTGA	pgk1P	repB1	K562	0.409189	w_oBC_conditioning	1.16369
ATATGATTAATAGAT	pgk1P	repB1	K562	0.367078	w_oBC_conditioning	3.06084
ATCGATTTATAATAC	pgk1P	repB1	K562	0.733082	w_oBC_conditioning	1.09448
ATGCGCTTATCGCGA	pgk1P	repB1	K562	0.191484	w_oBC_conditioning	0.664875
ATGGGTACAGAGGGT	pgk1P	repB1	K562	0.559627	w_oBC_conditioning	0.558152
ATTTCTCGGTTATTT	pgk1P	repB1	K562	0.394621	w_oBC_conditioning	1.9755
ATTTGTAACCAAGCT	pgk1P	repB1	K562	0.200511	w_oBC_conditioning	0.216136
CAAAAACTCGGGCAC	pgk1P	repB1	K562	0.516875	w_oBC_conditioning	2.36305
CAAGAAGTACCAGAT	pgk1P	repB1	K562	0.476228	w_oBC_conditioning	1.42223
CAAGCCAGAAACTAC	pgk1P	repB1	K562	0.488401	w_oBC_conditioning	2.09991
CAAGCCTCCCCCAGC	pgk1P	repB1	K562	0.198632	w_oBC_conditioning	0.960217
CACAATCGCCTTCTC	pgk1P	repB1	K562	0.908439	w_oBC_conditioning	1.66263
CACACAACTATGGTC	pgk1P	repB1	K562	0.495064	w_oBC_conditioning	1.41982
CACACCAGAAAAGAA	pgk1P	repB1	K562	0.662867	w_oBC_conditioning	0.933153
CACACTGTTCCTACA	pgk1P	repB1	K562	0.362426	w_oBC_conditioning	0.641326
CACCATCCTCGCCCA	pgk1P	repB1	K562	0.579981	w_oBC_conditioning	1.06707
CACCCACTACGACCG	pgk1P	repB1	K562	0.633654	w_oBC_conditioning	0.0212152
CAGAATAACCCGGAC	pgk1P	repB1	K562	0.379484	w_oBC_conditioning	1.00875
CAGCCTCTCATAAAC	pgk1P	repB1	K562	0.491187	w_oBC_conditioning	1.22343
CATAAGCGGTGGAGC	pgk1P	repB1	K562	0.563266	w_oBC_conditioning	1.39484
CCAAAACGCCCTGAA	pgk1P	repB1	K562	0.757664	w_oBC_conditioning	2.39714
CCACACGGGATACCC	pgk1P	repB1	K562	0.163188	w_oBC_conditioning	1.98833
CCATCTAGATGCACT	pgk1P	repB1	K562	0.220273	w_oBC_conditioning	2.04196
CCATGGTAACCAAAC	pgk1P	repB1	K562	0.887433	w_oBC_conditioning	1.81308
CCCACTCGCACAACG	pgk1P	repB1	K562	0.0890668	w_oBC_conditioning	0.5812
CCCAGGCCTAGCTTA	pgk1P	repB1	K562	0.448066	w_oBC_conditioning	0.810696
CCCCAATTCGCCTGC	pgk1P	repB1	K562	0.472498	w_oBC_conditioning	1.65758
CCCCAGGTAACCGCA	pgk1P	repB1	K562	1.13004	w_oBC_conditioning	2.03902
CCCCCGTTTTTATGC	pgk1P	repB1	K562	0.65225	w_oBC_conditioning	1.28896
CCCCGAAGAAACTAT	pgk1P	repB1	K562	0.241152	w_oBC_conditioning	0.923009
CCCCGCATCACTTCT	pgk1P	repB1	K562	0.0727138	w_oBC_conditioning	1.95491
CCCCGCTTGCCCTAA	pgk1P	repB1	K562	0.298019	w_oBC_conditioning	1.88321
CCCCGGCCCACAATA	pgk1P	repB1	K562	0.520972	w_oBC_conditioning	2.35594
CCCGAAAGTGCCGTA	pgk1P	repB1	K562	0.837438	w_oBC_conditioning	1.06523
CCCGCACCCGTCTAC	pgk1P	repB1	K562	1.13329	w_oBC_conditioning	3.4184
CCCGCACCGCCCGTA	pgk1P	repB1	K562	0.366441	w_oBC_conditioning	2.70832
CCCTACTGATGCAAC	pgk1P	repB1	K562	0.936202	w_oBC_conditioning	1.64653
CCGCACATTGGCCAG	pgk1P	repB1	K562	0.350215	w_oBC_conditioning	0.692548
CCGCGAATAATTAAA	pgk1P	repB1	K562	0.289384	w_oBC_conditioning	1.40887
CCGGGTTTCCGACGT	pgk1P	repB1	K562	0.167823	w_oBC_conditioning	0.275841
CCGTTAATCTATCCG	pgk1P	repB1	K562	0.660105	w_oBC_conditioning	0.666581
CCTAACAAAATTTGA	pgk1P	repB1	K562	0.142984	w_oBC_conditioning	1.199
CCTCCACCGGCCTCC	pgk1P	repB1	K562	0.0653787	w_oBC_conditioning	1.3904
CCTCCGGGCAGCCCT	pgk1P	repB1	K562	0.580571	w_oBC_conditioning	0.379536
CCTTGAACGCAGACC	pgk1P	repB1	K562	0.0211172	w_oBC_conditioning	0.519002
CCTTGCCTATTTTCA	pgk1P	repB1	K562	0.448934	w_oBC_conditioning	2.71138
CGAATCGCCGCACCG	pgk1P	repB1	K562	0.710447	w_oBC_conditioning	0.485664
CGACCGCCCGGCCTC	pgk1P	repB1	K562	0.445958	w_oBC_conditioning	3.32645
CGATACCAATTACTT	pgk1P	repB1	K562	0.47322	w_oBC_conditioning	1.78551
CGCAAAACCTCTGAT	pgk1P	repB1	K562	0.336562	w_oBC_conditioning	2.11159
CGCAGACTCCCCTCT	pgk1P	repB1	K562	0.141725	w_oBC_conditioning	1.23384
CGCCAATGCATAAAA	pgk1P	repB1	K562	0.233099	w_oBC_conditioning	0.539898
CGGGTCCAAGTATCT	pgk1P	repB1	K562	0.482222	w_oBC_conditioning	2.27178
CGGTTTTTTGCCTTG	pgk1P	repB1	K562	0.625402	w_oBC_conditioning	0.918362
CGTCCACTTTGTGCT	pgk1P	repB1	K562	0.165986	w_oBC_conditioning	2.33925
CGTGGACCAGCTGGT	pgk1P	repB1	K562	0.194472	w_oBC_conditioning	0.844455
CGTTCAACTACACCC	pgk1P	repB1	K562	2.47088	w_oBC_conditioning	0.00768814
CTACAACCGTATCAC	pgk1P	repB1	K562	0.549884	w_oBC_conditioning	1.62508
CTACGTAATTTACCG	pgk1P	repB1	K562	0.421509	w_oBC_conditioning	1.56709
CTAGCGCACCGGCAT	pgk1P	repB1	K562	0.750695	w_oBC_conditioning	1.41031
CTCAAGAAATCTGTC	pgk1P	repB1	K562	0.0877076	w_oBC_conditioning	1.44115
CTCCATAGCGACGCT	pgk1P	repB1	K562	0.735202	w_oBC_conditioning	2.76598
CTCCCACCAACTGTG	pgk1P	repB1	K562	0.431878	w_oBC_conditioning	2.53857
CTGAAAACAAGACCA	pgk1P	repB1	K562	0.325518	w_oBC_conditioning	1.96511
CTTAACGAAAGTCTT	pgk1P	repB1	K562	0.456408	w_oBC_conditioning	0.806302
CTTCCAAGGAAACGG	pgk1P	repB1	K562	0.0902007	w_oBC_conditioning	0.846789
CTTCCGCTGTATGGA	pgk1P	repB1	K562	0.117236	w_oBC_conditioning	1.24973
CTTCGTTTCGATCTC	pgk1P	repB1	K562	0.894917	w_oBC_conditioning	1.54446
CTTTCTCTACATTGT	pgk1P	repB1	K562	0.705841	w_oBC_conditioning	1.52293
GACCCTACTAATGGT	pgk1P	repB1	K562	0.432193	w_oBC_conditioning	1.34099
GACTCCGCCCCATTA	pgk1P	repB1	K562	0.0255818	w_oBC_conditioning	0.422571
GAGAACGCTCACAAT	pgk1P	repB1	K562	0.203046	w_oBC_conditioning	1.04371
GATGTCCCGCTCACC	pgk1P	repB1	K562	0.699866	w_oBC_conditioning	1.35723
GCAACGTTCGGATCA	pgk1P	repB1	K562	0.0716641	w_oBC_conditioning	2.38383
GCACAGGCAGCCCTC	pgk1P	repB1	K562	1.40092	w_oBC_conditioning	1.4545
GCACCCGCACCTAGT	pgk1P	repB1	K562	0.232877	w_oBC_conditioning	6.47977
GCAGACAATGGACGT	pgk1P	repB1	K562	0.467428	w_oBC_conditioning	1.01613
GCAGCATCTTCACTC	pgk1P	repB1	K562	0.223083	w_oBC_conditioning	1.2733
GCATGTAGGAACTGT	pgk1P	repB1	K562	0.320536	w_oBC_conditioning	1.84092
GCCACAATGCCGACG	pgk1P	repB1	K562	0.801365	w_oBC_conditioning	0.997223
GCCACTCCCTCGACA	pgk1P	repB1	K562	0.556554	w_oBC_conditioning	1.47621
GCCATACCCTCCACC	pgk1P	repB1	K562	0.269854	w_oBC_conditioning	0.935722
GCCGGCTCAGATAGC	pgk1P	repB1	K562	0.550201	w_oBC_conditioning	1.63806
GCCTTTGTACCATTA	pgk1P	repB1	K562	0.803335	w_oBC_conditioning	0.693686
GCGACGACATCTCTG	pgk1P	repB1	K562	0.0319595	w_oBC_conditioning	3.67047
GCTATAGTGTTTTAT	pgk1P	repB1	K562	0.683482	w_oBC_conditioning	3.66444
GCTCACCATCATCTC	pgk1P	repB1	K562	0.130355	w_oBC_conditioning	0.244281
GCTTTTAGCCCTTTC	pgk1P	repB1	K562	0.406376	w_oBC_conditioning	1.71881
GGCATGGGTGTGCCC	pgk1P	repB1	K562	0.435041	w_oBC_conditioning	1.43224
GTAACGGTCGATATA	pgk1P	repB1	K562	0.477727	w_oBC_conditioning	2.8549
GTCAGCAACCACGCT	pgk1P	repB1	K562	0.537553	w_oBC_conditioning	0.889185
GTCCGAAAACTGATG	pgk1P	repB1	K562	0.696248	w_oBC_conditioning	1.34862
GTCGATAAAGCTACA	pgk1P	repB1	K562	0.32467	w_oBC_conditioning	1.63684
GTGTGCCCCACGCCG	pgk1P	repB1	K562	0.653885	w_oBC_conditioning	2.21742
GTTAATACACAGCAA	pgk1P	repB1	K562	1.11672	w_oBC_conditioning	1.17619
GTTCCGGCCTGGCCA	pgk1P	repB1	K562	0.526022	w_oBC_conditioning	0.968015
GTTTGATCGTCACGA	pgk1P	repB1	K562	0.388541	w_oBC_conditioning	3.08214
TAACGCCCGCACAAA	pgk1P	repB1	K562	0.478357	w_oBC_conditioning	1.94541
TACAAGCAGTTGACG	pgk1P	repB1	K562	0.723583	w_oBC_conditioning	0.700681
TACACCCCACTATGA	pgk1P	repB1	K562	0.395916	w_oBC_conditioning	1.64981
TACCGCCCCTTTACA	pgk1P	repB1	K562	0.886885	w_oBC_conditioning	1.78433
TAGAATGAACCAATA	pgk1P	repB1	K562	0.527442	w_oBC_conditioning	0.843368
TAGATTTTCCAAGCC	pgk1P	repB1	K562	0.447834	w_oBC_conditioning	1.15794
TAGGAGCTCACTAAC	pgk1P	repB1	K562	0.439365	w_oBC_conditioning	1.26284
TCAACTGAACCGCGC	pgk1P	repB1	K562	0.494055	w_oBC_conditioning	1.16612
TCACCACTCCCCAGT	pgk1P	repB1	K562	0.465217	w_oBC_conditioning	0.889148
TCACGGGCGCTCGTT	pgk1P	repB1	K562	0.839691	w_oBC_conditioning	1.21038
TCAGCCCCCAGTCCA	pgk1P	repB1	K562	0.837691	w_oBC_conditioning	1.94189
TCCAATATAACACCA	pgk1P	repB1	K562	0.52791	w_oBC_conditioning	1.50929
TCCACAAGTGCGTGG	pgk1P	repB1	K562	0.148415	w_oBC_conditioning	0.507485
TCCCCACGGCCTCTA	pgk1P	repB1	K562	0.462508	w_oBC_conditioning	1.45199
TCCCCGAACAGATTC	pgk1P	repB1	K562	0.590426	w_oBC_conditioning	0.948166
TCCCGTTCCGCGCCT	pgk1P	repB1	K562	0.313638	w_oBC_conditioning	1.5523
TCCGCTGCCCCAACC	pgk1P	repB1	K562	0.52068	w_oBC_conditioning	2.16454
TCCGTTTACGACTGT	pgk1P	repB1	K562	1.10795	w_oBC_conditioning	2.05124
TCGTTTACGACCAAT	pgk1P	repB1	K562	1.078	w_oBC_conditioning	1.7909
TCTACCACGGCCCAT	pgk1P	repB1	K562	1.08634	w_oBC_conditioning	1.61377
TCTCACGATGCATGA	pgk1P	repB1	K562	1.01488	w_oBC_conditioning	1.08068
TCTCTGCACCAACCT	pgk1P	repB1	K562	0.699906	w_oBC_conditioning	1.94434
TCTGACGGCCAATTG	pgk1P	repB1	K562	0.459196	w_oBC_conditioning	1.57849
TCTGCCCCCACTGAC	pgk1P	repB1	K562	0.0416106	w_oBC_conditioning	0.431956
TGATCTGGACACCAA	pgk1P	repB1	K562	0.733572	w_oBC_conditioning	1.27748
TGCACAACACGCGTT	pgk1P	repB1	K562	0.53086	w_oBC_conditioning	1.56424
TGCCACATTTTCCTG	pgk1P	repB1	K562	0.254804	w_oBC_conditioning	0.645749
TGCCTCACTGTTCAT	pgk1P	repB1	K562	0.0703256	w_oBC_conditioning	8.50444
TGTACACGCGTCGGA	pgk1P	repB1	K562	0.592121	w_oBC_conditioning	1.8072
TGTGCCCATCCCCGT	pgk1P	repB1	K562	0.427866	w_oBC_conditioning	1.38982
TGTTAACCCACATAA	pgk1P	repB1	K562	0.186228	w_oBC_conditioning	0.630358
TGTTCCCCACGATAC	pgk1P	repB1	K562	0.174552	w_oBC_conditioning	0.285668
TTACACCCTCCGCAA	pgk1P	repB1	K562	0.579387	w_oBC_conditioning	1.50142
TTCCCACACATCCAT	pgk1P	repB1	K562	0.418305	w_oBC_conditioning	0.0038871
TTCCCTCACCGTACA	pgk1P	repB1	K562	0.155037	w_oBC_conditioning	0.468359
TTCCCTGATCACTTC	pgk1P	repB1	K562	0.573253	w_oBC_conditioning	0.844875
TTGTCCCCCAATTCG	pgk1P	repB1	K562	0.435135	w_oBC_conditioning	2.27278
AAAACCTCTCGCTGG	eef1aP	repB1	K562	3.5526	w_oBC_conditioning	0.680913
AAAATTTGTCGCATG	eef1aP	repB1	K562	4.63322	w_oBC_conditioning	1.03193
AAAGCAGGCTTAGTA	eef1aP	repB1	K562	6.07172	w_oBC_conditioning	0.698478
AAATGCGGTGGCATC	eef1aP	repB1	K562	5.31049	w_oBC_conditioning	2.42933
AAATGGTCTAGCCTC	eef1aP	repB1	K562	3.8268	w_oBC_conditioning	1.61699
AACATATCCCCGTCC	eef1aP	repB1	K562	5.82506	w_oBC_conditioning	0.896142
AACCGCTACCTGCGG	eef1aP	repB1	K562	4.14599	w_oBC_conditioning	1.88199
AACGTCAATCCCGCT	eef1aP	repB1	K562	4.0512	w_oBC_conditioning	1.22358
AAGCTACATATAATG	eef1aP	repB1	K562	5.81726	w_oBC_conditioning	1.14598
AAGGGTCGCAGATTC	eef1aP	repB1	K562	4.52184	w_oBC_conditioning	0.768239
AATACTAGGCAGCGA	eef1aP	repB1	K562	4.76563	w_oBC_conditioning	1.36924
ACAACATCCTACGAC	eef1aP	repB1	K562	4.23526	w_oBC_conditioning	1.01986
ACACGCACGACCTAA	eef1aP	repB1	K562	5.65054	w_oBC_conditioning	0.0537143
ACACGGAGTGCCACC	eef1aP	repB1	K562	3.88694	w_oBC_conditioning	0.541499
ACAGGACTCGGCTCA	eef1aP	repB1	K562	6.02099	w_oBC_conditioning	1.16003
ACATATTCCCACAAG	eef1aP	repB1	K562	6.087	w_oBC_conditioning	0.337598
ACCCAACCAATCACG	eef1aP	repB1	K562	5.93301	w_oBC_conditioning	1.17178
ACTACGCTGCCCAGT	eef1aP	repB1	K562	4.86216	w_oBC_conditioning	1.39906
ACTTTGATGAACGCA	eef1aP	repB1	K562	6.23684	w_oBC_conditioning	0.594791
AGAACACACAACACC	eef1aP	repB1	K562	3.66007	w_oBC_conditioning	0.868381
AGCATCCATCCACAG	eef1aP	repB1	K562	4.51912	w_oBC_conditioning	1.81695
AGCCATCCCTTCAAT	eef1aP	repB1	K562	0.834419	w_oBC_conditioning	1.20294
AGCCCAAGCGAAGCG	eef1aP	repB1	K562	4.45308	w_oBC_conditioning	0.974785
AGTGTGGAGGAACCG	eef1aP	repB1	K562	4.8499	w_oBC_conditioning	2.30205
ATACAGGTAAGCACG	eef1aP	repB1	K562	0.568414	w_oBC_conditioning	1.54607
ATAGACTTCGACGCG	eef1aP	repB1	K562	6.40837	w_oBC_conditioning	0.371984
ATAGTGGCATCCAGG	eef1aP	repB1	K562	4.1941	w_oBC_conditioning	1.10492
ATATGAGTCCTCCCA	eef1aP	repB1	K562	5.67282	w_oBC_conditioning	1.40851
ATCCGTGTGGTGAAA	eef1aP	repB1	K562	6.2362	w_oBC_conditioning	1.08653
ATGCTCTTTGTTCGC	eef1aP	repB1	K562	4.97472	w_oBC_conditioning	0.822512
ATGTATGTCAACTTA	eef1aP	repB1	K562	9.04	w_oBC_conditioning	0.982164
ATTAAAACCTTCCCT	eef1aP	repB1	K562	11.2761	w_oBC_conditioning	1.46061
ATTACCTTTATCTCT	eef1aP	repB1	K562	9.81854	w_oBC_conditioning	0.212979
ATTTCGGGCGAATAA	eef1aP	repB1	K562	5.9463	w_oBC_conditioning	1.4548
CAAAAACTATCTGTC	eef1aP	repB1	K562	4.321	w_oBC_conditioning	2.38589
CAACCACATTGGTCC	eef1aP	repB1	K562	5.35304	w_oBC_conditioning	0.895964
CAAGGTACTTACCAA	eef1aP	repB1	K562	5.66657	w_oBC_conditioning	0.840602
CACAAAAAGAAATAA	eef1aP	repB1	K562	6.10709	w_oBC_conditioning	0.235749
CACATACTTCCGCTA	eef1aP	repB1	K562	5.97483	w_oBC_conditioning	1.10792
CACCAATTAATGTAA	eef1aP	repB1	K562	4.9362	w_oBC_conditioning	0.879411
CACTCTTCGATACTG	eef1aP	repB1	K562	5.62751	w_oBC_conditioning	0.61582
CAGATAATGCGCTCC	eef1aP	repB1	K562	9.07504	w_oBC_conditioning	0.500487
CAGGCCGTGCACCCA	eef1aP	repB1	K562	6.57307	w_oBC_conditioning	1.27141
CAGGTGGTTCGCACC	eef1aP	repB1	K562	3.68404	w_oBC_conditioning	1.01038
CCACGATAGCCTTTG	eef1aP	repB1	K562	4.45733	w_oBC_conditioning	1.03708
CCATGCGGGTCAGTC	eef1aP	repB1	K562	5.95929	w_oBC_conditioning	1.1478
CCATTTCAGCACAAA	eef1aP	repB1	K562	5.64604	w_oBC_conditioning	0.994939
CCCAATCATACAAGC	eef1aP	repB1	K562	6.47544	w_oBC_conditioning	2.18352
CCCATGGGACACCCG	eef1aP	repB1	K562	3.36405	w_oBC_conditioning	1.28027
CCCCCGATCACCTTA	eef1aP	repB1	K562	4.13276	w_oBC_conditioning	1.24326
CCCCGCAACGCACGA	eef1aP	repB1	K562	5.31308	w_oBC_conditioning	1.76567
CCCCGTACGTTCTGA	eef1aP	repB1	K562	5.04571	w_oBC_conditioning	1.21675
CCCGACTGTGGCATC	eef1aP	repB1	K562	4.40313	w_oBC_conditioning	1.34419
CCCGTCTGCTATGGC	eef1aP	repB1	K562	4.35313	w_oBC_conditioning	2.11135
CCGCTCGGGATGCGC	eef1aP	repB1	K562	4.87888	w_oBC_conditioning	1.18657
CCGGACTCCTGATAC	eef1aP	repB1	K562	2.2528	w_oBC_conditioning	0.995478
CCGGGGACTACAACC	eef1aP	repB1	K562	4.3933	w_oBC_conditioning	1.30388
CCGGGTCGGGAAGAA	eef1aP	repB1	K562	4.41901	w_oBC_conditioning	1.4274
CCGGTGTCAGTAGAT	eef1aP	repB1	K562	5.33542	w_oBC_conditioning	1.47194
CCTAAGAGCCCCCCC	eef1aP	repB1	K562	4.54106	w_oBC_conditioning	1.06517
CCTCCTAAAACCCGA	eef1aP	repB1	K562	4.42502	w_oBC_conditioning	1.74115
CCTGCCCTAACGTTA	eef1aP	repB1	K562	4.12473	w_oBC_conditioning	1.38017
CCTTCTCGCCGGAAA	eef1aP	repB1	K562	4.99109	w_oBC_conditioning	1.22126
CGACCGACCTCACTA	eef1aP	repB1	K562	7.05021	w_oBC_conditioning	1.33313
CGAGTTTGTTGTCTC	eef1aP	repB1	K562	7.14758	w_oBC_conditioning	0.82946
CGCACCCACATGACT	eef1aP	repB1	K562	3.93391	w_oBC_conditioning	0.00243493
CGCCACTGAAATAAA	eef1aP	repB1	K562	4.27622	w_oBC_conditioning	1.01565
CGCGTTGCCAGTCTG	eef1aP	repB1	K562	4.73812	w_oBC_conditioning	1.05918
CGCTACAAATAAGAC	eef1aP	repB1	K562	3.83241	w_oBC_conditioning	1.32174
CGGACAGACACCCCC	eef1aP	repB1	K562	4.06661	w_oBC_conditioning	1.44828
CGGGGCTGTACGGCG	eef1aP	repB1	K562	4.88842	w_oBC_conditioning	1.1407
CGGTCTACCTTTTGG	eef1aP	repB1	K562	4.52916	w_oBC_conditioning	0.529501
CGGTTTCGCACTTGC	eef1aP	repB1	K562	5.43178	w_oBC_conditioning	1.34925
CGTCCCCTAGCCTAT	eef1aP	repB1	K562	5.63774	w_oBC_conditioning	1.19615
CGTGGACCCTCTACA	eef1aP	repB1	K562	4.2658	w_oBC_conditioning	1.29563
CTAACACAATCCCTC	eef1aP	repB1	K562	4.55696	w_oBC_conditioning	1.15397
CTAAGACCTCTCTAC	eef1aP	repB1	K562	4.18195	w_oBC_conditioning	1.44571
CTACAACATCTACCA	eef1aP	repB1	K562	7.82527	w_oBC_conditioning	0.873657
CTACACTGATCAGAC	eef1aP	repB1	K562	3.67104	w_oBC_conditioning	2.63085
CTAGGTCTCGCTCAT	eef1aP	repB1	K562	5.24506	w_oBC_conditioning	0.987416
CTCAAGACATCAGAC	eef1aP	repB1	K562	5.05595	w_oBC_conditioning	0.842359
CTCAATACGGAACCC	eef1aP	repB1	K562	5.25563	w_oBC_conditioning	1.20795
CTCACCGTTGACGCA	eef1aP	repB1	K562	6.50154	w_oBC_conditioning	0.492767
CTCGTTCTCTCAGGC	eef1aP	repB1	K562	7.92657	w_oBC_conditioning	0.682895
CTCTGGCCCTTCGGC	eef1aP	repB1	K562	3.7297	w_oBC_conditioning	1.1261
CTGACTATAACCCTC	eef1aP	repB1	K562	3.95366	w_oBC_conditioning	1.33055
CTGCCGGCATCAGCC	eef1aP	repB1	K562	4.40871	w_oBC_conditioning	1.7029
GAAATTAAGCATCCG	eef1aP	repB1	K562	8.70447	w_oBC_conditioning	1.03176
GAACCCCATTACAAG	eef1aP	repB1	K562	4.96215	w_oBC_conditioning	0.981701
GAACCCGATCGTGCA	eef1aP	repB1	K562	5.14254	w_oBC_conditioning	1.22317
GAATACATGAGATAT	eef1aP	repB1	K562	4.37228	w_oBC_conditioning	1.18226
GACATACATACCGGC	eef1aP	repB1	K562	4.50763	w_oBC_conditioning	1.76494
GACTCCTTTTAATCG	eef1aP	repB1	K562	5.63095	w_oBC_conditioning	0.637582
GAGGCCCCACCGCTG	eef1aP	repB1	K562	5.30092	w_oBC_conditioning	1.0259
GAGTCGTGCTGCGCA	eef1aP	repB1	K562	5.63687	w_oBC_conditioning	1.44154
GATACAACCAAAGGT	eef1aP	repB1	K562	5.39907	w_oBC_conditioning	1.5895
GATCCCAGCTTTGAT	eef1aP	repB1	K562	0.453939	w_oBC_conditioning	1.62364
GATGGTACCGAACCC	eef1aP	repB1	K562	5.04592	w_oBC_conditioning	0.929226
GATGGTCCCCCCTCC	eef1aP	repB1	K562	5.89069	w_oBC_conditioning	1.13915
GATTGACATCACCTA	eef1aP	repB1	K562	5.8799	w_oBC_conditioning	1.05668
GCAAGCACTAGAATT	eef1aP	repB1	K562	4.72389	w_oBC_conditioning	0.958217
GCACGGTCATAGCGC	eef1aP	repB1	K562	5.18698	w_oBC_conditioning	1.41484
GCACTCTCGAGTCCG	eef1aP	repB1	K562	5.67748	w_oBC_conditioning	1.44658
GCCCCGGTGGGTGGC	eef1aP	repB1	K562	5.91728	w_oBC_conditioning	0.861344
GCCGGTCGTGTCCCT	eef1aP	repB1	K562	2.25361	w_oBC_conditioning	2.5678
GCGTCCTTTATGTAA	eef1aP	repB1	K562	3.47672	w_oBC_conditioning	1.85745
GCTGCGAAAGACCAT	eef1aP	repB1	K562	6.20609	w_oBC_conditioning	1.02979
GCTGCTTCAATTGAC	eef1aP	repB1	K562	4.34853	w_oBC_conditioning	1.15237
GCTGTAGCCTCCCTG	eef1aP	repB1	K562	4.40352	w_oBC_conditioning	1.24662
GGAAAACCGTACAAT	eef1aP	repB1	K562	4.60008	w_oBC_conditioning	1.4172
GGAAAGGTGGCTTGC	eef1aP	repB1	K562	6.59238	w_oBC_conditioning	1.65076
GGCCTCCACCCGCCT	eef1aP	repB1	K562	4.92002	w_oBC_conditioning	1.42169
GGCCTGCAACTTCAG	eef1aP	repB1	K562	4.6372	w_oBC_conditioning	0.0581044
GGCGCCGTCAAAAAA	eef1aP	repB1	K562	4.17344	w_oBC_conditioning	1.28939
GGCTCTCAAGACGCA	eef1aP	repB1	K562	4.92208	w_oBC_conditioning	1.30471
GGTAAGCTTACAAAC	eef1aP	repB1	K562	4.46386	w_oBC_conditioning	1.24986
GGTAATGCATTTTGC	eef1aP	repB1	K562	2.05173	w_oBC_conditioning	0.793982
GTCGTCCAGCGCGAA	eef1aP	repB1	K562	2.69998	w_oBC_conditioning	1.12642
GTTCGAAATGCGTAT	eef1aP	repB1	K562	6.35447	w_oBC_conditioning	0.859082
GTTTTGTCACAGCCC	eef1aP	repB1	K562	9.70762	w_oBC_conditioning	0.532017
TAACAAACGTTGATA	eef1aP	repB1	K562	4.73655	w_oBC_conditioning	1.20004
TAACAATTATGCGCT	eef1aP	repB1	K562	4.39783	w_oBC_conditioning	1.32425
TAAGCGTATTGTAAT	eef1aP	repB1	K562	2.41684	w_oBC_conditioning	1.48463
TAAGTCCGCCGGGTC	eef1aP	repB1	K562	5.13401	w_oBC_conditioning	1.2316
TACGAGGATGTCGAA	eef1aP	repB1	K562	5.78392	w_oBC_conditioning	1.21726
TACGCTACAATATAT	eef1aP	repB1	K562	5.38458	w_oBC_conditioning	1.96085
TACTTAACACACGCA	eef1aP	repB1	K562	5.45562	w_oBC_conditioning	1.03937
TACTTTCACACACTA	eef1aP	repB1	K562	4.82681	w_oBC_conditioning	1.18799
TAGAAACGGTCACCA	eef1aP	repB1	K562	4.70867	w_oBC_conditioning	1.11209
TAGATAAGAAATGAC	eef1aP	repB1	K562	4.24231	w_oBC_conditioning	1.83018
TATACTCAAGCCCGA	eef1aP	repB1	K562	7.20648	w_oBC_conditioning	0.796906
TATTATCACGTCGTC	eef1aP	repB1	K562	3.96486	w_oBC_conditioning	0.941361
TCCCTACGCAGCGGC	eef1aP	repB1	K562	3.48827	w_oBC_conditioning	0.961319
TCCGCACCGCCGGCA	eef1aP	repB1	K562	4.37543	w_oBC_conditioning	1.43501
TCGGATCTAGTCGCC	eef1aP	repB1	K562	4.26537	w_oBC_conditioning	1.03272
TCGGGTAATTAGGCA	eef1aP	repB1	K562	4.98163	w_oBC_conditioning	1.2167
TCTCGCCTCTTAGCA	eef1aP	repB1	K562	3.80032	w_oBC_conditioning	0.424144
TCTTCCCCTCATCAG	eef1aP	repB1	K562	3.56253	w_oBC_conditioning	2.53022
TCTTCCTTTGCTAAT	eef1aP	repB1	K562	8.47431	w_oBC_conditioning	0.795303
TGCCCCGCCGCGGCG	eef1aP	repB1	K562	2.88527	w_oBC_conditioning	2.38679
TGCTCCGTAAGCCGT	eef1aP	repB1	K562	5.365	w_oBC_conditioning	1.32364
TGGGTCAGGTGCACA	eef1aP	repB1	K562	4.84608	w_oBC_conditioning	1.0054
TGTGCAAATTGGCCT	eef1aP	repB1	K562	1.9486	w_oBC_conditioning	0.0633533
TTACCCGGTGATCCG	eef1aP	repB1	K562	4.69611	w_oBC_conditioning	0.0575309
TTCCCGGACATGCGT	eef1aP	repB1	K562	5.45776	w_oBC_conditioning	1.16563
TTCGCCCTCCGTCCC	eef1aP	repB1	K562	9.27208	w_oBC_conditioning	0.795072
TTCGTGCGCTACACC	eef1aP	repB1	K562	5.72646	w_oBC_conditioning	1.4011
TTCTTAGCCCCCCCA	eef1aP	repB1	K562	3.7112	w_oBC_conditioning	1.4487
TTTACCAACATACTG	eef1aP	repB1	K562	3.71224	w_oBC_conditioning	1.62799
TTTAGCCCTCACCGC	eef1aP	repB1	K562	6.77008	w_oBC_conditioning	1.15914
TTTCACAAGACCTAA	eef1aP	repB1	K562	1.98354	w_oBC_conditioning	2.45761
TTTCCACGACGACTC	eef1aP	repB1	K562	4.4752	w_oBC_conditioning	1.10559
TTTCGCACTAACCAT	eef1aP	repB1	K562	5.49737	w_oBC_conditioning	0.688245
TTTCGCCAACCCTAC	eef1aP	repB1	K562	6.79802	w_oBC_conditioning	1.51348
TTTCTCATTTGTGTA	eef1aP	repB1	K562	4.79342	w_oBC_conditioning	1.10945
TTTTAGCAAAGGATA	eef1aP	repB1	K562	5.81065	w_oBC_conditioning	1.14842
AACCTCAACTCCCCT	noP	repA	Hek293	0.00392664	w_oBC_conditioning	0.606262
ACAGTCCACCAGGAA	noP	repA	Hek293	0.053897	w_oBC_conditioning	0.209742
ACCAATCAAGACTCA	noP	repA	Hek293	0.00156244	w_oBC_conditioning	1.28435
ACGCCTCGACGCGTG	noP	repA	Hek293	0.0020307	w_oBC_conditioning	0.43475
ACGGCCCATACCCAC	noP	repA	Hek293	0.00660076	w_oBC_conditioning	1.53316
ACTCGGCCTGGACAC	noP	repA	Hek293	0.00463322	w_oBC_conditioning	5.41579
AGCAGACCCTGCACC	noP	repA	Hek293	0.00164777	w_oBC_conditioning	2.00871
ATATCTCCAGTTTAG	noP	repA	Hek293	0.00498736	w_oBC_conditioning	0.462029
CATACCCGGCGGGGG	noP	repA	Hek293	0.00302104	w_oBC_conditioning	4.25878
CCATCCAGGCTACGG	noP	repA	Hek293	0.00160085	w_oBC_conditioning	1.35068
CCCCGTTCGGTGATT	noP	repA	Hek293	0.00400838	w_oBC_conditioning	0.42513
CCCGCCGCTACCATT	noP	repA	Hek293	0.111575	w_oBC_conditioning	0.424479
CCCGGCGTGCGAACG	noP	repA	Hek293	0.0030433	w_oBC_conditioning	0.253258
CCGCCGATCACGGCC	noP	repA	Hek293	0.00419319	w_oBC_conditioning	0.119719
CCGTCCGCCCCATGA	noP	repA	Hek293	0.00260462	w_oBC_conditioning	1.51175
CGACAGAATGAACAC	noP	repA	Hek293	0.00165969	w_oBC_conditioning	0.19844
CGTGGAGACCGCCGA	noP	repA	Hek293	0.00443085	w_oBC_conditioning	0.484531
CTCCGCTACTGCCGG	noP	repA	Hek293	0.000938244	w_oBC_conditioning	0.816237
CTGCTCCCTCATTCT	noP	repA	Hek293	0.000445691	w_oBC_conditioning	1.84767
GATAAAAGCAAGCCC	noP	repA	Hek293	0.00110341	w_oBC_conditioning	0.278485
GCACTTCTTCGGCCA	noP	repA	Hek293	0.0319798	w_oBC_conditioning	0.0586565
GCTACGTATTTCCAC	noP	repA	Hek293	0.000693983	w_oBC_conditioning	8.78499
GCTGGTTCCCCACTC	noP	repA	Hek293	0.0017448	w_oBC_conditioning	0.428175
TACCTGCACCCCCCC	noP	repA	Hek293	2.30389	w_oBC_conditioning	0.00141083
TAGACCCATTCGATG	noP	repA	Hek293	0.00029901	w_oBC_conditioning	3.92303
TAGCTGATGATTGAG	noP	repA	Hek293	0.0174563	w_oBC_conditioning	0.0636363
TCAAAACTACCCCAC	noP	repA	Hek293	0.000241713	w_oBC_conditioning	9.8064
TCAAACGACCTTTGG	noP	repA	Hek293	0.00193145	w_oBC_conditioning	0.868002
TCACCCAACAAAATC	noP	repA	Hek293	0.000896142	w_oBC_conditioning	1.21933
TCCACTAGGCGGCTC	noP	repA	Hek293	0.00402308	w_oBC_conditioning	2.17802
TCCCCCAGGCGGAAG	noP	repA	Hek293	0.121888	w_oBC_conditioning	0.0178349
TCCCGCTGACACTTA	noP	repA	Hek293	0.00160494	w_oBC_conditioning	0.165606
TCCGATGTGTAACTA	noP	repA	Hek293	0.00145576	w_oBC_conditioning	0.835677
TCGCTTTACCTCCAG	noP	repA	Hek293	0.00702893	w_oBC_conditioning	0.996919
TCGTATAGTAATGCT	noP	repA	Hek293	0.00571935	w_oBC_conditioning	2.26687
TTATGGTTCTACTAT	noP	repA	Hek293	0.00763853	w_oBC_conditioning	0.136528
TTCCGCTCGTCACCC	noP	repA	Hek293	0.00370753	w_oBC_conditioning	0.531847
TTCTACACAACGGCA	noP	repA	Hek293	0.0029539	w_oBC_conditioning	0.965309
AACATGCAAGACCCA	minP	repA	Hek293	0.00351207	w_oBC_conditioning	0.114321
AACATTCACATCGTG	minP	repA	Hek293	0.0135651	w_oBC_conditioning	2.6593
AACGAACGAGGCTCA	minP	repA	Hek293	0.00497622	w_oBC_conditioning	0.348927
ACATCGTGAATAAAA	minP	repA	Hek293	0.0153191	w_oBC_conditioning	0.945499
ACCCTAACGGCCAGA	minP	repA	Hek293	0.000884138	w_oBC_conditioning	2.24514
ATCCAGCAAATAACT	minP	repA	Hek293	0.000656702	w_oBC_conditioning	2.43641
ATCTTTCGACTCTCT	minP	repA	Hek293	0.0195519	w_oBC_conditioning	0.119664
ATGCCAGACCTATGC	minP	repA	Hek293	0.00140414	w_oBC_conditioning	1.05043
CATATTCCAGGAACC	minP	repA	Hek293	0.0147747	w_oBC_conditioning	0.192424
CCAGACCACAAGTAA	minP	repA	Hek293	0.0112915	w_oBC_conditioning	0.794663
CCGACCTCTACTGAA	minP	repA	Hek293	0.000462877	w_oBC_conditioning	0.487135
CCGACGCGGAAGCCG	minP	repA	Hek293	0.00242333	w_oBC_conditioning	2.31256
CGGCCCAAGCGGGCC	minP	repA	Hek293	0.0193168	w_oBC_conditioning	0.147125
CGGTGAGGAACCTTA	minP	repA	Hek293	0.0796228	w_oBC_conditioning	0.407077
CGTGTAGGCGAAGCC	minP	repA	Hek293	0.00290884	w_oBC_conditioning	0.65726
CGTTACGATTCCAAT	minP	repA	Hek293	0.00190129	w_oBC_conditioning	0.0645411
CTCTGACTCATTCCC	minP	repA	Hek293	0.000769276	w_oBC_conditioning	1.39408
CTCTGCCGTTGCACA	minP	repA	Hek293	0.106498	w_oBC_conditioning	0.164003
CTGGGTTTTGGTAAT	minP	repA	Hek293	0.00695678	w_oBC_conditioning	0.0912729
GAATAATTCAATAGT	minP	repA	Hek293	0.0065299	w_oBC_conditioning	0.221023
GAGAATCCCGCCAAG	minP	repA	Hek293	0.0123225	w_oBC_conditioning	0.613677
GCACCCCCATTCATA	minP	repA	Hek293	0.00741724	w_oBC_conditioning	0.91247
GCGCACACCCCCCGG	minP	repA	Hek293	0.000779701	w_oBC_conditioning	2.34811
GTCCGAGTCCATCTT	minP	repA	Hek293	0.00114845	w_oBC_conditioning	0.589841
TAAACAGGCAGCCGG	minP	repA	Hek293	0.00678588	w_oBC_conditioning	0.359675
TACCCCTCCGGCCCC	minP	repA	Hek293	0.174598	w_oBC_conditioning	104.871
TAGATGCCTAATCAC	minP	repA	Hek293	0.226693	w_oBC_conditioning	0.0337013
TAGGCATTCTTTCCT	minP	repA	Hek293	0.03794	w_oBC_conditioning	0.0282955
TCACTGTAGAAACAA	minP	repA	Hek293	0.0685504	w_oBC_conditioning	0.232157
TCCTCTTCCGGTGTT	minP	repA	Hek293	0.000426547	w_oBC_conditioning	2.14708
TCTCATCAACTTCAA	minP	repA	Hek293	0.00181376	w_oBC_conditioning	1.55066
TGGGCCCCCAACACG	minP	repA	Hek293	0.00429362	w_oBC_conditioning	0.253381
TGGTGCACAGTTTAG	minP	repA	Hek293	0.003172	w_oBC_conditioning	0.845694
TTACCCAAAAACACG	minP	repA	Hek293	0.000288066	w_oBC_conditioning	0.354701
TTGCCCTAGCAGGCT	minP	repA	Hek293	0.00769968	w_oBC_conditioning	0.754526
TTTAACGCGAGCGCC	minP	repA	Hek293	0.00167529	w_oBC_conditioning	0.337133
AAAAACTATACGGAC	ubcP	repA	Hek293	0.838095	w_oBC_conditioning	0.563774
AAAGCAACATTACGC	ubcP	repA	Hek293	0.702772	w_oBC_conditioning	0.519563
AAAGCCAGGGTCACC	ubcP	repA	Hek293	0.265879	w_oBC_conditioning	0.580576
AACCCAGCGGCGCAA	ubcP	repA	Hek293	0.911746	w_oBC_conditioning	0.877232
AACTCATTGCTAACA	ubcP	repA	Hek293	0.716774	w_oBC_conditioning	0.618958
AACTCTATCCATGAA	ubcP	repA	Hek293	0.802984	w_oBC_conditioning	0.648968
AAGCGTAATCGGCTG	ubcP	repA	Hek293	0.635796	w_oBC_conditioning	0.160855
AAGTCAGAGACAGGA	ubcP	repA	Hek293	0.989352	w_oBC_conditioning	0.970846
AATCAACCTTGATCT	ubcP	repA	Hek293	0.0921962	w_oBC_conditioning	1.18894
AATCCCAGGACAAGA	ubcP	repA	Hek293	0.778856	w_oBC_conditioning	0.529486
ACAACCTCCAAAATA	ubcP	repA	Hek293	0.657186	w_oBC_conditioning	0.872589
ACCCATCCATGGATT	ubcP	repA	Hek293	0.337459	w_oBC_conditioning	1.94131
ACCCGGGGGCCCTTG	ubcP	repA	Hek293	0.685759	w_oBC_conditioning	0.919384
ACCCTTAATACTGTG	ubcP	repA	Hek293	2.19364	w_oBC_conditioning	0.830576
ACCGTGCAATCCAGC	ubcP	repA	Hek293	0.498524	w_oBC_conditioning	1.33043
ACCGTTCCATACCCG	ubcP	repA	Hek293	0.557792	w_oBC_conditioning	0.925159
ACGATCGCGGTTTAC	ubcP	repA	Hek293	0.880335	w_oBC_conditioning	0.734804
ACTTAATGGTAACGG	ubcP	repA	Hek293	0.55726	w_oBC_conditioning	0.58172
ACTTATTGGAGACAA	ubcP	repA	Hek293	0.0990166	w_oBC_conditioning	0.902029
ACTTCATGAGACAGA	ubcP	repA	Hek293	1.81683	w_oBC_conditioning	0.406398
AGAAGTCAAAGGTCC	ubcP	repA	Hek293	1.13771	w_oBC_conditioning	1.42159
AGGCAGAGGCTCCCC	ubcP	repA	Hek293	0.501814	w_oBC_conditioning	0.705329
AGTCGCTGATAGGGC	ubcP	repA	Hek293	0.568277	w_oBC_conditioning	0.551793
ATATTAGAAAATGCC	ubcP	repA	Hek293	0.725457	w_oBC_conditioning	1.001
ATATTCCCCATCAAC	ubcP	repA	Hek293	0.555863	w_oBC_conditioning	0.567552
ATCGACTAGTATGAT	ubcP	repA	Hek293	0.216666	w_oBC_conditioning	1.31487
ATCGCAACATATCGT	ubcP	repA	Hek293	0.555472	w_oBC_conditioning	1.52518
ATCGGTTGCTCCTTC	ubcP	repA	Hek293	0.0532282	w_oBC_conditioning	0.727827
CAAGACCTATGTTAA	ubcP	repA	Hek293	0.521391	w_oBC_conditioning	1.10497
CAAGATGATAGTGCT	ubcP	repA	Hek293	0.192714	w_oBC_conditioning	0.920936
CACCGGGTACACGAC	ubcP	repA	Hek293	1.03811	w_oBC_conditioning	1.34003
CACGCTTCCACCTCC	ubcP	repA	Hek293	0.524679	w_oBC_conditioning	0.878958
CAGACCTTACTAACT	ubcP	repA	Hek293	0.394773	w_oBC_conditioning	0.899495
CATATCGCGTCCAAC	ubcP	repA	Hek293	0.781047	w_oBC_conditioning	0.840027
CATTATGCGGTCTAC	ubcP	repA	Hek293	0.315993	w_oBC_conditioning	0.379285
CCACGGCTACCATTA	ubcP	repA	Hek293	0.155466	w_oBC_conditioning	0.7592
CCAGTGATACATCAT	ubcP	repA	Hek293	0.590562	w_oBC_conditioning	1.19219
CCAGTGCACACCCGC	ubcP	repA	Hek293	1.3946	w_oBC_conditioning	0.512856
CCCAACCACCGCCAT	ubcP	repA	Hek293	0.694198	w_oBC_conditioning	1.73689
CCCCCCCGCCACTCC	ubcP	repA	Hek293	0.755737	w_oBC_conditioning	1.56306
CCCGATACATGTTCA	ubcP	repA	Hek293	0.696837	w_oBC_conditioning	0.62738
CCCGCCGGCTTGTAA	ubcP	repA	Hek293	0.548627	w_oBC_conditioning	1.08788
CCCGGTACAGACCGC	ubcP	repA	Hek293	0.596666	w_oBC_conditioning	0.904843
CCCTACGTGCCAAAA	ubcP	repA	Hek293	0.843313	w_oBC_conditioning	1.20707
CCCTCGAATGGCACC	ubcP	repA	Hek293	0.0165513	w_oBC_conditioning	0.997432
CCGACCATTCAAATC	ubcP	repA	Hek293	0.660043	w_oBC_conditioning	0.585743
CCGACCCAAAGGCAC	ubcP	repA	Hek293	1.22777	w_oBC_conditioning	0.172347
CCGGCCGGCCCGTAT	ubcP	repA	Hek293	0.116792	w_oBC_conditioning	1.38582
CCTACTAGTGTTTAT	ubcP	repA	Hek293	0.391812	w_oBC_conditioning	1.54247
CCTCAGTGCCTCTGA	ubcP	repA	Hek293	0.772241	w_oBC_conditioning	1.11407
CCTGCCCATACGCCC	ubcP	repA	Hek293	0.110079	w_oBC_conditioning	0.0652515
CGAAAAGGATCTCGA	ubcP	repA	Hek293	0.864127	w_oBC_conditioning	1.00172
CGACTAACACTTCTA	ubcP	repA	Hek293	1.20116	w_oBC_conditioning	0.689658
CGCGCGCGCCCGACT	ubcP	repA	Hek293	0.777731	w_oBC_conditioning	0.725065
CGCTGCTGCCCTGTA	ubcP	repA	Hek293	0.570029	w_oBC_conditioning	0.982199
CGGTGACCTAACTGC	ubcP	repA	Hek293	0.300187	w_oBC_conditioning	0.546567
CTACTGCTAGAAATG	ubcP	repA	Hek293	0.769921	w_oBC_conditioning	1.05588
CTACTGCTCACCTTT	ubcP	repA	Hek293	0.901844	w_oBC_conditioning	1.22693
CTCACACAATTTCTG	ubcP	repA	Hek293	0.13778	w_oBC_conditioning	0.864881
CTCTGAGTCCCACAG	ubcP	repA	Hek293	0.576525	w_oBC_conditioning	0.18782
CTCTGTCCGTCCGTA	ubcP	repA	Hek293	0.586607	w_oBC_conditioning	0.478936
CTGCAACCGCAGCGT	ubcP	repA	Hek293	0.636627	w_oBC_conditioning	1.22783
CTTCATAGCGACGGC	ubcP	repA	Hek293	0.452695	w_oBC_conditioning	1.02276
CTTCTCGATCCCACC	ubcP	repA	Hek293	0.334782	w_oBC_conditioning	0.194245
CTTTCTACCACATCT	ubcP	repA	Hek293	0.0099986	w_oBC_conditioning	0.937937
GACACCACTTAGAGT	ubcP	repA	Hek293	0.920235	w_oBC_conditioning	1.11028
GACGCGGGACCATTA	ubcP	repA	Hek293	0.216949	w_oBC_conditioning	0.480312
GATCCTATAGATGCT	ubcP	repA	Hek293	1.25753	w_oBC_conditioning	0.491871
GCAAAACTGAATTAC	ubcP	repA	Hek293	0.483154	w_oBC_conditioning	0.638207
GCACCCAATATCCAT	ubcP	repA	Hek293	0.299577	w_oBC_conditioning	0.39826
GCAGCCCCACTGGAG	ubcP	repA	Hek293	0.541073	w_oBC_conditioning	0.394356
GCAGGTGTTGAAGCA	ubcP	repA	Hek293	0.787465	w_oBC_conditioning	0.904359
GCCACTGTCAATAAA	ubcP	repA	Hek293	0.484077	w_oBC_conditioning	0.289508
GCCTGCTAGGTTCCG	ubcP	repA	Hek293	0.697052	w_oBC_conditioning	1.06858
GCGAACGATCATCCA	ubcP	repA	Hek293	0.400875	w_oBC_conditioning	1.16428
GCGGTCCATTATGCG	ubcP	repA	Hek293	0.544655	w_oBC_conditioning	1.05357
GCTAACCCCGGAATC	ubcP	repA	Hek293	0.477365	w_oBC_conditioning	0.96995
GCTACCGCAGGAAAC	ubcP	repA	Hek293	0.688555	w_oBC_conditioning	0.853915
GGAGTGTTGAAAAGT	ubcP	repA	Hek293	0.499577	w_oBC_conditioning	0.69937
GGTCACACGTTACAT	ubcP	repA	Hek293	0.452544	w_oBC_conditioning	0.666655
GTCAAGTTGTTTTTT	ubcP	repA	Hek293	1.11189	w_oBC_conditioning	0.383355
GTCCTCCACTGCTAG	ubcP	repA	Hek293	0.152296	w_oBC_conditioning	0.42003
GTGCTTATCCTCCCC	ubcP	repA	Hek293	0.116403	w_oBC_conditioning	0.769369
GTTGCTAACGGCAGG	ubcP	repA	Hek293	0.649023	w_oBC_conditioning	0.900346
GTTTTCGACCGCTTA	ubcP	repA	Hek293	0.585637	w_oBC_conditioning	0.859108
TAAAGTGCGTCTTTT	ubcP	repA	Hek293	0.910674	w_oBC_conditioning	0.951746
TACCAGTGACTCACG	ubcP	repA	Hek293	0.472287	w_oBC_conditioning	0.805387
TAGTAAAATTTTGTA	ubcP	repA	Hek293	0.538168	w_oBC_conditioning	0.799545
TATGCCGACACACTA	ubcP	repA	Hek293	0.719412	w_oBC_conditioning	0.902359
TCAACAGTCCGCCGG	ubcP	repA	Hek293	0.53455	w_oBC_conditioning	0.506778
TCAAGTTCGCAGGCC	ubcP	repA	Hek293	0.743204	w_oBC_conditioning	0.851141
TCACGCATATCACGA	ubcP	repA	Hek293	0.663424	w_oBC_conditioning	0.277025
TCATACCCTTGCCCA	ubcP	repA	Hek293	0.273796	w_oBC_conditioning	1.41854
TCATTAGCACTACCG	ubcP	repA	Hek293	0.90896	w_oBC_conditioning	0.920732
TCCCGCTGTTACTAT	ubcP	repA	Hek293	0.609109	w_oBC_conditioning	0.472933
TCCTAATGACCCGCC	ubcP	repA	Hek293	0.382844	w_oBC_conditioning	0.630737
TCTGACCGCACCCCG	ubcP	repA	Hek293	0.260344	w_oBC_conditioning	0.627841
TCTGCCCATTCCGTG	ubcP	repA	Hek293	0.560217	w_oBC_conditioning	0.95258
TCTTAAACATTAAGG	ubcP	repA	Hek293	0.275854	w_oBC_conditioning	0.574015
TGAGCCGCCTCCCGC	ubcP	repA	Hek293	0.856618	w_oBC_conditioning	1.11924
TGATCAGCCCCTCGA	ubcP	repA	Hek293	0.268976	w_oBC_conditioning	1.15971
TGCAGCCTACAAAAA	ubcP	repA	Hek293	0.651287	w_oBC_conditioning	0.842167
TGCGCTGCGCCGCCC	ubcP	repA	Hek293	0.518007	w_oBC_conditioning	0.661801
TGGCGCAGATGCCAC	ubcP	repA	Hek293	0.704404	w_oBC_conditioning	0.773817
TTAATTACTTGCTTA	ubcP	repA	Hek293	0.676292	w_oBC_conditioning	0.849411
TTACATTGCAGACTA	ubcP	repA	Hek293	0.506047	w_oBC_conditioning	1.15911
TTCCTAGGGATGCCG	ubcP	repA	Hek293	0.0981822	w_oBC_conditioning	0.44666
TTTTACCTCGCGCGT	ubcP	repA	Hek293	0.683736	w_oBC_conditioning	0.926001
AAAACATACCGAAAT	pgk1P	repA	Hek293	0.113945	w_oBC_conditioning	0.602285
AAAACATGATACAGT	pgk1P	repA	Hek293	0.139507	w_oBC_conditioning	0.804074
AAACGCAGGGTACGA	pgk1P	repA	Hek293	0.256715	w_oBC_conditioning	1.53929
AAATTACCTAGCTAA	pgk1P	repA	Hek293	0.137983	w_oBC_conditioning	0.593347
AACCCCACAACCACA	pgk1P	repA	Hek293	0.193218	w_oBC_conditioning	0.387012
AACCCTCGGGCCCAC	pgk1P	repA	Hek293	0.223854	w_oBC_conditioning	0.324108
AACCGACCATACTGA	pgk1P	repA	Hek293	0.860104	w_oBC_conditioning	0.239568
AACGAAGCACGATAG	pgk1P	repA	Hek293	0.105091	w_oBC_conditioning	1.92049
AACGGCAACTTTCAC	pgk1P	repA	Hek293	0.320045	w_oBC_conditioning	0.0346997
AACGTAACTATACCA	pgk1P	repA	Hek293	0.200069	w_oBC_conditioning	0.298491
AATAGTAATCGCGGA	pgk1P	repA	Hek293	0.439074	w_oBC_conditioning	0.311555
AATCAGACACATCCG	pgk1P	repA	Hek293	0.16744	w_oBC_conditioning	0.567438
AATGATCGAGCGGCC	pgk1P	repA	Hek293	0.0315264	w_oBC_conditioning	0.0940436
AATTAGCTAAATCCC	pgk1P	repA	Hek293	0.292053	w_oBC_conditioning	0.350953
ACACCGACTAAACCT	pgk1P	repA	Hek293	0.106207	w_oBC_conditioning	0.823583
ACACGGTCCGCCGCA	pgk1P	repA	Hek293	0.224945	w_oBC_conditioning	5.77348
ACAGCCTTCACGTTA	pgk1P	repA	Hek293	1.71229	w_oBC_conditioning	0.214902
ACATCCTTAATAAAG	pgk1P	repA	Hek293	0.318881	w_oBC_conditioning	0.694262
ACCCAATAAGCGTTA	pgk1P	repA	Hek293	0.300962	w_oBC_conditioning	0.479539
ACCCCCTTCTGCCCA	pgk1P	repA	Hek293	0.270348	w_oBC_conditioning	0.739663
ACCTGGGAAAATCAA	pgk1P	repA	Hek293	2.76543	w_oBC_conditioning	0.531276
ACCTTACATACTACG	pgk1P	repA	Hek293	0.0508899	w_oBC_conditioning	0.166249
ACGGAATGTCTTGGA	pgk1P	repA	Hek293	0.0926164	w_oBC_conditioning	0.864571
ACGTCCTGTTTAGAG	pgk1P	repA	Hek293	0.215297	w_oBC_conditioning	0.276186
ACTCAACTAGACCAT	pgk1P	repA	Hek293	1.28939	w_oBC_conditioning	0.283721
ACTCGTAGCTACACC	pgk1P	repA	Hek293	0.835216	w_oBC_conditioning	0.802417
ACTTACAGAGCAATA	pgk1P	repA	Hek293	0.174454	w_oBC_conditioning	0.802134
AGAGTTCACGGATTA	pgk1P	repA	Hek293	0.878312	w_oBC_conditioning	1.28832
AGCTTTGGAGGGAGC	pgk1P	repA	Hek293	0.305535	w_oBC_conditioning	1.17167
AGTACTTAATAGGTT	pgk1P	repA	Hek293	0.373921	w_oBC_conditioning	0.603445
AGTATATCATCGCTG	pgk1P	repA	Hek293	0.231079	w_oBC_conditioning	0.440611
ATAAATTGAACAACT	pgk1P	repA	Hek293	0.169272	w_oBC_conditioning	0.901436
ATAGCAACCAAGTGA	pgk1P	repA	Hek293	0.431469	w_oBC_conditioning	0.611727
ATATCCATGGACTTC	pgk1P	repA	Hek293	0.487118	w_oBC_conditioning	1.19482
ATATGATTAATAGAT	pgk1P	repA	Hek293	0.569303	w_oBC_conditioning	5.406
ATCCCCAACGCTGTA	pgk1P	repA	Hek293	0.207196	w_oBC_conditioning	0.943507
ATCGATTTATAATAC	pgk1P	repA	Hek293	0.526547	w_oBC_conditioning	1.25774
ATGCGCTTATCGCGA	pgk1P	repA	Hek293	3.43009	w_oBC_conditioning	0.0933346
ATTTCTCGGTTATTT	pgk1P	repA	Hek293	0.909002	w_oBC_conditioning	0.925599
ATTTGTAACCAAGCT	pgk1P	repA	Hek293	0.262122	w_oBC_conditioning	0.513543
CAAAAACTCGGGCAC	pgk1P	repA	Hek293	0.949742	w_oBC_conditioning	0.0943656
CAAGCCAGAAACTAC	pgk1P	repA	Hek293	1.02436	w_oBC_conditioning	0.342487
CACAATCGCCTTCTC	pgk1P	repA	Hek293	0.168699	w_oBC_conditioning	0.297903
CACACCAGAAAAGAA	pgk1P	repA	Hek293	0.0655196	w_oBC_conditioning	0.554159
CACACTGTTCCTACA	pgk1P	repA	Hek293	0.751465	w_oBC_conditioning	0.437978
CACCATCCTCGCCCA	pgk1P	repA	Hek293	0.885288	w_oBC_conditioning	0.331685
CACCCACTACGACCG	pgk1P	repA	Hek293	0.417154	w_oBC_conditioning	0.2792
CAGAATAACCCGGAC	pgk1P	repA	Hek293	0.2223	w_oBC_conditioning	1.03213
CAGCCTCTCATAAAC	pgk1P	repA	Hek293	0.300043	w_oBC_conditioning	2.13449
CCAAAACGCCCTGAA	pgk1P	repA	Hek293	0.456961	w_oBC_conditioning	0.160142
CCACACGGGATACCC	pgk1P	repA	Hek293	0.142244	w_oBC_conditioning	0.69513
CCAGGGTAGTACACC	pgk1P	repA	Hek293	1.11057	w_oBC_conditioning	0.189138
CCATCTAGATGCACT	pgk1P	repA	Hek293	0.0242189	w_oBC_conditioning	0.142717
CCCAGGCCTAGCTTA	pgk1P	repA	Hek293	0.20387	w_oBC_conditioning	0.255612
CCCCAATTCGCCTGC	pgk1P	repA	Hek293	0.111455	w_oBC_conditioning	0.57385
CCCCCGTTTTTATGC	pgk1P	repA	Hek293	0.772751	w_oBC_conditioning	3.1911
CCCCGAAGAAACTAT	pgk1P	repA	Hek293	0.76651	w_oBC_conditioning	0.962393
CCCCGGCCCACAATA	pgk1P	repA	Hek293	0.727159	w_oBC_conditioning	0.949811
CCCGCACCCGTCTAC	pgk1P	repA	Hek293	0.119881	w_oBC_conditioning	0.963255
CCCGCACCGCCCGTA	pgk1P	repA	Hek293	0.249482	w_oBC_conditioning	0.662417
CCGCGAATAATTAAA	pgk1P	repA	Hek293	0.709879	w_oBC_conditioning	0.422987
CCGGGTTTCCGACGT	pgk1P	repA	Hek293	0.133232	w_oBC_conditioning	0.604067
CCGTTAATCTATCCG	pgk1P	repA	Hek293	0.197527	w_oBC_conditioning	0.223521
CCTATCATTACCGAT	pgk1P	repA	Hek293	0.307778	w_oBC_conditioning	0.295765
CCTTGCCTATTTTCA	pgk1P	repA	Hek293	0.224737	w_oBC_conditioning	19.8209
CGAATCGCCGCACCG	pgk1P	repA	Hek293	1.37418	w_oBC_conditioning	5.75499
CGACCGCCCGGCCTC	pgk1P	repA	Hek293	0.199315	w_oBC_conditioning	1.10289
CGCCAATGCATAAAA	pgk1P	repA	Hek293	0.156168	w_oBC_conditioning	0.947916
CGCGCCAATAAGACT	pgk1P	repA	Hek293	0.212641	w_oBC_conditioning	1.67117
CGGTTTTTTGCCTTG	pgk1P	repA	Hek293	0.452397	w_oBC_conditioning	1.11522
CGTAATATATTGCAC	pgk1P	repA	Hek293	0.177526	w_oBC_conditioning	1.37849
CGTCCACTTTGTGCT	pgk1P	repA	Hek293	1.16719	w_oBC_conditioning	0.522541
CTACGTAATTTACCG	pgk1P	repA	Hek293	0.278834	w_oBC_conditioning	0.626449
CTCAAGAAATCTGTC	pgk1P	repA	Hek293	0.611727	w_oBC_conditioning	0.40964
CTCCATAGCGACGCT	pgk1P	repA	Hek293	2.82669	w_oBC_conditioning	1.39008
CTGAAAACAAGACCA	pgk1P	repA	Hek293	0.360683	w_oBC_conditioning	0.988216
CTGAATATGCCCACG	pgk1P	repA	Hek293	0.0915163	w_oBC_conditioning	2.98098
CTTCCGCTGTATGGA	pgk1P	repA	Hek293	0.18821	w_oBC_conditioning	0.549524
CTTTAGTTCTCCTTG	pgk1P	repA	Hek293	1.83472	w_oBC_conditioning	0.493468
GAAGCATTACTGAGT	pgk1P	repA	Hek293	0.513832	w_oBC_conditioning	0.203073
GACCCTACTAATGGT	pgk1P	repA	Hek293	0.428069	w_oBC_conditioning	0.708436
GAGAACGCTCACAAT	pgk1P	repA	Hek293	0.141797	w_oBC_conditioning	0.674295
GCACCCGCACCTAGT	pgk1P	repA	Hek293	0.176539	w_oBC_conditioning	4.37691
GCAGCATCTTCACTC	pgk1P	repA	Hek293	0.500516	w_oBC_conditioning	0.463526
GCATGTAGGAACTGT	pgk1P	repA	Hek293	0.202585	w_oBC_conditioning	0.655447
GCCACAATGCCGACG	pgk1P	repA	Hek293	0.210812	w_oBC_conditioning	0.28803
GCCACTCCCTCGACA	pgk1P	repA	Hek293	0.213879	w_oBC_conditioning	1.14096
GCCATACCCTCCACC	pgk1P	repA	Hek293	0.355634	w_oBC_conditioning	1.5831
GCGACGACATCTCTG	pgk1P	repA	Hek293	0.992448	w_oBC_conditioning	0.594439
GCGCATTATGAACGT	pgk1P	repA	Hek293	0.888048	w_oBC_conditioning	6.58045
GCTATAGTGTTTTAT	pgk1P	repA	Hek293	0.612989	w_oBC_conditioning	0.474196
GCTCACCATCATCTC	pgk1P	repA	Hek293	0.156016	w_oBC_conditioning	0.185103
GCTTGCCCCAGCCTC	pgk1P	repA	Hek293	0.220824	w_oBC_conditioning	0.340831
GCTTTTAGCCCTTTC	pgk1P	repA	Hek293	1.00035	w_oBC_conditioning	3.14974
GGCATGGGTGTGCCC	pgk1P	repA	Hek293	0.295255	w_oBC_conditioning	2.71674
GTAACGGTCGATATA	pgk1P	repA	Hek293	0.115513	w_oBC_conditioning	0.58911
GTCCGAAAACTGATG	pgk1P	repA	Hek293	0.68671	w_oBC_conditioning	0.342553
GTCGATAAAGCTACA	pgk1P	repA	Hek293	0.492511	w_oBC_conditioning	0.214205
GTGTGCCCCACGCCG	pgk1P	repA	Hek293	0.0826038	w_oBC_conditioning	0.802837
GTTAATACACAGCAA	pgk1P	repA	Hek293	0.424226	w_oBC_conditioning	0.150507
GTTCCGGCCTGGCCA	pgk1P	repA	Hek293	0.267261	w_oBC_conditioning	0.435863
GTTTGATCGTCACGA	pgk1P	repA	Hek293	0.154882	w_oBC_conditioning	0.797261
TACACCCCACTATGA	pgk1P	repA	Hek293	0.277671	w_oBC_conditioning	0.732119
TACATGGCTCAGACC	pgk1P	repA	Hek293	0.16785	w_oBC_conditioning	0.368241
TAGAATGAACCAATA	pgk1P	repA	Hek293	1.7702	w_oBC_conditioning	0.801474
TAGATTTTCCAAGCC	pgk1P	repA	Hek293	0.199049	w_oBC_conditioning	0.3335
TATAATAACCCGTGT	pgk1P	repA	Hek293	0.76924	w_oBC_conditioning	0.0583271
TATAGATCAATATCA	pgk1P	repA	Hek293	0.34356	w_oBC_conditioning	2.359
TCACGGGCGCTCGTT	pgk1P	repA	Hek293	0.326628	w_oBC_conditioning	0.578907
TCAGCCCCCAGTCCA	pgk1P	repA	Hek293	0.368233	w_oBC_conditioning	0.427159
TCCACAAGTGCGTGG	pgk1P	repA	Hek293	0.220029	w_oBC_conditioning	1.15983
TCCCCACGGCCTCTA	pgk1P	repA	Hek293	0.190496	w_oBC_conditioning	0.658997
TCCGCTGCCCCAACC	pgk1P	repA	Hek293	0.179005	w_oBC_conditioning	2.3004
TCCGTTTACGACTGT	pgk1P	repA	Hek293	0.150189	w_oBC_conditioning	0.453224
TCGCATGTAACAAAG	pgk1P	repA	Hek293	0.89976	w_oBC_conditioning	0.634283
TCGTTTACGACCAAT	pgk1P	repA	Hek293	0.303158	w_oBC_conditioning	0.74561
TCTACCACGGCCCAT	pgk1P	repA	Hek293	0.248392	w_oBC_conditioning	1.54863
TCTCTGCACCAACCT	pgk1P	repA	Hek293	0.234362	w_oBC_conditioning	0.538433
TCTGACGGCCAATTG	pgk1P	repA	Hek293	0.360806	w_oBC_conditioning	0.615624
TCTTGGACATACTAA	pgk1P	repA	Hek293	6.29705	w_oBC_conditioning	0.522799
TGATCTGGACACCAA	pgk1P	repA	Hek293	1.46522	w_oBC_conditioning	1.36751
TGCCACATTTTCCTG	pgk1P	repA	Hek293	0.370522	w_oBC_conditioning	0.589441
TGTACACGCGTCGGA	pgk1P	repA	Hek293	0.297764	w_oBC_conditioning	1.18325
TGTGCCCATCCCCGT	pgk1P	repA	Hek293	0.279731	w_oBC_conditioning	0.205914
TGTTCCCCACGATAC	pgk1P	repA	Hek293	0.541016	w_oBC_conditioning	0.207723
TTAGGACGTCTAAAC	pgk1P	repA	Hek293	0.206534	w_oBC_conditioning	0.472851
TTTAGCCCCCATAAT	pgk1P	repA	Hek293	1.50972	w_oBC_conditioning	0.158453
AAAACCTCTCGCTGG	eef1aP	repA	Hek293	9.21307	w_oBC_conditioning	0.887601
AAAATTTGTCGCATG	eef1aP	repA	Hek293	8.0821	w_oBC_conditioning	1.12867
AAAGCAGGCTTAGTA	eef1aP	repA	Hek293	5.62186	w_oBC_conditioning	0.815881
AAGTCAAATCTCACA	eef1aP	repA	Hek293	6.81848	w_oBC_conditioning	1.1154
AATGAGGTAATGAGA	eef1aP	repA	Hek293	5.60684	w_oBC_conditioning	0.665373
ACAACATCCTACGAC	eef1aP	repA	Hek293	7.84608	w_oBC_conditioning	0.794811
ACACGGAGTGCCACC	eef1aP	repA	Hek293	7.00706	w_oBC_conditioning	1.29288
ACATATTCCCACAAG	eef1aP	repA	Hek293	0.0786703	w_oBC_conditioning	0.13879
ACCCAACCAATCACG	eef1aP	repA	Hek293	5.70837	w_oBC_conditioning	0.815518
ACTTTGATGAACGCA	eef1aP	repA	Hek293	8.20788	w_oBC_conditioning	0.190071
AGCATCCATCCACAG	eef1aP	repA	Hek293	8.5249	w_oBC_conditioning	0.907901
AGCCATCCCTTCAAT	eef1aP	repA	Hek293	9.13678	w_oBC_conditioning	0.885437
AGCCCAAGCGAAGCG	eef1aP	repA	Hek293	4.50895	w_oBC_conditioning	1.24482
ATATGAGTCCTCCCA	eef1aP	repA	Hek293	7.07878	w_oBC_conditioning	1.09829
ATGCTCTTTGTTCGC	eef1aP	repA	Hek293	7.54072	w_oBC_conditioning	1.04871
ATGGGTCGGTTGAAC	eef1aP	repA	Hek293	6.06132	w_oBC_conditioning	1
ATGTATGTCAACTTA	eef1aP	repA	Hek293	4.13397	w_oBC_conditioning	1.26639
CAAACCAGACATGTG	eef1aP	repA	Hek293	0.153098	w_oBC_conditioning	0.118975
CAAACCCCGTACGAC	eef1aP	repA	Hek293	1.00164	w_oBC_conditioning	0.452774
CACAAAAAGAAATAA	eef1aP	repA	Hek293	7.21154	w_oBC_conditioning	0.807944
CACATACTTCCGCTA	eef1aP	repA	Hek293	8.01534	w_oBC_conditioning	0.606779
CCACGATAGCCTTTG	eef1aP	repA	Hek293	12.6426	w_oBC_conditioning	0.717727
CCATACGGACAATCT	eef1aP	repA	Hek293	2.26209	w_oBC_conditioning	3.68789
CCATGCGGGTCAGTC	eef1aP	repA	Hek293	6.86738	w_oBC_conditioning	1.08402
CCCCGCAACGCACGA	eef1aP	repA	Hek293	3.60176	w_oBC_conditioning	0.697816
CCCCTAGTTACCCCC	eef1aP	repA	Hek293	6.13517	w_oBC_conditioning	1.15611
CCCGACTGTGGCATC	eef1aP	repA	Hek293	3.85576	w_oBC_conditioning	1.03511
CCGGGTCGGGAAGAA	eef1aP	repA	Hek293	5.89158	w_oBC_conditioning	1.03203
CCGGTGTCAGTAGAT	eef1aP	repA	Hek293	7.08273	w_oBC_conditioning	1.3001
CCTACTTGCCCGTTG	eef1aP	repA	Hek293	6.00835	w_oBC_conditioning	1.44961
CGACCGACCTCACTA	eef1aP	repA	Hek293	11.7385	w_oBC_conditioning	0.419
CGAGTTTGTTGTCTC	eef1aP	repA	Hek293	4.66418	w_oBC_conditioning	1.55305
CGCCACTGAAATAAA	eef1aP	repA	Hek293	3.98289	w_oBC_conditioning	1.04637
CGGTCTACCTTTTGG	eef1aP	repA	Hek293	3.26288	w_oBC_conditioning	3.32759
CGTAGATGCGTACGG	eef1aP	repA	Hek293	9.05522	w_oBC_conditioning	0.948514
CGTCCCCTAGCCTAT	eef1aP	repA	Hek293	6.93413	w_oBC_conditioning	0.321392
CTACACTGATCAGAC	eef1aP	repA	Hek293	5.89938	w_oBC_conditioning	1.04939
CTCAATACGGAACCC	eef1aP	repA	Hek293	7.43743	w_oBC_conditioning	1.07013
CTCATTAGCACAACT	eef1aP	repA	Hek293	0.169594	w_oBC_conditioning	0.195288
CTCGGAAAGAGCCTA	eef1aP	repA	Hek293	3.17546	w_oBC_conditioning	1.84778
CTCTGGCCCTTCGGC	eef1aP	repA	Hek293	8.10444	w_oBC_conditioning	1.04322
CTGAACACGCCCGAT	eef1aP	repA	Hek293	7.70581	w_oBC_conditioning	0.573987
CTTGCCCTTGAACGG	eef1aP	repA	Hek293	7.13346	w_oBC_conditioning	0.865174
GAAACGCCCCCGCAC	eef1aP	repA	Hek293	2.59723	w_oBC_conditioning	0.782686
GAAATTAAGCATCCG	eef1aP	repA	Hek293	6.72903	w_oBC_conditioning	2.02597
GAACCCGATCGTGCA	eef1aP	repA	Hek293	1.50136	w_oBC_conditioning	1.01775
GACTCATCATGTGCA	eef1aP	repA	Hek293	3.72042	w_oBC_conditioning	0.637983
GAGTCGTGCTGCGCA	eef1aP	repA	Hek293	8.9201	w_oBC_conditioning	1.04326
GATCCCAGCTTTGAT	eef1aP	repA	Hek293	0.124873	w_oBC_conditioning	0.289116
GATCCGGCCGACCTC	eef1aP	repA	Hek293	7.63431	w_oBC_conditioning	1.04494
GATCCTAAATAGTTG	eef1aP	repA	Hek293	6.90624	w_oBC_conditioning	0.925496
GATGGCACCTATTTC	eef1aP	repA	Hek293	9.1848	w_oBC_conditioning	0.590299
GATGGTACCGAACCC	eef1aP	repA	Hek293	2.5285	w_oBC_conditioning	0.432886
GATTGACATCACCTA	eef1aP	repA	Hek293	6.38441	w_oBC_conditioning	0.556168
GCAATTGCAGTTCTG	eef1aP	repA	Hek293	9.32884	w_oBC_conditioning	1.77674
GCACGGTCATAGCGC	eef1aP	repA	Hek293	6.25839	w_oBC_conditioning	1.31616
GCATTACCTTAACAA	eef1aP	repA	Hek293	8.46152	w_oBC_conditioning	1.03417
GCCATGTTGCGACGA	eef1aP	repA	Hek293	7.59779	w_oBC_conditioning	0.921811
GCGTCCTTTATGTAA	eef1aP	repA	Hek293	8.09351	w_oBC_conditioning	1.006
GGAAAACCGTACAAT	eef1aP	repA	Hek293	4.57181	w_oBC_conditioning	0.813102
GGCCTGCAACTTCAG	eef1aP	repA	Hek293	5.72732	w_oBC_conditioning	0.537047
GGCGCCGTCAAAAAA	eef1aP	repA	Hek293	6.74598	w_oBC_conditioning	0.557328
GTCACCGCATCCTTC	eef1aP	repA	Hek293	2.28687	w_oBC_conditioning	0.00256768
GTCATGCCATCCTGG	eef1aP	repA	Hek293	7.17335	w_oBC_conditioning	1.48178
GTTCGAAATGCGTAT	eef1aP	repA	Hek293	6.29294	w_oBC_conditioning	0.860891
GTTTTGTCACAGCCC	eef1aP	repA	Hek293	10.1714	w_oBC_conditioning	0.837324
TAACAAACGTTGATA	eef1aP	repA	Hek293	6.74307	w_oBC_conditioning	0.871597
TAAGCGTATTGTAAT	eef1aP	repA	Hek293	5.92282	w_oBC_conditioning	1.05036
TAAGTCCGCCGGGTC	eef1aP	repA	Hek293	7.43006	w_oBC_conditioning	1.08053
TACGAGTTTCAGACC	eef1aP	repA	Hek293	7.85528	w_oBC_conditioning	0.986242
TAGATAAGAAATGAC	eef1aP	repA	Hek293	6.43194	w_oBC_conditioning	1.07136
TCACCTGGCGATTAA	eef1aP	repA	Hek293	6.12087	w_oBC_conditioning	0.82282
TCCCACTCATCTATA	eef1aP	repA	Hek293	7.56485	w_oBC_conditioning	1.08785
TCCTGTCGCGGACCT	eef1aP	repA	Hek293	7.75248	w_oBC_conditioning	1.0338
TCGGGTAATTAGGCA	eef1aP	repA	Hek293	7.74895	w_oBC_conditioning	0.475378
TCTCAAATCTATCAG	eef1aP	repA	Hek293	5.88684	w_oBC_conditioning	1.45557
TCTTCCCCTCATCAG	eef1aP	repA	Hek293	7.10893	w_oBC_conditioning	1.46578
TGCCCCGCCGCGGCG	eef1aP	repA	Hek293	5.15951	w_oBC_conditioning	0.996932
TGGCAACTGTCTTGC	eef1aP	repA	Hek293	7.22406	w_oBC_conditioning	1.02464
TGTAACGGTACGATT	eef1aP	repA	Hek293	6.53272	w_oBC_conditioning	1.22389
TTACCCGGTGATCCG	eef1aP	repA	Hek293	7.32259	w_oBC_conditioning	0.0587488
TTATCAGCCAAAGGT	eef1aP	repA	Hek293	8.26401	w_oBC_conditioning	1.13922
TTCCCGGACATGCGT	eef1aP	repA	Hek293	5.9352	w_oBC_conditioning	0.944372
TTCGCCCTCCGTCCC	eef1aP	repA	Hek293	6.87604	w_oBC_conditioning	1.45563
TTCTGGCAACTATCG	eef1aP	repA	Hek293	6.55615	w_oBC_conditioning	1.1328
TTTCACAAGACCTAA	eef1aP	repA	Hek293	4.50066	w_oBC_conditioning	1.56283
TTTCCACGACGACTC	eef1aP	repA	Hek293	7.82925	w_oBC_conditioning	0.439015
AACCTCAACTCCCCT	noP	repB1	Hek293	0.000914526	w_oBC_conditioning	0.581909
AATCCGTATGTCTAA	noP	repB1	Hek293	0.000213792	w_oBC_conditioning	7.30451
ACCAATCAAGACTCA	noP	repB1	Hek293	0.000660788	w_oBC_conditioning	5.26556
ACCAGAGCTATAAGA	noP	repB1	Hek293	0.0178706	w_oBC_conditioning	0.342689
ACGGCCCATACCCAC	noP	repB1	Hek293	0.00266763	w_oBC_conditioning	1.51058
ACGTGGCCGAAGCTC	noP	repB1	Hek293	0.00506573	w_oBC_conditioning	0.608334
ATGTGGGTCGTCTAT	noP	repB1	Hek293	0.0076525	w_oBC_conditioning	0.159438
CACTTACAGAGCACT	noP	repB1	Hek293	0.0294059	w_oBC_conditioning	0.288193
CCCACAGCGGTGTCA	noP	repB1	Hek293	0.00260629	w_oBC_conditioning	3.83106
CCCGGCGTGCGAACG	noP	repB1	Hek293	0.00271532	w_oBC_conditioning	0.43018
CCCTAACCAGAGCTA	noP	repB1	Hek293	0.0292349	w_oBC_conditioning	0.272531
CCGCCGATCACGGCC	noP	repB1	Hek293	0.000266951	w_oBC_conditioning	4.43888
CGCAGGTGCAACGAG	noP	repB1	Hek293	0.00481707	w_oBC_conditioning	0.13414
CTTCCAGAGAGTAGA	noP	repB1	Hek293	0.0308212	w_oBC_conditioning	0.489948
CTTGCGCTCCGGCGC	noP	repB1	Hek293	0.0169103	w_oBC_conditioning	0.588947
GATAAAAGCAAGCCC	noP	repB1	Hek293	0.285249	w_oBC_conditioning	0.00707667
GCACACTCCGTAAGA	noP	repB1	Hek293	0.0104188	w_oBC_conditioning	0.759713
GGAGCTGCGGTGCAC	noP	repB1	Hek293	0.0111934	w_oBC_conditioning	0.318765
TAGACTCTGTGGTGA	noP	repB1	Hek293	0.018014	w_oBC_conditioning	1.14615
TCAAAACTACCCCAC	noP	repB1	Hek293	0.0600613	w_oBC_conditioning	0.102404
TCCCCCAGGCGGAAG	noP	repB1	Hek293	0.0190063	w_oBC_conditioning	0.33334
TCCGATGTGTAACTA	noP	repB1	Hek293	0.00141014	w_oBC_conditioning	0.825495
TTAAGTGGATTAGCT	noP	repB1	Hek293	0.0141437	w_oBC_conditioning	0.0586832
ATAACTGCCTACTCT	minP	repB1	Hek293	0.00058506	w_oBC_conditioning	10.5811
ATACTGCACAAACCG	minP	repB1	Hek293	0.000790541	w_oBC_conditioning	3.44332
ATATATTTGTCGATT	minP	repB1	Hek293	0.115979	w_oBC_conditioning	0.128332
CAAGACATGAGCTTA	minP	repB1	Hek293	0.340973	w_oBC_conditioning	0.0749885
CCATACGTACCCTCG	minP	repB1	Hek293	0.0115773	w_oBC_conditioning	0.124726
CCCCCAGCGGAATAT	minP	repB1	Hek293	0.00725909	w_oBC_conditioning	0.134539
CCGACGCGGAAGCCG	minP	repB1	Hek293	0.0357739	w_oBC_conditioning	1.19371
CGCCCACCCAGCATG	minP	repB1	Hek293	0.00267554	w_oBC_conditioning	0.79109
CTCTGACTCATTCCC	minP	repB1	Hek293	0.000100368	w_oBC_conditioning	9.01047
CTGGCCCTGCAGTTT	minP	repB1	Hek293	0.00844195	w_oBC_conditioning	0.0818622
GAACCGTCACCATAC	minP	repB1	Hek293	0.0136983	w_oBC_conditioning	0.25808
GCCCGAAAAGCTGAT	minP	repB1	Hek293	1.05963	w_oBC_conditioning	0.118304
GCCGTCCTCAATCCA	minP	repB1	Hek293	0.000122853	w_oBC_conditioning	9.11808
GGCGGCGACCTCCAC	minP	repB1	Hek293	0.015927	w_oBC_conditioning	0.0542164
GTCCGAGTCCATCTT	minP	repB1	Hek293	0.00243818	w_oBC_conditioning	1.41916
GTTACCTCTACCGAG	minP	repB1	Hek293	0.00278826	w_oBC_conditioning	0.476791
TAAACAGGCAGCCGG	minP	repB1	Hek293	0.00449627	w_oBC_conditioning	0.121516
TAGGATCCTTCACAG	minP	repB1	Hek293	0.000601987	w_oBC_conditioning	10.1711
TCCATAGACGTTTCG	minP	repB1	Hek293	0.00740676	w_oBC_conditioning	1.38385
TCCCGCTCTGCAAGC	minP	repB1	Hek293	0.0053425	w_oBC_conditioning	0.563673
TTCACATAGGGACAT	minP	repB1	Hek293	0.0116914	w_oBC_conditioning	0.102579
TTCCCGTCATGCACC	minP	repB1	Hek293	1.18869	w_oBC_conditioning	0.00482922
AAACCCAACTAGGAA	ubcP	repB1	Hek293	0.601765	w_oBC_conditioning	0.907128
AAGAGTAACCCCTGT	ubcP	repB1	Hek293	0.527444	w_oBC_conditioning	0.692801
AAGTCAGAGACAGGA	ubcP	repB1	Hek293	0.540321	w_oBC_conditioning	1.00719
AATCAACCTTGATCT	ubcP	repB1	Hek293	0.206118	w_oBC_conditioning	1.27477
ACAACCTCCAAAATA	ubcP	repB1	Hek293	0.406742	w_oBC_conditioning	0.921597
ACACGCAGCAACAAA	ubcP	repB1	Hek293	0.395881	w_oBC_conditioning	0.560886
ACAGCGCCCCGGCCC	ubcP	repB1	Hek293	0.18049	w_oBC_conditioning	0.573994
ACCCATCCATGGATT	ubcP	repB1	Hek293	0.389818	w_oBC_conditioning	1.39713
ACCCTTAATACTGTG	ubcP	repB1	Hek293	0.277304	w_oBC_conditioning	0.557736
ACCGTTCCATACCCG	ubcP	repB1	Hek293	0.586539	w_oBC_conditioning	0.0152412
ACCTCCGGGTCCGAA	ubcP	repB1	Hek293	0.327239	w_oBC_conditioning	1.5038
ACGATCGCGGTTTAC	ubcP	repB1	Hek293	0.727287	w_oBC_conditioning	1.11731
ACTTATTGGAGACAA	ubcP	repB1	Hek293	0.640317	w_oBC_conditioning	0.908168
ACTTCATGAGACAGA	ubcP	repB1	Hek293	0.547649	w_oBC_conditioning	1.74391
AGGCAGAGGCTCCCC	ubcP	repB1	Hek293	4.56264	w_oBC_conditioning	0.977262
ATATCCATCTGTATC	ubcP	repB1	Hek293	0.478251	w_oBC_conditioning	0.842137
ATATTAGAAAATGCC	ubcP	repB1	Hek293	0.747212	w_oBC_conditioning	0.655214
ATATTCCCCATCAAC	ubcP	repB1	Hek293	0.409676	w_oBC_conditioning	1.17684
ATCCCATCACACATG	ubcP	repB1	Hek293	0.410599	w_oBC_conditioning	0.574937
ATCGACTAGTATGAT	ubcP	repB1	Hek293	0.216862	w_oBC_conditioning	0.33804
ATCGCAACATATCGT	ubcP	repB1	Hek293	0.548463	w_oBC_conditioning	0.68002
ATGTACCTCACGCAA	ubcP	repB1	Hek293	0.259717	w_oBC_conditioning	0.0561778
CAAAAATCCGCGGAT	ubcP	repB1	Hek293	0.593884	w_oBC_conditioning	0.621252
CAAGACCTATGTTAA	ubcP	repB1	Hek293	0.741732	w_oBC_conditioning	1.07322
CAAGATGATAGTGCT	ubcP	repB1	Hek293	1.06236	w_oBC_conditioning	0.744923
CACCGGGTACACGAC	ubcP	repB1	Hek293	0.33635	w_oBC_conditioning	1.74878
CACGATCCACCTGTA	ubcP	repB1	Hek293	0.581529	w_oBC_conditioning	1.28928
CATATCGCGTCCAAC	ubcP	repB1	Hek293	0.739031	w_oBC_conditioning	0.931141
CCACGGCTACCATTA	ubcP	repB1	Hek293	0.540554	w_oBC_conditioning	0.801179
CCAGTGATACATCAT	ubcP	repB1	Hek293	0.638181	w_oBC_conditioning	0.828397
CCAGTGCACACCCGC	ubcP	repB1	Hek293	0.54962	w_oBC_conditioning	0.739133
CCATCACATGGGCAC	ubcP	repB1	Hek293	0.338742	w_oBC_conditioning	1.15409
CCCCAGCTGCCGTTC	ubcP	repB1	Hek293	0.599807	w_oBC_conditioning	0.889713
CCCCCCCGCCACTCC	ubcP	repB1	Hek293	0.735566	w_oBC_conditioning	1.46837
CCCGGTACAGACCGC	ubcP	repB1	Hek293	0.30825	w_oBC_conditioning	0.945627
CCCTCGAATGGCACC	ubcP	repB1	Hek293	0.565338	w_oBC_conditioning	0.64432
CCGACCCAAAGGCAC	ubcP	repB1	Hek293	0.319842	w_oBC_conditioning	1.06252
CCTACTAGTGTTTAT	ubcP	repB1	Hek293	0.7255	w_oBC_conditioning	0.702638
CCTCCATTGCTCCCA	ubcP	repB1	Hek293	0.46784	w_oBC_conditioning	0.653015
CCTCCCAGACCTCGA	ubcP	repB1	Hek293	0.397983	w_oBC_conditioning	0.589059
CGACTAACACTTCTA	ubcP	repB1	Hek293	0.134481	w_oBC_conditioning	0.677125
CGCGCGCGCCCGACT	ubcP	repB1	Hek293	0.801152	w_oBC_conditioning	0.227769
CGCTGCTGCCCTGTA	ubcP	repB1	Hek293	0.370577	w_oBC_conditioning	0.509996
CGGTGACCTAACTGC	ubcP	repB1	Hek293	0.969651	w_oBC_conditioning	1.38786
CGGTGCTAACACACC	ubcP	repB1	Hek293	1.05104	w_oBC_conditioning	0.182295
CGTCTCTGTATCTTT	ubcP	repB1	Hek293	0.616205	w_oBC_conditioning	0.729544
CTACTGCTAGAAATG	ubcP	repB1	Hek293	0.376908	w_oBC_conditioning	0.859491
CTAGTTCTCACTCCG	ubcP	repB1	Hek293	0.696088	w_oBC_conditioning	0.670568
CTCACACAATTTCTG	ubcP	repB1	Hek293	0.568384	w_oBC_conditioning	0.827942
CTCACCCTCAATCAC	ubcP	repB1	Hek293	0.289523	w_oBC_conditioning	0.933798
CTCTATCTATTCTGT	ubcP	repB1	Hek293	0.18247	w_oBC_conditioning	0.417412
CTCTGAGTCCCACAG	ubcP	repB1	Hek293	0.874237	w_oBC_conditioning	0.654263
CTGCAACCGCAGCGT	ubcP	repB1	Hek293	0.104366	w_oBC_conditioning	1.00978
CTTCTCGATCCCACC	ubcP	repB1	Hek293	0.162986	w_oBC_conditioning	0.839264
GACACCACTTAGAGT	ubcP	repB1	Hek293	0.446971	w_oBC_conditioning	0.798986
GATCCTATAGATGCT	ubcP	repB1	Hek293	0.331764	w_oBC_conditioning	0.352005
GATGAAGAACACGCA	ubcP	repB1	Hek293	0.59262	w_oBC_conditioning	0.640608
GATTCAGCCTGAACT	ubcP	repB1	Hek293	0.43399	w_oBC_conditioning	0.606532
GCAAAACTGAATTAC	ubcP	repB1	Hek293	0.638381	w_oBC_conditioning	0.756891
GCACCCAATATCCAT	ubcP	repB1	Hek293	0.152911	w_oBC_conditioning	1.34188
GCAGCCCCACTGGAG	ubcP	repB1	Hek293	0.479908	w_oBC_conditioning	0.598726
GCAGGTGTTGAAGCA	ubcP	repB1	Hek293	0.701489	w_oBC_conditioning	0.468513
GCCACTGTCAATAAA	ubcP	repB1	Hek293	0.659097	w_oBC_conditioning	1.18776
GCCGAAAATGAGCCA	ubcP	repB1	Hek293	0.485485	w_oBC_conditioning	1.28227
GCGAACGATCATCCA	ubcP	repB1	Hek293	0.539129	w_oBC_conditioning	0.888572
GCGGTCCATTATGCG	ubcP	repB1	Hek293	0.604159	w_oBC_conditioning	1.01043
GCTAACCCCGGAATC	ubcP	repB1	Hek293	0.216235	w_oBC_conditioning	0.96768
GCTACCGCAGGAAAC	ubcP	repB1	Hek293	0.836165	w_oBC_conditioning	0.675072
GCTCCGATCCCAACA	ubcP	repB1	Hek293	0.48179	w_oBC_conditioning	0.447541
GGTCACACGTTACAT	ubcP	repB1	Hek293	0.703873	w_oBC_conditioning	0.911258
GTCAAGTTGTTTTTT	ubcP	repB1	Hek293	0.22325	w_oBC_conditioning	0.816098
GTGCTTATCCTCCCC	ubcP	repB1	Hek293	0.481626	w_oBC_conditioning	0.610585
GTTGCTAACGGCAGG	ubcP	repB1	Hek293	0.152644	w_oBC_conditioning	0.649967
TAAAGTGCGTCTTTT	ubcP	repB1	Hek293	0.699097	w_oBC_conditioning	0.956669
TAAATCTGGTCAAAA	ubcP	repB1	Hek293	0.593992	w_oBC_conditioning	0.866447
TACCAGTGACTCACG	ubcP	repB1	Hek293	0.356288	w_oBC_conditioning	1.735
TAGCCGAGCGAGGTG	ubcP	repB1	Hek293	0.0951405	w_oBC_conditioning	3.0821
TATGCCGACACACTA	ubcP	repB1	Hek293	0.249876	w_oBC_conditioning	0.49858
TCAACAGTCCGCCGG	ubcP	repB1	Hek293	0.679642	w_oBC_conditioning	0.857494
TCATTAGCACTACCG	ubcP	repB1	Hek293	0.523999	w_oBC_conditioning	1.17969
TCCCGCTGTTACTAT	ubcP	repB1	Hek293	0.4351	w_oBC_conditioning	1.01494
TCCCTTTTAATGATC	ubcP	repB1	Hek293	0.665657	w_oBC_conditioning	0.881032
TCTAATGCACAGTCA	ubcP	repB1	Hek293	0.143126	w_oBC_conditioning	0.815526
TCTGACCGCACCCCG	ubcP	repB1	Hek293	0.255662	w_oBC_conditioning	0.342444
TCTGCCCATTCCGTG	ubcP	repB1	Hek293	0.611463	w_oBC_conditioning	0.544207
TCTTAAACATTAAGG	ubcP	repB1	Hek293	0.412345	w_oBC_conditioning	0.896494
TGAGCCGCCTCCCGC	ubcP	repB1	Hek293	0.480711	w_oBC_conditioning	1.12299
TGATCAGCCCCTCGA	ubcP	repB1	Hek293	0.487502	w_oBC_conditioning	1.02944
TGCAGCCTACAAAAA	ubcP	repB1	Hek293	0.514419	w_oBC_conditioning	0.602402
TGGCACGAACCGCCG	ubcP	repB1	Hek293	0.473451	w_oBC_conditioning	0.862117
TGGCGCAGATGCCAC	ubcP	repB1	Hek293	0.519113	w_oBC_conditioning	0.138783
TGGTGTCCGGGACAC	ubcP	repB1	Hek293	0.874647	w_oBC_conditioning	0.920778
TTACATTGCAGACTA	ubcP	repB1	Hek293	0.000711487	w_oBC_conditioning	1080.6
AAAACATGATACAGT	pgk1P	repB1	Hek293	0.20552	w_oBC_conditioning	0.344428
AAACGCAGGGTACGA	pgk1P	repB1	Hek293	0.458162	w_oBC_conditioning	3.31828
AACCCTCGGGCCCAC	pgk1P	repB1	Hek293	0.186655	w_oBC_conditioning	3.03744
AACGGCAACTTTCAC	pgk1P	repB1	Hek293	0.240756	w_oBC_conditioning	0.382413
AACGTAACTATACCA	pgk1P	repB1	Hek293	0.181707	w_oBC_conditioning	0.193767
AATGATCGAGCGGCC	pgk1P	repB1	Hek293	0.430694	w_oBC_conditioning	0.4846
AATTCTAAACACGGT	pgk1P	repB1	Hek293	0.0794567	w_oBC_conditioning	1.58526
ACACCCTAGGCCGTG	pgk1P	repB1	Hek293	0.0501403	w_oBC_conditioning	1.43813
ACAGCGTGCCTAGAC	pgk1P	repB1	Hek293	1.06052	w_oBC_conditioning	0.620821
ACCCAATAAGCGTTA	pgk1P	repB1	Hek293	0.118447	w_oBC_conditioning	0.590375
ACCTTACATACTACG	pgk1P	repB1	Hek293	0.78495	w_oBC_conditioning	0.203842
ACGGAATGTCTTGGA	pgk1P	repB1	Hek293	0.493179	w_oBC_conditioning	0.813622
ACGTCCTGTTTAGAG	pgk1P	repB1	Hek293	0.178061	w_oBC_conditioning	1.03565
ACTATATAGCTCACA	pgk1P	repB1	Hek293	0.0156884	w_oBC_conditioning	1.79282
ACTCACCTGTGCGCG	pgk1P	repB1	Hek293	0.361268	w_oBC_conditioning	0.341767
ACTCGTAGCTACACC	pgk1P	repB1	Hek293	0.25291	w_oBC_conditioning	0.3296
AGAGTTCACGGATTA	pgk1P	repB1	Hek293	0.123121	w_oBC_conditioning	3.4872
AGATCCCGAATTTCT	pgk1P	repB1	Hek293	0.36159	w_oBC_conditioning	0.202738
AGCCTTGCCTGGGGC	pgk1P	repB1	Hek293	0.573865	w_oBC_conditioning	0.459813
AGCCTTTTGCGCCCG	pgk1P	repB1	Hek293	0.204109	w_oBC_conditioning	1.06091
AGCTTTGGAGGGAGC	pgk1P	repB1	Hek293	0.348684	w_oBC_conditioning	0.566418
AGTACTTAATAGGTT	pgk1P	repB1	Hek293	0.178511	w_oBC_conditioning	1.06119
AGTCCAGTCGAAGTC	pgk1P	repB1	Hek293	0.665355	w_oBC_conditioning	0.0431384
ATAAATTGAACAACT	pgk1P	repB1	Hek293	0.162206	w_oBC_conditioning	1.33894
ATACCGTTACTATAT	pgk1P	repB1	Hek293	0.14283	w_oBC_conditioning	0.676045
ATACGACACTCACTT	pgk1P	repB1	Hek293	1.34721	w_oBC_conditioning	2.19815
ATAGCAACCAAGTGA	pgk1P	repB1	Hek293	0.422046	w_oBC_conditioning	2.70054
ATATCCATGGACTTC	pgk1P	repB1	Hek293	0.0373816	w_oBC_conditioning	1.09463
ATATGATTAATAGAT	pgk1P	repB1	Hek293	0.895138	w_oBC_conditioning	0.379219
ATATTCGGAACTGCA	pgk1P	repB1	Hek293	0.482266	w_oBC_conditioning	0.224957
ATGCGCTTATCGCGA	pgk1P	repB1	Hek293	0.425606	w_oBC_conditioning	0.665376
ATGGGTACAGAGGGT	pgk1P	repB1	Hek293	0.21652	w_oBC_conditioning	0.587381
ATTTCTCGGTTATTT	pgk1P	repB1	Hek293	0.15446	w_oBC_conditioning	0.200234
ATTTGTAACCAAGCT	pgk1P	repB1	Hek293	0.374161	w_oBC_conditioning	0.525214
CAAGCCTCCCCCAGC	pgk1P	repB1	Hek293	0.919504	w_oBC_conditioning	1.25897
CACAATCGCCTTCTC	pgk1P	repB1	Hek293	0.552568	w_oBC_conditioning	0.328573
CACACAACTATGGTC	pgk1P	repB1	Hek293	0.250134	w_oBC_conditioning	0.271713
CACACCAGAAAAGAA	pgk1P	repB1	Hek293	0.181756	w_oBC_conditioning	0.291546
CACCCACTACGACCG	pgk1P	repB1	Hek293	0.0712116	w_oBC_conditioning	0.118301
CACCCTCGACAGCAT	pgk1P	repB1	Hek293	0.229735	w_oBC_conditioning	0.838423
CAGCCTCTCATAAAC	pgk1P	repB1	Hek293	0.244733	w_oBC_conditioning	0.40107
CAGTAATATACCCCC	pgk1P	repB1	Hek293	0.224337	w_oBC_conditioning	0.217506
CATAAGCGGTGGAGC	pgk1P	repB1	Hek293	0.090868	w_oBC_conditioning	0.158698
CCAATTTACTTGCGG	pgk1P	repB1	Hek293	0.130045	w_oBC_conditioning	2.31262
CCACAATACGGACCG	pgk1P	repB1	Hek293	0.153516	w_oBC_conditioning	0.305391
CCATGGTAACCAAAC	pgk1P	repB1	Hek293	0.346413	w_oBC_conditioning	0.271663
CCCAGGCCTAGCTTA	pgk1P	repB1	Hek293	0.921676	w_oBC_conditioning	0.195481
CCCCAATTCGCCTGC	pgk1P	repB1	Hek293	0.495877	w_oBC_conditioning	1.2882
CCCCCGTTTTTATGC	pgk1P	repB1	Hek293	0.771785	w_oBC_conditioning	0.566111
CCCCGAAGAAACTAT	pgk1P	repB1	Hek293	0.157112	w_oBC_conditioning	0.563747
CCCCGGCCCACAATA	pgk1P	repB1	Hek293	0.293305	w_oBC_conditioning	1.07906
CCCTACTGATGCAAC	pgk1P	repB1	Hek293	0.877805	w_oBC_conditioning	0.131192
CCGCACATTGGCCAG	pgk1P	repB1	Hek293	0.0943778	w_oBC_conditioning	1.7071
CCGGGTTTCCGACGT	pgk1P	repB1	Hek293	0.0986237	w_oBC_conditioning	0.436825
CCGTTAATCTATCCG	pgk1P	repB1	Hek293	0.190588	w_oBC_conditioning	0.535503
CCTCCACCGGCCTCC	pgk1P	repB1	Hek293	0.12294	w_oBC_conditioning	0.795999
CCTCCGGGCAGCCCT	pgk1P	repB1	Hek293	0.284299	w_oBC_conditioning	0.324556
CGAATCGCCGCACCG	pgk1P	repB1	Hek293	0.739097	w_oBC_conditioning	0.0772886
CGACCGCCCGGCCTC	pgk1P	repB1	Hek293	0.119112	w_oBC_conditioning	0.548128
CGATACCAATTACTT	pgk1P	repB1	Hek293	0.710886	w_oBC_conditioning	4.21334
CGCAAAACCTCTGAT	pgk1P	repB1	Hek293	0.204892	w_oBC_conditioning	0.596732
CGCCAATGCATAAAA	pgk1P	repB1	Hek293	0.103927	w_oBC_conditioning	5.85166
CGGTTTTTTGCCTTG	pgk1P	repB1	Hek293	0.549828	w_oBC_conditioning	0.923482
CGTCCACTTTGTGCT	pgk1P	repB1	Hek293	0.10345	w_oBC_conditioning	0.82862
CGTCCTGCGGCTGGG	pgk1P	repB1	Hek293	0.548795	w_oBC_conditioning	0.22594
CGTTCAACTACACCC	pgk1P	repB1	Hek293	0.268572	w_oBC_conditioning	0.334335
CTACAACCGTATCAC	pgk1P	repB1	Hek293	0.253529	w_oBC_conditioning	0.600638
CTACGTAATTTACCG	pgk1P	repB1	Hek293	0.0459858	w_oBC_conditioning	0.221913
CTCAAGAAATCTGTC	pgk1P	repB1	Hek293	0.40842	w_oBC_conditioning	3.24735
CTCCCACCAACTGTG	pgk1P	repB1	Hek293	0.116662	w_oBC_conditioning	0.485303
CTGAAAACAAGACCA	pgk1P	repB1	Hek293	0.133862	w_oBC_conditioning	7.52036
CTGAATATGCCCACG	pgk1P	repB1	Hek293	0.0301584	w_oBC_conditioning	0.84466
CTTAACGAAAGTCTT	pgk1P	repB1	Hek293	0.271834	w_oBC_conditioning	1.03926
CTTTCTCTACATTGT	pgk1P	repB1	Hek293	0.118916	w_oBC_conditioning	2.98795
GAAGCATTACTGAGT	pgk1P	repB1	Hek293	0.538314	w_oBC_conditioning	0.360613
GACCCTACTAATGGT	pgk1P	repB1	Hek293	0.185283	w_oBC_conditioning	0.776148
GACTCCGCCCCATTA	pgk1P	repB1	Hek293	0.355147	w_oBC_conditioning	2.81041
GAGAACGCTCACAAT	pgk1P	repB1	Hek293	0.143732	w_oBC_conditioning	0.636011
GAGAGAATACCCCAA	pgk1P	repB1	Hek293	0.101241	w_oBC_conditioning	0.496783
GAGCCTAAGTGCGCT	pgk1P	repB1	Hek293	0.121636	w_oBC_conditioning	0.644139
GCACAGGCAGCCCTC	pgk1P	repB1	Hek293	0.165397	w_oBC_conditioning	3.71973
GCACCCGCACCTAGT	pgk1P	repB1	Hek293	0.30601	w_oBC_conditioning	0.30461
GCAGCATCTTCACTC	pgk1P	repB1	Hek293	0.296014	w_oBC_conditioning	0.363404
GCATGTAGGAACTGT	pgk1P	repB1	Hek293	0.274141	w_oBC_conditioning	0.108155
GCCATAATTGCCTGG	pgk1P	repB1	Hek293	0.639037	w_oBC_conditioning	2.60363
GCCATACCCTCCACC	pgk1P	repB1	Hek293	0.235392	w_oBC_conditioning	0.937623
GCCGGCTCAGATAGC	pgk1P	repB1	Hek293	0.156728	w_oBC_conditioning	0.98806
GCCTTTGTACCATTA	pgk1P	repB1	Hek293	0.357001	w_oBC_conditioning	0.328322
GCGACGACATCTCTG	pgk1P	repB1	Hek293	0.190746	w_oBC_conditioning	4.34822
GCTATAGTGTTTTAT	pgk1P	repB1	Hek293	0.0726892	w_oBC_conditioning	2.19961
GCTCACCATCATCTC	pgk1P	repB1	Hek293	0.166958	w_oBC_conditioning	0.628352
GCTTGCCCCAGCCTC	pgk1P	repB1	Hek293	0.151048	w_oBC_conditioning	0.864591
GCTTTTAGCCCTTTC	pgk1P	repB1	Hek293	0.828577	w_oBC_conditioning	1.75496
GGCATGGGTGTGCCC	pgk1P	repB1	Hek293	0.149203	w_oBC_conditioning	3.754
GGGGCCATATGAAGT	pgk1P	repB1	Hek293	0.0827561	w_oBC_conditioning	0.420435
GGTGACTATAAAGGT	pgk1P	repB1	Hek293	0.00915875	w_oBC_conditioning	58.5462
GTAACGGTCGATATA	pgk1P	repB1	Hek293	0.625437	w_oBC_conditioning	0.351064
GTCCGAAAACTGATG	pgk1P	repB1	Hek293	0.153836	w_oBC_conditioning	0.387245
GTCGATAAAGCTACA	pgk1P	repB1	Hek293	0.126378	w_oBC_conditioning	3.168
GTTAATACACAGCAA	pgk1P	repB1	Hek293	0.153904	w_oBC_conditioning	0.663714
GTTACCACCGCTCCT	pgk1P	repB1	Hek293	0.725761	w_oBC_conditioning	0.370133
GTTCCGGCCTGGCCA	pgk1P	repB1	Hek293	0.123565	w_oBC_conditioning	0.563041
GTTTGATCGTCACGA	pgk1P	repB1	Hek293	0.316133	w_oBC_conditioning	0.406979
TAACGCCCGCACAAA	pgk1P	repB1	Hek293	0.197349	w_oBC_conditioning	0.423207
TACAAGCAGTTGACG	pgk1P	repB1	Hek293	0.0979552	w_oBC_conditioning	0.8751
TACACCCCACTATGA	pgk1P	repB1	Hek293	0.196998	w_oBC_conditioning	1.11429
TACCGCCCCTTTACA	pgk1P	repB1	Hek293	0.0510032	w_oBC_conditioning	0.880094
TAGAATGAACCAATA	pgk1P	repB1	Hek293	0.173119	w_oBC_conditioning	3.5931
TAGATTTTCCAAGCC	pgk1P	repB1	Hek293	0.127401	w_oBC_conditioning	0.99602
TAGGAGCTCACTAAC	pgk1P	repB1	Hek293	0.290213	w_oBC_conditioning	0.148465
TATAGATCAATATCA	pgk1P	repB1	Hek293	0.122381	w_oBC_conditioning	0.322196
TCAACTGAACCGCGC	pgk1P	repB1	Hek293	0.165223	w_oBC_conditioning	0.313473
TCACGGGCGCTCGTT	pgk1P	repB1	Hek293	0.244226	w_oBC_conditioning	0.456678
TCAGCCCCCAGTCCA	pgk1P	repB1	Hek293	1.10695	w_oBC_conditioning	0.431045
TCAGTACGGAGGTTC	pgk1P	repB1	Hek293	0.387645	w_oBC_conditioning	0.0533183
TCCAATATAACACCA	pgk1P	repB1	Hek293	0.0709922	w_oBC_conditioning	13.7914
TCCCCACGGCCTCTA	pgk1P	repB1	Hek293	0.356409	w_oBC_conditioning	0.358065
TCCCGTTCCGCGCCT	pgk1P	repB1	Hek293	0.320102	w_oBC_conditioning	0.197803
TCCGCTGCCCCAACC	pgk1P	repB1	Hek293	0.0934214	w_oBC_conditioning	1.91823
TCCGTTTACGACTGT	pgk1P	repB1	Hek293	0.218711	w_oBC_conditioning	0.196851
TCGCATGTAACAAAG	pgk1P	repB1	Hek293	0.512717	w_oBC_conditioning	0.296739
TCTACCACGGCCCAT	pgk1P	repB1	Hek293	1.3102	w_oBC_conditioning	0.774102
TCTCCACTTAAACTC	pgk1P	repB1	Hek293	0.351815	w_oBC_conditioning	0.389352
TCTCTGCACCAACCT	pgk1P	repB1	Hek293	0.771178	w_oBC_conditioning	0.347371
TCTTGGACATACTAA	pgk1P	repB1	Hek293	0.225417	w_oBC_conditioning	2.5003
TGATCTGGACACCAA	pgk1P	repB1	Hek293	0.151714	w_oBC_conditioning	0.388329
TGCACAACACGCGTT	pgk1P	repB1	Hek293	0.63991	w_oBC_conditioning	1.64481
TGCCACATTTTCCTG	pgk1P	repB1	Hek293	0.461308	w_oBC_conditioning	0.539716
TGCCTCACTGTTCAT	pgk1P	repB1	Hek293	0.13377	w_oBC_conditioning	0.175688
TGCGTAAACCCGTGC	pgk1P	repB1	Hek293	0.349085	w_oBC_conditioning	0.770507
TGGATAGCACAAATA	pgk1P	repB1	Hek293	0.406923	w_oBC_conditioning	0.425172
TGTACACGCGTCGGA	pgk1P	repB1	Hek293	0.185854	w_oBC_conditioning	0.696485
TGTTAACCCACATAA	pgk1P	repB1	Hek293	1.6392	w_oBC_conditioning	0.879838
TGTTCCCCACGATAC	pgk1P	repB1	Hek293	0.0561435	w_oBC_conditioning	0.433069
TTAGGACGTCTAAAC	pgk1P	repB1	Hek293	0.152838	w_oBC_conditioning	0.857491
TTCCCTGATCACTTC	pgk1P	repB1	Hek293	0.124704	w_oBC_conditioning	0.435778
TTCTCTCTTCCTGCA	pgk1P	repB1	Hek293	0.21481	w_oBC_conditioning	0.913877
TTTAGCCCCCATAAT	pgk1P	repB1	Hek293	0.726854	w_oBC_conditioning	0.446203
AAAACCTCTCGCTGG	eef1aP	repB1	Hek293	6.65703	w_oBC_conditioning	0.79885
AAAATAAAAAGACAC	eef1aP	repB1	Hek293	5.67777	w_oBC_conditioning	1.0651
AAATGGTCTAGCCTC	eef1aP	repB1	Hek293	6.98075	w_oBC_conditioning	0.435618
AAGTCAAATCTCACA	eef1aP	repB1	Hek293	6.4228	w_oBC_conditioning	1.06053
AATACTAGGCAGCGA	eef1aP	repB1	Hek293	5.35657	w_oBC_conditioning	0.969284
ACAACATCCTACGAC	eef1aP	repB1	Hek293	2.81723	w_oBC_conditioning	1.25199
ACCGATCCCGAGACC	eef1aP	repB1	Hek293	5.26751	w_oBC_conditioning	1.13428
ACTTTGATGAACGCA	eef1aP	repB1	Hek293	4.99653	w_oBC_conditioning	1.12701
AGCATCCATCCACAG	eef1aP	repB1	Hek293	6.29456	w_oBC_conditioning	0.989457
AGCCCGAACCTACCG	eef1aP	repB1	Hek293	4.44016	w_oBC_conditioning	1.16554
ATAGTGGCATCCAGG	eef1aP	repB1	Hek293	3.85587	w_oBC_conditioning	2.23654
ATCCGTGTGGTGAAA	eef1aP	repB1	Hek293	5.71412	w_oBC_conditioning	0.924877
ATCTCAACAAAGAGG	eef1aP	repB1	Hek293	5.85646	w_oBC_conditioning	0.851517
ATGGGTCGGTTGAAC	eef1aP	repB1	Hek293	4.9945	w_oBC_conditioning	0.988179
ATGTGTTAATGGACC	eef1aP	repB1	Hek293	4.49991	w_oBC_conditioning	1.43288
CAACCACATTGGTCC	eef1aP	repB1	Hek293	2.65016	w_oBC_conditioning	0.0288286
CACCAATTAATGTAA	eef1aP	repB1	Hek293	8.05459	w_oBC_conditioning	1.21457
CACGTTCTTTGTGAC	eef1aP	repB1	Hek293	7.42216	w_oBC_conditioning	0.732047
CAGCGGCAATAAAAT	eef1aP	repB1	Hek293	5.89389	w_oBC_conditioning	0.933697
CCCCCGATCACCTTA	eef1aP	repB1	Hek293	5.59302	w_oBC_conditioning	1.06597
CCCCGCAACGCACGA	eef1aP	repB1	Hek293	5.3818	w_oBC_conditioning	1.23361
CCCCGTACGTTCTGA	eef1aP	repB1	Hek293	6.14826	w_oBC_conditioning	1.14622
CCCCTAGTTACCCCC	eef1aP	repB1	Hek293	5.37487	w_oBC_conditioning	0.913201
CCCGTCTGCTATGGC	eef1aP	repB1	Hek293	5.11644	w_oBC_conditioning	1.26371
CCTATTCGGTATCGT	eef1aP	repB1	Hek293	6.95666	w_oBC_conditioning	1.85171
CCTGCCCTAACGTTA	eef1aP	repB1	Hek293	5.52122	w_oBC_conditioning	1.0571
CGAGTTTGTTGTCTC	eef1aP	repB1	Hek293	1.15387	w_oBC_conditioning	0.809261
CGCACCCACATGACT	eef1aP	repB1	Hek293	5.20613	w_oBC_conditioning	0.400969
CGGGGCTGTACGGCG	eef1aP	repB1	Hek293	6.61541	w_oBC_conditioning	0.674509
CGGTCTACCTTTTGG	eef1aP	repB1	Hek293	8.19177	w_oBC_conditioning	0.866555
CGTGGACCCTCTACA	eef1aP	repB1	Hek293	6.0709	w_oBC_conditioning	0.867051
CTAACACAATCCCTC	eef1aP	repB1	Hek293	8.35441	w_oBC_conditioning	0.000921596
CTACACTGATCAGAC	eef1aP	repB1	Hek293	5.23313	w_oBC_conditioning	1.01804
CTACCGCCTACTTGC	eef1aP	repB1	Hek293	6.42414	w_oBC_conditioning	0.904747
CTACTCACTTTGACT	eef1aP	repB1	Hek293	4.95397	w_oBC_conditioning	1.05957
CTAGGTCTCGCTCAT	eef1aP	repB1	Hek293	6.80776	w_oBC_conditioning	0.708683
CTGGCCTCAGCAAGA	eef1aP	repB1	Hek293	6.62077	w_oBC_conditioning	0.963708
GAAATTAAGCATCCG	eef1aP	repB1	Hek293	5.04272	w_oBC_conditioning	1.22063
GACATACATACCGGC	eef1aP	repB1	Hek293	6.39956	w_oBC_conditioning	1.20409
GACTCCTTTTAATCG	eef1aP	repB1	Hek293	7.04159	w_oBC_conditioning	0.732093
GAGTTGTCCCACCGT	eef1aP	repB1	Hek293	35.3622	w_oBC_conditioning	0.0256669
GATCCCAGCTTTGAT	eef1aP	repB1	Hek293	3.97868	w_oBC_conditioning	1.41306
GATCCTAAATAGTTG	eef1aP	repB1	Hek293	6.57298	w_oBC_conditioning	2.37673
GATGGTACCGAACCC	eef1aP	repB1	Hek293	5.48313	w_oBC_conditioning	1.36539
GATGGTCCCCCCTCC	eef1aP	repB1	Hek293	3.08625	w_oBC_conditioning	1.36218
GATTGACATCACCTA	eef1aP	repB1	Hek293	8.36781	w_oBC_conditioning	1.014
GCACGGTCATAGCGC	eef1aP	repB1	Hek293	4.68046	w_oBC_conditioning	1.23179
GCATTACCTTAACAA	eef1aP	repB1	Hek293	1.28209	w_oBC_conditioning	0.0870745
GCCACACCCGGCAGG	eef1aP	repB1	Hek293	5.82984	w_oBC_conditioning	0.804277
GCCATGTTGCGACGA	eef1aP	repB1	Hek293	7.23091	w_oBC_conditioning	0.959485
GCTGCTTCAATTGAC	eef1aP	repB1	Hek293	0.0022226	w_oBC_conditioning	992.825
GGCCTGCAACTTCAG	eef1aP	repB1	Hek293	6.89531	w_oBC_conditioning	0.767881
GGCGCCGTCAAAAAA	eef1aP	repB1	Hek293	7.89851	w_oBC_conditioning	0.953632
GGCTCTACCGAAAGC	eef1aP	repB1	Hek293	6.74629	w_oBC_conditioning	0.970781
GTTCCCCCCTGCACC	eef1aP	repB1	Hek293	4.77006	w_oBC_conditioning	0.96271
GTTTTGTCACAGCCC	eef1aP	repB1	Hek293	9.4674	w_oBC_conditioning	0.705932
TAACTCTACTGTCGA	eef1aP	repB1	Hek293	5.11012	w_oBC_conditioning	1.23547
TAAGCGTATTGTAAT	eef1aP	repB1	Hek293	5.35405	w_oBC_conditioning	1.32427
TAAGTCCGCCGGGTC	eef1aP	repB1	Hek293	3.28731	w_oBC_conditioning	1.50239
TACGAGGATGTCGAA	eef1aP	repB1	Hek293	5.65731	w_oBC_conditioning	1.25311
TACTTAACACACGCA	eef1aP	repB1	Hek293	5.37912	w_oBC_conditioning	0.707109
TAGAAACGGTCACCA	eef1aP	repB1	Hek293	8.16249	w_oBC_conditioning	0.576763
TCCCACTCATCTATA	eef1aP	repB1	Hek293	9.085	w_oBC_conditioning	0.772129
TCCTGTCGCGGACCT	eef1aP	repB1	Hek293	5.88677	w_oBC_conditioning	1.1543
TCGGAAACGTGCACC	eef1aP	repB1	Hek293	5.16149	w_oBC_conditioning	1.10853
TCTCGCCTCTTAGCA	eef1aP	repB1	Hek293	6.45677	w_oBC_conditioning	0.876009
TGCGCTTCAATATTG	eef1aP	repB1	Hek293	6.09962	w_oBC_conditioning	1.41483
TGTCACACGTAAACA	eef1aP	repB1	Hek293	7.06848	w_oBC_conditioning	1.26946
TGTGCAAATTGGCCT	eef1aP	repB1	Hek293	5.56833	w_oBC_conditioning	0.150347
TGTGCCCCCACAGAT	eef1aP	repB1	Hek293	2.40252	w_oBC_conditioning	0.0806543
TTATCAGCCAAAGGT	eef1aP	repB1	Hek293	4.50929	w_oBC_conditioning	0.511258
TTTCCACGACGACTC	eef1aP	repB1	Hek293	6.57482	w_oBC_conditioning	1.01254
ACCAATCAAGACTCA	noP	repA	HepG2	0.00103704	w_oBC_conditioning	0.919645
ACGTGGCCGAAGCTC	noP	repA	HepG2	0.00780992	w_oBC_conditioning	0.205309
AGAAACTAACGATCT	noP	repA	HepG2	0.00391819	w_oBC_conditioning	0.291157
CACTTACAGAGCACT	noP	repA	HepG2	0.000548012	w_oBC_conditioning	0.234697
CCCGGCGTGCGAACG	noP	repA	HepG2	0.000547133	w_oBC_conditioning	0.875747
CCGCCCCGCAGTGTC	noP	repA	HepG2	0.0559255	w_oBC_conditioning	0.283678
CCGTCCGCCCCATGA	noP	repA	HepG2	0.0227693	w_oBC_conditioning	0.152822
CGCAGGTGCAACGAG	noP	repA	HepG2	0.000484694	w_oBC_conditioning	0.423218
GCTGGTTCCCCACTC	noP	repA	HepG2	0.00158265	w_oBC_conditioning	1.54556
TAGCTGATGATTGAG	noP	repA	HepG2	0.0025767	w_oBC_conditioning	0.323903
TCAAAACTACCCCAC	noP	repA	HepG2	0.00577628	w_oBC_conditioning	0.754097
TCCCGCTGACACTTA	noP	repA	HepG2	0.00216574	w_oBC_conditioning	0.523147
TTAGGGCGTGACCTG	noP	repA	HepG2	0.00119762	w_oBC_conditioning	1.11429
TTATGGTTCTACTAT	noP	repA	HepG2	0.000645114	w_oBC_conditioning	2.6812
ACTCCAACCTTTCCC	minP	repA	HepG2	0.000325791	w_oBC_conditioning	0.48429
CACAGCTTGGCAGTT	minP	repA	HepG2	0.000450484	w_oBC_conditioning	0.737113
CCTGGTTAAACGCCG	minP	repA	HepG2	0.0538133	w_oBC_conditioning	0.210997
CGGTGAGGAACCTTA	minP	repA	HepG2	0.000243003	w_oBC_conditioning	0.164371
CTATCCTGGCTACAG	minP	repA	HepG2	0.00174366	w_oBC_conditioning	0.109783
CTCCCTCCGGTGTCC	minP	repA	HepG2	0.00101101	w_oBC_conditioning	5.15851
CTGCTTTAGCTCAAC	minP	repA	HepG2	0.0140103	w_oBC_conditioning	0.160805
GACCGACCAGTATGT	minP	repA	HepG2	0.0434791	w_oBC_conditioning	0.505362
GAGAATCCCGCCAAG	minP	repA	HepG2	0.0055681	w_oBC_conditioning	0.203462
GCAATATAAACAATG	minP	repA	HepG2	0.00760454	w_oBC_conditioning	0.0650641
GGAGCAGCCCGGTAA	minP	repA	HepG2	0.00148799	w_oBC_conditioning	0.59328
GGTTTTTCCACGCCC	minP	repA	HepG2	0.0180423	w_oBC_conditioning	0.389041
TCGACGGCCGCCCCC	minP	repA	HepG2	4.82508e-05	w_oBC_conditioning	2.00678
TCTGTTGTGCCCGTA	minP	repA	HepG2	7.2845e-05	w_oBC_conditioning	0.811574
TGAGTGATACCCCGG	minP	repA	HepG2	0.00104281	w_oBC_conditioning	0.574442
TTACCCAAAAACACG	minP	repA	HepG2	0.0034333	w_oBC_conditioning	0.107518
TTCCCGTCATGCACC	minP	repA	HepG2	0.000420654	w_oBC_conditioning	1.40217
AAACCCAACTAGGAA	ubcP	repA	HepG2	0.629272	w_oBC_conditioning	0.400292
AACTCTATCCATGAA	ubcP	repA	HepG2	0.0523896	w_oBC_conditioning	0.866922
ACACGCAGCAACAAA	ubcP	repA	HepG2	0.0933791	w_oBC_conditioning	0.218062
ACCGTTCCATACCCG	ubcP	repA	HepG2	0.786275	w_oBC_conditioning	0.454629
ACGATCGCGGTTTAC	ubcP	repA	HepG2	1.38141	w_oBC_conditioning	0.444579
AGTCGCTGATAGGGC	ubcP	repA	HepG2	0.351334	w_oBC_conditioning	0.189686
ATCGACTAGTATGAT	ubcP	repA	HepG2	0.621295	w_oBC_conditioning	0.0181024
CAAGATGATAGTGCT	ubcP	repA	HepG2	0.945576	w_oBC_conditioning	0.521781
CACGATCCACCTGTA	ubcP	repA	HepG2	0.328371	w_oBC_conditioning	0.14828
CACGCTTCCACCTCC	ubcP	repA	HepG2	0.387774	w_oBC_conditioning	0.000556338
CCATCACATGGGCAC	ubcP	repA	HepG2	0.313937	w_oBC_conditioning	0.808141
CCCCCCCGCCACTCC	ubcP	repA	HepG2	1.07401	w_oBC_conditioning	0.589528
CCGGCCGGCCCGTAT	ubcP	repA	HepG2	0.475406	w_oBC_conditioning	0.101648
CTAGTTCTCACTCCG	ubcP	repA	HepG2	1.65111	w_oBC_conditioning	0.401382
CTCTGAGTCCCACAG	ubcP	repA	HepG2	0.655223	w_oBC_conditioning	0.673491
CTCTGTCCGTCCGTA	ubcP	repA	HepG2	0.839612	w_oBC_conditioning	0.425431
CTGCAACCGCAGCGT	ubcP	repA	HepG2	0.447931	w_oBC_conditioning	0.259841
GCAAAACTGAATTAC	ubcP	repA	HepG2	0.839147	w_oBC_conditioning	0.507093
GCGCCCTCTGCTGCC	ubcP	repA	HepG2	0.660003	w_oBC_conditioning	0.792957
GCGGTCCATTATGCG	ubcP	repA	HepG2	0.9078	w_oBC_conditioning	0.291876
GCTACCGCAGGAAAC	ubcP	repA	HepG2	0.355219	w_oBC_conditioning	0.27839
GCTCCGATCCCAACA	ubcP	repA	HepG2	0.37926	w_oBC_conditioning	0.58655
TAGTAAAATTTTGTA	ubcP	repA	HepG2	0.774436	w_oBC_conditioning	0.422755
TCAACAGTCCGCCGG	ubcP	repA	HepG2	1.13498	w_oBC_conditioning	0.389976
TCCCGCTGTTACTAT	ubcP	repA	HepG2	0.912434	w_oBC_conditioning	0.109558
TCCTAACCCGACCAA	ubcP	repA	HepG2	0.792753	w_oBC_conditioning	0.587234
TCCTAATGACCCGCC	ubcP	repA	HepG2	0.868978	w_oBC_conditioning	0.261328
TCTAATGCACAGTCA	ubcP	repA	HepG2	0.775169	w_oBC_conditioning	0.778156
TGGCGCAGATGCCAC	ubcP	repA	HepG2	0.212268	w_oBC_conditioning	0.306796
TTCTCATCTAAGGTA	ubcP	repA	HepG2	0.946803	w_oBC_conditioning	0.514921
AACCCTCGGGCCCAC	pgk1P	repA	HepG2	0.888993	w_oBC_conditioning	0.365392
AACGGCAACTTTCAC	pgk1P	repA	HepG2	0.391451	w_oBC_conditioning	0.814153
AAGGCAGCGTCCGAG	pgk1P	repA	HepG2	0.149349	w_oBC_conditioning	0.740963
AATTAGCTAAATCCC	pgk1P	repA	HepG2	2.18351	w_oBC_conditioning	2.02986
ACACCGACTAAACCT	pgk1P	repA	HepG2	0.0496326	w_oBC_conditioning	0.546939
ACTCGTAGCTACACC	pgk1P	repA	HepG2	0.00969996	w_oBC_conditioning	0.482631
AGCCTTGCCTGGGGC	pgk1P	repA	HepG2	0.229041	w_oBC_conditioning	0.581032
ATATGATTAATAGAT	pgk1P	repA	HepG2	0.605263	w_oBC_conditioning	0.628072
ATGCGCTTATCGCGA	pgk1P	repA	HepG2	0.0584901	w_oBC_conditioning	0.485427
ATGGGTACAGAGGGT	pgk1P	repA	HepG2	0.00574489	w_oBC_conditioning	1.22086
CAAGCCAGAAACTAC	pgk1P	repA	HepG2	0.732009	w_oBC_conditioning	0.544987
CAAGCCTCCCCCAGC	pgk1P	repA	HepG2	1.4206	w_oBC_conditioning	1.71288
CACAATCGCCTTCTC	pgk1P	repA	HepG2	0.17003	w_oBC_conditioning	0.810934
CAGTAATATACCCCC	pgk1P	repA	HepG2	0.240468	w_oBC_conditioning	18.3871
CATAAGCGGTGGAGC	pgk1P	repA	HepG2	0.903964	w_oBC_conditioning	0.156501
CCACAATACGGACCG	pgk1P	repA	HepG2	0.0992836	w_oBC_conditioning	2.17177
CCCCGGCCCACAATA	pgk1P	repA	HepG2	0.800157	w_oBC_conditioning	0.50012
CCGTTAATCTATCCG	pgk1P	repA	HepG2	0.409627	w_oBC_conditioning	0.639592
CGTTCAACTACACCC	pgk1P	repA	HepG2	0.110222	w_oBC_conditioning	0.17272
CTCCATAGCGACGCT	pgk1P	repA	HepG2	0.54145	w_oBC_conditioning	1.18903
CTCCCACCAACTGTG	pgk1P	repA	HepG2	0.191308	w_oBC_conditioning	0.516769
GAAGCATTACTGAGT	pgk1P	repA	HepG2	0.718085	w_oBC_conditioning	1.0528
GCACAGGCAGCCCTC	pgk1P	repA	HepG2	0.0178945	w_oBC_conditioning	1.32958
GCACCCGCACCTAGT	pgk1P	repA	HepG2	0.197545	w_oBC_conditioning	0.134943
GCCGGCTCAGATAGC	pgk1P	repA	HepG2	0.410898	w_oBC_conditioning	0.929196
GCTTTTAGCCCTTTC	pgk1P	repA	HepG2	0.447112	w_oBC_conditioning	1.72336
GTCCGAAAACTGATG	pgk1P	repA	HepG2	0.5986	w_oBC_conditioning	1.20425
TAACGCCCGCACAAA	pgk1P	repA	HepG2	0.000344669	w_oBC_conditioning	4.92816
TACATGGCTCAGACC	pgk1P	repA	HepG2	0.0116326	w_oBC_conditioning	0.804548
TCACGGGCGCTCGTT	pgk1P	repA	HepG2	0.0196731	w_oBC_conditioning	1.1661
TGCACAACACGCGTT	pgk1P	repA	HepG2	0.478271	w_oBC_conditioning	0.424528
TGCCTCACTGTTCAT	pgk1P	repA	HepG2	3.47353	w_oBC_conditioning	0.506898
TGTGCCCATCCCCGT	pgk1P	repA	HepG2	0.346604	w_oBC_conditioning	0.803176
TTAAATTAAACCGTC	pgk1P	repA	HepG2	0.0113299	w_oBC_conditioning	0.877525
AAAATTTGTCGCATG	eef1aP	repA	HepG2	7.00711	w_oBC_conditioning	0.202477
AAGTCTTAACCATCA	eef1aP	repA	HepG2	10.0443	w_oBC_conditioning	1.34756
AGCGGCACCCGTGTG	eef1aP	repA	HepG2	16.2964	w_oBC_conditioning	0.593114
AGTAACCACAGTCCG	eef1aP	repA	HepG2	13.5763	w_oBC_conditioning	0.658226
ATGCTCTTTGTTCGC	eef1aP	repA	HepG2	2.21434	w_oBC_conditioning	0.710057
CAAACCCCGTACGAC	eef1aP	repA	HepG2	11.6007	w_oBC_conditioning	0.899522
CCCCCACAAGTTCTG	eef1aP	repA	HepG2	0.0896086	w_oBC_conditioning	0.494999
CCCGACTGTGGCATC	eef1aP	repA	HepG2	3.55073	w_oBC_conditioning	0.161614
CGAGTTTGTTGTCTC	eef1aP	repA	HepG2	13.8596	w_oBC_conditioning	0.558478
CTAAAGCACGCAGAT	eef1aP	repA	HepG2	13.5402	w_oBC_conditioning	0.731785
CTAAGACCTCTCTAC	eef1aP	repA	HepG2	1.43889	w_oBC_conditioning	0.595807
CTCAATACGGAACCC	eef1aP	repA	HepG2	0.584572	w_oBC_conditioning	0.610205
CTCATTAGCACAACT	eef1aP	repA	HepG2	0.310363	w_oBC_conditioning	0.41124
GACTCATCATGTGCA	eef1aP	repA	HepG2	15.5373	w_oBC_conditioning	0.890326
GAGGCCCCACCGCTG	eef1aP	repA	HepG2	5.15526	w_oBC_conditioning	0.470917
GATCCCAGCTTTGAT	eef1aP	repA	HepG2	8.33821	w_oBC_conditioning	0.721833
GCATTACCTTAACAA	eef1aP	repA	HepG2	4.00091	w_oBC_conditioning	0.534454
GCCACTTGGCCAAGA	eef1aP	repA	HepG2	13.8127	w_oBC_conditioning	0.410878
GCCATGTTGCGACGA	eef1aP	repA	HepG2	1.86634	w_oBC_conditioning	0.0309722
GCCCCGGTGGGTGGC	eef1aP	repA	HepG2	1.81263	w_oBC_conditioning	0.644162
GGCGCCGTCAAAAAA	eef1aP	repA	HepG2	15.3374	w_oBC_conditioning	0.813404
GTCGTCCAGCGCGAA	eef1aP	repA	HepG2	7.72238	w_oBC_conditioning	0.0138308
TAACAAACGTTGATA	eef1aP	repA	HepG2	6.38992	w_oBC_conditioning	0.596239
TAAGCGTATTGTAAT	eef1aP	repA	HepG2	2.32348	w_oBC_conditioning	1.30679
TAAGTCCGCCGGGTC	eef1aP	repA	HepG2	11.9599	w_oBC_conditioning	1.00844
TGCTCCGTAAGCCGT	eef1aP	repA	HepG2	12.4218	w_oBC_conditioning	0.57218
TTACCCGGTGATCCG	eef1aP	repA	HepG2	0.00142401	w_oBC_conditioning	88.8144
TTTAGCCCTCACCGC	eef1aP	repA	HepG2	5.82917	w_oBC_conditioning	1.46384
AAGATCCGAATGAGG	noP	repB1	HepG2	0.000522375	w_oBC_conditioning	16.3697
AAGTCCACGAGGCAC	noP	repB1	HepG2	0.000876421	w_oBC_conditioning	1.46829
ACCAATCAAGACTCA	noP	repB1	HepG2	0.00391978	w_oBC_conditioning	0.265956
ATACTAGCTATTATA	noP	repB1	HepG2	0.0111927	w_oBC_conditioning	0.0636503
ATAGCTAGTTGGATG	noP	repB1	HepG2	0.00930515	w_oBC_conditioning	0.156799
CACCCCGCACAGCGT	noP	repB1	HepG2	0.0340505	w_oBC_conditioning	0.637855
CCCCTGCGAAAACGC	noP	repB1	HepG2	0.000672321	w_oBC_conditioning	1.4622
CGACAGAATGAACAC	noP	repB1	HepG2	0.0217471	w_oBC_conditioning	0.29226
CGCACCTACTCCCTC	noP	repB1	HepG2	0.0159255	w_oBC_conditioning	0.276692
GTAAATAATGTAGCC	noP	repB1	HepG2	0.00118392	w_oBC_conditioning	3.40574
TAGCTGATGATTGAG	noP	repB1	HepG2	0.000644439	w_oBC_conditioning	0.372881
TCAACGCCGACATGA	noP	repB1	HepG2	0.054968	w_oBC_conditioning	0.0180363
TGCCCCAACCGCTTT	noP	repB1	HepG2	0.00240178	w_oBC_conditioning	0.446237
ACGACGCCCGCGCAA	minP	repB1	HepG2	0.0121838	w_oBC_conditioning	0.825874
ACTATCTTGTGTCAC	minP	repB1	HepG2	9.06696e-05	w_oBC_conditioning	2.57235
AGAGTGTACGTGGCA	minP	repB1	HepG2	0.00129499	w_oBC_conditioning	0.457883
CCCAGCGCCCCCCCT	minP	repB1	HepG2	0.0168205	w_oBC_conditioning	2.12863
CCGACCTCTACTGAA	minP	repB1	HepG2	0.00552002	w_oBC_conditioning	1.74507
CCGTCCCCATCGGCC	minP	repB1	HepG2	0.00534903	w_oBC_conditioning	0.0521492
CGCCCACCCAGCATG	minP	repB1	HepG2	0.00378966	w_oBC_conditioning	0.843612
CGCCCGCTCGCACGC	minP	repB1	HepG2	0.000460811	w_oBC_conditioning	0.448128
CTATCCTGGCTACAG	minP	repB1	HepG2	0.00292856	w_oBC_conditioning	0.739531
CTGCTTTAGCTCAAC	minP	repB1	HepG2	0.0254996	w_oBC_conditioning	0.744681
CTTTGATCCTAGACA	minP	repB1	HepG2	0.0105198	w_oBC_conditioning	0.312344
GAGGAGCCCAGTTCC	minP	repB1	HepG2	0.00132545	w_oBC_conditioning	0.197825
TCACCTGTTTCATCA	minP	repB1	HepG2	0.00109028	w_oBC_conditioning	0.376719
TTTACTATTGAGACT	minP	repB1	HepG2	0.000664435	w_oBC_conditioning	0.859168
AAACACACGATACAC	ubcP	repB1	HepG2	0.833911	w_oBC_conditioning	0.198853
AAACCCAACTAGGAA	ubcP	repB1	HepG2	0.0667136	w_oBC_conditioning	0.414273
AACATAAAGAAATAC	ubcP	repB1	HepG2	0.365701	w_oBC_conditioning	0.685457
AACCCAGCGGCGCAA	ubcP	repB1	HepG2	1.29957	w_oBC_conditioning	0.0779779
AACTCATTGCTAACA	ubcP	repB1	HepG2	0.589252	w_oBC_conditioning	0.49111
AACTCTATCCATGAA	ubcP	repB1	HepG2	0.0841507	w_oBC_conditioning	0.517828
AAGCGTAATCGGCTG	ubcP	repB1	HepG2	0.56055	w_oBC_conditioning	0.531748
AAGTCAGAGACAGGA	ubcP	repB1	HepG2	0.111832	w_oBC_conditioning	0.189832
ACACGCAGCAACAAA	ubcP	repB1	HepG2	0.478687	w_oBC_conditioning	0.405098
ACAGCGCCCCGGCCC	ubcP	repB1	HepG2	0.653525	w_oBC_conditioning	1.53403
ACGATCGCGGTTTAC	ubcP	repB1	HepG2	0.06317	w_oBC_conditioning	0.830243
AGGACGCCGGGCCGT	ubcP	repB1	HepG2	0.624587	w_oBC_conditioning	0.417161
ATATCCATCTGTATC	ubcP	repB1	HepG2	0.552134	w_oBC_conditioning	0.845303
ATATTCCCCATCAAC	ubcP	repB1	HepG2	0.483966	w_oBC_conditioning	0.36902
ATCGCAACATATCGT	ubcP	repB1	HepG2	0.507259	w_oBC_conditioning	0.57004
ATGTACCTCACGCAA	ubcP	repB1	HepG2	0.604484	w_oBC_conditioning	0.835669
CATTATGCGGTCTAC	ubcP	repB1	HepG2	0.109168	w_oBC_conditioning	0.126583
CCACGGCTACCATTA	ubcP	repB1	HepG2	0.833122	w_oBC_conditioning	0.78969
CCAGTGATACATCAT	ubcP	repB1	HepG2	0.401313	w_oBC_conditioning	0.297237
CCCCACGTTCCCCGC	ubcP	repB1	HepG2	0.46204	w_oBC_conditioning	1.23988
CCCCCCCGCCACTCC	ubcP	repB1	HepG2	0.44358	w_oBC_conditioning	1.24456
CCCGATACATGTTCA	ubcP	repB1	HepG2	0.541586	w_oBC_conditioning	0.833802
CCCGGTACAGACCGC	ubcP	repB1	HepG2	0.324395	w_oBC_conditioning	2.06792
CCGACCATTCAAATC	ubcP	repB1	HepG2	0.702114	w_oBC_conditioning	0.755418
CCGACCCAAAGGCAC	ubcP	repB1	HepG2	0.139327	w_oBC_conditioning	0.742837
CCTCCATTGCTCCCA	ubcP	repB1	HepG2	0.365921	w_oBC_conditioning	0.690084
CCTGCCCATACGCCC	ubcP	repB1	HepG2	0.341078	w_oBC_conditioning	0.531696
CGAAAAGGATCTCGA	ubcP	repB1	HepG2	0.444493	w_oBC_conditioning	2.17489
CGCGCGCGCCCGACT	ubcP	repB1	HepG2	0.619644	w_oBC_conditioning	1.01613
CTCCACCACACCCGA	ubcP	repB1	HepG2	1.87529	w_oBC_conditioning	0.260508
CTCTATCTATTCTGT	ubcP	repB1	HepG2	0.523237	w_oBC_conditioning	1.0137
CTCTGTCCGTCCGTA	ubcP	repB1	HepG2	0.743035	w_oBC_conditioning	1.44561
CTTCTCGATCCCACC	ubcP	repB1	HepG2	0.296282	w_oBC_conditioning	0.894391
GCAAAACTGAATTAC	ubcP	repB1	HepG2	0.461715	w_oBC_conditioning	0.359151
GCAGCCCCACTGGAG	ubcP	repB1	HepG2	0.285129	w_oBC_conditioning	0.345823
GCAGGTGTTGAAGCA	ubcP	repB1	HepG2	0.780865	w_oBC_conditioning	0.281865
GCGGTCCATTATGCG	ubcP	repB1	HepG2	0.640168	w_oBC_conditioning	0.373932
GCTAACCCCGGAATC	ubcP	repB1	HepG2	0.538804	w_oBC_conditioning	0.481089
GCTACCGCAGGAAAC	ubcP	repB1	HepG2	0.217658	w_oBC_conditioning	0.885667
GGAGTGTTGAAAAGT	ubcP	repB1	HepG2	0.803504	w_oBC_conditioning	0.664941
[truncated: 2,609 more rows]
