# Supplementary material for: Multiplex profiling of developmental cis-regulatory elements with quantitative single-cell expression reporters
Source: Nat Methods. 2024 May 9;21(6):983–93. doi: 10.1038/s41592-024-02260-3 (PMC11166576; doi:10.1038/s41592-024-02260-3)
Supplement: Supplementary file 26 — Statistical source data. [file 41592_2024_2260_MOESM26_ESM.xlsx]

## Sheet: source_data_EDF3_summary
Figure panel	Data descriptor	Data source	file name
EDF3a, b	high confidence assignment to clones	SuppData2_clones_metadata_promoter_series.txt (supplementary data file, this work)
	oBC UMI counts per cell	see GEO submission supplementary file: https://www.ncbi.nlm.nih.gov/geo/query/acc.cgi?acc=GSE217689	GSE217689_oBC_counts_sc_rep_promoter_series.txt.gz
EDF3c	raw oBC UMI count matrix for cells assigned to clone repA_K562_clone_57	Tab EDF3c of this document. Note that data in figure only showed oBC that were uniquely mapped to mBC in a triplet. Raw data here shows all oBC in clone.
EDF3d	raw oBC UMI count matrix for cells assigned to clone repB1_HEK293T_clone_125	Tab EDF3d of this document. Note that data in figure only showed oBC that were uniquely mapped to mBC in a triplet. Raw data here shows all oBC in clone.
EDF3e-f	False disovery rate and false negative rate as a function of threshold on oBC UMI/cell	See tab Fig2h_EDF3ef in source_data_Fig2 document
EDF3g-h	Distribution of oBC and mBC UMI counts from scQers in cells assignable at high confidence to two representative clones.	Tab EDF3gh in this document.
EDF3i	Coefficient of variation (standard deviation over mean) for mBC UMI of reporters in cells assignable to clonotypes at high confidence	Tab Fig2i_EDF3i of source_data_Fig2 document.
EDF3j	Mean normalized expression of reporter per mBC-clone pair derived from cells assignable to clonotypes	Tab EDF3j in this document.

## Sheet: EDF3c
	repA_GCCAGCAGTAGACGTG-1	repA_AGTAGTCCATGTCAGT-1	repA_TCAGTGAAGGCCACTC-1	repA_TACCGAATCCGGCTTT-1	repA_CAATGACGTTCTGAGT-1	repA_TGATGGTGTCATCGGC-1	repA_CATCCACTCGCACGGT-1	repA_CGGTCAGAGGTCATAA-1	repA_CGAGTTAAGGAAGTAG-1	repA_CACAGGCGTCCTACGG-1	repA_GTGAGCCTCTGCCTGT-1	repA_ATGAAAGAGGCGTCCT-1	repA_CCACACTCAACGATTC-1	repA_AGGCTGCTCATCTCTA-1	repA_CGGGACTCAGCGAGTA-1	repA_AGTGCCGCAGGTGAGT-1	repA_GCGTGCAGTTAGTTCG-1	repA_GGTTGTAGTCAAGCCC-1	repA_ACTCCCAGTGGTAACG-1	repA_GAGAAATTCACTTATC-1	repA_ATGCCTCGTATGGAGC-1	repA_TGCATCCCAGCGGATA-1	repA_CTCTCAGGTGATGTAA-1	repA_CCACAAATCCTGGCTT-1	repA_CACACAAGTACGAGCA-1	repA_TGTGAGTGTCGCTTAA-1	repA_ATTATCCGTTGTGGCC-1	repA_TACTTCAGTCGTTTCC-1	repA_ATCCGTCTCGCGTGCA-1	repA_GAGCTGCAGCTGAGCA-1	repA_AGGACGAAGTCCGTCG-1	repA_TGGTAGTGTTGTAGCT-1	repA_TTCTTCCGTTCTCAGA-1	repA_TATGTTCAGACGTCGA-1	repA_CTTGATTAGGTAGCAC-1	repA_GCACTAAGTTCCTTGC-1	repA_GGGTCTGGTTTACCAG-1	repA_GAGGGATAGCCACTCG-1
GATCCATGCTCACACC	1359	1427	765	1372	2657	1610	1253	2649	1996	1192	1376	1398	1963	1075	2169	2095	748	1876	1092	1536	2084	1901	2007	2179	2258	1668	1035	2219	2069	2423	1784	1593	1154	1001	1643	1245	1387	971
ATCAACCTCACTACTC	1350	1096	985	933	1277	1099	648	1390	897	747	943	1274	1031	902	1031	1083	421	768	683	990	1106	1008	964	998	1068	1081	523	1074	1090	930	1226	819	672	498	761	547	719	860
GTCTATGCACACGACT	1079	912	1074	930	1251	972	583	1447	1115	655	916	1065	963	890	1032	1157	456	975	564	974	1119	964	928	989	1173	781	631	1128	1120	999	1049	767	599	520	838	632	738	925
CCAAGATACCACGAAA	1137	921	940	747	1125	973	622	1263	1048	696	820	1083	929	575	1005	927	413	811	631	1116	1093	947	933	967	1077	700	463	1132	993	789	1214	566	517	683	718	522	707	813
ACGTCTATCCTCACCA	975	859	765	866	1116	1005	636	1193	1077	657	901	994	893	781	1118	1058	424	790	600	937	890	985	899	814	1111	754	499	1090	1049	934	965	682	528	576	718	664	614	846
CATACCTCAATCAAGC	1315	989	1092	829	1144	1209	477	1291	1152	619	939	983	1078	513	971	983	352	848	481	901	952	1105	965	1000	687	705	466	941	1034	859	1128	672	498	600	671	657	655	2
CGCCGCGCCAGTCATA	919	751	627	704	821	878	475	1024	816	765	668	642	839	783	910	1005	436	863	565	775	696	963	790	718	1071	588	478	894	978	779	1031	688	580	600	669	487	576	849
GCATAAAACTTGGTAC	1011	829	856	748	944	961	392	1099	792	564	722	945	892	430	788	911	360	757	439	832	950	922	798	946	746	657	458	835	744	757	864	620	522	515	622	570	547	655
CTCCATATGCGTCCCC	795	668	652	523	792	781	315	751	670	428	549	674	642	291	628	635	270	520	387	735	516	768	670	707	558	500	379	792	716	554	848	439	327	475	379	421	437	584
AGGTATAGCACCAGCA	570	449	479	439	593	580	252	692	551	293	456	516	478	478	544	600	234	478	252	569	513	440	387	512	565	340	244	570	513	611	442	352	306	250	339	377	437	353
ATAGGATACGAAAGAT	296	313	332	236	552	360	161	527	453	235	248	209	525	188	466	471	104	386	167	328	422	353	443	434	421	278	241	523	349	324	364	343	260	213	340	227	285	202
ACGTAATGCCGTGTCC	194	230	161	164	203	176	108	334	204	162	142	184	175	88	212	203	112	204	119	253	188	211	211	199	283	93	114	165	216	175	173	117	141	91	152	111	166	179
CACAGTCTCAAACATC	7	6	3	3	5	5	6	3	4	6	4	5	1	1	2	6	3	3	3	2	2	4	5	8	9	2	7	0	5	9	8	5	3	3	5	5	7	7
AATTCAAAGTTAATAC	9	5	4	4	2	2	4	5	1	6	3	2	3	3	7	3	6	2	2	2	5	5	8	9	4	3	3	6	2	2	10	2	5	4	8	4	5	2
CCTTCCAACCAACGAA	4	4	7	1	0	0	3	0	3	5	2	1	3	2	0	2	3	2	2	3	0	3	1	3	8	2	4	3	1	2	10	3	1	5	2	1	3	4
GCAAACGAAGAGAGGA	5	1	1	1	4	0	1	2	2	0	1	2	1	0	0	2	1	1	3	3	2	3	3	3	2	0	1	4	5	0	2	1	1	2	0	2	1	3
GAACAATGACAGCTTG	3	1	0	1	4	2	4	1	2	2	0	1	1	2	2	1	2	3	1	0	1	2	3	0	4	1	0	4	1	1	2	1	4	0	0	2	3	1
GCCGCGCGGTCGGGAG	4	3	1	1	1	4	2	3	1	2	1	2	3	0	1	2	2	0	0	2	1	1	0	1	6	1	2	2	2	1	1	0	1	0	2	1	1	0
CATCCTAAATCACTTC	6	1	0	1	0	0	2	0	2	0	0	3	1	0	4	1	4	1	0	3	3	3	0	0	2	0	1	1	0	0	3	0	2	0	0	0	1	0
GAAGGAGTATTTAAAA	2	1	0	1	2	3	0	1	2	2	0	2	1	0	2	0	1	1	0	1	1	0	0	1	4	2	1	1	0	1	3	2	0	0	3	2	0	1
AGCAACCACTCCGGAT	3	2	1	0	1	1	1	0	1	3	4	0	1	1	1	1	1	1	1	1	0	3	0	1	2	2	1	1	1	2	0	1	0	1	1	1	0	0
CGGCCAGCGACTGATT	2	0	0	0	3	1	1	2	0	2	2	1	1	0	2	2	0	1	2	2	1	0	0	1	4	0	1	0	0	3	0	0	1	1	3	2	1	0
CTTACGAACATTAGTC	2	0	3	1	2	1	0	2	2	1	1	1	0	0	0	0	0	0	0	0	2	3	0	2	3	0	1	0	1	1	2	0	0	1	4	0	2	1
ACCCCCCTACTTCGCC	0	0	0	0	1	3	2	1	0	3	1	0	1	0	0	3	0	1	0	4	1	1	0	0	1	0	1	4	1	2	3	1	0	2	1	1	0	0
CCGCCGCGGAACGTTC	3	2	0	0	0	1	1	1	0	2	1	1	3	1	2	2	0	1	0	2	1	1	0	1	0	1	1	0	3	2	3	0	0	0	0	0	2	0
GTTTCCTACTAAACTC	2	1	1	0	1	1	2	0	2	2	0	0	2	1	1	1	0	2	1	2	0	2	0	2	1	0	1	1	0	2	3	0	0	0	0	0	1	1
GTCAACGACTAGGGAA	1	0	0	1	0	2	0	3	0	1	2	2	2	0	2	0	1	0	0	1	0	0	0	1	1	1	0	0	0	1	2	0	1	1	4	1	1	1
CGGAACTGCAAAGTAT	4	1	0	1	0	0	0	1	4	0	2	0	1	1	2	0	0	0	4	1	1	1	2	1	0	0	0	0	1	0	2	1	0	0	0	1	0	1
CGGCAGCCAGTCCGCC	2	0	1	1	2	2	0	1	0	1	3	0	2	0	1	1	1	2	0	0	0	0	1	0	2	2	0	0	1	1	2	0	1	2	0	0	0	0
AGAGAGAGCCCACGTA	2	0	1	0	0	0	0	1	3	0	1	2	1	0	3	1	0	1	0	2	0	1	2	1	1	1	2	0	0	2	1	1	1	0	0	0	0	1
CAAGCGAACGATGGGG	2	3	0	0	0	1	1	0	0	0	0	0	0	1	1	2	0	1	0	1	0	0	5	1	0	0	2	1	0	2	2	2	0	1	1	0	0	1
ACGCCACGCGCCCACT	1	1	0	0	1	0	0	1	3	1	0	3	1	0	4	0	0	0	0	1	0	1	0	1	3	1	0	0	0	0	1	0	0	2	0	2	1	1
CCTGATCACTCGGATT	1	2	0	1	2	1	0	1	0	0	0	2	1	0	0	0	1	1	0	1	0	1	1	0	3	1	1	0	0	4	2	1	1	0	1	0	0	0
CTGAAACGCTACGAAC	1	1	1	1	1	1	1	0	0	0	0	0	2	0	1	0	1	4	0	1	0	0	1	2	1	2	2	1	0	1	1	1	0	0	0	1	0	1
CTTTACATGGGAACAC	3	0	0	0	1	1	0	0	0	3	0	1	2	1	1	0	0	0	0	2	1	0	1	0	4	0	0	0	0	1	1	2	0	0	0	0	3	1
CTACCGGTATGTACCT	1	0	0	0	1	0	1	1	0	2	1	1	3	0	1	0	0	1	1	2	0	0	0	2	2	1	1	0	1	0	2	0	0	0	0	0	3	0
GTTTCTTCGTCTGCCC	3	1	0	0	0	0	1	1	0	0	1	2	1	1	1	2	0	3	0	0	0	0	0	0	0	0	1	0	0	0	3	2	2	1	0	1	0	1
GATGGTGTGAACCCGT	3	0	0	0	1	0	2	2	0	2	1	0	0	1	0	1	1	0	1	0	1	0	0	0	1	1	3	1	2	2	1	0	1	0	0	0	0	0
GGTAACGAACCCAGCG	1	0	0	0	2	2	1	0	1	1	0	0	2	0	0	1	0	1	0	1	1	1	1	1	1	0	1	2	0	0	2	1	1	2	0	0	0	0
CCCGGCCCCTTGCAGA	1	0	1	0	0	0	1	0	0	0	4	0	0	3	2	1	0	0	0	0	0	3	1	0	1	1	2	0	1	1	2	0	0	0	1	1	0	0
CGATCTCTAATCCCCT	3	1	1	0	0	0	1	3	2	0	2	1	0	0	0	1	0	2	0	1	0	1	0	0	2	0	0	2	0	0	1	0	0	0	1	1	0	0
CATAATTTCCATCCAT	2	1	0	0	0	1	0	0	0	1	1	0	1	0	0	0	0	1	1	1	0	1	0	3	0	0	1	0	3	3	0	0	1	0	1	1	2	0
GTCGATTTAAAGCGAG	0	1	0	0	0	0	0	1	1	1	0	0	0	0	0	2	1	0	0	1	2	0	1	1	2	1	1	0	0	0	0	1	2	2	0	1	0	3
GTACCTGACAAAATAT	0	0	0	0	3	0	0	0	2	4	0	0	1	0	1	2	1	0	0	1	0	0	1	1	1	1	2	1	0	0	1	0	1	0	0	0	0	0
ATTCCAACAATTAAAA	1	0	1	1	1	0	3	1	0	1	0	0	0	1	1	1	1	0	0	1	1	1	0	0	1	0	0	1	1	1	0	0	1	1	1	0	1	0
ACTTCTCGCCAAGGAA	1	3	0	1	1	1	3	1	0	1	0	0	1	1	0	0	0	0	1	0	0	0	2	0	0	1	1	0	0	0	3	1	0	0	0	0	0	0
ACCTCCAGATTCCCAA	2	1	0	0	0	0	0	0	1	2	2	1	0	0	1	0	0	0	0	0	1	1	2	2	2	1	0	0	0	1	1	2	0	0	0	0	0	0
ACAGCACGCTACAGAT	0	0	0	1	1	0	1	0	0	0	2	0	0	0	0	0	1	1	1	1	0	1	0	2	2	0	0	3	1	1	2	0	1	0	0	0	1	0
CCGAACTACCTGCTAC	1	1	0	0	0	0	0	2	0	0	0	0	1	1	0	1	0	2	0	1	0	2	2	0	0	1	1	1	0	0	1	2	1	1	0	0	0	0
GCATCTACCACTCGTA	2	0	1	0	0	0	0	0	1	0	2	1	1	0	1	0	0	0	0	0	1	1	0	2	3	0	0	1	0	1	1	0	0	0	0	0	1	0
GTGAATAACGTCCTTT	0	1	1	0	0	0	1	0	0	0	1	0	0	2	0	1	0	0	0	0	0	0	1	0	0	2	1	1	1	2	0	0	1	2	0	0	1	1
CAGAAACCAACAGCCT	1	1	0	0	1	1	0	2	0	1	0	0	1	0	1	0	1	0	0	0	0	2	0	0	3	0	0	0	0	0	3	1	0	1	0	0	0	0
GTAAATACACTCGACT	1	0	0	1	0	0	0	1	2	0	1	0	0	0	0	0	0	0	0	1	0	0	2	2	1	0	0	0	1	0	2	0	0	0	1	0	1	2
ACTCCGCCGGGCGCAC	3	0	1	0	0	0	0	0	1	0	2	0	0	0	1	1	1	0	0	0	0	1	0	1	0	1	1	0	1	0	0	1	1	0	0	2	0	0
CGGAAGTACCACAAAC	1	0	1	0	0	0	0	0	1	0	1	0	1	0	0	0	0	1	1	0	0	0	1	0	0	0	1	2	0	0	0	0	1	2	0	2	0	1
AAGGATCACCAAATCC	2	0	1	1	0	1	1	0	0	0	0	0	0	0	0	0	0	0	1	1	1	0	1	1	1	0	0	0	0	0	0	2	2	0	0	1	0	0
GCGGCTCCATCCACCA	1	1	0	1	1	2	0	0	1	2	0	2	0	1	1	0	1	0	1	0	0	0	0	0	1	1	0	0	0	0	0	0	0	0	0	0	0	0
AAAACAGAAAGTCTAT	2	0	0	0	2	0	0	0	1	1	1	1	0	2	0	0	0	0	0	1	1	1	0	0	0	0	0	1	1	0	0	0	0	0	0	1	0	0
ATTTACACAAAGATAT	0	0	0	0	0	1	0	0	0	1	1	1	0	0	2	0	0	0	0	1	0	1	0	0	2	0	0	0	1	1	1	1	1	1	0	0	0	0
ATCAATATGAACACGA	0	1	0	0	0	0	0	0	2	0	0	1	2	0	0	0	0	1	0	0	0	0	1	1	0	0	0	1	1	0	1	0	0	1	1	0	2	0
AAGAATAAGAATATCA	0	1	2	0	1	2	0	0	0	0	0	0	1	0	0	1	0	0	0	1	0	0	0	0	1	0	0	1	0	1	0	1	1	1	0	0	0	0
AGCCAAGCCGCAACGA	0	0	2	0	0	0	0	1	0	2	0	0	0	0	0	1	0	1	0	1	0	0	0	0	0	2	0	1	0	1	0	0	0	1	1	1	0	0
GACACAATATAGCCAC	1	0	0	0	0	0	0	0	2	0	0	0	2	0	1	0	0	0	2	0	0	2	0	0	0	0	1	0	1	2	0	0	0	0	0	0	0	0
ACTACTGCATTACGCT	0	2	1	0	1	1	0	0	0	0	1	0	0	0	0	0	0	0	0	0	1	1	0	1	0	1	0	0	1	1	0	2	0	0	0	0	0	0
AAAACCAGGAAGATAT	0	0	0	1	0	0	1	2	0	0	0	0	0	1	0	0	0	1	0	0	0	1	1	0	3	0	0	0	1	1	0	0	1	0	0	0	0	0
ACGGGAGCACCCGAGT	0	0	0	1	1	1	0	0	0	0	0	1	2	0	1	0	0	0	0	1	0	0	0	0	1	0	1	0	0	1	1	0	0	0	0	1	0	1
ACCACATCACCCGGTC	1	0	0	0	0	0	0	0	0	1	0	1	0	1	0	0	0	0	0	0	2	0	0	0	1	0	0	0	2	0	0	1	1	1	0	0	1	1
CAATCATCACAGCATA	1	1	0	1	1	0	1	0	1	0	0	0	0	0	1	0	0	0	0	0	0	0	0	0	0	0	0	1	0	2	0	0	2	0	0	1	0	0
CGCTGATCGAATCCGT	0	1	1	0	0	0	0	0	1	0	1	0	0	0	0	0	1	2	0	0	0	0	0	1	1	0	0	0	0	1	0	1	0	0	0	1	1	0
CATGGAACCCCAAGAG	0	0	0	0	1	0	0	0	0	0	0	1	0	3	1	1	0	1	1	2	0	0	0	0	0	0	0	0	0	0	0	0	1	0	0	0	1	0
GCATACCTCATAATTG	0	0	0	2	0	0	0	0	1	0	0	1	1	0	0	0	0	0	0	1	0	0	1	1	2	0	0	0	0	1	0	0	0	1	1	0	0	0
GCCGCACACTACCTTG	0	0	0	1	0	1	0	0	0	0	1	0	1	0	0	0	0	0	0	0	2	0	0	2	1	1	0	1	0	1	0	1	0	0	0	0	0	0
CCGGCCAAGCCAAGTC	1	0	0	1	0	0	0	0	0	0	0	1	0	0	0	1	0	0	0	1	1	0	0	0	1	0	2	1	0	0	0	1	1	0	0	1	0	0
CAGACTCGCTCAACAG	0	0	0	1	0	0	0	1	0	0	0	0	0	0	2	0	1	0	0	1	0	0	1	2	0	0	0	1	1	1	1	0	0	0	0	0	0	0
AAAACTAAATATAATA	0	0	0	0	1	0	1	0	1	0	1	0	0	0	0	1	2	0	0	0	0	0	1	0	0	0	0	0	1	0	0	0	1	0	0	1	0	2
ACCCCCTAAAGCCTCT	1	1	0	0	0	0	1	0	0	0	0	0	0	0	2	0	1	0	0	3	0	1	0	0	0	0	0	0	0	0	1	1	0	0	0	0	0	0
CCAACACTCCAGCCGC	0	1	0	0	0	2	0	0	0	0	1	0	0	0	1	0	1	0	0	0	0	2	0	0	0	0	0	1	0	0	0	1	1	1	0	0	0	0
CACACCCGATGCACTA	2	0	1	1	0	0	0	0	0	0	0	0	0	0	2	0	0	0	0	0	0	0	0	0	0	2	2	0	0	1	0	1	0	0	0	0	0	0
AATCCCTAAAAACATG	1	0	0	0	1	1	0	1	1	1	0	0	1	0	0	1	0	0	0	0	0	0	0	0	1	0	0	1	0	1	0	0	0	0	1	0	0	0
ACTCCACTCGACGTGC	1	0	0	1	0	1	0	0	0	0	0	0	0	0	0	1	0	1	0	0	0	0	1	1	1	0	0	1	0	1	0	0	0	0	0	2	0	0
AACCCCTTATTACCCT	0	0	1	1	0	0	0	0	0	1	0	0	0	0	1	0	0	0	1	0	3	2	0	0	0	0	0	0	0	0	1	0	0	0	0	1	0	0
AACGCCAAATGGCCAA	0	1	1	1	0	0	1	0	0	0	0	1	1	0	0	3	0	0	0	0	0	0	0	0	1	0	0	1	0	0	0	0	1	0	0	0	0	0
ACTGCCACAACGCCAG	0	0	0	1	1	0	0	0	0	3	0	0	0	0	0	0	1	0	1	0	0	1	0	0	0	1	0	1	1	1	0	0	0	0	0	0	0	0
AGCCCAGTCCTACCCC	0	0	0	1	0	0	1	0	0	0	1	0	0	0	0	0	0	1	0	1	1	0	0	1	0	0	1	0	1	0	1	0	0	0	1	0	0	0
ACCGATAGACTACTTA	0	0	1	0	0	0	0	0	1	0	0	0	0	1	0	2	0	0	0	1	0	1	0	0	1	0	0	0	0	1	0	1	0	0	1	0	0	0
ACAGGCAAAAAAAAGC	0	0	0	1	0	0	0	1	0	3	1	0	0	0	0	0	0	0	0	0	0	0	0	1	1	0	0	0	0	0	0	0	0	0	0	1	1	1
CCAAAATCCAAGCGCT	2	0	0	0	0	3	0	0	0	0	0	2	0	0	0	0	1	0	0	0	0	0	0	0	0	0	0	1	0	1	0	0	0	0	0	1	0	0
GCCTAGCTAGCCCAAT	0	1	0	1	0	1	0	0	0	1	0	0	1	0	0	0	0	1	0	1	0	1	0	0	0	0	1	0	0	1	1	0	0	0	0	0	0	0
GGGAGATGATAAACTC	2	0	2	0	0	0	0	1	0	0	0	0	0	0	0	1	0	0	0	0	1	0	0	0	0	1	0	0	1	0	0	1	1	0	0	0	0	0
ATACCTTCATAGAAGT	1	1	0	0	0	0	0	1	0	0	0	0	1	0	0	0	0	0	0	1	0	0	0	0	1	1	0	1	0	0	0	0	0	1	0	1	0	1
GACGGTCTCTCCACAA	0	0	0	0	0	0	0	0	1	0	2	0	0	0	0	0	0	0	0	1	0	0	1	2	0	1	0	0	0	0	0	1	2	0	0	0	0	0
ATCTCCGTACTCGCAC	0	0	0	0	0	0	0	0	0	0	0	0	0	0	0	0	0	0	1	0	0	2	1	0	1	0	2	1	0	0	0	0	0	2	0	0	0	1
ATATCGCCCTCACCAT	1	1	0	0	0	0	0	0	1	0	0	1	0	1	0	1	0	1	1	0	0	1	0	0	0	0	0	0	0	0	0	0	0	1	0	1	0	0
CCCTAGTCAATTCCCC	1	0	0	2	0	0	1	0	0	0	0	0	0	0	0	1	0	0	0	1	2	0	0	0	2	0	0	0	1	0	0	0	0	0	0	0	0	0
ATCCATCAACCACCTC	0	0	0	0	0	0	0	0	0	1	0	0	0	0	1	2	0	0	2	0	0	0	0	0	0	1	1	1	0	0	0	1	0	0	0	0	0	0
GAATGCCTCGATCAGT	1	0	0	0	0	0	0	0	1	0	1	1	0	0	0	0	0	0	0	1	0	1	0	0	0	0	1	0	0	0	0	0	0	0	1	2	0	0
GTTAACCTGATGCCTG	1	0	0	0	0	1	0	0	0	1	0	0	0	0	1	1	0	0	0	0	0	0	1	0	2	0	0	0	0	0	0	0	0	1	0	0	0	1
CACTGCCTATCGGGTG	1	1	0	0	0	0	0	1	0	0	0	0	0	1	0	0	1	1	0	0	0	0	1	0	0	1	0	0	0	0	0	0	1	0	1	0	0	0
ATTAATTGCTTCACCC	0	0	1	0	0	1	0	1	0	1	0	0	0	0	0	1	0	2	0	0	0	0	0	0	0	2	0	0	0	0	0	0	0	0	0	0	1	0
CGGGCACTATAAACTG	0	0	0	0	0	1	1	0	0	0	0	0	0	0	0	1	0	0	1	1	0	1	0	0	1	0	0	0	1	0	0	0	0	1	1	0	0	0
GCAAGGAAGAACGTAC	0	0	0	0	0	1	0	0	0	0	1	0	0	0	1	0	0	0	0	1	0	1	0	0	1	1	0	0	0	0	0	1	0	0	0	0	0	2
GCAGAAACCACTAAAA	0	0	0	0	0	0	1	0	0	0	0	0	0	0	1	0	0	0	0	0	0	1	1	0	1	0	0	0	0	0	1	0	0	0	1	0	3	0
AGTTACCTACTCGAAT	1	0	1	0	0	0	1	0	3	0	1	0	0	0	1	0	0	0	0	0	0	0	1	0	0	0	0	0	1	0	0	0	0	0	0	0	0	0
GCCAAACCAGATAAAA	0	0	1	0	0	0	1	0	0	0	1	0	0	0	1	2	0	0	1	0	0	0	1	0	0	0	1	1	0	0	0	0	0	0	0	0	0	0
CTATATAACACAGACA	1	0	0	0	0	0	0	0	0	0	0	1	0	0	0	0	0	0	0	1	0	1	0	1	2	0	0	0	0	0	0	0	0	0	0	2	1	0
AAGGCCTAAACCCACA	0	0	0	0	0	0	0	0	1	1	0	0	1	0	0	0	1	0	0	1	0	1	1	0	0	0	0	0	0	0	0	0	0	0	0	1	0	2
CAGCCAACATACAAAA	1	0	0	0	0	0	0	0	0	0	0	0	1	0	1	0	0	1	0	0	0	0	0	0	0	1	1	1	1	0	1	0	0	0	0	0	1	0
AATGGAATCTTTAAAC	0	0	1	0	0	0	0	1	0	1	0	0	0	0	0	0	0	0	0	0	0	0	0	0	0	0	0	0	0	0	0	2	1	1	0	1	1	1
GGGTCACTCAGCAACC	0	0	0	0	0	0	0	0	0	0	1	0	1	0	1	0	0	1	0	0	0	0	1	0	0	1	0	0	0	2	0	0	0	0	1	0	0	1
CCTTATGCCACACACC	1	0	0	0	0	1	0	0	0	0	0	0	0	1	1	0	0	0	1	0	0	1	0	1	0	0	1	1	0	0	0	0	0	0	0	0	0	1
CCTCGCTCCAACCAAA	0	0	0	1	0	0	0	0	1	0	1	0	0	0	0	0	0	2	0	0	0	0	1	0	0	1	0	0	0	0	0	1	0	0	0	0	0	1
CAGTATACAACACTCA	1	0	0	1	0	1	0	0	0	1	0	0	0	0	1	0	0	0	0	0	0	1	0	0	0	1	0	0	0	0	1	0	0	0	1	0	0	0
ACACATCGACCTCCGG	0	0	0	1	0	0	0	0	1	0	0	0	0	0	0	0	0	1	0	0	0	1	2	0	0	1	0	1	0	0	0	0	1	0	0	0	0	0
CGCAAAACACATCAAT	0	2	0	0	0	0	0	0	1	0	0	0	0	0	1	0	0	0	1	0	0	1	0	0	0	0	0	1	1	0	0	0	0	0	0	0	1	0
GACTCCCTGTTGAATC	1	0	0	0	0	0	0	0	0	0	0	1	0	1	1	1	0	0	0	0	0	0	0	1	1	0	0	0	0	0	0	0	0	1	1	0	0	0
CGAAATTAGCGTATTT	0	0	0	0	1	0	0	0	0	0	0	1	1	1	0	0	1	0	0	0	1	0	0	0	0	0	1	0	1	0	0	0	0	0	0	0	1	0
CAACGGGACCTGGTAA	1	0	1	0	0	0	0	0	1	0	0	0	0	0	1	0	1	0	0	1	0	0	0	0	0	0	0	0	0	0	1	1	1	0	0	0	0	0
CAAGAACACAAAGTAA	0	0	1	0	1	0	0	1	0	0	0	0	0	0	0	0	0	0	0	1	0	0	0	0	0	0	0	0	0	0	2	1	0	0	0	1	0	1
AATAGTCCGTAAGGAT	0	0	0	1	0	1	0	0	0	0	1	0	0	1	0	0	0	0	0	1	0	0	0	0	2	1	0	1	0	0	0	0	0	0	0	0	0	0
CACGCGAAGCTGATGG	3	0	0	0	0	0	0	0	0	0	0	0	1	0	1	0	0	0	0	0	0	0	0	1	1	0	1	0	1	0	0	0	0	0	0	0	0	0
AATCCGCTCCCTGCGT	2	1	0	0	0	0	0	0	0	0	0	0	0	0	0	0	0	0	1	0	1	0	0	0	0	0	1	0	0	0	1	1	0	0	0	0	0	1
GGATACATGGTAGCTT	0	1	0	0	0	1	0	0	0	0	1	0	0	0	0	1	0	0	0	0	2	1	0	1	0	0	0	0	0	0	0	1	0	0	0	0	0	0
CGAAACGTCACTCCCT	0	0	0	2	0	0	1	0	1	0	0	0	1	1	0	0	0	0	0	0	0	0	0	0	0	0	1	0	0	0	0	0	0	2	0	0	0	0
CATACGCACACCCTGA	0	1	0	0	0	1	0	0	1	0	0	0	0	0	0	0	0	0	0	1	0	0	1	0	0	1	0	0	1	0	0	0	0	1	0	0	0	1
CAACATTAGAACGTGA	0	0	0	0	0	0	1	0	0	0	0	0	1	0	0	0	0	0	0	0	0	0	0	1	1	1	0	0	2	0	0	1	0	0	0	0	0	1
CAGAACTCCGCCCCTG	0	0	1	1	0	0	0	0	0	0	0	0	1	0	1	0	2	0	0	0	0	0	0	0	0	0	0	0	0	1	0	1	0	1	0	0	0	0
CGACCTAACCCTCATT	1	0	0	1	1	0	0	0	0	0	0	1	0	0	0	0	0	0	0	0	0	0	0	0	0	0	0	1	0	0	1	0	0	0	1	0	1	0
CGGGCGCCCCCGCGCG	0	0	0	0	0	0	0	2	0	1	1	0	0	0	0	0	0	0	0	2	0	0	0	1	0	0	0	0	0	1	0	0	0	0	0	0	0	0
CCATCTCAGGTAATTC	0	0	0	0	1	0	0	0	1	1	1	0	0	0	1	0	0	0	0	0	0	0	1	0	0	0	0	0	0	1	1	0	0	0	0	0	0	0
GGTTACGCCCATCCAA	0	0	0	0	0	0	0	0	1	1	0	0	0	0	0	0	0	2	0	0	0	1	0	0	1	0	0	2	0	0	0	0	0	0	0	0	0	0
GGCGATTCCTCGCTCC	0	0	0	0	0	1	0	0	0	1	0	0	1	0	0	0	0	0	0	0	0	0	0	0	0	0	0	0	0	0	0	0	2	0	0	1	1	1
GCAACAGACAAAACAT	2	0	0	0	0	0	0	1	0	0	0	0	0	0	0	1	0	1	0	0	0	0	0	0	0	0	0	1	1	0	0	0	0	0	0	0	1	0
ACAAGTGTGATCCCGA	1	0	0	0	0	1	0	1	0	0	1	0	0	0	1	0	0	0	0	0	0	0	0	0	1	0	0	1	1	0	0	0	0	0	0	0	0	0
CACAAACACACGCTAT	0	0	1	0	0	0	0	2	0	0	0	0	0	0	1	1	0	0	0	0	1	0	0	0	0	0	0	0	0	0	0	2	0	0	0	0	0	0
CGATGAATAACAATTT	0	0	0	0	0	0	0	1	0	0	1	0	0	0	1	0	0	1	0	0	0	0	0	2	0	1	0	0	0	0	0	0	0	0	0	0	0	1
AGTCATTTCCACATGC	0	0	2	0	0	0	0	0	0	0	0	0	0	0	0	0	0	0	0	0	0	2	0	0	1	0	0	0	0	0	1	1	0	0	0	0	1	0
AAACCAATAACACTGA	0	0	0	0	0	0	1	0	0	1	1	0	0	0	0	2	0	0	1	0	0	0	0	0	1	0	0	0	0	0	0	0	0	0	0	0	0	1
ACTCCGTCAAGTGGCC	0	1	0	0	0	0	0	1	0	0	0	0	0	1	0	0	0	0	0	1	3	0	0	0	0	0	0	0	0	0	0	0	0	0	0	1	0	0
AAACCCAAACGCCCCT	0	0	0	0	0	1	0	0	1	0	0	0	1	0	0	0	0	0	0	0	2	0	0	0	0	0	0	0	0	1	0	0	0	0	0	2	0	0
ACTACCATCCCACTAT	0	0	1	0	0	0	0	0	0	1	0	0	0	0	0	2	0	0	0	0	0	1	0	1	0	0	0	0	0	0	1	0	0	0	0	0	0	1
AGACCATGCTGCGCGC	0	0	0	0	0	0	0	0	0	1	0	1	1	0	0	0	0	1	0	1	1	0	0	0	0	0	0	0	0	0	1	1	0	0	0	0	0	0
CCGTAGCCCTGAAAAA	0	1	0	1	0	0	0	0	2	1	0	0	1	0	0	0	0	1	0	0	0	0	1	0	0	0	0	0	0	0	0	0	0	0	0	0	0	0
GGCTCGGCCTTGGTCA	0	0	1	0	0	0	0	0	0	0	0	0	1	0	0	0	0	0	0	1	1	0	1	0	1	0	0	0	1	0	0	0	0	0	0	0	1	0
AATCGGCAGGGGATGT	0	1	1	0	1	0	0	0	0	1	1	0	0	0	0	0	0	0	0	0	1	0	0	0	0	0	0	0	0	0	0	0	0	0	1	0	0	1
CTAAGTTACCCCGAAT	0	0	0	0	0	0	1	0	0	0	0	0	0	0	1	0	0	1	1	0	0	0	0	0	0	0	0	1	0	0	0	1	0	1	0	1	0	0
CTAGAGACACTCCACG	0	0	1	0	0	0	0	0	0	0	1	0	1	0	0	0	0	0	0	1	0	0	0	0	0	0	1	1	0	0	1	0	0	0	0	0	1	0
CTATAACAGCGCGGAA	0	1	0	2	0	0	1	0	0	0	0	0	0	1	0	0	0	0	0	0	0	0	0	1	1	1	0	0	0	0	0	0	0	0	0	0	0	0
GATGACGGGAAAGCTC	1	0	0	1	1	0	1	0	0	0	0	0	0	0	0	0	0	0	0	0	1	0	0	1	0	0	0	0	0	0	0	0	1	0	0	0	0	1
CCCCCCCCACTCGCAT	1	1	0	0	0	0	1	0	0	0	0	0	2	1	0	0	1	0	0	0	0	0	0	0	0	0	0	0	0	0	0	0	0	1	0	0	0	0
AGATACCCGCCGCCGA	0	0	0	0	0	0	0	0	0	0	1	0	1	0	1	0	0	0	1	0	0	0	0	0	0	2	0	1	0	0	0	0	0	1	0	0	0	0
AAGGGCTTCTATATGA	1	0	0	0	0	0	0	1	0	0	0	0	0	0	0	0	0	0	1	0	0	0	0	0	0	1	0	0	2	0	0	1	0	0	0	0	0	1
ACCAAGATAGACAACC	0	0	0	0	0	1	0	0	2	0	0	1	0	0	1	0	0	0	0	0	0	0	0	1	0	1	1	0	0	0	0	0	0	0	0	0	0	0
CCCGATTTCCCGCATA	0	0	0	0	0	0	0	0	0	0	0	0	1	0	0	1	0	0	0	0	0	0	1	0	1	0	1	0	0	0	0	0	0	0	0	2	0	0
GGCTAGCTAGCCGAAG	1	0	0	0	0	0	0	0	0	1	0	0	0	0	0	0	0	0	0	0	0	0	0	2	0	0	0	0	0	0	2	0	1	0	0	0	0	0
AGATGACTGAAACAAA	1	0	0	0	0	0	1	0	0	0	0	0	0	0	0	0	0	0	0	0	1	0	0	0	1	0	0	0	0	0	0	1	0	0	1	0	1	0
CCGCGTCTACCCACAA	0	0	0	0	0	0	0	0	0	1	0	0	0	0	0	1	0	0	3	0	0	0	0	0	0	0	0	0	0	0	0	0	0	1	1	0	0	0
GCGAGTCAACGAACAT	0	0	0	1	0	1	0	1	0	0	1	0	0	1	0	0	0	1	0	0	0	0	0	0	1	0	0	0	0	0	0	0	0	0	0	0	0	0
AAGTCCCTGCTCATCC	0	0	0	0	0	0	0	0	0	0	0	1	0	0	0	1	0	0	0	0	0	1	0	0	1	0	0	0	0	1	0	0	1	0	0	0	1	0
CAGCGTCGCCGGGTTG	0	1	0	0	0	0	0	0	1	0	0	2	0	0	0	0	0	0	1	0	0	0	0	0	0	0	0	0	0	0	0	1	0	0	0	0	1	0
CTGCATTCACACCAGT	2	0	0	1	0	0	0	0	0	0	1	0	0	0	0	0	0	0	0	0	0	0	0	0	2	0	0	1	0	0	0	0	0	0	0	0	0	0
ACTACATTAACTGGGG	0	0	0	0	0	0	1	0	0	0	1	0	0	0	0	0	0	1	0	0	0	0	0	0	0	0	0	0	0	0	1	0	1	0	2	0	0	0
CAACACTCCCATACTT	0	0	1	1	0	0	0	1	0	0	0	0	0	0	0	0	0	0	0	0	0	0	1	0	0	0	0	1	1	0	1	0	0	0	0	0	0	0
GCAAGCTTCCGCACAT	0	1	0	0	1	0	0	0	0	0	0	0	0	0	2	1	0	0	0	0	0	0	0	0	0	0	0	0	0	0	0	0	1	0	0	0	0	1
GAGCGCTTATAAAATT	0	0	0	0	0	0	1	1	1	0	1	1	0	0	0	0	0	0	0	0	0	0	0	0	0	0	2	0	0	0	0	0	0	0	0	0	0	0
CTACCGTGAGATCATA	0	0	0	1	0	0	1	1	0	0	1	0	0	0	0	0	0	1	0	0	0	0	0	0	0	0	0	0	0	0	0	0	0	0	0	0	2	0
CACAATAAACACAACA	0	1	0	0	0	0	0	0	1	0	1	1	0	0	0	0	0	0	0	0	0	0	0	0	0	0	0	0	0	1	1	0	0	0	0	0	0	1
AACTAACTGACGCAGC	0	0	0	0	0	0	0	1	1	0	0	1	0	1	1	0	0	0	0	0	0	0	0	0	0	0	0	1	0	0	1	0	0	0	0	0	0	0
GCACATGCCACAGGTC	1	0	0	1	0	0	0	0	0	1	0	0	0	0	0	0	0	0	0	1	1	0	0	0	0	0	0	0	0	0	0	0	1	0	0	0	1	0
ACAGCAGCACCCGTTA	1	0	0	0	0	0	1	0	0	0	2	1	0	0	0	0	1	0	0	0	0	0	0	0	1	0	0	0	0	0	0	0	0	0	0	0	0	0
ACGGAGCTCTAGACGT	0	1	1	0	0	0	0	0	1	0	1	0	0	0	0	0	0	0	0	0	0	0	0	0	0	0	0	0	1	0	0	0	1	0	0	0	1	0
CACAAATCGCACAAAG	0	0	0	0	0	1	0	0	1	1	0	0	0	1	0	0	0	0	0	1	0	0	0	1	0	0	0	0	1	0	0	0	0	0	0	0	0	0
AAACCCTTCCACAGTG	1	0	0	0	0	0	0	1	0	1	0	0	0	1	0	1	0	0	0	0	0	0	0	1	0	0	0	0	0	0	0	0	0	0	1	0	0	0
CCTTACCCCGGTCTCA	0	0	0	0	0	0	0	0	1	0	0	0	0	0	1	1	0	0	0	0	0	1	1	0	0	0	0	1	0	0	1	0	0	0	0	0	0	0
GCCTCTCCGCTGGCAT	0	0	0	0	0	0	2	0	0	0	0	0	0	0	0	1	0	0	0	0	0	0	0	0	0	0	1	0	0	0	1	0	0	0	0	0	2	0
AATTCTTCATTACCTC	0	1	0	1	0	0	0	0	0	1	0	0	0	0	0	0	1	1	0	0	0	0	0	0	0	0	0	0	0	0	1	0	0	0	1	0	0	0
CCGAAACGCCCTGAGC	2	0	1	0	0	0	0	0	0	0	0	0	0	1	0	0	0	0	0	0	0	0	0	0	0	0	0	0	0	2	0	0	0	1	0	0	0	0
CGCAATCCCAAGCCTC	0	0	0	0	0	0	0	1	0	0	0	0	0	0	1	1	0	0	1	0	0	0	1	0	0	0	0	0	1	0	1	0	0	0	0	0	0	0
ACGCGAAAAAGCCTGA	1	1	0	0	0	0	1	0	0	0	0	0	0	0	1	0	0	0	0	0	0	0	0	1	0	0	0	1	1	0	0	0	0	0	0	0	0	0
AATCCAAACCAAACGA	0	1	0	0	0	1	0	0	0	1	1	0	0	0	0	0	0	0	0	0	0	0	0	1	0	0	1	0	0	0	0	0	0	0	0	1	0	0
GATACCTGATACCCTA	0	0	0	0	0	1	0	0	0	0	0	0	0	0	0	0	0	0	0	0	2	0	0	0	0	0	0	0	1	0	0	1	0	1	1	0	0	0
AAACGAAAAAAGGTAC	0	0	0	0	0	1	0	2	0	1	1	0	1	0	0	0	0	0	0	0	0	1	0	0	0	0	0	0	0	0	0	0	0	0	0	0	0	0
ACAAATCGCGCCATCA	0	0	0	0	0	0	0	0	0	1	0	0	0	0	0	0	0	0	1	0	1	0	0	0	0	0	1	0	1	0	1	0	0	0	0	0	1	0
CTGCCACGACTCATCA	0	0	0	0	0	0	0	1	0	0	0	1	2	0	0	0	0	0	0	1	0	0	0	0	1	0	1	0	0	0	0	0	0	0	0	0	0	0
GGTGGTATACGACGTA	0	0	0	0	1	0	1	1	0	0	0	0	1	0	0	0	0	0	0	0	0	0	0	0	0	0	0	1	0	1	0	0	0	1	0	0	0	0
ACCGCCCAACTAAATA	1	0	0	0	0	0	0	0	0	1	0	0	0	0	0	1	1	0	0	0	0	0	1	1	0	0	0	0	0	0	0	0	1	0	0	0	0	0
ACCAGTGAAGCCCCAC	0	0	0	0	0	1	0	0	0	0	0	1	2	0	0	0	0	0	0	0	0	1	0	0	0	0	0	0	0	0	0	0	0	1	0	0	0	0
AGTCGTCTGGCTCCAC	1	0	0	0	1	0	0	1	0	0	0	0	0	0	0	0	0	0	0	0	0	0	0	0	0	0	0	0	1	0	1	0	0	0	0	0	0	1
ACCCACCCCTACATTC	1	0	0	0	0	0	0	0	0	1	0	1	0	1	0	0	0	0	0	0	0	0	0	1	0	0	0	0	1	0	0	0	0	0	0	0	0	0
CCAAATAACGTACGAG	2	0	0	0	1	0	0	1	0	0	0	0	0	0	0	0	0	1	0	0	0	0	0	0	0	0	0	0	0	0	0	0	0	0	1	0	0	0
CGAGCCACACATCCAA	0	0	1	0	0	0	0	0	0	0	0	0	0	0	0	0	0	1	0	0	0	0	0	0	1	0	0	0	0	0	0	0	0	2	0	0	1	0
CGCCATGCCAATCCGC	0	0	0	0	0	0	0	1	0	0	0	0	0	0	1	0	0	1	0	1	0	1	0	0	0	0	0	0	0	0	0	0	0	0	0	0	0	1
CCACGGCCGCTAACTG	0	0	0	0	0	1	0	0	0	0	1	0	0	0	0	1	0	0	1	0	0	0	1	1	0	0	0	0	0	0	0	0	0	0	0	0	0	0
CGTGGCGTGAGCCCGA	0	0	0	0	0	0	0	0	1	1	1	0	0	0	0	0	0	0	0	0	0	1	0	0	0	0	1	0	0	0	0	1	0	0	0	0	0	0
CACACCCCAAACGGAC	0	0	0	0	0	0	0	0	0	0	0	0	0	0	0	1	0	0	0	0	0	0	0	0	0	0	0	0	2	0	0	1	0	1	0	0	0	1
CTATGTAAGGATGAAT	0	0	0	2	0	0	0	0	1	0	0	0	0	0	0	0	0	0	0	0	0	1	0	0	0	0	0	1	0	0	0	0	1	0	0	0	0	0
GTCTGTGCAATCGCAA	0	0	0	1	0	0	0	0	0	0	0	0	0	0	0	0	0	0	1	0	0	0	1	1	0	0	0	0	0	0	0	2	0	0	0	0	0	0
AGCGCTTCAATGGCAA	0	0	0	0	0	0	0	0	0	0	0	0	1	0	0	0	0	0	0	0	0	0	0	1	0	0	0	0	1	0	1	0	0	1	1	0	0	0
CCAGACTTCGACAAGA	0	0	0	0	0	0	0	0	1	0	0	1	0	0	0	0	0	0	1	0	0	0	0	0	0	0	0	0	0	0	1	1	0	1	0	0	0	0
AACACAGTGTCACAAC	0	0	0	0	0	0	0	0	0	1	0	0	0	0	0	0	0	2	1	0	0	1	0	0	0	0	0	0	0	0	1	0	0	0	0	0	0	0
CACACCCCAATGATAA	0	0	0	1	0	0	0	0	0	0	0	1	0	0	0	0	0	0	0	0	0	0	0	0	0	0	0	0	2	1	0	0	0	0	0	0	0	1
CTAGCCATAATAAACA	0	0	0	0	0	0	0	0	0	0	0	0	0	0	1	0	0	0	0	0	0	0	0	1	0	0	0	0	1	2	0	0	0	0	0	0	0	1
ATGTCGGCAGGTCCAA	0	1	0	0	0	0	0	0	1	0	0	0	0	0	0	0	1	0	0	0	0	0	0	0	0	0	0	0	0	0	0	0	1	0	0	1	0	1
ATCCAAGTATCTCTGA	0	0	0	0	0	0	0	0	1	0	0	0	0	0	0	0	0	0	0	0	0	0	0	1	1	0	0	0	1	0	0	0	0	1	1	0	0	0
CGCTCCTGAGCCCATC	0	1	0	0	0	0	0	0	1	0	0	0	1	0	0	0	0	1	0	0	0	1	0	0	0	0	1	0	0	0	0	0	0	0	0	0	0	0
ACAAGGAAGTGCGATA	0	0	0	0	0	0	0	0	0	1	0	0	0	0	0	0	0	0	0	0	0	1	0	0	0	0	0	0	0	0	1	1	0	1	0	1	0	0
ATTCACCTAATTAAAG	0	0	0	0	0	1	0	0	1	0	0	0	0	0	0	0	0	0	0	1	0	0	0	0	1	0	1	0	1	0	0	0	0	0	0	0	0	0
ATCTCTATGCTTATAG	0	0	1	0	0	0	0	2	0	0	1	0	0	0	0	0	0	0	0	0	0	0	0	1	0	0	0	0	0	0	0	0	1	0	0	0	0	0
AAGTAGCCCTGCCAAC	0	0	1	0	0	0	0	0	0	0	1	0	0	0	0	0	0	0	0	0	0	1	0	0	0	0	0	0	1	0	0	0	2	0	0	0	0	0
CTGACCATCCCCAAAA	0	0	0	0	0	0	0	1	0	1	0	0	0	0	0	0	0	0	0	0	0	0	1	0	0	0	1	0	0	0	0	1	0	0	0	0	1	0
ACCAGCTGCGTACCCG	0	1	0	0	0	0	1	0	0	0	0	0	1	0	0	0	0	0	0	0	0	1	0	0	0	0	0	0	0	0	1	0	0	0	0	0	1	0
GGTCATTAGTAACAGT	0	0	0	0	0	0	1	0	1	1	0	0	0	0	0	0	0	0	0	0	0	0	0	0	0	0	0	0	1	0	0	0	0	0	1	0	1	0
ATACAAGAACTCGCTC	0	0	0	1	0	0	0	0	0	0	0	0	0	0	0	0	0	0	0	0	1	0	0	0	1	0	0	1	0	1	0	1	0	0	0	0	0	0
CCTTAGGAAGACATGT	0	0	1	1	1	0	0	0	0	1	0	0	0	0	0	0	0	0	0	0	0	0	0	0	1	0	0	0	0	0	0	0	0	0	0	0	0	1
ACAGCCCCCTGACAAC	1	0	0	0	0	0	0	0	0	0	0	0	0	0	0	0	0	0	0	0	0	0	0	0	0	0	1	1	0	0	0	1	1	0	0	1	0	0
ACTACCCGGGAGATTC	1	0	1	0	0	0	0	0	0	0	0	0	0	1	0	1	0	0	0	0	0	0	0	0	0	1	0	0	0	0	0	0	0	0	0	0	1	0
CTTCCGGCATATCCTC	0	0	0	0	0	0	0	0	0	0	1	0	0	0	0	0	0	1	0	0	0	0	0	0	3	0	0	0	0	0	0	0	1	0	0	0	0	0
CCCGCCACCAAGCACA	0	0	0	0	0	0	0	1	0	0	0	0	0	0	0	0	0	0	0	0	0	0	0	2	0	0	0	0	0	0	1	0	0	0	1	0	1	0
CCGGACACGAAGAATT	0	0	0	0	0	1	1	1	0	0	0	0	0	0	0	0	0	0	0	0	1	0	0	0	0	0	0	1	0	0	0	1	0	0	0	0	0	0
CTACCCTCAACAGTAT	0	0	0	1	0	0	0	0	0	0	0	0	0	0	0	0	1	0	0	1	0	0	0	0	0	0	0	0	0	1	1	0	1	0	0	0	0	0
GCCTGGCCACTACAAG	1	0	0	0	0	0	0	0	0	1	0	0	0	1	0	0	0	0	0	0	0	0	0	0	0	0	0	0	0	1	0	0	0	1	1	0	0	0
ACACACCCCTATAAAA	0	0	0	0	0	0	0	0	1	0	0	1	0	0	0	0	0	1	0	0	1	0	0	1	0	0	0	0	1	0	0	0	0	0	0	0	0	0
GAAGAATCCGCACAGA	1	0	0	1	0	0	0	0	1	1	0	0	0	0	0	0	0	0	0	0	0	0	0	0	0	0	1	0	0	0	0	0	0	0	0	0	0	1
CGTGAAAGGTGAACGA	0	0	0	0	0	1	0	0	0	0	1	0	1	2	0	0	0	0	0	0	0	1	0	0	0	0	0	0	0	0	0	0	0	0	0	0	0	0
ACACAGGTCCCAATGA	0	0	0	0	0	0	0	0	0	1	0	0	0	0	1	0	0	0	0	0	1	0	0	0	3	0	0	0	0	0	0	0	0	0	0	0	0	0
AAAAAATAGGCCACCA	0	0	0	1	0	0	0	0	1	1	0	0	1	0	0	1	0	0	0	0	0	0	0	0	0	0	0	0	0	0	1	0	0	0	0	0	0	0
GCTTCTAACCGACGTT	0	0	0	0	0	0	0	0	1	0	1	0	1	0	0	0	0	0	0	0	1	1	1	0	0	0	0	0	0	0	0	0	0	0	0	0	0	0
ACACCTTGATGAGACA	1	1	0	0	0	0	0	0	0	1	1	0	0	0	0	0	0	0	0	0	1	0	0	0	0	0	0	0	0	0	1	0	0	0	0	0	0	0
GACGATTGCACTGCAA	0	0	0	0	0	0	0	0	1	0	0	1	0	1	1	0	0	0	0	1	0	0	0	0	0	0	0	0	0	0	0	1	0	0	0	0	0	0
ACACATTAGAACCATA	0	0	0	0	0	0	0	0	1	0	0	0	0	0	0	0	0	0	0	1	0	0	1	0	0	0	1	1	0	0	0	0	0	0	0	0	0	0
CCATAGCGGTAGCTTA	0	0	0	0	0	0	0	0	0	0	0	0	0	0	0	0	0	0	0	0	0	2	0	0	0	1	1	0	1	0	0	0	0	0	0	0	0	0
GCAGAGACCACTGACA	0	0	0	0	0	0	0	0	0	0	0	0	0	0	0	2	0	0	1	0	1	0	0	0	0	0	0	0	1	0	0	0	0	0	0	0	0	0
CACTGGGAAAGACAAT	1	0	0	0	0	0	0	1	0	0	0	0	0	0	0	0	1	0	0	0	0	0	0	0	0	0	0	0	1	0	1	0	0	0	0	0	0	0
AACACAATCGTCGCTT	1	0	0	0	0	0	0	0	0	0	0	0	0	0	0	0	0	0	1	0	0	0	0	0	1	0	0	0	0	0	2	0	0	0	0	0	0	0
AATCACTCCAACAACT	2	0	0	0	0	0	0	0	0	0	0	0	0	0	0	0	0	0	0	0	0	0	0	0	2	0	0	0	0	0	0	1	0	0	0	0	0	0
CTTGCAATCTTAATTC	0	0	0	0	0	1	0	0	0	0	0	0	0	0	0	0	0	0	0	0	0	0	0	0	0	0	0	1	0	0	0	0	0	1	0	0	0	2
ACACAAACCTTGATAG	0	0	1	1	0	0	0	0	1	0	0	0	1	0	0	0	0	0	0	0	0	0	0	0	0	0	0	0	0	0	0	0	0	0	1	0	0	0
CTCTCCACACCCACAA	0	1	0	0	0	0	0	0	0	0	0	0	0	0	0	0	0	1	0	0	0	1	0	0	0	0	0	1	0	0	0	0	0	0	1	0	0	0
AAATAATGCCTAGCGC	0	1	0	0	0	0	0	0	0	0	0	0	0	0	0	1	0	0	0	0	1	0	0	0	0	0	0	0	0	0	0	0	1	0	0	0	1	0
GGAACCAGAAAGCTCG	0	0	0	0	0	0	0	0	0	0	0	0	0	1	1	0	0	0	0	0	0	0	0	1	0	0	0	0	0	0	0	1	0	0	0	1	0	0
CCACCTTCAGCGCGCA	0	0	0	0	1	0	0	0	0	0	0	1	1	1	0	0	0	0	0	0	0	0	0	0	1	0	0	0	0	0	0	0	0	0	0	0	0	0
ACATCTCAGACAGCAA	0	0	0	0	0	0	0	0	0	0	0	1	0	0	0	0	0	0	0	0	0	0	0	0	0	0	0	0	1	0	0	0	0	0	1	0	1	1
CAACGTCCCAGACAGA	0	0	1	0	0	0	0	0	0	0	0	0	0	1	0	0	0	0	0	0	1	0	0	0	0	1	0	1	0	0	0	0	0	0	0	0	0	0
CAATGTCCAACCATAA	0	0	0	0	0	0	0	0	0	0	0	0	1	0	1	0	0	0	0	1	0	0	0	0	0	1	1	0	0	0	0	0	0	0	0	0	0	0
GTATGAATCGTGGCTA	0	0	0	1	0	0	0	0	0	0	0	0	0	0	2	1	0	0	0	0	0	0	0	0	0	0	0	0	0	1	0	0	0	0	0	0	0	0
AAGACTGAATCCCCTT	0	0	0	0	0	0	0	1	0	0	0	0	0	1	0	0	0	0	0	0	1	0	0	0	0	0	0	0	1	0	0	0	1	0	0	0	0	0
CCCGATCTCGTACCAA	1	0	0	0	0	0	0	0	0	0	0	0	0	0	0	0	0	0	1	0	0	0	0	0	0	0	1	0	0	0	1	0	1	0	0	0	0	0
CCGTAAGTCACTAACC	1	0	0	0	0	0	0	1	0	0	0	1	1	0	0	0	0	0	0	0	0	0	0	1	0	0	0	0	0	0	0	0	0	0	0	0	0	0
ACTTGCATGCACGTTT	0	0	1	0	0	0	0	1	0	1	0	0	0	0	1	0	0	0	0	0	0	1	0	0	0	0	0	0	0	0	0	0	0	0	0	0	0	0
CTAAATCAACCCCCGT	0	0	0	0	0	0	0	0	0	0	0	0	0	0	0	1	1	0	0	0	0	0	0	0	0	0	0	1	1	0	0	0	0	0	0	1	0	0
AGTAACATAGAAGGTG	0	0	0	0	0	0	0	0	1	1	0	0	0	0	0	0	0	0	0	0	0	0	0	1	1	0	0	0	0	0	0	1	0	0	0	0	0	0
AACCAAGCAAATAAAT	0	1	0	0	0	0	0	0	0	0	0	0	0	0	0	0	0	0	0	0	0	1	1	0	0	0	0	0	0	0	0	0	0	1	1	0	0	0
ATACGTCAAAGAAAAG	0	0	1	0	0	1	0	0	0	0	0	1	0	0	1	0	0	0	0	0	0	0	0	0	0	0	0	0	0	1	0	0	0	0	0	0	0	0
GTTCGCTGAAACAGTT	0	0	0	0	0	0	0	0	0	0	0	0	0	1	1	0	0	0	0	0	0	1	0	0	0	0	0	1	0	0	1	0	0	0	0	0	0	0
CAGGCGCGACAAAATC	0	1	0	1	0	0	0	0	0	0	0	0	0	0	0	2	0	0	0	0	0	0	0	0	0	0	0	0	0	1	0	0	0	0	0	0	0	0
CAGAACGAACCTAGTG	0	1	0	1	0	0	0	1	0	0	0	0	0	0	0	0	0	0	0	0	0	0	0	0	0	0	2	0	0	0	0	0	0	0	0	0	0	0
CCAACCTGATAAAATC	0	0	0	0	0	0	0	0	0	0	0	0	0	0	0	2	0	0	0	0	1	1	0	0	1	0	0	0	0	0	0	0	0	0	0	0	0	0
GCGAACTACAACACTT	0	1	0	0	0	0	0	0	0	1	0	0	0	0	0	0	0	0	0	0	0	0	1	0	0	0	1	0	0	0	1	0	0	0	0	0	0	0
CACTCTAAAAAACACT	0	0	0	0	0	0	0	1	0	0	0	1	1	0	0	0	0	1	0	0	0	0	0	0	1	0	0	0	0	0	0	0	0	0	0	0	0	0
CCACGCACCGTTCCCT	0	0	0	0	0	0	0	0	0	1	0	0	0	1	0	0	0	0	0	0	0	0	0	2	0	0	0	0	0	0	0	0	1	0	0	0	0	0
CGATACCTACTTAATA	1	1	0	0	0	0	0	2	0	0	0	1	0	0	0	0	0	0	0	0	0	0	0	0	0	0	0	0	0	0	0	0	0	0	0	0	0	0
GCTTATGTATTCGATA	1	0	0	0	0	1	0	0	1	0	0	0	0	0	0	1	0	1	0	0	0	0	0	0	0	0	0	0	0	0	0	0	0	0	0	0	0	0
CTGAAACGCATAGGCT	0	0	0	0	0	1	0	0	0	0	0	0	0	0	0	0	0	1	0	0	0	0	0	0	0	0	1	0	0	0	0	1	0	0	0	1	0	0
GGAACTACACATGATC	0	0	0	0	0	0	0	0	0	1	0	0	0	0	0	1	0	1	0	0	0	0	0	0	0	0	0	0	0	1	0	0	0	0	0	1	0	0
ACCCACTCAACTCTTA	0	1	0	0	1	0	0	0	0	0	0	0	0	0	0	0	0	0	0	1	0	0	0	0	0	0	0	0	2	0	0	0	0	0	0	0	0	0
CTTGACCCCTTTCTTA	0	1	0	0	0	0	0	0	0	0	0	0	0	0	0	0	1	0	0	0	1	0	0	0	0	0	0	0	0	0	1	1	0	0	0	0	0	0
CACCGATTCTAACTAT	0	0	0	0	1	0	1	0	0	0	0	0	0	0	0	0	0	0	0	0	0	0	0	0	0	0	0	1	0	0	1	0	0	0	0	0	0	1
AAGACCCTCGCAGAAG	0	1	0	0	0	0	0	0	0	0	1	0	0	0	0	0	0	0	0	0	1	0	0	0	0	0	0	0	1	0	0	0	1	0	0	0	0	0
AACTACTCAAATGAGA	0	1	0	1	0	0	0	0	0	0	0	0	0	0	0	0	0	0	0	0	0	0	0	0	0	0	1	0	0	1	1	0	0	0	0	0	0	0
CAATAGCACAATCCCA	0	0	0	0	0	0	0	0	1	0	0	0	0	0	0	0	1	0	0	0	0	0	0	0	1	0	1	0	0	0	0	0	1	0	0	0	0	0
GCCCCCACCTTCGATC	0	0	1	1	0	0	0	0	0	0	0	0	0	0	0	1	0	0	0	0	0	0	0	0	0	0	0	0	1	0	0	0	0	0	0	1	0	0
AACCACTAGTAAATAC	0	0	0	0	1	0	0	0	0	0	0	0	0	0	0	0	0	0	0	0	0	0	0	1	1	0	0	0	1	0	0	0	0	0	0	0	1	0
ATCCCGGGACTGATAC	1	0	0	0	0	0	0	0	0	0	0	0	0	0	0	0	0	0	0	0	0	1	0	0	1	0	0	0	0	0	0	1	0	0	0	0	1	0
GGGCGAACCCCTCAAC	0	0	0	0	0	0	0	0	0	0	0	2	0	1	0	0	0	0	0	0	0	0	0	0	0	0	0	0	0	0	1	0	1	0	0	0	0	0
GATCCTATGTCCGAGT	1	0	0	0	0	0	0	0	1	0	0	0	0	0	0	0	0	0	0	1	0	0	0	0	0	0	0	0	0	0	1	0	0	1	0	0	0	0
ACCCACGTGTGCACAA	0	0	0	1	0	1	0	0	0	0	0	0	0	0	0	0	0	0	0	0	0	0	0	0	0	0	0	0	1	0	0	1	0	0	0	0	0	1
CCTGAACAACAGCTTA	0	1	0	0	0	0	0	1	0	0	1	0	0	0	0	1	0	0	0	0	1	0	0	0	0	0	0	0	0	0	0	0	0	0	0	0	0	0
ATTCATACCGGTCTCA	0	1	0	0	0	0	0	0	0	0	0	0	0	0	1	0	0	0	0	0	0	0	0	0	0	0	0	0	0	0	0	0	0	0	1	0	1	0
ATTAAAAAATGCGAAT	0	0	0	0	0	0	0	0	0	0	1	0	0	0	0	0	0	1	0	1	0	0	0	0	0	0	0	0	0	1	0	0	0	0	0	0	0	0
CTCACTGCCCGGCTCG	0	0	0	0	0	0	1	0	0	0	0	0	0	0	0	1	0	2	0	0	0	0	0	0	0	0	0	0	0	0	0	0	0	0	0	0	0	0
CTATCCCTCAGTCAAT	0	0	0	0	1	0	0	0	0	0	0	0	0	0	1	0	0	0	0	0	0	0	0	0	0	0	0	0	1	0	0	0	0	0	0	0	0	1
GCTCATGCAGTAAAGC	1	0	0	0	1	0	0	0	0	0	0	0	0	0	0	0	0	0	0	0	0	0	0	0	0	0	0	1	0	1	0	0	0	0	0	0	0	0
ACTAGCCTATAGCATT	0	0	0	1	0	0	0	1	0	0	0	0	0	0	0	0	0	0	0	0	0	0	0	0	1	0	0	0	0	0	0	0	0	0	1	0	0	0
GAGTAAGAGTGGAAAA	0	0	0	0	1	0	0	0	1	0	0	0	0	0	0	0	0	0	0	0	0	0	0	0	0	0	0	0	0	0	0	0	0	1	0	0	1	0
ATAACATAAGTTATAT	0	0	0	0	1	0	0	0	0	1	0	0	0	0	0	0	0	0	0	0	0	0	0	1	0	0	0	0	0	0	1	0	0	0	0	0	0	0
CCCAACTCCACCAATC	0	0	0	0	0	0	0	0	0	0	1	0	1	0	0	0	0	0	0	0	0	0	0	0	0	1	0	0	0	0	0	0	0	0	0	0	0	1
GTTTACGGCACTCTCA	1	0	0	0	0	1	0	0	0	0	0	0	0	0	0	0	0	0	0	0	0	0	1	0	0	0	0	0	0	0	1	0	0	0	0	0	0	0
CCGCATGTATACGACA	0	0	1	0	0	0	1	0	0	0	1	0	0	0	0	0	1	0	0	0	0	0	0	0	0	0	0	0	0	0	0	0	0	0	0	0	0	0
CCTACCACACGAGTCC	0	1	0	0	0	0	0	0	0	0	0	0	0	0	0	0	0	0	0	0	0	0	0	1	0	0	0	0	0	1	1	0	0	0	0	0	0	0
GCACATCAATGCACAA	0	1	0	0	0	0	0	0	0	0	0	0	0	0	0	0	0	0	0	0	0	0	1	0	0	0	1	1	0	0	0	0	0	0	0	0	0	0
CTATACTACAATCTAA	0	0	0	0	0	1	0	0	0	0	0	0	0	0	0	0	0	0	0	0	1	0	0	1	0	1	0	0	0	0	0	0	0	0	0	0	0	0
ATTCAGTTCCCCCGAA	0	0	0	0	1	0	0	1	0	0	0	0	0	1	0	0	0	1	0	0	0	0	0	0	0	0	0	0	0	0	0	0	0	0	0	0	0	0
ATTCCCCACGCAAGGT	0	1	0	0	0	0	0	0	0	0	0	0	0	0	0	0	0	0	0	0	0	0	0	0	0	0	0	0	0	0	1	0	0	0	0	0	2	0
CCCCACCAGGCTCGTA	1	0	0	1	0	0	0	0	0	0	0	0	0	0	0	0	0	0	0	0	0	0	2	0	0	0	0	0	0	0	0	0	0	0	0	0	0	0
CTACAAGAGGCGACAT	0	0	0	0	0	0	0	0	0	0	0	0	1	0	0	0	0	1	0	0	0	1	0	0	0	0	0	0	0	1	0	0	0	0	0	0	0	0
CCACACCTCCCCAGGA	0	0	0	0	1	0	0	0	0	0	0	0	0	0	0	0	0	1	0	0	0	0	1	0	0	0	1	0	0	0	0	0	0	0	0	0	0	0
CCAGGTAGAACCCCAA	0	0	0	0	0	0	1	0	0	0	0	0	0	0	0	0	0	0	0	0	0	0	0	1	0	0	1	0	0	1	0	0	0	0	0	0	0	0
CCTCCCCGCCACCCTT	1	0	0	0	0	1	0	0	0	0	0	0	0	0	0	0	0	0	0	0	0	0	0	1	0	1	0	0	0	0	0	0	0	0	0	0	0	0
CAGCACGGCACTAAAA	0	0	0	0	1	0	0	0	0	0	0	0	0	0	0	0	0	0	0	0	0	1	0	0	1	0	0	0	0	0	0	1	0	0	0	0	0	0
AATTCTGTGGATCGAC	0	0	0	0	0	1	0	0	0	0	0	0	0	0	0	0	0	0	0	0	0	1	0	0	0	1	0	0	0	0	0	0	0	0	1	0	0	0
CTTCAACTGTTCGTGT	0	0	0	0	1	0	0	0	0	0	0	1	0	0	0	0	0	0	1	1	0	0	0	0	0	0	0	0	0	0	0	0	0	0	0	0	0	0
CTGGCGTCGTCACCCC	0	0	0	0	0	0	1	0	0	0	1	0	0	0	1	1	0	0	0	0	0	0	0	0	0	0	0	0	0	0	0	0	0	0	0	0	0	0
AGGGATGTGTAACGAC	0	1	0	1	0	0	0	0	0	0	0	0	0	0	0	0	0	0	0	0	0	0	0	0	0	0	1	0	0	0	0	0	0	0	0	0	1	0
AACGGGCTGGGCCAGT	0	1	0	0	0	0	0	0	1	0	0	0	1	0	0	0	0	1	0	0	0	0	0	0	0	0	0	0	0	0	0	0	0	0	0	0	0	0
CATGGTTAACGTATTC	1	0	1	0	0	0	0	0	0	0	0	0	0	0	0	0	0	0	0	0	0	0	1	0	0	0	0	0	1	0	0	0	0	0	0	0	0	0
CTACGAAGCTACCGTC	0	0	0	0	0	0	0	0	0	0	0	0	0	0	0	0	0	1	0	0	0	0	0	0	0	0	1	0	0	0	0	0	0	0	1	1	0	0
GAGCAGTAATGAATGT	0	0	0	0	0	0	1	0	0	0	0	0	0	0	0	0	0	0	0	0	0	1	0	0	0	0	0	0	0	0	0	0	0	0	0	0	2	0
AACCGGGTATCCCCGC	0	0	0	0	0	0	0	0	0	0	0	0	0	1	0	0	1	1	0	0	0	0	0	0	0	0	0	0	0	0	0	0	0	1	0	0	0	0
AGTTCCAACCTTCAAC	1	0	0	0	0	0	0	0	0	0	0	0	0	0	0	1	0	0	0	0	0	0	0	0	1	0	0	0	0	0	0	1	0	0	0	0	0	0
AAACGGTGAACAAAGT	0	0	0	0	0	0	0	0	0	0	0	0	0	0	0	1	0	0	0	0	0	1	0	0	0	0	0	0	0	0	1	0	0	1	0	0	0	0
ACAAACACACCCCATT	0	0	0	0	0	0	0	0	0	0	0	0	0	0	0	1	0	0	0	0	0	0	0	1	0	1	0	0	0	1	0	0	0	0	0	0	0	0
ATCGCCTAAACCAGAT	0	1	0	0	0	0	1	0	0	0	0	0	0	0	0	0	0	0	0	0	0	0	0	0	0	0	0	0	0	0	0	1	0	1	0	0	0	0
GTGTACAACAATCCCA	0	0	0	1	0	0	0	0	0	1	0	0	1	0	0	0	0	0	0	1	0	0	0	0	0	0	0	0	0	0	0	0	0	0	0	0	0	0
AACAACATGCAGGTAC	0	0	0	0	0	0	0	0	0	0	0	0	0	0	0	0	0	0	0	0	0	1	0	0	0	0	0	0	1	0	0	0	0	0	1	0	0	1
ACCGGTATAAAAATAA	1	0	0	0	0	0	0	0	0	0	0	0	0	0	0	0	0	0	0	0	0	0	0	1	0	0	0	1	0	1	0	0	0	0	0	0	0	0
CATCGCACCAAACATA	1	0	0	0	0	0	0	0	0	0	0	0	0	0	0	1	0	0	0	0	0	0	0	0	0	0	0	0	0	1	0	0	0	1	0	0	0	0
ACCTCTAAAGACCTGC	0	0	0	0	0	1	0	0	1	0	1	0	0	0	0	0	0	0	0	0	0	0	1	0	0	0	0	0	0	0	0	0	0	0	0	0	0	0
CCTTAAAGAACACCAT	0	0	2	0	0	0	0	0	0	0	0	0	0	0	0	0	1	0	0	0	0	0	0	0	0	0	0	0	0	0	0	0	0	0	0	0	0	1
ATGGAATTACATCCCT	0	0	0	0	0	0	0	0	0	1	0	0	0	0	0	0	0	0	0	0	0	1	1	0	0	0	1	0	0	0	0	0	0	0	0	0	0	0
AAATCCCGAGAGAGAA	1	0	1	0	0	0	0	0	0	0	1	0	0	0	0	0	0	0	0	0	0	0	0	0	0	0	0	0	0	0	0	0	0	1	0	0	0	0
AGACCCAGATACCGGT	0	0	0	0	0	0	0	0	1	0	0	0	0	0	1	0	0	0	0	0	0	0	0	0	0	1	0	0	0	0	0	0	0	0	0	1	0	0
CCGCACATCTGGCTGT	0	0	0	0	1	0	0	0	0	0	0	0	0	0	0	0	1	0	0	0	1	0	0	0	0	0	1	0	0	0	0	0	0	0	0	0	0	0
CGCTCATAGACACACT	1	0	0	0	0	0	0	0	0	0	0	0	1	1	0	0	0	0	0	0	0	0	0	0	0	0	0	0	0	0	0	0	0	0	0	0	1	0
CGGTCCCTGACTGCGC	0	0	0	1	0	0	0	0	0	0	0	0	0	0	0	1	1	0	0	0	0	0	0	0	0	0	0	0	0	1	0	0	0	0	0	0	0	0
GCCTATGCCTAGCCCA	0	0	0	0	0	0	1	0	0	0	0	0	0	0	0	1	0	0	0	0	0	0	0	0	0	0	0	0	1	0	0	0	0	0	0	0	0	1
GGTCGTTCGTCGGGGG	0	0	0	0	0	1	0	0	0	1	0	0	0	0	0	0	0	0	0	0	0	0	0	1	0	1	0	0	0	0	0	0	0	0	0	0	0	0
AAATCACCCACTCCCG	0	1	0	0	0	0	1	0	0	0	0	1	0	0	0	0	0	0	0	0	0	0	0	0	0	0	0	0	0	0	0	1	0	0	0	0	0	0
GAGTACGCCCTTACCT	0	0	0	0	0	0	0	0	0	0	0	0	0	0	0	1	0	0	0	0	0	0	0	0	0	0	0	0	1	0	1	0	0	0	0	0	0	1
AAAAATTGCAGCAAAA	1	0	0	0	0	0	0	0	0	0	0	1	0	0	0	0	0	0	0	0	0	0	0	0	1	0	0	0	0	0	0	0	1	0	0	0	0	0
CCGCCAAAGCCAATCT	1	0	0	0	0	0	0	0	0	0	1	0	0	0	0	0	0	0	0	0	0	0	1	0	0	0	0	0	0	0	0	0	0	0	0	0	0	1
CATACACCACTTCAAT	0	0	0	0	0	0	0	0	0	0	0	0	1	0	0	0	0	0	0	0	0	0	1	0	0	0	0	0	0	0	1	0	0	0	0	0	0	1
ACACGCTAAAAACACC	0	1	0	0	0	0	0	0	0	1	0	0	0	0	0	0	0	0	0	0	0	0	0	0	0	0	0	1	0	0	0	0	1	0	0	0	0	0
CCAAGAGGCGTTCTCA	0	0	0	0	0	0	0	0	0	0	0	0	0	0	1	1	0	0	0	0	0	0	1	0	0	0	0	0	0	0	0	0	0	0	0	1	0	0
CCAGGTTCCCTCCTCA	0	0	0	0	0	0	0	0	0	0	0	0	0	1	0	0	0	0	0	0	0	0	1	0	0	0	0	0	0	1	0	0	0	0	0	0	0	0
ACCGATACAAGGATAT	0	0	0	0	0	0	0	0	1	0	0	0	0	0	0	0	0	0	0	1	0	0	0	0	0	0	0	0	0	0	0	0	0	0	1	0	0	0
ATACCCAGAAGCAACT	0	0	0	0	0	0	0	0	1	0	0	0	1	0	0	0	0	0	0	0	0	0	0	0	0	0	0	0	0	0	0	1	0	0	0	0	0	0
GCATAATTATGTCCCT	1	0	0	0	0	0	0	0	0	0	0	0	0	0	0	0	0	0	0	0	0	0	0	1	0	0	0	0	0	0	0	1	0	0	0	0	0	0
ACCCCTTTAACTACAA	1	0	0	0	1	0	0	0	0	0	0	0	0	0	0	0	0	0	0	0	0	0	0	0	1	0	0	0	0	0	0	0	0	0	0	0	0	0
CAATAAGGGACGCTCC	0	0	0	1	0	0	0	0	0	0	0	0	0	0	0	0	0	1	0	0	0	0	0	0	0	0	0	0	0	0	1	0	0	0	0	0	0	0
AGTCCTCCGCCCAACG	0	0	0	0	0	0	0	0	0	0	0	0	0	0	0	0	0	0	0	0	0	1	0	0	0	0	0	0	0	0	1	0	0	0	0	0	1	0
CCTAGAGTGCATACCC	0	0	0	1	0	0	0	0	0	0	0	1	0	0	0	0	0	0	0	0	0	0	0	0	0	0	0	0	1	0	0	0	0	0	0	0	0	0
CAACCCACAGTTACGC	1	0	0	0	0	0	1	0	0	0	0	0	0	0	0	0	0	0	0	0	0	0	0	1	0	0	0	0	0	0	0	0	0	0	0	0	0	0
ATCGCCCACAATGCAA	0	0	0	0	0	0	0	0	0	0	1	0	0	0	0	0	0	0	1	0	0	0	0	0	1	0	0	0	0	0	0	0	0	0	0	0	0	0
GACCCCCTAAAACGTC	0	0	0	0	0	0	0	0	0	0	0	1	0	0	0	0	0	0	0	0	0	0	0	0	0	1	0	0	1	0	0	0	0	0	0	0	0	0
CGGGCGCTGCACGGAA	0	0	0	0	0	0	0	0	0	1	0	0	0	0	0	0	0	1	0	1	0	0	0	0	0	0	0	0	0	0	0	0	0	0	0	0	0	0
GCATAAACGAATACCC	0	0	0	0	0	1	0	0	1	0	0	0	0	0	0	0	0	0	0	0	0	0	0	0	1	0	0	0	0	0	0	0	0	0	0	0	0	0
ATAGCGTTAAAAGTAG	0	0	0	0	1	0	0	0	0	0	0	0	1	0	0	0	0	0	0	0	0	0	0	0	0	1	0	0	0	0	0	0	0	0	0	0	0	0
CCACGGTTCCCTATCA	0	0	0	0	1	0	0	0	0	1	0	0	0	0	0	0	0	0	0	0	0	0	0	0	0	0	0	0	0	0	0	0	0	0	0	0	1	0
ACGGCGCGATCAATTC	0	0	0	1	0	0	0	0	0	0	0	0	0	1	0	0	0	0	0	0	0	0	0	0	0	0	0	0	0	0	0	0	0	0	1	0	0	0
GTTGGGTGAGCGATAG	0	0	1	0	0	0	0	0	0	0	0	0	0	0	0	0	0	0	0	0	0	0	1	0	0	0	1	0	0	0	0	0	0	0	0	0	0	0
CAATACCAAATCCAGA	1	0	0	0	0	0	0	0	1	0	0	0	0	0	0	1	0	0	0	0	0	0	0	0	0	0	0	0	0	0	0	0	0	0	0	0	0	0
GGTCCGTGAATTGTCG	1	0	0	0	0	0	0	0	0	0	0	0	0	0	0	0	0	0	0	0	1	0	0	0	0	0	0	0	0	0	0	0	0	1	0	0	0	0
CGATCAATGACCATTC	1	0	0	0	0	0	0	0	1	0	0	0	0	0	0	0	0	1	0	0	0	0	0	0	0	0	0	0	0	0	0	0	0	0	0	0	0	0
ACTGCCCTCGCGCCGC	0	0	0	0	0	0	0	0	0	0	0	0	0	0	0	0	0	0	1	0	0	1	0	0	0	0	0	0	0	0	0	0	0	0	0	0	0	1
ACATAAATAGCTGTCC	1	1	0	0	0	0	0	0	0	0	0	0	1	0	0	0	0	0	0	0	0	0	0	0	0	0	0	0	0	0	0	0	0	0	0	0	0	0
AAATACTTCACTCTTA	0	0	0	0	1	0	0	0	0	0	0	0	1	0	0	0	0	0	0	0	0	0	0	0	0	0	0	0	0	0	1	0	0	0	0	0	0	0
GTCCAGTTGATTCTTC	1	0	0	0	0	0	0	1	0	0	0	0	0	1	0	0	0	0	0	0	0	0	0	0	0	0	0	0	0	0	0	0	0	0	0	0	0	0
AACTCCACCCCGCTCC	0	0	0	0	1	0	0	0	0	1	0	0	0	0	0	1	0	0	0	0	0	0	0	0	0	0	0	0	0	0	0	0	0	0	0	0	0	0
ATCCCTTCCACTCCGC	0	0	0	0	0	0	0	1	0	0	0	0	0	1	0	0	1	0	0	0	0	0	0	0	0	0	0	0	0	0	0	0	0	0	0	0	0	0
ACAGGATTATAGGGTT	0	0	0	0	0	0	0	0	0	0	0	0	0	1	0	0	0	0	0	0	0	0	1	0	0	0	0	0	0	1	0	0	0	0	0	0	0	0
ATGTATAGGTGAAGAT	0	0	0	0	0	1	0	0	0	0	0	0	0	0	0	0	0	0	0	0	0	0	0	0	0	0	0	0	0	0	0	0	0	1	0	0	1	0
AGGGGGTAGGATATCA	1	0	0	1	0	0	0	0	0	0	0	0	0	0	0	0	0	0	0	0	0	0	0	0	0	0	0	0	0	0	1	0	0	0	0	0	0	0
ATTAATAAAAAGATCC	0	0	0	0	0	0	0	0	0	0	0	0	0	0	0	0	0	1	0	0	1	0	0	0	0	0	0	0	0	0	0	1	0	0	0	0	0	0
ACCTCACGGGGTCAAC	0	0	0	0	0	0	0	0	0	0	0	0	0	0	0	1	0	0	0	0	0	0	0	1	0	0	0	0	0	0	1	0	0	0	0	0	0	0
CTAAAAGTAAAAATTA	0	0	0	0	0	0	0	0	0	0	0	0	0	0	0	0	0	0	0	0	1	1	0	0	0	0	1	0	0	0	0	0	0	0	0	0	0	0
CGTAGTTCACCAGAGA	0	0	0	0	0	1	0	0	0	0	0	0	0	0	0	0	0	0	0	0	0	0	0	1	0	0	0	0	0	0	0	0	0	1	0	0	0	0
ACAACGCAGATTAAAG	0	0	0	0	0	0	0	0	0	0	0	0	0	0	1	0	0	0	0	0	0	0	0	1	0	1	0	0	0	0	0	0	0	0	0	0	0	0
ACATGTCCCTGTGCCC	0	0	0	0	0	0	0	0	0	0	0	0	0	0	0	1	0	0	0	0	0	0	0	0	0	0	1	0	0	0	0	0	0	0	0	0	1	0
AATTACAACCTTGACC	0	1	0	0	0	0	0	1	0	0	0	0	0	0	0	0	0	0	0	0	0	0	0	0	0	0	0	0	0	1	0	0	0	0	0	0	0	0
AACTGGCTCTTAACCC	1	0	0	0	0	0	0	0	0	0	0	0	0	0	0	1	0	0	0	0	0	0	0	0	0	1	0	0	0	0	0	0	0	0	0	0	0	0
GCCGGTAACGCGGCAC	1	0	0	0	0	0	0	0	0	0	0	0	0	0	0	0	0	0	0	0	0	0	0	0	0	0	0	0	0	0	0	0	0	0	0	0	2	0
CCAAAACTAACGAACC	0	0	0	0	0	0	0	0	1	0	0	0	0	0	0	0	0	0	0	0	0	0	0	0	0	0	0	0	0	0	1	0	0	0	0	0	1	0
ATGGGCTCACTAAGAC	0	0	0	0	0	0	0	0	0	0	0	0	0	0	1	0	0	0	0	0	0	0	0	0	1	0	0	0	0	0	0	1	0	0	0	0	0	0
CCAGCTCTCGCCACGC	0	0	0	0	0	0	0	0	0	0	0	1	0	0	0	0	0	0	0	0	0	0	0	0	0	0	0	0	0	0	1	0	0	1	0	0	0	0
CCGCACTAAACACGCT	0	0	0	0	0	0	0	0	0	0	0	0	0	0	0	1	0	0	0	0	0	0	1	0	1	0	0	0	0	0	0	0	0	0	0	0	0	0
CTACGACACGCCAAAA	0	0	0	0	0	0	0	0	0	0	1	0	0	0	0	1	0	0	1	0	0	0	0	0	0	0	0	0	0	0	0	0	0	0	0	0	0	0
GGGGCAACCGGAACGC	0	0	0	0	0	0	0	1	0	0	0	1	0	0	0	0	0	0	0	0	0	0	0	0	0	0	0	1	0	0	0	0	0	0	0	0	0	0
AACCCATTAGCGCAAG	0	0	1	1	0	0	0	1	0	0	0	0	0	0	0	0	0	0	0	0	0	0	0	0	0	0	0	0	0	0	0	0	0	0	0	0	0	0
ACATGTGCCAAGAAGG	0	0	0	1	0	1	0	0	0	0	0	0	0	0	0	0	0	0	0	0	0	0	0	0	0	0	0	0	0	0	0	0	1	0	0	0	0	0
ATCTATCACCATGTCA	0	1	1	0	0	0	0	0	0	0	0	1	0	0	0	0	0	0	0	0	0	0	0	0	0	0	0	0	0	0	0	0	0	0	0	0	0	0
GAAAAACGACGAAGTT	0	0	0	1	0	0	0	0	1	0	0	0	0	0	0	0	1	0	0	0	0	0	0	0	0	0	0	0	0	0	0	0	0	0	0	0	0	0
CCAACTTTAAGAGAGA	0	0	0	0	0	0	0	0	0	0	0	0	0	0	0	0	0	1	0	0	0	0	1	0	0	0	0	1	0	0	0	0	0	0	0	0	0	0
AACCAAACATACAAAA	0	0	0	0	0	0	0	0	0	1	0	0	0	0	0	0	0	0	0	0	0	0	0	0	0	0	0	1	0	0	0	0	1	0	0	0	0	0
ATACAGAAGATCAGCT	0	0	0	0	1	0	0	0	0	0	0	0	0	0	0	0	1	1	0	0	0	0	0	0	0	0	0	0	0	0	0	0	0	0	0	0	0	0
AGATGTGCCGCACATC	0	0	0	0	1	0	0	0	0	1	0	0	0	0	0	0	0	0	0	0	0	0	0	0	0	0	0	0	0	0	1	0	0	0	0	0	0	0
CCCCCCCGCAATGTTC	0	0	0	0	0	0	0	0	1	0	0	1	0	0	0	0	0	0	0	0	0	0	0	0	0	0	1	0	0	0	0	0	0	0	0	0	0	0
AACTCTACAACCGGAA	0	0	0	0	1	0	1	0	0	1	0	0	0	0	0	0	0	0	0	0	0	0	0	0	0	0	0	0	0	0	0	0	0	0	0	0	0	0
CACGCTACAGGACATA	0	0	1	0	0	0	0	0	0	0	0	0	1	0	0	0	0	0	0	0	0	0	0	0	0	0	0	0	0	0	0	0	0	0	0	1	0	0
CCCTGATAACCTCCGC	0	0	0	0	0	0	0	1	0	0	1	0	1	0	0	0	0	0	0	0	0	0	0	0	0	0	0	0	0	0	0	0	0	0	0	0	0	0
AGCCCTCCAGACGGAC	0	0	0	0	0	0	0	0	0	0	0	0	1	0	0	0	0	1	0	0	0	0	1	0	0	0	0	0	0	0	0	0	0	0	0	0	0	0
GTATAAATAAGAGCCG	0	0	0	0	0	0	0	0	0	0	0	0	0	0	0	0	0	0	0	0	0	0	0	0	0	0	0	0	0	0	0	0	1	0	0	1	0	1
CAGAAGCCATTCATTA	0	0	0	0	0	0	1	1	0	0	0	0	0	0	0	0	0	0	0	0	0	0	0	0	0	0	0	0	0	0	0	0	0	1	0	0	0	0
GAAAATAAACTACCAT	0	0	0	0	0	0	0	1	0	0	0	0	1	0	0	0	0	0	0	0	0	0	0	0	0	0	0	1	0	0	0	0	0	0	0	0	0	0
AATTCGAACCACGGTA	0	0	0	0	0	0	0	0	0	1	1	0	0	0	0	0	0	0	0	0	0	0	0	0	0	0	0	0	0	0	0	0	1	0	0	0	0	0
GCACCAGCACCTAGCT	0	0	0	0	0	0	0	0	0	0	0	0	1	0	0	2	0	0	0	0	0	0	0	0	0	0	0	0	0	0	0	0	0	0	0	0	0	0
AGATAACTCACTAATC	0	0	1	0	0	0	0	0	0	0	0	0	0	0	0	1	0	0	0	0	0	0	0	0	0	0	0	0	0	0	0	0	0	0	1	0	0	0
CGCCATGAGAGAATGG	0	0	0	0	1	0	0	0	1	1	0	0	0	0	0	0	0	0	0	0	0	0	0	0	0	0	0	0	0	0	0	0	0	0	0	0	0	0
GACCAGCGATTTACAC	1	0	0	0	0	0	0	0	0	0	2	0	0	0	0	0	0	0	0	0	0	0	0	0	0	0	0	0	0	0	0	0	0	0	0	0	0	0
CCGGGAAAGTGACATT	0	0	0	0	0	0	0	0	0	0	0	0	2	0	0	0	0	0	0	1	0	0	0	0	0	0	0	0	0	0	0	0	0	0	0	0	0	0
AACTCCTTGCCCAGAC	0	0	0	0	0	0	0	0	0	0	0	1	0	0	0	1	0	0	0	0	0	0	0	0	0	0	0	0	0	0	0	0	0	0	0	0	1	0
GGGGGCTTATGGCACA	0	0	0	0	1	0	0	0	0	0	0	0	0	0	0	0	0	0	0	1	0	0	0	0	1	0	0	0	0	0	0	0	0	0	0	0	0	0
GGCCACAGAGCCCTAG	0	0	0	0	0	0	1	0	0	0	1	0	0	0	0	0	0	0	0	0	0	0	0	0	0	0	0	0	0	0	0	0	0	0	1	0	0	0
AAAGACCTCCAGGAAA	0	0	0	0	0	0	0	0	0	0	0	0	0	0	0	0	0	0	1	0	0	0	1	0	0	0	0	0	0	0	0	0	0	0	0	0	0	1
GACACGCAAATCGGCT	0	0	0	0	0	0	0	1	0	0	0	0	0	0	0	0	0	0	0	0	0	0	0	0	0	0	0	0	1	0	0	0	0	0	0	0	0	1
GAAGAGGCATAAGCTG	0	0	0	0	0	0	0	0	1	0	0	0	0	0	0	1	0	0	0	0	0	0	0	0	0	0	0	1	0	0	0	0	0	0	0	0	0	0
GAAACAAAACACAAAT	0	0	0	1	0	0	0	0	0	0	1	0	0	0	0	0	0	0	1	0	0	0	0	0	0	0	0	0	0	0	0	0	0	0	0	0	0	0
GTACAAATACAAAGCC	0	0	0	0	0	0	0	0	1	1	0	0	0	0	0	0	0	0	0	0	0	0	0	0	1	0	0	0	0	0	0	0	0	0	0	0	0	0
AAACAACCCTCGGTAC	0	1	0	0	0	0	0	0	0	0	0	0	0	0	0	0	0	0	0	0	1	0	0	0	0	0	1	0	0	0	0	0	0	0	0	0	0	0
GTCGCTCACACCCGTC	0	0	0	0	0	0	0	0	0	0	1	0	0	0	0	0	0	0	0	0	0	0	0	0	1	1	0	0	0	0	0	0	0	0	0	0	0	0
ATCCCAGTATTCCATC	0	0	0	0	0	0	1	0	0	0	0	0	0	1	0	0	0	0	0	0	0	0	0	0	0	0	1	0	0	0	0	0	0	0	0	0	0	0
ACTTATCCACCAATAT	0	0	0	0	0	0	0	0	0	0	0	0	0	0	0	0	0	0	0	0	0	0	0	0	0	0	0	0	0	1	0	1	0	0	0	1	0	0
AACACCTCGAACACAT	0	0	0	0	0	0	0	1	1	0	0	0	0	0	0	0	0	0	0	0	0	0	0	0	0	0	0	0	0	0	0	0	0	1	0	0	0	0
GACGAAACAATAAATC	0	1	0	0	0	0	0	0	0	0	2	0	0	0	0	0	0	0	0	0	0	0	0	0	0	0	0	0	0	0	0	0	0	0	0	0	0	0
ATGAATATCAAAGTTA	0	0	0	0	0	1	0	0	0	0	0	0	0	0	0	0	0	0	0	1	0	0	0	0	0	0	0	0	0	0	1	0	0	0	0	0	0	0
ATTAACAAAGTGCAGA	1	0	1	0	0	0	0	0	0	0	0	0	0	0	0	0	0	0	0	0	1	0	0	0	0	0	0	0	0	0	0	0	0	0	0	0	0	0
AGTAAGTCATTGCTGC	0	0	0	0	0	0	0	0	0	0	0	0	0	0	1	0	0	0	0	0	0	0	0	0	0	0	1	0	0	0	0	0	0	1	0	0	0	0
GACTACCAAATAGAAC	0	0	0	0	0	0	0	0	0	0	0	0	0	1	0	0	0	0	1	0	0	0	0	0	0	0	1	0	0	0	0	0	0	0	0	0	0	0
ACGAAGTAAGAAAAGC	0	0	0	0	0	0	0	0	0	0	0	0	0	1	0	0	0	0	0	0	0	0	0	0	0	0	0	0	0	0	0	1	1	0	0	0	0	0
CGAACACTAACTCCGC	0	2	0	1	0	0	0	0	0	0	0	0	0	0	0	0	0	0	0	0	0	0	0	0	0	0	0	0	0	0	0	0	0	0	0	0	0	0
AAATAACACATGCAGA	0	0	0	0	0	0	0	0	0	0	0	0	0	0	0	0	0	0	0	1	0	0	0	0	0	0	0	0	0	0	0	0	0	1	0	0	0	1
GAGAACATCTACCTTA	0	0	0	0	0	0	0	0	0	0	0	0	0	0	0	0	0	0	0	0	0	0	0	0	0	0	0	0	0	2	0	0	0	0	0	0	0	1
CCCCACGCCAGTGAGA	0	0	0	0	0	0	0	0	0	0	0	0	0	0	0	0	0	0	0	1	0	0	0	0	1	0	0	0	0	0	1	0	0	0	0	0	0	0
ACCAGATAGCGACAGC	0	0	0	0	0	0	0	0	0	0	0	0	0	0	0	0	0	0	0	0	1	0	0	0	0	0	0	0	1	0	1	0	0	0	0	0	0	0
CCACCCATGGTTCTTT	0	0	0	0	0	0	0	0	0	0	0	0	0	0	0	0	0	0	0	0	0	0	0	0	1	1	0	0	0	0	0	0	0	0	0	0	0	1
CCGGATCGAAGACTAG	0	0	0	0	0	0	0	0	0	1	0	0	0	0	0	0	0	0	0	0	0	0	0	0	1	0	0	0	0	0	0	0	0	1	0	0	0	0
CACCAGAACAAGAGGG	0	0	0	0	0	0	0	0	0	0	0	0	0	0	0	0	0	0	0	0	0	0	0	0	1	0	0	0	0	0	0	0	1	0	0	0	0	1
AGCCCTCTCTCTGCCA	0	0	0	0	0	0	0	0	0	0	0	0	0	0	0	0	0	0	1	0	0	0	0	1	0	0	0	0	0	0	0	1	0	0	0	0	0	0
AATTGACCCATGGTCG	0	0	0	0	0	1	0	0	0	1	0	0	0	0	0	0	0	0	0	0	0	0	0	0	0	0	0	0	0	1	0	0	0	0	0	0	0	0
CCTCACTAAGCCCCCA	0	0	0	1	0	0	0	0	0	0	0	0	0	0	0	0	0	0	0	0	0	0	0	0	0	0	0	0	0	0	0	0	1	0	1	0	0	0
CATCAACCCCCTACAT	0	0	0	0	0	0	0	0	0	0	0	0	1	0	0	0	0	0	0	1	0	0	0	0	0	0	1	0	0	0	0	0	0	0	0	0	0	0
CACAAACGGGATGGAC	0	0	0	0	0	1	0	0	0	0	0	0	0	0	0	0	0	0	0	0	0	1	0	0	0	0	0	0	0	0	0	0	1	0	0	0	0	0
ACAGCCAAGATCCCCA	0	0	0	0	0	0	0	0	0	0	0	0	0	0	0	1	1	0	0	0	0	0	0	0	0	0	0	0	0	0	0	0	0	0	0	0	0	1
ACTGATATAGCCCAAC	0	0	0	0	0	0	0	0	0	0	0	1	0	0	0	0	0	0	0	0	0	0	0	0	0	0	0	0	0	0	0	0	0	1	0	0	0	1
CACACCACGTAAAAGG	0	0	0	0	0	0	0	0	1	1	0	0	0	0	0	0	0	0	0	0	0	0	0	0	0	0	0	0	0	0	0	0	0	0	0	0	0	0
GCATAGCTGCCGGATT	0	0	0	0	0	0	0	0	0	0	0	0	0	0	0	0	0	1	0	0	0	0	0	0	0	0	1	0	0	0	0	0	0	0	0	0	0	0
CTCTGCCAGACTGACC	0	0	0	0	0	0	0	0	0	0	0	0	0	0	1	0	0	0	0	0	0	0	0	0	0	0	1	0	0	0	0	0	0	0	0	0	0	0
ACTCACAACTACATAA	1	0	0	0	0	0	0	0	0	0	0	0	0	0	0	0	0	0	0	0	0	0	0	0	0	0	1	0	0	0	0	0	0	0	0	0	0	0
ACGAAATGAACGGGGA	0	0	0	0	1	0	0	0	0	0	0	0	0	0	0	0	0	0	0	0	0	0	0	0	0	0	0	0	0	0	0	0	0	0	0	0	0	1
ATCAGGCCGCCCAGAA	0	0	0	0	0	0	0	0	0	0	0	0	0	0	0	0	0	0	0	0	0	0	0	0	0	0	0	0	0	0	1	1	0	0	0	0	0	0
AATGACCTGAGAACGA	1	0	0	0	0	1	0	0	0	0	0	0	0	0	0	0	0	0	0	0	0	0	0	0	0	0	0	0	0	0	0	0	0	0	0	0	0	0
CGTTCATTATATAGCA	0	0	0	0	0	0	0	0	0	0	1	0	0	0	0	0	0	0	1	0	0	0	0	0	0	0	0	0	0	0	0	0	0	0	0	0	0	0
GCACACTAGTATATCG	0	0	0	0	0	0	0	0	0	0	0	0	0	0	0	0	0	1	0	0	0	0	0	0	0	0	0	0	0	0	0	0	0	0	1	0	0	0
ACCTGCTCGGCCCAAA	0	0	0	0	0	0	0	0	0	0	0	0	0	0	0	0	0	0	0	0	0	0	0	0	0	0	0	0	1	0	0	0	0	0	1	0	0	0
AACAAGCAGAGGCCCC	0	0	1	0	0	0	0	0	0	0	0	0	0	0	0	0	0	0	0	0	0	0	0	0	0	0	0	0	0	0	1	0	0	0	0	0	0	0
AGCTCTCTAATTAAGA	0	0	1	0	0	0	0	0	0	0	0	0	0	0	0	0	0	0	0	0	0	0	0	0	0	0	0	0	0	0	1	0	0	0	0	0	0	0
CAAGCAGACCAAGCTT	0	0	0	0	0	0	0	0	0	0	0	1	0	0	0	0	0	0	0	0	0	0	0	0	0	1	0	0	0	0	0	0	0	0	0	0	0	0
CGGAATTTGCTACTTT	0	0	0	0	0	0	0	0	0	0	0	0	0	0	0	0	0	1	0	0	0	0	0	0	0	1	0	0	0	0	0	0	0	0	0	0	0	0
AGCCCCTCCAGACAGA	0	0	0	0	0	0	0	0	0	0	0	0	0	0	0	0	0	0	0	0	0	0	0	0	0	0	0	1	1	0	0	0	0	0	0	0	0	0
CTCCCACACATTCTAA	0	0	0	0	0	0	0	0	0	0	0	0	0	0	0	1	0	0	0	0	0	0	0	0	0	0	0	0	0	0	0	0	1	0	0	0	0	0
CTCCGTGTCAGTGTCC	0	0	0	0	0	0	0	0	0	0	0	0	0	0	0	0	0	0	0	0	0	0	0	0	1	0	0	1	0	0	0	0	0	0	0	0	0	0
CGGCGCGTATACCATA	0	0	0	0	1	0	0	0	0	0	0	0	0	0	0	0	0	0	0	0	0	0	0	0	0	0	0	0	0	0	0	0	0	0	0	1	0	0
ATCTGAAAACGGCAAC	0	0	0	0	0	0	0	0	0	0	0	0	0	0	0	0	1	0	0	0	0	0	0	0	0	0	0	0	0	0	1	0	0	0	0	0	0	0
GGTACTTCCGGTGCTG	0	0	0	0	0	0	0	0	0	0	0	0	0	0	0	0	0	0	0	0	0	0	0	0	0	0	1	0	0	0	0	0	0	0	0	0	0	1
CGCTGCGGGCGAAACC	1	0	0	0	0	0	0	0	0	0	0	0	1	0	0	0	0	0	0	0	0	0	0	0	0	0	0	0	0	0	0	0	0	0	0	0	0	0
AAGCCATTACAAAAGT	0	0	0	0	0	0	0	0	0	0	0	0	0	0	0	0	0	0	0	0	0	0	0	0	0	0	0	0	0	0	1	1	0	0	0	0	0	0
CTCTATTGACACCAGT	0	0	0	0	0	0	0	0	0	0	0	0	0	0	0	1	0	0	0	0	0	0	0	0	1	0	0	0	0	0	0	0	0	0	0	0	0	0
CTATGTTTGCGCCTCT	1	0	0	0	1	0	0	0	0	0	0	0	0	0	0	0	0	0	0	0	0	0	0	0	0	0	0	0	0	0	0	0	0	0	0	0	0	0
CGGGCTTTATTCCCAA	1	0	0	0	0	0	0	0	0	0	0	0	0	0	0	0	0	0	0	0	0	0	1	0	0	0	0	0	0	0	0	0	0	0	0	0	0	0
AGGGCTCCAGCGCGAT	0	0	0	0	0	0	0	0	0	0	0	0	1	0	0	0	0	0	0	0	0	0	0	0	0	0	0	0	1	0	0	0	0	0	0	0	0	0
GATTACAACCTACAGT	0	0	0	0	0	0	0	0	0	0	0	0	0	0	0	0	0	0	0	0	0	0	0	0	0	0	0	0	0	1	0	1	0	0	0	0	0	0
GAATACCCCTTGCCCA	0	0	0	0	0	0	0	0	0	0	0	0	0	1	0	0	0	0	0	0	0	0	0	0	0	0	0	0	0	0	1	0	0	0	0	0	0	0
ATAAAATGATGTGGAT	0	0	0	0	0	0	0	1	0	0	0	0	0	0	0	0	0	0	0	0	0	0	0	0	0	0	0	0	0	0	0	0	0	0	1	0	0	0
CAGCATCGGTAAAATA	0	0	0	0	0	0	1	0	0	0	0	0	0	0	0	0	0	0	0	0	0	0	0	0	0	0	1	0	0	0	0	0	0	0	0	0	0	0
AAACCCAAATCTGCAT	0	0	0	0	0	0	0	0	0	0	0	0	0	0	0	0	0	1	0	0	0	0	0	0	0	0	0	0	0	0	0	0	0	1	0	0	0	0
ATCAGCCTCTGAGCAC	0	0	1	0	0	0	0	0	0	0	0	0	0	0	0	0	0	0	0	1	0	0	0	0	0	0	0	0	0	0	0	0	0	0	0	0	0	0
ATTCCACGCATGCTAA	0	0	0	0	0	0	0	1	0	0	0	0	0	0	0	0	0	0	0	0	0	0	0	0	0	0	0	1	0	0	0	0	0	0	0	0	0	0
CAGTCTCTCGAACCAA	0	0	0	0	0	0	0	0	0	0	0	0	0	0	0	1	0	0	0	0	0	0	0	0	0	0	0	0	0	0	0	0	0	1	0	0	0	0
CCGTCCTAAGTTATAC	0	0	0	0	1	0	0	0	0	0	0	0	0	1	0	0	0	0	0	0	0	0	0	0	0	0	0	0	0	0	0	0	0	0	0	0	0	0
CTTTGCTGCCGACGGC	0	0	0	0	0	0	0	0	0	1	1	0	0	0	0	0	0	0	0	0	0	0	0	0	0	0	0	0	0	0	0	0	0	0	0	0	0	0
AGCACATCATCCCCCT	0	0	0	0	0	0	0	0	0	0	0	0	0	0	1	0	0	0	0	0	0	0	0	0	1	0	0	0	0	0	0	0	0	0	0	0	0	0
CCAGGCAGATAGCATG	0	0	0	0	0	0	0	0	0	0	0	0	0	0	0	0	0	0	0	0	0	1	0	0	0	0	0	0	0	0	1	0	0	0	0	0	0	0
CGACGCCTGATCATGG	1	0	0	0	0	0	0	0	0	0	0	0	0	0	0	0	0	0	0	0	0	0	0	0	0	0	0	0	0	0	1	0	0	0	0	0	0	0
GGTTACTAAACTCGAA	0	0	0	0	0	0	0	0	0	0	0	0	0	0	0	1	0	1	0	0	0	0	0	0	0	0	0	0	0	0	0	0	0	0	0	0	0	0
CGAAGTGCAGTAATTG	1	0	0	0	0	0	0	0	0	0	0	0	0	0	0	0	0	0	0	0	0	0	0	0	0	0	0	0	0	0	0	0	0	0	0	0	1	0
GGCACCAAAGCGCGAT	0	0	0	0	0	0	0	0	0	0	0	0	0	0	0	0	1	0	0	0	0	0	0	0	0	0	0	0	0	0	1	0	0	0	0	0	0	0
CTAGACCGCAAAGAGT	0	0	0	0	0	0	0	0	0	0	0	0	0	0	0	0	0	1	0	0	0	0	1	0	0	0	0	0	0	0	0	0	0	0	0	0	0	0
AACGCTGGCTCGATAA	0	0	0	0	0	0	0	0	0	0	0	0	0	0	1	0	1	0	0	0	0	0	0	0	0	0	0	0	0	0	0	0	0	0	0	0	0	0
GAGCAGCTGACAAACT	0	0	0	0	0	0	0	0	1	1	0	0	0	0	0	0	0	0	0	0	0	0	0	0	0	0	0	0	0	0	0	0	0	0	0	0	0	0
ACCGGTGGAGCACCAC	0	0	0	0	0	0	0	0	0	0	0	0	0	0	0	1	0	0	0	0	0	0	0	0	0	0	0	0	0	0	0	1	0	0	0	0	0	0
ACCACCTAACCCCAAA	0	0	0	0	0	0	0	0	0	0	0	0	1	1	0	0	0	0	0	0	0	0	0	0	0	0	0	0	0	0	0	0	0	0	0	0	0	0
CTTAGACGACTCACGC	2	0	0	0	0	0	0	0	0	0	0	0	0	0	0	0	0	0	0	0	0	0	0	0	0	0	0	0	0	0	0	0	0	0	0	0	0	0
AACGAGCGACTCCACC	1	0	0	0	0	0	0	0	0	0	0	0	0	0	0	1	0	0	0	0	0	0	0	0	0	0	0	0	0	0	0	0	0	0	0	0	0	0
ACCTCTCCCGGGACAC	0	0	0	0	0	0	0	0	0	0	0	0	0	0	0	0	0	0	0	0	0	0	0	1	1	0	0	0	0	0	0	0	0	0	0	0	0	0
AGCTCTAGACCCCAAA	1	0	0	0	0	0	0	0	0	0	0	0	0	0	0	0	0	0	0	0	0	0	0	1	0	0	0	0	0	0	0	0	0	0	0	0	0	0
AATAAGCCAACCGCCG	0	0	0	0	0	0	0	0	0	0	0	0	0	0	0	0	0	0	0	0	0	1	1	0	0	0	0	0	0	0	0	0	0	0	0	0	0	0
CCATCAGTAAAGCCAC	0	0	0	0	0	0	0	0	0	0	0	0	0	0	0	0	0	0	0	0	0	0	0	0	0	1	0	0	0	0	0	0	0	0	0	0	1	0
AACCGCTTACACGAGG	0	1	0	0	0	0	0	0	0	0	0	0	0	0	0	0	0	0	0	0	0	0	0	0	0	0	0	0	0	0	0	0	0	1	0	0	0	0
AACCACCCGGCTCATT	1	0	0	0	0	0	0	0	0	0	0	0	0	0	0	0	0	0	0	0	0	0	0	0	0	0	0	0	1	0	0	0	0	0	0	0	0	0
AAAACTTACCACATCC	0	0	0	0	0	0	1	0	0	0	0	0	1	0	0	0	0	0	0	0	0	0	0	0	0	0	0	0	0	0	0	0	0	0	0	0	0	0
CCCGGAAAGGAAAAGC	0	0	0	0	0	0	0	0	0	0	0	0	0	0	0	0	0	0	0	0	0	0	0	0	0	0	0	0	0	1	0	0	0	0	0	1	0	0
AAGGGCCTCCCCCACA	0	0	1	0	0	0	0	0	0	0	0	0	0	0	0	0	0	1	0	0	0	0	0	0	0	0	0	0	0	0	0	0	0	0	0	0	0	0
GTCCCCCCCTCCCGTT	0	0	0	0	0	0	0	0	0	1	0	0	0	1	0	0	0	0	0	0	0	0	0	0	0	0	0	0	0	0	0	0	0	0	0	0	0	0
AAGCACACCCCCACCA	0	0	0	0	0	0	0	0	0	0	0	0	0	0	0	0	1	0	0	0	0	0	0	0	0	0	0	0	0	0	0	0	0	0	1	0	0	0
AACGAACCCTAGCGAC	0	0	0	0	0	0	0	0	0	0	0	0	0	0	1	0	0	0	0	1	0	0	0	0	0	0	0	0	0	0	0	0	0	0	0	0	0	0
CCAAAGCTAAGTGTAT	1	0	0	0	0	0	0	0	0	0	0	0	0	0	1	0	0	0	0	0	0	0	0	0	0	0	0	0	0	0	0	0	0	0	0	0	0	0
CAACAGAAATTCCCCG	0	0	0	0	0	0	0	0	0	0	0	0	0	0	0	0	0	1	0	0	0	0	0	1	0	0	0	0	0	0	0	0	0	0	0	0	0	0
AATGACTACTTAACCC	0	0	0	0	0	0	0	0	0	0	0	0	0	0	0	0	0	0	0	1	0	0	0	0	0	0	0	0	0	0	0	0	0	0	0	1	0	0
CCGTACACATAAGCGT	0	0	0	0	1	0	0	0	0	0	0	0	0	0	0	0	0	0	0	0	0	0	0	0	0	0	0	0	0	0	0	0	0	0	0	1	0	0
ATATATAGGCGCAGAA	0	0	0	0	0	0	0	1	0	0	0	0	0	0	0	0	0	0	0	0	0	1	0	0	0	0	0	0	0	0	0	0	0	0	0	0	0	0
ACTGACATCTTAAAGT	0	0	1	0	0	0	0	0	0	0	0	0	0	0	0	0	0	0	0	0	0	0	0	0	0	0	1	0	0	0	0	0	0	0	0	0	0	0
AACAATTGCCCTCGGG	0	0	0	0	0	0	0	0	0	0	0	1	0	0	0	0	0	0	0	0	0	0	0	0	0	0	0	0	0	0	0	0	0	0	0	0	0	1
CGATATCCCCTCCAGC	0	0	0	0	0	0	0	0	0	0	0	0	0	0	0	0	0	0	0	0	0	0	1	1	0	0	0	0	0	0	0	0	0	0	0	0	0	0
GTAAGATAACGACTCC	0	0	0	0	0	0	1	0	0	0	0	0	0	1	0	0	0	0	0	0	0	0	0	0	0	0	0	0	0	0	0	0	0	0	0	0	0	0
CAAACCACAAGCGGTC	0	0	0	0	0	0	0	0	0	0	0	0	0	0	0	0	0	0	0	0	0	0	0	0	0	0	0	0	0	0	2	0	0	0	0	0	0	0
CAATAACGAGCTCAAA	0	0	0	0	0	0	0	0	0	1	0	0	0	0	0	0	0	0	0	0	0	0	0	0	0	0	0	0	0	0	0	0	0	0	0	0	1	0
GAGACCGGAAATGTCA	1	0	0	0	0	0	0	0	0	0	0	0	0	0	0	0	0	0	0	0	0	1	0	0	0	0	0	0	0	0	0	0	0	0	0	0	0	0
GCCGCCTGAAGACCCA	0	0	0	0	0	0	0	0	0	0	0	0	0	0	1	0	0	1	0	0	0	0	0	0	0	0	0	0	0	0	0	0	0	0	0	0	0	0
CCCGCATACGAACTTA	1	0	0	0	0	0	0	0	0	0	0	0	0	0	0	0	0	0	0	0	0	0	0	0	0	1	0	0	0	0	0	0	0	0	0	0	0	0
ACCTCCCCCACTGTTC	0	0	0	0	0	0	0	0	0	0	0	0	0	0	0	0	0	0	0	0	0	1	0	0	0	0	0	1	0	0	0	0	0	0	0	0	0	0
CTCGACATAACCGCAC	0	0	0	0	2	0	0	0	0	0	0	0	0	0	0	0	0	0	0	0	0	0	0	0	0	0	0	0	0	0	0	0	0	0	0	0	0	0
ACACCTTAGACACACC	0	0	0	0	0	0	0	0	0	0	0	0	0	0	0	0	0	0	0	0	0	0	0	1	0	0	0	1	0	0	0	0	0	0	0	0	0	0
GCAAGTGCAACAATGT	0	0	0	0	0	0	0	0	0	0	0	0	0	0	1	0	0	0	0	0	0	0	0	0	0	1	0	0	0	0	0	0	0	0	0	0	0	0
ATAGCTCCAGCCCCTA	0	0	0	0	0	1	0	0	0	0	0	0	0	0	1	0	0	0	0	0	0	0	0	0	0	0	0	0	0	0	0	0	0	0	0	0	0	0
ATACCGATCAACCGCG	0	1	0	0	0	0	0	0	0	0	0	0	0	0	0	0	0	0	0	0	0	0	0	0	0	0	0	0	0	0	0	1	0	0	0	0	0	0
CACTACTACCGAGATC	0	0	0	0	0	0	0	0	0	0	0	0	0	0	0	1	0	0	0	0	0	0	0	1	0	0	0	0	0	0	0	0	0	0	0	0	0	0
AGACAGAAGTCTAGTT	0	0	0	0	0	0	0	0	0	0	0	0	0	0	0	1	0	0	0	0	0	0	0	0	0	0	0	0	0	0	0	0	0	1	0	0	0	0
CCGTACAACACGATGA	0	1	0	0	0	0	0	0	1	0	0	0	0	0	0	0	0	0	0	0	0	0	0	0	0	0	0	0	0	0	0	0	0	0	0	0	0	0
ATCGATTTCCCTCTCA	1	0	0	0	0	0	1	0	0	0	0	0	0	0	0	0	0	0	0	0	0	0	0	0	0	0	0	0	0	0	0	0	0	0	0	0	0	0
AATACCACCAACAGTG	0	0	0	0	0	0	0	0	0	1	0	0	0	0	0	0	0	0	0	0	0	0	0	0	0	0	0	0	0	0	1	0	0	0	0	0	0	0
AATCCCACAGACGTAC	0	0	0	0	0	0	0	1	0	0	0	0	0	1	0	0	0	0	0	0	0	0	0	0	0	0	0	0	0	0	0	0	0	0	0	0	0	0
AAATCCAGGTTTCCTT	0	0	0	0	0	0	0	0	0	0	0	0	0	0	0	0	0	0	0	0	0	0	0	0	0	0	0	1	0	0	1	0	0	0	0	0	0	0
GGGCCAATATCCGCTT	0	0	0	1	0	0	0	0	0	0	0	0	0	0	0	1	0	0	0	0	0	0	0	0	0	0	0	0	0	0	0	0	0	0	0	0	0	0
CGATCCTTGACAAAAC	0	0	0	0	0	1	0	0	0	0	0	0	0	0	0	0	0	0	0	0	0	0	0	0	0	0	0	0	1	0	0	0	0	0	0	0	0	0
CCCCAAATGTAGATAT	1	0	0	0	0	0	0	0	0	0	0	0	0	0	0	0	0	0	0	0	0	0	0	0	0	0	0	0	0	1	0	0	0	0	0	0	0	0
GTTCATTGGATTGGAT	1	0	0	0	0	0	0	0	0	0	0	0	0	0	0	0	0	0	0	0	0	0	0	0	1	0	0	0	0	0	0	0	0	0	0	0	0	0
ATACAGTTAAAAACTA	0	0	0	0	0	0	0	0	0	0	0	0	0	0	0	0	0	1	0	0	0	0	0	0	0	0	0	0	0	0	0	0	0	1	0	0	0	0
CATCGTGAACAACAAC	0	0	0	0	0	0	0	0	0	0	0	0	0	0	0	0	0	0	0	0	0	0	1	0	1	0	0	0	0	0	0	0	0	0	0	0	0	0
GTGACCCAATAAGCAA	0	0	0	0	0	0	0	0	0	0	0	0	0	0	0	0	0	0	1	0	0	0	0	0	0	0	0	0	0	0	0	0	0	1	0	0	0	0
AGTTCCGAAATAAACA	1	0	0	0	0	0	0	0	0	0	0	0	0	0	0	0	0	0	0	0	0	0	0	0	0	0	0	0	0	0	0	0	0	0	0	0	1	0
GCACAACAAAGCCCTA	0	0	1	0	0	0	0	0	0	0	0	0	0	0	0	0	0	0	0	0	0	0	0	0	0	0	0	1	0	0	0	0	0	0	0	0	0	0
GGCGAATCGGAGGGGA	0	0	0	0	0	0	0	0	0	0	0	0	0	0	0	0	0	0	0	2	0	0	0	0	0	0	0	0	0	0	0	0	0	0	0	0	0	0
CCTCCCTCCACCACCA	0	0	0	0	0	0	0	0	0	1	0	0	0	0	0	0	0	0	0	0	0	0	0	0	0	0	0	0	0	0	1	0	0	0	0	0	0	0
ATTAACACAACCGGAA	1	0	0	0	0	0	0	0	0	0	0	0	0	0	0	0	0	0	0	0	0	0	0	0	0	0	0	0	0	1	0	0	0	0	0	0	0	0
CTGAAGGGAATACCGA	0	0	0	1	0	0	1	0	0	0	0	0	0	0	0	0	0	0	0	0	0	0	0	0	0	0	0	0	0	0	0	0	0	0	0	0	0	0
CTTCATCCCATTACTA	0	0	0	0	1	0	0	0	0	0	0	0	0	0	0	0	0	0	0	0	0	0	0	0	0	0	0	0	0	0	0	1	0	0	0	0	0	0
CAGTACCTATATCCTC	0	0	0	0	0	1	0	0	0	0	0	0	0	0	0	0	0	0	0	0	0	1	0	0	0	0	0	0	0	0	0	0	0	0	0	0	0	0
CCAAACTCCCTTCCTC	0	0	0	1	0	0	0	0	0	0	0	0	1	0	0	0	0	0	0	0	0	0	0	0	0	0	0	0	0	0	0	0	0	0	0	0	0	0
ACCTATGGATACAGTA	0	0	0	0	0	0	0	0	0	0	0	0	0	0	0	0	0	0	0	1	0	0	0	0	0	0	0	0	0	0	0	0	0	0	0	0	1	0
CATTAACTACCCGTTA	0	0	0	1	0	0	0	0	0	0	0	0	0	0	0	0	0	0	0	0	0	0	0	0	0	0	0	0	0	1	0	0	0	0	0	0	0	0
GCACACGCATGCAGAT	0	0	0	0	0	0	0	0	1	0	0	0	0	0	0	0	0	0	1	0	0	0	0	0	0	0	0	0	0	0	0	0	0	0	0	0	0	0
ACGCGTCACACACGCT	0	0	0	0	0	0	0	0	0	0	0	0	0	0	0	0	0	1	0	0	0	0	0	0	0	0	0	0	0	0	0	1	0	0	0	0	0	0
AGAAGATCGCCTCCTC	0	0	0	0	0	1	0	0	0	0	0	0	0	0	0	0	0	0	0	0	0	0	0	1	0	0	0	0	0	0	0	0	0	0	0	0	0	0
AAGCAGGGAGCTAATA	0	0	0	0	0	0	0	0	0	0	0	0	0	0	0	0	0	0	0	0	0	1	0	0	0	0	1	0	0	0	0	0	0	0	0	0	0	0
CGTTAAAACTATGTCA	0	0	0	0	0	0	0	0	0	0	0	0	0	0	0	1	0	0	0	0	0	0	1	0	0	0	0	0	0	0	0	0	0	0	0	0	0	0
GCGCGTTCCTCGAAAC	0	0	0	0	0	0	0	0	0	0	0	0	0	0	1	0	0	0	0	0	0	0	0	1	0	0	0	0	0	0	0	0	0	0	0	0	0	0
AAGCGATGAATACTAT	0	0	0	0	0	0	0	0	0	0	0	1	0	0	0	0	0	0	1	0	0	0	0	0	0	0	0	0	0	0	0	0	0	0	0	0	0	0
GTCTGCGAGACTCAAC	0	0	0	0	1	0	0	0	0	0	0	0	0	0	0	0	0	0	0	0	0	0	1	0	0	0	0	0	0	0	0	0	0	0	0	0	0	0
AAGGACCTCGCGCGGT	0	0	0	0	0	0	0	0	0	0	0	0	0	0	0	1	0	0	0	0	0	0	0	0	0	0	0	0	0	0	0	0	1	0	0	0	0	0
CGCCATCGGGCTGTCC	0	0	0	0	0	0	0	0	0	0	0	0	0	1	0	0	0	0	0	0	0	0	0	0	1	0	0	0	0	0	0	0	0	0	0	0	0	0
ACTCAACTACCGATTT	0	0	0	0	0	0	0	0	0	0	0	0	0	0	0	0	0	0	0	0	0	0	0	0	0	0	0	0	0	0	0	1	0	0	0	0	0	1
AAAACGACAATTGATG	1	0	0	0	0	0	0	0	0	0	0	0	0	0	0	0	0	0	0	0	0	0	0	0	0	0	0	0	1	0	0	0	0	0	0	0	0	0
CCAGACAGGTTAGTAG	0	0	0	0	0	0	0	0	0	0	0	0	0	0	0	0	0	0	0	1	0	0	0	1	0	0	0	0	0	0	0	0	0	0	0	0	0	0
CCTTCTCCAAATCCTA	0	1	0	0	0	0	0	0	0	0	0	0	0	0	0	0	0	0	0	0	0	0	0	0	0	0	1	0	0	0	0	0	0	0	0	0	0	0
AACGGGACCATACGGT	0	0	0	0	0	0	0	0	0	0	0	0	0	1	0	0	0	0	0	0	0	0	0	0	1	0	0	0	0	0	0	0	0	0	0	0	0	0
ATTCGCTCATACCGTC	0	0	0	0	0	0	0	0	0	1	0	0	0	0	0	0	0	0	0	0	0	0	1	0	0	0	0	0	0	0	0	0	0	0	0	0	0	0
CTATACAAAAGAGTAC	0	0	0	0	0	0	0	0	0	0	0	0	0	0	0	0	0	0	0	0	0	0	0	1	0	0	0	0	0	0	0	0	0	0	0	0	1	0
ACCGGTGAGAGGCTCC	0	0	0	0	0	0	0	0	1	0	0	0	0	0	0	0	0	0	0	0	0	0	0	0	0	0	0	0	0	0	1	0	0	0	0	0	0	0
GCTCCCCCCTTGACCT	0	0	1	0	0	0	0	0	1	0	0	0	0	0	0	0	0	0	0	0	0	0	0	0	0	0	0	0	0	0	0	0	0	0	0	0	0	0
AAGCGAGAAGGTCCAC	0	0	0	0	0	0	0	1	0	0	0	0	0	0	1	0	0	0	0	0	0	0	0	0	0	0	0	0	0	0	0	0	0	0	0	0	0	0

## Sheet: EDF3d
	repB1_GCAGCTGAGCAATTCC-1	repB1_CTACCCAGTCAGGTGA-1	repB1_TGCTGAAGTGGTCTCG-1	repB1_CAACGATGTGACACGA-1	repB1_ATGAGGGCAAAGTGTA-1	repB1_GTAACCAAGTTTCGAC-1	repB1_TTCCTCTCACTATCGA-1	repB1_AATGCCAGTAGTCTTG-1	repB1_CAGATACAGACATATG-1	repB1_ATCAGGTCATAACCCA-1	repB1_AACTTCTCACCTAAAC-1	repB1_ATCACTTTCTTCTCAA-1	repB1_ATCACTTGTCTGATCA-1	repB1_TCATGGAGTGCTCGTG-1	repB1_CCCGAAGTCTCCCAAC-1	repB1_CTGCTCACAACCGTAT-1
ACCTCACGCTGCGACT	374	340	245	444	334	327	255	343	549	252	177	440	239	221	442	224
GTTTCTTCGTCTGCCC	292	237	173	310	254	262	219	272	375	231	136	343	172	157	373	219
CCATCAGTAAAGCCAC	276	227	193	331	227	191	205	237	447	241	124	252	166	150	0	173
CATGGTTAACGTATTC	231	140	159	240	223	147	186	209	242	134	110	243	189	110	309	145
AACGAGATCGAGCCCT	173	180	67	208	135	184	159	126	243	144	52	190	122	78	165	127
CAGCGACGGGTGACGG	191	144	57	166	115	186	148	105	236	108	38	178	126	71	184	105
CCATAGCGGTAGCTTA	157	149	101	134	131	99	105	148	151	108	72	149	90	64	192	89
ATCCCCCCCTTTCTTG	140	88	79	147	98	74	94	93	145	96	48	135	69	63	125	83
AACCACGCAGCAACCG	84	75	29	93	71	66	104	39	109	64	17	76	60	34	62	1
GTGTACAACAATCCCA	52	52	37	80	47	37	29	69	80	58	17	67	20	33	57	43
AGATGACTGAAACAAA	4	5	6	7	5	7	7	8	4	1	5	4	5	5	3	5
GATTACAAAGTCCCAA	6	2	4	7	2	0	4	2	0	1	0	3	2	2	1	0
CCAACTTTAAGAGAGA	6	0	2	2	2	0	3	1	1	2	0	1	2	0	1	1
GACAAACAAATCACGT	5	0	2	2	0	1	2	1	0	0	1	1	1	0	4	1
AATCACCCCCCTAGCC	2	1	1	3	0	2	6	1	0	1	0	0	0	1	1	1
CCTCACTGACTCCCTC	2	1	2	2	1	0	3	0	0	1	1	2	1	0	1	1
AACACCAGCACAACCT	5	0	0	2	0	0	5	1	0	1	0	2	0	1	1	0
ACATGTCCCTGTGCCC	4	0	2	3	0	0	3	0	0	2	0	0	2	0	1	0
AGATACCCGCCGCCGA	4	1	0	1	2	0	1	0	1	0	0	3	1	2	1	0
CATTAAATGACAGTCT	2	0	0	3	0	0	3	0	0	2	1	0	1	2	0	1
GCACATCAATGCACAA	3	1	1	1	0	1	2	0	2	1	0	0	0	1	2	0
CGCCCACGCACAACAC	6	0	1	1	1	0	3	0	1	0	0	0	0	1	0	0
CCGCATGTATACGACA	3	1	1	2	1	0	3	0	1	0	0	0	0	1	0	0
CCGTACAACACGATGA	3	0	1	0	1	0	2	0	0	1	0	0	2	0	3	0
CTTCAAATGACTGAGA	2	0	2	2	0	0	3	0	2	0	0	0	1	0	0	1
ATCCATCAACCACCTC	4	1	0	1	1	2	0	1	0	0	0	0	0	1	1	0
CTGGCGTCGTCACCCC	1	0	1	2	2	1	3	0	0	0	1	0	1	0	0	0
CTAGATCACCTAAAAG	3	0	1	1	0	0	2	1	0	1	0	0	3	0	0	0
AATCGTCTGCCGAATT	0	1	2	2	2	0	3	0	0	0	0	0	1	0	1	0
GTACCATACTTAAGGT	1	0	0	3	0	0	4	0	1	0	0	0	0	1	1	1
AACGCCATCTTTAGAT	1	1	1	4	0	0	3	0	0	0	0	0	1	0	0	0
AGAAGAGCAGTACTAG	1	0	2	1	0	0	2	1	1	0	0	0	2	1	0	0
CGGAAGTACCACAAAC	3	0	1	0	0	0	3	0	0	1	1	0	0	0	1	1
CTTCAACTGTTCGTGT	1	0	3	4	1	0	0	0	1	0	0	0	0	0	1	0
CCATCTCAGGTAATTC	0	1	3	0	1	1	1	1	1	0	0	0	0	0	2	0
AATAGTCCGTAAGGAT	2	1	1	4	0	0	0	0	0	1	1	0	0	1	0	0
CCAGACTTCGACAAGA	1	0	1	0	0	1	3	0	2	1	1	0	0	0	0	0
GCTCATGCAGTAAAGC	1	0	2	2	0	0	1	1	0	0	2	0	0	1	0	0
CTATACTACAATCTAA	2	0	0	1	0	1	4	0	0	1	0	0	1	0	0	0
GACCATGAAACTGATC	0	1	1	1	0	1	2	1	0	0	0	1	0	1	0	1
CCAAAGACCTCGCACC	4	0	2	0	0	0	2	1	0	0	1	0	0	0	0	0
GCATCGATCTTCGTGC	1	1	2	2	1	0	1	0	0	0	0	0	1	0	1	0
GCCCACTCACCAGAAA	1	0	1	1	0	0	2	0	0	0	0	3	0	1	1	0
CGGGCGCCCCCGCGCG	0	0	0	1	1	1	1	2	0	0	0	0	1	0	1	1
GCAAACGAAGAGAGGA	0	0	1	2	0	2	0	0	1	0	0	2	1	0	0	0
CATTCCGCGTTGACTC	3	0	0	0	0	2	2	0	0	0	0	0	0	0	1	1
GGAACCAGAAAGCTCG	0	1	1	1	0	0	2	1	1	2	0	0	0	0	0	0
ACTACATTAACTGGGG	1	0	2	2	1	0	2	0	1	0	0	0	0	0	0	0
ACTTCTCGCCAAGGAA	1	1	1	1	0	1	1	0	0	0	0	1	0	0	1	1
ATACAGAAGATCAGCT	3	0	1	1	0	1	2	0	0	0	0	0	0	0	0	0
CTTTATCAAATAAATT	0	0	0	1	0	1	1	0	0	2	0	0	0	2	1	0
ACCTCCAGATTCCCAA	1	0	1	0	0	0	2	0	1	1	0	0	0	0	0	1
ACAAATCCGTCACCCA	2	0	1	0	0	0	1	1	1	0	1	0	0	0	0	0
CCGTAGCCCTGAAAAA	0	0	0	2	0	1	3	0	0	0	0	0	0	0	1	0
AACCGCTTACACGAGG	1	1	2	0	0	0	0	1	0	1	0	0	0	1	0	0
ACTGCCACAACGCCAG	0	0	0	1	1	1	1	0	1	0	0	0	0	1	1	0
ACGCGAAAAAGCCTGA	2	0	1	3	0	0	0	0	0	0	0	0	0	0	0	0
AGTTCCGAAATAAACA	2	0	2	1	0	0	0	1	0	0	0	0	0	0	0	0
CTGCCACGACTCATCA	2	0	1	1	0	0	1	0	0	0	0	0	0	0	1	0
ATAAATATAAGTGCCA	2	0	1	0	0	1	1	0	0	0	0	1	0	0	0	0
CCACACCTCCCCAGGA	0	0	1	1	0	0	2	0	0	0	1	0	0	0	0	0
CACCCAGTACTAATGC	1	0	2	1	0	0	0	0	0	0	0	0	0	0	1	0
CCCAACTTAAAACATT	0	0	1	2	0	0	1	0	0	0	0	0	1	0	0	0
AAGGCCTAAACCCACA	1	0	1	0	0	0	1	1	0	1	0	0	0	0	0	0
GCTCCCCCCTTGACCT	2	0	1	2	0	0	0	0	0	0	0	0	0	0	0	0
AGTCACTACATCAAAA	2	0	1	1	0	0	0	0	0	0	0	0	1	0	0	0
AGCCAAACGAACATCT	2	0	0	1	0	0	0	0	1	0	1	0	0	0	0	0
ACAAGGAAGTGCGATA	0	0	1	0	1	0	0	0	0	0	0	1	0	1	1	0
GCTTATGTATTCGATA	1	0	1	0	0	0	2	0	0	0	0	0	0	0	0	0
GAGCGCTTATAAAATT	0	0	0	1	1	0	0	0	0	0	0	1	0	0	1	0
GGTAACGAACCCAGCG	0	0	1	1	0	0	0	0	0	0	0	0	2	0	0	0
GTAAATACACTCGACT	0	2	0	0	0	0	1	0	0	0	0	1	0	0	0	0
GTCACCGCGGCCCCAA	1	0	0	1	0	0	0	1	0	0	0	0	1	0	0	0
ATCAGCCTCTGAGCAC	1	0	0	0	0	0	0	0	0	1	0	0	2	0	0	0
AGCGCTTCAATGGCAA	0	0	2	0	0	0	1	0	0	0	0	0	0	1	0	0
GTCGATTTAAAGCGAG	2	0	0	2	0	0	0	0	0	0	0	0	0	0	0	0
GTCTGTGCAATCGCAA	0	1	0	0	0	0	0	0	1	2	0	0	0	0	0	0
AATCGGCAGGGGATGT	1	0	0	0	0	0	0	0	0	0	0	0	0	1	0	2
CACGCTACAGGACATA	0	0	0	0	1	0	1	0	0	1	1	0	0	0	0	0
CCTTCCAACCAACGAA	0	0	0	0	0	0	1	0	1	0	0	0	1	0	0	0
GCCGCACACTACCTTG	2	0	0	0	0	0	0	0	0	0	0	0	0	0	1	0
GCGAACTACAACACTT	0	0	1	0	0	0	0	1	0	0	0	0	0	1	0	0
GGGAGATGATAAACTC	0	0	2	0	0	0	1	0	0	0	0	0	0	0	0	0
CGGGCTTTATTCCCAA	0	0	0	0	0	1	0	0	0	0	1	1	0	0	0	0
CCCACGGCGAGAATAG	1	0	0	0	1	0	0	1	0	0	0	0	0	0	0	0
GCCAGGGCGTGAACAG	0	1	0	0	0	0	1	0	0	1	0	0	0	0	0	0
AAATACTCCACTATTC	1	0	0	1	0	0	0	0	0	0	1	0	0	0	0	0
ATACGCCCCACCCATT	0	1	0	1	0	0	0	0	0	0	1	0	0	0	0	0
CATGGAACCCCAAGAG	0	0	1	0	0	0	0	0	0	2	0	0	0	0	0	0
AGTTCCAACCTTCAAC	0	0	0	0	0	0	0	0	1	0	1	0	0	0	0	1
GCAACAGACAAAACAT	0	0	1	1	0	0	0	0	0	0	0	0	0	0	0	1
CCAAGAGGCGTTCTCA	0	0	1	0	0	0	0	0	0	0	0	0	1	1	0	0
CCCACAACAAGTGCCC	1	0	0	0	0	0	0	0	0	1	0	1	0	0	0	0
AATTCGAACCACGGTA	1	0	0	0	0	0	0	0	0	0	0	1	0	1	0	0
CTCACTGCCCGGCTCG	0	0	0	0	0	1	0	1	0	0	0	0	0	0	0	1
ACCGCCAGAGCTGCCA	0	0	0	0	0	0	0	0	0	0	2	0	0	0	0	1
CGTGAAAGGTGAACGA	0	0	0	0	0	0	0	0	1	0	0	0	0	0	0	2
CAAGAACACAAAGTAA	0	0	0	0	0	1	1	0	0	0	0	1	0	0	0	0
GCCGGGGGCTATCAAA	0	1	0	0	1	1	0	0	0	0	0	0	0	0	0	0
CCATCTTCACCCCAAA	0	0	0	1	0	0	0	0	0	0	0	0	0	0	0	1
CTCTACTACCTTATAT	1	0	1	0	0	0	0	0	0	0	0	0	0	0	0	0
CGCCATGAGAGAATGG	0	0	0	1	0	0	0	0	0	0	0	0	0	0	1	0
CGCCATCGGGCTGTCC	0	0	0	1	0	0	0	0	0	0	0	0	0	0	0	1
CCGAACTACCTGCTAC	0	0	0	0	0	0	0	0	1	0	0	0	0	0	1	0
ATCCAAGTATCTCTGA	0	0	0	0	0	0	0	0	0	0	2	0	0	0	0	0
ATCAATATGAACACGA	0	0	0	0	0	0	0	0	0	0	0	0	0	2	0	0
CCGTAAGTCACTAACC	0	0	0	0	0	0	0	0	0	0	0	0	1	0	0	1
CCCCACTGCGAAGCCC	0	0	0	0	0	0	0	0	0	0	0	1	0	0	1	0
GTTTCCTACTAAACTC	0	0	1	1	0	0	0	0	0	0	0	0	0	0	0	0
CACACCCCAATGATAA	0	0	1	0	0	0	0	0	0	0	0	0	0	0	0	1
CCAACCATGAATCTTC	1	0	1	0	0	0	0	0	0	0	0	0	0	0	0	0
AAAACTAAATATAATA	0	0	0	0	0	0	0	0	0	0	0	0	0	1	0	1
AAAGCGTGCTCTCGGT	0	0	0	2	0	0	0	0	0	0	0	0	0	0	0	0
GGCCACAGAGCCCTAG	0	0	0	0	0	0	1	0	0	0	0	0	0	1	0	0
CTAGCTAACCTCCCTT	0	0	0	0	0	0	0	0	0	0	1	0	1	0	0	0
AGGGGGTAGGATATCA	0	0	0	0	0	0	0	0	0	0	0	0	1	1	0	0
CCTGAACACTTGCACA	0	0	0	1	1	0	0	0	0	0	0	0	0	0	0	0
CCGCCGCGGAACGTTC	1	0	0	0	1	0	0	0	0	0	0	0	0	0	0	0
GCATAAAACTTGGTAC	0	0	0	0	0	0	0	0	0	0	0	1	0	1	0	0
GTGAATAACGTCCTTT	0	1	0	0	0	0	0	1	0	0	0	0	0	0	0	0
GACAAGGACTAAACAC	0	0	0	0	0	0	0	1	1	0	0	0	0	0	0	0
GCATCTACCACTCGTA	0	0	1	0	0	0	0	0	1	0	0	0	0	0	0	0
AACACAGTGTCACAAC	0	0	0	0	0	0	1	0	0	0	0	0	0	1	0	0
CATGACTTGCTAACAG	1	0	0	0	0	0	0	0	0	0	0	0	0	0	0	1
CCAGGTAGAACCCCAA	0	0	0	2	0	0	0	0	0	0	0	0	0	0	0	0
AGATAACTCACTAATC	0	0	0	0	0	1	0	0	0	0	0	0	1	0	0	0
CTCCCCTGACTAGCCT	0	0	0	0	0	0	2	0	0	0	0	0	0	0	0	0
ATACATCGGCAGCCGA	1	0	0	0	0	0	1	0	0	0	0	0	0	0	0	0
GTATGAATCGTGGCTA	1	0	0	0	0	0	0	0	0	0	0	0	1	0	0	0
AGGTATAGCACCAGCA	0	0	1	0	0	0	0	0	0	0	0	0	1	0	0	0
CATACACTACAACTTA	1	0	0	0	0	0	0	0	0	0	0	0	0	1	0	0
ATACCCAGAAGCAACT	0	0	0	0	0	0	0	0	0	0	0	0	1	1	0	0
CGCAAAACACATCAAT	1	0	0	0	0	0	0	0	0	0	0	0	0	1	0	0
CACCAGAACAAGAGGG	0	1	0	0	0	0	0	0	0	0	0	0	0	1	0	0
AAATCCAGGTTTCCTT	0	0	1	0	0	0	0	0	0	0	1	0	0	0	0	0
CGCAATCCCAAGCCTC	0	0	0	0	0	1	0	0	0	0	0	0	0	0	1	0
AAAAATTGCAGCAAAA	0	0	0	0	0	0	0	1	1	0	0	0	0	0	0	0
AAGGACCTCGCGCGGT	1	0	0	0	0	0	0	0	0	0	0	0	1	0	0	0
ACACCTTAGACACACC	0	0	0	0	0	0	0	0	0	0	0	0	1	0	0	1
CTCCCACACATTCTAA	0	0	0	0	0	0	0	0	0	0	0	0	1	0	1	0
GGGCCGCTCCATCCCA	0	1	0	0	0	0	0	0	0	1	0	0	0	0	0	0
ACCAGTGAAGCCCCAC	0	0	0	0	0	0	0	0	0	0	0	0	2	0	0	0
CCAAACTCCCTTCCTC	0	1	0	0	0	0	0	0	0	0	0	0	0	0	1	0
AAATACTTCACTCTTA	0	0	0	1	1	0	0	0	0	0	0	0	0	0	0	0
GAGCAAATACCAAAAA	0	0	0	0	0	1	1	0	0	0	0	0	0	0	0	0
ATGAAATTGGTAACCT	0	0	0	0	0	0	1	0	1	0	0	0	0	0	0	0
CGACACATAGGCCTAA	0	0	0	0	0	0	0	0	0	1	0	1	0	0	0	0
CCCAACTCCACCAATC	0	0	0	0	0	0	0	0	0	1	0	0	0	0	1	0
AACTGGCTCTTAACCC	0	0	0	0	0	0	0	0	0	0	0	2	0	0	0	0
CCACGTTTCAAAATTC	0	0	1	0	0	0	0	0	0	0	1	0	0	0	0	0
GCACCAGCACCTAGCT	0	0	0	0	0	1	0	0	0	0	0	0	0	1	0	0
AACAATAGGTATGTAC	1	0	0	0	0	0	1	0	0	0	0	0	0	0	0	0
CGCCGCGCCAGTCATA	0	0	0	0	0	0	0	0	0	0	1	1	0	0	0	0
AGCCATAGCAGACTTC	0	0	0	0	0	0	1	0	0	0	0	1	0	0	0	0
CTATACAAAAGAGTAC	0	0	0	0	0	0	0	0	1	0	0	1	0	0	0	0
CTCTCCGGCCCAGCAT	0	0	0	1	1	0	0	0	0	0	0	0	0	0	0	0

## Sheet: EDF3j
mBC	mean_norm_mBC_UMI	clone_id	n_cells	CRE_id	rep_id	cell_line
AAAACATGATACAGT	100.345	repA_K562_clone_5	9	4_pgk1P	repA	K562
AACCGCTACCTGCGG	179.127	repA_K562_clone_5	9	5_eef1aP	repA	K562
AACCTCAACTCCCCT	0.0958096	repA_K562_clone_5	9	1_noP	repA	K562
ACCTTTCATCCATTC	0.123331	repA_K562_clone_5	9	1_noP	repA	K562
AGCAGACCCTGCACC	0.252645	repA_K562_clone_5	9	1_noP	repA	K562
AGCCTTTTGCGCCCG	99.0219	repA_K562_clone_5	9	4_pgk1P	repA	K562
AGGGTCAAACAAGGC	789.561	repA_K562_clone_5	9	5_eef1aP	repA	K562
ATACTAGCTATTATA	0.198194	repA_K562_clone_5	9	1_noP	repA	K562
CCCGGCGTGCGAACG	0.0748628	repA_K562_clone_5	9	1_noP	repA	K562
CCGACCCAAAGGCAC	57.0591	repA_K562_clone_5	9	3_ubcP	repA	K562
CGAAAAGGATCTCGA	48.3921	repA_K562_clone_5	9	3_ubcP	repA	K562
CGATGTGCCGCCCAC	0.0756784	repA_K562_clone_5	9	1_noP	repA	K562
CGCGCCAATAAGACT	166.721	repA_K562_clone_5	9	4_pgk1P	repA	K562
CGGTGCTAACACACC	16.1114	repA_K562_clone_5	9	3_ubcP	repA	K562
CTGAATATGCCCACG	192.025	repA_K562_clone_5	9	4_pgk1P	repA	K562
CTTAACGAAAGTCTT	225.186	repA_K562_clone_5	9	4_pgk1P	repA	K562
CTTCGTTTCGATCTC	187.896	repA_K562_clone_5	9	4_pgk1P	repA	K562
GATGAAGAACACGCA	36.5151	repA_K562_clone_5	9	3_ubcP	repA	K562
GCAGACAATGGACGT	79.9896	repA_K562_clone_5	9	4_pgk1P	repA	K562
GCGAAGAAAACGAAC	472.214	repA_K562_clone_5	9	5_eef1aP	repA	K562
GGCGCCGTCAAAAAA	675.911	repA_K562_clone_5	9	5_eef1aP	repA	K562
TATCTGAAGCCATCC	0.200023	repA_K562_clone_5	9	2_minP	repA	K562
TATGAGACCACAACG	54.2899	repA_K562_clone_5	9	3_ubcP	repA	K562
TCACCTGTTTCATCA	0.447771	repA_K562_clone_5	9	2_minP	repA	K562
TCCACAAGTGCGTGG	109.188	repA_K562_clone_5	9	4_pgk1P	repA	K562
TCTCATCAACTTCAA	0.274885	repA_K562_clone_5	9	2_minP	repA	K562
TCTTAAACATTAAGG	35.4064	repA_K562_clone_5	9	3_ubcP	repA	K562
TGAGCCGCCTCCCGC	56.7698	repA_K562_clone_5	9	3_ubcP	repA	K562
TTATATACTACTACC	83.4002	repA_K562_clone_5	9	3_ubcP	repA	K562
TTTAGCCCTCACCGC	596.033	repA_K562_clone_5	9	5_eef1aP	repA	K562
AAAGCAACATTACGC	42.8912	repA_K562_clone_126	15	3_ubcP	repA	K562
ACACGCACGACCTAA	570.051	repA_K562_clone_126	15	5_eef1aP	repA	K562
ACCGTTCCATACCCG	45.4982	repA_K562_clone_126	15	3_ubcP	repA	K562
ACTATCTTGTGTCAC	0.199811	repA_K562_clone_126	15	2_minP	repA	K562
AGCAGACCCTGCACC	0.844018	repA_K562_clone_126	15	1_noP	repA	K562
AGTCACTGGACGGCC	0.0380241	repA_K562_clone_126	15	2_minP	repA	K562
ATATCCATGGACTTC	100.673	repA_K562_clone_126	15	4_pgk1P	repA	K562
CACACCAGAAAAGAA	1.28785	repA_K562_clone_126	15	4_pgk1P	repA	K562
CACGCCGCTTCACTG	0.134226	repA_K562_clone_126	15	2_minP	repA	K562
CATATCGCGTCCAAC	0.692584	repA_K562_clone_126	15	3_ubcP	repA	K562
CATTACACCGCCAAA	0.107852	repA_K562_clone_126	15	2_minP	repA	K562
CATTTCTAGACAGGC	672.799	repA_K562_clone_126	15	5_eef1aP	repA	K562
CCATCACATGGGCAC	98.4525	repA_K562_clone_126	15	3_ubcP	repA	K562
CCCCCTGACCCAACC	0.0752393	repA_K562_clone_126	15	2_minP	repA	K562
CGTGGACCAGCTGGT	82.5958	repA_K562_clone_126	15	4_pgk1P	repA	K562
GCACCCGCACCTAGT	14.8849	repA_K562_clone_126	15	4_pgk1P	repA	K562
GTTAAGTTGTGACAA	484.87	repA_K562_clone_126	15	5_eef1aP	repA	K562
TCCCGCTCTGCAAGC	0.0539261	repA_K562_clone_126	15	2_minP	repA	K562
TCTGACGGCCAATTG	90.7893	repA_K562_clone_126	15	4_pgk1P	repA	K562
TCTGCCCATTCCGTG	79.2058	repA_K562_clone_126	15	3_ubcP	repA	K562
TGCCACATTTTCCTG	3.35528	repA_K562_clone_126	15	4_pgk1P	repA	K562
TTACCCAAAAACACG	0.0522832	repA_K562_clone_126	15	2_minP	repA	K562
TTTACCAACATACTG	647.339	repA_K562_clone_126	15	5_eef1aP	repA	K562
AATCCCAGGACAAGA	13.1771	repA_K562_clone_208	5	3_ubcP	repA	K562
ACACCCTAGGCCGTG	100.008	repA_K562_clone_208	5	4_pgk1P	repA	K562
ACATCGTGAATAAAA	0.18975	repA_K562_clone_208	5	2_minP	repA	K562
ACCGATCCCGAGACC	656.266	repA_K562_clone_208	5	5_eef1aP	repA	K562
ACGCCTCGACGCGTG	0.18975	repA_K562_clone_208	5	1_noP	repA	K562
AGATCCTACGCCCTA	119.84	repA_K562_clone_208	5	4_pgk1P	repA	K562
ATCGGTTGCTCCTTC	5.61079	repA_K562_clone_208	5	3_ubcP	repA	K562
CCACGATAGCCTTTG	827.988	repA_K562_clone_208	5	5_eef1aP	repA	K562
CCCAGGCCTAGCTTA	11.3987	repA_K562_clone_208	5	4_pgk1P	repA	K562
CCCTCGAATGGCACC	62.3135	repA_K562_clone_208	5	3_ubcP	repA	K562
CGCACGCGCACGTTG	124.749	repA_K562_clone_208	5	4_pgk1P	repA	K562
CGCTGCTGCCCTGTA	12.2267	repA_K562_clone_208	5	3_ubcP	repA	K562
CTTGTCTTTCGTCCC	26.8277	repA_K562_clone_208	5	5_eef1aP	repA	K562
GACCCTACTAATGGT	81.6966	repA_K562_clone_208	5	4_pgk1P	repA	K562
GGCCTGCAACTTCAG	822.501	repA_K562_clone_208	5	5_eef1aP	repA	K562
GTCGTCCAGCGCGAA	215.252	repA_K562_clone_208	5	5_eef1aP	repA	K562
TACGAGGATGTCGAA	753.271	repA_K562_clone_208	5	5_eef1aP	repA	K562
TTCCCTGATCACTTC	71.9619	repA_K562_clone_208	5	4_pgk1P	repA	K562
AAACCCAACTAGGAA	62.8962	repA_K562_clone_262	5	3_ubcP	repA	K562
ACACGCACGACCTAA	461.471	repA_K562_clone_262	5	5_eef1aP	repA	K562
ACCAATCAAGACTCA	0.147654	repA_K562_clone_262	5	1_noP	repA	K562
ACGTCCTGTTTAGAG	235.275	repA_K562_clone_262	5	4_pgk1P	repA	K562
AGAAGTCAAAGGTCC	68.6347	repA_K562_clone_262	5	3_ubcP	repA	K562
AGAGTTCACGGATTA	158.409	repA_K562_clone_262	5	4_pgk1P	repA	K562
ATTTCGGGCGAATAA	552.527	repA_K562_clone_262	5	5_eef1aP	repA	K562
CATTACACCGCCAAA	0.172798	repA_K562_clone_262	5	2_minP	repA	K562
CCCCGAAGAAACTAT	202.052	repA_K562_clone_262	5	4_pgk1P	repA	K562
CCCCGTACGTTCTGA	526.501	repA_K562_clone_262	5	5_eef1aP	repA	K562
CGCACCCACATGACT	447.903	repA_K562_clone_262	5	5_eef1aP	repA	K562
CGCCCGCTCGCACGC	0.232	repA_K562_clone_262	5	2_minP	repA	K562
CGTTCAACTACACCC	104.598	repA_K562_clone_262	5	4_pgk1P	repA	K562
CTACCGCCTACTTGC	466.313	repA_K562_clone_262	5	5_eef1aP	repA	K562
CTGTCTTGCTCCGGC	564.304	repA_K562_clone_262	5	5_eef1aP	repA	K562
GACACCACTTAGAGT	48.7074	repA_K562_clone_262	5	3_ubcP	repA	K562
GCAGGTGTTGAAGCA	63.0048	repA_K562_clone_262	5	3_ubcP	repA	K562
GCCTGGCAAGAAACT	65.9714	repA_K562_clone_262	5	4_pgk1P	repA	K562
GCTCACCATCATCTC	125.759	repA_K562_clone_262	5	4_pgk1P	repA	K562
GGACGTACGTTCCTT	220.005	repA_K562_clone_262	5	4_pgk1P	repA	K562
TACGCTACAATATAT	1066.28	repA_K562_clone_262	5	5_eef1aP	repA	K562
TACTTAACACACGCA	254.624	repA_K562_clone_262	5	5_eef1aP	repA	K562
TCCCTTTTAATGATC	51.2902	repA_K562_clone_262	5	3_ubcP	repA	K562
TCGTTTACGACCAAT	256.88	repA_K562_clone_262	5	4_pgk1P	repA	K562
TGGCGCAGATGCCAC	41.2517	repA_K562_clone_262	5	3_ubcP	repA	K562
TGTGCCCATCCCCGT	89.7956	repA_K562_clone_262	5	4_pgk1P	repA	K562
TTAAATTAAACCGTC	140.618	repA_K562_clone_262	5	4_pgk1P	repA	K562
AAGATCCGAATGAGG	0.0685587	repA_K562_clone_26	13	1_noP	repA	K562
AATATGTTCCTACAC	1.18145	repA_K562_clone_26	13	1_noP	repA	K562
ACAACCTCCAAAATA	102.095	repA_K562_clone_26	13	3_ubcP	repA	K562
ACCAATCAAGACTCA	0.0421702	repA_K562_clone_26	13	1_noP	repA	K562
ACCTTTCATCCATTC	0.567228	repA_K562_clone_26	13	1_noP	repA	K562
AGCTATATTAAATTC	260.82	repA_K562_clone_26	13	4_pgk1P	repA	K562
AGTACTTAATAGGTT	4.89056	repA_K562_clone_26	13	4_pgk1P	repA	K562
ATATGAGTCCTCCCA	829.593	repA_K562_clone_26	13	5_eef1aP	repA	K562
CAGCCCGCCGCCGAG	65.9041	repA_K562_clone_26	13	3_ubcP	repA	K562
CAGTAATATACCCCC	29.754	repA_K562_clone_26	13	4_pgk1P	repA	K562
CCCCCGTTTTTATGC	118.076	repA_K562_clone_26	13	4_pgk1P	repA	K562
CCTAACAAAATTTGA	72.6082	repA_K562_clone_26	13	4_pgk1P	repA	K562
CGCGCGCGCCCGACT	73.3308	repA_K562_clone_26	13	3_ubcP	repA	K562
CTCTGAGTCCCACAG	78.4475	repA_K562_clone_26	13	3_ubcP	repA	K562
CTTTAGTTCTCCTTG	10.571	repA_K562_clone_26	13	4_pgk1P	repA	K562
GCACCCGCACCTAGT	15.3013	repA_K562_clone_26	13	4_pgk1P	repA	K562
GCATCATATGAAGAT	0.0381443	repA_K562_clone_26	13	2_minP	repA	K562
GCCCCCCCCAGTCGC	152.196	repA_K562_clone_26	13	4_pgk1P	repA	K562
GCCGAAAATGAGCCA	53.992	repA_K562_clone_26	13	3_ubcP	repA	K562
GCGCATTATGAACGT	5.02728	repA_K562_clone_26	13	4_pgk1P	repA	K562
GGAGCTGCGGTGCAC	0.47327	repA_K562_clone_26	13	1_noP	repA	K562
GTGCTGTCCGCTCCG	29.7708	repA_K562_clone_26	13	1_noP	repA	K562
TAAATCTGGTCAAAA	51.4607	repA_K562_clone_26	13	3_ubcP	repA	K562
TCAAAACTACCCCAC	2.64569	repA_K562_clone_26	13	1_noP	repA	K562
TTCTGGCAACTATCG	713.302	repA_K562_clone_26	13	5_eef1aP	repA	K562
AAGCGTAATCGGCTG	32.4882	repA_K562_clone_198	14	3_ubcP	repA	K562
AAGTTACGCGTGGTC	0.0384949	repA_K562_clone_198	14	1_noP	repA	K562
AATCAGACACATCCG	0.423937	repA_K562_clone_198	14	4_pgk1P	repA	K562
ACACCGACTAAACCT	121.288	repA_K562_clone_198	14	4_pgk1P	repA	K562
ACCACCCCCACGCGG	71.8727	repA_K562_clone_198	14	3_ubcP	repA	K562
ATCGACTAGTATGAT	47.8009	repA_K562_clone_198	14	3_ubcP	repA	K562
CAAGCCTCCCCCAGC	27.0678	repA_K562_clone_198	14	4_pgk1P	repA	K562
CGGTTTTTTGCCTTG	170.698	repA_K562_clone_198	14	4_pgk1P	repA	K562
CGTCCACTTTGTGCT	117.525	repA_K562_clone_198	14	4_pgk1P	repA	K562
CTCTGACTCATTCCC	0.294591	repA_K562_clone_198	14	2_minP	repA	K562
CTGGGTTTTGGTAAT	0.0495174	repA_K562_clone_198	14	2_minP	repA	K562
GCAGCATCTTCACTC	180.376	repA_K562_clone_198	14	4_pgk1P	repA	K562
GCCACTGTCAATAAA	76.9594	repA_K562_clone_198	14	3_ubcP	repA	K562
GCGACGACATCTCTG	571.392	repA_K562_clone_198	14	4_pgk1P	repA	K562
TAAATCTGGTCAAAA	57.6831	repA_K562_clone_198	14	3_ubcP	repA	K562
TTTCAAAGCGGTTCC	0.0950914	repA_K562_clone_198	14	2_minP	repA	K562
AACTCTATCCATGAA	57.4179	repA_K562_clone_71	10	3_ubcP	repA	K562
AATCCGTATGTCTAA	0.0820263	repA_K562_clone_71	10	1_noP	repA	K562
ACCATATCCCCCCAA	52.0429	repA_K562_clone_71	10	3_ubcP	repA	K562
ACCCTTAATACTGTG	27.8594	repA_K562_clone_71	10	3_ubcP	repA	K562
ACTTTGATGAACGCA	300.967	repA_K562_clone_71	10	5_eef1aP	repA	K562
CCAATTTACTTGCGG	23.1711	repA_K562_clone_71	10	4_pgk1P	repA	K562
CCCCGAAGAAACTAT	8.47373	repA_K562_clone_71	10	4_pgk1P	repA	K562
CCTGGTTAAACGCCG	0.31714	repA_K562_clone_71	10	2_minP	repA	K562
CGTGGAGACCGCCGA	0.116541	repA_K562_clone_71	10	1_noP	repA	K562
CTAGATATAATCGCT	0.06333	repA_K562_clone_71	10	1_noP	repA	K562
CTGAAAACAAGACCA	63.1222	repA_K562_clone_71	10	4_pgk1P	repA	K562
GCGGTCCATTATGCG	155.983	repA_K562_clone_71	10	3_ubcP	repA	K562
TCCCGTTCCGCGCCT	0.564022	repA_K562_clone_71	10	4_pgk1P	repA	K562
AAAACATACCGAAAT	59.8219	repA_K562_clone_7	13	4_pgk1P	repA	K562
AATGATCGAGCGGCC	40.0474	repA_K562_clone_7	13	4_pgk1P	repA	K562
ACACGCACGACCTAA	498.459	repA_K562_clone_7	13	5_eef1aP	repA	K562
AGAAACTAACGATCT	0.127065	repA_K562_clone_7	13	1_noP	repA	K562
ATCGCAACATATCGT	62.8367	repA_K562_clone_7	13	3_ubcP	repA	K562
CCCCCAGCGGAATAT	0.125637	repA_K562_clone_7	13	2_minP	repA	K562
CCGCTACCACTGACG	0.148795	repA_K562_clone_7	13	4_pgk1P	repA	K562
CGCTACAAATAAGAC	460.721	repA_K562_clone_7	13	5_eef1aP	repA	K562
GCAGCCCCACTGGAG	25.8485	repA_K562_clone_7	13	3_ubcP	repA	K562
GTGCTTATCCTCCCC	32.867	repA_K562_clone_7	13	3_ubcP	repA	K562
TAGGAGCTCACTAAC	77.4508	repA_K562_clone_7	13	4_pgk1P	repA	K562
TCAACAGTCCGCCGG	48.1298	repA_K562_clone_7	13	3_ubcP	repA	K562
TCACCTGTTTCATCA	0.168427	repA_K562_clone_7	13	2_minP	repA	K562
TCCCCACGGCCTCTA	5.74284	repA_K562_clone_7	13	4_pgk1P	repA	K562
TCTTAAACATTAAGG	53.1699	repA_K562_clone_7	13	3_ubcP	repA	K562
AAAACATACCGAAAT	8.20607	repA_K562_clone_255	6	4_pgk1P	repA	K562
AACGAAGCACGATAG	68.1072	repA_K562_clone_255	6	4_pgk1P	repA	K562
AGAACCGTCACGCAG	1.97266	repA_K562_clone_255	6	4_pgk1P	repA	K562
CAGAATAACCCGGAC	0.493166	repA_K562_clone_255	6	4_pgk1P	repA	K562
CCACGGCTACCATTA	3.98518	repA_K562_clone_255	6	3_ubcP	repA	K562
CCCTAACCAGAGCTA	0.380538	repA_K562_clone_255	6	1_noP	repA	K562
CGGTTTTTTGCCTTG	51.0829	repA_K562_clone_255	6	4_pgk1P	repA	K562
CTACTGCTAGAAATG	43.5207	repA_K562_clone_255	6	3_ubcP	repA	K562
CTCCATAGCGACGCT	118.123	repA_K562_clone_255	6	4_pgk1P	repA	K562
CTGAACGCTAAAGCG	315.913	repA_K562_clone_255	6	5_eef1aP	repA	K562
GATGGTACCGAACCC	524.59	repA_K562_clone_255	6	5_eef1aP	repA	K562
GTCTGATATGTATGT	0.12926	repA_K562_clone_255	6	2_minP	repA	K562
GTTTTCGACCGCTTA	47.4923	repA_K562_clone_255	6	3_ubcP	repA	K562
TCAAAACTACCCCAC	0.160473	repA_K562_clone_255	6	1_noP	repA	K562
TCCCACTCATCTATA	456.144	repA_K562_clone_255	6	5_eef1aP	repA	K562
TCTTAAACATTAAGG	61.4419	repA_K562_clone_255	6	3_ubcP	repA	K562
ATATATTTGTCGATT	0.180607	repA_K562_clone_327	8	2_minP	repA	K562
CCCCCAGCGGAATAT	0.41284	repA_K562_clone_327	8	2_minP	repA	K562
CCCCCGATCACCTTA	515.722	repA_K562_clone_327	8	5_eef1aP	repA	K562
CCCGTCCTAACTTCG	0.15911	repA_K562_clone_327	8	2_minP	repA	K562
CGCAGGTGCAACGAG	0.285044	repA_K562_clone_327	8	1_noP	repA	K562
CTGAATATGCCCACG	88.0847	repA_K562_clone_327	8	4_pgk1P	repA	K562
GCACAGGCAGCCCTC	63.5456	repA_K562_clone_327	8	4_pgk1P	repA	K562
GCACCCAATATCCAT	67.5541	repA_K562_clone_327	8	3_ubcP	repA	K562
TCAACGCCGACATGA	0.0688067	repA_K562_clone_327	8	1_noP	repA	K562
TCCCGCTGACACTTA	0.0688067	repA_K562_clone_327	8	1_noP	repA	K562
TTTCCACGACGACTC	3.21874	repA_K562_clone_327	8	5_eef1aP	repA	K562
AGAATCCACCTACAG	703.157	repA_K562_clone_296	6	5_eef1aP	repA	K562
CACGCTTCCACCTCC	17.7818	repA_K562_clone_296	6	3_ubcP	repA	K562
CGCCAATGCATAAAA	194.326	repA_K562_clone_296	6	4_pgk1P	repA	K562
CGTCCCCTAGCCTAT	705.04	repA_K562_clone_296	6	5_eef1aP	repA	K562
GATGGCACCTATTTC	746.588	repA_K562_clone_296	6	5_eef1aP	repA	K562
TACCAGTGACTCACG	16.3874	repA_K562_clone_296	6	3_ubcP	repA	K562
TCTTCCTTTGCTAAT	585.361	repA_K562_clone_296	6	5_eef1aP	repA	K562
TGGCGCAGATGCCAC	0.180421	repA_K562_clone_296	6	3_ubcP	repA	K562
AGATCCTACGCCCTA	72.3506	repA_K562_clone_289	6	4_pgk1P	repA	K562
ATGCTCTTTGTTCGC	512.753	repA_K562_clone_289	6	5_eef1aP	repA	K562
CAGCGAAACTAAACG	0.0877414	repA_K562_clone_289	6	2_minP	repA	K562
CATATAATGCGATAA	519.673	repA_K562_clone_289	6	5_eef1aP	repA	K562
CCAGCTGTGCACTGC	32.0485	repA_K562_clone_289	6	3_ubcP	repA	K562
CGCACCTACTCCCTC	0.145943	repA_K562_clone_289	6	1_noP	repA	K562
CGGTCTACCTTTTGG	501.869	repA_K562_clone_289	6	5_eef1aP	repA	K562
CGTTCAACTACACCC	2.8186	repA_K562_clone_289	6	4_pgk1P	repA	K562
CTACCGCCTACTTGC	646.094	repA_K562_clone_289	6	5_eef1aP	repA	K562
CTAGGTCTCGCTCAT	474.872	repA_K562_clone_289	6	5_eef1aP	repA	K562
TAACGCCCGCACAAA	89.4299	repA_K562_clone_289	6	4_pgk1P	repA	K562
TGGCGCAGATGCCAC	45.1972	repA_K562_clone_289	6	3_ubcP	repA	K562
TTAGGTAATAGCAAA	166.545	repA_K562_clone_289	6	4_pgk1P	repA	K562
ACACGCACGACCTAA	742.36	repA_K562_clone_95	5	5_eef1aP	repA	K562
CAAACCCCGTACGAC	625.201	repA_K562_clone_95	5	5_eef1aP	repA	K562
CACCCCGCACAGCGT	0.168555	repA_K562_clone_95	5	1_noP	repA	K562
CACGCTTCCACCTCC	88.9954	repA_K562_clone_95	5	3_ubcP	repA	K562
CAGAATAACCCGGAC	181.476	repA_K562_clone_95	5	4_pgk1P	repA	K562
CCCGCACCGCCCGTA	60.5423	repA_K562_clone_95	5	4_pgk1P	repA	K562
CCGTCCGCCCCATGA	0.558879	repA_K562_clone_95	5	1_noP	repA	K562
CGCTTCGCCCCGGCG	16.2928	repA_K562_clone_95	5	3_ubcP	repA	K562
CGTTCAACTACACCC	240.27	repA_K562_clone_95	5	4_pgk1P	repA	K562
GTCCGGCCGATTGCG	72.9946	repA_K562_clone_95	5	3_ubcP	repA	K562
TATAGATCAATATCA	167.391	repA_K562_clone_95	5	4_pgk1P	repA	K562
AGCCCAAGCGAAGCG	293.704	repA_K562_clone_191	9	5_eef1aP	repA	K562
CAAGATGATAGTGCT	47.9	repA_K562_clone_191	9	3_ubcP	repA	K562
CACAAAAAGAAATAA	702.927	repA_K562_clone_191	9	5_eef1aP	repA	K562
CCGAGAACCGTCCTT	909.237	repA_K562_clone_191	9	5_eef1aP	repA	K562
GAACCGTCACCATAC	3.98597	repA_K562_clone_191	9	2_minP	repA	K562
GATGAAGAACACGCA	58.2611	repA_K562_clone_191	9	3_ubcP	repA	K562
TCATACCCTTGCCCA	91.7942	repA_K562_clone_191	9	3_ubcP	repA	K562
ACTTCATTAACAGCA	28.2785	repA_K562_clone_38	25	3_ubcP	repA	K562
AGCTATATTAAATTC	17.6922	repA_K562_clone_38	25	4_pgk1P	repA	K562
ATACTAGCTATTATA	0.0959271	repA_K562_clone_38	25	1_noP	repA	K562
CCATCACATGGGCAC	66.9072	repA_K562_clone_38	25	3_ubcP	repA	K562
CCGGGTTTCCGACGT	126.706	repA_K562_clone_38	25	4_pgk1P	repA	K562
CTTTTACTAATAGTT	0.0553718	repA_K562_clone_38	25	2_minP	repA	K562
GATAAAAGCAAGCCC	0.0561289	repA_K562_clone_38	25	1_noP	repA	K562
GCTCCGATCCCAACA	48.4745	repA_K562_clone_38	25	3_ubcP	repA	K562
GTGCTTATCCTCCCC	20.7118	repA_K562_clone_38	25	3_ubcP	repA	K562
AAACCCAACTAGGAA	31.073	repA_K562_clone_62	10	3_ubcP	repA	K562
AAGTCAGAGACAGGA	47.8322	repA_K562_clone_62	10	3_ubcP	repA	K562
AGTCACTGGACGGCC	0.204723	repA_K562_clone_62	10	2_minP	repA	K562
CTCAAGAAATCTGTC	6.40804	repA_K562_clone_62	10	4_pgk1P	repA	K562
CTTCCGCTGTATGGA	18.812	repA_K562_clone_62	10	4_pgk1P	repA	K562
TAACAAACGTTGATA	140.519	repA_K562_clone_62	10	5_eef1aP	repA	K562
TCATATCCACATACA	0.199597	repA_K562_clone_62	10	1_noP	repA	K562
TGGATAGCACAAATA	0.995159	repA_K562_clone_62	10	4_pgk1P	repA	K562
TTAAGTGGATTAGCT	0.0893082	repA_K562_clone_62	10	1_noP	repA	K562
CACGATCCACCTGTA	81.33	repA_K562_clone_87	6	3_ubcP	repA	K562
CAGACTGCCCCCACT	0.122374	repA_K562_clone_87	6	1_noP	repA	K562
CGTCCCCTAGCCTAT	558.661	repA_K562_clone_87	6	5_eef1aP	repA	K562
GTGTTCACTACAAAT	0.110257	repA_K562_clone_87	6	1_noP	repA	K562
TATGCCGACACACTA	57.5826	repA_K562_clone_87	6	3_ubcP	repA	K562
TGCAGCCTACAAAAA	38.8714	repA_K562_clone_87	6	3_ubcP	repA	K562
TTGTCATTTGTCCGC	0.653635	repA_K562_clone_87	6	1_noP	repA	K562
AAACGCAGGGTACGA	120.21	repA_K562_clone_89	5	4_pgk1P	repA	K562
ACCAATCAAGACTCA	0.21282	repA_K562_clone_89	5	1_noP	repA	K562
ATCCAGCAAATAACT	0.17762	repA_K562_clone_89	5	2_minP	repA	K562
CCCGCCGCTACCATT	0.343016	repA_K562_clone_89	5	1_noP	repA	K562
GACCCTACTAATGGT	62.1408	repA_K562_clone_89	5	4_pgk1P	repA	K562
GGCGCCGTCAAAAAA	396.261	repA_K562_clone_89	5	5_eef1aP	repA	K562
TAGACCCATTCGATG	0.166788	repA_K562_clone_89	5	1_noP	repA	K562
TCGGGTAATTAGGCA	659.79	repA_K562_clone_89	5	5_eef1aP	repA	K562
TTCCCTCACCGTACA	58.6475	repA_K562_clone_89	5	4_pgk1P	repA	K562
TTGCCCTAGCAGGCT	0.190472	repA_K562_clone_89	5	2_minP	repA	K562
CATATTCCAGGAACC	0.255326	repA_K562_clone_107	10	2_minP	repA	K562
CCCCCCCAATGGCGC	0.0493917	repA_K562_clone_107	10	1_noP	repA	K562
CCTCAGTGCCTCTGA	56.9144	repA_K562_clone_107	10	3_ubcP	repA	K562
CTGCTCCCTCATTCT	0.0637219	repA_K562_clone_107	10	1_noP	repA	K562
GCAATTGCAGTTCTG	580.204	repA_K562_clone_107	10	5_eef1aP	repA	K562
GCGCATTATGAACGT	149.242	repA_K562_clone_107	10	4_pgk1P	repA	K562
TAAAGTGCGTCTTTT	41.7622	repA_K562_clone_107	10	3_ubcP	repA	K562
TAGCTGATGATTGAG	1.55272	repA_K562_clone_107	10	1_noP	repA	K562
TTAAGTGGATTAGCT	0.777489	repA_K562_clone_107	10	1_noP	repA	K562
TTAGGGCGTGACCTG	0.0598442	repA_K562_clone_107	10	1_noP	repA	K562
ATAACGTTGGCCTCT	57.5921	repA_K562_clone_154	28	3_ubcP	repA	K562
ATGTTGTGGTTTCCT	0.102456	repA_K562_clone_154	28	1_noP	repA	K562
CATATTCCAGGAACC	0.268476	repA_K562_clone_154	28	2_minP	repA	K562
CCACAATACGGACCG	89.4381	repA_K562_clone_154	28	4_pgk1P	repA	K562
CCCACAGCGGTGTCA	0.28951	repA_K562_clone_154	28	1_noP	repA	K562
CCGTCCGCCCCATGA	0.619325	repA_K562_clone_154	28	1_noP	repA	K562
CGACCGCCCGGCCTC	197.291	repA_K562_clone_154	28	4_pgk1P	repA	K562
CTACTGCTAGAAATG	52.7596	repA_K562_clone_154	28	3_ubcP	repA	K562
TCAAAACTACCCCAC	0.0710738	repA_K562_clone_154	28	1_noP	repA	K562
TCTCCTAGGAGTGAC	69.821	repA_K562_clone_154	28	3_ubcP	repA	K562
TTAAGAAGTTTCATC	0.161155	repA_K562_clone_154	28	1_noP	repA	K562
TTCGCCCTCCGTCCC	617.98	repA_K562_clone_154	28	5_eef1aP	repA	K562
ACAGGACTCGGCTCA	687.265	repA_K562_clone_92	6	5_eef1aP	repA	K562
ATTAAAACCTTCCCT	1985.27	repA_K562_clone_92	6	5_eef1aP	repA	K562
CAAAAATCCGCGGAT	9.56004	repA_K562_clone_92	6	3_ubcP	repA	K562
CCCCCGTTTTTATGC	48.8379	repA_K562_clone_92	6	4_pgk1P	repA	K562
CCCTACGTGCCAAAA	33.946	repA_K562_clone_92	6	3_ubcP	repA	K562
CCTCAGTGCCTCTGA	75.0703	repA_K562_clone_92	6	3_ubcP	repA	K562
CTACAACATCTACCA	838.536	repA_K562_clone_92	6	5_eef1aP	repA	K562
GAACCCCATTACAAG	564.723	repA_K562_clone_92	6	5_eef1aP	repA	K562
GAACCCGATCGTGCA	605.749	repA_K562_clone_92	6	5_eef1aP	repA	K562
AACCTCAACTCCCCT	0.322443	repA_K562_clone_4	51	1_noP	repA	K562
CACTTACAGAGCACT	0.067134	repA_K562_clone_4	51	1_noP	repA	K562
CCCGCACCACATGCC	0.185836	repA_K562_clone_4	51	1_noP	repA	K562
CTGGCCCTGCAGTTT	0.118184	repA_K562_clone_4	51	2_minP	repA	K562
CTGTCTTGCTCCGGC	916.204	repA_K562_clone_4	51	5_eef1aP	repA	K562
GCAAAACTGAATTAC	17.4236	repA_K562_clone_4	51	3_ubcP	repA	K562
GCAGCCCCACTGGAG	66.5787	repA_K562_clone_4	51	3_ubcP	repA	K562
TCAACGCCGACATGA	0.191906	repA_K562_clone_4	51	1_noP	repA	K562
ATGCGCTTATCGCGA	34.6133	repA_K562_clone_6	38	4_pgk1P	repA	K562
CATATTCCAGGAACC	0.225824	repA_K562_clone_6	38	2_minP	repA	K562
CTGCTTTAGCTCAAC	0.164889	repA_K562_clone_6	38	2_minP	repA	K562
GCCACACCCGGCAGG	321.851	repA_K562_clone_6	38	5_eef1aP	repA	K562
GCCGGCTCAGATAGC	126.884	repA_K562_clone_6	38	4_pgk1P	repA	K562
GCGCACACCCCCCGG	0.238067	repA_K562_clone_6	38	2_minP	repA	K562
TACCTCCTCAGTTCG	76.3517	repA_K562_clone_6	38	3_ubcP	repA	K562
TCGCTTTACCTCCAG	0.0605616	repA_K562_clone_6	38	1_noP	repA	K562
TGCGCTCGCCGATTT	0.065471	repA_K562_clone_6	38	1_noP	repA	K562
ACATCGTGAATAAAA	0.498196	repA_K562_clone_21	29	2_minP	repA	K562
CATACACATTGGCGA	0.0527868	repA_K562_clone_21	29	1_noP	repA	K562
GAAATTAAGCATCCG	714.266	repA_K562_clone_21	29	5_eef1aP	repA	K562
GCCGGTCGTGTCCCT	468.379	repA_K562_clone_21	29	5_eef1aP	repA	K562
GGGCTGCCGGCTCAC	0.175762	repA_K562_clone_21	29	2_minP	repA	K562
TAACTCTACTGTCGA	338.701	repA_K562_clone_21	29	5_eef1aP	repA	K562
TGCCACATTTTCCTG	140.586	repA_K562_clone_21	29	4_pgk1P	repA	K562
AATGATCGAGCGGCC	97.9359	repA_K562_clone_226	6	4_pgk1P	repA	K562
ATGTGGGTCGTCTAT	0.166045	repA_K562_clone_226	6	1_noP	repA	K562
CACGCCCGCCCGCCT	0.166045	repA_K562_clone_226	6	1_noP	repA	K562
GAACGACTATTGTTT	2.81712	repA_K562_clone_226	6	4_pgk1P	repA	K562
GCAAAACTGAATTAC	20.7523	repA_K562_clone_226	6	3_ubcP	repA	K562
AAGAGTAACCCCTGT	78.8965	repA_K562_clone_55	19	3_ubcP	repA	K562
ACAGCGCCCCGGCCC	16.6091	repA_K562_clone_55	19	3_ubcP	repA	K562
ACCCCCTTCTGCCCA	95.2511	repA_K562_clone_55	19	4_pgk1P	repA	K562
CAACAACCTCCCCAT	0.149433	repA_K562_clone_55	19	2_minP	repA	K562
CACCCTCGACAGCAT	77.7656	repA_K562_clone_55	19	4_pgk1P	repA	K562
AAGTTACGCGTGGTC	0.254262	repA_K562_clone_57	38	1_noP	repA	K562
ACGCGCATACCACCT	91.5149	repA_K562_clone_57	38	3_ubcP	repA	K562
AGGCAGAGGCTCCCC	3.51028	repA_K562_clone_57	38	3_ubcP	repA	K562
CACACTGTTCCTACA	161.517	repA_K562_clone_57	38	4_pgk1P	repA	K562
CCGACCATTCAAATC	66.8894	repA_K562_clone_57	38	3_ubcP	repA	K562
GCAGACAATGGACGT	56.4192	repA_K562_clone_57	38	4_pgk1P	repA	K562
GGGCTGCCGGCTCAC	0.0346548	repA_K562_clone_57	38	2_minP	repA	K562
TAACAAACGTTGATA	502.991	repA_K562_clone_57	38	5_eef1aP	repA	K562
AAGTCCACGAGGCAC	0.150227	repA_K562_clone_179	6	1_noP	repA	K562
ACGGCCCATACCCAC	0.69297	repA_K562_clone_179	6	1_noP	repA	K562
CCCCCGATCACCTTA	94.6989	repA_K562_clone_179	6	5_eef1aP	repA	K562
CCTAAGAGCCCCCCC	823.42	repA_K562_clone_179	6	5_eef1aP	repA	K562
CTTCTCGATCCCACC	68.9148	repA_K562_clone_179	6	3_ubcP	repA	K562
GCCATGTTGCGACGA	693.122	repA_K562_clone_179	6	5_eef1aP	repA	K562
CACTTACAGAGCACT	0.111887	repA_K562_clone_14	41	1_noP	repA	K562
CCCCGCAACGCACGA	500.4	repA_K562_clone_14	41	5_eef1aP	repA	K562
GTTCTCCCTGCAACC	0.119074	repA_K562_clone_14	41	1_noP	repA	K562
TATCTGAAGCCATCC	0.640333	repA_K562_clone_14	41	2_minP	repA	K562
CCCGACTGTGGCATC	587.291	repA_K562_clone_56	51	5_eef1aP	repA	K562
GATACAACCAAAGGT	386.518	repA_K562_clone_56	51	5_eef1aP	repA	K562
TCAACTGAACCGCGC	10.2521	repA_K562_clone_56	51	4_pgk1P	repA	K562
ACCAGCAAAAGTCCG	1.42831	repA_K562_clone_335	5	1_noP	repA	K562
CACACTGTTCCTACA	18.8916	repA_K562_clone_335	5	4_pgk1P	repA	K562
CCCCAGCTGCCGTTC	46.8853	repA_K562_clone_335	5	3_ubcP	repA	K562
CCCCGTACGTTCTGA	744.04	repA_K562_clone_335	5	5_eef1aP	repA	K562
CTCGTCACGTAAACA	60.5761	repA_K562_clone_335	5	3_ubcP	repA	K562
CTGAAAACAAGACCA	108.083	repA_K562_clone_335	5	4_pgk1P	repA	K562
GAAACGCCCCCGCAC	694.034	repA_K562_clone_335	5	5_eef1aP	repA	K562
GCACAGGCAGCCCTC	20.2944	repA_K562_clone_335	5	4_pgk1P	repA	K562
TACGCTACAATATAT	615.929	repA_K562_clone_335	5	5_eef1aP	repA	K562
AGCTATATTAAATTC	421.583	repA_K562_clone_15	21	4_pgk1P	repA	K562
CGCAGGTGCAACGAG	0.175865	repA_K562_clone_15	21	1_noP	repA	K562
CTTAACGAAAGTCTT	12.7056	repA_K562_clone_15	21	4_pgk1P	repA	K562
GCTTTTCCCCCTCAC	93.8797	repA_K562_clone_15	21	4_pgk1P	repA	K562
GTCGACGGCTCTCTT	565.571	repA_K562_clone_15	21	5_eef1aP	repA	K562
TAGAATGAACCAATA	71.4962	repA_K562_clone_15	21	4_pgk1P	repA	K562
AAATCCCTCAGTCGT	33.5863	repA_K562_clone_18	19	3_ubcP	repA	K562
AATGGCCGCCGCTGA	0.0489135	repA_K562_clone_18	19	2_minP	repA	K562
CGCTTGTCTAAACTG	0.054668	repA_K562_clone_18	19	1_noP	repA	K562
GAATAATTCAATAGT	0.190431	repA_K562_clone_18	19	2_minP	repA	K562
GAGCCTAAGTGCGCT	163.356	repA_K562_clone_18	19	4_pgk1P	repA	K562
TTTAGCCCTCACCGC	740.841	repA_K562_clone_18	19	5_eef1aP	repA	K562
CAGGCCGTGCACCCA	761.208	repA_K562_clone_66	19	5_eef1aP	repA	K562
CATTATGCGGTCTAC	76.6454	repA_K562_clone_66	19	3_ubcP	repA	K562
CCCCAGGTAACCGCA	167.644	repA_K562_clone_66	19	4_pgk1P	repA	K562
CCCGCCGCTACCATT	0.22078	repA_K562_clone_66	19	1_noP	repA	K562
GATGGCACCTATTTC	1449.95	repA_K562_clone_66	19	5_eef1aP	repA	K562
GCCAGTTTAAACCTG	0.333676	repA_K562_clone_66	19	1_noP	repA	K562
TGGCGCAGATGCCAC	9.46778	repA_K562_clone_66	19	3_ubcP	repA	K562
AATAGTAATCGCGGA	118.677	repA_K562_clone_120	8	4_pgk1P	repA	K562
CAGCCTCTCATAAAC	121.254	repA_K562_clone_120	8	4_pgk1P	repA	K562
CTTCCGCTGTATGGA	189.419	repA_K562_clone_120	8	4_pgk1P	repA	K562
GGCATGGGTGTGCCC	7.32635	repA_K562_clone_120	8	4_pgk1P	repA	K562
GTCGACGGCTCTCTT	642.269	repA_K562_clone_120	8	5_eef1aP	repA	K562
TCTCTGCACCAACCT	91.4854	repA_K562_clone_120	8	4_pgk1P	repA	K562
ATAACAAAGCTTTTC	0.231804	repA_K562_clone_24	31	1_noP	repA	K562
CGTGTAGGCGAAGCC	0.34282	repA_K562_clone_24	31	2_minP	repA	K562
GCAATCGCTCACTTT	0.150757	repA_K562_clone_24	31	1_noP	repA	K562
GCACAGGCAGCCCTC	24.2291	repA_K562_clone_24	31	4_pgk1P	repA	K562
GGCGCCGTCAAAAAA	788.256	repA_K562_clone_24	31	5_eef1aP	repA	K562
TAGATGCCTAATCAC	0.337327	repA_K562_clone_24	31	2_minP	repA	K562
AACCCAGCGGCGCAA	42.9992	repA_K562_clone_44	11	3_ubcP	repA	K562
AGCCCGAACCTACCG	640.678	repA_K562_clone_44	11	5_eef1aP	repA	K562
CCCGCACCACATGCC	2.98473	repA_K562_clone_44	11	1_noP	repA	K562
TACCAGTGACTCACG	62.7878	repA_K562_clone_44	11	3_ubcP	repA	K562
AAACTCGAGCTGACC	0.0525473	repA_K562_clone_54	25	2_minP	repA	K562
AACTCTATCCATGAA	42.6422	repA_K562_clone_54	25	3_ubcP	repA	K562
CCGCCGATCACGGCC	0.157737	repA_K562_clone_54	25	1_noP	repA	K562
CCTAACAAAATTTGA	68.2558	repA_K562_clone_54	25	4_pgk1P	repA	K562
CGACAGAATGAACAC	0.109308	repA_K562_clone_54	25	1_noP	repA	K562
CTCAAGAAATCTGTC	136.164	repA_K562_clone_54	25	4_pgk1P	repA	K562
TTCTTAGCCCCCCCA	332.13	repA_K562_clone_54	25	5_eef1aP	repA	K562
ACACCGACTAAACCT	143.705	repA_K562_clone_99	9	4_pgk1P	repA	K562
CTACGTAATTTACCG	59.6708	repA_K562_clone_99	9	4_pgk1P	repA	K562
CTCTGAGTCCCACAG	86.3165	repA_K562_clone_99	9	3_ubcP	repA	K562
GCAAAACTGAATTAC	45.1091	repA_K562_clone_99	9	3_ubcP	repA	K562
GTTGGCTGCCGGGCT	0.0951069	repA_K562_clone_99	9	2_minP	repA	K562
TCACGCATATCACGA	40.7329	repA_K562_clone_99	9	3_ubcP	repA	K562
ACGATCGCGGTTTAC	5.9616	repA_K562_clone_141	16	3_ubcP	repA	K562
CCCTACTGATGCAAC	192.256	repA_K562_clone_141	16	4_pgk1P	repA	K562
GCACTCTCGAGTCCG	751.555	repA_K562_clone_141	16	5_eef1aP	repA	K562
TGCACAACACGCGTT	82.0453	repA_K562_clone_141	16	4_pgk1P	repA	K562
AAGAGTAACCCCTGT	93.0544	repA_K562_clone_159	11	3_ubcP	repA	K562
CCACAATACGGACCG	51.9366	repA_K562_clone_159	11	4_pgk1P	repA	K562
CCTATCATTACCGAT	0.320829	repA_K562_clone_159	11	4_pgk1P	repA	K562
CCTCAGTGCCTCTGA	148.818	repA_K562_clone_159	11	3_ubcP	repA	K562
CGGCCCAAGCGGGCC	0.105946	repA_K562_clone_159	11	2_minP	repA	K562
AACATGCAAGACCCA	0.108252	repA_K562_clone_161	5	2_minP	repA	K562
CACCCCGCACAGCGT	0.33612	repA_K562_clone_161	5	1_noP	repA	K562
CCCCAGGTAACCGCA	115.763	repA_K562_clone_161	5	4_pgk1P	repA	K562
GGTGACTATAAAGGT	86.8482	repA_K562_clone_161	5	4_pgk1P	repA	K562
AAAATTTGTCGCATG	723.101	repA_K562_clone_225	8	5_eef1aP	repA	K562
AAACGCAGGGTACGA	7.74025	repA_K562_clone_225	8	4_pgk1P	repA	K562
CCTTGAACGCAGACC	68.6148	repA_K562_clone_225	8	4_pgk1P	repA	K562
CTCGTCACGTAAACA	55.4872	repA_K562_clone_225	8	3_ubcP	repA	K562
AGAAACTAACGATCT	8.69956	repA_K562_clone_232	13	1_noP	repA	K562
CCTTGCCTATTTTCA	102.809	repA_K562_clone_232	13	4_pgk1P	repA	K562
CTACTGCTCACCTTT	3.96786	repA_K562_clone_232	13	3_ubcP	repA	K562
GCAAAACTGAATTAC	65.6913	repA_K562_clone_232	13	3_ubcP	repA	K562
GCGCACACCCCCCGG	0.578356	repA_K562_clone_232	13	2_minP	repA	K562
TCCCGCTGACACTTA	1.32331	repA_K562_clone_232	13	1_noP	repA	K562
TCGGATCTAGTCGCC	574.518	repA_K562_clone_232	13	5_eef1aP	repA	K562
AAGTTACGCGTGGTC	0.452809	repA_K562_clone_256	5	1_noP	repA	K562
CAGCCTCTCATAAAC	54.3793	repA_K562_clone_256	5	4_pgk1P	repA	K562
CCGTTAATCTATCCG	57.011	repA_K562_clone_256	5	4_pgk1P	repA	K562
TGCGCTTCAATATTG	545.643	repA_K562_clone_256	5	5_eef1aP	repA	K562
AAAACCTCTCGCTGG	506.463	repA_K562_clone_19	15	5_eef1aP	repA	K562
CAACACCAACTCAAC	0.0543784	repA_K562_clone_19	15	1_noP	repA	K562
CAGCCTCTCATAAAC	0.414922	repA_K562_clone_19	15	4_pgk1P	repA	K562
TTCCCTCACCGTACA	97.6147	repA_K562_clone_19	15	4_pgk1P	repA	K562
ATATGAGTCCTCCCA	551.955	repA_K562_clone_29	9	5_eef1aP	repA	K562
TAAATCTGGTCAAAA	34.4309	repA_K562_clone_29	9	3_ubcP	repA	K562
TTGCCCTAGCAGGCT	0.271652	repA_K562_clone_29	9	2_minP	repA	K562
GGCTCTACCGAAAGC	561.456	repA_K562_clone_36	16	5_eef1aP	repA	K562
TAGAAACGGTCACCA	547.93	repA_K562_clone_36	16	5_eef1aP	repA	K562
TCAACAGTCCGCCGG	28.1548	repA_K562_clone_36	16	3_ubcP	repA	K562
TTTACCAACATACTG	526.629	repA_K562_clone_36	16	5_eef1aP	repA	K562
TTTTACCTCGCGCGT	137.177	repA_K562_clone_36	16	3_ubcP	repA	K562
AACAGCATCGGCACT	17.2927	repA_K562_clone_49	16	4_pgk1P	repA	K562
ACTTTCCAAGTCCTT	452.778	repA_K562_clone_49	16	5_eef1aP	repA	K562
AGAGTTCACGGATTA	68.6705	repA_K562_clone_49	16	4_pgk1P	repA	K562
CGGTCTACCTTTTGG	291.165	repA_K562_clone_49	16	5_eef1aP	repA	K562
TACAAGCAGTTGACG	108.085	repA_K562_clone_49	16	4_pgk1P	repA	K562
TGCCACATTTTCCTG	20.9092	repA_K562_clone_49	16	4_pgk1P	repA	K562
CCGCCGATCACGGCC	0.307983	repA_K562_clone_78	16	1_noP	repA	K562
CTGAAAACAAGACCA	107.78	repA_K562_clone_78	16	4_pgk1P	repA	K562
GATGGTCCCCCCTCC	606.741	repA_K562_clone_78	16	5_eef1aP	repA	K562
GTCAGCAACCACGCT	57.0818	repA_K562_clone_78	16	4_pgk1P	repA	K562
TTTCCACGACGACTC	350.76	repA_K562_clone_78	16	5_eef1aP	repA	K562
ATAGCAACCAAGTGA	2.01292	repA_K562_clone_64	17	4_pgk1P	repA	K562
CAGAATAACCCGGAC	388.396	repA_K562_clone_64	17	4_pgk1P	repA	K562
TTCTCACATGCATCC	0.0604267	repA_K562_clone_64	17	2_minP	repA	K562
CGCAGGTGCAACGAG	0.112288	repA_K562_clone_85	22	1_noP	repA	K562
GCAGGTGTTGAAGCA	69.9749	repA_K562_clone_85	22	3_ubcP	repA	K562
GTGCTTATCCTCCCC	80.1852	repA_K562_clone_85	22	3_ubcP	repA	K562
GTTAATACACAGCAA	0.885613	repA_K562_clone_85	22	4_pgk1P	repA	K562
TTTAAGATTAAACCT	735.949	repA_K562_clone_85	22	5_eef1aP	repA	K562
ACAACCTCCAAAATA	29.2734	repA_K562_clone_109	5	3_ubcP	repA	K562
ATCTTCCAGTTCACA	0.140937	repA_K562_clone_109	5	2_minP	repA	K562
CACCAGACCAATCAG	48.3983	repA_K562_clone_109	5	3_ubcP	repA	K562
TGGGTCAGGTGCACA	544.252	repA_K562_clone_109	5	5_eef1aP	repA	K562
TTTAGCCCCCATAAT	4.30709	repA_K562_clone_109	5	4_pgk1P	repA	K562
ATATCCATGGACTTC	1.17322	repA_K562_clone_264	5	4_pgk1P	repA	K562
CGCCAATGCATAAAA	116.045	repA_K562_clone_264	5	4_pgk1P	repA	K562
CTGGCCCTGCAGTTT	0.188727	repA_K562_clone_264	5	2_minP	repA	K562
GCTGTAGCCTCCCTG	0.533265	repA_K562_clone_264	5	5_eef1aP	repA	K562
GGCCTCCACCCGCCT	526.763	repA_K562_clone_264	5	5_eef1aP	repA	K562
TGTGCCCATCCCCGT	4.49637	repA_K562_clone_264	5	4_pgk1P	repA	K562
CGATGTGCCGCCCAC	0.106471	repA_K562_clone_11	14	1_noP	repA	K562
GAGGAGCCCAGTTCC	0.0675481	repA_K562_clone_11	14	2_minP	repA	K562
GCTTTTAGCCCTTTC	2.19652	repA_K562_clone_11	14	4_pgk1P	repA	K562
TACCGCCCCTTTACA	40.4841	repA_K562_clone_11	14	4_pgk1P	repA	K562
CTACACTGATCAGAC	0.105034	repA_K562_clone_37	26	5_eef1aP	repA	K562
GTGCTGTCCGCTCCG	0.279882	repA_K562_clone_37	26	1_noP	repA	K562
AATCCCAGGACAAGA	16.8198	repA_K562_clone_43	16	3_ubcP	repA	K562
CCCCCCGGACAGGTG	30.906	repA_K562_clone_46	9	4_pgk1P	repA	K562
TATCTGAAGCCATCC	0.344598	repA_K562_clone_46	9	2_minP	repA	K562
CACACCAGAAAAGAA	0.903631	repA_K562_clone_65	16	4_pgk1P	repA	K562
CTCACATAGACACCT	0.0736891	repA_K562_clone_65	16	2_minP	repA	K562
TCCCCCAGGCGGAAG	0.123369	repA_K562_clone_65	16	1_noP	repA	K562
TGCCACATTTTCCTG	85.8579	repA_K562_clone_65	16	4_pgk1P	repA	K562
CAAGCCTCCCCCAGC	72.1574	repA_K562_clone_86	28	4_pgk1P	repA	K562
AATACACCCATCGTA	52.0855	repA_K562_clone_128	12	3_ubcP	repA	K562
ACCCCCTTCTGCCCA	17.2356	repA_K562_clone_128	12	4_pgk1P	repA	K562
CCCCACGTTCCCCGC	30.818	repA_K562_clone_128	12	3_ubcP	repA	K562
TCTGCCCATTCCGTG	74.3958	repA_K562_clone_128	12	3_ubcP	repA	K562
TGGATAGCACAAATA	105.125	repA_K562_clone_128	12	4_pgk1P	repA	K562
CTACTGCTCACCTTT	54.5694	repA_K562_clone_188	8	3_ubcP	repA	K562
GCCGAAAATGAGCCA	32.3565	repA_K562_clone_188	8	3_ubcP	repA	K562
AAAACATACCGAAAT	61.1237	repA_K562_clone_307	14	4_pgk1P	repA	K562
ATCGATTTATAATAC	89.6989	repA_K562_clone_307	14	4_pgk1P	repA	K562
GACGCCTACAGATTT	772.707	repA_K562_clone_307	14	5_eef1aP	repA	K562
TATAGATCAATATCA	85.2535	repA_K562_clone_307	14	4_pgk1P	repA	K562
CCTGCCCATACGCCC	15.4531	repA_K562_clone_9	29	3_ubcP	repA	K562
CTCTGAGTCCCACAG	7.08932	repA_K562_clone_9	29	3_ubcP	repA	K562
TTAAATTAAACCGTC	63.421	repA_K562_clone_9	29	4_pgk1P	repA	K562
AAGAGTAACCCCTGT	42.5221	repA_K562_clone_42	19	3_ubcP	repA	K562
CGCAGGTGCAACGAG	0.0800021	repA_K562_clone_42	19	1_noP	repA	K562
GCGGTCCATTATGCG	40.2923	repA_K562_clone_42	19	3_ubcP	repA	K562
GCTGGTTCCCCACTC	0.375355	repA_K562_clone_42	19	1_noP	repA	K562
ACGGTCATGACGTGC	0.23974	repA_K562_clone_45	19	1_noP	repA	K562
CCACACGGGATACCC	84.0349	repA_K562_clone_45	19	4_pgk1P	repA	K562
CGTTCAACTACACCC	25.0614	repA_K562_clone_45	19	4_pgk1P	repA	K562
CTAACCTTGTGCACA	0.0514397	repA_K562_clone_45	19	2_minP	repA	K562
TAGAAAACAAATATA	79.61	repA_K562_clone_45	19	3_ubcP	repA	K562
CGATACCAATTACTT	40.4678	repA_K562_clone_51	22	4_pgk1P	repA	K562
ATCGATTTATAATAC	148.515	repA_K562_clone_70	41	4_pgk1P	repA	K562
CAGTAATATACCCCC	128.483	repA_K562_clone_70	41	4_pgk1P	repA	K562
CCCTAACCAGAGCTA	0.154529	repA_K562_clone_70	41	1_noP	repA	K562
GTTTTCGACCGCTTA	54.9301	repA_K562_clone_70	41	3_ubcP	repA	K562
ATACAGGTAAGCACG	174.827	repA_K562_clone_76	8	5_eef1aP	repA	K562
TAGCCGAGCGAGGTG	139.515	repA_K562_clone_76	8	3_ubcP	repA	K562
AGTACTTAATAGGTT	84.4358	repA_K562_clone_216	17	4_pgk1P	repA	K562
CCGTCCCCATCGGCC	0.287638	repA_K562_clone_13	16	2_minP	repA	K562
TTCCGCTCGTCACCC	0.212338	repA_K562_clone_13	16	1_noP	repA	K562
TTCTCTCTTCCTGCA	64.6877	repA_K562_clone_13	16	4_pgk1P	repA	K562
ACACCCTAGGCCGTG	102.266	repA_K562_clone_33	18	4_pgk1P	repA	K562
AGAAGTCAAAGGTCC	0.730818	repA_K562_clone_73	21	3_ubcP	repA	K562
CCTTGAACGCAGACC	133.776	repA_K562_clone_73	21	4_pgk1P	repA	K562
TGCGCTCGCCGATTT	0.163383	repA_K562_clone_73	21	1_noP	repA	K562
CATTATGCGGTCTAC	33.7931	repA_K562_clone_83	25	3_ubcP	repA	K562
GTCCGAAAACTGATG	171.501	repA_K562_clone_83	25	4_pgk1P	repA	K562
AAGATCCGAATGAGG	0.104129	repA_K562_clone_16	29	1_noP	repA	K562
GCTTTTAGCCCTTTC	62.9489	repA_K562_clone_16	29	4_pgk1P	repA	K562
CACCCACTACGACCG	4.9176	repA_K562_clone_61	13	4_pgk1P	repA	K562
TCCTCCCCGCGGACA	0.560001	repA_K562_clone_61	13	1_noP	repA	K562
CGACTAACACTTCTA	75.9885	repA_K562_clone_81	34	3_ubcP	repA	K562
GAGAACGCTCACAAT	8.24053	repA_K562_clone_93	5	4_pgk1P	repA	K562
GATGTCCCGCTCACC	33.9126	repA_K562_clone_93	5	4_pgk1P	repA	K562
TTCTCATCTAAGGTA	123.27	repA_K562_clone_93	5	3_ubcP	repA	K562
ATCGACTAGTATGAT	147.904	repA_K562_clone_94	8	3_ubcP	repA	K562
GTGCTTATCCTCCCC	24.1358	repA_K562_clone_94	8	3_ubcP	repA	K562
CATTATGCGGTCTAC	62.0616	repA_K562_clone_116	14	3_ubcP	repA	K562
GGCTCTCAAGACGCA	472.86	repA_K562_clone_116	14	5_eef1aP	repA	K562
ATAGCAACCAAGTGA	228.711	repA_K562_clone_122	8	4_pgk1P	repA	K562
GACCCTACTAATGGT	237.266	repA_K562_clone_129	14	4_pgk1P	repA	K562
AACCTCAACTCCCCT	0.346112	repA_K562_clone_140	5	1_noP	repA	K562
GATGGTACCGAACCC	870.121	repA_K562_clone_140	5	5_eef1aP	repA	K562
AACGAACGAGGCTCA	0.184454	repA_HEK293T_clone_29	57	2_minP	repA	HEK293T
AGAGTTCACGGATTA	73.1547	repA_HEK293T_clone_29	57	4_pgk1P	repA	HEK293T
CCAGACCACAAGTAA	0.853152	repA_HEK293T_clone_29	57	2_minP	repA	HEK293T
CCCCGTTCGGTGATT	0.192036	repA_HEK293T_clone_29	57	1_noP	repA	HEK293T
CCGGCCGGCCCGTAT	15.9598	repA_HEK293T_clone_29	57	3_ubcP	repA	HEK293T
CCTCAGTGCCTCTGA	75.458	repA_HEK293T_clone_29	57	3_ubcP	repA	HEK293T
CTGAAAACAAGACCA	48.8799	repA_HEK293T_clone_29	57	4_pgk1P	repA	HEK293T
GAATAATTCAATAGT	0.174513	repA_HEK293T_clone_29	57	2_minP	repA	HEK293T
GACACCACTTAGAGT	87.7853	repA_HEK293T_clone_29	57	3_ubcP	repA	HEK293T
GATGGTACCGAACCC	114.833	repA_HEK293T_clone_29	57	5_eef1aP	repA	HEK293T
TCCCCACGGCCTCTA	10.618	repA_HEK293T_clone_29	57	4_pgk1P	repA	HEK293T
TCCGATGTGTAACTA	0.145498	repA_HEK293T_clone_29	57	1_noP	repA	HEK293T
TGCGCTGCGCCGCCC	30.3306	repA_HEK293T_clone_29	57	3_ubcP	repA	HEK293T
AATTAGCTAAATCCC	8.62008	repA_HEK293T_clone_95	8	4_pgk1P	repA	HEK293T
ATGCCAGACCTATGC	0.175747	repA_HEK293T_clone_95	8	2_minP	repA	HEK293T
CAAGCCAGAAACTAC	31.0002	repA_HEK293T_clone_95	8	4_pgk1P	repA	HEK293T
CACAAAAAGAAATAA	497.887	repA_HEK293T_clone_95	8	5_eef1aP	repA	HEK293T
CCGCTACCACTGACG	8.40973	repA_HEK293T_clone_95	8	4_pgk1P	repA	HEK293T
CCGGGTTTCCGACGT	3.84393	repA_HEK293T_clone_95	8	4_pgk1P	repA	HEK293T
GTCCTCCACTGCTAG	6.23632	repA_HEK293T_clone_95	8	3_ubcP	repA	HEK293T
GTTTTCGACCGCTTA	50.0238	repA_HEK293T_clone_95	8	3_ubcP	repA	HEK293T
TCTACCACGGCCCAT	8.44181	repA_HEK293T_clone_95	8	4_pgk1P	repA	HEK293T
TGTGCCCATCCCCGT	4.85308	repA_HEK293T_clone_95	8	4_pgk1P	repA	HEK293T
AAAACATGATACAGT	5.80057	repA_HEK293T_clone_43	9	4_pgk1P	repA	HEK293T
ACCCTTAATACTGTG	35.9491	repA_HEK293T_clone_43	9	3_ubcP	repA	HEK293T
CCAGGGTAGTACACC	19.8981	repA_HEK293T_clone_43	9	4_pgk1P	repA	HEK293T
CCTATCATTACCGAT	20.0803	repA_HEK293T_clone_43	9	4_pgk1P	repA	HEK293T
CTTTAGTTCTCCTTG	86.5213	repA_HEK293T_clone_43	9	4_pgk1P	repA	HEK293T
GCGCACACCCCCCGG	0.193912	repA_HEK293T_clone_43	9	2_minP	repA	HEK293T
GCTCACCATCATCTC	2.50259	repA_HEK293T_clone_43	9	4_pgk1P	repA	HEK293T
GTCGATAAAGCTACA	10.5878	repA_HEK293T_clone_43	9	4_pgk1P	repA	HEK293T
TACACCCCACTATGA	4.23435	repA_HEK293T_clone_43	9	4_pgk1P	repA	HEK293T
TTCCTAGGGATGCCG	4.15447	repA_HEK293T_clone_43	9	3_ubcP	repA	HEK293T
ATAGCAACCAAGTGA	32.9232	repA_HEK293T_clone_4	5	4_pgk1P	repA	HEK293T
CTCAAGAAATCTGTC	24.1069	repA_HEK293T_clone_4	5	4_pgk1P	repA	HEK293T
GCAGCATCTTCACTC	1.63521	repA_HEK293T_clone_4	5	4_pgk1P	repA	HEK293T
GCATCATATGAAGAT	0.31119	repA_HEK293T_clone_4	5	2_minP	repA	HEK293T
GGAGTGTTGAAAAGT	1.24531	repA_HEK293T_clone_4	5	3_ubcP	repA	HEK293T
GTTAATACACAGCAA	5.20834	repA_HEK293T_clone_4	5	4_pgk1P	repA	HEK293T
AGTATATCATCGCTG	8.33328	repA_HEK293T_clone_103	14	4_pgk1P	repA	HEK293T
CCCCCGTTTTTATGC	243.574	repA_HEK293T_clone_103	14	4_pgk1P	repA	HEK293T
CCGACCATTCAAATC	33.0189	repA_HEK293T_clone_103	14	3_ubcP	repA	HEK293T
CCGGTGTCAGTAGAT	849.6	repA_HEK293T_clone_103	14	5_eef1aP	repA	HEK293T
GCGGTCCATTATGCG	61.3763	repA_HEK293T_clone_103	14	3_ubcP	repA	HEK293T
GGTCACACGTTACAT	25.1951	repA_HEK293T_clone_103	14	3_ubcP	repA	HEK293T
TTGCCCTAGCAGGCT	1.11768	repA_HEK293T_clone_103	14	2_minP	repA	HEK293T
AGCCATCCCTTCAAT	726.699	repA_HEK293T_clone_217	5	5_eef1aP	repA	HEK293T
CCACGATAGCCTTTG	909.444	repA_HEK293T_clone_217	5	5_eef1aP	repA	HEK293T
CTACACTGATCAGAC	340.528	repA_HEK293T_clone_217	5	5_eef1aP	repA	HEK293T
GAAATTAAGCATCCG	1615.26	repA_HEK293T_clone_217	5	5_eef1aP	repA	HEK293T
GGAGTGTTGAAAAGT	71.04	repA_HEK293T_clone_217	5	3_ubcP	repA	HEK293T
TCTTGGACATACTAA	377.552	repA_HEK293T_clone_217	5	4_pgk1P	repA	HEK293T
AAAACATGATACAGT	5.89242	repA_HEK293T_clone_1	10	4_pgk1P	repA	HEK293T
ACAGCCTTCACGTTA	33.7657	repA_HEK293T_clone_1	10	4_pgk1P	repA	HEK293T
ACATCCTTAATAAAG	3.10816	repA_HEK293T_clone_1	10	4_pgk1P	repA	HEK293T
AGTACTTAATAGGTT	21.2279	repA_HEK293T_clone_1	10	4_pgk1P	repA	HEK293T
CCCAGGCCTAGCTTA	4.87381	repA_HEK293T_clone_1	10	4_pgk1P	repA	HEK293T
CTTCATAGCGACGGC	40.8564	repA_HEK293T_clone_1	10	3_ubcP	repA	HEK293T
TTAATTACTTGCTTA	51.8551	repA_HEK293T_clone_1	10	3_ubcP	repA	HEK293T
TTATCAGCCAAAGGT	831.674	repA_HEK293T_clone_1	10	5_eef1aP	repA	HEK293T
AATGATCGAGCGGCC	0.330334	repA_HEK293T_clone_17	7	4_pgk1P	repA	HEK293T
ACCCAACCAATCACG	472.081	repA_HEK293T_clone_17	7	5_eef1aP	repA	HEK293T
CCCGCACCGCCCGTA	12.3994	repA_HEK293T_clone_17	7	4_pgk1P	repA	HEK293T
CCTACTTGCCCGTTG	802.503	repA_HEK293T_clone_17	7	5_eef1aP	repA	HEK293T
GCCATACCCTCCACC	61.4006	repA_HEK293T_clone_17	7	4_pgk1P	repA	HEK293T
GCCATGTTGCGACGA	732.885	repA_HEK293T_clone_17	7	5_eef1aP	repA	HEK293T
CGACCGCCCGGCCTC	20.6251	repA_HEK293T_clone_27	19	4_pgk1P	repA	HEK293T
CTCACACAATTTCTG	10.0706	repA_HEK293T_clone_27	19	3_ubcP	repA	HEK293T
GATCCTAAATAGTTG	557.145	repA_HEK293T_clone_27	19	5_eef1aP	repA	HEK293T
GTCCGAGTCCATCTT	0.0623332	repA_HEK293T_clone_27	19	2_minP	repA	HEK293T
TAAGCGTATTGTAAT	418.297	repA_HEK293T_clone_27	19	5_eef1aP	repA	HEK293T
TCCCACTCATCTATA	719.131	repA_HEK293T_clone_27	19	5_eef1aP	repA	HEK293T
TCCTGTCGCGGACCT	710.948	repA_HEK293T_clone_27	19	5_eef1aP	repA	HEK293T
TGTACACGCGTCGGA	31.9258	repA_HEK293T_clone_27	19	4_pgk1P	repA	HEK293T
ACCGTTCCATACCCG	52.4252	repA_HEK293T_clone_56	30	3_ubcP	repA	HEK293T
ACTTATTGGAGACAA	5.26989	repA_HEK293T_clone_56	30	3_ubcP	repA	HEK293T
CACCATCCTCGCCCA	26.9958	repA_HEK293T_clone_56	30	4_pgk1P	repA	HEK293T
CCCCGGCCCACAATA	9.34626	repA_HEK293T_clone_56	30	4_pgk1P	repA	HEK293T
CGCCAATGCATAAAA	12.6722	repA_HEK293T_clone_56	30	4_pgk1P	repA	HEK293T
GCCTGCTAGGTTCCG	64.6823	repA_HEK293T_clone_56	30	3_ubcP	repA	HEK293T
TCAAACGACCTTTGG	0.150125	repA_HEK293T_clone_56	30	1_noP	repA	HEK293T
GATCCGGCCGACCTC	691.301	repA_HEK293T_clone_220	9	5_eef1aP	repA	HEK293T
TCATTAGCACTACCG	72.5244	repA_HEK293T_clone_220	9	3_ubcP	repA	HEK293T
TCTACCACGGCCCAT	4.7939	repA_HEK293T_clone_220	9	4_pgk1P	repA	HEK293T
TTTTACCTCGCGCGT	62.9704	repA_HEK293T_clone_220	9	3_ubcP	repA	HEK293T
ATCCAGCAAATAACT	0.240817	repA_HEK293T_clone_32	19	2_minP	repA	HEK293T
CCCTCGAATGGCACC	1.40963	repA_HEK293T_clone_32	19	3_ubcP	repA	HEK293T
CCGCTACCACTGACG	198.343	repA_HEK293T_clone_32	19	4_pgk1P	repA	HEK293T
TCGCTTTACCTCCAG	0.309921	repA_HEK293T_clone_32	19	1_noP	repA	HEK293T
CCGACGCGGAAGCCG	0.492389	repA_HEK293T_clone_97	5	2_minP	repA	HEK293T
CTCAAGAAATCTGTC	13.8564	repA_HEK293T_clone_97	5	4_pgk1P	repA	HEK293T
ATCCCCAACGCTGTA	17.5471	repA_HEK293T_clone_109	9	4_pgk1P	repA	HEK293T
CTGAATATGCCCACG	4.37725	repA_HEK293T_clone_109	9	4_pgk1P	repA	HEK293T
GCGTCCTTTATGTAA	737.85	repA_HEK293T_clone_109	9	5_eef1aP	repA	HEK293T
TCACTGTAGAAACAA	0.209258	repA_HEK293T_clone_109	9	2_minP	repA	HEK293T
TCCGCTGCCCCAACC	39.4422	repA_HEK293T_clone_109	9	4_pgk1P	repA	HEK293T
ACTTACAGAGCAATA	7.57711	repA_HEK293T_clone_3	52	4_pgk1P	repA	HEK293T
ATATCCATGGACTTC	9.23371	repA_HEK293T_clone_3	52	4_pgk1P	repA	HEK293T
CGTGGAGACCGCCGA	0.200355	repA_HEK293T_clone_3	52	1_noP	repA	HEK293T
CTGCAACCGCAGCGT	73.3856	repA_HEK293T_clone_3	52	3_ubcP	repA	HEK293T
GCGTCCTTTATGTAA	716.577	repA_HEK293T_clone_3	52	5_eef1aP	repA	HEK293T
GTTCCGGCCTGGCCA	10.1573	repA_HEK293T_clone_3	52	4_pgk1P	repA	HEK293T
TTATGGTTCTACTAT	0.106719	repA_HEK293T_clone_3	52	1_noP	repA	HEK293T
AATAGTAATCGCGGA	15.3924	repA_HEK293T_clone_15	22	4_pgk1P	repA	HEK293T
GCACTTCTTCGGCCA	0.132805	repA_HEK293T_clone_15	22	1_noP	repA	HEK293T
GCTTGCCCCAGCCTC	7.07976	repA_HEK293T_clone_15	22	4_pgk1P	repA	HEK293T
ACTTATTGGAGACAA	0.14482	repA_HEK293T_clone_65	9	3_ubcP	repA	HEK293T
CAAACCAGACATGTG	1.34808	repA_HEK293T_clone_65	9	5_eef1aP	repA	HEK293T
CATTATGCGGTCTAC	0.222109	repA_HEK293T_clone_65	9	3_ubcP	repA	HEK293T
GCCACTGTCAATAAA	15.3812	repA_HEK293T_clone_65	9	3_ubcP	repA	HEK293T
TCACTGTAGAAACAA	2.46021	repA_HEK293T_clone_65	9	2_minP	repA	HEK293T
ATAAATTGAACAACT	13.2229	repA_HEK293T_clone_80	10	4_pgk1P	repA	HEK293T
CCGGGTTTCCGACGT	9.93204	repA_HEK293T_clone_80	10	4_pgk1P	repA	HEK293T
TATAGATCAATATCA	10.3186	repA_HEK293T_clone_80	10	4_pgk1P	repA	HEK293T
TTATGGTTCTACTAT	0.13783	repA_HEK293T_clone_80	10	1_noP	repA	HEK293T
TTCGCCCTCCGTCCC	867.351	repA_HEK293T_clone_80	10	5_eef1aP	repA	HEK293T
ACTCGTAGCTACACC	6.61482	repA_HEK293T_clone_93	5	4_pgk1P	repA	HEK293T
ATGCGCTTATCGCGA	53.781	repA_HEK293T_clone_93	5	4_pgk1P	repA	HEK293T
CGCTGCTGCCCTGTA	77.4062	repA_HEK293T_clone_93	5	3_ubcP	repA	HEK293T
GCCACTCCCTCGACA	48.5324	repA_HEK293T_clone_93	5	4_pgk1P	repA	HEK293T
GCTAACCCCGGAATC	34.2081	repA_HEK293T_clone_93	5	3_ubcP	repA	HEK293T
ACCGTGCAATCCAGC	58.0968	repA_HEK293T_clone_14	20	3_ubcP	repA	HEK293T
AGCTTTGGAGGGAGC	33.6522	repA_HEK293T_clone_14	20	4_pgk1P	repA	HEK293T
CGCTGCTGCCCTGTA	51.928	repA_HEK293T_clone_49	31	3_ubcP	repA	HEK293T
CGGTTTTTTGCCTTG	12.1204	repA_HEK293T_clone_49	31	4_pgk1P	repA	HEK293T
GACCCTACTAATGGT	22.2519	repA_HEK293T_clone_49	31	4_pgk1P	repA	HEK293T
TCTGACCGCACCCCG	19.0441	repA_HEK293T_clone_49	31	3_ubcP	repA	HEK293T
ACGCCTCGACGCGTG	0.0816057	repA_HEK293T_clone_55	15	1_noP	repA	HEK293T
CCCCGGCCCACAATA	179.721	repA_HEK293T_clone_55	15	4_pgk1P	repA	HEK293T
CTGAACACGCCCGAT	545.981	repA_HEK293T_clone_55	15	5_eef1aP	repA	HEK293T
CAAGACCTATGTTAA	51.1733	repA_HEK293T_clone_81	9	3_ubcP	repA	HEK293T
TATGCCGACACACTA	54.4022	repA_HEK293T_clone_81	9	3_ubcP	repA	HEK293T
TCGTTTACGACCAAT	44.813	repA_HEK293T_clone_81	9	4_pgk1P	repA	HEK293T
ATCCCCAACGCTGTA	18.8789	repA_HEK293T_clone_91	10	4_pgk1P	repA	HEK293T
CTGAAAACAAGACCA	0.223485	repA_HEK293T_clone_91	10	4_pgk1P	repA	HEK293T
TAGATGCCTAATCAC	1.32411	repA_HEK293T_clone_91	10	2_minP	repA	HEK293T
TTTAGCCCCCATAAT	22.3075	repA_HEK293T_clone_91	10	4_pgk1P	repA	HEK293T
CCCTACGTGCCAAAA	88.2117	repA_HEK293T_clone_102	10	3_ubcP	repA	HEK293T
CGCTGCTGCCCTGTA	22.0827	repA_HEK293T_clone_102	10	3_ubcP	repA	HEK293T
CTTCTCGATCCCACC	5.6353	repA_HEK293T_clone_102	10	3_ubcP	repA	HEK293T
GAGAACGCTCACAAT	6.0668	repA_HEK293T_clone_102	10	4_pgk1P	repA	HEK293T
TCGTTTACGACCAAT	4.6729	repA_HEK293T_clone_102	10	4_pgk1P	repA	HEK293T
TTACCCGGTGATCCG	39.7121	repA_HEK293T_clone_102	10	5_eef1aP	repA	HEK293T
AACCCCACAACCACA	6.48005	repA_HEK293T_clone_182	12	4_pgk1P	repA	HEK293T
ATATGAGTCCTCCCA	638.835	repA_HEK293T_clone_182	12	5_eef1aP	repA	HEK293T
ATCGATTTATAATAC	60.7372	repA_HEK293T_clone_182	12	4_pgk1P	repA	HEK293T
CAGCCTCTCATAAAC	1.40469	repA_HEK293T_clone_182	12	4_pgk1P	repA	HEK293T
ATAGCAACCAAGTGA	10.3874	repA_HEK293T_clone_8	31	4_pgk1P	repA	HEK293T
CAAAAACTCGGGCAC	8.61503	repA_HEK293T_clone_8	31	4_pgk1P	repA	HEK293T
GTCCGAGTCCATCTT	0.115315	repA_HEK293T_clone_8	31	2_minP	repA	HEK293T
TGCAGCCTACAAAAA	50.0768	repA_HEK293T_clone_8	31	3_ubcP	repA	HEK293T
GACACCACTTAGAGT	104.125	repA_HEK293T_clone_12	13	3_ubcP	repA	HEK293T
GTTTTGTCACAGCCC	791.032	repA_HEK293T_clone_12	13	5_eef1aP	repA	HEK293T
TCGCTTTACCTCCAG	0.802837	repA_HEK293T_clone_12	13	1_noP	repA	HEK293T
TTTAACGCGAGCGCC	0.180716	repA_HEK293T_clone_12	13	2_minP	repA	HEK293T
AAGTCAGAGACAGGA	86.1696	repA_HEK293T_clone_57	46	3_ubcP	repA	HEK293T
ATCGACTAGTATGAT	25.6736	repA_HEK293T_clone_57	46	3_ubcP	repA	HEK293T
CGTGTAGGCGAAGCC	0.353513	repA_HEK293T_clone_57	46	2_minP	repA	HEK293T
TCACGGGCGCTCGTT	17.8213	repA_HEK293T_clone_57	46	4_pgk1P	repA	HEK293T
ACTCGTAGCTACACC	5.21106	repA_HEK293T_clone_86	23	4_pgk1P	repA	HEK293T
TTACCCGGTGATCCG	39.0082	repA_HEK293T_clone_86	23	5_eef1aP	repA	HEK293T
CCCGCCGGCTTGTAA	87.8658	repA_HEK293T_clone_88	13	3_ubcP	repA	HEK293T
TACACCCCACTATGA	3.5369	repA_HEK293T_clone_88	13	4_pgk1P	repA	HEK293T
AATCCCAGGACAAGA	39.0587	repA_HEK293T_clone_94	17	3_ubcP	repA	HEK293T
TCAAAACTACCCCAC	0.268761	repA_HEK293T_clone_113	13	1_noP	repA	HEK293T
ATATCCATGGACTTC	270.78	repA_HEK293T_clone_161	10	4_pgk1P	repA	HEK293T
TAGGCATTCTTTCCT	0.130241	repA_HEK293T_clone_161	10	2_minP	repA	HEK293T
TCCACTAGGCGGCTC	1.00608	repA_HEK293T_clone_161	10	1_noP	repA	HEK293T
ACAACCTCCAAAATA	53.028	repA_HEK293T_clone_174	9	3_ubcP	repA	HEK293T
ACTTACAGAGCAATA	38.3004	repA_HEK293T_clone_174	9	4_pgk1P	repA	HEK293T
ATATTCCCCATCAAC	27.0594	repA_HEK293T_clone_174	9	3_ubcP	repA	HEK293T
CTCCATAGCGACGCT	325.798	repA_HEK293T_clone_174	9	4_pgk1P	repA	HEK293T
ACCCGGGGGCCCTTG	54.6355	repA_HEK293T_clone_200	11	3_ubcP	repA	HEK293T
AGCAGACCCTGCACC	0.344193	repA_HEK293T_clone_200	11	1_noP	repA	HEK293T
CGAGTTTGTTGTCTC	628.069	repA_HEK293T_clone_200	11	5_eef1aP	repA	HEK293T
CTACTGCTCACCTTT	95.8868	repA_HEK293T_clone_200	11	3_ubcP	repA	HEK293T
CTCTGCCGTTGCACA	1.51356	repA_HEK293T_clone_200	11	2_minP	repA	HEK293T
GAGAACGCTCACAAT	12.6657	repA_HEK293T_clone_238	5	4_pgk1P	repA	HEK293T
CCGACGCGGAAGCCG	1.12753	repA_HEK293T_clone_242	6	2_minP	repA	HEK293T
GCTTTTAGCCCTTTC	500.579	repA_HEK293T_clone_242	6	4_pgk1P	repA	HEK293T
TTTCCACGACGACTC	794.281	repA_HEK293T_clone_242	6	5_eef1aP	repA	HEK293T
CTGGGTTTTGGTAAT	0.0637127	repA_HEK293T_clone_9	22	2_minP	repA	HEK293T
TGGGCCCCCAACACG	0.124274	repA_HEK293T_clone_9	22	2_minP	repA	HEK293T
TTATGGTTCTACTAT	0.0975277	repA_HEK293T_clone_9	22	1_noP	repA	HEK293T
CGACTAACACTTCTA	75.4602	repA_HEK293T_clone_39	6	3_ubcP	repA	HEK293T
GCAGCATCTTCACTC	13.1374	repA_HEK293T_clone_39	6	4_pgk1P	repA	HEK293T
GCTATAGTGTTTTAT	16.5268	repA_HEK293T_clone_39	6	4_pgk1P	repA	HEK293T
CTACACTGATCAGAC	644.183	repA_HEK293T_clone_62	18	5_eef1aP	repA	HEK293T
TAAACAGGCAGCCGG	0.346971	repA_HEK293T_clone_64	22	2_minP	repA	HEK293T
TAAAGTGCGTCTTTT	95.233	repA_HEK293T_clone_64	22	3_ubcP	repA	HEK293T
TTCCCGGACATGCGT	547.258	repA_HEK293T_clone_64	22	5_eef1aP	repA	HEK293T
CCTCAGTGCCTCTGA	63.2975	repA_HEK293T_clone_146	15	3_ubcP	repA	HEK293T
ACCCAATAAGCGTTA	13.0909	repA_HEK293T_clone_150	12	4_pgk1P	repA	HEK293T
GCTACGTATTTCCAC	0.375531	repA_HEK293T_clone_150	12	1_noP	repA	HEK293T
TCGCATGTAACAAAG	59.2728	repA_HEK293T_clone_150	12	4_pgk1P	repA	HEK293T
CGCGCGCGCCCGACT	49.5371	repA_HEK293T_clone_173	10	3_ubcP	repA	HEK293T
GAGAATCCCGCCAAG	1.38969	repA_HEK293T_clone_173	10	2_minP	repA	HEK293T
TTTTACCTCGCGCGT	47.5239	repA_HEK293T_clone_173	10	3_ubcP	repA	HEK293T
ACCTGGGAAAATCAA	148.4	repA_HEK293T_clone_241	5	4_pgk1P	repA	HEK293T
GTGCTGTCCGCTCCG	0.211918	repA_HEK293T_clone_241	5	1_noP	repA	HEK293T
ACCCTAACGGCCAGA	0.172017	repA_HEK293T_clone_251	8	2_minP	repA	HEK293T
GGAGTGTTGAAAAGT	44.1292	repA_HEK293T_clone_251	8	3_ubcP	repA	HEK293T
GTTGCTAACGGCAGG	37.8848	repA_HEK293T_clone_251	8	3_ubcP	repA	HEK293T
TAACAAACGTTGATA	460.733	repA_HEK293T_clone_251	8	5_eef1aP	repA	HEK293T
ACTCGTAGCTACACC	95.5301	repA_HEK293T_clone_2	52	4_pgk1P	repA	HEK293T
GCTACCGCAGGAAAC	53.1407	repA_HEK293T_clone_7	30	3_ubcP	repA	HEK293T
CAAGATGATAGTGCT	9.87207	repA_HEK293T_clone_16	10	3_ubcP	repA	HEK293T
CGGCCCAAGCGGGCC	1.3216	repA_HEK293T_clone_16	10	2_minP	repA	HEK293T
CTTTCTACCACATCT	0.812679	repA_HEK293T_clone_53	5	3_ubcP	repA	HEK293T
TAAAGTGCGTCTTTT	50.1463	repA_HEK293T_clone_53	5	3_ubcP	repA	HEK293T
AACGAAGCACGATAG	20.9431	repA_HEK293T_clone_54	13	4_pgk1P	repA	HEK293T
AGAGTTCACGGATTA	179.352	repA_HEK293T_clone_54	13	4_pgk1P	repA	HEK293T
GCTGGTTCCCCACTC	0.10956	repA_HEK293T_clone_54	13	1_noP	repA	HEK293T
CCCGCACCGCCCGTA	17.645	repA_HEK293T_clone_71	18	4_pgk1P	repA	HEK293T
TGATCTGGACACCAA	173.637	repA_HEK293T_clone_75	6	4_pgk1P	repA	HEK293T
GAACCCGATCGTGCA	132.414	repA_HEK293T_clone_76	6	5_eef1aP	repA	HEK293T
CCTATCATTACCGAT	3.08607	repA_HEK293T_clone_104	20	4_pgk1P	repA	HEK293T
CGTAGATGCGTACGG	764.451	repA_HEK293T_clone_104	20	5_eef1aP	repA	HEK293T
TTGCCCTAGCAGGCT	0.161704	repA_HEK293T_clone_104	20	2_minP	repA	HEK293T
AACTCATTGCTAACA	38.2784	repA_HEK293T_clone_114	21	3_ubcP	repA	HEK293T
TCAGCCCCCAGTCCA	13.6497	repA_HEK293T_clone_114	21	4_pgk1P	repA	HEK293T
GCGAACGATCATCCA	40.4456	repA_HEK293T_clone_133	22	3_ubcP	repA	HEK293T
TAAGCGTATTGTAAT	621.623	repA_HEK293T_clone_133	22	5_eef1aP	repA	HEK293T
AGAGTTCACGGATTA	264.536	repA_HEK293T_clone_155	14	4_pgk1P	repA	HEK293T
CAGAATAACCCGGAC	24.1057	repA_HEK293T_clone_155	14	4_pgk1P	repA	HEK293T
CAGCCTCTCATAAAC	105.386	repA_HEK293T_clone_155	14	4_pgk1P	repA	HEK293T
ACGGAATGTCTTGGA	8.32676	repA_HEK293T_clone_194	6	4_pgk1P	repA	HEK293T
ACAACATCCTACGAC	568.186	repA_HEK293T_clone_18	54	5_eef1aP	repA	HEK293T
TAGCTGATGATTGAG	0.108743	repA_HEK293T_clone_18	54	1_noP	repA	HEK293T
CACGCTTCCACCTCC	25.0044	repA_HEK293T_clone_22	16	3_ubcP	repA	HEK293T
CCACACGGGATACCC	8.98968	repA_HEK293T_clone_22	16	4_pgk1P	repA	HEK293T
AAAACATACCGAAAT	4.89597	repA_HEK293T_clone_25	52	4_pgk1P	repA	HEK293T
CGTGTAGGCGAAGCC	0.0600516	repA_HEK293T_clone_25	52	2_minP	repA	HEK293T
CTCTGGCCCTTCGGC	758.523	repA_HEK293T_clone_25	52	5_eef1aP	repA	HEK293T
TAGATTTTCCAAGCC	6.3987	repA_HEK293T_clone_51	14	4_pgk1P	repA	HEK293T
CCCGCCGGCTTGTAA	41.5858	repA_HEK293T_clone_60	41	3_ubcP	repA	HEK293T
TAGAATGAACCAATA	135.85	repA_HEK293T_clone_60	41	4_pgk1P	repA	HEK293T
ACATCCTTAATAAAG	14.9505	repA_HEK293T_clone_74	23	4_pgk1P	repA	HEK293T
GCACCCAATATCCAT	16.8462	repA_HEK293T_clone_74	23	3_ubcP	repA	HEK293T
AAAACATGATACAGT	18.5654	repA_HEK293T_clone_83	13	4_pgk1P	repA	HEK293T
ATATGAGTCCTCCCA	752.226	repA_HEK293T_clone_83	13	5_eef1aP	repA	HEK293T
TAGACCCATTCGATG	0.11729	repA_HEK293T_clone_83	13	1_noP	repA	HEK293T
CCGACCCAAAGGCAC	20.0861	repA_HEK293T_clone_186	11	3_ubcP	repA	HEK293T
TACCAGTGACTCACG	29.8931	repA_HEK293T_clone_186	11	3_ubcP	repA	HEK293T
ATCTTTCGACTCTCT	0.230172	repA_HEK293T_clone_204	20	2_minP	repA	HEK293T
GACCCTACTAATGGT	12.945	repA_HEK293T_clone_236	5	4_pgk1P	repA	HEK293T
TCCCCACGGCCTCTA	30.6796	repA_HEK293T_clone_236	5	4_pgk1P	repA	HEK293T
AAAATTTGTCGCATG	128.186	repA_HepG2_clone_6	157	5_eef1aP	repA	HepG2
AAACCCAACTAGGAA	23.3733	repA_HepG2_clone_6	157	3_ubcP	repA	HepG2
ACACCGACTAAACCT	2.67791	repA_HepG2_clone_6	157	4_pgk1P	repA	HepG2
ACCGTTCCATACCCG	33.0638	repA_HepG2_clone_6	157	3_ubcP	repA	HepG2
ACGATCGCGGTTTAC	56.6172	repA_HepG2_clone_6	157	3_ubcP	repA	HepG2
ACTCGTAGCTACACC	0.413687	repA_HepG2_clone_6	157	4_pgk1P	repA	HepG2
ATATGATTAATAGAT	35.3342	repA_HepG2_clone_6	157	4_pgk1P	repA	HepG2
CCCCCCCGCCACTCC	58.7711	repA_HepG2_clone_6	157	3_ubcP	repA	HepG2
CCGTTAATCTATCCG	17.827	repA_HepG2_clone_6	157	4_pgk1P	repA	HepG2
CTCTGTCCGTCCGTA	33.0893	repA_HepG2_clone_6	157	3_ubcP	repA	HepG2
GAGAATCCCGCCAAG	0.115831	repA_HepG2_clone_6	157	2_minP	repA	HepG2
GATCCCAGCTTTGAT	554.953	repA_HepG2_clone_6	157	5_eef1aP	repA	HepG2
GCAATATAAACAATG	0.0462375	repA_HepG2_clone_6	157	2_minP	repA	HepG2
GCCACTTGGCCAAGA	524.751	repA_HepG2_clone_6	157	5_eef1aP	repA	HepG2
GCTGGTTCCCCACTC	0.208424	repA_HepG2_clone_6	157	1_noP	repA	HepG2
GGAGCAGCCCGGTAA	0.081936	repA_HepG2_clone_6	157	2_minP	repA	HepG2
TCAACAGTCCGCCGG	41.6046	repA_HepG2_clone_6	157	3_ubcP	repA	HepG2
TGCCTCACTGTTCAT	160.872	repA_HepG2_clone_6	157	4_pgk1P	repA	HepG2
TGGCGCAGATGCCAC	5.8478	repA_HepG2_clone_6	157	3_ubcP	repA	HepG2
TTAAATTAAACCGTC	0.204737	repA_HepG2_clone_6	157	4_pgk1P	repA	HepG2
CCCCGGCCCACAATA	19.7327	repA_HepG2_clone_18	5	4_pgk1P	repA	HepG2
CGGTGAGGAACCTTA	0.175835	repA_HepG2_clone_18	5	2_minP	repA	HepG2
CTATCCTGGCTACAG	0.175835	repA_HepG2_clone_18	5	2_minP	repA	HepG2
GCATTACCTTAACAA	219.279	repA_HepG2_clone_18	5	5_eef1aP	repA	HepG2
TAACAAACGTTGATA	243.688	repA_HepG2_clone_18	5	5_eef1aP	repA	HepG2
TAGTAAAATTTTGTA	25.4874	repA_HepG2_clone_18	5	3_ubcP	repA	HepG2
TGTGCCCATCCCCGT	10.3289	repA_HepG2_clone_18	5	4_pgk1P	repA	HepG2
TTAGGGCGTGACCTG	0.323802	repA_HepG2_clone_18	5	1_noP	repA	HepG2
AGAAACTAACGATCT	0.11049	repA_HepG2_clone_3	51	1_noP	repA	HepG2
AGCCTTGCCTGGGGC	9.7161	repA_HepG2_clone_3	51	4_pgk1P	repA	HepG2
CTCATTAGCACAACT	11.321	repA_HepG2_clone_3	51	5_eef1aP	repA	HepG2
CCCGGCGTGCGAACG	0.0549555	repA_HepG2_clone_21	34	1_noP	repA	HepG2
TACCTGCACCCCCCC	0.0560521	repA_HepG2_clone_21	34	1_noP	repA	HepG2
TGCACAACACGCGTT	18.4847	repA_HepG2_clone_21	34	4_pgk1P	repA	HepG2
TTCTCATCTAAGGTA	46.1969	repA_HepG2_clone_21	34	3_ubcP	repA	HepG2
GCCGGCTCAGATAGC	39.9054	repA_HepG2_clone_8	39	4_pgk1P	repA	HepG2
TCAAAACTACCCCAC	0.67751	repA_HepG2_clone_8	39	1_noP	repA	HepG2
TTCCCGTCATGCACC	0.0668401	repA_HepG2_clone_8	39	2_minP	repA	HepG2
CAAACCCCGTACGAC	959.54	repA_HepG2_clone_12	24	5_eef1aP	repA	HepG2
CTAGTTCTCACTCCG	62.2518	repA_HepG2_clone_12	24	3_ubcP	repA	HepG2
GAGGCCCCACCGCTG	228.732	repA_HepG2_clone_12	24	5_eef1aP	repA	HepG2
GCGCCCTCTGCTGCC	48.1741	repA_HepG2_clone_12	24	3_ubcP	repA	HepG2
TCCCGCTGACACTTA	0.143184	repA_HepG2_clone_12	24	1_noP	repA	HepG2
ACGTGGCCGAAGCTC	0.142109	repA_HepG2_clone_11	44	1_noP	repA	HepG2
CCGTCCGCCCCATGA	0.350627	repA_HepG2_clone_11	44	1_noP	repA	HepG2
CTAAGACCTCTCTAC	77.0497	repA_HepG2_clone_11	44	5_eef1aP	repA	HepG2
GCTCCGATCCCAACA	11.0605	repA_HepG2_clone_11	44	3_ubcP	repA	HepG2
GGCGCCGTCAAAAAA	1206.83	repA_HepG2_clone_11	44	5_eef1aP	repA	HepG2
TAGCTGATGATTGAG	0.167661	repA_HepG2_clone_11	44	1_noP	repA	HepG2
CCACAATACGGACCG	21.2807	repA_HepG2_clone_69	5	4_pgk1P	repA	HepG2
GTCCGAAAACTGATG	91.8161	repA_HepG2_clone_69	5	4_pgk1P	repA	HepG2
CTCCCACCAACTGTG	9.46475	repA_HepG2_clone_20	9	4_pgk1P	repA	HepG2
TTTAGCCCTCACCGC	789.18	repA_HepG2_clone_20	9	5_eef1aP	repA	HepG2
TAAGCGTATTGTAAT	284.806	repA_HepG2_clone_22	19	5_eef1aP	repA	HepG2
TCTAATGCACAGTCA	57.0458	repA_HepG2_clone_22	19	3_ubcP	repA	HepG2
AATTAGCTAAATCCC	402.369	repA_HepG2_clone_26	16	4_pgk1P	repA	HepG2
CCCCCACAAGTTCTG	3.8438	repA_HepG2_clone_28	7	5_eef1aP	repA	HepG2
CTCTGAGTCCCACAG	41.8658	repA_HepG2_clone_28	7	3_ubcP	repA	HepG2
GGCGCCGTCAAAAAA	463.541	repA_HepG2_clone_28	7	5_eef1aP	repA	HepG2
AACATGCAAGACCCA	0.104137	repB1_K562_clone_129	17	2_minP	repB1	K562
AACGGCAACTTTCAC	76.1746	repB1_K562_clone_129	17	4_pgk1P	repB1	K562
ACACCGACTAAACCT	105.23	repB1_K562_clone_129	17	4_pgk1P	repB1	K562
ACCTTACATACTACG	12.0228	repB1_K562_clone_129	17	4_pgk1P	repB1	K562
AGAGTTCACGGATTA	179.666	repB1_K562_clone_129	17	4_pgk1P	repB1	K562
ATCTTCCAGTTCACA	0.104137	repB1_K562_clone_129	17	2_minP	repB1	K562
CCCACAGCGGTGTCA	0.815645	repB1_K562_clone_129	17	1_noP	repB1	K562
GACACCACTTAGAGT	62.7031	repB1_K562_clone_129	17	3_ubcP	repB1	K562
GCACAGGCAGCCCTC	337.38	repB1_K562_clone_129	17	4_pgk1P	repB1	K562
GCTGCTTCAATTGAC	501.917	repB1_K562_clone_129	17	5_eef1aP	repB1	K562
GTGCTTATCCTCCCC	1.31805	repB1_K562_clone_129	17	3_ubcP	repB1	K562
TCCCCACTCTAACAT	0.193818	repB1_K562_clone_129	17	2_minP	repB1	K562
TGAGCCGCCTCCCGC	79.3476	repB1_K562_clone_129	17	3_ubcP	repB1	K562
TTACATTGCAGACTA	177.044	repB1_K562_clone_129	17	3_ubcP	repB1	K562
TTTCTCATTTGTGTA	544.363	repB1_K562_clone_129	17	5_eef1aP	repB1	K562
AACTCTATCCATGAA	30.6723	repB1_K562_clone_178	6	3_ubcP	repB1	K562
AAGTTACGCGTGGTC	0.238069	repB1_K562_clone_178	6	1_noP	repB1	K562
ACCATATCCCCCCAA	42.7812	repB1_K562_clone_178	6	3_ubcP	repB1	K562
AGAGTGTACGTGGCA	0.139583	repB1_K562_clone_178	6	2_minP	repB1	K562
CCACGATAGCCTTTG	484.698	repB1_K562_clone_178	6	5_eef1aP	repB1	K562
CCTCGCACAGTTCTA	0.139583	repB1_K562_clone_178	6	2_minP	repB1	K562
CTCTGAGTCCCACAG	41.5638	repB1_K562_clone_178	6	3_ubcP	repB1	K562
GTTCCGGCCTGGCCA	38.0705	repB1_K562_clone_178	6	4_pgk1P	repB1	K562
TCCACAAGTGCGTGG	5.86854	repB1_K562_clone_178	6	4_pgk1P	repB1	K562
TGCCACATTTTCCTG	6.53217	repB1_K562_clone_178	6	4_pgk1P	repB1	K562
TGGAAGTTATCATAA	25.3977	repB1_K562_clone_178	6	3_ubcP	repB1	K562
TGGCGCAGATGCCAC	21.9641	repB1_K562_clone_178	6	3_ubcP	repB1	K562
AAAACATGATACAGT	131.693	repB1_K562_clone_70	11	4_pgk1P	repB1	K562
AAGTTACGCGTGGTC	0.306296	repB1_K562_clone_70	11	1_noP	repB1	K562
ACCTTACATACTACG	55.3649	repB1_K562_clone_70	11	4_pgk1P	repB1	K562
ACTCAACTAGACCAT	90.208	repB1_K562_clone_70	11	4_pgk1P	repB1	K562
AGCTATATTAAATTC	12.8401	repB1_K562_clone_70	11	4_pgk1P	repB1	K562
AGTCGCTGATAGGGC	3.09764	repB1_K562_clone_70	11	3_ubcP	repB1	K562
CACCAGACCAATCAG	57.6984	repB1_K562_clone_70	11	3_ubcP	repB1	K562
CATTATGCGGTCTAC	86.6363	repB1_K562_clone_70	11	3_ubcP	repB1	K562
CCTCAGTGCCTCTGA	97.7855	repB1_K562_clone_70	11	3_ubcP	repB1	K562
GCATGTAGGAACTGT	72.2904	repB1_K562_clone_70	11	4_pgk1P	repB1	K562
GCCGGCTCAGATAGC	159.873	repB1_K562_clone_70	11	4_pgk1P	repB1	K562
TCAAAACTACCCCAC	0.120929	repB1_K562_clone_70	11	1_noP	repB1	K562
TCTCTGCACCAACCT	158.023	repB1_K562_clone_70	11	4_pgk1P	repB1	K562
TGCGCTCGCCGATTT	0.120929	repB1_K562_clone_70	11	1_noP	repB1	K562
AATCAAGGGCCCATC	48.7106	repB1_K562_clone_78	14	4_pgk1P	repB1	K562
ACGTCCTGTTTAGAG	11.8851	repB1_K562_clone_78	14	4_pgk1P	repB1	K562
CATAAGCGGTGGAGC	85.7466	repB1_K562_clone_78	14	4_pgk1P	repB1	K562
CCATCTAGATGCACT	18.0383	repB1_K562_clone_78	14	4_pgk1P	repB1	K562
CCGCCGATCACGGCC	0.0989714	repB1_K562_clone_78	14	1_noP	repB1	K562
CGCAGGTGCAACGAG	0.12625	repB1_K562_clone_78	14	1_noP	repB1	K562
CTAAGACCTCTCTAC	629.422	repB1_K562_clone_78	14	5_eef1aP	repB1	K562
GATGTCCCGCTCACC	100.886	repB1_K562_clone_78	14	4_pgk1P	repB1	K562
TAAGCGTATTGTAAT	549.25	repB1_K562_clone_78	14	5_eef1aP	repB1	K562
TAAGCTCCTAAATAG	0.135962	repB1_K562_clone_78	14	2_minP	repB1	K562
TCTAATGCACAGTCA	61.7611	repB1_K562_clone_78	14	3_ubcP	repB1	K562
ACCCATCCATGGATT	12.0522	repB1_K562_clone_3	7	3_ubcP	repB1	K562
AGCCCAAGCGAAGCG	415.36	repB1_K562_clone_3	7	5_eef1aP	repB1	K562
AGTACTTAATAGGTT	84.9029	repB1_K562_clone_3	7	4_pgk1P	repB1	K562
CATTACACCGCCAAA	0.28798	repB1_K562_clone_3	7	2_minP	repB1	K562
CGTGGACCCTCTACA	558.749	repB1_K562_clone_3	7	5_eef1aP	repB1	K562
GCAAAACTGAATTAC	37.182	repB1_K562_clone_3	7	3_ubcP	repB1	K562
GCAGACAATGGACGT	61.5446	repB1_K562_clone_3	7	4_pgk1P	repB1	K562
GGCTGCAGCGGCAAC	14.228	repB1_K562_clone_3	7	3_ubcP	repB1	K562
TGATCTGGACACCAA	98.2833	repB1_K562_clone_3	7	4_pgk1P	repB1	K562
ACAGGACTCGGCTCA	663.379	repB1_K562_clone_36	5	5_eef1aP	repB1	K562
ATTAAAACCTTCCCT	1787.28	repB1_K562_clone_36	5	5_eef1aP	repB1	K562
CAAAAATCCGCGGAT	22.6401	repB1_K562_clone_36	5	3_ubcP	repB1	K562
CCCCCGTTTTTATGC	75.6404	repB1_K562_clone_36	5	4_pgk1P	repB1	K562
CCCTACGTGCCAAAA	41.1885	repB1_K562_clone_36	5	3_ubcP	repB1	K562
CCTCAGTGCCTCTGA	70.0062	repB1_K562_clone_36	5	3_ubcP	repB1	K562
CTACAACATCTACCA	717.597	repB1_K562_clone_36	5	5_eef1aP	repB1	K562
GAACCCCATTACAAG	523.383	repB1_K562_clone_36	5	5_eef1aP	repB1	K562
GAACCCGATCGTGCA	543.187	repB1_K562_clone_36	5	5_eef1aP	repB1	K562
AACATGCAAGACCCA	0.424319	repB1_K562_clone_29	11	2_minP	repB1	K562
AGTACTTAATAGGTT	20.3055	repB1_K562_clone_29	11	4_pgk1P	repB1	K562
CAAGCCTCCCCCAGC	19.664	repB1_K562_clone_29	11	4_pgk1P	repB1	K562
CAGCGAAACTAAACG	0.257632	repB1_K562_clone_29	11	2_minP	repB1	K562
CCAGCTGTGCACTGC	49.3634	repB1_K562_clone_29	11	3_ubcP	repB1	K562
CCTAAGAGCCCCCCC	81.7088	repB1_K562_clone_29	11	5_eef1aP	repB1	K562
CGTTCAACTACACCC	1.46145	repB1_K562_clone_29	11	4_pgk1P	repB1	K562
GACACCACTTAGAGT	31.2247	repB1_K562_clone_29	11	3_ubcP	repB1	K562
GCCGGCTCAGATAGC	63.363	repB1_K562_clone_29	11	4_pgk1P	repB1	K562
GGCATGGGTGTGCCC	74.6606	repB1_K562_clone_29	11	4_pgk1P	repB1	K562
TTACCCAAAAACACG	0.300311	repB1_K562_clone_29	11	2_minP	repB1	K562
ACAACATCCTACGAC	509.028	repB1_K562_clone_113	7	5_eef1aP	repB1	K562
CAAGAAGTACCAGAT	81.2428	repB1_K562_clone_113	7	4_pgk1P	repB1	K562
CCTCCATTGCTCCCA	45.0655	repB1_K562_clone_113	7	3_ubcP	repB1	K562
GCTCCGATCCCAACA	33.8839	repB1_K562_clone_113	7	3_ubcP	repB1	K562
GTCGATAAAGCTACA	28.7433	repB1_K562_clone_113	7	4_pgk1P	repB1	K562
TAACAATTATGCGCT	553.533	repB1_K562_clone_113	7	5_eef1aP	repB1	K562
TGATCAGCCCCTCGA	86.9773	repB1_K562_clone_113	7	3_ubcP	repB1	K562
AAATGGTCTAGCCTC	551.714	repB1_K562_clone_13	7	5_eef1aP	repB1	K562
AACTCATTGCTAACA	48.3326	repB1_K562_clone_13	7	3_ubcP	repB1	K562
ACCGTTCCATACCCG	52.5547	repB1_K562_clone_13	7	3_ubcP	repB1	K562
GCACAGGCAGCCCTC	111.721	repB1_K562_clone_13	7	4_pgk1P	repB1	K562
TCAACTGAACCGCGC	3.19891	repB1_K562_clone_13	7	4_pgk1P	repB1	K562
TCCATAGACGTTTCG	0.441739	repB1_K562_clone_13	7	2_minP	repB1	K562
TGCGCTGCGCCGCCC	67.8961	repB1_K562_clone_13	7	3_ubcP	repB1	K562
AAACGCAGGGTACGA	134.028	repB1_K562_clone_44	7	4_pgk1P	repB1	K562
ATATTAGAAAATGCC	66.0431	repB1_K562_clone_44	7	3_ubcP	repB1	K562
ATCATCACCCACAGC	0.205027	repB1_K562_clone_44	7	1_noP	repB1	K562
CCCCGAAGAAACTAT	7.02318	repB1_K562_clone_44	7	4_pgk1P	repB1	K562
CCCCGTACGTTCTGA	636.009	repB1_K562_clone_44	7	5_eef1aP	repB1	K562
CGGTGACCTAACTGC	179.663	repB1_K562_clone_44	7	3_ubcP	repB1	K562
TCCCGCTGACACTTA	0.180989	repB1_K562_clone_44	7	1_noP	repB1	K562
ACATCCTTAATAAAG	0.483442	repB1_K562_clone_125	8	4_pgk1P	repB1	K562
CCTCCCAGACCTCGA	84.4133	repB1_K562_clone_125	8	3_ubcP	repB1	K562
CGATACCAATTACTT	85.3312	repB1_K562_clone_125	8	4_pgk1P	repB1	K562
CTCAATACGGAACCC	700.29	repB1_K562_clone_125	8	5_eef1aP	repB1	K562
GGAGCTGCGGTGCAC	0.367763	repB1_K562_clone_125	8	1_noP	repB1	K562
GTAAATAATGTAGCC	0.474083	repB1_K562_clone_125	8	1_noP	repB1	K562
TCATCGGCACCACTC	0.184572	repB1_K562_clone_125	8	2_minP	repB1	K562
CACCCCGCACAGCGT	0.143112	repB1_K562_clone_11	8	1_noP	repB1	K562
CCACGATAGCCTTTG	442.467	repB1_K562_clone_11	8	5_eef1aP	repB1	K562
CCCGATACATGTTCA	32.0306	repB1_K562_clone_11	8	3_ubcP	repB1	K562
GTGTGCCCCACGCCG	137.811	repB1_K562_clone_11	8	4_pgk1P	repB1	K562
TCTTAAACATTAAGG	19.3299	repB1_K562_clone_11	8	3_ubcP	repB1	K562
TGGTGTCCGGGACAC	116.132	repB1_K562_clone_11	8	3_ubcP	repB1	K562
TTTTACCTCGCGCGT	67.9974	repB1_K562_clone_11	8	3_ubcP	repB1	K562
CCGCTCGGGATGCGC	619.352	repB1_K562_clone_114	7	5_eef1aP	repB1	K562
CGAGTTTGTTGTCTC	648.401	repB1_K562_clone_114	7	5_eef1aP	repB1	K562
GTCCGAAAACTGATG	170.643	repB1_K562_clone_114	7	4_pgk1P	repB1	K562
TTAAGTGGATTAGCT	0.400892	repB1_K562_clone_114	7	1_noP	repB1	K562
TTCTCACATGCATCC	1.37357	repB1_K562_clone_114	7	2_minP	repB1	K562
ATTTCTCGGTTATTT	86.4446	repB1_K562_clone_33	6	4_pgk1P	repB1	K562
CCTCCATTGCTCCCA	50.5336	repB1_K562_clone_33	6	3_ubcP	repB1	K562
CTGCCGGCATCAGCC	713.566	repB1_K562_clone_33	6	5_eef1aP	repB1	K562
ACAACATCCTACGAC	353.496	repB1_K562_clone_80	9	5_eef1aP	repB1	K562
ACAGGACTCGGCTCA	761.06	repB1_K562_clone_80	9	5_eef1aP	repB1	K562
ACCCAACCAATCACG	696.695	repB1_K562_clone_80	9	5_eef1aP	repB1	K562
ATATATTTGTCGATT	0.143389	repB1_K562_clone_80	9	2_minP	repB1	K562
GCACCCAATATCCAT	62.0082	repB1_K562_clone_80	9	3_ubcP	repB1	K562
GCGACGACATCTCTG	1.59157	repB1_K562_clone_80	9	4_pgk1P	repB1	K562
TCACGGGCGCTCGTT	178.205	repB1_K562_clone_80	9	4_pgk1P	repB1	K562
ACACGGTCCGCCGCA	1.63585	repB1_K562_clone_16	22	4_pgk1P	repB1	K562
AGCCCAAGCGAAGCG	437.285	repB1_K562_clone_16	22	5_eef1aP	repB1	K562
CCGGGGACTACAACC	553.817	repB1_K562_clone_16	22	5_eef1aP	repB1	K562
GTTTTCGACCGCTTA	74.8035	repB1_K562_clone_16	22	3_ubcP	repB1	K562
TAACAAACGTTGATA	584.351	repB1_K562_clone_16	22	5_eef1aP	repB1	K562
TCTTCCCCTCATCAG	911.783	repB1_K562_clone_16	22	5_eef1aP	repB1	K562
ACGCGCATACCACCT	12.9373	repB1_K562_clone_52	19	3_ubcP	repB1	K562
CGCCAATGCATAAAA	7.34842	repB1_K562_clone_52	19	4_pgk1P	repB1	K562
CTCTGGCCCTTCGGC	250.924	repB1_K562_clone_52	19	5_eef1aP	repB1	K562
ACGATCGCGGTTTAC	8.16219	repB1_K562_clone_5	10	3_ubcP	repB1	K562
CCCTACTGATGCAAC	230.673	repB1_K562_clone_5	10	4_pgk1P	repB1	K562
GCACTCTCGAGTCCG	780.603	repB1_K562_clone_5	10	5_eef1aP	repB1	K562
TGCACAACACGCGTT	78.9255	repB1_K562_clone_5	10	4_pgk1P	repB1	K562
AAATTACCTAGCTAA	71.7847	repB1_K562_clone_20	12	4_pgk1P	repB1	K562
AATCAGACACATCCG	122.82	repB1_K562_clone_20	12	4_pgk1P	repB1	K562
ATATTCCCCATCAAC	40.2789	repB1_K562_clone_20	12	3_ubcP	repB1	K562
CACCAATTAATGTAA	470.942	repB1_K562_clone_20	12	5_eef1aP	repB1	K562
CTGACTATAACCCTC	487.2	repB1_K562_clone_20	12	5_eef1aP	repB1	K562
GCTGCTTCAATTGAC	535.343	repB1_K562_clone_20	12	5_eef1aP	repB1	K562
GCAAAACTGAATTAC	64.8685	repB1_K562_clone_59	11	3_ubcP	repB1	K562
GGCGGCGACCTCCAC	0.101464	repB1_K562_clone_59	11	2_minP	repB1	K562
TCACTGTAGAAACAA	0.101464	repB1_K562_clone_59	11	2_minP	repB1	K562
CTGAAAACAAGACCA	66.5696	repB1_K562_clone_142	5	4_pgk1P	repB1	K562
GCACAGGCAGCCCTC	71.2819	repB1_K562_clone_142	5	4_pgk1P	repB1	K562
AAAGCCAGGGTCACC	105.753	repB1_K562_clone_180	7	3_ubcP	repB1	K562
AACGCAGGTCGCACG	6.85542	repB1_K562_clone_180	7	3_ubcP	repB1	K562
GCAGCATCTTCACTC	2.66267	repB1_K562_clone_180	7	4_pgk1P	repB1	K562
TACCGCCCCTTTACA	177.166	repB1_K562_clone_180	7	4_pgk1P	repB1	K562
TAGGAGCTCACTAAC	55.2262	repB1_K562_clone_180	7	4_pgk1P	repB1	K562
TCCCGCTGACACTTA	0.482236	repB1_K562_clone_180	7	1_noP	repB1	K562
TGTGCCCATCCCCGT	80.4521	repB1_K562_clone_180	7	4_pgk1P	repB1	K562
CGCGTTGCCAGTCTG	14.9619	repB1_K562_clone_208	8	5_eef1aP	repB1	K562
GCTGTAGCCTCCCTG	552.847	repB1_K562_clone_208	8	5_eef1aP	repB1	K562
GTTTTCGACCGCTTA	38.5225	repB1_K562_clone_208	8	3_ubcP	repB1	K562
AGAGTTCACGGATTA	24.8564	repB1_K562_clone_14	13	4_pgk1P	repB1	K562
CAACCACATTGGTCC	527.984	repB1_K562_clone_14	13	5_eef1aP	repB1	K562
CAGAATAACCCGGAC	34.1153	repB1_K562_clone_14	13	4_pgk1P	repB1	K562
CTCTGTCCGTCCGTA	63.8013	repB1_K562_clone_14	13	3_ubcP	repB1	K562
CCCACTCGCACAACG	4.4461	repB1_K562_clone_23	24	4_pgk1P	repB1	K562
CCGGGTCGGGAAGAA	613.1	repB1_K562_clone_23	24	5_eef1aP	repB1	K562
GACACCACTTAGAGT	4.28064	repB1_K562_clone_23	24	3_ubcP	repB1	K562
TCAAAACTACCCCAC	0.148309	repB1_K562_clone_23	24	1_noP	repB1	K562
CTAACACAATCCCTC	725.535	repB1_K562_clone_84	5	5_eef1aP	repB1	K562
GAGGCCCCACCGCTG	625.349	repB1_K562_clone_84	5	5_eef1aP	repB1	K562
GATCCTATAGATGCT	48.3633	repB1_K562_clone_84	5	3_ubcP	repB1	K562
GTCAGCAACCACGCT	50.4659	repB1_K562_clone_84	5	4_pgk1P	repB1	K562
TCAACAGTCCGCCGG	22.7404	repB1_K562_clone_84	5	3_ubcP	repB1	K562
TTCCCTCACCGTACA	1.50004	repB1_K562_clone_84	5	4_pgk1P	repB1	K562
ATATTCCCCATCAAC	29.2064	repB1_K562_clone_106	12	3_ubcP	repB1	K562
ATCGATTTATAATAC	75.1943	repB1_K562_clone_106	12	4_pgk1P	repB1	K562
CGCTACAAATAAGAC	524.854	repB1_K562_clone_106	12	5_eef1aP	repB1	K562
GAACCCGATCGTGCA	677.948	repB1_K562_clone_106	12	5_eef1aP	repB1	K562
TTCCAGCCGAATAAT	0.690173	repB1_K562_clone_106	12	1_noP	repB1	K562
CCTAAGAGCCCCCCC	722.85	repB1_K562_clone_30	8	5_eef1aP	repB1	K562
CGACAGAATGAACAC	0.175317	repB1_K562_clone_30	8	1_noP	repB1	K562
GTCGATAAAGCTACA	142.552	repB1_K562_clone_30	8	4_pgk1P	repB1	K562
TACCCTGCTCTGACA	0.188588	repB1_K562_clone_30	8	2_minP	repB1	K562
CATTATGCGGTCTAC	53.6725	repB1_K562_clone_32	20	3_ubcP	repB1	K562
GATTGACATCACCTA	562.592	repB1_K562_clone_32	20	5_eef1aP	repB1	K562
GCCACTGTCAATAAA	57.144	repB1_K562_clone_32	20	3_ubcP	repB1	K562
CCGACCCAAAGGCAC	61.2873	repB1_K562_clone_64	10	3_ubcP	repB1	K562
GCACCCAATATCCAT	39.4717	repB1_K562_clone_64	10	3_ubcP	repB1	K562
TCCGCACCGCCGGCA	682.956	repB1_K562_clone_64	10	5_eef1aP	repB1	K562
TTTCCACGACGACTC	375.228	repB1_K562_clone_64	10	5_eef1aP	repB1	K562
GATCCTATAGATGCT	40.8552	repB1_K562_clone_73	6	3_ubcP	repB1	K562
TCAACTGAACCGCGC	132.123	repB1_K562_clone_73	6	4_pgk1P	repB1	K562
AAACGCAGGGTACGA	256.216	repB1_K562_clone_76	12	4_pgk1P	repB1	K562
AATACTAGGCAGCGA	571.18	repB1_K562_clone_76	12	5_eef1aP	repB1	K562
CCCGCACCGCCCGTA	81.0225	repB1_K562_clone_76	12	4_pgk1P	repB1	K562
CCGGACTCCTGATAC	168.759	repB1_K562_clone_76	12	5_eef1aP	repB1	K562
GACTCCGCCCCATTA	0.465697	repB1_K562_clone_76	12	4_pgk1P	repB1	K562
CCCCGGCCCACAATA	113.231	repB1_K562_clone_109	12	4_pgk1P	repB1	K562
CTCTGGCCCTTCGGC	679.577	repB1_K562_clone_109	12	5_eef1aP	repB1	K562
TAACAAACGTTGATA	648.813	repB1_K562_clone_109	12	5_eef1aP	repB1	K562
GGAGCTGCGGTGCAC	0.480749	repB1_K562_clone_50	13	1_noP	repB1	K562
TCACGGGCGCTCGTT	67.6721	repB1_K562_clone_50	13	4_pgk1P	repB1	K562
ACTCTCCCCACCCCA	29.0185	repB1_K562_clone_60	9	3_ubcP	repB1	K562
GACCCTACTAATGGT	89.8479	repB1_K562_clone_60	9	4_pgk1P	repB1	K562
TAAAGTGCGTCTTTT	48.3692	repB1_K562_clone_60	9	3_ubcP	repB1	K562
TCTCACGATGCATGA	104.243	repB1_K562_clone_60	9	4_pgk1P	repB1	K562
GTCGATAAAGCTACA	19.4983	repB1_K562_clone_89	16	4_pgk1P	repB1	K562
TGCGCTGCGCCGCCC	30.1468	repB1_K562_clone_89	16	3_ubcP	repB1	K562
AATCAACCTTGATCT	35.7787	repB1_K562_clone_123	6	3_ubcP	repB1	K562
ACTTCATTAACAGCA	21.3872	repB1_K562_clone_123	6	3_ubcP	repB1	K562
CAGCCTCTCATAAAC	77.3911	repB1_K562_clone_123	6	4_pgk1P	repB1	K562
ACAGCGCCCCGGCCC	13.6368	repB1_K562_clone_126	17	3_ubcP	repB1	K562
TAAGTCCGCCGGGTC	600.982	repB1_K562_clone_126	17	5_eef1aP	repB1	K562
TGTGCAAATTGGCCT	8.86749	repB1_K562_clone_126	17	5_eef1aP	repB1	K562
ACTCACCTGTGCGCG	89.1317	repB1_K562_clone_137	11	4_pgk1P	repB1	K562
CAAAAATCCGCGGAT	38.7344	repB1_K562_clone_137	11	3_ubcP	repB1	K562
CGGACAGACACCCCC	629.639	repB1_K562_clone_137	11	5_eef1aP	repB1	K562
ATATATTTGTCGATT	0.271073	repB1_K562_clone_2	18	2_minP	repB1	K562
CCTCCATTGCTCCCA	49.3583	repB1_K562_clone_2	18	3_ubcP	repB1	K562
CGCTGCTGCCCTGTA	82.0564	repB1_K562_clone_2	18	3_ubcP	repB1	K562
CTTTCTCTACATTGT	105.208	repB1_K562_clone_2	18	4_pgk1P	repB1	K562
TCTACCACGGCCCAT	169.631	repB1_K562_clone_2	18	4_pgk1P	repB1	K562
CAGCCTCTCATAAAC	62.2685	repB1_K562_clone_26	9	4_pgk1P	repB1	K562
ATATTCCCCATCAAC	70.3505	repB1_K562_clone_34	8	3_ubcP	repB1	K562
GATTGACATCACCTA	661.703	repB1_K562_clone_34	8	5_eef1aP	repB1	K562
CAAAAACTCGGGCAC	380.442	repB1_K562_clone_117	6	4_pgk1P	repB1	K562
AGCCATCCCTTCAAT	95.4027	repB1_K562_clone_147	7	5_eef1aP	repB1	K562
TGGCGCAGATGCCAC	42.3798	repB1_K562_clone_147	7	3_ubcP	repB1	K562
AAACTCGAGCTGACC	0.363469	repB1_K562_clone_186	11	2_minP	repB1	K562
AGGCAGAGGCTCCCC	80.8453	repB1_K562_clone_186	11	3_ubcP	repB1	K562
CACCCCGCACAGCGT	0.134593	repB1_K562_clone_186	11	1_noP	repB1	K562
ACTTATTGGAGACAA	51.2998	repB1_K562_clone_6	14	3_ubcP	repB1	K562
TCCAATATAACACCA	85.1654	repB1_K562_clone_6	14	4_pgk1P	repB1	K562
TTTAAAACCGTAAAC	0.118509	repB1_K562_clone_6	14	1_noP	repB1	K562
ATCGACTAGTATGAT	69.1931	repB1_K562_clone_8	5	3_ubcP	repB1	K562
CCTGCCCATACGCCC	130.401	repB1_K562_clone_8	5	3_ubcP	repB1	K562
AACCACCGATGCGAT	0.285826	repB1_K562_clone_40	19	1_noP	repB1	K562
CGGACAGACACCCCC	519.338	repB1_K562_clone_40	19	5_eef1aP	repB1	K562
GATCCCAGCTTTGAT	72.9809	repB1_K562_clone_40	19	5_eef1aP	repB1	K562
CACGCCCGCCCGCCT	0.65259	repB1_K562_clone_131	8	1_noP	repB1	K562
CCGACCTCTACTGAA	0.500437	repB1_K562_clone_131	8	2_minP	repB1	K562
TAAGCGTATTGTAAT	27.4209	repB1_K562_clone_131	8	5_eef1aP	repB1	K562
ATGTTGTGGTTTCCT	0.191794	repB1_K562_clone_165	7	1_noP	repB1	K562
TCAACTGAACCGCGC	3.99622	repB1_K562_clone_165	7	4_pgk1P	repB1	K562
TGCGCTGCGCCGCCC	33.1328	repB1_K562_clone_1	15	3_ubcP	repB1	K562
ATGCTCTTTGTTCGC	373.086	repB1_K562_clone_19	7	5_eef1aP	repB1	K562
GCAGACAATGGACGT	43.7839	repB1_K562_clone_21	5	4_pgk1P	repB1	K562
CCATTGAATCCTTAC	0.165681	repB1_K562_clone_27	9	2_minP	repB1	K562
TAGTAAAATTTTGTA	41.0577	repB1_K562_clone_27	9	3_ubcP	repB1	K562
CCTTCTCGCCGGAAA	604.923	repB1_K562_clone_28	19	5_eef1aP	repB1	K562
TCCCCACGGCCTCTA	85.7548	repB1_K562_clone_28	19	4_pgk1P	repB1	K562
TCCCGTTCCGCGCCT	49.807	repB1_K562_clone_28	19	4_pgk1P	repB1	K562
CCTAAGAGCCCCCCC	556.879	repB1_K562_clone_39	11	5_eef1aP	repB1	K562
CCTCCACCGGCCTCC	1.9961	repB1_K562_clone_39	11	4_pgk1P	repB1	K562
TGGGCCCCCAACACG	0.240704	repB1_K562_clone_39	11	2_minP	repB1	K562
CAAAAACTCGGGCAC	23.3993	repB1_K562_clone_45	16	4_pgk1P	repB1	K562
CCTCCACCGGCCTCC	1.85455	repB1_K562_clone_45	16	4_pgk1P	repB1	K562
GAGAATCCCGCCAAG	0.130334	repB1_K562_clone_45	16	2_minP	repB1	K562
AAGCGTAATCGGCTG	51.8233	repB1_K562_clone_68	15	3_ubcP	repB1	K562
TACCTCCTCAGTTCG	36.4171	repB1_K562_clone_68	15	3_ubcP	repB1	K562
CATAAGCGGTGGAGC	1.37061	repB1_HEK293T_clone_135	5	4_pgk1P	repB1	HEK293T
CCCCAATTCGCCTGC	9.1158	repB1_HEK293T_clone_135	5	4_pgk1P	repB1	HEK293T
CCTCCCAGACCTCGA	48.1989	repB1_HEK293T_clone_135	5	3_ubcP	repB1	HEK293T
GCACACTCCGTAAGA	1.05324	repB1_HEK293T_clone_135	5	1_noP	repB1	HEK293T
GCTACCGCAGGAAAC	53.6507	repB1_HEK293T_clone_135	5	3_ubcP	repB1	HEK293T
GTAACGGTCGATATA	46.053	repB1_HEK293T_clone_135	5	4_pgk1P	repB1	HEK293T
TGGATAGCACAAATA	7.96448	repB1_HEK293T_clone_135	5	4_pgk1P	repB1	HEK293T
TTTAGCCCCCATAAT	36.9909	repB1_HEK293T_clone_135	5	4_pgk1P	repB1	HEK293T
TATGCCGACACACTA	7.58604	repB1_HEK293T_clone_56	23	3_ubcP	repB1	HEK293T
AAGTCAGAGACAGGA	49.6855	repB1_HEK293T_clone_69	9	3_ubcP	repB1	HEK293T
CACACAACTATGGTC	6.45977	repB1_HEK293T_clone_69	9	4_pgk1P	repB1	HEK293T
CCTCCACCGGCCTCC	9.3012	repB1_HEK293T_clone_69	9	4_pgk1P	repB1	HEK293T
GTTAATACACAGCAA	6.37794	repB1_HEK293T_clone_69	9	4_pgk1P	repB1	HEK293T
GTTCCGGCCTGGCCA	5.6386	repB1_HEK293T_clone_69	9	4_pgk1P	repB1	HEK293T
GTTGCTAACGGCAGG	9.74533	repB1_HEK293T_clone_69	9	3_ubcP	repB1	HEK293T
TCTTAAACATTAAGG	15.1759	repB1_HEK293T_clone_69	9	3_ubcP	repB1	HEK293T
AACCCTCGGGCCCAC	88.0074	repB1_HEK293T_clone_194	5	4_pgk1P	repB1	HEK293T
CCCCGAAGAAACTAT	12.3834	repB1_HEK293T_clone_194	5	4_pgk1P	repB1	HEK293T
CCCTCGAATGGCACC	35.1069	repB1_HEK293T_clone_194	5	3_ubcP	repB1	HEK293T
GACATACATACCGGC	837.562	repB1_HEK293T_clone_194	5	5_eef1aP	repB1	HEK293T
GATAAAAGCAAGCCC	1.45814	repB1_HEK293T_clone_194	5	1_noP	repB1	HEK293T
TCCCCCAGGCGGAAG	0.697738	repB1_HEK293T_clone_194	5	1_noP	repB1	HEK293T
AATCCGTATGTCTAA	0.420547	repB1_HEK293T_clone_58	6	1_noP	repB1	HEK293T
TCACGGGCGCTCGTT	2.3662	repB1_HEK293T_clone_58	6	4_pgk1P	repB1	HEK293T
TCCCCACGGCCTCTA	22.2891	repB1_HEK293T_clone_58	6	4_pgk1P	repB1	HEK293T
TGTCACACGTAAACA	913.181	repB1_HEK293T_clone_58	6	5_eef1aP	repB1	HEK293T
CCCTACTGATGCAAC	5.51906	repB1_HEK293T_clone_34	21	4_pgk1P	repB1	HEK293T
GCTTGCCCCAGCCTC	10.7834	repB1_HEK293T_clone_34	21	4_pgk1P	repB1	HEK293T
TCTCCACTTAAACTC	13.1622	repB1_HEK293T_clone_34	21	4_pgk1P	repB1	HEK293T
CAAGCCTCCCCCAGC	179.306	repB1_HEK293T_clone_125	16	4_pgk1P	repB1	HEK293T
CCCCAGCTGCCGTTC	55.0348	repB1_HEK293T_clone_125	16	3_ubcP	repB1	HEK293T
CGCACCCACATGACT	475.257	repB1_HEK293T_clone_125	16	5_eef1aP	repB1	HEK293T
CTGGCCTCAGCAAGA	575.707	repB1_HEK293T_clone_125	16	5_eef1aP	repB1	HEK293T
TAGATTTTCCAAGCC	17.1365	repB1_HEK293T_clone_125	16	4_pgk1P	repB1	HEK293T
AATACTAGGCAGCGA	491.72	repB1_HEK293T_clone_126	7	5_eef1aP	repB1	HEK293T
CTCTGAGTCCCACAG	49.6173	repB1_HEK293T_clone_126	7	3_ubcP	repB1	HEK293T
GACCCTACTAATGGT	10.0438	repB1_HEK293T_clone_126	7	4_pgk1P	repB1	HEK293T
GATGAAGAACACGCA	46.7634	repB1_HEK293T_clone_126	7	3_ubcP	repB1	HEK293T
GTGCTTATCCTCCCC	46.4245	repB1_HEK293T_clone_126	7	3_ubcP	repB1	HEK293T
TCTACCACGGCCCAT	22.8843	repB1_HEK293T_clone_126	7	4_pgk1P	repB1	HEK293T
AAGTCAAATCTCACA	683.871	repB1_HEK293T_clone_16	17	5_eef1aP	repB1	HEK293T
ATATTCGGAACTGCA	5.69649	repB1_HEK293T_clone_16	17	4_pgk1P	repB1	HEK293T
TACGAGGATGTCGAA	704.77	repB1_HEK293T_clone_16	17	5_eef1aP	repB1	HEK293T
TCCTGTCGCGGACCT	699.229	repB1_HEK293T_clone_16	17	5_eef1aP	repB1	HEK293T
TTCACATAGGGACAT	0.174334	repB1_HEK293T_clone_16	17	2_minP	repB1	HEK293T
CATATCGCGTCCAAC	68.3428	repB1_HEK293T_clone_63	6	3_ubcP	repB1	HEK293T
GAAGCATTACTGAGT	19.5835	repB1_HEK293T_clone_63	6	4_pgk1P	repB1	HEK293T
GCAGCCCCACTGGAG	28.5597	repB1_HEK293T_clone_63	6	3_ubcP	repB1	HEK293T
GTTACCACCGCTCCT	29.3813	repB1_HEK293T_clone_63	6	4_pgk1P	repB1	HEK293T
ATGTGTTAATGGACC	587.287	repB1_HEK293T_clone_57	6	5_eef1aP	repB1	HEK293T
CAAGCCTCCCCCAGC	5.30978	repB1_HEK293T_clone_57	6	4_pgk1P	repB1	HEK293T
CGTCTCTGTATCTTT	35.2309	repB1_HEK293T_clone_57	6	3_ubcP	repB1	HEK293T
ATGGGTCGGTTGAAC	469.095	repB1_HEK293T_clone_77	6	5_eef1aP	repB1	HEK293T
CACCGGGTACACGAC	55.9063	repB1_HEK293T_clone_77	6	3_ubcP	repB1	HEK293T
CCACGGCTACCATTA	31.499	repB1_HEK293T_clone_77	6	3_ubcP	repB1	HEK293T
TCTTAAACATTAAGG	46.5567	repB1_HEK293T_clone_77	6	3_ubcP	repB1	HEK293T
CAGTAATATACCCCC	6.5183	repB1_HEK293T_clone_284	5	4_pgk1P	repB1	HEK293T
CTGCAACCGCAGCGT	11.2229	repB1_HEK293T_clone_284	5	3_ubcP	repB1	HEK293T
GAGAGAATACCCCAA	8.24452	repB1_HEK293T_clone_284	5	4_pgk1P	repB1	HEK293T
ATATCCATGGACTTC	4.52169	repB1_HEK293T_clone_24	22	4_pgk1P	repB1	HEK293T
GCCATGTTGCGACGA	663.201	repB1_HEK293T_clone_24	22	5_eef1aP	repB1	HEK293T
GTGCTTATCCTCCCC	18.5442	repB1_HEK293T_clone_24	22	3_ubcP	repB1	HEK293T
TTTCCACGACGACTC	661.74	repB1_HEK293T_clone_24	22	5_eef1aP	repB1	HEK293T
ACACGCAGCAACAAA	18.1595	repB1_HEK293T_clone_103	6	3_ubcP	repB1	HEK293T
ACCCATCCATGGATT	42.0027	repB1_HEK293T_clone_103	6	3_ubcP	repB1	HEK293T
GAACCGTCACCATAC	0.392015	repB1_HEK293T_clone_103	6	2_minP	repB1	HEK293T
GCTTGCCCCAGCCTC	15.6102	repB1_HEK293T_clone_103	6	4_pgk1P	repB1	HEK293T
AATCAACCTTGATCT	28.2347	repB1_HEK293T_clone_112	7	3_ubcP	repB1	HEK293T
ACTATATAGCTCACA	1.55277	repB1_HEK293T_clone_112	7	4_pgk1P	repB1	HEK293T
CGGTGACCTAACTGC	145.07	repB1_HEK293T_clone_112	7	3_ubcP	repB1	HEK293T
TGTTAACCCACATAA	10.0704	repB1_HEK293T_clone_112	7	4_pgk1P	repB1	HEK293T
CACCAATTAATGTAA	929.82	repB1_HEK293T_clone_133	5	5_eef1aP	repB1	HEK293T
CCCAGGCCTAGCTTA	9.38284	repB1_HEK293T_clone_133	5	4_pgk1P	repB1	HEK293T
GATTCAGCCTGAACT	16.7197	repB1_HEK293T_clone_133	5	3_ubcP	repB1	HEK293T
GCCATGTTGCGACGA	739.245	repB1_HEK293T_clone_133	5	5_eef1aP	repB1	HEK293T
GGCGCCGTCAAAAAA	715.912	repB1_HEK293T_clone_133	5	5_eef1aP	repB1	HEK293T
ACTCGTAGCTACACC	7.2889	repB1_HEK293T_clone_249	7	4_pgk1P	repB1	HEK293T
CCCCCGTTTTTATGC	41.527	repB1_HEK293T_clone_249	7	4_pgk1P	repB1	HEK293T
CTGAAAACAAGACCA	2.71205	repB1_HEK293T_clone_249	7	4_pgk1P	repB1	HEK293T
GCTCACCATCATCTC	8.83708	repB1_HEK293T_clone_249	7	4_pgk1P	repB1	HEK293T
GGAGCTGCGGTGCAC	0.339129	repB1_HEK293T_clone_249	7	1_noP	repB1	HEK293T
CTACACTGATCAGAC	506.361	repB1_HEK293T_clone_4	5	5_eef1aP	repB1	HEK293T
AAAATAAAAAGACAC	595.198	repB1_HEK293T_clone_35	15	5_eef1aP	repB1	HEK293T
AGCATCCATCCACAG	646.712	repB1_HEK293T_clone_35	15	5_eef1aP	repB1	HEK293T
CCTCCATTGCTCCCA	20.5186	repB1_HEK293T_clone_60	16	3_ubcP	repB1	HEK293T
GGTCACACGTTACAT	64.3033	repB1_HEK293T_clone_60	16	3_ubcP	repB1	HEK293T
TCCTGTCGCGGACCT	630.505	repB1_HEK293T_clone_60	16	5_eef1aP	repB1	HEK293T
GAGCCTAAGTGCGCT	8.06399	repB1_HEK293T_clone_11	16	4_pgk1P	repB1	HEK293T
GATCCCAGCTTTGAT	567.643	repB1_HEK293T_clone_11	16	5_eef1aP	repB1	HEK293T
TCCGCTGCCCCAACC	6.47129	repB1_HEK293T_clone_11	16	4_pgk1P	repB1	HEK293T
TTAGGACGTCTAAAC	5.75222	repB1_HEK293T_clone_11	16	4_pgk1P	repB1	HEK293T
CCAATTTACTTGCGG	30.1562	repB1_HEK293T_clone_13	21	4_pgk1P	repB1	HEK293T
ACAACCTCCAAAATA	31.5206	repB1_HEK293T_clone_37	10	3_ubcP	repB1	HEK293T
CCCCCGATCACCTTA	595.939	repB1_HEK293T_clone_37	10	5_eef1aP	repB1	HEK293T
AACGGCAACTTTCAC	7.133	repB1_HEK293T_clone_48	27	4_pgk1P	repB1	HEK293T
CCCCCAGCGGAATAT	0.134081	repB1_HEK293T_clone_48	27	2_minP	repB1	HEK293T
CTGGCCTCAGCAAGA	716.758	repB1_HEK293T_clone_48	27	5_eef1aP	repB1	HEK293T
CGCCCACCCAGCATG	0.442581	repB1_HEK293T_clone_81	5	2_minP	repB1	HEK293T
CTTAACGAAAGTCTT	89.4316	repB1_HEK293T_clone_81	5	4_pgk1P	repB1	HEK293T
GGCATGGGTGTGCCC	73.9891	repB1_HEK293T_clone_81	5	4_pgk1P	repB1	HEK293T
CCTCCATTGCTCCCA	47.4805	repB1_HEK293T_clone_106	7	3_ubcP	repB1	HEK293T
TCCAATATAACACCA	122.04	repB1_HEK293T_clone_106	7	4_pgk1P	repB1	HEK293T
TGCACAACACGCGTT	234.845	repB1_HEK293T_clone_106	7	4_pgk1P	repB1	HEK293T
CCACGGCTACCATTA	52.2409	repB1_HEK293T_clone_2	7	3_ubcP	repB1	HEK293T
GATGGTCCCCCCTCC	422.905	repB1_HEK293T_clone_2	7	5_eef1aP	repB1	HEK293T
TAACTCTACTGTCGA	642.777	repB1_HEK293T_clone_2	7	5_eef1aP	repB1	HEK293T
CCTCCCAGACCTCGA	3.45068	repB1_HEK293T_clone_6	9	3_ubcP	repB1	HEK293T
TCCCGCTCTGCAAGC	0.286224	repB1_HEK293T_clone_6	9	2_minP	repB1	HEK293T
TCTACCACGGCCCAT	11.6113	repB1_HEK293T_clone_6	9	4_pgk1P	repB1	HEK293T
CCCCGGCCCACAATA	35.0165	repB1_HEK293T_clone_7	23	4_pgk1P	repB1	HEK293T
GACACCACTTAGAGT	38.7034	repB1_HEK293T_clone_7	23	3_ubcP	repB1	HEK293T
GCACGGTCATAGCGC	570.032	repB1_HEK293T_clone_50	9	5_eef1aP	repB1	HEK293T
TCCCCACGGCCTCTA	5.39919	repB1_HEK293T_clone_50	9	4_pgk1P	repB1	HEK293T
AACCTCAACTCCCCT	0.112402	repB1_HEK293T_clone_66	9	1_noP	repB1	HEK293T
TAGATTTTCCAAGCC	9.64486	repB1_HEK293T_clone_66	9	4_pgk1P	repB1	HEK293T
ACCGATCCCGAGACC	552.602	repB1_HEK293T_clone_67	5	5_eef1aP	repB1	HEK293T
TAACGCCCGCACAAA	4.36425	repB1_HEK293T_clone_67	5	4_pgk1P	repB1	HEK293T
GGCGGCGACCTCCAC	0.607337	repB1_HEK293T_clone_74	5	2_minP	repB1	HEK293T
TGTGCAAATTGGCCT	104.446	repB1_HEK293T_clone_95	5	5_eef1aP	repB1	HEK293T
TGCAGCCTACAAAAA	32.3803	repB1_HEK293T_clone_123	9	3_ubcP	repB1	HEK293T
TGTTCCCCACGATAC	2.38488	repB1_HEK293T_clone_123	9	4_pgk1P	repB1	HEK293T
CTTAACGAAAGTCTT	12.004	repB1_HEK293T_clone_206	8	4_pgk1P	repB1	HEK293T
TACACCCCACTATGA	24.7474	repB1_HEK293T_clone_209	5	4_pgk1P	repB1	HEK293T
TCTTAAACATTAAGG	54.4571	repB1_HEK293T_clone_264	6	3_ubcP	repB1	HEK293T
AAACCCAACTAGGAA	65.4237	repB1_HEK293T_clone_299	9	3_ubcP	repB1	HEK293T
ATATATTTGTCGATT	2.51494	repB1_HEK293T_clone_299	9	2_minP	repB1	HEK293T
CTAGTTCTCACTCCG	65.5162	repB1_HEK293T_clone_315	5	3_ubcP	repB1	HEK293T
AAGTCTTAACCATCA	1.69461	repB1_HEK293T_clone_433	25	5_eef1aP	repB1	HEK293T
ACTCGTAGCTACACC	9.67408	repB1_HEK293T_clone_433	25	4_pgk1P	repB1	HEK293T
ATATTCCCCATCAAC	38.2206	repB1_HEK293T_clone_433	25	3_ubcP	repB1	HEK293T
CCCGGCGTGCGAACG	0.257569	repB1_HEK293T_clone_433	25	1_noP	repB1	HEK293T
CCGTTAATCTATCCG	9.70042	repB1_HEK293T_clone_38	6	4_pgk1P	repB1	HEK293T
GCAAAACTGAATTAC	48.4772	repB1_HEK293T_clone_46	6	3_ubcP	repB1	HEK293T
TAGGAGCTCACTAAC	4.32677	repB1_HEK293T_clone_46	6	4_pgk1P	repB1	HEK293T
CGGTTTTTTGCCTTG	53.8561	repB1_HEK293T_clone_49	18	4_pgk1P	repB1	HEK293T
AGCATCCATCCACAG	624.739	repB1_HEK293T_clone_86	21	5_eef1aP	repB1	HEK293T
GTGCTTATCCTCCCC	59.8777	repB1_HEK293T_clone_109	5	3_ubcP	repB1	HEK293T
CTCTGAGTCCCACAG	74.5626	repB1_HEK293T_clone_140	7	3_ubcP	repB1	HEK293T
GTAACGGTCGATATA	10.4294	repB1_HEK293T_clone_140	7	4_pgk1P	repB1	HEK293T
ATACCGTTACTATAT	9.17757	repB1_HEK293T_clone_150	7	4_pgk1P	repB1	HEK293T
ATCGCAACATATCGT	55.3245	repB1_HEK293T_clone_150	7	3_ubcP	repB1	HEK293T
GCCGGCTCAGATAGC	16.3418	repB1_HEK293T_clone_150	7	4_pgk1P	repB1	HEK293T
GCTAACCCCGGAATC	24.6401	repB1_HEK293T_clone_160	9	3_ubcP	repB1	HEK293T
AAGTCTTAACCATCA	4.2779	repB1_HEK293T_clone_283	16	5_eef1aP	repB1	HEK293T
AACGAAGCACGATAG	2.76797	repB1_HepG2_clone_9	6	4_pgk1P	repB1	HepG2
ACACCCTAGGCCGTG	98.4435	repB1_HepG2_clone_9	6	4_pgk1P	repB1	HepG2
ACGATCGCGGTTTAC	6.0865	repB1_HepG2_clone_9	6	3_ubcP	repB1	HepG2
AGCTATATTAAATTC	6.70207	repB1_HepG2_clone_9	6	4_pgk1P	repB1	HepG2
ATCGCAACATATCGT	49.6629	repB1_HepG2_clone_9	6	3_ubcP	repB1	HepG2
CACAATCGCCTTCTC	15.3409	repB1_HepG2_clone_9	6	4_pgk1P	repB1	HepG2
CAGTAATATACCCCC	83.6533	repB1_HepG2_clone_9	6	4_pgk1P	repB1	HepG2
CCCCCCCGCCACTCC	61.3243	repB1_HepG2_clone_9	6	3_ubcP	repB1	HepG2
CCCCCGTTTTTATGC	8.21128	repB1_HepG2_clone_9	6	4_pgk1P	repB1	HepG2
CCGGACTCCTGATAC	997.689	repB1_HepG2_clone_9	6	5_eef1aP	repB1	HepG2
CCTAAGAGCCCCCCC	750.811	repB1_HepG2_clone_9	6	5_eef1aP	repB1	HepG2
CGACAGAATGAACAC	0.54223	repB1_HepG2_clone_9	6	1_noP	repB1	HepG2
CTACAACATCTACCA	1530.42	repB1_HepG2_clone_9	6	5_eef1aP	repB1	HepG2
GACCCTACTAATGGT	19.4338	repB1_HepG2_clone_9	6	4_pgk1P	repB1	HepG2
GAGAACGCTCACAAT	0.650676	repB1_HepG2_clone_9	6	4_pgk1P	repB1	HepG2
GCCACTCCCTCGACA	4.65019	repB1_HepG2_clone_9	6	4_pgk1P	repB1	HepG2
GCGTTCGGATCTCAT	547.455	repB1_HepG2_clone_9	6	5_eef1aP	repB1	HepG2
GGCATGGGTGTGCCC	1.45741	repB1_HepG2_clone_9	6	4_pgk1P	repB1	HepG2
GTCGACGGCTCTCTT	404.42	repB1_HepG2_clone_9	6	5_eef1aP	repB1	HepG2
GTTCCCCCCTGCACC	1062.11	repB1_HepG2_clone_9	6	5_eef1aP	repB1	HepG2
GTTCTAGCGATCTCA	62.8343	repB1_HepG2_clone_9	6	5_eef1aP	repB1	HepG2
GTTGCTAACGGCAGG	46.781	repB1_HepG2_clone_9	6	3_ubcP	repB1	HepG2
TAAAGTGCGTCTTTT	80.7166	repB1_HepG2_clone_9	6	3_ubcP	repB1	HepG2
TAGAATGAACCAATA	20.2952	repB1_HepG2_clone_9	6	4_pgk1P	repB1	HepG2
TCCAATATAACACCA	3.87516	repB1_HepG2_clone_9	6	4_pgk1P	repB1	HepG2
TCCCTTTTAATGATC	82.1526	repB1_HepG2_clone_9	6	3_ubcP	repB1	HepG2
TCTACCACGGCCCAT	14.7161	repB1_HepG2_clone_9	6	4_pgk1P	repB1	HepG2
TTCCCTCACCGTACA	50.5141	repB1_HepG2_clone_9	6	4_pgk1P	repB1	HepG2
AACGTAACTATACCA	168.625	repB1_HepG2_clone_1	46	4_pgk1P	repB1	HepG2
AAGTCTTAACCATCA	1228.81	repB1_HepG2_clone_1	46	5_eef1aP	repB1	HepG2
ACACGGAGTGCCACC	423.904	repB1_HepG2_clone_1	46	5_eef1aP	repB1	HepG2
ATACTAGCTATTATA	0.159297	repB1_HepG2_clone_1	46	1_noP	repB1	HepG2
CACCCACTACGACCG	131.808	repB1_HepG2_clone_1	46	4_pgk1P	repB1	HepG2
CAGTAATATACCCCC	92.9721	repB1_HepG2_clone_1	46	4_pgk1P	repB1	HepG2
CCGACCTCTACTGAA	0.868262	repB1_HepG2_clone_1	46	2_minP	repB1	HepG2
CTAACACAATCCCTC	277.652	repB1_HepG2_clone_1	46	5_eef1aP	repB1	HepG2
GACTCATCATGTGCA	684.892	repB1_HepG2_clone_1	46	5_eef1aP	repB1	HepG2
GCTATAGTGTTTTAT	88.6351	repB1_HepG2_clone_1	46	4_pgk1P	repB1	HepG2
GCTTTTAGCCCTTTC	158.204	repB1_HepG2_clone_1	46	4_pgk1P	repB1	HepG2
TCGCATGTAACAAAG	32.3112	repB1_HepG2_clone_1	46	4_pgk1P	repB1	HepG2
TGCCCCAACCGCTTT	0.217785	repB1_HepG2_clone_1	46	1_noP	repB1	HepG2
TGTACACGCGTCGGA	14.036	repB1_HepG2_clone_1	46	4_pgk1P	repB1	HepG2
AACTCATTGCTAACA	35.5778	repB1_HepG2_clone_10	10	3_ubcP	repB1	HepG2
ACTCGTAGCTACACC	27.1335	repB1_HepG2_clone_10	10	4_pgk1P	repB1	HepG2
AGCTATATTAAATTC	42.6845	repB1_HepG2_clone_10	10	4_pgk1P	repB1	HepG2
CACACAACTATGGTC	5.32545	repB1_HepG2_clone_10	10	4_pgk1P	repB1	HepG2
CCAATTTACTTGCGG	42.2503	repB1_HepG2_clone_10	10	4_pgk1P	repB1	HepG2
CTCAAGAAATCTGTC	11.5734	repB1_HepG2_clone_10	10	4_pgk1P	repB1	HepG2
CTTCTCGATCCCACC	56.4392	repB1_HepG2_clone_10	10	3_ubcP	repB1	HepG2
CTTTGATCCTAGACA	0.436601	repB1_HepG2_clone_10	10	2_minP	repB1	HepG2
GCAGACAATGGACGT	50.9007	repB1_HepG2_clone_10	10	4_pgk1P	repB1	HepG2
GCTTTTAGCCCTTTC	29.0329	repB1_HepG2_clone_10	10	4_pgk1P	repB1	HepG2
GGAGTGTTGAAAAGT	60.6046	repB1_HepG2_clone_10	10	3_ubcP	repB1	HepG2
TGGCGCAGATGCCAC	70.579	repB1_HepG2_clone_10	10	3_ubcP	repB1	HepG2
AACTCTATCCATGAA	3.19841	repB1_HepG2_clone_2	22	3_ubcP	repB1	HepG2
AGCATCCATCCACAG	419.107	repB1_HepG2_clone_2	22	5_eef1aP	repB1	HepG2
CCGACCCAAAGGCAC	12.9547	repB1_HepG2_clone_2	22	3_ubcP	repB1	HepG2
CGGTTTCGCACTTGC	21.6326	repB1_HepG2_clone_2	22	5_eef1aP	repB1	HepG2
CTATCCTGGCTACAG	0.455921	repB1_HepG2_clone_2	22	2_minP	repB1	HepG2
ATAGCTAGTTGGATG	0.247635	repB1_HepG2_clone_13	16	1_noP	repB1	HepG2
ATATCCATCTGTATC	51.5689	repB1_HepG2_clone_13	16	3_ubcP	repB1	HepG2
ATCCCCAACGCTGTA	61.7492	repB1_HepG2_clone_13	16	4_pgk1P	repB1	HepG2
CCAATTTACTTGCGG	37.8968	repB1_HepG2_clone_13	16	4_pgk1P	repB1	HepG2
CCGACCATTCAAATC	59.5977	repB1_HepG2_clone_13	16	3_ubcP	repB1	HepG2
CGCAAAACCTCTGAT	0.97822	repB1_HepG2_clone_13	16	4_pgk1P	repB1	HepG2
CTCACCGTTGACGCA	5.21843	repB1_HepG2_clone_13	16	5_eef1aP	repB1	HepG2
CTTAACGAAAGTCTT	76.9159	repB1_HepG2_clone_13	16	4_pgk1P	repB1	HepG2
GTCAGCAACCACGCT	21.6684	repB1_HepG2_clone_13	16	4_pgk1P	repB1	HepG2
GTTCCCCCCTGCACC	330.098	repB1_HepG2_clone_13	16	5_eef1aP	repB1	HepG2
TCCCGCTGTTACTAT	93.4233	repB1_HepG2_clone_13	16	3_ubcP	repB1	HepG2
TGCAGCCTACAAAAA	64.3785	repB1_HepG2_clone_13	16	3_ubcP	repB1	HepG2
AAATGCGGTGGCATC	841.181	repB1_HepG2_clone_15	14	5_eef1aP	repB1	HepG2
ACACGCAGCAACAAA	20.3371	repB1_HepG2_clone_15	14	3_ubcP	repB1	HepG2
AGCTATATTAAATTC	32.1853	repB1_HepG2_clone_15	14	4_pgk1P	repB1	HepG2
CACCCCGCACAGCGT	3.16265	repB1_HepG2_clone_15	14	1_noP	repB1	HepG2
GCGGTCCATTATGCG	23.66	repB1_HepG2_clone_15	14	3_ubcP	repB1	HepG2
GCTGCTTCAATTGAC	0.204011	repB1_HepG2_clone_15	14	5_eef1aP	repB1	HepG2
GCTTGCCCCAGCCTC	5.46908	repB1_HepG2_clone_15	14	4_pgk1P	repB1	HepG2
CCCGATACATGTTCA	68.3632	repB1_HepG2_clone_50	8	3_ubcP	repB1	HepG2
CCTCCATTGCTCCCA	28.7758	repB1_HepG2_clone_50	8	3_ubcP	repB1	HepG2
CGCGCGCGCCCGACT	75.4117	repB1_HepG2_clone_50	8	3_ubcP	repB1	HepG2
CTCAATACGGAACCC	1208.23	repB1_HepG2_clone_50	8	5_eef1aP	repB1	HepG2
CTTCTCGATCCCACC	0.786453	repB1_HepG2_clone_50	8	3_ubcP	repB1	HepG2
GTCGTCCAGCGCGAA	1539.02	repB1_HepG2_clone_50	8	5_eef1aP	repB1	HepG2
TCCCGCTGTTACTAT	44.8792	repB1_HepG2_clone_50	8	3_ubcP	repB1	HepG2
ACACGCACGACCTAA	908.163	repB1_HepG2_clone_3	188	5_eef1aP	repB1	HepG2
CCACGGCTACCATTA	73.3912	repB1_HepG2_clone_3	188	3_ubcP	repB1	HepG2
CTGCTTTAGCTCAAC	1.70395	repB1_HepG2_clone_3	188	2_minP	repB1	HepG2
GCCATACCCTCCACC	162.587	repB1_HepG2_clone_3	188	4_pgk1P	repB1	HepG2
ATCGATTTATAATAC	48.4147	repB1_HepG2_clone_18	13	4_pgk1P	repB1	HepG2
CCGTTAATCTATCCG	37.1695	repB1_HepG2_clone_18	13	4_pgk1P	repB1	HepG2
AACCCCACAACCACA	89.5342	repB1_HepG2_clone_28	20	4_pgk1P	repB1	HepG2
CGCACCTACTCCCTC	0.726869	repB1_HepG2_clone_28	20	1_noP	repB1	HepG2
GATACAACCAAAGGT	496.509	repB1_HepG2_clone_28	20	5_eef1aP	repB1	HepG2
GCACCCGCACCTAGT	0.811663	repB1_HepG2_clone_28	20	4_pgk1P	repB1	HepG2
ATGTACCTCACGCAA	53.8954	repB1_HepG2_clone_5	132	3_ubcP	repB1	HepG2
CGCACCCACATGACT	178.748	repB1_HepG2_clone_5	132	5_eef1aP	repB1	HepG2
TGAGCACACCCATGA	0.620094	repB1_HepG2_clone_5	132	4_pgk1P	repB1	HepG2
ATATTCCCCATCAAC	18.0749	repB1_HepG2_clone_6	5	3_ubcP	repB1	HepG2
AGCCTTTTGCGCCCG	0.0874969	repB1_HepG2_clone_27	13	4_pgk1P	repB1	HepG2
TAGATTTTCCAAGCC	30.9789	repB1_HepG2_clone_27	13	4_pgk1P	repB1	HepG2
CCCCTGCGAAAACGC	0.169885	repB1_HepG2_clone_40	11	1_noP	repB1	HepG2
GTAAATAATGTAGCC	0.627116	repB1_HepG2_clone_40	11	1_noP	repB1	HepG2

## Sheet: EDF3gh
full_cellBC_pdT	rep_id	gex_UMI	gex_percent_mt	gex_cluster_id	CRE_class	CRE_id	oBC	RC_oBC	mBC	RC_mBC	valid_oBC	reads_oBC	UMIs_oBC	reads_mBC	UMIs_mBC	mean_gex	norm_UMIs_mBC	norm_UMIs_oBC	clone_id	mBC_promoter_id
repA_GCCAGCAGTAGACGTG-1	repA	2514	3.86	0	promoters	5_eef1aP	ATCAACCTCACTACTC	GAGTAGTGAGGTTGAT	TAACAAACGTTGATA	TATCAACGTTTGTTA	TRUE	1483	1350	4431	636	1750.44	442.832	939.975	repA_K562_clone_57	5_eef1aP_TAACAAACGTTGATA
repA_GCCAGCAGTAGACGTG-1	repA	2514	3.86	0	promoters	3_ubcP	CTCCATATGCGTCCCC	GGGGACGCATATGGAG	AGGCAGAGGCTCCCC	GGGGAGCCTCTGCCT	TRUE	870	795	7	3	1750.44	2.08883	553.541	repA_K562_clone_57	3_ubcP_AGGCAGAGGCTCCCC
repA_GCCAGCAGTAGACGTG-1	repA	2514	3.86	0	promoters	2_minP	CCAAGATACCACGAAA	TTTCGTGGTATCTTGG	GGGCTGCCGGCTCAC	GTGAGCCGGCAGCCC	TRUE	1253	1137	0	0	1750.44	0	791.668	repA_K562_clone_57	2_minP_GGGCTGCCGGCTCAC
repA_GCCAGCAGTAGACGTG-1	repA	2514	3.86	0	promoters	3_ubcP	GATCCATGCTCACACC	GGTGTGAGCATGGATC	CCGACCATTCAAATC	GATTTGAATGGTCGG	TRUE	1492	1359	676	92	1750.44	64.0575	946.241	repA_K562_clone_57	3_ubcP_CCGACCATTCAAATC
repA_GCCAGCAGTAGACGTG-1	repA	2514	3.86	0	promoters	4_pgk1P	GTCTATGCACACGACT	AGTCGTGTGCATAGAC	CACACTGTTCCTACA	TGTAGGAACAGTGTG	TRUE	1196	1079	3930	554	1750.44	385.738	751.283	repA_K562_clone_57	4_pgk1P_CACACTGTTCCTACA
repA_GCCAGCAGTAGACGTG-1	repA	2514	3.86	0	promoters	1_noP	GCATAAAACTTGGTAC	GTACCAAGTTTTATGC	AAGTTACGCGTGGTC	GACCACGCGTAACTT	TRUE	1109	1011	12	1	1750.44	0.696278	703.937	repA_K562_clone_57	1_noP_AAGTTACGCGTGGTC
repA_GCCAGCAGTAGACGTG-1	repA	2514	3.86	0	promoters	3_ubcP	CGCCGCGCCAGTCATA	TATGACTGGCGCGGCG	ACGCGCATACCACCT	AGGTGGTATGCGCGT	TRUE	1013	919	745	145	1750.44	100.96	639.879	repA_K562_clone_57	3_ubcP_ACGCGCATACCACCT
repA_GCCAGCAGTAGACGTG-1	repA	2514	3.86	0	promoters	4_pgk1P	ATAGGATACGAAAGAT	ATCTTTCGTATCCTAT	GCAGACAATGGACGT	ACGTCCATTGTCTGC	TRUE	333	296	927	133	1750.44	92.6049	206.098	repA_K562_clone_57	4_pgk1P_GCAGACAATGGACGT
repA_AGTAGTCCATGTCAGT-1	repA	1917	5.27	0	promoters	5_eef1aP	ATCAACCTCACTACTC	GAGTAGTGAGGTTGAT	TAACAAACGTTGATA	TATCAACGTTTGTTA	TRUE	1183	1096	4685	671	1750.44	612.7	1000.77	repA_K562_clone_57	5_eef1aP_TAACAAACGTTGATA
repA_AGTAGTCCATGTCAGT-1	repA	1917	5.27	0	promoters	4_pgk1P	GTCTATGCACACGACT	AGTCGTGTGCATAGAC	CACACTGTTCCTACA	TGTAGGAACAGTGTG	TRUE	1011	912	833	130	1750.44	118.705	832.761	repA_K562_clone_57	4_pgk1P_CACACTGTTCCTACA
repA_AGTAGTCCATGTCAGT-1	repA	1917	5.27	0	promoters	3_ubcP	CTCCATATGCGTCCCC	GGGGACGCATATGGAG	AGGCAGAGGCTCCCC	GGGGAGCCTCTGCCT	TRUE	722	668	13	1	1750.44	0.913115	609.961	repA_K562_clone_57	3_ubcP_AGGCAGAGGCTCCCC
repA_AGTAGTCCATGTCAGT-1	repA	1917	5.27	0	promoters	2_minP	CCAAGATACCACGAAA	TTTCGTGGTATCTTGG	GGGCTGCCGGCTCAC	GTGAGCCGGCAGCCC	TRUE	1008	921	0	0	1750.44	0	840.979	repA_K562_clone_57	2_minP_GGGCTGCCGGCTCAC
repA_AGTAGTCCATGTCAGT-1	repA	1917	5.27	0	promoters	3_ubcP	GATCCATGCTCACACC	GGTGTGAGCATGGATC	CCGACCATTCAAATC	GATTTGAATGGTCGG	TRUE	1570	1427	386	65	1750.44	59.3525	1303.02	repA_K562_clone_57	3_ubcP_CCGACCATTCAAATC
repA_AGTAGTCCATGTCAGT-1	repA	1917	5.27	0	promoters	3_ubcP	CGCCGCGCCAGTCATA	TATGACTGGCGCGGCG	ACGCGCATACCACCT	AGGTGGTATGCGCGT	TRUE	821	751	356	68	1750.44	62.0918	685.749	repA_K562_clone_57	3_ubcP_ACGCGCATACCACCT
repA_AGTAGTCCATGTCAGT-1	repA	1917	5.27	0	promoters	4_pgk1P	ATAGGATACGAAAGAT	ATCTTTCGTATCCTAT	GCAGACAATGGACGT	ACGTCCATTGTCTGC	TRUE	345	313	59	9	1750.44	8.21804	285.805	repA_K562_clone_57	4_pgk1P_GCAGACAATGGACGT
repA_AGTAGTCCATGTCAGT-1	repA	1917	5.27	0	promoters	1_noP	GCATAAAACTTGGTAC	GTACCAAGTTTTATGC	AAGTTACGCGTGGTC	GACCACGCGTAACTT	TRUE	889	829	0	0	1750.44	0	756.972	repA_K562_clone_57	1_noP_AAGTTACGCGTGGTC
repA_TCAGTGAAGGCCACTC-1	repA	2111	6.35	0	promoters	5_eef1aP	ATCAACCTCACTACTC	GAGTAGTGAGGTTGAT	TAACAAACGTTGATA	TATCAACGTTTGTTA	TRUE	1069	985	4466	599	1750.44	496.691	816.762	repA_K562_clone_57	5_eef1aP_TAACAAACGTTGATA
repA_TCAGTGAAGGCCACTC-1	repA	2111	6.35	0	promoters	3_ubcP	GATCCATGCTCACACC	GGTGTGAGCATGGATC	CCGACCATTCAAATC	GATTTGAATGGTCGG	TRUE	829	765	389	62	1750.44	51.4104	634.338	repA_K562_clone_57	3_ubcP_CCGACCATTCAAATC
repA_TCAGTGAAGGCCACTC-1	repA	2111	6.35	0	promoters	1_noP	GCATAAAACTTGGTAC	GTACCAAGTTTTATGC	AAGTTACGCGTGGTC	GACCACGCGTAACTT	TRUE	946	856	0	0	1750.44	0	709.795	repA_K562_clone_57	1_noP_AAGTTACGCGTGGTC
repA_TCAGTGAAGGCCACTC-1	repA	2111	6.35	0	promoters	3_ubcP	CGCCGCGCCAGTCATA	TATGACTGGCGCGGCG	ACGCGCATACCACCT	AGGTGGTATGCGCGT	TRUE	673	627	378	73	1750.44	60.5316	519.909	repA_K562_clone_57	3_ubcP_ACGCGCATACCACCT
repA_TCAGTGAAGGCCACTC-1	repA	2111	6.35	0	promoters	3_ubcP	CTCCATATGCGTCCCC	GGGGACGCATATGGAG	AGGCAGAGGCTCCCC	GGGGAGCCTCTGCCT	TRUE	712	652	28	4	1750.44	3.3168	540.639	repA_K562_clone_57	3_ubcP_AGGCAGAGGCTCCCC
repA_TCAGTGAAGGCCACTC-1	repA	2111	6.35	0	promoters	4_pgk1P	GTCTATGCACACGACT	AGTCGTGTGCATAGAC	CACACTGTTCCTACA	TGTAGGAACAGTGTG	TRUE	1174	1074	1376	197	1750.44	163.352	890.561	repA_K562_clone_57	4_pgk1P_CACACTGTTCCTACA
repA_TCAGTGAAGGCCACTC-1	repA	2111	6.35	0	promoters	2_minP	CCAAGATACCACGAAA	TTTCGTGGTATCTTGG	GGGCTGCCGGCTCAC	GTGAGCCGGCAGCCC	TRUE	1020	940	0	0	1750.44	0	779.448	repA_K562_clone_57	2_minP_GGGCTGCCGGCTCAC
repA_TCAGTGAAGGCCACTC-1	repA	2111	6.35	0	promoters	4_pgk1P	ATAGGATACGAAAGAT	ATCTTTCGTATCCTAT	GCAGACAATGGACGT	ACGTCCATTGTCTGC	TRUE	350	332	246	37	1750.44	30.6804	275.294	repA_K562_clone_57	4_pgk1P_GCAGACAATGGACGT
repA_TACCGAATCCGGCTTT-1	repA	2472	3.64	0	promoters	2_minP	CCAAGATACCACGAAA	TTTCGTGGTATCTTGG	GGGCTGCCGGCTCAC	GTGAGCCGGCAGCCC	TRUE	814	747	0	0	1750.44	0	528.956	repA_K562_clone_57	2_minP_GGGCTGCCGGCTCAC
repA_TACCGAATCCGGCTTT-1	repA	2472	3.64	0	promoters	4_pgk1P	GTCTATGCACACGACT	AGTCGTGTGCATAGAC	CACACTGTTCCTACA	TGTAGGAACAGTGTG	TRUE	1040	930	782	117	1750.44	82.8486	658.54	repA_K562_clone_57	4_pgk1P_CACACTGTTCCTACA
repA_TACCGAATCCGGCTTT-1	repA	2472	3.64	0	promoters	1_noP	GCATAAAACTTGGTAC	GTACCAAGTTTTATGC	AAGTTACGCGTGGTC	GACCACGCGTAACTT	TRUE	815	748	0	0	1750.44	0	529.664	repA_K562_clone_57	1_noP_AAGTTACGCGTGGTC
repA_TACCGAATCCGGCTTT-1	repA	2472	3.64	0	promoters	3_ubcP	CGCCGCGCCAGTCATA	TATGACTGGCGCGGCG	ACGCGCATACCACCT	AGGTGGTATGCGCGT	TRUE	767	704	543	108	1750.44	76.4756	498.508	repA_K562_clone_57	3_ubcP_ACGCGCATACCACCT
repA_TACCGAATCCGGCTTT-1	repA	2472	3.64	0	promoters	3_ubcP	CTCCATATGCGTCCCC	GGGGACGCATATGGAG	AGGCAGAGGCTCCCC	GGGGAGCCTCTGCCT	TRUE	567	523	31	6	1750.44	4.24864	370.34	repA_K562_clone_57	3_ubcP_AGGCAGAGGCTCCCC
repA_TACCGAATCCGGCTTT-1	repA	2472	3.64	0	promoters	3_ubcP	GATCCATGCTCACACC	GGTGTGAGCATGGATC	CCGACCATTCAAATC	GATTTGAATGGTCGG	TRUE	1488	1372	551	79	1750.44	55.9405	971.523	repA_K562_clone_57	3_ubcP_CCGACCATTCAAATC
repA_TACCGAATCCGGCTTT-1	repA	2472	3.64	0	promoters	5_eef1aP	ATCAACCTCACTACTC	GAGTAGTGAGGTTGAT	TAACAAACGTTGATA	TATCAACGTTTGTTA	TRUE	1015	933	2600	376	1750.44	266.248	660.664	repA_K562_clone_57	5_eef1aP_TAACAAACGTTGATA
repA_TACCGAATCCGGCTTT-1	repA	2472	3.64	0	promoters	4_pgk1P	ATAGGATACGAAAGAT	ATCTTTCGTATCCTAT	GCAGACAATGGACGT	ACGTCCATTGTCTGC	TRUE	262	236	455	66	1750.44	46.7351	167.113	repA_K562_clone_57	4_pgk1P_GCAGACAATGGACGT
repA_CAATGACGTTCTGAGT-1	repA	2299	3.91	0	promoters	3_ubcP	GATCCATGCTCACACC	GGTGTGAGCATGGATC	CCGACCATTCAAATC	GATTTGAATGGTCGG	TRUE	2915	2657	548	74	1750.44	56.3431	2023.02	repA_K562_clone_57	3_ubcP_CCGACCATTCAAATC
repA_CAATGACGTTCTGAGT-1	repA	2299	3.91	0	promoters	1_noP	GCATAAAACTTGGTAC	GTACCAAGTTTTATGC	AAGTTACGCGTGGTC	GACCACGCGTAACTT	TRUE	1032	944	0	0	1750.44	0	718.755	repA_K562_clone_57	1_noP_AAGTTACGCGTGGTC
repA_CAATGACGTTCTGAGT-1	repA	2299	3.91	0	promoters	5_eef1aP	ATCAACCTCACTACTC	GAGTAGTGAGGTTGAT	TAACAAACGTTGATA	TATCAACGTTTGTTA	TRUE	1364	1277	3086	407	1750.44	309.887	972.298	repA_K562_clone_57	5_eef1aP_TAACAAACGTTGATA
repA_CAATGACGTTCTGAGT-1	repA	2299	3.91	0	promoters	4_pgk1P	ATAGGATACGAAAGAT	ATCTTTCGTATCCTAT	GCAGACAATGGACGT	ACGTCCATTGTCTGC	TRUE	617	552	85	12	1750.44	9.13671	420.289	repA_K562_clone_57	4_pgk1P_GCAGACAATGGACGT
repA_CAATGACGTTCTGAGT-1	repA	2299	3.91	0	promoters	4_pgk1P	GTCTATGCACACGACT	AGTCGTGTGCATAGAC	CACACTGTTCCTACA	TGTAGGAACAGTGTG	TRUE	1377	1251	920	132	1750.44	100.504	952.502	repA_K562_clone_57	4_pgk1P_CACACTGTTCCTACA
repA_CAATGACGTTCTGAGT-1	repA	2299	3.91	0	promoters	2_minP	CCAAGATACCACGAAA	TTTCGTGGTATCTTGG	GGGCTGCCGGCTCAC	GTGAGCCGGCAGCCC	TRUE	1244	1125	0	0	1750.44	0	856.567	repA_K562_clone_57	2_minP_GGGCTGCCGGCTCAC
repA_CAATGACGTTCTGAGT-1	repA	2299	3.91	0	promoters	3_ubcP	CTCCATATGCGTCCCC	GGGGACGCATATGGAG	AGGCAGAGGCTCCCC	GGGGAGCCTCTGCCT	TRUE	865	792	8	2	1750.44	1.52279	603.023	repA_K562_clone_57	3_ubcP_AGGCAGAGGCTCCCC
repA_CAATGACGTTCTGAGT-1	repA	2299	3.91	0	promoters	3_ubcP	CGCCGCGCCAGTCATA	TATGACTGGCGCGGCG	ACGCGCATACCACCT	AGGTGGTATGCGCGT	TRUE	894	821	349	65	1750.44	49.4905	625.103	repA_K562_clone_57	3_ubcP_ACGCGCATACCACCT
repA_TGATGGTGTCATCGGC-1	repA	2748	5.6	0	promoters	2_minP	CCAAGATACCACGAAA	TTTCGTGGTATCTTGG	GGGCTGCCGGCTCAC	GTGAGCCGGCAGCCC	TRUE	1066	973	0	0	1750.44	0	619.789	repA_K562_clone_57	2_minP_GGGCTGCCGGCTCAC
repA_TGATGGTGTCATCGGC-1	repA	2748	5.6	0	promoters	3_ubcP	GATCCATGCTCACACC	GGTGTGAGCATGGATC	CCGACCATTCAAATC	GATTTGAATGGTCGG	TRUE	1762	1610	783	118	1750.44	75.1645	1025.55	repA_K562_clone_57	3_ubcP_CCGACCATTCAAATC
repA_TGATGGTGTCATCGGC-1	repA	2748	5.6	0	promoters	3_ubcP	CGCCGCGCCAGTCATA	TATGACTGGCGCGGCG	ACGCGCATACCACCT	AGGTGGTATGCGCGT	TRUE	935	878	969	191	1750.44	121.665	559.275	repA_K562_clone_57	3_ubcP_ACGCGCATACCACCT
repA_TGATGGTGTCATCGGC-1	repA	2748	5.6	0	promoters	1_noP	GCATAAAACTTGGTAC	GTACCAAGTTTTATGC	AAGTTACGCGTGGTC	GACCACGCGTAACTT	TRUE	1025	961	0	0	1750.44	0	612.145	repA_K562_clone_57	1_noP_AAGTTACGCGTGGTC
repA_TGATGGTGTCATCGGC-1	repA	2748	5.6	0	promoters	3_ubcP	CTCCATATGCGTCCCC	GGGGACGCATATGGAG	AGGCAGAGGCTCCCC	GGGGAGCCTCTGCCT	TRUE	842	781	54	9	1750.44	5.73289	497.487	repA_K562_clone_57	3_ubcP_AGGCAGAGGCTCCCC
repA_TGATGGTGTCATCGGC-1	repA	2748	5.6	0	promoters	4_pgk1P	GTCTATGCACACGACT	AGTCGTGTGCATAGAC	CACACTGTTCCTACA	TGTAGGAACAGTGTG	TRUE	1052	972	2514	357	1750.44	227.405	619.152	repA_K562_clone_57	4_pgk1P_CACACTGTTCCTACA
repA_TGATGGTGTCATCGGC-1	repA	2748	5.6	0	promoters	5_eef1aP	ATCAACCTCACTACTC	GAGTAGTGAGGTTGAT	TAACAAACGTTGATA	TATCAACGTTTGTTA	TRUE	1174	1099	5262	749	1750.44	477.104	700.049	repA_K562_clone_57	5_eef1aP_TAACAAACGTTGATA
repA_TGATGGTGTCATCGGC-1	repA	2748	5.6	0	promoters	4_pgk1P	ATAGGATACGAAAGAT	ATCTTTCGTATCCTAT	GCAGACAATGGACGT	ACGTCCATTGTCTGC	TRUE	386	360	1770	270	1750.44	171.987	229.315	repA_K562_clone_57	4_pgk1P_GCAGACAATGGACGT
repA_CATCCACTCGCACGGT-1	repA	1855	3.23	0	promoters	3_ubcP	GATCCATGCTCACACC	GGTGTGAGCATGGATC	CCGACCATTCAAATC	GATTTGAATGGTCGG	TRUE	1393	1253	391	50	1750.44	47.1817	1182.37	repA_K562_clone_57	3_ubcP_CCGACCATTCAAATC
repA_CATCCACTCGCACGGT-1	repA	1855	3.23	0	promoters	4_pgk1P	GTCTATGCACACGACT	AGTCGTGTGCATAGAC	CACACTGTTCCTACA	TGTAGGAACAGTGTG	TRUE	639	583	518	72	1750.44	67.9417	550.139	repA_K562_clone_57	4_pgk1P_CACACTGTTCCTACA
repA_CATCCACTCGCACGGT-1	repA	1855	3.23	0	promoters	2_minP	CCAAGATACCACGAAA	TTTCGTGGTATCTTGG	GGGCTGCCGGCTCAC	GTGAGCCGGCAGCCC	TRUE	693	622	0	0	1750.44	0	586.941	repA_K562_clone_57	2_minP_GGGCTGCCGGCTCAC
repA_CATCCACTCGCACGGT-1	repA	1855	3.23	0	promoters	3_ubcP	CGCCGCGCCAGTCATA	TATGACTGGCGCGGCG	ACGCGCATACCACCT	AGGTGGTATGCGCGT	TRUE	512	475	379	77	1750.44	72.6598	448.226	repA_K562_clone_57	3_ubcP_ACGCGCATACCACCT
repA_CATCCACTCGCACGGT-1	repA	1855	3.23	0	promoters	5_eef1aP	ATCAACCTCACTACTC	GAGTAGTGAGGTTGAT	TAACAAACGTTGATA	TATCAACGTTTGTTA	TRUE	700	648	4048	574	1750.44	541.646	611.475	repA_K562_clone_57	5_eef1aP_TAACAAACGTTGATA
repA_CATCCACTCGCACGGT-1	repA	1855	3.23	0	promoters	1_noP	GCATAAAACTTGGTAC	GTACCAAGTTTTATGC	AAGTTACGCGTGGTC	GACCACGCGTAACTT	TRUE	414	392	8	1	1750.44	0.943634	369.905	repA_K562_clone_57	1_noP_AAGTTACGCGTGGTC
repA_CATCCACTCGCACGGT-1	repA	1855	3.23	0	promoters	4_pgk1P	ATAGGATACGAAAGAT	ATCTTTCGTATCCTAT	GCAGACAATGGACGT	ACGTCCATTGTCTGC	TRUE	175	161	60	9	1750.44	8.49271	151.925	repA_K562_clone_57	4_pgk1P_GCAGACAATGGACGT
repA_CATCCACTCGCACGGT-1	repA	1855	3.23	0	promoters	3_ubcP	CTCCATATGCGTCCCC	GGGGACGCATATGGAG	AGGCAGAGGCTCCCC	GGGGAGCCTCTGCCT	TRUE	347	315	13	4	1750.44	3.77454	297.245	repA_K562_clone_57	3_ubcP_AGGCAGAGGCTCCCC
repA_CGGTCAGAGGTCATAA-1	repA	2907	5.26	0	promoters	5_eef1aP	ATCAACCTCACTACTC	GAGTAGTGAGGTTGAT	TAACAAACGTTGATA	TATCAACGTTTGTTA	TRUE	1486	1390	5248	817	1750.44	491.954	836.984	repA_K562_clone_57	5_eef1aP_TAACAAACGTTGATA
repA_CGGTCAGAGGTCATAA-1	repA	2907	5.26	0	promoters	3_ubcP	GATCCATGCTCACACC	GGTGTGAGCATGGATC	CCGACCATTCAAATC	GATTTGAATGGTCGG	TRUE	2874	2649	659	104	1750.44	62.6233	1595.09	repA_K562_clone_57	3_ubcP_CCGACCATTCAAATC
repA_CGGTCAGAGGTCATAA-1	repA	2907	5.26	0	promoters	2_minP	CCAAGATACCACGAAA	TTTCGTGGTATCTTGG	GGGCTGCCGGCTCAC	GTGAGCCGGCAGCCC	TRUE	1376	1263	0	0	1750.44	0	760.512	repA_K562_clone_57	2_minP_GGGCTGCCGGCTCAC
repA_CGGTCAGAGGTCATAA-1	repA	2907	5.26	0	promoters	4_pgk1P	GTCTATGCACACGACT	AGTCGTGTGCATAGAC	CACACTGTTCCTACA	TGTAGGAACAGTGTG	TRUE	1557	1447	2333	388	1750.44	233.633	871.307	repA_K562_clone_57	4_pgk1P_CACACTGTTCCTACA
repA_CGGTCAGAGGTCATAA-1	repA	2907	5.26	0	promoters	1_noP	GCATAAAACTTGGTAC	GTACCAAGTTTTATGC	AAGTTACGCGTGGTC	GACCACGCGTAACTT	TRUE	1190	1099	0	0	1750.44	0	661.76	repA_K562_clone_57	1_noP_AAGTTACGCGTGGTC
repA_CGGTCAGAGGTCATAA-1	repA	2907	5.26	0	promoters	3_ubcP	CGCCGCGCCAGTCATA	TATGACTGGCGCGGCG	ACGCGCATACCACCT	AGGTGGTATGCGCGT	TRUE	1098	1024	711	150	1750.44	90.3221	616.599	repA_K562_clone_57	3_ubcP_ACGCGCATACCACCT
repA_CGGTCAGAGGTCATAA-1	repA	2907	5.26	0	promoters	3_ubcP	CTCCATATGCGTCCCC	GGGGACGCATATGGAG	AGGCAGAGGCTCCCC	GGGGAGCCTCTGCCT	TRUE	804	751	22	5	1750.44	3.01074	452.212	repA_K562_clone_57	3_ubcP_AGGCAGAGGCTCCCC
repA_CGGTCAGAGGTCATAA-1	repA	2907	5.26	0	promoters	4_pgk1P	ATAGGATACGAAAGAT	ATCTTTCGTATCCTAT	GCAGACAATGGACGT	ACGTCCATTGTCTGC	TRUE	557	527	879	143	1750.44	86.107	317.332	repA_K562_clone_57	4_pgk1P_GCAGACAATGGACGT
repA_CGAGTTAAGGAAGTAG-1	repA	1766	5.95	0	promoters	3_ubcP	GATCCATGCTCACACC	GGTGTGAGCATGGATC	CCGACCATTCAAATC	GATTTGAATGGTCGG	TRUE	2162	1996	508	79	1750.44	78.304	1978.42	repA_K562_clone_57	3_ubcP_CCGACCATTCAAATC
repA_CGAGTTAAGGAAGTAG-1	repA	1766	5.95	0	promoters	1_noP	GCATAAAACTTGGTAC	GTACCAAGTTTTATGC	AAGTTACGCGTGGTC	GACCACGCGTAACTT	TRUE	860	792	0	0	1750.44	0	785.023	repA_K562_clone_57	1_noP_AAGTTACGCGTGGTC
repA_CGAGTTAAGGAAGTAG-1	repA	1766	5.95	0	promoters	4_pgk1P	ATAGGATACGAAAGAT	ATCTTTCGTATCCTAT	GCAGACAATGGACGT	ACGTCCATTGTCTGC	TRUE	492	453	215	30	1750.44	29.7357	449.009	repA_K562_clone_57	4_pgk1P_GCAGACAATGGACGT
repA_CGAGTTAAGGAAGTAG-1	repA	1766	5.95	0	promoters	5_eef1aP	ATCAACCTCACTACTC	GAGTAGTGAGGTTGAT	TAACAAACGTTGATA	TATCAACGTTTGTTA	TRUE	963	897	3734	534	1750.44	529.295	889.097	repA_K562_clone_57	5_eef1aP_TAACAAACGTTGATA
repA_CGAGTTAAGGAAGTAG-1	repA	1766	5.95	0	promoters	3_ubcP	CTCCATATGCGTCCCC	GGGGACGCATATGGAG	AGGCAGAGGCTCCCC	GGGGAGCCTCTGCCT	TRUE	724	670	5	1	1750.44	0.99119	664.097	repA_K562_clone_57	3_ubcP_AGGCAGAGGCTCCCC
repA_CGAGTTAAGGAAGTAG-1	repA	1766	5.95	0	promoters	2_minP	CCAAGATACCACGAAA	TTTCGTGGTATCTTGG	GGGCTGCCGGCTCAC	GTGAGCCGGCAGCCC	TRUE	1149	1048	0	0	1750.44	0	1038.77	repA_K562_clone_57	2_minP_GGGCTGCCGGCTCAC
repA_CGAGTTAAGGAAGTAG-1	repA	1766	5.95	0	promoters	4_pgk1P	GTCTATGCACACGACT	AGTCGTGTGCATAGAC	CACACTGTTCCTACA	TGTAGGAACAGTGTG	TRUE	1217	1115	1055	165	1750.44	163.546	1105.18	repA_K562_clone_57	4_pgk1P_CACACTGTTCCTACA
repA_CGAGTTAAGGAAGTAG-1	repA	1766	5.95	0	promoters	3_ubcP	CGCCGCGCCAGTCATA	TATGACTGGCGCGGCG	ACGCGCATACCACCT	AGGTGGTATGCGCGT	TRUE	879	816	694	133	1750.44	131.828	808.811	repA_K562_clone_57	3_ubcP_ACGCGCATACCACCT
repA_CACAGGCGTCCTACGG-1	repA	1399	3.22	0	promoters	3_ubcP	CTCCATATGCGTCCCC	GGGGACGCATATGGAG	AGGCAGAGGCTCCCC	GGGGAGCCTCTGCCT	TRUE	472	428	30	4	1750.44	5.00484	535.518	repA_K562_clone_57	3_ubcP_AGGCAGAGGCTCCCC
repA_CACAGGCGTCCTACGG-1	repA	1399	3.22	0	promoters	2_minP	CCAAGATACCACGAAA	TTTCGTGGTATCTTGG	GGGCTGCCGGCTCAC	GTGAGCCGGCAGCCC	TRUE	786	696	0	0	1750.44	0	870.842	repA_K562_clone_57	2_minP_GGGCTGCCGGCTCAC
repA_CACAGGCGTCCTACGG-1	repA	1399	3.22	0	promoters	3_ubcP	GATCCATGCTCACACC	GGTGTGAGCATGGATC	CCGACCATTCAAATC	GATTTGAATGGTCGG	TRUE	1322	1192	262	40	1750.44	50.0484	1491.44	repA_K562_clone_57	3_ubcP_CCGACCATTCAAATC
repA_CACAGGCGTCCTACGG-1	repA	1399	3.22	0	promoters	1_noP	GCATAAAACTTGGTAC	GTACCAAGTTTTATGC	AAGTTACGCGTGGTC	GACCACGCGTAACTT	TRUE	612	564	10	2	1750.44	2.50242	705.682	repA_K562_clone_57	1_noP_AAGTTACGCGTGGTC
repA_CACAGGCGTCCTACGG-1	repA	1399	3.22	0	promoters	4_pgk1P	GTCTATGCACACGACT	AGTCGTGTGCATAGAC	CACACTGTTCCTACA	TGTAGGAACAGTGTG	TRUE	727	655	673	102	1750.44	127.623	819.542	repA_K562_clone_57	4_pgk1P_CACACTGTTCCTACA
repA_CACAGGCGTCCTACGG-1	repA	1399	3.22	0	promoters	5_eef1aP	ATCAACCTCACTACTC	GAGTAGTGAGGTTGAT	TAACAAACGTTGATA	TATCAACGTTTGTTA	TRUE	804	747	3800	504	1750.44	630.609	934.653	repA_K562_clone_57	5_eef1aP_TAACAAACGTTGATA
repA_CACAGGCGTCCTACGG-1	repA	1399	3.22	0	promoters	3_ubcP	CGCCGCGCCAGTCATA	TATGACTGGCGCGGCG	ACGCGCATACCACCT	AGGTGGTATGCGCGT	TRUE	847	765	392	77	1750.44	96.3431	957.175	repA_K562_clone_57	3_ubcP_ACGCGCATACCACCT
repA_CACAGGCGTCCTACGG-1	repA	1399	3.22	0	promoters	4_pgk1P	ATAGGATACGAAAGAT	ATCTTTCGTATCCTAT	GCAGACAATGGACGT	ACGTCCATTGTCTGC	TRUE	254	235	116	18	1750.44	22.5218	294.034	repA_K562_clone_57	4_pgk1P_GCAGACAATGGACGT
repA_GTGAGCCTCTGCCTGT-1	repA	2147	4.01	0	promoters	5_eef1aP	ATCAACCTCACTACTC	GAGTAGTGAGGTTGAT	TAACAAACGTTGATA	TATCAACGTTTGTTA	TRUE	1012	943	3039	454	1750.44	370.145	768.825	repA_K562_clone_57	5_eef1aP_TAACAAACGTTGATA
repA_GTGAGCCTCTGCCTGT-1	repA	2147	4.01	0	promoters	3_ubcP	GATCCATGCTCACACC	GGTGTGAGCATGGATC	CCGACCATTCAAATC	GATTTGAATGGTCGG	TRUE	1499	1376	341	62	1750.44	50.5484	1121.85	repA_K562_clone_57	3_ubcP_CCGACCATTCAAATC
repA_GTGAGCCTCTGCCTGT-1	repA	2147	4.01	0	promoters	3_ubcP	CTCCATATGCGTCCCC	GGGGACGCATATGGAG	AGGCAGAGGCTCCCC	GGGGAGCCTCTGCCT	TRUE	592	549	26	5	1750.44	4.07648	447.598	repA_K562_clone_57	3_ubcP_AGGCAGAGGCTCCCC
repA_GTGAGCCTCTGCCTGT-1	repA	2147	4.01	0	promoters	2_minP	CCAAGATACCACGAAA	TTTCGTGGTATCTTGG	GGGCTGCCGGCTCAC	GTGAGCCGGCAGCCC	TRUE	885	820	0	0	1750.44	0	668.543	repA_K562_clone_57	2_minP_GGGCTGCCGGCTCAC
repA_GTGAGCCTCTGCCTGT-1	repA	2147	4.01	0	promoters	3_ubcP	CGCCGCGCCAGTCATA	TATGACTGGCGCGGCG	ACGCGCATACCACCT	AGGTGGTATGCGCGT	TRUE	712	668	323	60	1750.44	48.9178	544.618	repA_K562_clone_57	3_ubcP_ACGCGCATACCACCT
repA_GTGAGCCTCTGCCTGT-1	repA	2147	4.01	0	promoters	1_noP	GCATAAAACTTGGTAC	GTACCAAGTTTTATGC	AAGTTACGCGTGGTC	GACCACGCGTAACTT	TRUE	791	722	0	0	1750.44	0	588.644	repA_K562_clone_57	1_noP_AAGTTACGCGTGGTC
repA_GTGAGCCTCTGCCTGT-1	repA	2147	4.01	0	promoters	4_pgk1P	GTCTATGCACACGACT	AGTCGTGTGCATAGAC	CACACTGTTCCTACA	TGTAGGAACAGTGTG	TRUE	1006	916	1590	239	1750.44	194.856	746.812	repA_K562_clone_57	4_pgk1P_CACACTGTTCCTACA
repA_GTGAGCCTCTGCCTGT-1	repA	2147	4.01	0	promoters	4_pgk1P	ATAGGATACGAAAGAT	ATCTTTCGTATCCTAT	GCAGACAATGGACGT	ACGTCCATTGTCTGC	TRUE	270	248	540	87	1750.44	70.9308	202.194	repA_K562_clone_57	4_pgk1P_GCAGACAATGGACGT
repA_ATGAAAGAGGCGTCCT-1	repA	2759	5.18	0	promoters	3_ubcP	CGCCGCGCCAGTCATA	TATGACTGGCGCGGCG	ACGCGCATACCACCT	AGGTGGTATGCGCGT	TRUE	687	642	582	110	1750.44	69.7893	407.316	repA_K562_clone_57	3_ubcP_ACGCGCATACCACCT
repA_ATGAAAGAGGCGTCCT-1	repA	2759	5.18	0	promoters	2_minP	CCAAGATACCACGAAA	TTTCGTGGTATCTTGG	GGGCTGCCGGCTCAC	GTGAGCCGGCAGCCC	TRUE	1193	1083	7	1	1750.44	0.634448	687.107	repA_K562_clone_57	2_minP_GGGCTGCCGGCTCAC
repA_ATGAAAGAGGCGTCCT-1	repA	2759	5.18	0	promoters	3_ubcP	CTCCATATGCGTCCCC	GGGGACGCATATGGAG	AGGCAGAGGCTCCCC	GGGGAGCCTCTGCCT	TRUE	723	674	26	7	1750.44	4.44114	427.618	repA_K562_clone_57	3_ubcP_AGGCAGAGGCTCCCC
repA_ATGAAAGAGGCGTCCT-1	repA	2759	5.18	0	promoters	4_pgk1P	GTCTATGCACACGACT	AGTCGTGTGCATAGAC	CACACTGTTCCTACA	TGTAGGAACAGTGTG	TRUE	1155	1065	637	95	1750.44	60.2725	675.687	repA_K562_clone_57	4_pgk1P_CACACTGTTCCTACA
repA_ATGAAAGAGGCGTCCT-1	repA	2759	5.18	0	promoters	3_ubcP	GATCCATGCTCACACC	GGTGTGAGCATGGATC	CCGACCATTCAAATC	GATTTGAATGGTCGG	TRUE	1508	1398	588	79	1750.44	50.1214	886.958	repA_K562_clone_57	3_ubcP_CCGACCATTCAAATC
repA_ATGAAAGAGGCGTCCT-1	repA	2759	5.18	0	promoters	5_eef1aP	ATCAACCTCACTACTC	GAGTAGTGAGGTTGAT	TAACAAACGTTGATA	TATCAACGTTTGTTA	TRUE	1393	1274	6348	867	1750.44	550.066	808.287	repA_K562_clone_57	5_eef1aP_TAACAAACGTTGATA
repA_ATGAAAGAGGCGTCCT-1	repA	2759	5.18	0	promoters	1_noP	GCATAAAACTTGGTAC	GTACCAAGTTTTATGC	AAGTTACGCGTGGTC	GACCACGCGTAACTT	TRUE	1029	945	0	0	1750.44	0	599.553	repA_K562_clone_57	1_noP_AAGTTACGCGTGGTC
repA_ATGAAAGAGGCGTCCT-1	repA	2759	5.18	0	promoters	4_pgk1P	ATAGGATACGAAAGAT	ATCTTTCGTATCCTAT	GCAGACAATGGACGT	ACGTCCATTGTCTGC	TRUE	223	209	212	28	1750.44	17.7645	132.6	repA_K562_clone_57	4_pgk1P_GCAGACAATGGACGT
repA_CCACACTCAACGATTC-1	repA	2639	2.73	0	promoters	2_minP	CCAAGATACCACGAAA	TTTCGTGGTATCTTGG	GGGCTGCCGGCTCAC	GTGAGCCGGCAGCCC	TRUE	1023	929	0	0	1750.44	0	616.203	repA_K562_clone_57	2_minP_GGGCTGCCGGCTCAC
repA_CCACACTCAACGATTC-1	repA	2639	2.73	0	promoters	3_ubcP	CTCCATATGCGTCCCC	GGGGACGCATATGGAG	AGGCAGAGGCTCCCC	GGGGAGCCTCTGCCT	TRUE	704	642	37	5	1750.44	3.31649	425.837	repA_K562_clone_57	3_ubcP_AGGCAGAGGCTCCCC
repA_CCACACTCAACGATTC-1	repA	2639	2.73	0	promoters	4_pgk1P	GTCTATGCACACGACT	AGTCGTGTGCATAGAC	CACACTGTTCCTACA	TGTAGGAACAGTGTG	TRUE	1083	963	1507	208	1750.44	137.966	638.755	repA_K562_clone_57	4_pgk1P_CACACTGTTCCTACA
repA_CCACACTCAACGATTC-1	repA	2639	2.73	0	promoters	3_ubcP	GATCCATGCTCACACC	GGTGTGAGCATGGATC	CCGACCATTCAAATC	GATTTGAATGGTCGG	TRUE	2165	1963	693	100	1750.44	66.3297	1302.05	repA_K562_clone_57	3_ubcP_CCGACCATTCAAATC
repA_CCACACTCAACGATTC-1	repA	2639	2.73	0	promoters	5_eef1aP	ATCAACCTCACTACTC	GAGTAGTGAGGTTGAT	TAACAAACGTTGATA	TATCAACGTTTGTTA	TRUE	1133	1031	4330	590	1750.44	391.345	683.86	repA_K562_clone_57	5_eef1aP_TAACAAACGTTGATA
repA_CCACACTCAACGATTC-1	repA	2639	2.73	0	promoters	1_noP	GCATAAAACTTGGTAC	GTACCAAGTTTTATGC	AAGTTACGCGTGGTC	GACCACGCGTAACTT	TRUE	983	892	15	2	1750.44	1.32659	591.661	repA_K562_clone_57	1_noP_AAGTTACGCGTGGTC
repA_CCACACTCAACGATTC-1	repA	2639	2.73	0	promoters	4_pgk1P	ATAGGATACGAAAGAT	ATCTTTCGTATCCTAT	GCAGACAATGGACGT	ACGTCCATTGTCTGC	TRUE	567	525	943	129	1750.44	85.5654	348.231	repA_K562_clone_57	4_pgk1P_GCAGACAATGGACGT
repA_CCACACTCAACGATTC-1	repA	2639	2.73	0	promoters	3_ubcP	CGCCGCGCCAGTCATA	TATGACTGGCGCGGCG	ACGCGCATACCACCT	AGGTGGTATGCGCGT	TRUE	925	839	516	98	1750.44	65.0031	556.506	repA_K562_clone_57	3_ubcP_ACGCGCATACCACCT
repA_AGGCTGCTCATCTCTA-1	repA	2203	7.35	0	promoters	4_pgk1P	GTCTATGCACACGACT	AGTCGTGTGCATAGAC	CACACTGTTCCTACA	TGTAGGAACAGTGTG	TRUE	952	890	3418	530	1750.44	421.123	707.169	repA_K562_clone_57	4_pgk1P_CACACTGTTCCTACA
repA_AGGCTGCTCATCTCTA-1	repA	2203	7.35	0	promoters	3_ubcP	CGCCGCGCCAGTCATA	TATGACTGGCGCGGCG	ACGCGCATACCACCT	AGGTGGTATGCGCGT	TRUE	839	783	432	93	1750.44	73.8952	622.15	repA_K562_clone_57	3_ubcP_ACGCGCATACCACCT
repA_AGGCTGCTCATCTCTA-1	repA	2203	7.35	0	promoters	5_eef1aP	ATCAACCTCACTACTC	GAGTAGTGAGGTTGAT	TAACAAACGTTGATA	TATCAACGTTTGTTA	TRUE	981	902	2978	427	1750.44	339.282	716.704	repA_K562_clone_57	5_eef1aP_TAACAAACGTTGATA
repA_AGGCTGCTCATCTCTA-1	repA	2203	7.35	0	promoters	3_ubcP	CTCCATATGCGTCCCC	GGGGACGCATATGGAG	AGGCAGAGGCTCCCC	GGGGAGCCTCTGCCT	TRUE	313	291	4	1	1750.44	0.794572	231.22	repA_K562_clone_57	3_ubcP_AGGCAGAGGCTCCCC
repA_AGGCTGCTCATCTCTA-1	repA	2203	7.35	0	promoters	4_pgk1P	ATAGGATACGAAAGAT	ATCTTTCGTATCCTAT	GCAGACAATGGACGT	ACGTCCATTGTCTGC	TRUE	202	188	934	133	1750.44	105.678	149.379	repA_K562_clone_57	4_pgk1P_GCAGACAATGGACGT
repA_AGGCTGCTCATCTCTA-1	repA	2203	7.35	0	promoters	1_noP	GCATAAAACTTGGTAC	GTACCAAGTTTTATGC	AAGTTACGCGTGGTC	GACCACGCGTAACTT	TRUE	461	430	0	0	1750.44	0	341.666	repA_K562_clone_57	1_noP_AAGTTACGCGTGGTC
repA_AGGCTGCTCATCTCTA-1	repA	2203	7.35	0	promoters	2_minP	CCAAGATACCACGAAA	TTTCGTGGTATCTTGG	GGGCTGCCGGCTCAC	GTGAGCCGGCAGCCC	TRUE	636	575	0	0	1750.44	0	456.879	repA_K562_clone_57	2_minP_GGGCTGCCGGCTCAC
repA_AGGCTGCTCATCTCTA-1	repA	2203	7.35	0	promoters	3_ubcP	GATCCATGCTCACACC	GGTGTGAGCATGGATC	CCGACCATTCAAATC	GATTTGAATGGTCGG	TRUE	1162	1075	430	71	1750.44	56.4146	854.165	repA_K562_clone_57	3_ubcP_CCGACCATTCAAATC
repA_CGGGACTCAGCGAGTA-1	repA	2283	5.08	0	promoters	3_ubcP	GATCCATGCTCACACC	GGTGTGAGCATGGATC	CCGACCATTCAAATC	GATTTGAATGGTCGG	TRUE	2398	2169	552	83	1750.44	63.6385	1663.03	repA_K562_clone_57	3_ubcP_CCGACCATTCAAATC
repA_CGGGACTCAGCGAGTA-1	repA	2283	5.08	0	promoters	4_pgk1P	GTCTATGCACACGACT	AGTCGTGTGCATAGAC	CACACTGTTCCTACA	TGTAGGAACAGTGTG	TRUE	1118	1032	1052	159	1750.44	121.91	791.264	repA_K562_clone_57	4_pgk1P_CACACTGTTCCTACA
repA_CGGGACTCAGCGAGTA-1	repA	2283	5.08	0	promoters	1_noP	GCATAAAACTTGGTAC	GTACCAAGTTTTATGC	AAGTTACGCGTGGTC	GACCACGCGTAACTT	TRUE	850	788	0	0	1750.44	0	604.182	repA_K562_clone_57	1_noP_AAGTTACGCGTGGTC
repA_CGGGACTCAGCGAGTA-1	repA	2283	5.08	0	promoters	2_minP	CCAAGATACCACGAAA	TTTCGTGGTATCTTGG	GGGCTGCCGGCTCAC	GTGAGCCGGCAGCCC	TRUE	1099	1005	0	0	1750.44	0	770.562	repA_K562_clone_57	2_minP_GGGCTGCCGGCTCAC
repA_CGGGACTCAGCGAGTA-1	repA	2283	5.08	0	promoters	4_pgk1P	ATAGGATACGAAAGAT	ATCTTTCGTATCCTAT	GCAGACAATGGACGT	ACGTCCATTGTCTGC	TRUE	495	466	332	46	1750.44	35.2695	357.296	repA_K562_clone_57	4_pgk1P_GCAGACAATGGACGT
repA_CGGGACTCAGCGAGTA-1	repA	2283	5.08	0	promoters	3_ubcP	CGCCGCGCCAGTCATA	TATGACTGGCGCGGCG	ACGCGCATACCACCT	AGGTGGTATGCGCGT	TRUE	986	910	666	141	1750.44	108.109	697.723	repA_K562_clone_57	3_ubcP_ACGCGCATACCACCT
repA_CGGGACTCAGCGAGTA-1	repA	2283	5.08	0	promoters	3_ubcP	CTCCATATGCGTCCCC	GGGGACGCATATGGAG	AGGCAGAGGCTCCCC	GGGGAGCCTCTGCCT	TRUE	675	628	14	3	1750.44	2.30019	481.506	repA_K562_clone_57	3_ubcP_AGGCAGAGGCTCCCC
repA_CGGGACTCAGCGAGTA-1	repA	2283	5.08	0	promoters	5_eef1aP	ATCAACCTCACTACTC	GAGTAGTGAGGTTGAT	TAACAAACGTTGATA	TATCAACGTTTGTTA	TRUE	1103	1031	2776	398	1750.44	305.158	790.497	repA_K562_clone_57	5_eef1aP_TAACAAACGTTGATA
repA_AGTGCCGCAGGTGAGT-1	repA	2511	4.18	0	promoters	1_noP	GCATAAAACTTGGTAC	GTACCAAGTTTTATGC	AAGTTACGCGTGGTC	GACCACGCGTAACTT	TRUE	999	911	0	0	1750.44	0	635.067	repA_K562_clone_57	1_noP_AAGTTACGCGTGGTC
repA_AGTGCCGCAGGTGAGT-1	repA	2511	4.18	0	promoters	3_ubcP	GATCCATGCTCACACC	GGTGTGAGCATGGATC	CCGACCATTCAAATC	GATTTGAATGGTCGG	TRUE	2302	2095	577	78	1750.44	54.3745	1460.44	repA_K562_clone_57	3_ubcP_CCGACCATTCAAATC
repA_AGTGCCGCAGGTGAGT-1	repA	2511	4.18	0	promoters	3_ubcP	CTCCATATGCGTCCCC	GGGGACGCATATGGAG	AGGCAGAGGCTCCCC	GGGGAGCCTCTGCCT	TRUE	689	635	20	5	1750.44	3.48555	442.664	repA_K562_clone_57	3_ubcP_AGGCAGAGGCTCCCC
repA_AGTGCCGCAGGTGAGT-1	repA	2511	4.18	0	promoters	5_eef1aP	ATCAACCTCACTACTC	GAGTAGTGAGGTTGAT	TAACAAACGTTGATA	TATCAACGTTTGTTA	TRUE	1173	1083	4279	570	1750.44	397.352	754.969	repA_K562_clone_57	5_eef1aP_TAACAAACGTTGATA
repA_AGTGCCGCAGGTGAGT-1	repA	2511	4.18	0	promoters	3_ubcP	CGCCGCGCCAGTCATA	TATGACTGGCGCGGCG	ACGCGCATACCACCT	AGGTGGTATGCGCGT	TRUE	1085	1005	557	99	1750.44	69.0138	700.595	repA_K562_clone_57	3_ubcP_ACGCGCATACCACCT
repA_AGTGCCGCAGGTGAGT-1	repA	2511	4.18	0	promoters	4_pgk1P	ATAGGATACGAAAGAT	ATCTTTCGTATCCTAT	GCAGACAATGGACGT	ACGTCCATTGTCTGC	TRUE	506	471	339	47	1750.44	32.7641	328.339	repA_K562_clone_57	4_pgk1P_GCAGACAATGGACGT
repA_AGTGCCGCAGGTGAGT-1	repA	2511	4.18	0	promoters	4_pgk1P	GTCTATGCACACGACT	AGTCGTGTGCATAGAC	CACACTGTTCCTACA	TGTAGGAACAGTGTG	TRUE	1273	1157	1524	212	1750.44	147.787	806.556	repA_K562_clone_57	4_pgk1P_CACACTGTTCCTACA
repA_AGTGCCGCAGGTGAGT-1	repA	2511	4.18	0	promoters	2_minP	CCAAGATACCACGAAA	TTTCGTGGTATCTTGG	GGGCTGCCGGCTCAC	GTGAGCCGGCAGCCC	TRUE	1016	927	0	0	1750.44	0	646.22	repA_K562_clone_57	2_minP_GGGCTGCCGGCTCAC
repA_GCGTGCAGTTAGTTCG-1	repA	779	3.08	0	promoters	2_minP	CCAAGATACCACGAAA	TTTCGTGGTATCTTGG	GGGCTGCCGGCTCAC	GTGAGCCGGCAGCCC	TRUE	428	413	0	0	1750.44	0	928.026	repA_K562_clone_57	2_minP_GGGCTGCCGGCTCAC
repA_GCGTGCAGTTAGTTCG-1	repA	779	3.08	0	promoters	5_eef1aP	ATCAACCTCACTACTC	GAGTAGTGAGGTTGAT	TAACAAACGTTGATA	TATCAACGTTTGTTA	TRUE	452	421	2817	489	1750.44	1098.8	946.002	repA_K562_clone_57	5_eef1aP_TAACAAACGTTGATA
repA_GCGTGCAGTTAGTTCG-1	repA	779	3.08	0	promoters	4_pgk1P	GTCTATGCACACGACT	AGTCGTGTGCATAGAC	CACACTGTTCCTACA	TGTAGGAACAGTGTG	TRUE	495	456	698	121	1750.44	271.891	1024.65	repA_K562_clone_57	4_pgk1P_CACACTGTTCCTACA
repA_GCGTGCAGTTAGTTCG-1	repA	779	3.08	0	promoters	3_ubcP	CGCCGCGCCAGTCATA	TATGACTGGCGCGGCG	ACGCGCATACCACCT	AGGTGGTATGCGCGT	TRUE	468	436	302	66	1750.44	148.304	979.708	repA_K562_clone_57	3_ubcP_ACGCGCATACCACCT
repA_GCGTGCAGTTAGTTCG-1	repA	779	3.08	0	promoters	4_pgk1P	ATAGGATACGAAAGAT	ATCTTTCGTATCCTAT	GCAGACAATGGACGT	ACGTCCATTGTCTGC	TRUE	108	104	143	25	1750.44	56.1759	233.692	repA_K562_clone_57	4_pgk1P_GCAGACAATGGACGT
repA_GCGTGCAGTTAGTTCG-1	repA	779	3.08	0	promoters	1_noP	GCATAAAACTTGGTAC	GTACCAAGTTTTATGC	AAGTTACGCGTGGTC	GACCACGCGTAACTT	TRUE	387	360	0	0	1750.44	0	808.933	repA_K562_clone_57	1_noP_AAGTTACGCGTGGTC
repA_GCGTGCAGTTAGTTCG-1	repA	779	3.08	0	promoters	3_ubcP	CTCCATATGCGTCCCC	GGGGACGCATATGGAG	AGGCAGAGGCTCCCC	GGGGAGCCTCTGCCT	TRUE	292	270	0	0	1750.44	0	606.7	repA_K562_clone_57	3_ubcP_AGGCAGAGGCTCCCC
repA_GCGTGCAGTTAGTTCG-1	repA	779	3.08	0	promoters	3_ubcP	GATCCATGCTCACACC	GGTGTGAGCATGGATC	CCGACCATTCAAATC	GATTTGAATGGTCGG	TRUE	793	748	242	39	1750.44	87.6344	1680.78	repA_K562_clone_57	3_ubcP_CCGACCATTCAAATC
repA_GGTTGTAGTCAAGCCC-1	repA	1979	5.46	0	promoters	4_pgk1P	GTCTATGCACACGACT	AGTCGTGTGCATAGAC	CACACTGTTCCTACA	TGTAGGAACAGTGTG	TRUE	1053	975	671	107	1750.44	94.6424	862.395	repA_K562_clone_57	4_pgk1P_CACACTGTTCCTACA
repA_GGTTGTAGTCAAGCCC-1	repA	1979	5.46	0	promoters	3_ubcP	GATCCATGCTCACACC	GGTGTGAGCATGGATC	CCGACCATTCAAATC	GATTTGAATGGTCGG	TRUE	2023	1876	363	63	1750.44	55.724	1659.34	repA_K562_clone_57	3_ubcP_CCGACCATTCAAATC
repA_GGTTGTAGTCAAGCCC-1	repA	1979	5.46	0	promoters	3_ubcP	CTCCATATGCGTCCCC	GGGGACGCATATGGAG	AGGCAGAGGCTCCCC	GGGGAGCCTCTGCCT	TRUE	574	520	11	4	1750.44	3.53803	459.944	repA_K562_clone_57	3_ubcP_AGGCAGAGGCTCCCC
repA_GGTTGTAGTCAAGCCC-1	repA	1979	5.46	0	promoters	4_pgk1P	ATAGGATACGAAAGAT	ATCTTTCGTATCCTAT	GCAGACAATGGACGT	ACGTCCATTGTCTGC	TRUE	406	386	179	28	1750.44	24.7662	341.42	repA_K562_clone_57	4_pgk1P_GCAGACAATGGACGT
repA_GGTTGTAGTCAAGCCC-1	repA	1979	5.46	0	promoters	2_minP	CCAAGATACCACGAAA	TTTCGTGGTATCTTGG	GGGCTGCCGGCTCAC	GTGAGCCGGCAGCCC	TRUE	879	811	0	0	1750.44	0	717.336	repA_K562_clone_57	2_minP_GGGCTGCCGGCTCAC
repA_GGTTGTAGTCAAGCCC-1	repA	1979	5.46	0	promoters	1_noP	GCATAAAACTTGGTAC	GTACCAAGTTTTATGC	AAGTTACGCGTGGTC	GACCACGCGTAACTT	TRUE	807	757	0	0	1750.44	0	669.573	repA_K562_clone_57	1_noP_AAGTTACGCGTGGTC
repA_GGTTGTAGTCAAGCCC-1	repA	1979	5.46	0	promoters	3_ubcP	CGCCGCGCCAGTCATA	TATGACTGGCGCGGCG	ACGCGCATACCACCT	AGGTGGTATGCGCGT	TRUE	917	863	572	124	1750.44	109.679	763.331	repA_K562_clone_57	3_ubcP_ACGCGCATACCACCT
repA_GGTTGTAGTCAAGCCC-1	repA	1979	5.46	0	promoters	5_eef1aP	ATCAACCTCACTACTC	GAGTAGTGAGGTTGAT	TAACAAACGTTGATA	TATCAACGTTTGTTA	TRUE	808	768	3035	486	1750.44	429.871	679.302	repA_K562_clone_57	5_eef1aP_TAACAAACGTTGATA
repA_ACTCCCAGTGGTAACG-1	repA	1621	3.27	0	promoters	2_minP	CCAAGATACCACGAAA	TTTCGTGGTATCTTGG	GGGCTGCCGGCTCAC	GTGAGCCGGCAGCCC	TRUE	678	631	0	0	1750.44	0	681.387	repA_K562_clone_57	2_minP_GGGCTGCCGGCTCAC
repA_ACTCCCAGTGGTAACG-1	repA	1621	3.27	0	promoters	5_eef1aP	ATCAACCTCACTACTC	GAGTAGTGAGGTTGAT	TAACAAACGTTGATA	TATCAACGTTTGTTA	TRUE	751	683	2996	428	1750.44	462.177	737.54	repA_K562_clone_57	5_eef1aP_TAACAAACGTTGATA
repA_ACTCCCAGTGGTAACG-1	repA	1621	3.27	0	promoters	3_ubcP	GATCCATGCTCACACC	GGTGTGAGCATGGATC	CCGACCATTCAAATC	GATTTGAATGGTCGG	TRUE	1187	1092	378	54	1750.44	58.3121	1179.2	repA_K562_clone_57	3_ubcP_CCGACCATTCAAATC
repA_ACTCCCAGTGGTAACG-1	repA	1621	3.27	0	promoters	4_pgk1P	GTCTATGCACACGACT	AGTCGTGTGCATAGAC	CACACTGTTCCTACA	TGTAGGAACAGTGTG	TRUE	605	564	1076	159	1750.44	171.697	609.037	repA_K562_clone_57	4_pgk1P_CACACTGTTCCTACA
repA_ACTCCCAGTGGTAACG-1	repA	1621	3.27	0	promoters	3_ubcP	CGCCGCGCCAGTCATA	TATGACTGGCGCGGCG	ACGCGCATACCACCT	AGGTGGTATGCGCGT	TRUE	590	565	495	96	1750.44	103.666	610.117	repA_K562_clone_57	3_ubcP_ACGCGCATACCACCT
repA_ACTCCCAGTGGTAACG-1	repA	1621	3.27	0	promoters	4_pgk1P	ATAGGATACGAAAGAT	ATCTTTCGTATCCTAT	GCAGACAATGGACGT	ACGTCCATTGTCTGC	TRUE	182	167	88	11	1750.44	11.8784	180.335	repA_K562_clone_57	4_pgk1P_GCAGACAATGGACGT
repA_ACTCCCAGTGGTAACG-1	repA	1621	3.27	0	promoters	3_ubcP	CTCCATATGCGTCCCC	GGGGACGCATATGGAG	AGGCAGAGGCTCCCC	GGGGAGCCTCTGCCT	TRUE	420	387	16	2	1750.44	2.15971	417.903	repA_K562_clone_57	3_ubcP_AGGCAGAGGCTCCCC
repA_ACTCCCAGTGGTAACG-1	repA	1621	3.27	0	promoters	1_noP	GCATAAAACTTGGTAC	GTACCAAGTTTTATGC	AAGTTACGCGTGGTC	GACCACGCGTAACTT	TRUE	480	439	0	0	1750.44	0	474.055	repA_K562_clone_57	1_noP_AAGTTACGCGTGGTC
repA_GAGAAATTCACTTATC-1	repA	2195	2.92	0	promoters	1_noP	GCATAAAACTTGGTAC	GTACCAAGTTTTATGC	AAGTTACGCGTGGTC	GACCACGCGTAACTT	TRUE	909	832	0	0	1750.44	0	663.493	repA_K562_clone_57	1_noP_AAGTTACGCGTGGTC
repA_GAGAAATTCACTTATC-1	repA	2195	2.92	0	promoters	3_ubcP	GATCCATGCTCACACC	GGTGTGAGCATGGATC	CCGACCATTCAAATC	GATTTGAATGGTCGG	TRUE	1678	1536	822	113	1750.44	90.1139	1224.91	repA_K562_clone_57	3_ubcP_CCGACCATTCAAATC
repA_GAGAAATTCACTTATC-1	repA	2195	2.92	0	promoters	2_minP	CCAAGATACCACGAAA	TTTCGTGGTATCTTGG	GGGCTGCCGGCTCAC	GTGAGCCGGCAGCCC	TRUE	1238	1116	0	0	1750.44	0	889.974	repA_K562_clone_57	2_minP_GGGCTGCCGGCTCAC
repA_GAGAAATTCACTTATC-1	repA	2195	2.92	0	promoters	3_ubcP	CTCCATATGCGTCCCC	GGGGACGCATATGGAG	AGGCAGAGGCTCCCC	GGGGAGCCTCTGCCT	TRUE	789	735	14	4	1750.44	3.18987	586.139	repA_K562_clone_57	3_ubcP_AGGCAGAGGCTCCCC
repA_GAGAAATTCACTTATC-1	repA	2195	2.92	0	promoters	3_ubcP	CGCCGCGCCAGTCATA	TATGACTGGCGCGGCG	ACGCGCATACCACCT	AGGTGGTATGCGCGT	TRUE	835	775	675	133	1750.44	106.063	618.037	repA_K562_clone_57	3_ubcP_ACGCGCATACCACCT
repA_GAGAAATTCACTTATC-1	repA	2195	2.92	0	promoters	5_eef1aP	ATCAACCTCACTACTC	GAGTAGTGAGGTTGAT	TAACAAACGTTGATA	TATCAACGTTTGTTA	TRUE	1062	990	6542	959	1750.44	764.772	789.493	repA_K562_clone_57	5_eef1aP_TAACAAACGTTGATA
repA_GAGAAATTCACTTATC-1	repA	2195	2.92	0	promoters	4_pgk1P	ATAGGATACGAAAGAT	ATCTTTCGTATCCTAT	GCAGACAATGGACGT	ACGTCCATTGTCTGC	TRUE	358	328	296	46	1750.44	36.6835	261.569	repA_K562_clone_57	4_pgk1P_GCAGACAATGGACGT
repA_GAGAAATTCACTTATC-1	repA	2195	2.92	0	promoters	4_pgk1P	GTCTATGCACACGACT	AGTCGTGTGCATAGAC	CACACTGTTCCTACA	TGTAGGAACAGTGTG	TRUE	1065	974	1318	205	1750.44	163.481	776.734	repA_K562_clone_57	4_pgk1P_CACACTGTTCCTACA
repA_ATGCCTCGTATGGAGC-1	repA	2422	4.54	0	promoters	1_noP	GCATAAAACTTGGTAC	GTACCAAGTTTTATGC	AAGTTACGCGTGGTC	GACCACGCGTAACTT	TRUE	1041	950	0	0	1750.44	0	686.589	repA_K562_clone_57	1_noP_AAGTTACGCGTGGTC
repA_ATGCCTCGTATGGAGC-1	repA	2422	4.54	0	promoters	5_eef1aP	ATCAACCTCACTACTC	GAGTAGTGAGGTTGAT	TAACAAACGTTGATA	TATCAACGTTTGTTA	TRUE	1195	1106	2744	390	1750.44	281.863	799.335	repA_K562_clone_57	5_eef1aP_TAACAAACGTTGATA
repA_ATGCCTCGTATGGAGC-1	repA	2422	4.54	0	promoters	4_pgk1P	GTCTATGCACACGACT	AGTCGTGTGCATAGAC	CACACTGTTCCTACA	TGTAGGAACAGTGTG	TRUE	1202	1119	691	103	1750.44	74.4407	808.73	repA_K562_clone_57	4_pgk1P_CACACTGTTCCTACA
repA_ATGCCTCGTATGGAGC-1	repA	2422	4.54	0	promoters	3_ubcP	GATCCATGCTCACACC	GGTGTGAGCATGGATC	CCGACCATTCAAATC	GATTTGAATGGTCGG	TRUE	2280	2084	709	104	1750.44	75.1635	1506.16	repA_K562_clone_57	3_ubcP_CCGACCATTCAAATC
repA_ATGCCTCGTATGGAGC-1	repA	2422	4.54	0	promoters	2_minP	CCAAGATACCACGAAA	TTTCGTGGTATCTTGG	GGGCTGCCGGCTCAC	GTGAGCCGGCAGCCC	TRUE	1195	1093	0	0	1750.44	0	789.939	repA_K562_clone_57	2_minP_GGGCTGCCGGCTCAC
repA_ATGCCTCGTATGGAGC-1	repA	2422	4.54	0	promoters	3_ubcP	CGCCGCGCCAGTCATA	TATGACTGGCGCGGCG	ACGCGCATACCACCT	AGGTGGTATGCGCGT	TRUE	751	696	561	108	1750.44	78.0544	503.017	repA_K562_clone_57	3_ubcP_ACGCGCATACCACCT
repA_ATGCCTCGTATGGAGC-1	repA	2422	4.54	0	promoters	4_pgk1P	ATAGGATACGAAAGAT	ATCTTTCGTATCCTAT	GCAGACAATGGACGT	ACGTCCATTGTCTGC	TRUE	450	422	119	16	1750.44	11.5636	304.99	repA_K562_clone_57	4_pgk1P_GCAGACAATGGACGT
repA_ATGCCTCGTATGGAGC-1	repA	2422	4.54	0	promoters	3_ubcP	CTCCATATGCGTCCCC	GGGGACGCATATGGAG	AGGCAGAGGCTCCCC	GGGGAGCCTCTGCCT	TRUE	557	516	17	3	1750.44	2.16818	372.926	repA_K562_clone_57	3_ubcP_AGGCAGAGGCTCCCC
repA_TGCATCCCAGCGGATA-1	repA	2151	3.63	0	promoters	2_minP	CCAAGATACCACGAAA	TTTCGTGGTATCTTGG	GGGCTGCCGGCTCAC	GTGAGCCGGCAGCCC	TRUE	1046	947	0	0	1750.44	0	770.65	repA_K562_clone_57	2_minP_GGGCTGCCGGCTCAC
repA_TGCATCCCAGCGGATA-1	repA	2151	3.63	0	promoters	3_ubcP	CTCCATATGCGTCCCC	GGGGACGCATATGGAG	AGGCAGAGGCTCCCC	GGGGAGCCTCTGCCT	TRUE	830	768	50	11	1750.44	8.95158	624.983	repA_K562_clone_57	3_ubcP_AGGCAGAGGCTCCCC
repA_TGCATCCCAGCGGATA-1	repA	2151	3.63	0	promoters	4_pgk1P	GTCTATGCACACGACT	AGTCGTGTGCATAGAC	CACACTGTTCCTACA	TGTAGGAACAGTGTG	TRUE	1070	964	1225	163	1750.44	132.646	784.484	repA_K562_clone_57	4_pgk1P_CACACTGTTCCTACA
repA_TGCATCCCAGCGGATA-1	repA	2151	3.63	0	promoters	5_eef1aP	ATCAACCTCACTACTC	GAGTAGTGAGGTTGAT	TAACAAACGTTGATA	TATCAACGTTTGTTA	TRUE	1103	1008	4657	614	1750.44	499.661	820.291	repA_K562_clone_57	5_eef1aP_TAACAAACGTTGATA
repA_TGCATCCCAGCGGATA-1	repA	2151	3.63	0	promoters	3_ubcP	GATCCATGCTCACACC	GGTGTGAGCATGGATC	CCGACCATTCAAATC	GATTTGAATGGTCGG	TRUE	2082	1901	528	75	1750.44	61.0335	1547	repA_K562_clone_57	3_ubcP_CCGACCATTCAAATC
repA_TGCATCCCAGCGGATA-1	repA	2151	3.63	0	promoters	3_ubcP	CGCCGCGCCAGTCATA	TATGACTGGCGCGGCG	ACGCGCATACCACCT	AGGTGGTATGCGCGT	TRUE	1050	963	459	78	1750.44	63.4749	783.671	repA_K562_clone_57	3_ubcP_ACGCGCATACCACCT
repA_TGCATCCCAGCGGATA-1	repA	2151	3.63	0	promoters	1_noP	GCATAAAACTTGGTAC	GTACCAAGTTTTATGC	AAGTTACGCGTGGTC	GACCACGCGTAACTT	TRUE	1017	922	0	0	1750.44	0	750.306	repA_K562_clone_57	1_noP_AAGTTACGCGTGGTC
repA_TGCATCCCAGCGGATA-1	repA	2151	3.63	0	promoters	4_pgk1P	ATAGGATACGAAAGAT	ATCTTTCGTATCCTAT	GCAGACAATGGACGT	ACGTCCATTGTCTGC	TRUE	382	353	568	67	1750.44	54.5233	287.264	repA_K562_clone_57	4_pgk1P_GCAGACAATGGACGT
repA_CTCTCAGGTGATGTAA-1	repA	1664	6.31	0	promoters	4_pgk1P	ATAGGATACGAAAGAT	ATCTTTCGTATCCTAT	GCAGACAATGGACGT	ACGTCCATTGTCTGC	TRUE	475	443	152	21	1750.44	22.0909	466.013	repA_K562_clone_57	4_pgk1P_GCAGACAATGGACGT
repA_CTCTCAGGTGATGTAA-1	repA	1664	6.31	0	promoters	4_pgk1P	GTCTATGCACACGACT	AGTCGTGTGCATAGAC	CACACTGTTCCTACA	TGTAGGAACAGTGTG	TRUE	1014	928	535	83	1750.44	87.3117	976.208	repA_K562_clone_57	4_pgk1P_CACACTGTTCCTACA
repA_CTCTCAGGTGATGTAA-1	repA	1664	6.31	0	promoters	3_ubcP	GATCCATGCTCACACC	GGTGTGAGCATGGATC	CCGACCATTCAAATC	GATTTGAATGGTCGG	TRUE	2169	2007	376	56	1750.44	58.9091	2111.26	repA_K562_clone_57	3_ubcP_CCGACCATTCAAATC
repA_CTCTCAGGTGATGTAA-1	repA	1664	6.31	0	promoters	1_noP	GCATAAAACTTGGTAC	GTACCAAGTTTTATGC	AAGTTACGCGTGGTC	GACCACGCGTAACTT	TRUE	873	798	0	0	1750.44	0	839.455	repA_K562_clone_57	1_noP_AAGTTACGCGTGGTC
repA_CTCTCAGGTGATGTAA-1	repA	1664	6.31	0	promoters	2_minP	CCAAGATACCACGAAA	TTTCGTGGTATCTTGG	GGGCTGCCGGCTCAC	GTGAGCCGGCAGCCC	TRUE	1008	933	0	0	1750.44	0	981.468	repA_K562_clone_57	2_minP_GGGCTGCCGGCTCAC
repA_CTCTCAGGTGATGTAA-1	repA	1664	6.31	0	promoters	5_eef1aP	ATCAACCTCACTACTC	GAGTAGTGAGGTTGAT	TAACAAACGTTGATA	TATCAACGTTTGTTA	TRUE	1046	964	3902	592	1750.44	622.753	1014.08	repA_K562_clone_57	5_eef1aP_TAACAAACGTTGATA
repA_CTCTCAGGTGATGTAA-1	repA	1664	6.31	0	promoters	3_ubcP	CTCCATATGCGTCCCC	GGGGACGCATATGGAG	AGGCAGAGGCTCCCC	GGGGAGCCTCTGCCT	TRUE	728	670	7	2	1750.44	2.1039	704.805	repA_K562_clone_57	3_ubcP_AGGCAGAGGCTCCCC
repA_CTCTCAGGTGATGTAA-1	repA	1664	6.31	0	promoters	3_ubcP	CGCCGCGCCAGTCATA	TATGACTGGCGCGGCG	ACGCGCATACCACCT	AGGTGGTATGCGCGT	TRUE	852	790	416	96	1750.44	100.987	831.039	repA_K562_clone_57	3_ubcP_ACGCGCATACCACCT
repA_CCACAAATCCTGGCTT-1	repA	2507	3.95	0	promoters	1_noP	GCATAAAACTTGGTAC	GTACCAAGTTTTATGC	AAGTTACGCGTGGTC	GACCACGCGTAACTT	TRUE	1046	946	0	0	1750.44	0	660.518	repA_K562_clone_57	1_noP_AAGTTACGCGTGGTC
repA_CCACAAATCCTGGCTT-1	repA	2507	3.95	0	promoters	4_pgk1P	GTCTATGCACACGACT	AGTCGTGTGCATAGAC	CACACTGTTCCTACA	TGTAGGAACAGTGTG	TRUE	1090	989	1537	220	1750.44	153.609	690.541	repA_K562_clone_57	4_pgk1P_CACACTGTTCCTACA
repA_CCACAAATCCTGGCTT-1	repA	2507	3.95	0	promoters	5_eef1aP	ATCAACCTCACTACTC	GAGTAGTGAGGTTGAT	TAACAAACGTTGATA	TATCAACGTTTGTTA	TRUE	1097	998	4686	653	1750.44	455.939	696.825	repA_K562_clone_57	5_eef1aP_TAACAAACGTTGATA
repA_CCACAAATCCTGGCTT-1	repA	2507	3.95	0	promoters	3_ubcP	GATCCATGCTCACACC	GGTGTGAGCATGGATC	CCGACCATTCAAATC	GATTTGAATGGTCGG	TRUE	2400	2179	735	109	1750.44	76.1062	1521.42	repA_K562_clone_57	3_ubcP_CCGACCATTCAAATC
repA_CCACAAATCCTGGCTT-1	repA	2507	3.95	0	promoters	2_minP	CCAAGATACCACGAAA	TTTCGTGGTATCTTGG	GGGCTGCCGGCTCAC	GTGAGCCGGCAGCCC	TRUE	1058	967	0	0	1750.44	0	675.18	repA_K562_clone_57	2_minP_GGGCTGCCGGCTCAC
repA_CCACAAATCCTGGCTT-1	repA	2507	3.95	0	promoters	3_ubcP	CGCCGCGCCAGTCATA	TATGACTGGCGCGGCG	ACGCGCATACCACCT	AGGTGGTATGCGCGT	TRUE	782	718	619	118	1750.44	82.3902	501.323	repA_K562_clone_57	3_ubcP_ACGCGCATACCACCT
repA_CCACAAATCCTGGCTT-1	repA	2507	3.95	0	promoters	4_pgk1P	ATAGGATACGAAAGAT	ATCTTTCGTATCCTAT	GCAGACAATGGACGT	ACGTCCATTGTCTGC	TRUE	470	434	466	67	1750.44	46.7808	303.028	repA_K562_clone_57	4_pgk1P_GCAGACAATGGACGT
repA_CCACAAATCCTGGCTT-1	repA	2507	3.95	0	promoters	3_ubcP	CTCCATATGCGTCCCC	GGGGACGCATATGGAG	AGGCAGAGGCTCCCC	GGGGAGCCTCTGCCT	TRUE	772	707	17	4	1750.44	2.79289	493.643	repA_K562_clone_57	3_ubcP_AGGCAGAGGCTCCCC
repA_CACACAAGTACGAGCA-1	repA	2319	4.66	0	promoters	2_minP	CCAAGATACCACGAAA	TTTCGTGGTATCTTGG	GGGCTGCCGGCTCAC	GTGAGCCGGCAGCCC	TRUE	1173	1077	0	0	1750.44	0	812.948	repA_K562_clone_57	2_minP_GGGCTGCCGGCTCAC
repA_CACACAAGTACGAGCA-1	repA	2319	4.66	0	promoters	3_ubcP	GATCCATGCTCACACC	GGTGTGAGCATGGATC	CCGACCATTCAAATC	GATTTGAATGGTCGG	TRUE	2475	2258	690	89	1750.44	67.1795	1704.4	repA_K562_clone_57	3_ubcP_CCGACCATTCAAATC
repA_CACACAAGTACGAGCA-1	repA	2319	4.66	0	promoters	5_eef1aP	ATCAACCTCACTACTC	GAGTAGTGAGGTTGAT	TAACAAACGTTGATA	TATCAACGTTTGTTA	TRUE	1165	1068	4026	527	1750.44	397.793	806.154	repA_K562_clone_57	5_eef1aP_TAACAAACGTTGATA
repA_CACACAAGTACGAGCA-1	repA	2319	4.66	0	promoters	1_noP	GCATAAAACTTGGTAC	GTACCAAGTTTTATGC	AAGTTACGCGTGGTC	GACCACGCGTAACTT	TRUE	825	746	0	0	1750.44	0	563.1	repA_K562_clone_57	1_noP_AAGTTACGCGTGGTC
repA_CACACAAGTACGAGCA-1	repA	2319	4.66	0	promoters	4_pgk1P	GTCTATGCACACGACT	AGTCGTGTGCATAGAC	CACACTGTTCCTACA	TGTAGGAACAGTGTG	TRUE	1290	1173	631	89	1750.44	67.1795	885.411	repA_K562_clone_57	4_pgk1P_CACACTGTTCCTACA
repA_CACACAAGTACGAGCA-1	repA	2319	4.66	0	promoters	4_pgk1P	ATAGGATACGAAAGAT	ATCTTTCGTATCCTAT	GCAGACAATGGACGT	ACGTCCATTGTCTGC	TRUE	464	421	86	13	1750.44	9.81274	317.782	repA_K562_clone_57	4_pgk1P_GCAGACAATGGACGT
repA_CACACAAGTACGAGCA-1	repA	2319	4.66	0	promoters	3_ubcP	CGCCGCGCCAGTCATA	TATGACTGGCGCGGCG	ACGCGCATACCACCT	AGGTGGTATGCGCGT	TRUE	1186	1071	538	90	1750.44	67.9343	808.419	repA_K562_clone_57	3_ubcP_ACGCGCATACCACCT
repA_CACACAAGTACGAGCA-1	repA	2319	4.66	0	promoters	3_ubcP	CTCCATATGCGTCCCC	GGGGACGCATATGGAG	AGGCAGAGGCTCCCC	GGGGAGCCTCTGCCT	TRUE	611	558	13	2	1750.44	1.50965	421.193	repA_K562_clone_57	3_ubcP_AGGCAGAGGCTCCCC
repA_TGTGAGTGTCGCTTAA-1	repA	2493	4.53	0	promoters	5_eef1aP	ATCAACCTCACTACTC	GAGTAGTGAGGTTGAT	TAACAAACGTTGATA	TATCAACGTTTGTTA	TRUE	1186	1081	6836	967	1750.44	678.972	759.016	repA_K562_clone_57	5_eef1aP_TAACAAACGTTGATA
repA_TGTGAGTGTCGCTTAA-1	repA	2493	4.53	0	promoters	3_ubcP	GATCCATGCTCACACC	GGTGTGAGCATGGATC	CCGACCATTCAAATC	GATTTGAATGGTCGG	TRUE	1825	1668	750	117	1750.44	82.1507	1171.17	repA_K562_clone_57	3_ubcP_CCGACCATTCAAATC
repA_TGTGAGTGTCGCTTAA-1	repA	2493	4.53	0	promoters	2_minP	CCAAGATACCACGAAA	TTTCGTGGTATCTTGG	GGGCTGCCGGCTCAC	GTGAGCCGGCAGCCC	TRUE	757	700	0	0	1750.44	0	491.5	repA_K562_clone_57	2_minP_GGGCTGCCGGCTCAC
repA_TGTGAGTGTCGCTTAA-1	repA	2493	4.53	0	promoters	3_ubcP	CGCCGCGCCAGTCATA	TATGACTGGCGCGGCG	ACGCGCATACCACCT	AGGTGGTATGCGCGT	TRUE	638	588	566	102	1750.44	71.6186	412.86	repA_K562_clone_57	3_ubcP_ACGCGCATACCACCT
repA_TGTGAGTGTCGCTTAA-1	repA	2493	4.53	0	promoters	4_pgk1P	GTCTATGCACACGACT	AGTCGTGTGCATAGAC	CACACTGTTCCTACA	TGTAGGAACAGTGTG	TRUE	877	781	3007	425	1750.44	298.411	548.373	repA_K562_clone_57	4_pgk1P_CACACTGTTCCTACA
repA_TGTGAGTGTCGCTTAA-1	repA	2493	4.53	0	promoters	3_ubcP	CTCCATATGCGTCCCC	GGGGACGCATATGGAG	AGGCAGAGGCTCCCC	GGGGAGCCTCTGCCT	TRUE	554	500	33	4	1750.44	2.80857	351.071	repA_K562_clone_57	3_ubcP_AGGCAGAGGCTCCCC
repA_TGTGAGTGTCGCTTAA-1	repA	2493	4.53	0	promoters	1_noP	GCATAAAACTTGGTAC	GTACCAAGTTTTATGC	AAGTTACGCGTGGTC	GACCACGCGTAACTT	TRUE	719	657	0	0	1750.44	0	461.308	repA_K562_clone_57	1_noP_AAGTTACGCGTGGTC
repA_TGTGAGTGTCGCTTAA-1	repA	2493	4.53	0	promoters	4_pgk1P	ATAGGATACGAAAGAT	ATCTTTCGTATCCTAT	GCAGACAATGGACGT	ACGTCCATTGTCTGC	TRUE	302	278	961	131	1750.44	91.9807	195.196	repA_K562_clone_57	4_pgk1P_GCAGACAATGGACGT
repA_ATTATCCGTTGTGGCC-1	repA	1029	4.86	0	promoters	1_noP	GCATAAAACTTGGTAC	GTACCAAGTTTTATGC	AAGTTACGCGTGGTC	GACCACGCGTAACTT	TRUE	490	458	0	0	1750.44	0	779.108	repA_K562_clone_57	1_noP_AAGTTACGCGTGGTC
repA_ATTATCCGTTGTGGCC-1	repA	1029	4.86	0	promoters	2_minP	CCAAGATACCACGAAA	TTTCGTGGTATCTTGG	GGGCTGCCGGCTCAC	GTGAGCCGGCAGCCC	TRUE	499	463	0	0	1750.44	0	787.614	repA_K562_clone_57	2_minP_GGGCTGCCGGCTCAC
repA_ATTATCCGTTGTGGCC-1	repA	1029	4.86	0	promoters	5_eef1aP	ATCAACCTCACTACTC	GAGTAGTGAGGTTGAT	TAACAAACGTTGATA	TATCAACGTTTGTTA	TRUE	575	523	1668	261	1750.44	443.99	889.68	repA_K562_clone_57	5_eef1aP_TAACAAACGTTGATA
repA_ATTATCCGTTGTGGCC-1	repA	1029	4.86	0	promoters	4_pgk1P	ATAGGATACGAAAGAT	ATCTTTCGTATCCTAT	GCAGACAATGGACGT	ACGTCCATTGTCTGC	TRUE	253	241	613	106	1750.44	180.318	409.967	repA_K562_clone_57	4_pgk1P_GCAGACAATGGACGT
repA_ATTATCCGTTGTGGCC-1	repA	1029	4.86	0	promoters	3_ubcP	CTCCATATGCGTCCCC	GGGGACGCATATGGAG	AGGCAGAGGCTCCCC	GGGGAGCCTCTGCCT	TRUE	417	379	16	3	1750.44	5.10333	644.72	repA_K562_clone_57	3_ubcP_AGGCAGAGGCTCCCC
repA_ATTATCCGTTGTGGCC-1	repA	1029	4.86	0	promoters	3_ubcP	GATCCATGCTCACACC	GGTGTGAGCATGGATC	CCGACCATTCAAATC	GATTTGAATGGTCGG	TRUE	1134	1035	240	39	1750.44	66.3433	1760.65	repA_K562_clone_57	3_ubcP_CCGACCATTCAAATC
repA_ATTATCCGTTGTGGCC-1	repA	1029	4.86	0	promoters	4_pgk1P	GTCTATGCACACGACT	AGTCGTGTGCATAGAC	CACACTGTTCCTACA	TGTAGGAACAGTGTG	TRUE	687	631	652	94	1750.44	159.904	1073.4	repA_K562_clone_57	4_pgk1P_CACACTGTTCCTACA
repA_ATTATCCGTTGTGGCC-1	repA	1029	4.86	0	promoters	3_ubcP	CGCCGCGCCAGTCATA	TATGACTGGCGCGGCG	ACGCGCATACCACCT	AGGTGGTATGCGCGT	TRUE	522	478	219	47	1750.44	79.9521	813.13	repA_K562_clone_57	3_ubcP_ACGCGCATACCACCT
repA_TACTTCAGTCGTTTCC-1	repA	1591	4.21	0	promoters	3_ubcP	GATCCATGCTCACACC	GGTGTGAGCATGGATC	CCGACCATTCAAATC	GATTTGAATGGTCGG	TRUE	2402	2219	656	103	1750.44	113.322	2441.38	repA_K562_clone_57	3_ubcP_CCGACCATTCAAATC
repA_TACTTCAGTCGTTTCC-1	repA	1591	4.21	0	promoters	2_minP	CCAAGATACCACGAAA	TTTCGTGGTATCTTGG	GGGCTGCCGGCTCAC	GTGAGCCGGCAGCCC	TRUE	1227	1132	0	0	1750.44	0	1245.44	repA_K562_clone_57	2_minP_GGGCTGCCGGCTCAC
repA_TACTTCAGTCGTTTCC-1	repA	1591	4.21	0	promoters	1_noP	GCATAAAACTTGGTAC	GTACCAAGTTTTATGC	AAGTTACGCGTGGTC	GACCACGCGTAACTT	TRUE	918	835	0	0	1750.44	0	918.679	repA_K562_clone_57	1_noP_AAGTTACGCGTGGTC
repA_TACTTCAGTCGTTTCC-1	repA	1591	4.21	0	promoters	4_pgk1P	ATAGGATACGAAAGAT	ATCTTTCGTATCCTAT	GCAGACAATGGACGT	ACGTCCATTGTCTGC	TRUE	559	523	985	167	1750.44	183.736	575.412	repA_K562_clone_57	4_pgk1P_GCAGACAATGGACGT
repA_TACTTCAGTCGTTTCC-1	repA	1591	4.21	0	promoters	5_eef1aP	ATCAACCTCACTACTC	GAGTAGTGAGGTTGAT	TAACAAACGTTGATA	TATCAACGTTTGTTA	TRUE	1156	1074	3602	536	1750.44	589.715	1181.63	repA_K562_clone_57	5_eef1aP_TAACAAACGTTGATA
repA_TACTTCAGTCGTTTCC-1	repA	1591	4.21	0	promoters	4_pgk1P	GTCTATGCACACGACT	AGTCGTGTGCATAGAC	CACACTGTTCCTACA	TGTAGGAACAGTGTG	TRUE	1243	1128	1482	245	1750.44	269.553	1241.04	repA_K562_clone_57	4_pgk1P_CACACTGTTCCTACA
repA_TACTTCAGTCGTTTCC-1	repA	1591	4.21	0	promoters	3_ubcP	CTCCATATGCGTCCCC	GGGGACGCATATGGAG	AGGCAGAGGCTCCCC	GGGGAGCCTCTGCCT	TRUE	854	792	5	1	1750.44	1.10021	871.37	repA_K562_clone_57	3_ubcP_AGGCAGAGGCTCCCC
repA_TACTTCAGTCGTTTCC-1	repA	1591	4.21	0	promoters	3_ubcP	CGCCGCGCCAGTCATA	TATGACTGGCGCGGCG	ACGCGCATACCACCT	AGGTGGTATGCGCGT	TRUE	970	894	727	146	1750.44	160.631	983.592	repA_K562_clone_57	3_ubcP_ACGCGCATACCACCT
repA_ATCCGTCTCGCGTGCA-1	repA	2565	5.93	0	promoters	4_pgk1P	GTCTATGCACACGACT	AGTCGTGTGCATAGAC	CACACTGTTCCTACA	TGTAGGAACAGTGTG	TRUE	1232	1120	1162	163	1750.44	111.237	764.325	repA_K562_clone_57	4_pgk1P_CACACTGTTCCTACA
repA_ATCCGTCTCGCGTGCA-1	repA	2565	5.93	0	promoters	5_eef1aP	ATCAACCTCACTACTC	GAGTAGTGAGGTTGAT	TAACAAACGTTGATA	TATCAACGTTTGTTA	TRUE	1186	1090	4328	595	1750.44	406.048	743.852	repA_K562_clone_57	5_eef1aP_TAACAAACGTTGATA
repA_ATCCGTCTCGCGTGCA-1	repA	2565	5.93	0	promoters	1_noP	GCATAAAACTTGGTAC	GTACCAAGTTTTATGC	AAGTTACGCGTGGTC	GACCACGCGTAACTT	TRUE	818	744	9	1	1750.44	0.682433	507.73	repA_K562_clone_57	1_noP_AAGTTACGCGTGGTC
repA_ATCCGTCTCGCGTGCA-1	repA	2565	5.93	0	promoters	3_ubcP	CGCCGCGCCAGTCATA	TATGACTGGCGCGGCG	ACGCGCATACCACCT	AGGTGGTATGCGCGT	TRUE	1057	978	744	144	1750.44	98.2704	667.42	repA_K562_clone_57	3_ubcP_ACGCGCATACCACCT
repA_ATCCGTCTCGCGTGCA-1	repA	2565	5.93	0	promoters	3_ubcP	GATCCATGCTCACACC	GGTGTGAGCATGGATC	CCGACCATTCAAATC	GATTTGAATGGTCGG	TRUE	2242	2069	535	76	1750.44	51.8649	1411.95	repA_K562_clone_57	3_ubcP_CCGACCATTCAAATC
repA_ATCCGTCTCGCGTGCA-1	repA	2565	5.93	0	promoters	2_minP	CCAAGATACCACGAAA	TTTCGTGGTATCTTGG	GGGCTGCCGGCTCAC	GTGAGCCGGCAGCCC	TRUE	1087	993	10	1	1750.44	0.682433	677.656	repA_K562_clone_57	2_minP_GGGCTGCCGGCTCAC
repA_ATCCGTCTCGCGTGCA-1	repA	2565	5.93	0	promoters	4_pgk1P	ATAGGATACGAAAGAT	ATCTTTCGTATCCTAT	GCAGACAATGGACGT	ACGTCCATTGTCTGC	TRUE	372	349	167	24	1750.44	16.3784	238.169	repA_K562_clone_57	4_pgk1P_GCAGACAATGGACGT
repA_ATCCGTCTCGCGTGCA-1	repA	2565	5.93	0	promoters	3_ubcP	CTCCATATGCGTCCCC	GGGGACGCATATGGAG	AGGCAGAGGCTCCCC	GGGGAGCCTCTGCCT	TRUE	771	716	15	2	1750.44	1.36487	488.622	repA_K562_clone_57	3_ubcP_AGGCAGAGGCTCCCC
repA_GAGCTGCAGCTGAGCA-1	repA	2058	4.13	0	promoters	4_pgk1P	GTCTATGCACACGACT	AGTCGTGTGCATAGAC	CACACTGTTCCTACA	TGTAGGAACAGTGTG	TRUE	1088	999	658	93	1750.44	79.1016	849.704	repA_K562_clone_57	4_pgk1P_CACACTGTTCCTACA
repA_GAGCTGCAGCTGAGCA-1	repA	2058	4.13	0	promoters	3_ubcP	GATCCATGCTCACACC	GGTGTGAGCATGGATC	CCGACCATTCAAATC	GATTTGAATGGTCGG	TRUE	2635	2423	594	83	1750.44	70.596	2060.89	repA_K562_clone_57	3_ubcP_CCGACCATTCAAATC
repA_GAGCTGCAGCTGAGCA-1	repA	2058	4.13	0	promoters	3_ubcP	CGCCGCGCCAGTCATA	TATGACTGGCGCGGCG	ACGCGCATACCACCT	AGGTGGTATGCGCGT	TRUE	844	779	717	128	1750.44	108.871	662.582	repA_K562_clone_57	3_ubcP_ACGCGCATACCACCT
repA_GAGCTGCAGCTGAGCA-1	repA	2058	4.13	0	promoters	3_ubcP	CTCCATATGCGTCCCC	GGGGACGCATATGGAG	AGGCAGAGGCTCCCC	GGGGAGCCTCTGCCT	TRUE	608	554	6	1	1750.44	0.850555	471.207	repA_K562_clone_57	3_ubcP_AGGCAGAGGCTCCCC
repA_GAGCTGCAGCTGAGCA-1	repA	2058	4.13	0	promoters	2_minP	CCAAGATACCACGAAA	TTTCGTGGTATCTTGG	GGGCTGCCGGCTCAC	GTGAGCCGGCAGCCC	TRUE	858	789	0	0	1750.44	0	671.088	repA_K562_clone_57	2_minP_GGGCTGCCGGCTCAC
repA_GAGCTGCAGCTGAGCA-1	repA	2058	4.13	0	promoters	1_noP	GCATAAAACTTGGTAC	GTACCAAGTTTTATGC	AAGTTACGCGTGGTC	GACCACGCGTAACTT	TRUE	830	757	0	0	1750.44	0	643.87	repA_K562_clone_57	1_noP_AAGTTACGCGTGGTC
repA_GAGCTGCAGCTGAGCA-1	repA	2058	4.13	0	promoters	4_pgk1P	ATAGGATACGAAAGAT	ATCTTTCGTATCCTAT	GCAGACAATGGACGT	ACGTCCATTGTCTGC	TRUE	340	324	58	9	1750.44	7.65499	275.58	repA_K562_clone_57	4_pgk1P_GCAGACAATGGACGT
repA_GAGCTGCAGCTGAGCA-1	repA	2058	4.13	0	promoters	5_eef1aP	ATCAACCTCACTACTC	GAGTAGTGAGGTTGAT	TAACAAACGTTGATA	TATCAACGTTTGTTA	TRUE	1005	930	4313	596	1750.44	506.931	791.016	repA_K562_clone_57	5_eef1aP_TAACAAACGTTGATA
repA_AGGACGAAGTCCGTCG-1	repA	2481	3.67	0	promoters	3_ubcP	GATCCATGCTCACACC	GGTGTGAGCATGGATC	CCGACCATTCAAATC	GATTTGAATGGTCGG	TRUE	1931	1784	706	114	1750.44	80.4314	1258.68	repA_K562_clone_57	3_ubcP_CCGACCATTCAAATC
repA_AGGACGAAGTCCGTCG-1	repA	2481	3.67	0	promoters	3_ubcP	CTCCATATGCGTCCCC	GGGGACGCATATGGAG	AGGCAGAGGCTCCCC	GGGGAGCCTCTGCCT	TRUE	926	848	45	6	1750.44	4.23323	598.297	repA_K562_clone_57	3_ubcP_AGGCAGAGGCTCCCC
repA_AGGACGAAGTCCGTCG-1	repA	2481	3.67	0	promoters	1_noP	GCATAAAACTTGGTAC	GTACCAAGTTTTATGC	AAGTTACGCGTGGTC	GACCACGCGTAACTT	TRUE	947	864	0	0	1750.44	0	609.585	repA_K562_clone_57	1_noP_AAGTTACGCGTGGTC
repA_AGGACGAAGTCCGTCG-1	repA	2481	3.67	0	promoters	5_eef1aP	ATCAACCTCACTACTC	GAGTAGTGAGGTTGAT	TAACAAACGTTGATA	TATCAACGTTTGTTA	TRUE	1311	1226	4860	673	1750.44	474.828	864.991	repA_K562_clone_57	5_eef1aP_TAACAAACGTTGATA
repA_AGGACGAAGTCCGTCG-1	repA	2481	3.67	0	promoters	2_minP	CCAAGATACCACGAAA	TTTCGTGGTATCTTGG	GGGCTGCCGGCTCAC	GTGAGCCGGCAGCCC	TRUE	1328	1214	0	0	1750.44	0	856.524	repA_K562_clone_57	2_minP_GGGCTGCCGGCTCAC
repA_AGGACGAAGTCCGTCG-1	repA	2481	3.67	0	promoters	3_ubcP	CGCCGCGCCAGTCATA	TATGACTGGCGCGGCG	ACGCGCATACCACCT	AGGTGGTATGCGCGT	TRUE	1117	1031	592	117	1750.44	82.548	727.41	repA_K562_clone_57	3_ubcP_ACGCGCATACCACCT
repA_AGGACGAAGTCCGTCG-1	repA	2481	3.67	0	promoters	4_pgk1P	ATAGGATACGAAAGAT	ATCTTTCGTATCCTAT	GCAGACAATGGACGT	ACGTCCATTGTCTGC	TRUE	399	364	341	56	1750.44	39.5102	256.816	repA_K562_clone_57	4_pgk1P_GCAGACAATGGACGT
repA_AGGACGAAGTCCGTCG-1	repA	2481	3.67	0	promoters	4_pgk1P	GTCTATGCACACGACT	AGTCGTGTGCATAGAC	CACACTGTTCCTACA	TGTAGGAACAGTGTG	TRUE	1150	1049	1170	172	1750.44	121.353	740.11	repA_K562_clone_57	4_pgk1P_CACACTGTTCCTACA
repA_GAGGGATAGCCACTCG-1	repA	1967	4.12	0	promoters	4_pgk1P	GTCTATGCACACGACT	AGTCGTGTGCATAGAC	CACACTGTTCCTACA	TGTAGGAACAGTGTG	TRUE	1003	925	511	92	1750.44	81.8712	823.161	repA_K562_clone_57	4_pgk1P_CACACTGTTCCTACA
repA_GAGGGATAGCCACTCG-1	repA	1967	4.12	0	promoters	3_ubcP	CGCCGCGCCAGTCATA	TATGACTGGCGCGGCG	ACGCGCATACCACCT	AGGTGGTATGCGCGT	TRUE	914	849	539	110	1750.44	97.8895	755.529	repA_K562_clone_57	3_ubcP_ACGCGCATACCACCT
repA_GAGGGATAGCCACTCG-1	repA	1967	4.12	0	promoters	2_minP	CCAAGATACCACGAAA	TTTCGTGGTATCTTGG	GGGCTGCCGGCTCAC	GTGAGCCGGCAGCCC	TRUE	883	813	0	0	1750.44	0	723.492	repA_K562_clone_57	2_minP_GGGCTGCCGGCTCAC
repA_GAGGGATAGCCACTCG-1	repA	1967	4.12	0	promoters	3_ubcP	GATCCATGCTCACACC	GGTGTGAGCATGGATC	CCGACCATTCAAATC	GATTTGAATGGTCGG	TRUE	1037	971	494	81	1750.44	72.0822	864.097	repA_K562_clone_57	3_ubcP_CCGACCATTCAAATC
repA_GAGGGATAGCCACTCG-1	repA	1967	4.12	0	promoters	4_pgk1P	ATAGGATACGAAAGAT	ATCTTTCGTATCCTAT	GCAGACAATGGACGT	ACGTCCATTGTCTGC	TRUE	218	202	240	37	1750.44	32.9265	179.761	repA_K562_clone_57	4_pgk1P_GCAGACAATGGACGT
repA_GAGGGATAGCCACTCG-1	repA	1967	4.12	0	promoters	5_eef1aP	ATCAACCTCACTACTC	GAGTAGTGAGGTTGAT	TAACAAACGTTGATA	TATCAACGTTTGTTA	TRUE	915	860	3419	566	1750.44	503.686	765.318	repA_K562_clone_57	5_eef1aP_TAACAAACGTTGATA
repA_GAGGGATAGCCACTCG-1	repA	1967	4.12	0	promoters	1_noP	GCATAAAACTTGGTAC	GTACCAAGTTTTATGC	AAGTTACGCGTGGTC	GACCACGCGTAACTT	TRUE	715	655	1	1	1750.44	0.889904	582.887	repA_K562_clone_57	1_noP_AAGTTACGCGTGGTC
repA_GAGGGATAGCCACTCG-1	repA	1967	4.12	0	promoters	3_ubcP	CTCCATATGCGTCCCC	GGGGACGCATATGGAG	AGGCAGAGGCTCCCC	GGGGAGCCTCTGCCT	TRUE	625	584	47	10	1750.44	8.89904	519.704	repA_K562_clone_57	3_ubcP_AGGCAGAGGCTCCCC
repA_TGGTAGTGTTGTAGCT-1	repA	1172	6.4	0	promoters	3_ubcP	GATCCATGCTCACACC	GGTGTGAGCATGGATC	CCGACCATTCAAATC	GATTTGAATGGTCGG	TRUE	1726	1593	340	51	1750.44	76.1711	2379.23	repA_K562_clone_57	3_ubcP_CCGACCATTCAAATC
repA_TGGTAGTGTTGTAGCT-1	repA	1172	6.4	0	promoters	4_pgk1P	GTCTATGCACACGACT	AGTCGTGTGCATAGAC	CACACTGTTCCTACA	TGTAGGAACAGTGTG	TRUE	833	767	870	128	1750.44	191.175	1145.55	repA_K562_clone_57	4_pgk1P_CACACTGTTCCTACA
repA_TGGTAGTGTTGTAGCT-1	repA	1172	6.4	0	promoters	4_pgk1P	ATAGGATACGAAAGAT	ATCTTTCGTATCCTAT	GCAGACAATGGACGT	ACGTCCATTGTCTGC	TRUE	369	343	569	81	1750.44	120.978	512.288	repA_K562_clone_57	4_pgk1P_GCAGACAATGGACGT
repA_TGGTAGTGTTGTAGCT-1	repA	1172	6.4	0	promoters	2_minP	CCAAGATACCACGAAA	TTTCGTGGTATCTTGG	GGGCTGCCGGCTCAC	GTGAGCCGGCAGCCC	TRUE	615	566	0	0	1750.44	0	845.35	repA_K562_clone_57	2_minP_GGGCTGCCGGCTCAC
repA_TGGTAGTGTTGTAGCT-1	repA	1172	6.4	0	promoters	1_noP	GCATAAAACTTGGTAC	GTACCAAGTTTTATGC	AAGTTACGCGTGGTC	GACCACGCGTAACTT	TRUE	671	620	10	1	1750.44	1.49355	926.002	repA_K562_clone_57	1_noP_AAGTTACGCGTGGTC
repA_TGGTAGTGTTGTAGCT-1	repA	1172	6.4	0	promoters	5_eef1aP	ATCAACCTCACTACTC	GAGTAGTGAGGTTGAT	TAACAAACGTTGATA	TATCAACGTTTGTTA	TRUE	892	819	2414	361	1750.44	539.172	1223.22	repA_K562_clone_57	5_eef1aP_TAACAAACGTTGATA
repA_TGGTAGTGTTGTAGCT-1	repA	1172	6.4	0	promoters	3_ubcP	CGCCGCGCCAGTCATA	TATGACTGGCGCGGCG	ACGCGCATACCACCT	AGGTGGTATGCGCGT	TRUE	755	688	317	68	1750.44	101.561	1027.56	repA_K562_clone_57	3_ubcP_ACGCGCATACCACCT
repA_TGGTAGTGTTGTAGCT-1	repA	1172	6.4	0	promoters	3_ubcP	CTCCATATGCGTCCCC	GGGGACGCATATGGAG	AGGCAGAGGCTCCCC	GGGGAGCCTCTGCCT	TRUE	480	439	0	0	1750.44	0	655.669	repA_K562_clone_57	3_ubcP_AGGCAGAGGCTCCCC
repA_TTCTTCCGTTCTCAGA-1	repA	1432	3.84	0	promoters	4_pgk1P	GTCTATGCACACGACT	AGTCGTGTGCATAGAC	CACACTGTTCCTACA	TGTAGGAACAGTGTG	TRUE	634	599	453	78	1750.44	95.3453	732.203	repA_K562_clone_57	4_pgk1P_CACACTGTTCCTACA
repA_TTCTTCCGTTCTCAGA-1	repA	1432	3.84	0	promoters	3_ubcP	GATCCATGCTCACACC	GGTGTGAGCATGGATC	CCGACCATTCAAATC	GATTTGAATGGTCGG	TRUE	1247	1154	369	59	1750.44	72.1202	1410.62	repA_K562_clone_57	3_ubcP_CCGACCATTCAAATC
repA_TTCTTCCGTTCTCAGA-1	repA	1432	3.84	0	promoters	3_ubcP	CGCCGCGCCAGTCATA	TATGACTGGCGCGGCG	ACGCGCATACCACCT	AGGTGGTATGCGCGT	TRUE	614	580	353	80	1750.44	97.79	708.978	repA_K562_clone_57	3_ubcP_ACGCGCATACCACCT
repA_TTCTTCCGTTCTCAGA-1	repA	1432	3.84	0	promoters	4_pgk1P	ATAGGATACGAAAGAT	ATCTTTCGTATCCTAT	GCAGACAATGGACGT	ACGTCCATTGTCTGC	TRUE	281	260	198	33	1750.44	40.3384	317.818	repA_K562_clone_57	4_pgk1P_GCAGACAATGGACGT
repA_TTCTTCCGTTCTCAGA-1	repA	1432	3.84	0	promoters	3_ubcP	CTCCATATGCGTCCCC	GGGGACGCATATGGAG	AGGCAGAGGCTCCCC	GGGGAGCCTCTGCCT	TRUE	347	327	14	3	1750.44	3.66713	399.717	repA_K562_clone_57	3_ubcP_AGGCAGAGGCTCCCC
repA_TTCTTCCGTTCTCAGA-1	repA	1432	3.84	0	promoters	1_noP	GCATAAAACTTGGTAC	GTACCAAGTTTTATGC	AAGTTACGCGTGGTC	GACCACGCGTAACTT	TRUE	559	522	0	0	1750.44	0	638.08	repA_K562_clone_57	1_noP_AAGTTACGCGTGGTC
repA_TTCTTCCGTTCTCAGA-1	repA	1432	3.84	0	promoters	2_minP	CCAAGATACCACGAAA	TTTCGTGGTATCTTGG	GGGCTGCCGGCTCAC	GTGAGCCGGCAGCCC	TRUE	554	517	0	0	1750.44	0	631.968	repA_K562_clone_57	2_minP_GGGCTGCCGGCTCAC
repA_TTCTTCCGTTCTCAGA-1	repA	1432	3.84	0	promoters	5_eef1aP	ATCAACCTCACTACTC	GAGTAGTGAGGTTGAT	TAACAAACGTTGATA	TATCAACGTTTGTTA	TRUE	720	672	3885	630	1750.44	770.097	821.436	repA_K562_clone_57	5_eef1aP_TAACAAACGTTGATA
repA_TATGTTCAGACGTCGA-1	repA	1383	4.41	0	promoters	3_ubcP	CGCCGCGCCAGTCATA	TATGACTGGCGCGGCG	ACGCGCATACCACCT	AGGTGGTATGCGCGT	TRUE	648	600	304	65	1750.44	82.2695	759.411	repA_K562_clone_57	3_ubcP_ACGCGCATACCACCT
repA_TATGTTCAGACGTCGA-1	repA	1383	4.41	0	promoters	2_minP	CCAAGATACCACGAAA	TTTCGTGGTATCTTGG	GGGCTGCCGGCTCAC	GTGAGCCGGCAGCCC	TRUE	756	683	0	0	1750.44	0	864.463	repA_K562_clone_57	2_minP_GGGCTGCCGGCTCAC
repA_TATGTTCAGACGTCGA-1	repA	1383	4.41	0	promoters	3_ubcP	GATCCATGCTCACACC	GGTGTGAGCATGGATC	CCGACCATTCAAATC	GATTTGAATGGTCGG	TRUE	1084	1001	224	36	1750.44	45.5646	1266.95	repA_K562_clone_57	3_ubcP_CCGACCATTCAAATC
repA_TATGTTCAGACGTCGA-1	repA	1383	4.41	0	promoters	1_noP	GCATAAAACTTGGTAC	GTACCAAGTTTTATGC	AAGTTACGCGTGGTC	GACCACGCGTAACTT	TRUE	574	515	0	0	1750.44	0	651.828	repA_K562_clone_57	1_noP_AAGTTACGCGTGGTC
repA_TATGTTCAGACGTCGA-1	repA	1383	4.41	0	promoters	4_pgk1P	GTCTATGCACACGACT	AGTCGTGTGCATAGAC	CACACTGTTCCTACA	TGTAGGAACAGTGTG	TRUE	560	520	307	48	1750.44	60.7529	658.156	repA_K562_clone_57	4_pgk1P_CACACTGTTCCTACA
repA_TATGTTCAGACGTCGA-1	repA	1383	4.41	0	promoters	4_pgk1P	ATAGGATACGAAAGAT	ATCTTTCGTATCCTAT	GCAGACAATGGACGT	ACGTCCATTGTCTGC	TRUE	237	213	44	9	1750.44	11.3912	269.591	repA_K562_clone_57	4_pgk1P_GCAGACAATGGACGT
repA_TATGTTCAGACGTCGA-1	repA	1383	4.41	0	promoters	3_ubcP	CTCCATATGCGTCCCC	GGGGACGCATATGGAG	AGGCAGAGGCTCCCC	GGGGAGCCTCTGCCT	TRUE	512	475	41	8	1750.44	10.1255	601.2	repA_K562_clone_57	3_ubcP_AGGCAGAGGCTCCCC
repA_TATGTTCAGACGTCGA-1	repA	1383	4.41	0	promoters	5_eef1aP	ATCAACCTCACTACTC	GAGTAGTGAGGTTGAT	TAACAAACGTTGATA	TATCAACGTTTGTTA	TRUE	538	498	2602	362	1750.44	458.178	630.311	repA_K562_clone_57	5_eef1aP_TAACAAACGTTGATA
repA_CTTGATTAGGTAGCAC-1	repA	1553	3.41	0	promoters	1_noP	GCATAAAACTTGGTAC	GTACCAAGTTTTATGC	AAGTTACGCGTGGTC	GACCACGCGTAACTT	TRUE	668	622	6	1	1750.44	1.12714	701.078	repA_K562_clone_57	1_noP_AAGTTACGCGTGGTC
repA_CTTGATTAGGTAGCAC-1	repA	1553	3.41	0	promoters	3_ubcP	GATCCATGCTCACACC	GGTGTGAGCATGGATC	CCGACCATTCAAATC	GATTTGAATGGTCGG	TRUE	1774	1643	511	80	1750.44	90.1709	1851.88	repA_K562_clone_57	3_ubcP_CCGACCATTCAAATC
repA_CTTGATTAGGTAGCAC-1	repA	1553	3.41	0	promoters	2_minP	CCAAGATACCACGAAA	TTTCGTGGTATCTTGG	GGGCTGCCGGCTCAC	GTGAGCCGGCAGCCC	TRUE	782	718	0	0	1750.44	0	809.283	repA_K562_clone_57	2_minP_GGGCTGCCGGCTCAC
repA_CTTGATTAGGTAGCAC-1	repA	1553	3.41	0	promoters	5_eef1aP	ATCAACCTCACTACTC	GAGTAGTGAGGTTGAT	TAACAAACGTTGATA	TATCAACGTTTGTTA	TRUE	811	761	3638	536	1750.44	604.145	857.75	repA_K562_clone_57	5_eef1aP_TAACAAACGTTGATA
repA_CTTGATTAGGTAGCAC-1	repA	1553	3.41	0	promoters	3_ubcP	CGCCGCGCCAGTCATA	TATGACTGGCGCGGCG	ACGCGCATACCACCT	AGGTGGTATGCGCGT	TRUE	730	669	492	102	1750.44	114.968	754.054	repA_K562_clone_57	3_ubcP_ACGCGCATACCACCT
repA_CTTGATTAGGTAGCAC-1	repA	1553	3.41	0	promoters	4_pgk1P	GTCTATGCACACGACT	AGTCGTGTGCATAGAC	CACACTGTTCCTACA	TGTAGGAACAGTGTG	TRUE	910	838	1243	195	1750.44	219.791	944.54	repA_K562_clone_57	4_pgk1P_CACACTGTTCCTACA
repA_CTTGATTAGGTAGCAC-1	repA	1553	3.41	0	promoters	3_ubcP	CTCCATATGCGTCCCC	GGGGACGCATATGGAG	AGGCAGAGGCTCCCC	GGGGAGCCTCTGCCT	TRUE	410	379	27	7	1750.44	7.88995	427.184	repA_K562_clone_57	3_ubcP_AGGCAGAGGCTCCCC
repA_CTTGATTAGGTAGCAC-1	repA	1553	3.41	0	promoters	4_pgk1P	ATAGGATACGAAAGAT	ATCTTTCGTATCCTAT	GCAGACAATGGACGT	ACGTCCATTGTCTGC	TRUE	360	340	176	22	1750.44	24.797	383.226	repA_K562_clone_57	4_pgk1P_GCAGACAATGGACGT
repA_GCACTAAGTTCCTTGC-1	repA	1719	5.93	0	promoters	3_ubcP	CTCCATATGCGTCCCC	GGGGACGCATATGGAG	AGGCAGAGGCTCCCC	GGGGAGCCTCTGCCT	TRUE	452	421	30	6	1750.44	6.10974	428.7	repA_K562_clone_57	3_ubcP_AGGCAGAGGCTCCCC
repA_GCACTAAGTTCCTTGC-1	repA	1719	5.93	0	promoters	1_noP	GCATAAAACTTGGTAC	GTACCAAGTTTTATGC	AAGTTACGCGTGGTC	GACCACGCGTAACTT	TRUE	626	570	0	0	1750.44	0	580.426	repA_K562_clone_57	1_noP_AAGTTACGCGTGGTC
repA_GCACTAAGTTCCTTGC-1	repA	1719	5.93	0	promoters	3_ubcP	CGCCGCGCCAGTCATA	TATGACTGGCGCGGCG	ACGCGCATACCACCT	AGGTGGTATGCGCGT	TRUE	530	487	499	96	1750.44	97.7559	495.908	repA_K562_clone_57	3_ubcP_ACGCGCATACCACCT
repA_GCACTAAGTTCCTTGC-1	repA	1719	5.93	0	promoters	4_pgk1P	GTCTATGCACACGACT	AGTCGTGTGCATAGAC	CACACTGTTCCTACA	TGTAGGAACAGTGTG	TRUE	687	632	1145	172	1750.44	175.146	643.56	repA_K562_clone_57	4_pgk1P_CACACTGTTCCTACA
repA_GCACTAAGTTCCTTGC-1	repA	1719	5.93	0	promoters	5_eef1aP	ATCAACCTCACTACTC	GAGTAGTGAGGTTGAT	TAACAAACGTTGATA	TATCAACGTTTGTTA	TRUE	579	547	2865	410	1750.44	417.499	557.005	repA_K562_clone_57	5_eef1aP_TAACAAACGTTGATA
repA_GCACTAAGTTCCTTGC-1	repA	1719	5.93	0	promoters	2_minP	CCAAGATACCACGAAA	TTTCGTGGTATCTTGG	GGGCTGCCGGCTCAC	GTGAGCCGGCAGCCC	TRUE	552	522	0	0	1750.44	0	531.548	repA_K562_clone_57	2_minP_GGGCTGCCGGCTCAC
repA_GCACTAAGTTCCTTGC-1	repA	1719	5.93	0	promoters	4_pgk1P	ATAGGATACGAAAGAT	ATCTTTCGTATCCTAT	GCAGACAATGGACGT	ACGTCCATTGTCTGC	TRUE	245	227	797	121	1750.44	123.213	231.152	repA_K562_clone_57	4_pgk1P_GCAGACAATGGACGT
repA_GCACTAAGTTCCTTGC-1	repA	1719	5.93	0	promoters	3_ubcP	GATCCATGCTCACACC	GGTGTGAGCATGGATC	CCGACCATTCAAATC	GATTTGAATGGTCGG	TRUE	1350	1245	359	56	1750.44	57.0243	1267.77	repA_K562_clone_57	3_ubcP_CCGACCATTCAAATC
repA_GGGTCTGGTTTACCAG-1	repA	1809	4.7	0	promoters	5_eef1aP	ATCAACCTCACTACTC	GAGTAGTGAGGTTGAT	TAACAAACGTTGATA	TATCAACGTTTGTTA	TRUE	756	719	3422	573	1750.44	554.452	695.726	repA_K562_clone_57	5_eef1aP_TAACAAACGTTGATA
repA_GGGTCTGGTTTACCAG-1	repA	1809	4.7	0	promoters	3_ubcP	CGCCGCGCCAGTCATA	TATGACTGGCGCGGCG	ACGCGCATACCACCT	AGGTGGTATGCGCGT	TRUE	611	576	568	130	1750.44	125.792	557.355	repA_K562_clone_57	3_ubcP_ACGCGCATACCACCT
repA_GGGTCTGGTTTACCAG-1	repA	1809	4.7	0	promoters	3_ubcP	GATCCATGCTCACACC	GGTGTGAGCATGGATC	CCGACCATTCAAATC	GATTTGAATGGTCGG	TRUE	1467	1387	556	95	1750.44	91.9248	1342.1	repA_K562_clone_57	3_ubcP_CCGACCATTCAAATC
repA_GGGTCTGGTTTACCAG-1	repA	1809	4.7	0	promoters	2_minP	CCAAGATACCACGAAA	TTTCGTGGTATCTTGG	GGGCTGCCGGCTCAC	GTGAGCCGGCAGCCC	TRUE	757	707	0	0	1750.44	0	684.114	repA_K562_clone_57	2_minP_GGGCTGCCGGCTCAC
repA_GGGTCTGGTTTACCAG-1	repA	1809	4.7	0	promoters	4_pgk1P	GTCTATGCACACGACT	AGTCGTGTGCATAGAC	CACACTGTTCCTACA	TGTAGGAACAGTGTG	TRUE	794	738	1723	312	1750.44	301.9	714.111	repA_K562_clone_57	4_pgk1P_CACACTGTTCCTACA
repA_GGGTCTGGTTTACCAG-1	repA	1809	4.7	0	promoters	3_ubcP	CTCCATATGCGTCCCC	GGGGACGCATATGGAG	AGGCAGAGGCTCCCC	GGGGAGCCTCTGCCT	TRUE	459	437	32	6	1750.44	5.80578	422.854	repA_K562_clone_57	3_ubcP_AGGCAGAGGCTCCCC
repA_GGGTCTGGTTTACCAG-1	repA	1809	4.7	0	promoters	1_noP	GCATAAAACTTGGTAC	GTACCAAGTTTTATGC	AAGTTACGCGTGGTC	GACCACGCGTAACTT	TRUE	581	547	0	0	1750.44	0	529.293	repA_K562_clone_57	1_noP_AAGTTACGCGTGGTC
repA_GGGTCTGGTTTACCAG-1	repA	1809	4.7	0	promoters	4_pgk1P	ATAGGATACGAAAGAT	ATCTTTCGTATCCTAT	GCAGACAATGGACGT	ACGTCCATTGTCTGC	TRUE	300	285	818	147	1750.44	142.242	275.774	repA_K562_clone_57	4_pgk1P_GCAGACAATGGACGT
repB1_GCAGCTGAGCAATTCC-1	repB1	1053	5.32	1	promoters	1_noP	GTTTCTTCGTCTGCCC	GGGCAGACGAAGAAAC	ATGTGGGTCGTCTAT	ATAGACGACCCACAT	TRUE	309	292	0	0	1664.1	0	461.461	repB1_HEK293T_clone_125	1_noP_ATGTGGGTCGTCTAT
repB1_GCAGCTGAGCAATTCC-1	repB1	1053	5.32	1	promoters	2_minP	CATGGTTAACGTATTC	GAATACGTTAACCATG	CCGTCCCCATCGGCC	GGCCGATGGGGACGG	TRUE	243	231	0	0	1664.1	0	365.06	repB1_HEK293T_clone_125	2_minP_CCGTCCCCATCGGCC
repB1_GCAGCTGAGCAATTCC-1	repB1	1053	5.32	1	promoters	4_pgk1P	AACCACGCAGCAACCG	CGGTTGCTGCGTGGTT	TAGATTTTCCAAGCC	GGCTTGGAAAATCTA	TRUE	92	84	4	2	1664.1	3.16069	132.749	repB1_HEK293T_clone_125	4_pgk1P_TAGATTTTCCAAGCC
repB1_GCAGCTGAGCAATTCC-1	repB1	1053	5.32	1	promoters	5_eef1aP	CCATCAGTAAAGCCAC	GTGGCTTTACTGATGG	CGCACCCACATGACT	AGTCATGTGGGTGCG	TRUE	292	276	773	110	1664.1	173.838	436.175	repB1_HEK293T_clone_125	5_eef1aP_CGCACCCACATGACT
repB1_GCAGCTGAGCAATTCC-1	repB1	1053	5.32	1	promoters	5_eef1aP	ACCTCACGCTGCGACT	AGTCGCAGCGTGAGGT	CTGGCCTCAGCAAGA	TCTTGCTGAGGCCAG	TRUE	414	374	1043	133	1664.1	210.186	591.049	repB1_HEK293T_clone_125	5_eef1aP_CTGGCCTCAGCAAGA
repB1_GCAGCTGAGCAATTCC-1	repB1	1053	5.32	1	promoters	3_ubcP	AACGAGATCGAGCCCT	AGGGCTCGATCTCGTT	CCCCAGCTGCCGTTC	GAACGGCAGCTGGGG	TRUE	188	173	210	30	1664.1	47.4104	273.4	repB1_HEK293T_clone_125	3_ubcP_CCCCAGCTGCCGTTC
repB1_GCAGCTGAGCAATTCC-1	repB1	1053	5.32	1	promoters	4_pgk1P	GTGTACAACAATCCCA	TGGGATTGTTGTACAC	CAAGCCTCCCCCAGC	GCTGGGGGAGGCTTG	TRUE	59	52	97	13	1664.1	20.5445	82.178	repB1_HEK293T_clone_125	4_pgk1P_CAAGCCTCCCCCAGC
repB1_CTACCCAGTCAGGTGA-1	repB1	1326	4.37	1	promoters	2_minP	CATGGTTAACGTATTC	GAATACGTTAACCATG	CCGTCCCCATCGGCC	GGCCGATGGGGACGG	TRUE	150	140	0	0	1664.1	0	175.697	repB1_HEK293T_clone_125	2_minP_CCGTCCCCATCGGCC
repB1_CTACCCAGTCAGGTGA-1	repB1	1326	4.37	1	promoters	1_noP	GTTTCTTCGTCTGCCC	GGGCAGACGAAGAAAC	ATGTGGGTCGTCTAT	ATAGACGACCCACAT	TRUE	262	237	0	0	1664.1	0	297.43	repB1_HEK293T_clone_125	1_noP_ATGTGGGTCGTCTAT
repB1_CTACCCAGTCAGGTGA-1	repB1	1326	4.37	1	promoters	4_pgk1P	AACCACGCAGCAACCG	CGGTTGCTGCGTGGTT	TAGATTTTCCAAGCC	GGCTTGGAAAATCTA	TRUE	80	75	5	1	1664.1	1.25498	94.1235	repB1_HEK293T_clone_125	4_pgk1P_TAGATTTTCCAAGCC
repB1_CTACCCAGTCAGGTGA-1	repB1	1326	4.37	1	promoters	5_eef1aP	ACCTCACGCTGCGACT	AGTCGCAGCGTGAGGT	CTGGCCTCAGCAAGA	TCTTGCTGAGGCCAG	TRUE	371	340	2377	300	1664.1	376.494	426.693	repB1_HEK293T_clone_125	5_eef1aP_CTGGCCTCAGCAAGA
repB1_CTACCCAGTCAGGTGA-1	repB1	1326	4.37	1	promoters	3_ubcP	AACGAGATCGAGCCCT	AGGGCTCGATCTCGTT	CCCCAGCTGCCGTTC	GAACGGCAGCTGGGG	TRUE	202	180	116	18	1664.1	22.5897	225.897	repB1_HEK293T_clone_125	3_ubcP_CCCCAGCTGCCGTTC
repB1_CTACCCAGTCAGGTGA-1	repB1	1326	4.37	1	promoters	5_eef1aP	CCATCAGTAAAGCCAC	GTGGCTTTACTGATGG	CGCACCCACATGACT	AGTCATGTGGGTGCG	TRUE	248	227	2036	257	1664.1	322.53	284.881	repB1_HEK293T_clone_125	5_eef1aP_CGCACCCACATGACT
repB1_CTACCCAGTCAGGTGA-1	repB1	1326	4.37	1	promoters	4_pgk1P	GTGTACAACAATCCCA	TGGGATTGTTGTACAC	CAAGCCTCCCCCAGC	GCTGGGGGAGGCTTG	TRUE	56	52	1153	147	1664.1	184.482	65.259	repB1_HEK293T_clone_125	4_pgk1P_CAAGCCTCCCCCAGC
repB1_TGCTGAAGTGGTCTCG-1	repB1	964	4.77	1	promoters	5_eef1aP	CCATCAGTAAAGCCAC	GTGGCTTTACTGATGG	CGCACCCACATGACT	AGTCATGTGGGTGCG	TRUE	207	193	1210	174	1664.1	300.367	333.166	repB1_HEK293T_clone_125	5_eef1aP_CGCACCCACATGACT
repB1_TGCTGAAGTGGTCTCG-1	repB1	964	4.77	1	promoters	5_eef1aP	ACCTCACGCTGCGACT	AGTCGCAGCGTGAGGT	CTGGCCTCAGCAAGA	TCTTGCTGAGGCCAG	TRUE	270	245	1444	208	1664.1	359.06	422.931	repB1_HEK293T_clone_125	5_eef1aP_CTGGCCTCAGCAAGA
repB1_TGCTGAAGTGGTCTCG-1	repB1	964	4.77	1	promoters	2_minP	CATGGTTAACGTATTC	GAATACGTTAACCATG	CCGTCCCCATCGGCC	GGCCGATGGGGACGG	TRUE	174	159	0	0	1664.1	0	274.474	repB1_HEK293T_clone_125	2_minP_CCGTCCCCATCGGCC
repB1_TGCTGAAGTGGTCTCG-1	repB1	964	4.77	1	promoters	4_pgk1P	GTGTACAACAATCCCA	TGGGATTGTTGTACAC	CAAGCCTCCCCCAGC	GCTGGGGGAGGCTTG	TRUE	39	37	170	29	1664.1	50.0612	63.8712	repB1_HEK293T_clone_125	4_pgk1P_CAAGCCTCCCCCAGC
repB1_TGCTGAAGTGGTCTCG-1	repB1	964	4.77	1	promoters	4_pgk1P	AACCACGCAGCAACCG	CGGTTGCTGCGTGGTT	TAGATTTTCCAAGCC	GGCTTGGAAAATCTA	TRUE	32	29	13	2	1664.1	3.4525	50.0612	repB1_HEK293T_clone_125	4_pgk1P_TAGATTTTCCAAGCC
repB1_TGCTGAAGTGGTCTCG-1	repB1	964	4.77	1	promoters	1_noP	GTTTCTTCGTCTGCCC	GGGCAGACGAAGAAAC	ATGTGGGTCGTCTAT	ATAGACGACCCACAT	TRUE	185	173	0	0	1664.1	0	298.641	repB1_HEK293T_clone_125	1_noP_ATGTGGGTCGTCTAT
repB1_TGCTGAAGTGGTCTCG-1	repB1	964	4.77	1	promoters	3_ubcP	AACGAGATCGAGCCCT	AGGGCTCGATCTCGTT	CCCCAGCTGCCGTTC	GAACGGCAGCTGGGG	TRUE	69	67	155	22	1664.1	37.9775	115.659	repB1_HEK293T_clone_125	3_ubcP_CCCCAGCTGCCGTTC
repB1_CAACGATGTGACACGA-1	repB1	1770	4.18	1	promoters	5_eef1aP	ACCTCACGCTGCGACT	AGTCGCAGCGTGAGGT	CTGGCCTCAGCAAGA	TCTTGCTGAGGCCAG	TRUE	485	444	2643	324	1664.1	304.616	417.436	repB1_HEK293T_clone_125	5_eef1aP_CTGGCCTCAGCAAGA
repB1_CAACGATGTGACACGA-1	repB1	1770	4.18	1	promoters	3_ubcP	AACGAGATCGAGCCCT	AGGGCTCGATCTCGTT	CCCCAGCTGCCGTTC	GAACGGCAGCTGGGG	TRUE	233	208	258	34	1664.1	31.9658	195.556	repB1_HEK293T_clone_125	3_ubcP_CCCCAGCTGCCGTTC
repB1_CAACGATGTGACACGA-1	repB1	1770	4.18	1	promoters	4_pgk1P	GTGTACAACAATCCCA	TGGGATTGTTGTACAC	CAAGCCTCCCCCAGC	GCTGGGGGAGGCTTG	TRUE	87	80	2210	292	1664.1	274.53	75.2138	repB1_HEK293T_clone_125	4_pgk1P_CAAGCCTCCCCCAGC
repB1_CAACGATGTGACACGA-1	repB1	1770	4.18	1	promoters	5_eef1aP	CCATCAGTAAAGCCAC	GTGGCTTTACTGATGG	CGCACCCACATGACT	AGTCATGTGGGTGCG	TRUE	362	331	2227	299	1664.1	281.111	311.197	repB1_HEK293T_clone_125	5_eef1aP_CGCACCCACATGACT
repB1_CAACGATGTGACACGA-1	repB1	1770	4.18	1	promoters	2_minP	CATGGTTAACGTATTC	GAATACGTTAACCATG	CCGTCCCCATCGGCC	GGCCGATGGGGACGG	TRUE	266	240	0	0	1664.1	0	225.641	repB1_HEK293T_clone_125	2_minP_CCGTCCCCATCGGCC
repB1_CAACGATGTGACACGA-1	repB1	1770	4.18	1	promoters	1_noP	GTTTCTTCGTCTGCCC	GGGCAGACGAAGAAAC	ATGTGGGTCGTCTAT	ATAGACGACCCACAT	TRUE	343	310	0	0	1664.1	0	291.453	repB1_HEK293T_clone_125	1_noP_ATGTGGGTCGTCTAT
repB1_CAACGATGTGACACGA-1	repB1	1770	4.18	1	promoters	4_pgk1P	AACCACGCAGCAACCG	CGGTTGCTGCGTGGTT	TAGATTTTCCAAGCC	GGCTTGGAAAATCTA	TRUE	102	93	554	74	1664.1	69.5727	87.436	repB1_HEK293T_clone_125	4_pgk1P_TAGATTTTCCAAGCC
repB1_CCCGAAGTCTCCCAAC-1	repB1	1658	6.27	1	promoters	2_minP	CATGGTTAACGTATTC	GAATACGTTAACCATG	CCGTCCCCATCGGCC	GGCCGATGGGGACGG	TRUE	333	309	0	0	1664.1	0	310.138	repB1_HEK293T_clone_125	2_minP_CCGTCCCCATCGGCC
repB1_CCCGAAGTCTCCCAAC-1	repB1	1658	6.27	1	promoters	1_noP	GTTTCTTCGTCTGCCC	GGGCAGACGAAGAAAC	ATGTGGGTCGTCTAT	ATAGACGACCCACAT	TRUE	399	373	0	0	1664.1	0	374.373	repB1_HEK293T_clone_125	1_noP_ATGTGGGTCGTCTAT
repB1_CCCGAAGTCTCCCAAC-1	repB1	1658	6.27	1	promoters	5_eef1aP	ACCTCACGCTGCGACT	AGTCGCAGCGTGAGGT	CTGGCCTCAGCAAGA	TCTTGCTGAGGCCAG	TRUE	483	442	2219	281	1664.1	282.035	443.627	repB1_HEK293T_clone_125	5_eef1aP_CTGGCCTCAGCAAGA
repB1_CCCGAAGTCTCCCAAC-1	repB1	1658	6.27	1	promoters	4_pgk1P	AACCACGCAGCAACCG	CGGTTGCTGCGTGGTT	TAGATTTTCCAAGCC	GGCTTGGAAAATCTA	TRUE	68	62	0	0	1664.1	0	62.2283	repB1_HEK293T_clone_125	4_pgk1P_TAGATTTTCCAAGCC
repB1_CCCGAAGTCTCCCAAC-1	repB1	1658	6.27	1	promoters	3_ubcP	AACGAGATCGAGCCCT	AGGGCTCGATCTCGTT	CCCCAGCTGCCGTTC	GAACGGCAGCTGGGG	TRUE	186	165	219	28	1664.1	28.1031	165.607	repB1_HEK293T_clone_125	3_ubcP_CCCCAGCTGCCGTTC
repB1_CCCGAAGTCTCCCAAC-1	repB1	1658	6.27	1	promoters	4_pgk1P	GTGTACAACAATCCCA	TGGGATTGTTGTACAC	CAAGCCTCCCCCAGC	GCTGGGGGAGGCTTG	TRUE	64	57	106	17	1664.1	17.0626	57.2099	repB1_HEK293T_clone_125	4_pgk1P_CAAGCCTCCCCCAGC
repB1_ATGAGGGCAAAGTGTA-1	repB1	1283	4.44	1	promoters	1_noP	GTTTCTTCGTCTGCCC	GGGCAGACGAAGAAAC	ATGTGGGTCGTCTAT	ATAGACGACCCACAT	TRUE	280	254	0	0	1664.1	0	329.449	repB1_HEK293T_clone_125	1_noP_ATGTGGGTCGTCTAT
repB1_ATGAGGGCAAAGTGTA-1	repB1	1283	4.44	1	promoters	5_eef1aP	ACCTCACGCTGCGACT	AGTCGCAGCGTGAGGT	CTGGCCTCAGCAAGA	TCTTGCTGAGGCCAG	TRUE	361	334	1780	244	1664.1	316.478	433.212	repB1_HEK293T_clone_125	5_eef1aP_CTGGCCTCAGCAAGA
repB1_ATGAGGGCAAAGTGTA-1	repB1	1283	4.44	1	promoters	2_minP	CATGGTTAACGTATTC	GAATACGTTAACCATG	CCGTCCCCATCGGCC	GGCCGATGGGGACGG	TRUE	235	223	0	0	1664.1	0	289.24	repB1_HEK293T_clone_125	2_minP_CCGTCCCCATCGGCC
repB1_ATGAGGGCAAAGTGTA-1	repB1	1283	4.44	1	promoters	3_ubcP	AACGAGATCGAGCCCT	AGGGCTCGATCTCGTT	CCCCAGCTGCCGTTC	GAACGGCAGCTGGGG	TRUE	145	135	126	18	1664.1	23.3467	175.101	repB1_HEK293T_clone_125	3_ubcP_CCCCAGCTGCCGTTC
repB1_ATGAGGGCAAAGTGTA-1	repB1	1283	4.44	1	promoters	4_pgk1P	AACCACGCAGCAACCG	CGGTTGCTGCGTGGTT	TAGATTTTCCAAGCC	GGCTTGGAAAATCTA	TRUE	79	71	24	3	1664.1	3.89112	92.09	repB1_HEK293T_clone_125	4_pgk1P_TAGATTTTCCAAGCC
repB1_ATGAGGGCAAAGTGTA-1	repB1	1283	4.44	1	promoters	5_eef1aP	CCATCAGTAAAGCCAC	GTGGCTTTACTGATGG	CGCACCCACATGACT	AGTCATGTGGGTGCG	TRUE	250	227	1428	209	1664.1	271.082	294.428	repB1_HEK293T_clone_125	5_eef1aP_CGCACCCACATGACT
repB1_ATGAGGGCAAAGTGTA-1	repB1	1283	4.44	1	promoters	4_pgk1P	GTGTACAACAATCCCA	TGGGATTGTTGTACAC	CAAGCCTCCCCCAGC	GCTGGGGGAGGCTTG	TRUE	52	47	98	13	1664.1	16.8615	60.961	repB1_HEK293T_clone_125	4_pgk1P_CAAGCCTCCCCCAGC
repB1_GTAACCAAGTTTCGAC-1	repB1	1638	6.84	1	promoters	1_noP	GTTTCTTCGTCTGCCC	GGGCAGACGAAGAAAC	ATGTGGGTCGTCTAT	ATAGACGACCCACAT	TRUE	284	262	0	0	1664.1	0	266.175	repB1_HEK293T_clone_125	1_noP_ATGTGGGTCGTCTAT
repB1_GTAACCAAGTTTCGAC-1	repB1	1638	6.84	1	promoters	5_eef1aP	ACCTCACGCTGCGACT	AGTCGCAGCGTGAGGT	CTGGCCTCAGCAAGA	TCTTGCTGAGGCCAG	TRUE	349	327	1794	232	1664.1	235.697	332.211	repB1_HEK293T_clone_125	5_eef1aP_CTGGCCTCAGCAAGA
repB1_GTAACCAAGTTTCGAC-1	repB1	1638	6.84	1	promoters	3_ubcP	AACGAGATCGAGCCCT	AGGGCTCGATCTCGTT	CCCCAGCTGCCGTTC	GAACGGCAGCTGGGG	TRUE	202	184	193	22	1664.1	22.3506	186.932	repB1_HEK293T_clone_125	3_ubcP_CCCCAGCTGCCGTTC
repB1_GTAACCAAGTTTCGAC-1	repB1	1638	6.84	1	promoters	5_eef1aP	CCATCAGTAAAGCCAC	GTGGCTTTACTGATGG	CGCACCCACATGACT	AGTCATGTGGGTGCG	TRUE	208	191	1135	154	1664.1	156.454	194.044	repB1_HEK293T_clone_125	5_eef1aP_CGCACCCACATGACT
repB1_GTAACCAAGTTTCGAC-1	repB1	1638	6.84	1	promoters	4_pgk1P	GTGTACAACAATCCCA	TGGGATTGTTGTACAC	CAAGCCTCCCCCAGC	GCTGGGGGAGGCTTG	TRUE	41	37	132	19	1664.1	19.3028	37.5897	repB1_HEK293T_clone_125	4_pgk1P_CAAGCCTCCCCCAGC
repB1_GTAACCAAGTTTCGAC-1	repB1	1638	6.84	1	promoters	2_minP	CATGGTTAACGTATTC	GAATACGTTAACCATG	CCGTCCCCATCGGCC	GGCCGATGGGGACGG	TRUE	154	147	0	0	1664.1	0	149.343	repB1_HEK293T_clone_125	2_minP_CCGTCCCCATCGGCC
repB1_GTAACCAAGTTTCGAC-1	repB1	1638	6.84	1	promoters	4_pgk1P	AACCACGCAGCAACCG	CGGTTGCTGCGTGGTT	TAGATTTTCCAAGCC	GGCTTGGAAAATCTA	TRUE	72	66	44	5	1664.1	5.07968	67.0518	repB1_HEK293T_clone_125	4_pgk1P_TAGATTTTCCAAGCC
repB1_TTCCTCTCACTATCGA-1	repB1	995	3.72	1	promoters	5_eef1aP	CCATCAGTAAAGCCAC	GTGGCTTTACTGATGG	CGCACCCACATGACT	AGTCATGTGGGTGCG	TRUE	224	205	800	122	1664.1	204.041	342.856	repB1_HEK293T_clone_125	5_eef1aP_CGCACCCACATGACT
repB1_TTCCTCTCACTATCGA-1	repB1	995	3.72	1	promoters	2_minP	CATGGTTAACGTATTC	GAATACGTTAACCATG	CCGTCCCCATCGGCC	GGCCGATGGGGACGG	TRUE	198	186	0	0	1664.1	0	311.079	repB1_HEK293T_clone_125	2_minP_CCGTCCCCATCGGCC
repB1_TTCCTCTCACTATCGA-1	repB1	995	3.72	1	promoters	5_eef1aP	ACCTCACGCTGCGACT	AGTCGCAGCGTGAGGT	CTGGCCTCAGCAAGA	TCTTGCTGAGGCCAG	TRUE	272	255	1251	199	1664.1	332.821	426.479	repB1_HEK293T_clone_125	5_eef1aP_CTGGCCTCAGCAAGA
repB1_TTCCTCTCACTATCGA-1	repB1	995	3.72	1	promoters	1_noP	GTTTCTTCGTCTGCCC	GGGCAGACGAAGAAAC	ATGTGGGTCGTCTAT	ATAGACGACCCACAT	TRUE	236	219	0	0	1664.1	0	366.27	repB1_HEK293T_clone_125	1_noP_ATGTGGGTCGTCTAT
repB1_TTCCTCTCACTATCGA-1	repB1	995	3.72	1	promoters	4_pgk1P	AACCACGCAGCAACCG	CGGTTGCTGCGTGGTT	TAGATTTTCCAAGCC	GGCTTGGAAAATCTA	TRUE	120	104	22	4	1664.1	6.68987	173.937	repB1_HEK293T_clone_125	4_pgk1P_TAGATTTTCCAAGCC
repB1_TTCCTCTCACTATCGA-1	repB1	995	3.72	1	promoters	4_pgk1P	GTGTACAACAATCCCA	TGGGATTGTTGTACAC	CAAGCCTCCCCCAGC	GCTGGGGGAGGCTTG	TRUE	31	29	120	19	1664.1	31.7769	48.5015	repB1_HEK293T_clone_125	4_pgk1P_CAAGCCTCCCCCAGC
repB1_TTCCTCTCACTATCGA-1	repB1	995	3.72	1	promoters	3_ubcP	AACGAGATCGAGCCCT	AGGGCTCGATCTCGTT	CCCCAGCTGCCGTTC	GAACGGCAGCTGGGG	TRUE	176	159	96	15	1664.1	25.087	265.922	repB1_HEK293T_clone_125	3_ubcP_CCCCAGCTGCCGTTC
repB1_AATGCCAGTAGTCTTG-1	repB1	1529	5.69	1	promoters	5_eef1aP	CCATCAGTAAAGCCAC	GTGGCTTTACTGATGG	CGCACCCACATGACT	AGTCATGTGGGTGCG	TRUE	258	237	2017	257	1664.1	279.709	257.942	repB1_HEK293T_clone_125	5_eef1aP_CGCACCCACATGACT
repB1_AATGCCAGTAGTCTTG-1	repB1	1529	5.69	1	promoters	3_ubcP	AACGAGATCGAGCCCT	AGGGCTCGATCTCGTT	CCCCAGCTGCCGTTC	GAACGGCAGCTGGGG	TRUE	138	126	336	45	1664.1	48.9763	137.134	repB1_HEK293T_clone_125	3_ubcP_CCCCAGCTGCCGTTC
repB1_AATGCCAGTAGTCTTG-1	repB1	1529	5.69	1	promoters	4_pgk1P	GTGTACAACAATCCCA	TGGGATTGTTGTACAC	CAAGCCTCCCCCAGC	GCTGGGGGAGGCTTG	TRUE	76	69	207	28	1664.1	30.4741	75.0969	repB1_HEK293T_clone_125	4_pgk1P_CAAGCCTCCCCCAGC
repB1_AATGCCAGTAGTCTTG-1	repB1	1529	5.69	1	promoters	2_minP	CATGGTTAACGTATTC	GAATACGTTAACCATG	CCGTCCCCATCGGCC	GGCCGATGGGGACGG	TRUE	225	209	0	0	1664.1	0	227.467	repB1_HEK293T_clone_125	2_minP_CCGTCCCCATCGGCC
repB1_AATGCCAGTAGTCTTG-1	repB1	1529	5.69	1	promoters	1_noP	GTTTCTTCGTCTGCCC	GGGCAGACGAAGAAAC	ATGTGGGTCGTCTAT	ATAGACGACCCACAT	TRUE	298	272	0	0	1664.1	0	296.034	repB1_HEK293T_clone_125	1_noP_ATGTGGGTCGTCTAT
repB1_AATGCCAGTAGTCTTG-1	repB1	1529	5.69	1	promoters	4_pgk1P	AACCACGCAGCAACCG	CGGTTGCTGCGTGGTT	TAGATTTTCCAAGCC	GGCTTGGAAAATCTA	TRUE	39	39	30	3	1664.1	3.26508	42.4461	repB1_HEK293T_clone_125	4_pgk1P_TAGATTTTCCAAGCC
repB1_AATGCCAGTAGTCTTG-1	repB1	1529	5.69	1	promoters	5_eef1aP	ACCTCACGCTGCGACT	AGTCGCAGCGTGAGGT	CTGGCCTCAGCAAGA	TCTTGCTGAGGCCAG	TRUE	378	343	2267	273	1664.1	297.123	373.308	repB1_HEK293T_clone_125	5_eef1aP_CTGGCCTCAGCAAGA
repB1_CAGATACAGACATATG-1	repB1	1690	5.21	1	promoters	5_eef1aP	ACCTCACGCTGCGACT	AGTCGCAGCGTGAGGT	CTGGCCTCAGCAAGA	TCTTGCTGAGGCCAG	TRUE	602	549	1916	258	1664.1	254.047	540.588	repB1_HEK293T_clone_125	5_eef1aP_CTGGCCTCAGCAAGA
repB1_CAGATACAGACATATG-1	repB1	1690	5.21	1	promoters	3_ubcP	AACGAGATCGAGCCCT	AGGGCTCGATCTCGTT	CCCCAGCTGCCGTTC	GAACGGCAGCTGGGG	TRUE	260	243	204	29	1664.1	28.5556	239.277	repB1_HEK293T_clone_125	3_ubcP_CCCCAGCTGCCGTTC
repB1_CAGATACAGACATATG-1	repB1	1690	5.21	1	promoters	1_noP	GTTTCTTCGTCTGCCC	GGGCAGACGAAGAAAC	ATGTGGGTCGTCTAT	ATAGACGACCCACAT	TRUE	409	375	0	0	1664.1	0	369.254	repB1_HEK293T_clone_125	1_noP_ATGTGGGTCGTCTAT
repB1_CAGATACAGACATATG-1	repB1	1690	5.21	1	promoters	4_pgk1P	AACCACGCAGCAACCG	CGGTTGCTGCGTGGTT	TAGATTTTCCAAGCC	GGCTTGGAAAATCTA	TRUE	119	109	71	8	1664.1	7.87742	107.33	repB1_HEK293T_clone_125	4_pgk1P_TAGATTTTCCAAGCC
repB1_CAGATACAGACATATG-1	repB1	1690	5.21	1	promoters	2_minP	CATGGTTAACGTATTC	GAATACGTTAACCATG	CCGTCCCCATCGGCC	GGCCGATGGGGACGG	TRUE	259	242	0	0	1664.1	0	238.292	repB1_HEK293T_clone_125	2_minP_CCGTCCCCATCGGCC
repB1_CAGATACAGACATATG-1	repB1	1690	5.21	1	promoters	4_pgk1P	GTGTACAACAATCCCA	TGGGATTGTTGTACAC	CAAGCCTCCCCCAGC	GCTGGGGGAGGCTTG	TRUE	85	80	1793	244	1664.1	240.261	78.7742	repB1_HEK293T_clone_125	4_pgk1P_CAAGCCTCCCCCAGC
repB1_CAGATACAGACATATG-1	repB1	1690	5.21	1	promoters	5_eef1aP	CCATCAGTAAAGCCAC	GTGGCTTTACTGATGG	CGCACCCACATGACT	AGTCATGTGGGTGCG	TRUE	490	447	1454	187	1664.1	184.135	440.151	repB1_HEK293T_clone_125	5_eef1aP_CGCACCCACATGACT
repB1_ATCAGGTCATAACCCA-1	repB1	1333	2.78	1	promoters	5_eef1aP	ACCTCACGCTGCGACT	AGTCGCAGCGTGAGGT	CTGGCCTCAGCAAGA	TCTTGCTGAGGCCAG	TRUE	278	252	1305	172	1664.1	214.723	314.594	repB1_HEK293T_clone_125	5_eef1aP_CTGGCCTCAGCAAGA
repB1_ATCAGGTCATAACCCA-1	repB1	1333	2.78	1	promoters	4_pgk1P	AACCACGCAGCAACCG	CGGTTGCTGCGTGGTT	TAGATTTTCCAAGCC	GGCTTGGAAAATCTA	TRUE	72	64	56	6	1664.1	7.49034	79.897	repB1_HEK293T_clone_125	4_pgk1P_TAGATTTTCCAAGCC
repB1_ATCAGGTCATAACCCA-1	repB1	1333	2.78	1	promoters	1_noP	GTTTCTTCGTCTGCCC	GGGCAGACGAAGAAAC	ATGTGGGTCGTCTAT	ATAGACGACCCACAT	TRUE	256	231	0	0	1664.1	0	288.378	repB1_HEK293T_clone_125	1_noP_ATGTGGGTCGTCTAT
repB1_ATCAGGTCATAACCCA-1	repB1	1333	2.78	1	promoters	5_eef1aP	CCATCAGTAAAGCCAC	GTGGCTTTACTGATGG	CGCACCCACATGACT	AGTCATGTGGGTGCG	TRUE	267	241	815	114	1664.1	142.316	300.862	repB1_HEK293T_clone_125	5_eef1aP_CGCACCCACATGACT
repB1_ATCAGGTCATAACCCA-1	repB1	1333	2.78	1	promoters	2_minP	CATGGTTAACGTATTC	GAATACGTTAACCATG	CCGTCCCCATCGGCC	GGCCGATGGGGACGG	TRUE	143	134	0	0	1664.1	0	167.284	repB1_HEK293T_clone_125	2_minP_CCGTCCCCATCGGCC
repB1_ATCAGGTCATAACCCA-1	repB1	1333	2.78	1	promoters	3_ubcP	AACGAGATCGAGCCCT	AGGGCTCGATCTCGTT	CCCCAGCTGCCGTTC	GAACGGCAGCTGGGG	TRUE	153	144	63	8	1664.1	9.98712	179.768	repB1_HEK293T_clone_125	3_ubcP_CCCCAGCTGCCGTTC
repB1_ATCAGGTCATAACCCA-1	repB1	1333	2.78	1	promoters	4_pgk1P	GTGTACAACAATCCCA	TGGGATTGTTGTACAC	CAAGCCTCCCCCAGC	GCTGGGGGAGGCTTG	TRUE	62	58	736	104	1664.1	129.833	72.4066	repB1_HEK293T_clone_125	4_pgk1P_CAAGCCTCCCCCAGC
repB1_AACTTCTCACCTAAAC-1	repB1	1218	5.34	1	promoters	5_eef1aP	CCATCAGTAAAGCCAC	GTGGCTTTACTGATGG	CGCACCCACATGACT	AGTCATGTGGGTGCG	TRUE	130	124	1113	146	1664.1	199.474	169.416	repB1_HEK293T_clone_125	5_eef1aP_CGCACCCACATGACT
repB1_AACTTCTCACCTAAAC-1	repB1	1218	5.34	1	promoters	2_minP	CATGGTTAACGTATTC	GAATACGTTAACCATG	CCGTCCCCATCGGCC	GGCCGATGGGGACGG	TRUE	118	110	0	0	1664.1	0	150.289	repB1_HEK293T_clone_125	2_minP_CCGTCCCCATCGGCC
repB1_AACTTCTCACCTAAAC-1	repB1	1218	5.34	1	promoters	5_eef1aP	ACCTCACGCTGCGACT	AGTCGCAGCGTGAGGT	CTGGCCTCAGCAAGA	TCTTGCTGAGGCCAG	TRUE	203	177	1114	155	1664.1	211.77	241.828	repB1_HEK293T_clone_125	5_eef1aP_CTGGCCTCAGCAAGA
repB1_AACTTCTCACCTAAAC-1	repB1	1218	5.34	1	promoters	1_noP	GTTTCTTCGTCTGCCC	GGGCAGACGAAGAAAC	ATGTGGGTCGTCTAT	ATAGACGACCCACAT	TRUE	151	136	0	0	1664.1	0	185.811	repB1_HEK293T_clone_125	1_noP_ATGTGGGTCGTCTAT
repB1_AACTTCTCACCTAAAC-1	repB1	1218	5.34	1	promoters	3_ubcP	AACGAGATCGAGCCCT	AGGGCTCGATCTCGTT	CCCCAGCTGCCGTTC	GAACGGCAGCTGGGG	TRUE	56	52	36	7	1664.1	9.56382	71.0455	repB1_HEK293T_clone_125	3_ubcP_CCCCAGCTGCCGTTC
repB1_AACTTCTCACCTAAAC-1	repB1	1218	5.34	1	promoters	4_pgk1P	GTGTACAACAATCCCA	TGGGATTGTTGTACAC	CAAGCCTCCCCCAGC	GCTGGGGGAGGCTTG	TRUE	19	17	85	12	1664.1	16.3951	23.2264	repB1_HEK293T_clone_125	4_pgk1P_CAAGCCTCCCCCAGC
repB1_AACTTCTCACCTAAAC-1	repB1	1218	5.34	1	promoters	4_pgk1P	AACCACGCAGCAACCG	CGGTTGCTGCGTGGTT	TAGATTTTCCAAGCC	GGCTTGGAAAATCTA	TRUE	17	17	15	2	1664.1	2.73252	23.2264	repB1_HEK293T_clone_125	4_pgk1P_TAGATTTTCCAAGCC
repB1_ATCACTTTCTTCTCAA-1	repB1	1710	4.91	1	promoters	5_eef1aP	ACCTCACGCTGCGACT	AGTCGCAGCGTGAGGT	CTGGCCTCAGCAAGA	TCTTGCTGAGGCCAG	TRUE	483	440	1481	213	1664.1	207.283	428.191	repB1_HEK293T_clone_125	5_eef1aP_CTGGCCTCAGCAAGA
repB1_ATCACTTTCTTCTCAA-1	repB1	1710	4.91	1	promoters	2_minP	CATGGTTAACGTATTC	GAATACGTTAACCATG	CCGTCCCCATCGGCC	GGCCGATGGGGACGG	TRUE	268	243	0	0	1664.1	0	236.478	repB1_HEK293T_clone_125	2_minP_CCGTCCCCATCGGCC
repB1_ATCACTTTCTTCTCAA-1	repB1	1710	4.91	1	promoters	3_ubcP	AACGAGATCGAGCCCT	AGGGCTCGATCTCGTT	CCCCAGCTGCCGTTC	GAACGGCAGCTGGGG	TRUE	209	190	204	32	1664.1	31.1411	184.9	repB1_HEK293T_clone_125	3_ubcP_CCCCAGCTGCCGTTC
repB1_ATCACTTTCTTCTCAA-1	repB1	1710	4.91	1	promoters	1_noP	GTTTCTTCGTCTGCCC	GGGCAGACGAAGAAAC	ATGTGGGTCGTCTAT	ATAGACGACCCACAT	TRUE	377	343	0	0	1664.1	0	333.794	repB1_HEK293T_clone_125	1_noP_ATGTGGGTCGTCTAT
repB1_ATCACTTTCTTCTCAA-1	repB1	1710	4.91	1	promoters	5_eef1aP	CCATCAGTAAAGCCAC	GTGGCTTTACTGATGG	CGCACCCACATGACT	AGTCATGTGGGTGCG	TRUE	280	252	1269	194	1664.1	188.793	245.236	repB1_HEK293T_clone_125	5_eef1aP_CGCACCCACATGACT
repB1_ATCACTTTCTTCTCAA-1	repB1	1710	4.91	1	promoters	4_pgk1P	AACCACGCAGCAACCG	CGGTTGCTGCGTGGTT	TAGATTTTCCAAGCC	GGCTTGGAAAATCTA	TRUE	80	76	0	0	1664.1	0	73.9602	repB1_HEK293T_clone_125	4_pgk1P_TAGATTTTCCAAGCC
repB1_ATCACTTTCTTCTCAA-1	repB1	1710	4.91	1	promoters	4_pgk1P	GTGTACAACAATCCCA	TGGGATTGTTGTACAC	CAAGCCTCCCCCAGC	GCTGGGGGAGGCTTG	TRUE	73	67	267	45	1664.1	43.7922	65.2017	repB1_HEK293T_clone_125	4_pgk1P_CAAGCCTCCCCCAGC
repB1_ATCACTTGTCTGATCA-1	repB1	1015	5.32	1	promoters	1_noP	GTTTCTTCGTCTGCCC	GGGCAGACGAAGAAAC	ATGTGGGTCGTCTAT	ATAGACGACCCACAT	TRUE	186	172	0	0	1664.1	0	281.996	repB1_HEK293T_clone_125	1_noP_ATGTGGGTCGTCTAT
repB1_ATCACTTGTCTGATCA-1	repB1	1015	5.32	1	promoters	2_minP	CATGGTTAACGTATTC	GAATACGTTAACCATG	CCGTCCCCATCGGCC	GGCCGATGGGGACGG	TRUE	202	189	0	0	1664.1	0	309.868	repB1_HEK293T_clone_125	2_minP_CCGTCCCCATCGGCC
repB1_ATCACTTGTCTGATCA-1	repB1	1015	5.32	1	promoters	5_eef1aP	CCATCAGTAAAGCCAC	GTGGCTTTACTGATGG	CGCACCCACATGACT	AGTCATGTGGGTGCG	TRUE	189	166	853	126	1664.1	206.578	272.159	repB1_HEK293T_clone_125	5_eef1aP_CGCACCCACATGACT
repB1_ATCACTTGTCTGATCA-1	repB1	1015	5.32	1	promoters	5_eef1aP	ACCTCACGCTGCGACT	AGTCGCAGCGTGAGGT	CTGGCCTCAGCAAGA	TCTTGCTGAGGCCAG	TRUE	263	239	1195	164	1664.1	268.88	391.843	repB1_HEK293T_clone_125	5_eef1aP_CTGGCCTCAGCAAGA
repB1_ATCACTTGTCTGATCA-1	repB1	1015	5.32	1	promoters	4_pgk1P	AACCACGCAGCAACCG	CGGTTGCTGCGTGGTT	TAGATTTTCCAAGCC	GGCTTGGAAAATCTA	TRUE	67	60	21	2	1664.1	3.27902	98.3707	repB1_HEK293T_clone_125	4_pgk1P_TAGATTTTCCAAGCC
repB1_ATCACTTGTCTGATCA-1	repB1	1015	5.32	1	promoters	3_ubcP	AACGAGATCGAGCCCT	AGGGCTCGATCTCGTT	CCCCAGCTGCCGTTC	GAACGGCAGCTGGGG	TRUE	132	122	176	22	1664.1	36.0693	200.02	repB1_HEK293T_clone_125	3_ubcP_CCCCAGCTGCCGTTC
repB1_ATCACTTGTCTGATCA-1	repB1	1015	5.32	1	promoters	4_pgk1P	GTGTACAACAATCCCA	TGGGATTGTTGTACAC	CAAGCCTCCCCCAGC	GCTGGGGGAGGCTTG	TRUE	20	20	347	51	1664.1	83.6151	32.7902	repB1_HEK293T_clone_125	4_pgk1P_CAAGCCTCCCCCAGC
repB1_CTGCTCACAACCGTAT-1	repB1	1003	5.28	1	promoters	3_ubcP	AACGAGATCGAGCCCT	AGGGCTCGATCTCGTT	CCCCAGCTGCCGTTC	GAACGGCAGCTGGGG	TRUE	137	127	76	12	1664.1	19.9095	210.709	repB1_HEK293T_clone_125	3_ubcP_CCCCAGCTGCCGTTC
repB1_CTGCTCACAACCGTAT-1	repB1	1003	5.28	1	promoters	5_eef1aP	ACCTCACGCTGCGACT	AGTCGCAGCGTGAGGT	CTGGCCTCAGCAAGA	TCTTGCTGAGGCCAG	TRUE	248	224	1667	227	1664.1	376.622	371.644	repB1_HEK293T_clone_125	5_eef1aP_CTGGCCTCAGCAAGA
repB1_CTGCTCACAACCGTAT-1	repB1	1003	5.28	1	promoters	2_minP	CATGGTTAACGTATTC	GAATACGTTAACCATG	CCGTCCCCATCGGCC	GGCCGATGGGGACGG	TRUE	159	145	0	0	1664.1	0	240.573	repB1_HEK293T_clone_125	2_minP_CCGTCCCCATCGGCC
repB1_CTGCTCACAACCGTAT-1	repB1	1003	5.28	1	promoters	1_noP	GTTTCTTCGTCTGCCC	GGGCAGACGAAGAAAC	ATGTGGGTCGTCTAT	ATAGACGACCCACAT	TRUE	231	219	0	0	1664.1	0	363.349	repB1_HEK293T_clone_125	1_noP_ATGTGGGTCGTCTAT
repB1_CTGCTCACAACCGTAT-1	repB1	1003	5.28	1	promoters	5_eef1aP	CCATCAGTAAAGCCAC	GTGGCTTTACTGATGG	CGCACCCACATGACT	AGTCATGTGGGTGCG	TRUE	191	173	1476	198	1664.1	328.507	287.029	repB1_HEK293T_clone_125	5_eef1aP_CGCACCCACATGACT
repB1_CTGCTCACAACCGTAT-1	repB1	1003	5.28	1	promoters	4_pgk1P	GTGTACAACAATCCCA	TGGGATTGTTGTACAC	CAAGCCTCCCCCAGC	GCTGGGGGAGGCTTG	TRUE	47	43	280	40	1664.1	66.3651	71.3425	repB1_HEK293T_clone_125	4_pgk1P_CAAGCCTCCCCCAGC
repB1_TCATGGAGTGCTCGTG-1	repB1	772	5.18	1	promoters	5_eef1aP	ACCTCACGCTGCGACT	AGTCGCAGCGTGAGGT	CTGGCCTCAGCAAGA	TCTTGCTGAGGCCAG	TRUE	242	221	1237	166	1664.1	357.826	476.382	repB1_HEK293T_clone_125	5_eef1aP_CTGGCCTCAGCAAGA
repB1_TCATGGAGTGCTCGTG-1	repB1	772	5.18	1	promoters	5_eef1aP	CCATCAGTAAAGCCAC	GTGGCTTTACTGATGG	CGCACCCACATGACT	AGTCATGTGGGTGCG	TRUE	162	150	1055	151	1664.1	325.492	323.336	repB1_HEK293T_clone_125	5_eef1aP_CGCACCCACATGACT
repB1_TCATGGAGTGCTCGTG-1	repB1	772	5.18	1	promoters	2_minP	CATGGTTAACGTATTC	GAATACGTTAACCATG	CCGTCCCCATCGGCC	GGCCGATGGGGACGG	TRUE	117	110	0	0	1664.1	0	237.113	repB1_HEK293T_clone_125	2_minP_CCGTCCCCATCGGCC
repB1_TCATGGAGTGCTCGTG-1	repB1	772	5.18	1	promoters	1_noP	GTTTCTTCGTCTGCCC	GGGCAGACGAAGAAAC	ATGTGGGTCGTCTAT	ATAGACGACCCACAT	TRUE	176	157	0	0	1664.1	0	338.425	repB1_HEK293T_clone_125	1_noP_ATGTGGGTCGTCTAT
repB1_TCATGGAGTGCTCGTG-1	repB1	772	5.18	1	promoters	4_pgk1P	AACCACGCAGCAACCG	CGGTTGCTGCGTGGTT	TAGATTTTCCAAGCC	GGCTTGGAAAATCTA	TRUE	37	34	44	5	1664.1	10.7779	73.2896	repB1_HEK293T_clone_125	4_pgk1P_TAGATTTTCCAAGCC
repB1_TCATGGAGTGCTCGTG-1	repB1	772	5.18	1	promoters	3_ubcP	AACGAGATCGAGCCCT	AGGGCTCGATCTCGTT	CCCCAGCTGCCGTTC	GAACGGCAGCTGGGG	TRUE	82	78	73	8	1664.1	17.2446	168.135	repB1_HEK293T_clone_125	3_ubcP_CCCCAGCTGCCGTTC
repB1_TCATGGAGTGCTCGTG-1	repB1	772	5.18	1	promoters	4_pgk1P	GTGTACAACAATCCCA	TGGGATTGTTGTACAC	CAAGCCTCCCCCAGC	GCTGGGGGAGGCTTG	TRUE	35	33	655	97	1664.1	209.091	71.134	repB1_HEK293T_clone_125	4_pgk1P_CAAGCCTCCCCCAGC
