# Supplementary material for: Multiplex profiling of developmental cis-regulatory elements with quantitative single-cell expression reporters
Source: Nat Methods. 2024 May 9;21(6):983–93. doi: 10.1038/s41592-024-02260-3 (PMC11166576; doi:10.1038/s41592-024-02260-3)
Supplement: Supplementary file 27 — Statistical source data. [file 41592_2024_2260_MOESM27_ESM.xlsx]

## Sheet: source_data_EDF4_summary
Figure panel	Data descriptor	Data source	file name
EDF4a-b	Day 21 mouse embryoid body scRNA-seq (dimensional reduction with annotation, expression of select gene).	Processed scRNA-seq object available on GEO: https://www.ncbi.nlm.nih.gov/geo/query/acc.cgi?acc=GSE217686	GSE217686_GEx_obj_sc_rep_mEB_series.RDS.gz
EDF4c	Label transfer: fraction of cells per annotated type from Pijuan-Sala 2019 with annotation.	Tab EDF4c in this document. Note that EF4c does not show cells with low representation for clarity. Data table includes all cells.
EDF4d	Label transfer from scATAC to scRNA-seq (day 21 mEBs).	Tab EDF4d in this document.
EDF4e	Dimensional reduction representation of scATAC data, colored by transferred annotation.	Tab EDF4e in this document contains cells, their annotations, and their UMAP coordinates.

## Sheet: EDF4c
seurat_clusters	top_annotation	frac_cells_w_anno	order_clust2
0	Blood progenitors 2	0.000120861	26
0	Caudal neurectoderm	0.000120861	5
0	Epiblast	0.670534	1
0	Erythroid1	0.000120861	28
0	ExE ectoderm	0.131375	2
0	Mesenchyme	0.000120861	18
0	PGC	0.000362582	36
0	Primitive Streak	0.0151076	4
0	Rostral neurectoderm	0.0535412	7
0	Surface ectoderm	0.00157119	9
0	uncertain	0.127024	37
0	Def. endoderm	0	10
0	Forebrain/Midbrain/Hindbrain	0	6
0	Gut	0	12
0	Haematoendothelial progenitors	0	31
0	Intermediate mesoderm	0	17
0	Mixed mesoderm	0	19
0	NMP	0	34
0	Neural crest	0	33
0	Paraxial mesoderm	0	21
0	Pharyngeal mesoderm	0	22
0	Spinal cord	0	8
0	Allantois	0	32
0	Anterior Primitive Streak	0	3
0	Blood progenitors 1	0	25
0	ExE endoderm	0	11
0	ExE mesoderm	0	16
0	Nascent mesoderm	0	20
0	Parietal endoderm	0	13
0	Somitic mesoderm	0	23
0	Notochord	0	35
0	Visceral endoderm	0	14
0	Endothelium	0	27
0	Erythroid2	0	29
0	Erythroid3	0	30
0	Cardiomyocytes	0	24
1	Blood progenitors 2	0.00012791	26
1	Caudal neurectoderm	0.0232796	5
1	Epiblast	0.0171399	1
1	Erythroid1	0	28
1	ExE ectoderm	0.0025582	2
1	Mesenchyme	0.00102328	18
1	PGC	0.00294193	36
1	Primitive Streak	0.00140701	4
1	Rostral neurectoderm	0.257227	7
1	Surface ectoderm	0.0120235	9
1	uncertain	0.246355	37
1	Def. endoderm	0.00153492	10
1	Forebrain/Midbrain/Hindbrain	0.34395	6
1	Gut	0.00716296	12
1	Haematoendothelial progenitors	0.00038373	31
1	Intermediate mesoderm	0.00063955	17
1	Mixed mesoderm	0.00140701	19
1	NMP	0.00025582	34
1	Neural crest	0.00076746	33
1	Paraxial mesoderm	0.0117677	21
1	Pharyngeal mesoderm	0.00793042	22
1	Spinal cord	0.0601177	8
1	Allantois	0	32
1	Anterior Primitive Streak	0	3
1	Blood progenitors 1	0	25
1	ExE endoderm	0	11
1	ExE mesoderm	0	16
1	Nascent mesoderm	0	20
1	Parietal endoderm	0	13
1	Somitic mesoderm	0	23
1	Notochord	0	35
1	Visceral endoderm	0	14
1	Endothelium	0	27
1	Erythroid2	0	29
1	Erythroid3	0	30
1	Cardiomyocytes	0	24
2	Blood progenitors 2	0.000133708	26
2	Caudal neurectoderm	0.000133708	5
2	Epiblast	0	1
2	Erythroid1	0	28
2	ExE ectoderm	0	2
2	Mesenchyme	0.352454	18
2	PGC	0.000668539	36
2	Primitive Streak	0.000267415	4
2	Rostral neurectoderm	0.00454606	7
2	Surface ectoderm	0.00320899	9
2	uncertain	0.210456	37
2	Def. endoderm	0	10
2	Forebrain/Midbrain/Hindbrain	0.00133708	6
2	Gut	0.000267415	12
2	Haematoendothelial progenitors	0.00120337	31
2	Intermediate mesoderm	0.0149753	17
2	Mixed mesoderm	0.0191202	19
2	NMP	0	34
2	Neural crest	0.000401123	33
2	Paraxial mesoderm	0.19508	21
2	Pharyngeal mesoderm	0.168204	22
2	Spinal cord	0	8
2	Allantois	0.00909212	32
2	Anterior Primitive Streak	0.000133708	3
2	Blood progenitors 1	0.000133708	25
2	ExE endoderm	0.000133708	11
2	ExE mesoderm	0.00508089	16
2	Nascent mesoderm	0.0127022	20
2	Parietal endoderm	0.000133708	13
2	Somitic mesoderm	0.000133708	23
2	Notochord	0	35
2	Visceral endoderm	0	14
2	Endothelium	0	27
2	Erythroid2	0	29
2	Erythroid3	0	30
2	Cardiomyocytes	0	24
3	Blood progenitors 2	0	26
3	Caudal neurectoderm	0	5
3	Epiblast	0.000191571	1
3	Erythroid1	0	28
3	ExE ectoderm	0.00804598	2
3	Mesenchyme	0.000957854	18
3	PGC	0.0128352	36
3	Primitive Streak	0	4
3	Rostral neurectoderm	0.0130268	7
3	Surface ectoderm	0.824713	9
3	uncertain	0.0586207	37
3	Def. endoderm	0.00229885	10
3	Forebrain/Midbrain/Hindbrain	0.000191571	6
3	Gut	0.0720307	12
3	Haematoendothelial progenitors	0	31
3	Intermediate mesoderm	0	17
3	Mixed mesoderm	0	19
3	NMP	0	34
3	Neural crest	0	33
3	Paraxial mesoderm	0.00210728	21
3	Pharyngeal mesoderm	0.00210728	22
3	Spinal cord	0	8
3	Allantois	0	32
3	Anterior Primitive Streak	0	3
3	Blood progenitors 1	0	25
3	ExE endoderm	0	11
3	ExE mesoderm	0.000191571	16
3	Nascent mesoderm	0.000191571	20
3	Parietal endoderm	0	13
3	Somitic mesoderm	0	23
3	Notochord	0.00191571	35
3	Visceral endoderm	0.000574713	14
3	Endothelium	0	27
3	Erythroid2	0	29
3	Erythroid3	0	30
3	Cardiomyocytes	0	24
4	Blood progenitors 2	0	26
4	Caudal neurectoderm	0	5
4	Epiblast	0	1
4	Erythroid1	0	28
4	ExE ectoderm	0.0006413	2
4	Mesenchyme	0	18
4	PGC	0.000427533	36
4	Primitive Streak	0	4
4	Rostral neurectoderm	0.00299273	7
4	Surface ectoderm	0.00106883	9
4	uncertain	0.0299273	37
4	Def. endoderm	0	10
4	Forebrain/Midbrain/Hindbrain	0	6
4	Gut	0.0213767	12
4	Haematoendothelial progenitors	0	31
4	Intermediate mesoderm	0	17
4	Mixed mesoderm	0	19
4	NMP	0	34
4	Neural crest	0	33
4	Paraxial mesoderm	0	21
4	Pharyngeal mesoderm	0.000213767	22
4	Spinal cord	0	8
4	Allantois	0	32
4	Anterior Primitive Streak	0	3
4	Blood progenitors 1	0	25
4	ExE endoderm	0.500428	11
4	ExE mesoderm	0	16
4	Nascent mesoderm	0	20
4	Parietal endoderm	0.426464	13
4	Somitic mesoderm	0	23
4	Notochord	0	35
4	Visceral endoderm	0.01646	14
4	Endothelium	0	27
4	Erythroid2	0	29
4	Erythroid3	0	30
4	Cardiomyocytes	0	24
5	Blood progenitors 2	0	26
5	Caudal neurectoderm	0.00144217	5
5	Epiblast	0.43092	1
5	Erythroid1	0	28
5	ExE ectoderm	0.000865301	2
5	Mesenchyme	0.000576868	18
5	PGC	0.000865301	36
5	Primitive Streak	0.177387	4
5	Rostral neurectoderm	0.14739	7
5	Surface ectoderm	0.00605711	9
5	uncertain	0.154601	37
5	Def. endoderm	0.0403807	10
5	Forebrain/Midbrain/Hindbrain	0.000865301	6
5	Gut	0.0135564	12
5	Haematoendothelial progenitors	0	31
5	Intermediate mesoderm	0.000288434	17
5	Mixed mesoderm	0.0017306	19
5	NMP	0	34
5	Neural crest	0	33
5	Paraxial mesoderm	0.0025959	21
5	Pharyngeal mesoderm	0.000288434	22
5	Spinal cord	0	8
5	Allantois	0	32
5	Anterior Primitive Streak	0.00605711	3
5	Blood progenitors 1	0	25
5	ExE endoderm	0	11
5	ExE mesoderm	0	16
5	Nascent mesoderm	0.00403807	20
5	Parietal endoderm	0	13
5	Somitic mesoderm	0	23
5	Notochord	0.0100952	35
5	Visceral endoderm	0	14
5	Endothelium	0	27
5	Erythroid2	0	29
5	Erythroid3	0	30
5	Cardiomyocytes	0	24
6	Blood progenitors 2	0	26
6	Caudal neurectoderm	0	5
6	Epiblast	0.000305623	1
6	Erythroid1	0	28
6	ExE ectoderm	0	2
6	Mesenchyme	0.00091687	18
6	PGC	0	36
6	Primitive Streak	0.00458435	4
6	Rostral neurectoderm	0.00275061	7
6	Surface ectoderm	0.00244499	9
6	uncertain	0.0452323	37
6	Def. endoderm	0.0650978	10
6	Forebrain/Midbrain/Hindbrain	0	6
6	Gut	0.138753	12
6	Haematoendothelial progenitors	0	31
6	Intermediate mesoderm	0	17
6	Mixed mesoderm	0.000305623	19
6	NMP	0	34
6	Neural crest	0	33
6	Paraxial mesoderm	0.00122249	21
6	Pharyngeal mesoderm	0.000611247	22
6	Spinal cord	0.000305623	8
6	Allantois	0	32
6	Anterior Primitive Streak	0.0522616	3
6	Blood progenitors 1	0	25
6	ExE endoderm	0.58313	11
6	ExE mesoderm	0	16
6	Nascent mesoderm	0.00672372	20
6	Parietal endoderm	0	13
6	Somitic mesoderm	0	23
6	Notochord	0	35
6	Visceral endoderm	0.0953545	14
6	Endothelium	0	27
6	Erythroid2	0	29
6	Erythroid3	0	30
6	Cardiomyocytes	0	24
7	Blood progenitors 2	0	26
7	Caudal neurectoderm	0.0166021	5
7	Epiblast	0	1
7	Erythroid1	0	28
7	ExE ectoderm	0	2
7	Mesenchyme	0	18
7	PGC	0	36
7	Primitive Streak	0	4
7	Rostral neurectoderm	0.684007	7
7	Surface ectoderm	0.000553403	9
7	uncertain	0.220808	37
7	Def. endoderm	0	10
7	Forebrain/Midbrain/Hindbrain	0.0675152	6
7	Gut	0.000553403	12
7	Haematoendothelial progenitors	0	31
7	Intermediate mesoderm	0.00166021	17
7	Mixed mesoderm	0.00110681	19
7	NMP	0.000553403	34
7	Neural crest	0	33
7	Paraxial mesoderm	0.00664084	21
7	Pharyngeal mesoderm	0	22
7	Spinal cord	0	8
7	Allantois	0	32
7	Anterior Primitive Streak	0	3
7	Blood progenitors 1	0	25
7	ExE endoderm	0	11
7	ExE mesoderm	0	16
7	Nascent mesoderm	0	20
7	Parietal endoderm	0	13
7	Somitic mesoderm	0	23
7	Notochord	0	35
7	Visceral endoderm	0	14
7	Endothelium	0	27
7	Erythroid2	0	29
7	Erythroid3	0	30
7	Cardiomyocytes	0	24
8	Blood progenitors 2	0.0940092	26
8	Caudal neurectoderm	0	5
8	Epiblast	0.00552995	1
8	Erythroid1	0.0691244	28
8	ExE ectoderm	0.000921659	2
8	Mesenchyme	0.00276498	18
8	PGC	0.00368664	36
8	Primitive Streak	0	4
8	Rostral neurectoderm	0.00368664	7
8	Surface ectoderm	0.00552995	9
8	uncertain	0.0958525	37
8	Def. endoderm	0	10
8	Forebrain/Midbrain/Hindbrain	0	6
8	Gut	0.00184332	12
8	Haematoendothelial progenitors	0.260829	31
8	Intermediate mesoderm	0	17
8	Mixed mesoderm	0.00276498	19
8	NMP	0	34
8	Neural crest	0	33
8	Paraxial mesoderm	0.00184332	21
8	Pharyngeal mesoderm	0.00368664	22
8	Spinal cord	0.000921659	8
8	Allantois	0	32
8	Anterior Primitive Streak	0	3
8	Blood progenitors 1	0.0414747	25
8	ExE endoderm	0.00184332	11
8	ExE mesoderm	0	16
8	Nascent mesoderm	0	20
8	Parietal endoderm	0.000921659	13
8	Somitic mesoderm	0	23
8	Notochord	0	35
8	Visceral endoderm	0	14
8	Endothelium	0.312442	27
8	Erythroid2	0.0322581	29
8	Erythroid3	0.0580645	30
8	Cardiomyocytes	0	24
9	Blood progenitors 2	0	26
9	Caudal neurectoderm	0	5
9	Epiblast	0	1
9	Erythroid1	0	28
9	ExE ectoderm	0	2
9	Mesenchyme	0.0271817	18
9	PGC	0	36
9	Primitive Streak	0	4
9	Rostral neurectoderm	0	7
9	Surface ectoderm	0.00143062	9
9	uncertain	0.0443491	37
9	Def. endoderm	0	10
9	Forebrain/Midbrain/Hindbrain	0	6
9	Gut	0	12
9	Haematoendothelial progenitors	0	31
9	Intermediate mesoderm	0	17
9	Mixed mesoderm	0	19
9	NMP	0	34
9	Neural crest	0	33
9	Paraxial mesoderm	0	21
9	Pharyngeal mesoderm	0.181688	22
9	Spinal cord	0	8
9	Allantois	0	32
9	Anterior Primitive Streak	0	3
9	Blood progenitors 1	0	25
9	ExE endoderm	0.00143062	11
9	ExE mesoderm	0	16
9	Nascent mesoderm	0	20
9	Parietal endoderm	0.00143062	13
9	Somitic mesoderm	0	23
9	Notochord	0	35
9	Visceral endoderm	0.00143062	14
9	Endothelium	0	27
9	Erythroid2	0	29
9	Erythroid3	0	30
9	Cardiomyocytes	0.741059	24

## Sheet: EDF4d
annotated_clusters_RNA	atac_cluster_names	frac_cells_with_anno
Pluripotent	Pluripotent/Epiblast	0.512279
Ex. Endo (parietal)	Pluripotent/Epiblast	0
Epiblast/Primitive streak	Pluripotent/Epiblast	0.267845
Neuroectoderm (rostral)	Pluripotent/Epiblast	0.116364
Haematoendothelial	Pluripotent/Epiblast	0.0204269
Surface ectoderm	Pluripotent/Epiblast	0.0073445
Neuroectoderm (brain)	Pluripotent/Epiblast	0.0569199
Ex. Endo (visceral)	Pluripotent/Epiblast	0
Mesoderm	Pluripotent/Epiblast	0.0185908
Cardiomyocytes	Pluripotent/Epiblast	0.000229516
Pluripotent	Ex. Endo (parietal)	0
Ex. Endo (parietal)	Ex. Endo (parietal)	0.999725
Epiblast/Primitive streak	Ex. Endo (parietal)	0
Neuroectoderm (rostral)	Ex. Endo (parietal)	0
Haematoendothelial	Ex. Endo (parietal)	3.92388e-05
Surface ectoderm	Ex. Endo (parietal)	7.84775e-05
Neuroectoderm (brain)	Ex. Endo (parietal)	7.84775e-05
Ex. Endo (visceral)	Ex. Endo (parietal)	7.84775e-05
Mesoderm	Ex. Endo (parietal)	0
Cardiomyocytes	Ex. Endo (parietal)	0
Pluripotent	Ex. Endo (int. parietal)	0
Ex. Endo (parietal)	Ex. Endo (int. parietal)	0.747862
Epiblast/Primitive streak	Ex. Endo (int. parietal)	0
Neuroectoderm (rostral)	Ex. Endo (int. parietal)	0.000152718
Haematoendothelial	Ex. Endo (int. parietal)	0.00152718
Surface ectoderm	Ex. Endo (int. parietal)	0.010843
Neuroectoderm (brain)	Ex. Endo (int. parietal)	0
Ex. Endo (visceral)	Ex. Endo (int. parietal)	0.23931
Mesoderm	Ex. Endo (int. parietal)	0.000305437
Cardiomyocytes	Ex. Endo (int. parietal)	0
Pluripotent	Surface ectoderm	0
Ex. Endo (parietal)	Surface ectoderm	0.000776398
Epiblast/Primitive streak	Surface ectoderm	0.000776398
Neuroectoderm (rostral)	Surface ectoderm	0.0372671
Haematoendothelial	Surface ectoderm	0.00892857
Surface ectoderm	Surface ectoderm	0.87073
Neuroectoderm (brain)	Surface ectoderm	0.0166925
Ex. Endo (visceral)	Surface ectoderm	0.0232919
Mesoderm	Surface ectoderm	0.0415373
Cardiomyocytes	Surface ectoderm	0
Pluripotent	Haemato.	0
Ex. Endo (parietal)	Haemato.	0
Epiblast/Primitive streak	Haemato.	0
Neuroectoderm (rostral)	Haemato.	0
Haematoendothelial	Haemato.	0.898305
Surface ectoderm	Haemato.	0
Neuroectoderm (brain)	Haemato.	0
Ex. Endo (visceral)	Haemato.	0
Mesoderm	Haemato.	0.101695
Cardiomyocytes	Haemato.	0
Pluripotent	Ex. Endo (visceral)	0.00159949
Ex. Endo (parietal)	Ex. Endo (visceral)	0.00223928
Epiblast/Primitive streak	Ex. Endo (visceral)	0
Neuroectoderm (rostral)	Ex. Endo (visceral)	0
Haematoendothelial	Ex. Endo (visceral)	0.018874
Surface ectoderm	Ex. Endo (visceral)	0.111964
Neuroectoderm (brain)	Ex. Endo (visceral)	0
Ex. Endo (visceral)	Ex. Endo (visceral)	0.865323
Mesoderm	Ex. Endo (visceral)	0
Cardiomyocytes	Ex. Endo (visceral)	0
Pluripotent	Mesoderm	0.000426439
Ex. Endo (parietal)	Mesoderm	0
Epiblast/Primitive streak	Mesoderm	0.00554371
Neuroectoderm (rostral)	Mesoderm	0.00298507
Haematoendothelial	Mesoderm	0.021322
Surface ectoderm	Mesoderm	0.000852878
Neuroectoderm (brain)	Mesoderm	0.024307
Ex. Endo (visceral)	Mesoderm	0
Mesoderm	Mesoderm	0.944563
Cardiomyocytes	Mesoderm	0
Pluripotent	Neuroectoderm	0
Ex. Endo (parietal)	Neuroectoderm	0
Epiblast/Primitive streak	Neuroectoderm	0
Neuroectoderm (rostral)	Neuroectoderm	0.344482
Haematoendothelial	Neuroectoderm	0.0039019
Surface ectoderm	Neuroectoderm	0.00111483
Neuroectoderm (brain)	Neuroectoderm	0.634337
Ex. Endo (visceral)	Neuroectoderm	0
Mesoderm	Neuroectoderm	0.016165
Cardiomyocytes	Neuroectoderm	0

## Sheet: EDF4e
cellNames	cluster_name	UMAP1	UMAP2
fragments_1a#GTCGTAAGTCAAACAA-1	Pluri_Epi	-7.72525	-1.05389
fragments_1a#CAAGAAAAGTAGTTCC-1	ExEndo_ParEndo	6.73305	-1.14221
fragments_1a#ACAGCGCGTGACGCAA-1	ExEndo_ParEndo_int	2.29819	3.8635
fragments_1a#TGTACAGCATCAGCTA-1	ExEndo_ParEndo	4.19653	0.341275
fragments_1a#ACTGTCCTCGTGCTGG-1	ExEndo_ParEndo	6.37598	-3.93962
fragments_1a#AACTGGTGTAGCTGTT-1	Pluri_Epi	-7.52941	-2.08309
fragments_1a#GTTACTTAGTGAGCTG-1	Pluri_Epi	-8.72855	-3.01935
fragments_1a#TCGAGCGAGTAATGTG-1	Pluri_Epi	-8.71715	-3.30935
fragments_1a#CGCTATCGTAGCATGG-1	Pluri_Epi	-7.58006	-3.01819
fragments_1a#GCGAGAAGTCATCGTA-1	Pluri_Epi	-8.52022	2.68674
fragments_1a#TCGCAGGTCTGAGTCA-1	Pluri_Epi	-8.33981	0.106583
fragments_1a#AGCGATTGTAGCATGG-1	Pluri_Epi	-7.2871	1.56173
fragments_1a#TCGGGACCAACACGGA-1	Pluri_Epi	-9.07912	-0.626211
fragments_1a#GGAGGATAGCACGTAG-1	ExEndo_ParEndo	5.85324	-1.11129
fragments_1a#CTGGCAGGTATTGTGC-1	Pluri_Epi	-6.29086	-4.46076
fragments_1a#ATCCTGCTCTCGGCGA-1	SurfEcto	-5.79469	6.37416
fragments_1a#GTCACCTGTGTGTGCC-1	ExEndo_ParEndo_int	2.78459	2.56111
fragments_1a#GCCCGAATCAATTGGC-1	Pluri_Epi	-9.15351	-2.76922
fragments_1a#CAAGAAAAGAAATGGG-1	Pluri_Epi	-6.11491	-3.83312
fragments_1a#TCGAGCGGTCAATACC-1	Pluri_Epi	-8.98442	0.80869
fragments_1a#ATATTCCCATCACAAC-1	ExEndo_ParEndo	4.4937	-3.0412
fragments_1a#TCAGGTATCAGTTGAC-1	ExEndo_ParEndo	6.76281	0.15594
fragments_1a#GTAATCGGTTGGCGAA-1	Pluri_Epi	-9.64347	-1.43113
fragments_1a#GGAGAACAGGGTTCCC-1	ExEndo_ParEndo	2.36152	-4.43216
fragments_1a#TCAATTCTCTGGCGCA-1	ExEndo_ParEndo_int	1.14118	4.56232
fragments_1a#TAGCACAAGAAATACC-1	ExEndo_ParEndo	6.40699	-3.12784
fragments_1a#ATTTGTCAGATCCGAG-1	ExEndo_ParEndo	4.85397	-1.76075
fragments_1a#TTCTGTAGTTCTGAGT-1	ExEndo_ParEndo_int	-1.21187	4.24841
fragments_1a#AGATTCGAGAGAGTTT-1	ExEndo_ParEndo	2.14337	-2.17631
fragments_1a#GACCCAGGTAAACGTA-1	Pluri_Epi	-7.57823	-3.45153
fragments_1a#CCACGTTGTATCTCAG-1	ExEndo_ParEndo	5.26845	-5.68089
fragments_1a#TATGTGGAGAGTGGAA-1	ExEndo_ParEndo	4.67507	-0.466418
fragments_1a#CACGTTCTCCAGGGAA-1	ExEndo_ParEndo	3.03522	-3.40138
fragments_1a#GCAGCTGGTTGCTTGA-1	ExEndo_ParEndo	4.44776	-4.57539
fragments_1a#AGTGCGCAGGCAAGCT-1	ExEndo_ParEndo	3.54196	-4.7246
fragments_1a#GTCCATCTCAAGAGAT-1	Haemato	-8.76315	3.85021
fragments_1a#ACAGGCCGTCATAGCT-1	ExEndo_ViscEndo	-3.30154	5.53926
fragments_1a#GAGGATGTCTGAAAGA-1	ExEndo_ParEndo	2.89146	-0.201118
fragments_1a#TCACTCGCATAGACGG-1	ExEndo_ParEndo	5.54616	-3.91803
fragments_1a#CTCATGCTCCAGGGAA-1	ExEndo_ParEndo	5.97541	-1.87783
fragments_1a#TCAAGGTCATATAGAG-1	ExEndo_ViscEndo	-1.86275	4.90801
fragments_1a#AGGCGTCAGAGTTTGA-1	ExEndo_ParEndo	3.73543	-3.04326
fragments_1a#CCACAGGTCCTGGAAT-1	Pluri_Epi	-8.53023	0.0148938
fragments_1a#TTGCCCACACGCGTTG-1	ExEndo_ParEndo	5.08512	-2.84937
fragments_1a#CTAGCGGGTTTCCGGG-1	ExEndo_ParEndo_int	0.697718	3.83032
fragments_1a#CAGCTAATCGTATAGC-1	ExEndo_ParEndo	4.58794	-4.76939
fragments_1a#ATCCAGATCCGAATTG-1	Pluri_Epi	-6.72345	-3.32437
fragments_1a#CACCACTTCGGATAAA-1	ExEndo_ViscEndo	-2.66868	6.19866
fragments_1a#GCGGTGTAGATGGGAA-1	ExEndo_ParEndo	6.9203	-1.87761
fragments_1a#AGCCTGGAGTAGCAAT-1	ExEndo_ParEndo	6.83794	-0.595023
fragments_1a#TAGGAGGAGACCCATT-1	ExEndo_ViscEndo	-3.20824	6.42521
fragments_1a#AAAGGGCAGCGCCTAC-1	Pluri_Epi	-9.10326	-2.3725
fragments_1a#AGCTGTAAGCCCATGC-1	Pluri_Epi	-5.77283	-4.24421
fragments_1a#CACGTTCCAGTAACCT-1	ExEndo_ParEndo_int	1.9327	0.726964
fragments_1a#GATGGCCTCGCTATTT-1	Pluri_Epi	-9.36631	0.594656
fragments_1a#TCAAGACTCATGAACC-1	ExEndo_ParEndo	3.67284	-4.39436
fragments_1a#GCTGAGCGTGGAAGCT-1	ExEndo_ParEndo	2.06475	-3.22384
fragments_1a#CTGGGACGTCTAAGAA-1	ExEndo_ParEndo	5.95407	0.162979
fragments_1a#TGCGTAAAGACACTTC-1	ExEndo_ViscEndo	-3.08696	5.8768
fragments_1a#ACAAGCTGTAACGGAC-1	SurfEcto	-7.44711	2.56858
fragments_1a#CCATACCAGCTATCGT-1	ExEndo_ParEndo	5.08246	-2.73759
fragments_1a#TTAACGGTCACTTACT-1	ExEndo_ParEndo	5.35004	-4.43774
fragments_1a#GTTGGTATCACTAGGT-1	ExEndo_ParEndo	6.62151	-1.85729
fragments_1a#TGTAAGCAGTCCGGAA-1	ExEndo_ParEndo	5.62086	-1.40495
fragments_1a#TCACCACTCGAGAACG-1	ExEndo_ParEndo	6.03456	-1.52256
fragments_1a#TCTCTGGTCGATCGCG-1	ExEndo_ParEndo	6.30427	-3.37545
fragments_1a#CCCACATCACCGTTGG-1	Pluri_Epi	-7.2462	-3.99255
fragments_1a#GCGAGTCGTCAACTAC-1	Mesoderm	-8.77553	3.43319
fragments_1a#GAAGAGCAGACGCCAA-1	ExEndo_ParEndo	5.09559	0.104026
fragments_1a#CACAACAAGTTATGAG-1	ExEndo_ParEndo	5.01966	1.06709
fragments_1a#TCAAGCAAGCATACCT-1	Mesoderm	-9.28832	6.52055
fragments_1a#CCTCCCTTCGCTATTT-1	ExEndo_ParEndo	4.94108	-4.56601
fragments_1a#TCGCAGGCAAAGCTGG-1	Pluri_Epi	-10.0356	-0.566408
fragments_1a#ACGTTAGCATTTAGGC-1	ExEndo_ParEndo	5.4349	-4.93268
fragments_1a#GAGGCTCGTCCGTCGA-1	ExEndo_ParEndo	5.44316	-2.83519
fragments_1a#TAAGCCAGTGCAAGAC-1	ExEndo_ParEndo	4.46036	-4.55125
fragments_1a#CCACGTTGTAAGGTCG-1	ExEndo_ParEndo	5.08073	-3.86765
fragments_1a#AGCCTGGCAACTCCCT-1	SurfEcto	-5.95602	5.914
fragments_1a#TCACAAGCAAGCGTCC-1	ExEndo_ParEndo_int	3.49903	2.27121
fragments_1a#CCGAAGCGTTCCGGCA-1	ExEndo_ParEndo	6.2278	-3.71862
fragments_1a#GTCACAAAGATCTAAG-1	ExEndo_ParEndo	6.0711	-3.92559
fragments_1a#TAGCATGGTGGCATAG-1	ExEndo_ViscEndo	-3.3953	6.07046
fragments_1a#TCAAGGTCACAGCCAC-1	Pluri_Epi	-7.70593	-3.74618
fragments_1a#TTTGAGGAGTCCGATT-1	Pluri_Epi	-9.00521	-2.47639
fragments_1a#CAGCTAATCGATAGGG-1	SurfEcto	-6.90207	3.26165
fragments_1a#AGCTGGCAGAAATACC-1	ExEndo_ParEndo	4.24341	-3.53158
fragments_1a#TGCTCACAGGTAAGTT-1	ExEndo_ParEndo	4.76238	-0.534381
fragments_1a#GCGTTGGCAAAGAAGG-1	ExEndo_ParEndo	5.25424	-4.92857
fragments_1a#GCGATTACAATGGTAA-1	ExEndo_ParEndo	5.21291	-4.71356
fragments_1a#GATTGACAGCTGAAAT-1	ExEndo_ParEndo	5.86742	-0.753551
fragments_1a#TGGACATTCGGAGTTT-1	ExEndo_ParEndo	4.08046	0.634129
fragments_1a#AACCAACCAATGACTC-1	Pluri_Epi	-7.85762	-2.93883
fragments_1a#CCAGATACACTGTCGG-1	Pluri_Epi	-9.57763	-1.33727
fragments_1a#ACTACGACAACTCGTA-1	ExEndo_ParEndo	2.25969	-5.40992
fragments_1a#GAAAGTAAGAGTTCGG-1	Pluri_Epi	-6.05111	-3.8826
fragments_1a#AACAGTCCATCGGCTG-1	Pluri_Epi	-6.64002	-2.63629
fragments_1a#GATCGTAGTGGTGGTA-1	Pluri_Epi	-8.24015	-3.40466
fragments_1a#GCGATCGGTTGTATCG-1	Pluri_Epi	-6.64463	-3.98913
fragments_1a#GGGCCATAGTGTCGGA-1	Pluri_Epi	-9.15417	-2.20677
fragments_1a#ATCCAGAGTGGCCTCA-1	ExEndo_ParEndo	2.38462	-4.1783
fragments_1a#CATGCCTAGTCTGTGT-1	Pluri_Epi	-6.86906	-2.16552
fragments_1a#ATTGTGGCATTTGGTG-1	Pluri_Epi	-7.8025	-1.71974
fragments_1a#AGGCGTCCAAGGCGTA-1	ExEndo_ParEndo	4.43228	-0.328169
fragments_1a#GCAAAGGGTGATGCGA-1	Pluri_Epi	-8.83534	0.22612
fragments_1a#CATTGGATCGTCTTAT-1	ExEndo_ParEndo	5.01407	-1.40622
fragments_1a#TAACAGCTCGTTTGAG-1	ExEndo_ParEndo	6.40901	-1.45886
fragments_1a#ACCGGGTAGTTCCAGT-1	ExEndo_ParEndo_int	1.10751	3.58
fragments_1a#TAACGGTGTTCCAGTA-1	ExEndo_ParEndo	4.37024	-4.96272
fragments_1a#TTACGGACACCATTCC-1	Pluri_Epi	-8.58558	3.37464
fragments_1a#ATGTCGATCTTGTGCC-1	ExEndo_ParEndo	5.84928	0.204017
fragments_1a#AGCCAGCTCCTGTGGG-1	Pluri_Epi	-9.95894	-1.95934
fragments_1a#CTTGCCAAGCTTCAAC-1	ExEndo_ParEndo	5.17625	-2.0942
fragments_1a#AAATGCCTCTTCATAC-1	ExEndo_ParEndo	2.93306	-2.64365
fragments_1a#ACAGACTCAACGTCCG-1	ExEndo_ParEndo	1.27213	-5.08994
fragments_1a#CAAAGCTCACTGTTAG-1	ExEndo_ViscEndo	-2.69059	7.98551
fragments_1a#ATGTCGACACAGATGG-1	ExEndo_ParEndo	4.31857	-5.02847
fragments_1a#CCCACATGTGGACGAT-1	Pluri_Epi	-9.0989	-0.212194
fragments_1a#TGATCAGTCCCAGTAA-1	ExEndo_ParEndo	5.55711	-3.79589
fragments_1a#TGCACCTGTCGAGGAT-1	ExEndo_ParEndo	3.79717	-3.24354
fragments_1a#GATCATGCATGACTGT-1	ExEndo_ViscEndo	-2.84295	7.0178
fragments_1a#TTACGTTTCCTCCTGA-1	ExEndo_ParEndo	6.00004	-1.2229
fragments_1a#GGGCCATCAGATACAA-1	ExEndo_ParEndo	2.88539	-2.16336
fragments_1a#ACAGGCCAGGGTGTTG-1	Pluri_Epi	-6.61001	-3.4878
fragments_1a#CAGTGTATCACGTGTA-1	ExEndo_ViscEndo	-3.02239	5.37933
fragments_1a#ATCCAGAGTAATGTAG-1	Pluri_Epi	-7.2228	-4.11953
fragments_1a#CAAGAAACACCACGAC-1	ExEndo_ParEndo	3.5447	-3.05265
fragments_1a#GCGTTGGCAGCGTACC-1	Pluri_Epi	-5.75548	-2.95566
fragments_1a#AGATTCGTCGAAGCCC-1	Mesoderm	-10.8917	5.16664
fragments_1a#TAGACTGAGGGTATCG-1	ExEndo_ParEndo	4.15649	-3.74081
fragments_1a#GAGCGCTCATGCCTTC-1	Haemato	-7.65771	4.31989
fragments_1a#GCTCAGGAGAACGACC-1	ExEndo_ParEndo	4.96599	-2.69475
fragments_1a#CTTGCTGCAATTGTGC-1	Pluri_Epi	-7.2731	-1.14352
fragments_1a#GCCAGACGTAACGTAA-1	ExEndo_ParEndo	5.99478	-2.52685
fragments_1a#AGTCAACAGGTTGTGG-1	ExEndo_ParEndo	3.70816	-4.51674
fragments_1a#TTAACGGGTCCACCAG-1	ExEndo_ParEndo	5.36214	-1.42404
fragments_1a#CTGAATGTCTGCGTCT-1	ExEndo_ParEndo	2.13785	-3.81159
fragments_1a#GTGCCAGCATTCACCC-1	ExEndo_ParEndo	4.14519	2.09817
fragments_1a#TTTGAGGCAATGAAAC-1	ExEndo_ParEndo	3.8747	-5.04915
fragments_1a#TGACTCCTCAGGAATA-1	ExEndo_ParEndo	3.90896	-1.77257
fragments_1a#CTGTATTGTCCCTTTG-1	ExEndo_ParEndo	4.37334	-0.628625
fragments_1a#AGCCCGAAGTGAGCAC-1	ExEndo_ParEndo	5.31711	-2.29291
fragments_1a#CCCTCTCCAGCAACAG-1	Pluri_Epi	-6.1636	-4.79257
fragments_1a#GTTCAAGAGTCATCTG-1	ExEndo_ParEndo	5.95452	-2.62722
fragments_1a#TCACCTGGTACCAAGG-1	SurfEcto	-5.87971	5.08299
fragments_1a#AGTTTGGCATTTAGGC-1	ExEndo_ParEndo	4.08458	1.27768
fragments_1a#GATTGACCAGAGAGAA-1	Pluri_Epi	-9.32679	-0.27757
fragments_1a#TATGTGGTCTCAGATG-1	ExEndo_ParEndo	4.93923	-0.498311
fragments_1a#TCCATCGGTGACAAGC-1	Pluri_Epi	-8.92825	-2.54454
fragments_1a#ATGCATGGTGGTGGTA-1	ExEndo_ParEndo	4.159	-2.81943
fragments_1a#GCGGGTTTCACAACAC-1	ExEndo_ParEndo	1.61909	-1.19131
fragments_1a#TGAGTCACAGTAGTCT-1	ExEndo_ParEndo	5.59534	-3.21633
fragments_1a#CAACGTACATCCGTAA-1	ExEndo_ParEndo	2.75631	-2.35285
fragments_1a#ACCAAACAGTCTAGAA-1	ExEndo_ParEndo	6.00435	-1.8428
fragments_1a#AGTCCGGTCCGATGCG-1	Pluri_Epi	-9.87128	-1.5306
fragments_1a#GGAGTAGCATTCTTTG-1	ExEndo_ViscEndo	-2.78592	5.4872
fragments_1a#GCACCTTGTTAGCTCA-1	ExEndo_ParEndo	4.96888	-4.01769
fragments_1a#CTTCTAATCAGTGTAC-1	ExEndo_ParEndo	5.7539	-2.89801
fragments_1a#CGCGCAAAGATCTCAC-1	ExEndo_ViscEndo	-3.07048	5.40471
fragments_1a#GAGGCTCGTAGGTGAC-1	ExEndo_ParEndo	4.97065	-3.381
fragments_1a#TGAATCGTCTTAGTGG-1	ExEndo_ParEndo	2.30761	-1.54459
fragments_1a#CTCTAGCCATATACGC-1	ExEndo_ParEndo	0.734775	-3.49427
fragments_1a#GAATCTGTCTTGCGCT-1	ExEndo_ParEndo	5.18052	-3.42393
fragments_1a#AGTGTACAGACCATAA-1	Pluri_Epi	-8.51457	-2.47113
fragments_1a#CCGAAGCAGCTCCGGT-1	Pluri_Epi	-6.84912	-3.66359
fragments_1a#GGTGAAGAGACCCATT-1	ExEndo_ParEndo	5.12997	-2.05482
fragments_1a#TATCTGTCAGGGTACA-1	Pluri_Epi	-9.02315	-0.940042
fragments_1a#AACAGTCAGCAATAAC-1	ExEndo_ParEndo	6.14537	-1.47661
fragments_1a#AACGAGGGTAAGGTCG-1	Pluri_Epi	-6.12375	-4.60743
fragments_1a#CTTTGCGAGTTTACGC-1	ExEndo_ViscEndo	-2.27299	5.80036
fragments_1a#CGGTGCATCCCACTAC-1	ExEndo_ParEndo_int	2.40798	1.47951
fragments_1a#GCATTGACAACTTGGT-1	ExEndo_ParEndo_int	2.72615	4.39405
fragments_1a#TACTAGGGTATGGGTG-1	Pluri_Epi	-9.03824	-2.88209
fragments_1a#TATGTGGCAGTGCGAA-1	ExEndo_ParEndo_int	2.16972	2.2601
fragments_1a#CTCAGCTGTACGTAAA-1	ExEndo_ParEndo	4.57068	-5.30273
fragments_1a#GTCACGGCATTACACG-1	Pluri_Epi	-6.71866	-2.50099
fragments_1a#ATGTACGCAACGTCCG-1	ExEndo_ParEndo	4.4609	-1.99984
fragments_1a#GGTCATAGTTCAGAAA-1	ExEndo_ParEndo	6.34339	-0.947018
fragments_1a#CATAACGAGTGCTCGC-1	ExEndo_ParEndo	0.858447	-1.66234
fragments_1a#ACAGCGCAGGTTCGTT-1	ExEndo_ParEndo_int	1.80801	3.21193
fragments_1a#TTGACGACACTGATAC-1	ExEndo_ParEndo	1.66254	-4.34845
fragments_1a#TGGGTTACAAGTCCTA-1	ExEndo_ParEndo_int	2.97364	-0.178024
fragments_1a#TGCTTCGCAGTAACTC-1	ExEndo_ParEndo_int	2.70052	1.97308
fragments_1a#ATATTCCGTGCCCAGT-1	ExEndo_ParEndo_int	2.253	1.6349
fragments_1a#ACAGCGCTCTCCTTGG-1	ExEndo_ParEndo	5.1806	-5.64802
fragments_1a#CAAGGCCAGGATGTCG-1	ExEndo_ViscEndo	-4.24945	3.62305
fragments_1a#CACAACACAGTCAGCC-1	ExEndo_ParEndo	3.8808	-5.50385
fragments_1a#AGTCCGGAGTCGATAA-1	ExEndo_ViscEndo	-3.53791	5.66418
fragments_1a#TTCATCACAGGTTATC-1	Pluri_Epi	-8.54894	-3.36138
fragments_1a#GTGGCGTGTCATAGAA-1	ExEndo_ParEndo	4.72838	-4.11892
fragments_1a#AAAGATGTCGTGATAC-1	ExEndo_ParEndo	3.71111	-5.8168
fragments_1a#TACCTCGTCACAGGGA-1	Pluri_Epi	-8.81413	-3.17623
fragments_1a#ACGTTAGGTACCCACG-1	ExEndo_ParEndo	2.96038	-0.0787646
fragments_1a#TCTCAGCCATGTGGGA-1	ExEndo_ParEndo	3.96477	-4.2752
fragments_1a#ATCCAGAAGAGGTCCA-1	ExEndo_ParEndo	4.7456	-3.93132
fragments_1a#CTCTAGCTCCAAACCA-1	SurfEcto	-7.09706	3.28415
fragments_1a#TTGCTTAGTTCTGAAC-1	ExEndo_ParEndo	6.23043	-0.728712
fragments_1a#TGCTTTATCTATAGGC-1	ExEndo_ParEndo	4.30329	-0.602803
fragments_1a#AGGCCCAGTCATCAAC-1	Pluri_Epi	-8.63016	3.17252
fragments_1a#CGTAAACCAGTGCTCG-1	Pluri_Epi	-9.51144	-0.577736
fragments_1a#CCTTAATGTGTTAGAA-1	NeuroEcto	-9.46341	1.69508
fragments_1a#TATGTTCTCACCCTTG-1	ExEndo_ParEndo_int	2.00171	1.15681
fragments_1a#GTTACTTGTGTTAGAA-1	Pluri_Epi	-7.91594	-2.6953
fragments_1a#ATGTACGTCAATTCCT-1	ExEndo_ParEndo_int	0.902945	0.0419983
fragments_1a#GCACCTTAGATGGGAA-1	Pluri_Epi	-6.23267	-4.67201
fragments_1a#CATGTTTCATAGTCCA-1	ExEndo_ParEndo	6.00935	-0.775147
fragments_1a#TCACAGATCTGGAAGG-1	ExEndo_ParEndo_int	3.45049	-0.290861
fragments_1a#CAGTATGAGTAGTGTA-1	ExEndo_ParEndo	4.39044	-5.12032
fragments_1a#GAGCATTGTGCAGACA-1	Pluri_Epi	-7.39387	-0.360615
fragments_1a#CATGCCTGTGATCAGG-1	Pluri_Epi	-9.66919	-0.569877
fragments_1a#CGCACAGAGAGGTACC-1	ExEndo_ParEndo_int	2.59041	0.203654
fragments_1a#TTTGTGTTCCGAGGAA-1	ExEndo_ParEndo	1.81045	-0.266664
fragments_1a#ATTCGTTTCCTGGAAT-1	ExEndo_ParEndo	4.55406	-5.42294
fragments_1a#TCTATTGGTGCCCTAG-1	Pluri_Epi	-8.67706	-1.21647
fragments_1a#GTTACGATCTTCATAC-1	ExEndo_ParEndo	2.97458	-4.17149
fragments_1a#TCCGACTCACCACAGC-1	ExEndo_ParEndo	6.01875	-3.79431
fragments_1a#CTACTTACACCATTCC-1	Pluri_Epi	-9.6289	0.173201
fragments_1a#CTCGCTAAGCTCCATA-1	ExEndo_ParEndo	3.32546	-4.4725
fragments_1a#GGACACCGTAGCATGG-1	ExEndo_ParEndo	5.46542	-1.26408
fragments_1a#CGCAATACATCATAGC-1	Pluri_Epi	-9.52455	-2.38145
fragments_1a#CGGACTGGTCGCGCTA-1	Pluri_Epi	-9.93688	-0.598289
fragments_1a#TGGCAATAGGATTAAC-1	ExEndo_ParEndo	2.68026	-2.69411
fragments_1a#TTTACGTCAGCGTGAA-1	ExEndo_ParEndo	6.08761	-3.30929
fragments_1a#TCTCAGCAGATGTTGA-1	ExEndo_ParEndo	6.80938	-2.74915
fragments_1a#TAACTTCGTTACTACG-1	ExEndo_ParEndo	4.51624	0.493669
fragments_1a#TCAGTTTGTAGTCCAT-1	Pluri_Epi	-9.98541	-0.190103
fragments_1a#GAATCTGAGAACTAAC-1	Pluri_Epi	-7.62308	-0.544787
fragments_1a#CGTACAAAGCTAACAA-1	ExEndo_ParEndo	5.64061	-3.6828
fragments_1a#GTTATTCAGGATGTAT-1	ExEndo_ViscEndo	-2.61553	5.6901
fragments_1a#CTCAGCTCAATTGTGC-1	ExEndo_ParEndo	4.55723	-0.296169
fragments_1a#ACATGCAGTATCCCTC-1	ExEndo_ParEndo	5.81109	-2.68031
fragments_1a#GGAGTAGAGGATTGAT-1	Pluri_Epi	-6.70619	-2.89798
fragments_1a#GCTTTCGCAACAAACA-1	Haemato	-8.54289	4.30846
fragments_1a#GCAGATTAGGCTTCGC-1	Mesoderm	-9.23552	5.58202
fragments_1a#GCAACCGGTGTCGTCG-1	Pluri_Epi	-8.63535	-1.07294
fragments_1a#ACGTGGCCAATCAGGG-1	ExEndo_ParEndo	5.30529	-2.45076
fragments_1a#TACTAGGGTAGATTAG-1	Mesoderm	-11.352	6.85497
fragments_1a#AGCCTCTAGTATGCTC-1	Pluri_Epi	-8.42696	-2.65819
fragments_1a#TGTACGACATCATAGC-1	ExEndo_ParEndo	4.60629	-5.42733
fragments_1a#ATTACCTAGGCCTAAG-1	ExEndo_ParEndo	6.49439	-3.8033
fragments_1a#TGGAAGGCACAGGTAG-1	ExEndo_ParEndo	1.76523	-4.91588
fragments_1a#GTGTGATCAGGATAGC-1	Pluri_Epi	-9.83928	-2.30323
fragments_1a#CTTGCTGCAAGGACCA-1	ExEndo_ParEndo	6.24575	-2.09111
fragments_1a#CAAGCTACAAACTACC-1	ExEndo_ParEndo_int	2.95241	4.1931
fragments_1a#GCACGGTCAATCACTG-1	ExEndo_ParEndo	4.70303	-4.69249
fragments_1a#TGGTCCTCAAATTCCG-1	Pluri_Epi	-8.88779	-1.46823
fragments_1a#ACTGCAACAATAGTGA-1	ExEndo_ParEndo	0.0322338	-2.09682
fragments_1a#CCCTCTCGTTTAGACC-1	ExEndo_ParEndo	5.51016	-2.90705
fragments_1a#TGGGTGCAGAATCAGT-1	Pluri_Epi	-6.91227	-3.856
fragments_1a#AAAGGATAGTCATACC-1	ExEndo_ViscEndo	-3.46874	5.99476
fragments_1a#GTCCATCGTTAACCAC-1	Pluri_Epi	-8.13362	1.30069
fragments_1a#CTTGTCGAGGTCTTTG-1	Pluri_Epi	-6.38601	-4.04133
fragments_1a#ATGTCTTGTAACGTAA-1	ExEndo_ParEndo	4.15533	-4.22846
fragments_1a#TCAAGACGTACGAGAC-1	ExEndo_ParEndo_int	2.20879	0.198931
fragments_1a#AACTGGTAGTAGTCGG-1	Pluri_Epi	-9.08149	0.733447
fragments_1a#CGGACTGTCATCATGG-1	ExEndo_ParEndo	5.36089	-3.14694
fragments_1a#TATCGAGGTTCTACCC-1	ExEndo_ParEndo	6.01713	-1.39822
fragments_1a#GGCGAAACACAATAAG-1	ExEndo_ParEndo	4.89839	-3.94222
fragments_1a#GGAACCCTCGTCCCAT-1	Pluri_Epi	-6.95478	-3.74287
fragments_1a#CAGTGTAAGTGCCCTG-1	Mesoderm	-9.09125	4.41913
fragments_1a#GGTGAAGGTCCAAGTT-1	ExEndo_ViscEndo	-2.59679	7.38714
fragments_1a#AACGGGAAGACTAGGC-1	Pluri_Epi	-6.59268	-4.46172
fragments_1a#GAGCATTGTACGCCCA-1	SurfEcto	-7.71868	2.17226
fragments_1a#TGGACATTCGGATGTT-1	ExEndo_ViscEndo	-3.17527	6.03143
fragments_1a#GAAAGTAGTACGCCCA-1	Pluri_Epi	-10.0973	-0.86595
fragments_1a#ACTACGAAGAGCAGCT-1	Pluri_Epi	-9.14039	-2.00849
fragments_1a#GCTCCTATCAGGAAGC-1	ExEndo_ParEndo	3.11315	-1.63711
fragments_1a#GCGTTGGTCTTAGTGG-1	Pluri_Epi	-8.83225	-0.588996
fragments_1a#TGGCGCAGTAACACTC-1	ExEndo_ParEndo	5.89597	-4.20494
fragments_1a#ACAGAAATCTTAACGG-1	Pluri_Epi	-9.89369	-2.1291
fragments_1a#GGAACCCAGATCACCT-1	ExEndo_ParEndo	1.89816	-2.89301
fragments_1a#AATACGCTCGTAGCGC-1	ExEndo_ParEndo	2.08196	-2.33768
fragments_1a#GCTCGAGTCTCGGCGA-1	Pluri_Epi	-9.31318	-1.43092
fragments_1a#TCGATTTCATGTCCCT-1	ExEndo_ParEndo	6.36193	-3.74998
fragments_1a#CTCAACCTCGGCATAT-1	ExEndo_ParEndo	6.3576	-1.62279
fragments_1a#CACCTTGTCTGCTACC-1	ExEndo_ParEndo	4.06691	-5.08374
fragments_1a#TGACTCCCACCACGAC-1	Pluri_Epi	-9.61245	-2.17599
fragments_1a#GTGCCAGAGTGAGTTA-1	ExEndo_ParEndo	3.74738	-3.24963
fragments_1a#TACAGCAAGTCAGGAC-1	Pluri_Epi	-6.14856	-2.59688
fragments_1a#TTTGGCCAGATGCGCA-1	ExEndo_ParEndo	6.55882	0.226274
fragments_1a#CTGGGACCAGGTGGTA-1	ExEndo_ParEndo	6.47822	-2.64441
fragments_1a#GGATAGGAGGAATGGA-1	ExEndo_ViscEndo	-1.07938	5.81859
fragments_1a#CATGCCTAGAGGAAGT-1	ExEndo_ParEndo	4.65112	-2.61032
fragments_1a#TTTGGTTGTACCTATG-1	ExEndo_ParEndo	4.37874	-6.22022
fragments_1a#TACCTCGAGTCCGGAA-1	ExEndo_ParEndo	5.13936	-1.05631
fragments_1a#GAAACAAAGGCGCTTC-1	ExEndo_ParEndo_int	-0.378613	4.48018
fragments_1a#CATTCATGTACGGATG-1	ExEndo_ViscEndo	-3.22006	5.81421
fragments_1a#TAGCCCTGTCAAATCC-1	ExEndo_ParEndo	4.67439	-3.24827
fragments_1a#CCCAGAGCACCTGGTG-1	Pluri_Epi	-7.99231	-2.61054
fragments_1a#TTGCAGATCCGATGCG-1	ExEndo_ParEndo	3.60376	-0.965696
fragments_1a#TACTGCCGTCCTTCAC-1	Pluri_Epi	-6.7151	-2.06027
fragments_1a#GTGCACGCAGGTGTCC-1	Pluri_Epi	-7.86846	-1.61603
fragments_1a#GTGTCCTGTCGCTAGC-1	ExEndo_ParEndo	3.64999	0.376907
fragments_1a#GGAGTAGGTAGCGGTA-1	ExEndo_ParEndo	6.04197	-3.34259
fragments_1a#CGGTGCACAAGCGAAC-1	Pluri_Epi	-6.8594	-4.19338
fragments_1a#TGTACAGAGGCGATTG-1	ExEndo_ParEndo	1.02982	-2.42676
fragments_1a#TTGAGCAAGCAACGGT-1	Pluri_Epi	-8.49624	0.442874
fragments_1a#TGCACCTTCAACACGT-1	ExEndo_ParEndo	4.40798	-4.1601
fragments_1a#AGTCAACAGCAGGAGG-1	ExEndo_ParEndo	2.09776	-5.5347
fragments_1a#CGGTGCATCACCGCGA-1	Pluri_Epi	-6.11733	-3.13769
fragments_1a#CTCATGCCAGTAACCT-1	ExEndo_ParEndo	0.837575	-2.19093
fragments_1a#AAGGAGCAGGGATCCA-1	Pluri_Epi	-9.75995	-1.94869
fragments_1a#GGAGGATAGGATGCCA-1	ExEndo_ParEndo	4.47986	0.584564
fragments_1a#GTTGGGCAGATGTTCC-1	Pluri_Epi	-5.86359	-4.22226
fragments_1a#TCTCAGCTCAGGTCTA-1	Pluri_Epi	-8.5901	1.28748
fragments_1a#GCGTAGCTCGTGGAAG-1	ExEndo_ParEndo	5.21059	-4.6481
fragments_1a#ACTATTCAGAGAGTTT-1	Pluri_Epi	-7.37937	-1.21885
fragments_1a#AATGTCGGTTAAGGGC-1	ExEndo_ParEndo	4.09698	-4.00074
fragments_1a#CTCTCAGCACGCGATC-1	Pluri_Epi	-7.2762	-0.381334
fragments_1a#GACCAATTCTGTCGGG-1	ExEndo_ParEndo	0.494149	-2.66603
fragments_1a#ATTGTCTCAAGGAAGA-1	Pluri_Epi	-7.60652	-1.95626
fragments_1a#TTGCTTAGTATCATGC-1	ExEndo_ParEndo	3.07458	-0.490873
fragments_1a#AGCTGTATCCAGAATC-1	ExEndo_ParEndo	4.61611	-4.65285
fragments_1a#TGTAGCAAGCGTCAAG-1	Pluri_Epi	-9.6694	-1.15887
fragments_1a#CCGTAGGAGCACGTAG-1	ExEndo_ParEndo	5.89869	-1.57839
fragments_1a#TTAGGTGGTACGCCCA-1	ExEndo_ParEndo	3.2892	-3.52394
fragments_1a#TTACTTGGTGCTGAAG-1	ExEndo_ParEndo	2.34621	-2.36664
fragments_1a#TTGAGCAGTGCAACAG-1	ExEndo_ParEndo	5.10641	-3.99075
fragments_1a#GGTGTCGGTGAGGGTT-1	ExEndo_ParEndo	0.962079	-3.18361
fragments_1a#AAAGATGAGTCTTAGC-1	ExEndo_ParEndo	6.74336	-1.68899
fragments_1a#CTTGAAGCATCGGCTG-1	ExEndo_ParEndo	6.94394	-1.77938
fragments_1a#TCGCAGGCAGATACAA-1	ExEndo_ParEndo	5.16865	-3.20875
fragments_1a#CTTTGCGTCTCGACCT-1	ExEndo_ViscEndo	-3.23659	5.25573
fragments_1a#TAATTCCCAACGTAGG-1	ExEndo_ParEndo	4.35913	-4.90049
fragments_1a#TGACAACTCCAGAGAG-1	Pluri_Epi	-9.93788	-1.30464
fragments_1a#TTGGTCCGTAAAGCTA-1	ExEndo_ParEndo	6.93199	-0.0212099
fragments_1a#GCCTAGGCAAGGGAGG-1	Pluri_Epi	-9.06453	-2.32153
fragments_1a#TAGCCGGTCTATATCC-1	ExEndo_ParEndo	6.04204	-2.35782
fragments_1a#CGCTAGGGTTTCTACT-1	Pluri_Epi	-5.97269	-4.78549
fragments_1a#CCGTGAGAGAAGGGCG-1	Pluri_Epi	-6.85913	-3.33993
fragments_1a#TGGGTGCTCAGCCGGT-1	ExEndo_ParEndo	2.24711	-1.50682
fragments_1a#TCCATCGGTTCTTAGG-1	ExEndo_ParEndo	4.60238	-3.68383
fragments_1a#CCAGATAGTTGGAGGT-1	Pluri_Epi	-5.8372	-4.60521
fragments_1a#ACTACCCCAACTCAAC-1	ExEndo_ParEndo	4.55735	-4.6941
fragments_1a#TTAGGTGAGGCACCTC-1	ExEndo_ParEndo	6.40729	-0.158465
fragments_1a#TAAACCGGTTCACGTA-1	ExEndo_ParEndo	4.78353	-1.65413
fragments_1a#GCGGGTTGTAGGTAAT-1	ExEndo_ParEndo_int	2.87309	3.91664
fragments_1a#CAGGATTCAGTGGTCC-1	ExEndo_ParEndo	1.84085	-4.66894
fragments_1a#TCACAGACACGCGCAT-1	ExEndo_ParEndo	2.15883	-1.08247
fragments_1a#CCTAAAGTCGATGTGT-1	ExEndo_ViscEndo	-0.726047	5.53768
fragments_1a#GCCTACTGTAAGGTCG-1	ExEndo_ParEndo	4.9232	0.823382
fragments_1a#ATTTGTCTCGGTAGGA-1	ExEndo_ParEndo	5.2495	-2.39111
fragments_1a#CAAGAAAAGTATACCC-1	ExEndo_ParEndo	7.20784	-1.83472
fragments_1a#GGCATTATCTTAACGG-1	ExEndo_ParEndo	6.16862	-3.03493
fragments_1a#AATGGCTAGATTAGAC-1	ExEndo_ParEndo	5.20089	-3.2295
fragments_1a#TAGCTTTGTTCAGTTG-1	Pluri_Epi	-8.81878	-2.6411
fragments_1a#CAGCCTTCACTCGGAC-1	Pluri_Epi	-9.91505	-1.04997
fragments_1a#AGCGTATGTCCAACCG-1	Pluri_Epi	-7.75995	-2.72098
fragments_1a#GATCGTAGTAGGTGAC-1	Pluri_Epi	-7.65044	-3.26582
fragments_1a#TTCGCGTTCTAGTCGA-1	ExEndo_ParEndo_int	1.2015	1.57102
fragments_1a#AGCCTCTCATTTCTTG-1	ExEndo_ViscEndo	-2.1047	6.21351
fragments_1a#ATCGAGTAGGATTAAC-1	Pluri_Epi	-9.72385	-0.537127
fragments_1a#ACGTTAGCAAAGGCCA-1	ExEndo_ParEndo	1.84311	-4.35681
fragments_1a#GCGATTATCGGATCGC-1	Pluri_Epi	-10.0837	-0.95087
fragments_1a#CAAGAAAAGGATGCCA-1	Pluri_Epi	-9.83367	0.370328
fragments_1a#TACATGGTCGAGTGTT-1	ExEndo_ParEndo	4.8967	-2.09275
fragments_1a#GCAGATTGTATTCTCT-1	ExEndo_ParEndo_int	2.2734	2.62388
fragments_1a#CAAGAAAAGCAACGGT-1	ExEndo_ParEndo	4.62055	-4.98259
fragments_1a#TTTGAGGAGAAATCTG-1	Pluri_Epi	-8.99053	-2.08589
fragments_1a#GCTGTTCGTAAGCCGA-1	ExEndo_ParEndo	4.79988	-2.63592
fragments_1a#TACGCCTTCGTGCTGG-1	Pluri_Epi	-8.83657	-2.11624
fragments_1a#TCAGGTATCAGCACGC-1	ExEndo_ParEndo_int	2.99048	3.75268
fragments_1a#AACGGGAAGGGCTCTC-1	ExEndo_ViscEndo	-4.16765	4.48548
fragments_1a#GCTTAAGTCCGGCTGA-1	Pluri_Epi	-8.8903	-2.06928
fragments_1a#GAACCTAGTACGGATG-1	ExEndo_ParEndo_int	0.0564664	3.96052
fragments_1a#TGAATCGTCCGGAAAG-1	ExEndo_ParEndo	3.1314	-4.69705
fragments_1a#AAATGAGGTCGCGCTA-1	ExEndo_ViscEndo	-3.41674	5.90207
fragments_1a#GAGGTCCGTTGGTAAA-1	ExEndo_ParEndo	2.9336	-0.42719
fragments_1a#CGATGATGTATCTAGC-1	ExEndo_ParEndo	6.07101	-1.42263
fragments_1a#TTCTGTAAGATATGTG-1	ExEndo_ParEndo_int	2.4859	2.08151
fragments_1a#ACAGCGCAGGAAGAAC-1	ExEndo_ParEndo	3.92086	-0.967792
fragments_1a#TCCCACATCGGTCTAA-1	NeuroEcto	-10.0688	1.87769
fragments_1a#TAACAGCCAAGACTAA-1	ExEndo_ParEndo	4.96388	-2.13999
fragments_1a#AATGGCTCAAGGTCGA-1	SurfEcto	-7.78128	2.16169
fragments_1a#GTGGATTAGTAACACA-1	ExEndo_ParEndo	5.66349	-1.85713
fragments_1a#TAGCACATCAAGTTGC-1	ExEndo_ViscEndo	-3.36831	5.47062
fragments_1a#TCCCACATCTGGCCAG-1	ExEndo_ParEndo	6.98855	-0.921568
fragments_1a#GTGGATTGTGCATCAT-1	ExEndo_ParEndo	0.472744	-2.25148
fragments_1a#TTCTAACTCGTGGAAG-1	ExEndo_ParEndo	5.00741	-4.60649
fragments_1a#TTACGGATCAGGAATA-1	ExEndo_ParEndo	1.93952	-4.26372
fragments_1a#CACCACTAGGGTTCCC-1	ExEndo_ViscEndo	-2.28899	7.56997
fragments_1a#TCAGTCCTCGTTACAG-1	ExEndo_ViscEndo	-4.86829	2.68236
fragments_1a#GAAATGATCACAACAC-1	ExEndo_ParEndo	4.89966	-3.96095
fragments_1a#CGGACTGCACAGGAAC-1	ExEndo_ParEndo	3.10317	-3.32857
fragments_1a#ACTGCAAAGAGATTAC-1	ExEndo_ParEndo	4.42279	-5.61931
fragments_1a#AGCCTGGAGGCAAGGG-1	NeuroEcto	-11.1744	1.41083
fragments_1a#CATAACGAGTTTACGC-1	ExEndo_ParEndo	3.77987	-2.31881
fragments_1a#GATGATCGTTCACGTA-1	ExEndo_ParEndo	4.44305	-4.89694
fragments_1a#ATTGTGGTCATGAACC-1	ExEndo_ParEndo	6.81573	-1.69676
fragments_1a#TTTGTGTGTTACTTTC-1	ExEndo_ParEndo	4.33538	-4.34122
fragments_1a#GCATTGAGTCGAGGTA-1	ExEndo_ParEndo	5.06887	-2.6749
fragments_1a#TTCGCGTCATGGAGGT-1	ExEndo_ViscEndo	-1.76317	7.65389
fragments_1a#GCGGTGTGTAAAGCTA-1	ExEndo_ViscEndo	-2.80555	6.69742
fragments_1a#CACAGATCAAGGCTTT-1	Pluri_Epi	-8.08732	-1.88209
fragments_1a#AATGGCTCAACACGGA-1	ExEndo_ParEndo	2.8059	-2.90382
fragments_1a#ACTATTCAGTCAACTC-1	ExEndo_ViscEndo	-0.0736835	5.54628
fragments_1a#CTTCCAGGTCTCTGGG-1	ExEndo_ParEndo	4.61355	0.926308
fragments_1a#GTTATTCAGCCTCGCA-1	ExEndo_ParEndo	4.25023	0.665255
fragments_1a#TCACAGATCCGGAAAG-1	Pluri_Epi	-9.44625	-1.64624
fragments_1a#ACCAAACTCTGGAAGG-1	Pluri_Epi	-9.82244	-0.833598
fragments_1a#GGCGTTGAGTTCTCCC-1	ExEndo_ParEndo	3.12116	-0.880092
fragments_1a#AGGCGAAAGGGAAATG-1	Pluri_Epi	-7.52677	-1.85858
fragments_1a#CTCAGCTAGGCTTCGC-1	ExEndo_ParEndo	5.10831	-0.673561
fragments_1a#AATGTCGTCTTAACGG-1	ExEndo_ParEndo_int	1.79116	4.18927
fragments_1a#GCGCCAAGTAACTCCA-1	Pluri_Epi	-7.16588	-0.75676
fragments_1a#AGATTCGGTACGACCC-1	ExEndo_ViscEndo	-4.10732	3.70636
fragments_1a#CCGTAGGGTCTGGTCG-1	ExEndo_ParEndo	6.51315	-1.89085
fragments_1a#AACCAACCAAGTAACA-1	Pluri_Epi	-7.21107	-3.26788
fragments_1a#CCACAGGAGGGTCTGA-1	ExEndo_ParEndo	3.44455	-0.093235
fragments_1a#CCCGTTATCCGTCAAA-1	Pluri_Epi	-6.26077	-4.08773
fragments_1a#ATTCGTTTCCAGCACG-1	ExEndo_ParEndo	5.88657	-0.113728
fragments_1a#AGCGTGCAGAAGACTT-1	Pluri_Epi	-7.19344	0.137675
fragments_1a#CTCTCAGCAGAAGTGC-1	Pluri_Epi	-9.9702	-0.739256
fragments_1a#CTGAATGCAGGTAGCA-1	Pluri_Epi	-9.34009	-1.49504
fragments_1a#TTGCAGAAGGATTGCG-1	ExEndo_ParEndo	4.6499	-0.982769
fragments_1a#GTGACATCATAGCAGG-1	ExEndo_ParEndo	5.30527	-3.30267
fragments_1a#GAAACAATCCATTGAG-1	Pluri_Epi	-9.05484	-2.23212
fragments_1a#TGGTCCTCAGAGTCGA-1	Pluri_Epi	-9.59763	-0.000612458
fragments_1a#TGGCAATGTCACATTG-1	ExEndo_ParEndo	4.88115	-0.535061
fragments_1a#TGATCAGAGAAGAGTG-1	ExEndo_ParEndo_int	-0.171444	4.228
fragments_1a#GTCACGGCAACAACTC-1	ExEndo_ParEndo	5.58927	-3.5611
fragments_1a#CCCTGATAGGATTGCG-1	ExEndo_ParEndo	1.38758	-3.55811
fragments_1a#TTTGAGGTCCGGACTG-1	ExEndo_ParEndo	5.98733	-0.289851
fragments_1a#CAGTGCGAGCGCACAA-1	ExEndo_ParEndo	3.90099	-1.67584
fragments_1a#TATCGAGCAAATGTCC-1	ExEndo_ParEndo	0.929133	-4.35973
fragments_1a#GCAGCTGTCATTCATC-1	ExEndo_ParEndo	5.5241	-3.78654
fragments_1a#ACCATCCCATTGAACC-1	Pluri_Epi	-6.73255	-2.78482
fragments_1a#GTCACAATCCTGACCT-1	ExEndo_ParEndo	4.33776	-0.80806
fragments_1a#GTGACATGTCCAGACC-1	ExEndo_ViscEndo	-1.34835	8.51201
fragments_1a#GATCGTATCCAGGTCG-1	Pluri_Epi	-8.90627	-1.21332
fragments_1a#ATTTGTCGTAGAACGC-1	ExEndo_ParEndo_int	0.0401925	4.28667
fragments_1a#TACTAGGAGACTCTTG-1	Pluri_Epi	-7.49167	-3.73755
fragments_1a#TAGGAGGCAAGAGCGT-1	ExEndo_ViscEndo	-1.44888	4.9624
fragments_1a#GACCTTCTCGATAGGG-1	ExEndo_ParEndo	2.23814	-0.0740183
fragments_1a#CGCAGGTTCCGGACTG-1	ExEndo_ParEndo	2.04343	-0.363438
fragments_1a#ACAGGCCGTAATGCAA-1	Pluri_Epi	-6.08995	-3.80367
fragments_1a#ATAGTCGGTTACACTG-1	ExEndo_ParEndo	2.98511	-2.93855
fragments_1a#AATGTCGGTAGCAGGT-1	NeuroEcto	-9.60994	1.38867
fragments_1a#GGGAACACACATTCTT-1	ExEndo_ParEndo	4.42165	-3.76056
fragments_1a#TGTGACAGTGAGTAAT-1	Pluri_Epi	-9.85123	-1.45162
fragments_1a#GAGCGCTTCCAGTACA-1	ExEndo_ParEndo	4.89155	-3.5042
fragments_1a#ATCCTCGAGGTTCGAG-1	ExEndo_ParEndo	6.77733	-2.12322
fragments_1a#TGCCTCAAGTGAATAC-1	ExEndo_ParEndo	3.24315	-6.07245
fragments_1a#GTCACCTTCAAGAGGC-1	Pluri_Epi	-9.29897	-2.24735
fragments_1a#GGACACCCAAACCCTA-1	ExEndo_ParEndo	3.94367	-0.049589
fragments_1a#CCCACATGTGGTCGAA-1	Pluri_Epi	-8.29284	-2.37855
fragments_1a#TCACAAGGTCTGGGAA-1	ExEndo_ParEndo	2.74194	-1.23244
fragments_1a#TGTAAGCAGTATGCTC-1	Pluri_Epi	-6.40724	-2.48841
fragments_1a#GAAACAAAGAGCCTGA-1	ExEndo_ParEndo	3.88607	-4.49065
fragments_1a#CGATGATCACAAACGG-1	ExEndo_ParEndo	4.35531	-4.73335
fragments_1a#CCGTAGGCACACACCG-1	Pluri_Epi	-6.75529	-3.79711
fragments_1a#TCACAAGGTAGCCATT-1	Pluri_Epi	-9.53582	-1.08109
fragments_1a#TCCATCGGTGATAAGT-1	ExEndo_ParEndo_int	2.44693	2.80647
fragments_1a#GCGATCGTCGGTCTCT-1	ExEndo_ViscEndo	-2.02281	8.65976
fragments_1a#AGTCAACTCGCATAAC-1	ExEndo_ParEndo	6.42853	-2.81096
fragments_1a#GCGATCGCAAGGGAGG-1	ExEndo_ParEndo	5.37394	-0.475366
fragments_1a#ACAGGCCAGAGATTAC-1	NeuroEcto	-10.5922	0.940248
fragments_1a#CAGTGCGTCGTGAACT-1	ExEndo_ParEndo	4.08772	1.0202
fragments_1a#TGGACATGTTCTGAAC-1	Pluri_Epi	-8.84966	-1.13264
fragments_1a#AATGGAAAGATTAGAC-1	Pluri_Epi	-6.32207	-3.82714
fragments_1a#TTGCCCAGTTAGGAGC-1	ExEndo_ParEndo	5.1693	-3.84736
fragments_1a#ACTAGGTTCGAGAACG-1	ExEndo_ParEndo	3.53243	-5.67801
fragments_1a#TGCTCGTTCTCGCGTT-1	Pluri_Epi	-6.9835	0.0129096
fragments_1a#TTTGTGTCAGGGCTTC-1	ExEndo_ParEndo	3.9164	-2.54753
fragments_1a#TCACAAGAGGTTTCTG-1	Pluri_Epi	-8.75763	-1.43868
fragments_1a#TGCCTGTAGTAGGTCG-1	Pluri_Epi	-8.9537	-2.2524
fragments_1a#ACTATTCTCATGTTCT-1	ExEndo_ParEndo	2.6512	-4.60762
fragments_1a#TGCTATTCACTCGGAC-1	ExEndo_ParEndo	5.88452	-3.58549
fragments_1a#ACAGCGCTCGGGACAA-1	ExEndo_ViscEndo	-2.4425	7.24242
fragments_1a#CCCAGAGGTCTCAAAC-1	ExEndo_ParEndo	6.8475	-2.01995
fragments_1a#TACAGCACAAGTAATG-1	ExEndo_ParEndo	4.11398	-4.04183
fragments_1a#TAGCACAGTGAATGGC-1	Pluri_Epi	-9.14146	-2.59247
fragments_1a#CACCTTGTCCATTGAG-1	ExEndo_ParEndo_int	-0.413822	3.40244
fragments_1a#TCCATCGGTATCTCAG-1	NeuroEcto	-9.47985	2.78667
fragments_1a#TGCATTTAGCTTCAAC-1	ExEndo_ParEndo	6.295	-3.67115
fragments_1a#AGTCAACTCCACACCT-1	ExEndo_ParEndo_int	2.20587	2.12601
fragments_1a#TACCTCGCACGCTAAT-1	SurfEcto	-6.532	6.0997
fragments_1a#AGCTATGAGCCATCAT-1	ExEndo_ParEndo	2.93008	-3.01354
fragments_1a#CCGCATTTCCAAGTCA-1	ExEndo_ParEndo	3.92011	-0.546038
fragments_1a#ATGTCGATCACCGCGA-1	Pluri_Epi	-9.35522	-2.19662
fragments_1a#CTAGCGGAGAAATGGG-1	ExEndo_ParEndo	5.45328	-1.27115
fragments_1a#TTCGTTACACATCATG-1	Pluri_Epi	-8.89617	-0.359725
fragments_1a#GCTGTTCTCCATTGAG-1	SurfEcto	-6.26398	8.17442
fragments_1a#GTAGGAGGTTACCCAA-1	ExEndo_ParEndo	3.94097	-3.90642
fragments_1a#TTGTTGTAGGCTTTAC-1	ExEndo_ParEndo	3.55637	-4.49039
fragments_1a#TACTAGGTCCCGAAGC-1	ExEndo_ParEndo	4.45705	-5.30928
fragments_1a#TTTGCGCTCCGCTCTA-1	ExEndo_ParEndo	7.03425	-1.24626
fragments_1a#CACAGATTCTTAACGG-1	Pluri_Epi	-8.58145	-2.4325
fragments_1a#TCACAGATCCATCGAA-1	Pluri_Epi	-9.73179	-0.755916
fragments_1a#GATCGTATCTATACCT-1	ExEndo_ParEndo	4.67413	-0.550096
fragments_1a#ACGGATTCACTGTAAC-1	ExEndo_ViscEndo	-3.46445	5.54272
fragments_1a#TTCGATTTCTATATCC-1	ExEndo_ParEndo	3.7426	-5.4687
fragments_1a#TGCCTCAAGGACTTTC-1	ExEndo_ParEndo	4.25335	-3.61137
fragments_1a#GGGTGTCGTGGATTTC-1	ExEndo_ParEndo	5.54573	-3.57713
fragments_1a#GCGGTGTTCAGGTCTA-1	NeuroEcto	-10.1644	0.657928
fragments_1a#TCTAGTTGTGCTAGTT-1	ExEndo_ParEndo	2.39452	-2.6675
fragments_1a#TACGCCTCAGAACAGC-1	ExEndo_ParEndo	4.74579	-3.45557
fragments_1a#CTACAGATCTGTCGGG-1	ExEndo_ParEndo	3.44366	0.851851
fragments_1a#TCGTTCGGTATCATGC-1	ExEndo_ParEndo	4.64687	-0.882694
fragments_1a#TCGCAGGAGACACGGT-1	Pluri_Epi	-6.66518	-4.17954
fragments_1a#CAAGCTAAGTCTCCAA-1	ExEndo_ParEndo	4.62031	-2.28531
fragments_1a#GAAAGTAGTTCTTTCA-1	ExEndo_ParEndo	6.57968	-1.22542
fragments_1a#TACCTCGTCGCCAGAC-1	ExEndo_ParEndo	5.84541	-3.58517
fragments_1a#GCGATCGTCCAGGTCG-1	Pluri_Epi	-6.32702	-4.44665
fragments_1a#CTTAATCAGTCAGCCC-1	ExEndo_ParEndo	3.98741	-1.22532
fragments_1a#TACAGCACACTCCTCA-1	ExEndo_ParEndo	4.42772	-2.853
fragments_1a#TCTAGTTCAAGTCCTA-1	ExEndo_ParEndo	3.89395	-3.45141
fragments_1a#CTACAGAGTAACGGCA-1	ExEndo_ParEndo	6.27406	-0.664105
fragments_1a#ACGGATTTCAACACGT-1	Pluri_Epi	-8.43686	-0.399296
fragments_1a#GGTAGGAAGAGCAGCT-1	ExEndo_ParEndo	5.24481	-3.39516
fragments_1a#TGCTCGTTCTACTTTG-1	ExEndo_ParEndo	6.33049	-1.09613
fragments_1a#ATTACTCGTGGAAAGA-1	ExEndo_ParEndo	5.17959	-2.21136
fragments_1a#TAAGTGCAGGCACCTC-1	Pluri_Epi	-7.04812	-1.28087
fragments_1a#TGCCTGTAGTAACATG-1	ExEndo_ParEndo	6.42906	-3.40423
fragments_1a#AACATCGGTTGGAGGT-1	Pluri_Epi	-7.1844	0.553583
fragments_1a#TGTGACAAGTGCTAGG-1	ExEndo_ParEndo	4.65088	1.34931
fragments_1a#TACCTATGTCTCAAAC-1	Pluri_Epi	-8.89606	0.63027
fragments_1a#ACCGCAGCATTGCGAT-1	ExEndo_ParEndo	0.845397	-3.19574
fragments_1a#CATTCATTCTCCCTTT-1	Pluri_Epi	-8.50634	-3.19737
fragments_1a#GGAATCTCATCAGCTA-1	SurfEcto	-7.64756	1.581
fragments_1a#GAAACAAAGAGGAAGT-1	ExEndo_ParEndo	4.98458	-3.1381
fragments_1a#GTTACTTAGCAGGAGG-1	ExEndo_ParEndo	5.59655	-1.16004
fragments_1a#GCCTAGGGTATCAGCT-1	ExEndo_ParEndo	4.67877	0.0970486
fragments_1a#GACCGACCAATGCCAT-1	ExEndo_ParEndo	1.019	-4.84491
fragments_1a#TTCGGTCAGAAAGCAG-1	ExEndo_ParEndo	1.65124	-3.61993
fragments_1a#TTGCTTATCGCTATTT-1	ExEndo_ViscEndo	-2.73151	8.02077
fragments_1a#CCTGGGATCCTCCATG-1	ExEndo_ParEndo	1.84655	-3.91763
fragments_1a#TTGCAGAGTGAGGGTT-1	Pluri_Epi	-5.67041	-3.6852
fragments_1a#GGAACTTCACCTGGTG-1	ExEndo_ParEndo	6.57798	-3.18744
fragments_1a#GCTCGAGCATCAGCTA-1	Pluri_Epi	-9.01648	-0.0420647
fragments_1a#ACTTTCATCAGGTTTG-1	ExEndo_ParEndo	2.67875	-3.12375
fragments_1a#AGCGTATGTTGCCTGG-1	ExEndo_ParEndo	5.05455	-3.45467
fragments_1a#GGGTGTCAGACACTTC-1	Pluri_Epi	-7.61817	-2.97238
fragments_1a#GGATAGGTCGCCACTT-1	ExEndo_ViscEndo	-3.45968	5.30147
fragments_1a#TAGCCCTGTTAGGCTT-1	ExEndo_ParEndo	5.90289	0.320336
fragments_1a#ACTAACGTCGAAGCCC-1	Pluri_Epi	-9.48932	0.461846
fragments_1a#CGTGGCAAGGGAAGCG-1	ExEndo_ParEndo	5.21373	-0.852828
fragments_1a#GAGCATTGTACGGAGT-1	ExEndo_ParEndo	2.90184	-2.28391
fragments_1a#TAACGGTAGGTACACG-1	ExEndo_ParEndo	5.15582	-2.01209
fragments_1a#AGATTCGAGGTACTCT-1	Pluri_Epi	-6.22423	-4.28564
fragments_1a#CTCACCAGTAACGTAA-1	ExEndo_ParEndo	5.14781	-2.08226
fragments_1a#TAGCCCTAGGGACGTT-1	Pluri_Epi	-8.48024	-2.78409
fragments_1a#AGCCGCACAATTCTCT-1	ExEndo_ParEndo	1.21276	-2.67566
fragments_1a#TGTAAGCTCTTCTCTC-1	ExEndo_ParEndo	2.49163	-2.08298
fragments_1a#ACTATTCGTAGCTGTT-1	ExEndo_ParEndo	3.5762	-2.78994
fragments_1a#GGTGCTGCACATTGCA-1	ExEndo_ParEndo	5.61005	-3.95209
fragments_1a#AAAGGGCCAGATTTGC-1	ExEndo_ParEndo	3.83726	-2.84949
fragments_1a#GAACGTTTCACTCGGG-1	Pluri_Epi	-9.93729	-1.89727
fragments_1a#GCGCCAATCGACTATG-1	Pluri_Epi	-9.37888	-1.16422
fragments_1a#AACCTTTTCGCGTGAC-1	ExEndo_ParEndo	4.98372	1.26337
fragments_1a#GGGAACATCATTCTTG-1	Pluri_Epi	-7.03325	-3.85328
fragments_1a#GAGCATTCAAGAAACT-1	ExEndo_ParEndo	6.28737	-1.66234
fragments_1a#AAAGATGTCCTAAGTG-1	ExEndo_ViscEndo	-2.25517	8.4033
fragments_1a#GAGCGCTTCCCATAGA-1	Pluri_Epi	-8.48805	-1.56049
fragments_1a#GCCCAGAAGTGTGTAA-1	Pluri_Epi	-9.65575	-2.39701
fragments_1a#CTTAATCAGCGCCTAC-1	ExEndo_ParEndo	4.40811	-1.9322
fragments_1a#GAGATTCTCAAGGCAG-1	ExEndo_ParEndo_int	2.34501	1.69387
fragments_1a#CCACAGGGTATCTGCA-1	ExEndo_ParEndo	6.81991	-2.87647
fragments_1a#CCAATGACAGCAGGTA-1	ExEndo_ViscEndo	-2.44289	5.70738
fragments_1a#TCGGGACCATTCTTTG-1	ExEndo_ParEndo	3.67288	-0.022115
fragments_1a#GGTAGGACACTAGGAG-1	ExEndo_ParEndo	0.116313	-3.79332
fragments_1a#GGAACCCGTTGCCTGG-1	ExEndo_ParEndo	3.82717	-5.62432
fragments_1a#CGGACTGAGCACGTAG-1	ExEndo_ParEndo	3.91939	-5.46007
fragments_1a#GGGAACAGTCATCGTA-1	Pluri_Epi	-6.8333	-3.76297
fragments_1a#AACCTTTGTCCAGACC-1	Pluri_Epi	-5.77513	-4.50387
fragments_1a#CACTAAGAGCTTACCA-1	ExEndo_ParEndo	3.22115	0.723193
fragments_1a#TCTCAGCTCGTCTTAT-1	ExEndo_ViscEndo	-3.02275	6.18001
fragments_1a#CGTACAATCCTTACGC-1	ExEndo_ParEndo	3.00295	-5.65964
fragments_1a#TGATCAGAGATCTAAG-1	ExEndo_ParEndo	5.2286	-0.304771
fragments_1a#AAAGGGCAGACACAAT-1	ExEndo_ViscEndo	-4.87712	2.54022
fragments_1a#TGAGCCGCAAATAGTG-1	Pluri_Epi	-7.33641	-2.32715
fragments_1a#GTGCACGCACGCTAAT-1	Pluri_Epi	-8.92767	-2.99465
fragments_1a#CACAACATCGCAAACT-1	ExEndo_ParEndo	3.72625	-4.20652
fragments_1a#ACAAAGAAGTAGACCG-1	Pluri_Epi	-9.78227	-2.34457
fragments_1a#AGGCCTGTCCGAGAGA-1	ExEndo_ParEndo	6.00589	-0.795304
fragments_1a#AACTTGGGTTTAGGAA-1	ExEndo_ParEndo	6.19773	-2.06276
fragments_1a#GATGGCCCAAACAGTA-1	ExEndo_ParEndo	0.313482	-0.347451
fragments_1a#GCCATAAAGAGATTAC-1	ExEndo_ParEndo	4.83065	-2.09847
fragments_1a#GCGAGTCAGCGAATAT-1	ExEndo_ParEndo	4.88204	-5.28703
fragments_1a#ACTGTCCCAAACAGTA-1	ExEndo_ParEndo	5.54226	0.723904
fragments_1a#TCGAGCGAGTCACGCC-1	Pluri_Epi	-9.6368	-2.45434
fragments_1a#CTAACTTTCGGGACAA-1	Pluri_Epi	-7.1045	-3.98108
fragments_1a#AGGCCTGGTAGGGTTG-1	ExEndo_ViscEndo	-1.30186	6.30495
fragments_1a#GGTGCTGAGACACTTC-1	ExEndo_ParEndo	6.33112	-2.95263
fragments_1a#CAAAGCTGTTCTTAGG-1	Pluri_Epi	-9.31469	0.453392
fragments_1a#CACAACATCGTCCCTA-1	ExEndo_ViscEndo	-2.64503	5.21402
fragments_1a#ACAATCGAGTGTCCCG-1	ExEndo_ParEndo_int	2.26497	0.940904
fragments_1a#CGCGCAATCGGAGTTT-1	SurfEcto	-7.25283	2.51438
fragments_1a#TACAGCACATCCCTCA-1	Pluri_Epi	-9.47511	0.549602
fragments_1a#AGCCCGATCAGTGTGT-1	ExEndo_ParEndo	4.05964	0.850128
fragments_1a#TAGGAGGTCCTGACCT-1	Pluri_Epi	-7.73132	-1.55992
fragments_1a#TCAGTCCGTCTGGATT-1	ExEndo_ViscEndo	-3.43836	5.73146
fragments_1a#TACGGATCATATAGAG-1	ExEndo_ParEndo	4.4623	-1.9913
fragments_1a#CCCAGAGAGGGTCCCT-1	ExEndo_ParEndo	4.83243	-1.37801
fragments_1a#GTCACCTTCTGGAAGG-1	ExEndo_ParEndo	5.29399	-0.387858
fragments_1a#TCAAGGTGTTTGCCAA-1	ExEndo_ParEndo	6.86951	-1.14883
fragments_1a#ATCCCTGCAGCGTACC-1	ExEndo_ViscEndo	-3.60412	5.37933
fragments_1a#TAAGCCATCCGTCAAA-1	ExEndo_ParEndo	1.71497	-2.23148
fragments_1a#GCAAAGGAGACACTTC-1	ExEndo_ViscEndo	-3.24886	7.1151
fragments_1a#CTCAACCTCTGTCGGG-1	ExEndo_ParEndo	6.13292	0.0218959
fragments_1a#GCGATCGCACCGTTGG-1	Pluri_Epi	-6.31271	-4.5546
fragments_1a#GACCAATAGCAGAATT-1	Pluri_Epi	-8.47681	-2.91454
fragments_1a#ATAGGCTCAACACGGA-1	ExEndo_ParEndo	3.78457	-2.76711
fragments_1a#TGTGACAAGCTGCCAC-1	ExEndo_ParEndo	3.17474	0.646353
fragments_1a#CCGCATTGTCAGAAAT-1	ExEndo_ParEndo_int	-0.244978	3.65126
fragments_1a#CAAGCTATCGGATAGG-1	ExEndo_ParEndo	1.39831	-3.77543
fragments_1a#GCAGCCACATGGATGG-1	Pluri_Epi	-6.34209	-3.08469
fragments_1a#ACTGCGGTCTCCTTGG-1	ExEndo_ParEndo	2.93279	-1.68906
fragments_1a#TTACTCATCAGTTGAC-1	ExEndo_ParEndo	5.17863	-1.35775
fragments_1a#GTGTCAAGTTGTGACT-1	Pluri_Epi	-8.42935	-2.16241
fragments_1a#GGATAGGAGGGCTCTC-1	Pluri_Epi	-9.13503	-0.723347
fragments_1a#TGCTATTCATTGCCTC-1	ExEndo_ParEndo	7.25923	-1.01107
fragments_1a#ACGGATTCAAGAAACT-1	ExEndo_ParEndo	6.09761	-4.67861
fragments_1a#CGATGATGTTTGGATC-1	ExEndo_ParEndo	1.33423	-2.47246
fragments_1a#GAACTTGTCCAGGTCG-1	ExEndo_ParEndo	4.0117	-3.36164
fragments_1a#TAACAGCGTAGACGCA-1	ExEndo_ParEndo	5.87239	-3.82724
fragments_1a#GCCTAGGCACAGGTAG-1	ExEndo_ParEndo	1.23832	-5.38584
fragments_1a#ACAATCGCAAGCGACA-1	Pluri_Epi	-6.96573	-0.988533
fragments_1a#AGTCCGGCACTGTAAC-1	NeuroEcto	-9.78362	1.30642
fragments_1a#GAACCTAGTGCGCATC-1	Pluri_Epi	-8.62884	-2.65376
fragments_1a#AAAGGGCTCATCGCTC-1	ExEndo_ParEndo_int	2.24523	1.11039
fragments_1a#GCTCAGGGTATCACAC-1	Pluri_Epi	-8.78691	-0.259025
fragments_1a#TCGCAGGGTAAACGTA-1	ExEndo_ParEndo	4.68984	-4.4888
fragments_1a#AGCTATGAGAGTTCGG-1	Pluri_Epi	-9.46027	-2.36378
fragments_1a#ACAAAGATCCATCATT-1	SurfEcto	-7.25515	2.5604
fragments_1a#ACTTTCACACAAGTGG-1	ExEndo_ParEndo	6.56266	-1.8314
fragments_1a#CCTTGGTTCGATATGC-1	Pluri_Epi	-9.16195	-1.23838
fragments_1a#TGTAGCAAGAGTTCGG-1	ExEndo_ViscEndo	-2.70347	6.58074
fragments_1a#GCTGTTCTCCAAGAGG-1	Pluri_Epi	-6.92962	-3.25557
fragments_1a#TTAGCGAGTCCCGAGT-1	ExEndo_ParEndo	5.0894	-3.49828
fragments_1a#CAGGGCTAGGTAAGTT-1	Pluri_Epi	-9.59093	-1.384
fragments_1a#ATCCAGAGTCTGGTCG-1	ExEndo_ViscEndo	-3.43227	5.65055
fragments_1a#CAATCCCGTAGGTAAT-1	ExEndo_ParEndo	3.14153	-3.28563
fragments_1a#CTACTTACATGCCTTC-1	ExEndo_ParEndo	6.60945	-1.71211
fragments_1a#TCAAGCACACAGGAAC-1	NeuroEcto	-9.8378	1.94491
fragments_1a#GCATTGAAGAGGCAGG-1	ExEndo_ParEndo	6.37258	-4.10798
fragments_1a#TACCTATCACGTTAGT-1	Pluri_Epi	-8.69055	-2.6966
fragments_1a#GGCGAAACATCCGTGG-1	Pluri_Epi	-9.56654	-2.41322
fragments_1a#CTAGGATTCCAATCCC-1	ExEndo_ParEndo	3.65756	-6.38108
fragments_1a#CACCACTTCTTAATCC-1	Pluri_Epi	-7.58658	0.749158
fragments_1a#TAAGTGCAGCCCATTA-1	Pluri_Epi	-9.02007	0.107093
fragments_1a#GCCATAAGTTTCTCTA-1	ExEndo_ViscEndo	-3.4997	6.15577
fragments_1a#CTCCCAAGTCATCGTA-1	Pluri_Epi	-9.20526	-2.10763
fragments_1a#GGCGTTGTCGTTGTAG-1	Pluri_Epi	-8.84562	2.67393
fragments_1a#CCTATTATCTTCCGTG-1	ExEndo_ParEndo	6.14649	-2.3681
fragments_1a#GCAACCGCACTCAGCG-1	ExEndo_ParEndo	7.01371	-0.510086
fragments_1a#GCCTAGGTCGCGATGC-1	ExEndo_ParEndo	4.71624	-4.25687
fragments_1a#TTCTGTACATATAGAG-1	Pluri_Epi	-9.00616	-2.52529
fragments_1a#TTTGCGCAGGTCGTTT-1	ExEndo_ParEndo	5.31146	-2.45632
fragments_1a#CTTCCAGAGCGGACTA-1	ExEndo_ParEndo	4.37486	-5.11115
fragments_1a#GGTGTCGGTCTCAAAC-1	ExEndo_ParEndo	3.77258	-3.59338
fragments_1a#GTAGACTCACCGAAAG-1	ExEndo_ViscEndo	-2.235	7.75523
fragments_1a#TACCTCGGTTTGACCA-1	ExEndo_ViscEndo	-3.21254	6.26016
fragments_1a#TAGCATGGTGGAAGCT-1	Pluri_Epi	-9.10622	1.17954
fragments_1a#CCGTACTAGAACAGGA-1	ExEndo_ParEndo	3.90905	1.6924
fragments_1a#GCTCGAGCAAGCTTTG-1	ExEndo_ParEndo_int	-1.16887	4.26876
fragments_1a#CTCAGCTTCCCACTAC-1	ExEndo_ParEndo	3.74034	-2.57981
fragments_1a#GGAACCCGTCGTAATC-1	ExEndo_ViscEndo	-2.12489	8.03069
fragments_1a#TCAGCTCTCGCGTTCT-1	Pluri_Epi	-9.58222	-1.84113
fragments_1a#TTGAGTGGTATCTAGC-1	Pluri_Epi	-9.35618	0.0420294
fragments_1a#AGATTCGCACCTGTGG-1	ExEndo_ParEndo	5.3493	-5.33591
fragments_1a#CCTAAAGAGCTGCCAC-1	ExEndo_ParEndo	5.39411	-4.45336
fragments_1a#GCAAAGGAGCGTCTGC-1	NeuroEcto	-9.98498	0.745394
fragments_1a#GCTTTCGGTAAGCCGA-1	ExEndo_ParEndo	5.94014	-1.68073
fragments_1a#CCTAAAGAGTCCAGAG-1	ExEndo_ParEndo	2.95286	0.807623
fragments_1a#GGGTGTCAGCCATTCA-1	Pluri_Epi	-5.88599	-3.62179
fragments_1a#TAAGCCAAGAACAGGA-1	ExEndo_ParEndo	2.42268	-0.285506
fragments_1a#AATACGCGTATCAGCT-1	ExEndo_ParEndo	4.4773	-3.25756
fragments_1a#TTTGTGTTCGGAAAGC-1	ExEndo_ParEndo	3.50105	-3.11995
fragments_1a#TTGTCTAGTCCTCAGG-1	ExEndo_ParEndo	3.56113	-3.54353
fragments_1a#CGCAATAGTGTCGTCG-1	Pluri_Epi	-9.01162	0.494474
fragments_1a#CTACTTATCCGCGATG-1	ExEndo_ParEndo	3.39956	-0.367569
fragments_1a#TTACGGACAACGACAG-1	Pluri_Epi	-9.24072	0.557077
fragments_1a#AACCAACAGGACTAGC-1	ExEndo_ParEndo	4.04484	-0.143866
fragments_1a#TTTGAGGGTGCATTCA-1	ExEndo_ParEndo	5.20802	1.2271
fragments_1a#GCACGCATCCACCTAC-1	ExEndo_ParEndo	3.41058	-4.60869
fragments_1a#ATGTACGCAGTATCTG-1	ExEndo_ParEndo	6.74605	-1.75847
fragments_1a#ACTGCGGCAAGCCTTA-1	ExEndo_ParEndo	7.03673	-1.5173
fragments_1a#GGATAGGAGGAAACTT-1	ExEndo_ParEndo	3.94882	-0.967361
fragments_1a#ATGTCTTTCCTGGAAT-1	ExEndo_ParEndo	4.30629	-5.65963
fragments_1a#CATAACGGTACTTCAG-1	ExEndo_ParEndo_int	1.74067	2.1334
fragments_1a#GAACCTACATAAAGTG-1	Pluri_Epi	-9.6926	-1.85975
fragments_1a#TTTGCGCTCCTAGAGT-1	ExEndo_ParEndo	4.46703	-0.410738
fragments_1a#CTACTTAAGCAGTAGC-1	ExEndo_ParEndo	4.36344	-3.33933
fragments_1a#AGCCAGCTCGATATGC-1	ExEndo_ParEndo	6.49532	-1.03534
fragments_1a#TAGGTGTAGTGAACCG-1	ExEndo_ParEndo_int	1.71421	-0.721958
fragments_1a#CCCTAACCAAAGGCCA-1	ExEndo_ParEndo	1.83449	-5.06096
fragments_1a#TCAGTTTAGACTCGGA-1	ExEndo_ViscEndo	-3.22612	5.40545
fragments_1a#AACTTGGAGTCTCTAG-1	ExEndo_ParEndo	5.44421	-0.0674698
fragments_1a#GATCATGTCCTATCCG-1	ExEndo_ParEndo	6.87196	-1.96939
fragments_1a#AGCTGATCATAGGCGA-1	ExEndo_ParEndo_int	1.37642	2.23865
fragments_1a#CTGCTCACACGCGTTG-1	Mesoderm	-11.1083	6.35851
fragments_1a#ACCGGGTAGTCATCTG-1	ExEndo_ParEndo	0.168954	-2.76379
fragments_1a#GCAGCCACAGTATACC-1	Pluri_Epi	-8.91006	-0.867657
fragments_1a#CCCACATGTCAACTAC-1	ExEndo_ParEndo	4.90309	-3.98211
fragments_1a#CATGTTTCATGGTTTG-1	ExEndo_ParEndo	5.27113	-2.48208
fragments_1a#TAATCGGGTGATAAGT-1	ExEndo_ParEndo_int	2.31911	-1.01143
fragments_1a#GAGCATTGTATCTAGC-1	Pluri_Epi	-9.51409	0.408858
fragments_1a#AGCCGCATCTGGCTAA-1	ExEndo_ParEndo	5.25364	-5.25489
fragments_1a#CAGCCTTTCGCCCTTA-1	ExEndo_ParEndo	1.22595	-2.80341
fragments_1a#TATTGCTGTAACCATC-1	ExEndo_ParEndo	5.41088	-4.46839
fragments_1a#TTAGGTGGTGCGCTCA-1	ExEndo_ParEndo	7.07673	-1.76867
fragments_1a#AGCTGGCTCCTGGGAC-1	ExEndo_ParEndo_int	1.68486	1.57213
fragments_1a#ATGTACGAGACAACGC-1	ExEndo_ParEndo	5.43196	-4.09435
fragments_1a#AACGTACGTCCGGTAC-1	ExEndo_ParEndo_int	0.0284399	3.95874
fragments_1a#TTAGCTTGTAGAATAC-1	ExEndo_ParEndo	5.6956	-4.02133
fragments_1a#GCGATCGCACTAGGAG-1	ExEndo_ParEndo_int	0.495225	3.496
fragments_1a#GTGCTGGGTAGCTGTT-1	Pluri_Epi	-9.40592	0.110241
fragments_1a#ACCTGCTGTGAGCTAG-1	ExEndo_ParEndo	4.48726	-2.25595
fragments_1a#CGGACTGTCTATAGGC-1	ExEndo_ParEndo	1.29155	-3.75135
fragments_1a#ACTATTCGTTAGCTCA-1	ExEndo_ParEndo_int	1.56035	1.57892
fragments_1a#ACAAAGACACTGTTAG-1	ExEndo_ViscEndo	-3.11979	6.59417
fragments_1a#CACCTTGGTTCTTTGT-1	ExEndo_ParEndo	5.38565	-2.67653
fragments_1a#AGATAGATCCATTGAG-1	ExEndo_ParEndo	4.084	-0.252452
fragments_1a#GAAAGTAGTTTGAAGA-1	ExEndo_ParEndo	5.02735	-0.688996
fragments_1a#ATCCTCGAGTTCAACC-1	ExEndo_ParEndo	2.24456	-3.23999
fragments_1a#AGTTTGGCACCTACCT-1	ExEndo_ParEndo	4.20435	-2.0701
fragments_1a#GAGCGCTCAAGTTCGT-1	ExEndo_ParEndo	1.53064	-1.56998
fragments_1a#TACGGATGTCACTCTC-1	Pluri_Epi	-6.82252	-2.94727
fragments_1a#TGAGTCATCACGATTG-1	Pluri_Epi	-8.77332	-1.52469
fragments_1a#TTTGAGGGTTACTACG-1	ExEndo_ParEndo	6.79685	-2.27667
fragments_1a#CACCACTAGATGCGAC-1	ExEndo_ParEndo	6.67824	-1.27805
fragments_1a#TCCGACTCATCAGCTA-1	ExEndo_ParEndo	4.54962	-4.39677
fragments_1a#ACAATCGCACCGTTGG-1	ExEndo_ParEndo	3.98544	-3.21336
fragments_1a#AAATGCCTCCATCTAT-1	ExEndo_ParEndo	2.93417	-5.08779
fragments_1a#ACTCGGGCACCTCGTT-1	ExEndo_ParEndo	2.02891	-3.61535
fragments_1a#CTGAATGAGGTTGTTC-1	ExEndo_ParEndo	4.01562	-3.65594
fragments_1a#GAAGTGGCACTGATAC-1	ExEndo_ParEndo	5.05817	0.659937
fragments_1a#CCACAGGAGTAGAAGG-1	ExEndo_ParEndo	6.06312	-3.25211
fragments_1a#GGCACGTCAGGTAGCA-1	ExEndo_ParEndo	5.11602	-2.89446
fragments_1a#ATTTGTCAGATACCAA-1	Pluri_Epi	-8.0986	-3.43157
fragments_1a#GAGGTCCAGGCTCAGA-1	ExEndo_ParEndo	7.06152	-0.448223
fragments_1a#ACTTTCAAGACGCCCT-1	ExEndo_ParEndo	3.38568	-4.51329
fragments_1a#AGTTACGAGGCAGTGT-1	ExEndo_ViscEndo	-0.37994	5.69219
fragments_1a#TGTGGCGGTTAACTCG-1	Pluri_Epi	-8.79566	-2.10467
fragments_1a#GGAGGATAGGAGTACC-1	Pluri_Epi	-6.35861	-3.76363
fragments_1a#CACTGAACACTGTAAC-1	ExEndo_ParEndo	3.45112	-2.44462
fragments_1a#ACCGCAGGTAACACTC-1	ExEndo_ParEndo	4.22532	-6.35795
fragments_1a#TGACAACTCGAACCGC-1	ExEndo_ParEndo	4.72707	-0.145272
fragments_1a#GAGGATGAGCTAACAA-1	ExEndo_ParEndo	2.59838	-5.20545
fragments_1a#GATCGTAGTAGATGAT-1	ExEndo_ParEndo	3.30934	-4.8514
fragments_1a#GGAGAACCATCGGCTG-1	ExEndo_ParEndo	0.425498	-4.02116
fragments_1a#GCGGTGTAGGTCTTGT-1	Pluri_Epi	-9.32351	-1.13601
fragments_1a#GGAGTAGTCTAGCAAC-1	ExEndo_ParEndo	1.16959	-5.03667
fragments_1a#TGTACGAGTAGCAGGT-1	ExEndo_ParEndo	5.25196	-4.46202
fragments_1a#TTCGATTTCAGTGGTT-1	ExEndo_ParEndo	-0.195323	-2.59515
fragments_1a#GACCAATGTGCCAAGA-1	ExEndo_ParEndo	3.68194	-0.135123
fragments_1a#TAACGGTGTAGATTAG-1	ExEndo_ParEndo	1.12141	-0.26058
fragments_1a#TGCCTCAGTGTCGTCG-1	ExEndo_ViscEndo	-1.0523	6.07465
fragments_1a#ACCATCCTCGCTCTAC-1	ExEndo_ParEndo_int	-1.01681	4.00779
fragments_1a#GCCCGAAGTCAGAAAT-1	ExEndo_ParEndo_int	2.51395	0.302593
fragments_1a#AACAGTCGTTTGCCCT-1	ExEndo_ParEndo_int	0.00966606	3.23657
fragments_1a#CTGTTCGAGCACGTAG-1	ExEndo_ParEndo	5.57978	-4.85876
fragments_1a#CGGTGCAAGACGCCCT-1	ExEndo_ParEndo	4.25501	-3.5043
fragments_1a#TATGTGGCACATCATG-1	Pluri_Epi	-9.09675	1.77963
fragments_1a#TACCTATAGTACAGTA-1	ExEndo_ParEndo_int	2.76416	0.687583
fragments_1a#ACATGCAAGGAGAACA-1	SurfEcto	-6.44532	3.5409
fragments_1a#CCACGTTCATCGACCG-1	ExEndo_ParEndo	4.81237	-0.0254625
fragments_1a#TCACAAGAGGCAGTAC-1	ExEndo_ParEndo	4.22848	-0.698133
fragments_1a#CAGCCTTCACGCGACT-1	ExEndo_ParEndo	3.36799	-5.17546
fragments_1a#TATGTGGTCCTGAAAC-1	Pluri_Epi	-7.7406	-0.553022
fragments_1a#GAGCGCTTCACAGGGA-1	ExEndo_ParEndo	4.85618	-3.30606
fragments_1a#CGGTGCATCACCCGGA-1	ExEndo_ParEndo	3.28514	-2.30641
fragments_1a#TGGCCTTCATCCGTGG-1	Pluri_Epi	-7.54465	-2.33206
fragments_1a#TAAACCGCATTAGCCA-1	ExEndo_ParEndo	6.52592	-3.02313
fragments_1a#CTTAATCAGGTACTCT-1	ExEndo_ParEndo	4.59499	-5.55274
fragments_1a#GTAGACTCATAGTCCA-1	ExEndo_ViscEndo	-2.22942	8.27621
fragments_1a#CCAGATAGTTGGGAAC-1	ExEndo_ParEndo	5.97258	-3.51146
fragments_1a#CCTCCCTGTGAATCGG-1	ExEndo_ParEndo	6.10061	-3.11432
fragments_1a#CCCTAACTCGACTTAG-1	ExEndo_ParEndo	6.7893	-2.70689
fragments_1a#CCTTGGTAGTCTGTGT-1	ExEndo_ParEndo	6.72635	-3.8898
fragments_1a#TGTGACAGTTAGTAGA-1	ExEndo_ParEndo_int	2.85324	1.64914
fragments_1a#TTGCCCACAGTATACC-1	ExEndo_ParEndo	5.00988	-5.33712
fragments_1a#GCGTAGCCACATGATC-1	ExEndo_ParEndo	5.20408	-4.19876
fragments_1a#GTCCATCAGGTAAGCC-1	Pluri_Epi	-8.30484	-1.41613
fragments_1a#CGCTAGGCACTCGGAC-1	ExEndo_ParEndo	6.5471	-0.426208
fragments_1a#CTTGTCGAGAAGAGTG-1	ExEndo_ParEndo	6.48503	-3.58002
fragments_1a#TACGGATAGAAGCCGT-1	ExEndo_ParEndo	6.52876	-0.529178
fragments_1a#AGCTGTACATTCTTTG-1	ExEndo_ParEndo_int	1.61491	3.25954
fragments_1a#ATTACTCCAACTCGTA-1	ExEndo_ViscEndo	-2.2072	6.45009
fragments_1a#GAACCGCTCGCAACTA-1	ExEndo_ParEndo	5.67764	-2.10867
fragments_1a#TACTCGCGTTTCACCC-1	Pluri_Epi	-6.10281	-1.8919
fragments_1a#TCAGCTCAGTTCGCGC-1	Pluri_Epi	-7.44726	-1.42779
fragments_1a#CAGTATGAGCATACCT-1	ExEndo_ParEndo	5.61174	-4.01434
fragments_1a#TACAGCAAGATATGAC-1	ExEndo_ParEndo_int	0.26314	3.67401
fragments_1a#AGCTGGCCACTGATAC-1	ExEndo_ParEndo	4.80092	1.21189
fragments_1a#CCTTGGTGTCTCTAAG-1	Pluri_Epi	-5.77686	-3.40921
fragments_1a#GTCACAAGTATCTGCA-1	ExEndo_ParEndo	6.38451	-2.29064
fragments_1a#GCAGCCAGTACGCCCA-1	ExEndo_ParEndo	3.62192	-1.92066
fragments_1a#GTCACCTAGGAGGCGA-1	ExEndo_ParEndo	5.80509	-3.0772
fragments_1a#TAGCTTTAGTTGCTTG-1	ExEndo_ParEndo_int	1.93265	2.7196
fragments_1a#TTGCGAATCGGGTCCA-1	ExEndo_ParEndo	6.32932	-2.29478
fragments_1a#AAATGCCCAGGGTACA-1	ExEndo_ParEndo	4.54373	-4.39097
fragments_1a#TTTGGTTAGTCATCTG-1	ExEndo_ParEndo	4.22865	0.722939
fragments_1a#TTTGTGTGTGATCAGG-1	ExEndo_ParEndo_int	0.911263	2.73275
fragments_1a#CCGAAGCAGGATATCA-1	ExEndo_ParEndo	4.55463	-3.48752
fragments_1a#CGGTGCAAGGGAAATG-1	ExEndo_ParEndo_int	2.1457	1.91107
fragments_1a#CTGGGACAGCATGTGG-1	Pluri_Epi	-8.8782	-2.24039
fragments_1a#TGGGTTACATGGAGGT-1	ExEndo_ParEndo	3.51281	-1.24572
fragments_1a#GGTCATATCCCGTATC-1	ExEndo_ViscEndo	-1.97175	7.9762
fragments_1a#ATTCGTTGTTAGGAGC-1	ExEndo_ParEndo	5.87447	-3.16475
fragments_1a#GCAAAGGCACAGTAGG-1	Pluri_Epi	-6.45587	-3.69467
fragments_1a#AGATAGATCAAATGGA-1	ExEndo_ParEndo_int	-0.794633	4.24591
fragments_1a#ACTTTCACACAGTAGG-1	ExEndo_ParEndo	0.439879	-3.6844
fragments_1a#AGCCTTCAGTCTGTGT-1	ExEndo_ParEndo	5.48728	-1.36537
fragments_1a#GTAATCGTCATTCTCA-1	ExEndo_ParEndo	6.39489	-2.21643
fragments_1a#CCCAGAGCATAAAGTG-1	ExEndo_ParEndo	4.04297	-4.60194
fragments_1a#CCGAAGCGTACGACCC-1	ExEndo_ParEndo_int	2.59538	0.207752
fragments_1a#GCGCCAACAAAGGAAG-1	ExEndo_ParEndo	4.7161	-0.824968
fragments_1a#TTTGTGTCATTACTCT-1	ExEndo_ParEndo	5.1647	-3.79693
fragments_1a#GATTGACCACAGAAGC-1	ExEndo_ParEndo	2.26148	-1.52006
fragments_1a#CAACCAACACAGTTCA-1	ExEndo_ParEndo_int	1.37568	1.72197
fragments_1a#TAATTCCCATTCCCGT-1	ExEndo_ParEndo	3.71678	-4.47313
fragments_1a#GCTCACTCAGGACTGA-1	ExEndo_ParEndo	5.72169	-4.74081
fragments_1a#ATCCTCGAGGGAAGCG-1	Pluri_Epi	-8.05637	0.0333543
fragments_1a#TGCTATTAGCTAGTTC-1	Pluri_Epi	-9.89716	-1.99185
fragments_1a#TAGACTGCATTTGGTG-1	ExEndo_ParEndo	5.93929	-1.54949
fragments_1a#ATGGATCTCTCTTCTC-1	Pluri_Epi	-7.28234	-1.70559
fragments_1a#CATGTTTCAACTCGAT-1	ExEndo_ParEndo	2.83642	-3.99258
fragments_1a#GTGTCAATCAACACGT-1	ExEndo_ViscEndo	-3.19821	5.83802
fragments_1a#CCATACCTCCGTCAAA-1	ExEndo_ParEndo	4.28759	-5.3988
fragments_1a#TACATGGTCTCGCGGA-1	Pluri_Epi	-9.51575	-1.64583
fragments_1a#AACGGGAAGTAGTCGG-1	Pluri_Epi	-7.86624	-3.30148
fragments_1a#ACTCGGGGTGATCAGG-1	ExEndo_ParEndo_int	0.949144	-0.848604
fragments_1a#CTCCCAAGTTGTATCG-1	ExEndo_ParEndo	7.04551	-1.27158
fragments_1a#ATCGAGTGTTTGCATG-1	ExEndo_ParEndo	5.7223	-0.639024
fragments_1a#GCTGTTCTCGGTTGTA-1	ExEndo_ParEndo	1.83169	-5.35574
fragments_1a#GCCAGCACAGGCACAA-1	Pluri_Epi	-7.87871	-1.22298
fragments_1a#ACAAGCTGTCGTCGCA-1	ExEndo_ParEndo	4.50862	-0.918706
fragments_1a#CTACAGATCGGAAAGC-1	ExEndo_ParEndo	1.18853	-4.20286
fragments_1a#GCTCACTAGGTACATA-1	Pluri_Epi	-7.68081	-0.475039
fragments_1a#TCAGTCCTCACTCGGG-1	Pluri_Epi	-8.17444	0.127676
fragments_1a#CCACGTTAGTACAGAT-1	Pluri_Epi	-6.79947	-3.84121
fragments_1a#TGGCGCAAGTGAGTGC-1	Pluri_Epi	-8.48023	1.88358
fragments_1a#ACCGAATTCAGGATCT-1	ExEndo_ParEndo	0.37488	-3.15514
fragments_1a#ATGTTTCAGAATCAAC-1	NeuroEcto	-9.88554	1.87313
fragments_1a#AAATGAGCACCCTTTG-1	ExEndo_ViscEndo	-1.07923	4.62306
fragments_1a#ACTGTCCCAGTAAGCG-1	ExEndo_ParEndo_int	1.81859	2.03583
fragments_1a#CGGACCAGTATACGCT-1	ExEndo_ParEndo_int	1.37288	3.02007
fragments_1a#CCACGTTAGCGCCTAC-1	ExEndo_ParEndo_int	1.6056	2.80193
fragments_1a#CTAGCGGGTAGATTAG-1	ExEndo_ParEndo	2.72682	-2.62292
fragments_1a#GGTGCTGAGGGATCCA-1	ExEndo_ParEndo	5.91804	-1.43051
fragments_1a#TCAAGACTCGGTCTCT-1	NeuroEcto	-11.8701	0.979853
fragments_1a#GCTCACTCAACCTCCT-1	ExEndo_ViscEndo	-3.14792	6.01178
fragments_1a#AATGTCGAGTGATTAG-1	ExEndo_ParEndo	6.38475	-0.607108
fragments_1a#TAAGCCACAGGGTAAC-1	ExEndo_ParEndo	6.1244	-3.05934
fragments_1a#AGCTGTACAGCAGGTA-1	ExEndo_ParEndo	0.930846	-3.30008
fragments_1a#CGTGGCATCATGAACC-1	ExEndo_ParEndo	5.20916	-3.04353
fragments_1a#ATGGATCAGGTTGTTC-1	ExEndo_ParEndo	2.87135	-5.83464
fragments_1a#GTGTGATAGGCTTAAA-1	Pluri_Epi	-5.87672	-4.1024
fragments_1a#TTACCGCTCACTCCCA-1	ExEndo_ParEndo	7.05726	-0.976968
fragments_1a#AACCTTTCACTGTCGG-1	ExEndo_ViscEndo	-3.34641	5.94375
fragments_1a#GGAGAACAGAGAATTC-1	ExEndo_ParEndo	5.06881	-1.38321
fragments_1a#CACCTGTAGTATAGTG-1	ExEndo_ParEndo	4.51171	-0.256662
fragments_1a#CAGCTGGAGCGTGTTT-1	ExEndo_ParEndo_int	1.56026	0.393331
fragments_1a#AAACTCGTCGAGTGTT-1	Pluri_Epi	-6.74075	-1.45414
fragments_1a#CATTCATTCTGAGTAC-1	ExEndo_ParEndo	4.97683	-0.0647634
fragments_1a#TTCTGTATCGTGGTAT-1	ExEndo_ParEndo	3.23681	-1.81651
fragments_1a#TGGGTGCAGGAGACTC-1	ExEndo_ParEndo	3.14063	-1.3419
fragments_1a#GAGAACGGTCAGCAAG-1	ExEndo_ParEndo	3.95432	-5.27535
fragments_1a#GTCACGGGTGTCCTTC-1	SurfEcto	-5.16986	4.35265
fragments_1a#CTCTACGCAGCTATAC-1	ExEndo_ParEndo	4.17916	-4.89206
fragments_1a#GGGACCTGTTTGCCCT-1	ExEndo_ParEndo	3.90115	-5.9677
fragments_1a#CCTGCTAAGAGGTGGG-1	ExEndo_ParEndo	5.44119	-5.01379
fragments_1a#TGATGCATCCGATGCG-1	SurfEcto	-6.95264	3.65087
fragments_1a#AGCGATTTCGATGTAC-1	ExEndo_ParEndo	2.3762	-0.728466
fragments_1a#TAGCCCTTCGGGCTCA-1	SurfEcto	-8.07089	2.54013
fragments_1a#GGCACGTTCCAATCCC-1	ExEndo_ParEndo	1.77874	-0.702233
fragments_1a#CAAGGCCGTGTACGCC-1	ExEndo_ParEndo	5.76461	-4.22626
fragments_1a#GTTACGACAATGGCTT-1	Pluri_Epi	-7.61017	-3.46403
fragments_1a#TTGGTCCGTAAACGTA-1	Pluri_Epi	-7.25791	-4.17201
fragments_1a#GTAGTACGTAGGTAAT-1	ExEndo_ParEndo	7.04805	-2.34842
fragments_1a#TTAGCTTGTACTATGC-1	ExEndo_ParEndo	6.95086	-1.83739
fragments_1a#AAAGGGCAGATCTAAG-1	ExEndo_ParEndo	6.83576	-1.66988
fragments_1a#TTCTGTATCACAACAC-1	NeuroEcto	-10.4229	1.8962
fragments_1a#AACGTACCACTCGGAC-1	ExEndo_ParEndo_int	1.46493	0.122082
fragments_1a#TTGAGCATCAAGGCAG-1	Pluri_Epi	-6.7282	-2.13502
fragments_1a#GATCGTAAGAGCGGTT-1	Pluri_Epi	-7.68441	0.66641
fragments_1a#CCTTGCACAATTAGGA-1	ExEndo_ParEndo	1.39778	-4.02701
fragments_1a#TTTGAGGTCGTCGCAG-1	ExEndo_ParEndo	5.2298	-1.96424
fragments_1a#CGCAGGTAGACTAGCG-1	Pluri_Epi	-9.65761	-0.271103
fragments_1a#AGCCTGGTCCGTGCAG-1	ExEndo_ParEndo	4.09666	-3.75377
fragments_1a#ATCGAGTCACCCTTTG-1	Pluri_Epi	-7.84772	0.149149
fragments_1a#CTCTAGCGTAAGTGCG-1	ExEndo_ParEndo	1.853	-3.84958
fragments_1a#GACTAACAGCCTATAC-1	ExEndo_ParEndo	0.394507	-0.248854
fragments_1a#TGTACGAAGGATTGAT-1	ExEndo_ParEndo	0.386887	-3.64231
fragments_1a#CTTCCAGCAGAGTCGA-1	ExEndo_ParEndo	4.98923	-2.81111
fragments_1a#GTGACATAGAGAATTC-1	Pluri_Epi	-9.10425	1.22095
fragments_1a#TCAGGGCGTATTGTCG-1	Mesoderm	-8.92327	3.71868
fragments_1a#TTGACGACACCTGAAT-1	ExEndo_ParEndo	3.00873	-4.83738
fragments_1a#TACGCCTGTTGTGACT-1	ExEndo_ParEndo	1.06973	-3.20773
fragments_1a#GGTTGCGTCAGATACC-1	ExEndo_ParEndo	2.10124	-0.0375243
fragments_1a#ATTTGTCTCCGGAAAG-1	ExEndo_ParEndo_int	-0.0318122	4.26645
fragments_1a#TTTGTGTAGGAGACTC-1	ExEndo_ParEndo	4.99853	-2.69205
fragments_1a#GGGTCTGAGCAATAAC-1	ExEndo_ParEndo	6.63601	-2.24769
fragments_1a#CATTGGATCCGCCTAT-1	ExEndo_ParEndo	5.8655	-3.45169
fragments_1a#GGAACTTAGATAGGTT-1	Pluri_Epi	-6.05412	-3.5452
fragments_1a#CAGGGCTGTCATTGCA-1	Pluri_Epi	-8.40556	-2.22072
fragments_1a#TGATCAGTCCATACCC-1	Pluri_Epi	-9.94354	-1.64007
fragments_1a#CCTTGCACAAACCTAC-1	Pluri_Epi	-9.68343	0.478852
fragments_1a#GTGTGATCATGGTTTG-1	ExEndo_ParEndo	4.77916	-1.27572
fragments_1a#AACCTTTGTTGGCTTA-1	ExEndo_ParEndo	4.45937	-3.2998
fragments_1a#TAAACCGTCGCCCTTA-1	ExEndo_ParEndo	3.58974	-0.497799
fragments_1a#TATGTGGTCTGGCCAG-1	ExEndo_ParEndo_int	0.523631	3.80901
fragments_1a#GATTGACGTCAAATCC-1	ExEndo_ParEndo	2.5164	-0.620597
fragments_1a#GGCACGTGTCACAGTT-1	ExEndo_ParEndo	4.61887	-1.94601
fragments_1a#GAACTTGGTATATGGA-1	ExEndo_ParEndo	2.10384	-1.60598
fragments_1a#CGCGCAATCCCGAAGC-1	ExEndo_ParEndo	3.82338	-2.71799
fragments_1a#AGCCTCTCAGCAAACG-1	SurfEcto	-5.76926	5.96316
fragments_1a#CGATGATGTGATAGAT-1	ExEndo_ParEndo	4.22424	-3.11779
fragments_1a#TTGAGCACAAGGCGTA-1	ExEndo_ParEndo	6.30975	-3.96288
fragments_1a#AGTTTGGTCAGGAATA-1	ExEndo_ParEndo	4.38729	-1.92521
fragments_1a#GCCAGCACAAGCGGTA-1	ExEndo_ParEndo_int	1.71098	2.60069
fragments_1a#CAACGTATCGACGGAA-1	Pluri_Epi	-8.98838	0.181601
fragments_1a#CGTACAATCGCAGATT-1	Pluri_Epi	-9.25979	1.18698
fragments_1a#AAAGATGAGGCTAAAT-1	ExEndo_ParEndo	4.69429	-5.01519
fragments_1a#AACCGATAGGTTGACG-1	Pluri_Epi	-7.21832	-1.68654
fragments_1a#GACCCAGGTACGCCCA-1	ExEndo_ParEndo	4.77493	-2.85035
fragments_1a#GCCAGACAGTCTTAGC-1	ExEndo_ParEndo	5.33936	0.448491
fragments_1a#CACTGAACAAGAAACT-1	ExEndo_ViscEndo	-3.37406	5.72079
fragments_1a#GTGCCAGGTGCGTAGA-1	ExEndo_ParEndo	5.10239	-1.01062
fragments_1a#GCTCAGGTCGCAACTA-1	Pluri_Epi	-9.81822	-0.630864
fragments_1a#GTGGATTGTTGCAGCC-1	ExEndo_ParEndo	3.10123	-1.92797
fragments_1a#TGGGTTAGTCTCTGCT-1	ExEndo_ParEndo	5.85194	-3.69854
fragments_1a#CTAGCGGAGCGATACG-1	ExEndo_ParEndo	2.14601	-4.09403
fragments_1a#TACCTATGTCAGCAAG-1	Pluri_Epi	-7.83832	-2.01453
fragments_1a#TTACGGAAGGCTAAAT-1	ExEndo_ParEndo	4.23128	-1.38559
fragments_1a#TGATCAGAGTTAGCAA-1	ExEndo_ViscEndo	-2.42123	8.15429
fragments_1a#GAAGTCTTCGGGAAAC-1	ExEndo_ParEndo	1.09269	-1.41973
fragments_1a#TTATGTCCAAGCAGGT-1	Pluri_Epi	-7.57595	-1.5501
fragments_1a#CTTAATCTCCAAACCA-1	Pluri_Epi	-6.94666	-2.33186
fragments_1a#CACAGATAGTGAATAC-1	ExEndo_ParEndo	3.38302	-3.11379
fragments_1a#ATGTCTTCAGAGTCGA-1	Pluri_Epi	-9.20087	0.362774
fragments_1a#TAATTCCGTGAGTAAT-1	ExEndo_ParEndo	3.64939	-2.30284
fragments_1a#CCTTGCACACTCCCAT-1	ExEndo_ParEndo	4.44139	-2.39146
fragments_1a#GCTGTTCTCGCAAACT-1	ExEndo_ParEndo	4.67997	-3.94067
fragments_1a#ACTACCCGTCCTTATT-1	Pluri_Epi	-8.00068	0.832998
fragments_1a#AAAGGGCAGGGTAATT-1	Pluri_Epi	-6.91463	-1.29536
fragments_1a#TACTAGGAGTACAACA-1	ExEndo_ParEndo	4.76807	-5.82717
fragments_1a#TTAGCTTCATTAACGC-1	ExEndo_ParEndo_int	2.54515	3.38096
fragments_1a#CTCCCAAGTTTCTTAC-1	ExEndo_ParEndo	5.42931	0.138232
fragments_1a#TTGCCCAGTCGTCGCA-1	ExEndo_ViscEndo	-1.51348	7.34241
fragments_1a#CCTGGGACACCTATTT-1	ExEndo_ParEndo	5.04411	-0.101327
fragments_1a#ATCCCTGAGAAACGCC-1	ExEndo_ParEndo	2.51679	-3.52505
fragments_1a#AAATGCCCATCAACTG-1	Pluri_Epi	-7.13567	-3.51058
fragments_1a#TATGTGGAGTCATCTG-1	ExEndo_ParEndo	0.531531	-3.05681
fragments_1a#ATTGTGGCAGGTGTCC-1	ExEndo_ParEndo_int	3.37358	-0.0463184
fragments_1a#TCCATCGGTCCGGTAC-1	ExEndo_ParEndo	-0.177113	-2.99329
fragments_1a#TCAAAGCTCTTCATAC-1	ExEndo_ParEndo	3.99133	1.2562
fragments_1a#ATCGAGTGTATGCTAC-1	ExEndo_ParEndo	4.4098	-4.71227
fragments_1a#GTGACATCACAGGAAC-1	ExEndo_ViscEndo	-1.64777	8.87914
fragments_1a#TAGCATGGTGCTAGTT-1	ExEndo_ParEndo_int	2.87947	0.178025
fragments_1a#CTCTCGAGTATGGGTG-1	ExEndo_ParEndo	1.46262	-5.07097
fragments_1a#GGACACCCATCTCTCG-1	ExEndo_ParEndo	6.26119	-1.32624
fragments_1a#CCTATTACAGCAACCC-1	Pluri_Epi	-8.6528	-0.485448
fragments_1a#CGCTGGATCTATAGGC-1	Pluri_Epi	-9.79112	-0.897987
fragments_1a#CTAGCGGGTGGTCGAA-1	ExEndo_ParEndo_int	2.73331	1.92513
fragments_1a#CGCAATATCGATGTGT-1	ExEndo_ParEndo	6.73927	-1.00691
fragments_1a#TATCGAGCAGGCATTT-1	ExEndo_ParEndo	4.22978	-3.25665
fragments_1a#AGCTGTAAGAGACTCG-1	ExEndo_ParEndo	5.25348	-1.54724
fragments_1a#CTACAGACAGGATAGC-1	ExEndo_ParEndo	6.00233	-2.36158
fragments_1a#AGCCTTCTCCGTTTCG-1	ExEndo_ViscEndo	-3.33416	5.68412
fragments_1a#CTTGCCAGTATTTGCG-1	ExEndo_ViscEndo	-1.4541	7.92397
fragments_1a#TTGCACCAGTTACACC-1	ExEndo_ParEndo	3.28071	-3.21978
fragments_1a#CTTGTCGAGGGAAGCG-1	ExEndo_ParEndo	5.77724	-1.21959
fragments_1a#ACTGCGGAGCCATTCA-1	ExEndo_ParEndo_int	1.599	2.33872
fragments_1a#CTCACCAGTCCTTATT-1	Pluri_Epi	-6.54386	-1.11578
fragments_1a#GTTCAAGAGCACGTAG-1	ExEndo_ParEndo	2.89333	-1.01627
fragments_1a#GATGATCTCGCACCGA-1	ExEndo_ParEndo	4.35591	-1.89707
fragments_1a#CTAACTTTCATGTTCT-1	ExEndo_ParEndo	3.52019	-4.04738
fragments_1a#ATTGTCTCAAAGGTCG-1	Pluri_Epi	-7.24431	-0.320458
fragments_1a#CTCAGCTAGGCATGCA-1	ExEndo_ParEndo	3.38067	-2.36091
fragments_1a#TACAGCAGTGGTGGTA-1	ExEndo_ParEndo	2.16585	-2.36603
fragments_1a#GAAGAGCTCACGTGTA-1	ExEndo_ParEndo	5.13866	-1.01343
fragments_1a#TCGGGACTCAAGGCAG-1	ExEndo_ParEndo	6.61643	-2.75714
fragments_1a#GTTGGGCTCGAGTGTT-1	Pluri_Epi	-8.02487	-2.28483
fragments_1a#ACTCGGGGTACGCAAG-1	ExEndo_ParEndo	2.56637	-5.77615
fragments_1a#AATGGCTAGGCGCTTC-1	ExEndo_ParEndo	5.19459	-4.04948
fragments_1a#AAGGAGCTCGATGCAT-1	ExEndo_ParEndo	3.96907	-0.284127
fragments_1a#TCTCAGCAGGGACGTT-1	ExEndo_ParEndo	2.7539	-1.29826
fragments_1a#GTCACTCGTTCTTTGT-1	ExEndo_ParEndo	7.09964	-1.35494
fragments_1a#CCTATTAGTCTGAGCC-1	Pluri_Epi	-8.55233	0.138387
fragments_1a#AGGCGTCCACGCGCAT-1	ExEndo_ViscEndo	-3.23542	5.0235
fragments_1a#GTGCCAGAGCTTTCCC-1	Pluri_Epi	-7.04953	-1.00572
fragments_1a#GATTAGCGTTCCTATT-1	ExEndo_ParEndo	7.15003	0.151995
fragments_1a#TACTGCCGTTTAAGGA-1	Pluri_Epi	-6.85013	-3.17307
fragments_1a#TATCTGTGTTTGATCG-1	ExEndo_ParEndo	3.98677	-1.54149
fragments_1a#TTCGATTTCTCCTTAA-1	ExEndo_ParEndo	4.62474	-2.77965
fragments_1a#GAACTTGAGAACTCCT-1	ExEndo_ParEndo	4.29459	-3.16747
fragments_1a#CGTTCCAAGCGAGAAA-1	ExEndo_ParEndo	5.35431	-3.09924
fragments_1a#TACTGCCCAAGCGACA-1	ExEndo_ParEndo	2.94494	-2.80339
fragments_1a#CATTCATCATGCGCTG-1	Mesoderm	-8.91109	3.98129
fragments_1a#TACGCCTCAAGCAACG-1	ExEndo_ParEndo	4.71388	-3.08204
fragments_1a#GCGGAAAGTAGCGGTA-1	Pluri_Epi	-8.33142	-1.2468
fragments_1a#GTCACGGCACCAAGGA-1	Pluri_Epi	-8.67449	-0.8381
fragments_1a#AGCGTATAGATGGCAC-1	ExEndo_ParEndo	2.34672	-1.08358
fragments_1a#ATAGTCGGTCAAGACG-1	Pluri_Epi	-9.70831	-0.505003
fragments_1a#GACCGACTCGATGCAT-1	ExEndo_ParEndo	3.09958	-3.71672
fragments_1a#CGGACCAAGGATCCTT-1	Pluri_Epi	-9.64328	-1.00219
fragments_1a#TTCAACTGTAGCTGTT-1	ExEndo_ParEndo	4.69405	-5.24924
fragments_1a#AGATTCGGTAGGTCTT-1	Pluri_Epi	-9.29369	-0.93384
fragments_1a#GAACTTGTCGCTCGGA-1	ExEndo_ParEndo	5.56887	-3.9097
fragments_1a#TGCTTCGTCGCCACTT-1	ExEndo_ParEndo	5.86874	-3.9672
fragments_1a#GTGGATTAGTTCCCGG-1	ExEndo_ParEndo	0.871306	-4.81392
fragments_1a#ATTGTCTCATGGTTTG-1	Haemato	-7.76115	1.5578
fragments_1a#ATTACTCGTCAGCAAG-1	ExEndo_ParEndo	3.84677	-4.71102
fragments_1a#TGATGCAAGTCGCCTG-1	ExEndo_ParEndo	4.74554	-2.7398
fragments_1a#TGGTCAATCTCTATTG-1	ExEndo_ParEndo	4.41784	-2.81749
fragments_1a#GGTGAAGAGTGAGTGC-1	Pluri_Epi	-8.73962	-2.04046
fragments_1a#TTCATCAGTGCGTCCA-1	Mesoderm	-11.2643	5.9552
fragments_1a#GCTTAAGGTGAGGTCA-1	ExEndo_ParEndo	-0.0318771	-2.5587
fragments_1a#GCACGGTAGCTCCATA-1	ExEndo_ParEndo	6.99004	-0.899222
fragments_1a#GTGGCGTCAGGGTAAC-1	ExEndo_ParEndo	5.94471	-0.643484
fragments_1a#GAGCGCTTCCGATGCG-1	ExEndo_ParEndo	3.63122	-4.01157
fragments_1a#GAACCGCCATAGAATG-1	Pluri_Epi	-9.74264	-0.278054
fragments_1a#GGATAGGTCGGATAAA-1	ExEndo_ParEndo	2.715	-1.87553
fragments_1a#CGGTGCAAGGTAGGCT-1	ExEndo_ParEndo	2.01182	-2.52096
fragments_1a#GCTTAAGTCCAGGGAA-1	ExEndo_ParEndo	6.86967	-0.736126
fragments_1a#TGTAGCACACCACCAG-1	ExEndo_ParEndo	6.67328	-2.6673
fragments_1a#GCTCCTATCAGTCACA-1	ExEndo_ParEndo	6.63227	-2.17821
fragments_1a#ATTCGTTAGGGCATTG-1	ExEndo_ParEndo	3.72022	-1.98019
fragments_1a#AGGCGAATCACTTACT-1	ExEndo_ParEndo	0.22882	-1.20959
fragments_1a#CCCACATAGCATGTGG-1	ExEndo_ParEndo	1.22224	-0.762595
fragments_1a#TGACTCCAGTCACGCC-1	ExEndo_ParEndo	4.81153	-4.94387
fragments_1a#CAAGAAAGTGTCCCAG-1	ExEndo_ParEndo	4.69375	-2.31318
fragments_1a#TAACTTCGTCGTAATC-1	ExEndo_ParEndo	4.66551	-2.06592
fragments_1a#CAGTATGGTAACCCAT-1	ExEndo_ParEndo	5.62493	-3.52714
fragments_1a#CAGGGCTCACAAGTGG-1	ExEndo_ParEndo	3.75446	-5.93265
fragments_1a#CTAGGATCATTAAGGA-1	ExEndo_ParEndo	5.98111	-0.255749
fragments_1a#GTGTGATCACGCTGTG-1	Pluri_Epi	-7.08359	-2.51375
fragments_1a#AACCAACAGATGTTCC-1	ExEndo_ParEndo	2.19199	-3.18958
fragments_1a#AACTGTGAGAGGAAGT-1	ExEndo_ParEndo	2.70228	-2.68152
fragments_1a#ACTCGGGGTCTAAGAA-1	Pluri_Epi	-9.80424	-1.92449
fragments_1a#TGGTCCTCAGACTAAA-1	ExEndo_ParEndo	6.00781	-1.46281
fragments_1a#AATGGAATCGGTCTAA-1	ExEndo_ParEndo	7.17904	-1.11783
fragments_1a#TTCGGTCCAGCTATAC-1	ExEndo_ParEndo	3.8295	-6.07672
fragments_1a#AGCCAGCGTTAGGCTT-1	ExEndo_ParEndo	3.37858	1.10211
fragments_1a#TGCTTTAGTGCGTCCA-1	ExEndo_ParEndo	5.97529	-3.53638
fragments_1a#ACAAAGAGTCCCTTTG-1	ExEndo_ParEndo	2.80816	-2.52183
fragments_1a#TCGCAGGAGCATTGGG-1	ExEndo_ParEndo	3.9473	-3.86686
fragments_1a#ACCGGGTCAGATTAAG-1	SurfEcto	-7.16544	4.99401
fragments_1a#TGTTAGGTCAGGTCTA-1	ExEndo_ParEndo	5.49033	-5.26653
fragments_1a#GTGACATGTACCCATA-1	Pluri_Epi	-9.60178	-1.6326
fragments_1a#GCCAGACAGTGAGTGC-1	NeuroEcto	-9.7199	2.28404
fragments_1a#CTAGCGGAGTCGAGCA-1	ExEndo_ParEndo_int	2.29737	1.55581
fragments_1a#GTTATTCCATCGAGTT-1	ExEndo_ParEndo	5.29745	-3.28942
fragments_1a#CCACAGGCAAGAGATT-1	ExEndo_ParEndo	6.22981	-3.95075
fragments_1a#GGTACCGTCTTGTCAT-1	Pluri_Epi	-8.78741	-0.305293
fragments_1a#AAAGGATCAGTATACC-1	ExEndo_ParEndo	3.80393	-1.28513
fragments_1a#CGTAAACTCGGTTGTA-1	ExEndo_ParEndo	6.19635	-4.3268
fragments_1a#CACTGAAAGCAGAAAG-1	ExEndo_ParEndo	2.56279	-4.77692
fragments_1a#AACGTACCAATGCACT-1	Pluri_Epi	-7.20095	-1.26162
fragments_1a#CAATCCCGTAACATAG-1	Pluri_Epi	-6.3457	-2.51404
fragments_1a#CAAGAAAGTAGCAGGT-1	ExEndo_ParEndo	5.20878	-3.62737
fragments_1a#GCACCTTAGGCACCTC-1	ExEndo_ParEndo_int	1.95311	2.84083
fragments_1a#ATGGATCTCGCTCGGA-1	ExEndo_ParEndo	3.6727	-2.51095
fragments_1a#GTTGGTACAAGAAACT-1	Pluri_Epi	-6.18098	-3.89065
fragments_1a#CTGTTCGGTTGAATAG-1	ExEndo_ParEndo	2.56248	-1.81552
fragments_1a#TGGCAATAGCTCCATA-1	ExEndo_ParEndo_int	1.69449	1.67091
fragments_1a#CAGTGCGAGTGCTGAG-1	Pluri_Epi	-8.84268	-2.79233
fragments_1a#CTGTATTAGTAATGTG-1	ExEndo_ParEndo	4.38135	-4.12073
fragments_1a#ACATGGTCATGATCGT-1	Pluri_Epi	-9.56323	0.397993
fragments_1a#CCGCATTCAAATGTCC-1	Pluri_Epi	-7.09665	-1.0313
fragments_1a#GACTAGTTCTTCATAC-1	Pluri_Epi	-5.66436	-3.90592
fragments_1a#CCTGCTAAGGTGAACC-1	ExEndo_ViscEndo	-1.20172	5.76771
fragments_1a#ACAATCGGTCATGAGG-1	NeuroEcto	-11.2922	0.814769
fragments_1a#ACAATCGCACGGCCAT-1	ExEndo_ParEndo_int	2.63864	0.634123
fragments_1a#TCTCAGCAGTGAAGGA-1	Pluri_Epi	-9.39098	-2.51017
fragments_1a#TATTGCTCATCAGAAA-1	ExEndo_ParEndo	3.92164	-3.62384
fragments_1a#GACTAACTCACATTCT-1	ExEndo_ParEndo	4.77619	0.0946135
fragments_1a#TACCTCGGTTACTTTC-1	ExEndo_ParEndo	4.31487	-4.7202
fragments_1a#CGCACAGGTTATAGAG-1	ExEndo_ParEndo	3.24357	-1.94692
fragments_1a#AAAGATGCATGACTGT-1	ExEndo_ParEndo	5.66374	-3.98423
fragments_1a#TTATGTCAGAGACTCG-1	ExEndo_ParEndo	5.3429	-2.94465
fragments_1a#GCTGCGAAGTACCTCA-1	ExEndo_ParEndo	4.86317	-4.82726
fragments_1a#CGTGGCAAGTAGTCGG-1	ExEndo_ParEndo	1.73132	-5.62065
fragments_1a#TGCATTTAGTAGCAAT-1	Pluri_Epi	-8.14742	0.408804
fragments_1a#ACAATCGTCTGAAAGA-1	ExEndo_ParEndo	3.59132	-2.20124
fragments_1a#GTTGGGCGTTGGCGAA-1	ExEndo_ParEndo	0.564662	-2.95398
fragments_1a#CTACAGAGTCAGAGTG-1	ExEndo_ParEndo	5.48939	-4.77904
fragments_1a#CTTTGCGCAAACCCTA-1	ExEndo_ParEndo	6.95237	-1.86058
fragments_1a#ATAGTCGTCGCAAGCC-1	ExEndo_ParEndo	3.72402	-2.69083
fragments_1a#GGGTTATCACGCTGTG-1	ExEndo_ParEndo	5.1096	-3.72272
fragments_1a#TTGTTCAGTTAACCGT-1	ExEndo_ParEndo	7.19668	-0.345921
fragments_1a#TCTATTGTCTTGTACT-1	ExEndo_ViscEndo	-3.09792	7.47242
fragments_1a#CGCGCAAAGCACGTAG-1	ExEndo_ParEndo	3.91478	-3.25907
fragments_1a#TAACGGTAGGTCGTTT-1	ExEndo_ParEndo_int	1.37325	1.82026
fragments_1a#CGCGCAAGTGTTAGAA-1	ExEndo_ViscEndo	-1.50472	5.77977
fragments_1a#TGCTATTGTGTGCTTA-1	ExEndo_ParEndo	5.74431	-1.78988
fragments_1a#GCCCAGAAGGGTCCCT-1	ExEndo_ParEndo	1.60716	-4.0019
fragments_1a#GGACACCAGAGAACCC-1	ExEndo_ParEndo_int	-0.878156	4.10013
fragments_1a#TGACAACCACTCGGAC-1	ExEndo_ParEndo_int	2.77156	3.35602
fragments_1a#ATGTCTTGTTAACTCG-1	ExEndo_ParEndo	3.13223	-1.44492
fragments_1a#AAATGAGTCGTTCCGT-1	ExEndo_ParEndo	5.96175	-0.850126
fragments_1a#TTGCACCAGAATCAAC-1	ExEndo_ParEndo	2.74085	-5.62332
fragments_1a#CCAGAATCAAGGTCGA-1	ExEndo_ParEndo	7.29146	-1.32304
fragments_1a#GTGCCAGAGGCGATTG-1	ExEndo_ParEndo_int	0.351208	1.71479
fragments_1a#TTACCGCTCTCTATCA-1	ExEndo_ParEndo_int	0.577325	4.57178
fragments_1a#ATGCATGGTCACATTG-1	Pluri_Epi	-7.66998	-3.40895
fragments_1a#CAATCCCGTTAACTCG-1	ExEndo_ParEndo	0.786544	-3.02702
fragments_1a#CGGTGCAAGAAGGGCG-1	Mesoderm	-10.7851	6.32478
fragments_1a#GTGACATCAGGACCTC-1	ExEndo_ViscEndo	-1.25862	8.44824
fragments_1a#TCCAGAAAGTACCCAT-1	ExEndo_ParEndo	4.56798	-2.10193
fragments_1a#TGTGACATCGTGCTTC-1	ExEndo_ParEndo	4.34134	-3.94558
fragments_1a#CGCGCAAAGGACTAGC-1	Pluri_Epi	-8.70815	-0.851765
fragments_1a#CAGCTAAAGCTTACCA-1	Pluri_Epi	-8.27619	-1.52023
fragments_1a#TAGGTCAGTCTGGTTA-1	ExEndo_ParEndo	4.38683	-3.03091
fragments_1a#GCATTGAAGCTGGAGT-1	ExEndo_ParEndo	1.33989	-2.69029
fragments_1a#AACGAGGAGATTAGAC-1	Pluri_Epi	-7.4893	2.05691
fragments_1a#ATTACCTTCCAGGTCG-1	ExEndo_ParEndo	4.82029	-2.90606
fragments_1a#GAGTGAGAGTCCAGAG-1	ExEndo_ParEndo	1.85271	-2.94579
fragments_1a#GCGGTGTAGCCATCAT-1	ExEndo_ParEndo	4.94367	-5.47962
fragments_1a#TATCTGTGTATTCGCA-1	ExEndo_ParEndo	4.5521	-0.0788934
fragments_1a#TCAAGACGTATCATGC-1	Mesoderm	-9.15663	5.7283
fragments_1a#GCGATTACAAACTACC-1	ExEndo_ParEndo	0.479379	-3.19242
fragments_1a#GTGATCAAGTAGCAAT-1	ExEndo_ParEndo	0.0209514	-3.55841
fragments_1a#CTGGCAGAGATATGTG-1	Pluri_Epi	-8.07177	0.818052
fragments_1a#GTCACAATCGACCCGA-1	ExEndo_ParEndo	3.51965	-1.48802
fragments_1a#CTGAATGAGTCGACCC-1	ExEndo_ParEndo_int	1.41422	3.67357
fragments_1a#TCCAGAATCCCACGGA-1	ExEndo_ParEndo	2.30149	-2.59701
fragments_1a#TCAGGGCAGGTGATGC-1	ExEndo_ParEndo_int	0.81256	1.81884
fragments_1a#CACATGACAAGGTTCT-1	ExEndo_ParEndo	5.00987	-2.07631
fragments_1a#TAGCGGCTCTATAGGC-1	Pluri_Epi	-7.7395	-3.71413
fragments_1a#CTACAGATCAGGAATA-1	ExEndo_ParEndo	2.36077	-4.95704
fragments_1a#TAGTCCCGTAAACGAT-1	ExEndo_ParEndo	6.01761	-2.82656
fragments_1a#TCGGGACAGGCTTAAA-1	ExEndo_ParEndo	4.22169	-2.3487
fragments_1a#TTCGATTTCCGGCTGA-1	ExEndo_ViscEndo	-2.40481	8.4092
fragments_1a#GGGTTATTCCTTACGC-1	ExEndo_ParEndo	2.86919	-5.95243
fragments_1a#GGAGTAGGTCGGCTGT-1	ExEndo_ParEndo	4.33727	0.467368
fragments_1a#TATGTGGAGCAGGAGG-1	ExEndo_ParEndo	5.9675	-2.01234
fragments_1a#TACCTCGGTGTCGTGC-1	ExEndo_ParEndo	1.10537	-2.88794
fragments_1a#GACTAGTCAATAGCGG-1	ExEndo_ParEndo	4.37061	0.464492
fragments_1a#CTGCGTTGTGCATTCA-1	ExEndo_ParEndo	1.76253	-3.9479
fragments_1a#AGCTGGCTCTTGGCCT-1	Pluri_Epi	-6.61664	-3.73115
fragments_1a#ACAATCGTCTTTATCG-1	ExEndo_ViscEndo	-3.4391	6.10189
fragments_1a#CTCCCAAGTGGTAAGC-1	ExEndo_ParEndo	0.198521	-2.8412
fragments_1a#TGACAACTCTGTCGGG-1	ExEndo_ParEndo	4.55367	-1.19184
fragments_1a#GCCATAACATCACAAC-1	Pluri_Epi	-8.64742	-2.76457
fragments_1a#ACAGAAACAGACTAAA-1	ExEndo_ParEndo	2.72864	-3.50109
fragments_1a#GATTGACAGCGTTGCC-1	Pluri_Epi	-6.76989	-2.0784
fragments_1a#TTGCAGAAGCCATCAT-1	ExEndo_ParEndo	2.23042	-5.39691
fragments_1a#GGGTCTGGTCATCAAC-1	ExEndo_ParEndo	3.67666	-5.27359
fragments_1a#ACTACGACATATTGGC-1	ExEndo_ParEndo	4.32348	0.480177
fragments_1a#GAAGAGCTCCCAATAG-1	ExEndo_ParEndo	2.26368	-4.18489
fragments_1a#CCCTAGTCATCAGCTA-1	ExEndo_ParEndo	4.58235	-0.0018514
fragments_1a#TTAGCTTTCCCTACCA-1	Pluri_Epi	-6.54654	-4.30646
fragments_1a#GCTTAAGTCCAGAGAG-1	ExEndo_ParEndo	4.84235	-2.5459
fragments_1a#TACCTCGGTGGACTGA-1	ExEndo_ParEndo_int	1.76598	2.10848
fragments_1a#GATGATCGTATCATGC-1	ExEndo_ParEndo	4.41373	-2.06862
fragments_1a#CCACGTTGTGAATGTA-1	ExEndo_ParEndo_int	2.49496	2.68929
fragments_1a#TCAGTTTAGGGCATTG-1	Pluri_Epi	-7.66225	-1.13055
fragments_1a#CCACAGGTCGCCCTTA-1	ExEndo_ParEndo	3.10118	-4.70131
fragments_1a#CCGAAGCAGTTACACC-1	ExEndo_ParEndo	2.43615	-3.24241
fragments_1a#CACAACATCACTAGCA-1	Pluri_Epi	-7.46737	-0.932853
fragments_1a#CTGCGTTTCGCACAAT-1	Pluri_Epi	-7.3584	-2.78273
fragments_1a#ACTCGGGAGGGAGTTC-1	ExEndo_ParEndo	5.12423	-4.38174
fragments_1a#TAGTCCCTCTACTGCC-1	ExEndo_ParEndo	3.95315	-0.750115
fragments_1a#GCAGATTGTACATGGG-1	ExEndo_ParEndo_int	0.561795	3.86891
fragments_1a#GAGATTCCACCTGTGG-1	ExEndo_ParEndo	6.08191	-0.609153
fragments_1a#GCTTAAGGTATCGCGC-1	ExEndo_ParEndo	6.77052	-2.44965
fragments_1a#GCGGAAAAGCTTACCA-1	ExEndo_ParEndo_int	2.33719	0.00702099
fragments_1a#CCAGAATAGATATGAC-1	ExEndo_ParEndo	4.30392	-4.47112
fragments_1a#AACAAAGTCAGGCCGT-1	ExEndo_ParEndo	1.11693	-3.39444
fragments_1a#TAGGTGTGTCAAGACG-1	ExEndo_ParEndo	5.11066	-1.38052
fragments_1a#CCCTCTCTCATCGCAA-1	ExEndo_ParEndo	3.31722	-1.20578
fragments_1a#TGCTATTCAATGAAAC-1	NeuroEcto	-10.7883	3.25991
fragments_1a#CCCAGAGGTAGTTTGC-1	Pluri_Epi	-7.40176	0.251282
fragments_1a#ACAAAGACACTGTAAC-1	ExEndo_ParEndo	7.43936	-0.498628
fragments_1a#ATGTCTTTCCCTACCA-1	ExEndo_ParEndo	2.27426	-3.51876
fragments_1a#GTACTTTCAGCTTACA-1	ExEndo_ViscEndo	-1.6613	7.97702
fragments_1a#TCGCCTATCGCTAGTA-1	Pluri_Epi	-9.84075	0.215805
fragments_1a#TGAATCGAGCAGAAAG-1	ExEndo_ParEndo	4.08976	-3.48508
fragments_1a#TTACCCGGTTGCAGCC-1	ExEndo_ParEndo	5.4198	-4.30736
fragments_1a#TACGCCTTCAAACCAC-1	ExEndo_ParEndo	6.12436	-4.20453
fragments_1a#ACTGCAACATTGCACA-1	ExEndo_ViscEndo	-0.178859	5.86501
fragments_1a#CAGCTAAAGATCTAAG-1	ExEndo_ParEndo_int	2.5231	-0.644387
fragments_1a#ACAAGCTGTAGGTCTT-1	ExEndo_ParEndo_int	2.0676	2.46398
fragments_1a#GTCGTAACAGCGTCGT-1	ExEndo_ParEndo	3.0027	0.318982
fragments_1a#TGGCCTTGTATACGCT-1	ExEndo_ParEndo	2.84346	-5.59421
fragments_1a#AGTGCGCGTGATTCCA-1	Pluri_Epi	-9.03064	-1.93402
fragments_1a#GGTGAAGGTAACGGAC-1	ExEndo_ParEndo	4.38893	-4.66122
fragments_1a#CAATCCCTCTAGCTGA-1	ExEndo_ParEndo	2.50271	-3.19865
fragments_1a#GCACCTTCACTGTCAA-1	ExEndo_ViscEndo	-2.99804	5.8204
fragments_1a#TAGGTGTGTAGAACGC-1	ExEndo_ParEndo_int	1.76749	2.47051
fragments_1a#GCCCAGATCCACCTAC-1	ExEndo_ParEndo	3.92651	0.988367
fragments_1a#GCGATCGAGTTCTCCC-1	Pluri_Epi	-9.37315	-1.88645
fragments_1a#GTGTGATGTCTGGGAA-1	ExEndo_ParEndo	4.00759	-1.92023
fragments_1a#CGCTAGGCAACTCGTA-1	ExEndo_ParEndo	4.67824	-5.51461
fragments_1a#GGAGTAGGTGGCCTCA-1	SurfEcto	-5.27808	4.45513
fragments_1a#TCAAGGTTCCGCTATC-1	Pluri_Epi	-8.17194	-3.62513
fragments_1a#TACTAGGGTAGCATGG-1	ExEndo_ViscEndo	-3.30706	5.51537
fragments_1a#TCACTCGGTGGCATAG-1	ExEndo_ViscEndo	-1.27883	5.92607
fragments_1a#GAAGAGCAGCAGGACT-1	ExEndo_ParEndo	2.1694	-4.28327
fragments_1a#CATGTTTTCCCACTAC-1	ExEndo_ParEndo	3.96036	1.68709
fragments_1a#GGGACCTAGTACCTCA-1	ExEndo_ParEndo	3.26379	-2.11359
fragments_1a#GCAAAGGGTGGACGAT-1	ExEndo_ParEndo	5.77765	-3.2407
fragments_1a#TTGTTCAGTTAACCAC-1	ExEndo_ParEndo	3.09473	-3.98232
fragments_1a#GAGGATGAGGCAAGCT-1	Pluri_Epi	-9.7862	-0.840004
fragments_1a#GTTGGTAAGTCGATAA-1	ExEndo_ParEndo	2.4752	-4.64331
fragments_1a#GCGTAGCTCGTGGTAT-1	ExEndo_ParEndo	4.779	-3.372
fragments_1a#TTGCGAACATGCCCTT-1	ExEndo_ParEndo	6.04669	-1.25174
fragments_1a#CATTCCGTCTGCGTCT-1	ExEndo_ParEndo	2.37908	-2.75861
fragments_1a#ATTACTCCAACGTCCG-1	ExEndo_ParEndo	1.9162	-3.67015
fragments_1a#TTCGCGTGTGATCAGG-1	ExEndo_ParEndo	4.18342	-3.08522
fragments_1a#GTACTTTGTCCTATTT-1	ExEndo_ParEndo	6.16216	-2.32913
fragments_1a#TTACCGCCACACACCG-1	ExEndo_ParEndo	3.88453	-4.41098
fragments_1a#GTTACGAAGTTACCAC-1	ExEndo_ParEndo_int	1.64523	2.54231
fragments_1a#GTGATCACAGCAATGG-1	ExEndo_ParEndo	2.1891	-5.1745
fragments_1a#CTGCGTTTCCAACAAC-1	ExEndo_ParEndo_int	0.338299	3.70511
fragments_1a#TTAGCGACACACACCG-1	ExEndo_ParEndo	3.70791	-0.143868
fragments_1a#ATTTGTCAGGGTAATT-1	ExEndo_ParEndo	5.79332	-3.90578
fragments_1a#TATGTGGAGTCACGCC-1	ExEndo_ParEndo	5.9723	-4.49889
fragments_1a#CCATACCGTGGTACTT-1	SurfEcto	-6.92102	8.09377
fragments_1a#GCGATCGGTAACAATG-1	ExEndo_ParEndo	6.52952	-1.00188
fragments_1a#GGAGAACGTCCCTAAA-1	ExEndo_ParEndo	4.94299	-3.48738
fragments_1a#GATGATCTCTACATCT-1	ExEndo_ParEndo	5.02248	-1.72729
fragments_1a#TTACGTTGTATGGTTC-1	Mesoderm	-8.2689	2.54531
fragments_1a#GCGTAGCCAAGCGACA-1	ExEndo_ParEndo	4.95259	-4.05776
fragments_1a#TGATTTCGTACGACCC-1	ExEndo_ParEndo_int	2.37066	-0.571212
fragments_1a#TCGTTCGAGCTGAAAT-1	ExEndo_ParEndo	0.658718	-4.17899
fragments_1a#TACGCAATCAGGATCT-1	ExEndo_ViscEndo	-3.36863	4.77759
fragments_1a#TGCGTAAGTTGTGAGG-1	Pluri_Epi	-6.72458	-4.41352
fragments_1a#CTTAATCTCTTACTCA-1	ExEndo_ParEndo	2.50049	-5.0376
fragments_1a#TCACCACAGGGCTCTC-1	SurfEcto	-6.68394	3.73632
fragments_1a#CCCACATGTTTCGATG-1	ExEndo_ParEndo	6.06248	-4.24751
fragments_1a#GAGATTCAGATACCAA-1	ExEndo_ViscEndo	-4.21729	3.51518
fragments_1a#GAGGTCCGTTGAAGCG-1	ExEndo_ParEndo	6.49787	-1.67438
fragments_1a#TCGGGACGTATGTTCG-1	ExEndo_ParEndo	6.28638	-3.19697
fragments_1a#GACCAATGTGTTGTTG-1	Pluri_Epi	-7.05069	-4.24038
fragments_1a#GCATGATTCGGTCAGC-1	ExEndo_ParEndo	4.61623	-3.88058
fragments_1a#GGTGTCGCATGGGAAC-1	Mesoderm	-7.73805	2.58536
fragments_1a#CTCAGCTTCTTCTTCC-1	ExEndo_ParEndo	4.43648	-1.0754
fragments_1a#ACGTGGCAGAGCTGTG-1	Mesoderm	-9.92185	7.33164
fragments_1a#TGCCTGTAGTTGCGCC-1	ExEndo_ParEndo	3.83673	-1.2975
fragments_1a#AATGGCTTCAGGAAGC-1	ExEndo_ParEndo	5.13573	-1.49847
fragments_1a#GGGAACATCCATTGAG-1	ExEndo_ViscEndo	-3.36289	5.33614
fragments_1a#GTTCAAGAGCTAACAA-1	Pluri_Epi	-7.0488	-4.30703
fragments_1a#CATGCCTTCATGCTTT-1	ExEndo_ParEndo	2.60021	-3.12815
fragments_1a#GACTAACAGGGTAATT-1	ExEndo_ParEndo	3.64979	-3.31319
fragments_1a#CTCTAGCCATACCCGG-1	ExEndo_ParEndo	5.83074	-1.81159
fragments_1a#CTAACTTCAAGCTTTG-1	ExEndo_ParEndo	2.90801	-0.414203
fragments_1a#GTCACTCTCGGCATAT-1	ExEndo_ParEndo	6.6138	-2.51696
fragments_1a#TACTCGCGTCCAGACC-1	ExEndo_ViscEndo	-1.80187	5.01614
fragments_1a#TCCATCGCATCCCAAA-1	Pluri_Epi	-9.80925	-1.83651
fragments_1a#CCATACCTCGTAGCGC-1	Pluri_Epi	-8.04893	0.828468
fragments_1a#CCGTAGGAGACAACGC-1	ExEndo_ParEndo	-0.366984	-3.1257
fragments_1a#CTCTCAGTCATGAACC-1	ExEndo_ParEndo	2.81114	-3.32154
fragments_1a#AGTCCGGTCGAGCGCT-1	ExEndo_ParEndo	0.951585	-3.40027
fragments_1a#AGCTGATAGAGGAAGT-1	ExEndo_ParEndo	4.9244	-1.80214
fragments_1a#ATCCAGAAGGCAATTA-1	Pluri_Epi	-9.64356	-1.16185
fragments_1a#GATTAGCAGAGGCAGG-1	ExEndo_ParEndo	6.1159	-1.78543
fragments_1a#ACTAACGTCGCACCGA-1	Pluri_Epi	-8.51196	0.262958
fragments_1a#AGATAGAGTTCCAATG-1	ExEndo_ParEndo	6.44615	-0.429001
fragments_1a#ATGTTTCTCTTGCGCT-1	ExEndo_ParEndo	4.9989	-3.8627
fragments_1a#CAATCCCTCGGATAGG-1	ExEndo_ParEndo	5.6286	-3.53356
fragments_1a#AAACTCGCAGGCACAA-1	ExEndo_ParEndo	1.44446	-4.4597
fragments_1a#ATATTCCCAGTATACC-1	ExEndo_ParEndo	2.05684	-3.70125
fragments_1a#GCCTACTAGCCCATTA-1	ExEndo_ParEndo	6.07979	-1.37452
fragments_1a#GGCATTACAACTAGAA-1	Haemato	-8.82052	4.31279
fragments_1a#TCGTTCGTCTGATCTT-1	Pluri_Epi	-9.57508	0.475377
fragments_1a#CCCGTTAGTTTAGACC-1	ExEndo_ParEndo	3.30457	0.788947
fragments_1a#CGCACAGTCGGCTATA-1	ExEndo_ParEndo	2.60727	-2.44394
fragments_1a#ACCCAAAGTACGTAAA-1	ExEndo_ParEndo	4.46046	-3.34622
fragments_1a#AAACGAAGTTGCAGAG-1	ExEndo_ViscEndo	-3.37465	5.64371
fragments_1a#CACAGATTCTTACCTA-1	ExEndo_ParEndo	6.82757	-0.687579
fragments_1a#CTCAACCTCACTAGCA-1	ExEndo_ParEndo	2.76726	-2.68888
fragments_1a#CCCTAGTGTAGAAAGG-1	ExEndo_ParEndo_int	2.79148	4.51708
fragments_1a#TCAATTCGTTCCATCC-1	ExEndo_ParEndo	0.733831	-3.92896
fragments_1a#TAACTTCGTTGTGACT-1	ExEndo_ParEndo	1.87248	-3.72345
fragments_1a#CTCACCAGTGCGCTCA-1	ExEndo_ParEndo	3.31093	-5.37169
fragments_1a#ATCCTCGAGAGGTGGG-1	Pluri_Epi	-5.73625	-4.16003
fragments_1a#CATGTTTAGGCCTAAG-1	ExEndo_ParEndo_int	0.0216518	2.2748
fragments_1a#AGTGCCGAGAGTTTGA-1	ExEndo_ParEndo	4.35338	-1.3427
fragments_1a#GCACGGTGTTCTTAGG-1	ExEndo_ParEndo	3.53715	-4.77207
fragments_1a#GCGCCAAGTGACGCAA-1	Pluri_Epi	-8.19525	0.687239
fragments_1a#AGTGTACAGGTTAGTA-1	ExEndo_ParEndo	3.04138	0.286432
fragments_1a#GGAACTTGTCTGAGCC-1	Pluri_Epi	-9.08349	1.26221
fragments_1a#CTACTTAGTTACCCAA-1	ExEndo_ParEndo_int	0.373868	2.90382
fragments_1a#TAATCGGCACCACAGC-1	ExEndo_ParEndo	5.34541	-0.774921
fragments_1a#TTAGGTGTCTAAACGC-1	Pluri_Epi	-9.8592	-1.32616
fragments_1a#ACATGGTCAAAGCTGG-1	Pluri_Epi	-9.86966	-1.97752
fragments_1a#TGGGTTAAGATGCGCA-1	Pluri_Epi	-9.24569	-2.37842
fragments_1a#TACGGATCAACGGACA-1	ExEndo_ParEndo_int	2.62402	2.73206
fragments_1a#AACTGTGTCAGGTTTG-1	Haemato	-8.52903	3.69052
fragments_1a#ATCCTGCTCGCAGATT-1	Pluri_Epi	-7.91902	-1.06974
fragments_1a#TTACGTTAGGGAAGCG-1	Pluri_Epi	-8.21993	-3.16061
fragments_1a#GCGGTGTTCTCGCGTT-1	ExEndo_ParEndo	5.48125	-0.135237
fragments_1a#CACTGAAAGTGAAACT-1	ExEndo_ParEndo	3.34247	-1.34524
fragments_1a#GCACGCATCTAGTCGA-1	ExEndo_ParEndo	4.26688	-3.37004
fragments_1a#CAGTGTAAGGAAGACA-1	Pluri_Epi	-9.77584	-1.44066
fragments_1a#CTCACCAGTAAACGTA-1	ExEndo_ParEndo	3.39371	-0.463018
fragments_1a#CTCTCGAGTGCTTCCT-1	ExEndo_ParEndo_int	2.57826	0.109507
fragments_1a#GTTATGGTCCACGAGC-1	ExEndo_ParEndo	3.79259	-3.16954
fragments_1a#TACAGCAAGAACGTTA-1	ExEndo_ParEndo	3.18528	-6.02602
fragments_1a#TCAAGACGTACAAGCG-1	Pluri_Epi	-8.22751	1.07334
fragments_1a#CTCTACGCACTGTCGG-1	ExEndo_ParEndo	5.03576	-3.01722
fragments_1a#CAGTGTACACAACGGA-1	ExEndo_ParEndo	4.26853	-2.78024
fragments_1a#GCGGGTTCATGCACTA-1	ExEndo_ParEndo_int	1.30157	-0.239878
fragments_1a#TAGGAGGCATAAAGTG-1	ExEndo_ParEndo_int	1.07672	2.15853
fragments_1a#TCGCCTAAGTGCTCGC-1	Pluri_Epi	-9.22843	-0.013381
fragments_1a#GGCATTATCGAGCGCT-1	ExEndo_ParEndo	3.93092	-4.02956
fragments_1a#TCAAGACCAATGCACT-1	ExEndo_ParEndo	2.63698	-5.67801
fragments_1a#AATGGAAGTAGGTGAC-1	ExEndo_ViscEndo	-1.86394	7.31821
fragments_1a#AGCTGTATCGGTGATT-1	ExEndo_ViscEndo	-2.18958	7.79245
fragments_1a#GTCGTAATCTCGTGAA-1	ExEndo_ParEndo	2.89703	0.814318
fragments_1a#TGCGTAAAGGTTGTTC-1	ExEndo_ParEndo	4.57179	-2.32051
fragments_1a#GACTAACCAATGAAAC-1	ExEndo_ParEndo	4.20896	1.94378
fragments_1a#GGAATCTCAACGTACT-1	ExEndo_ParEndo	5.22631	-0.920314
fragments_1a#GTTACTTCAAGCAGGT-1	ExEndo_ParEndo	7.26518	0.140433
fragments_1a#AAGATAGAGACGTCAG-1	ExEndo_ParEndo	3.03352	-0.6031
fragments_1a#CTTCCAGAGTACCACT-1	ExEndo_ParEndo	4.82299	-6.14538
fragments_1a#GGATGAGGTATGGATA-1	ExEndo_ParEndo	5.87237	-2.36959
fragments_1a#TGGCGCAGTAGTACAA-1	Pluri_Epi	-8.61751	-1.54468
fragments_1a#GTAGACTAGGTCCTCG-1	ExEndo_ParEndo	3.65628	0.603299
fragments_1a#CCTTAATTCGGTTCCT-1	ExEndo_ViscEndo	-3.52344	5.6464
fragments_1a#AGACAAAGTGGACAGT-1	ExEndo_ParEndo	1.35217	-2.90752
fragments_1a#ACCTGCTAGGCTTTAC-1	ExEndo_ParEndo	4.27043	-4.864
fragments_1a#TTACTCAAGTGAAACT-1	ExEndo_ViscEndo	-2.64403	8.11302
fragments_1a#CCCTAGTTCTAGCAAC-1	ExEndo_ParEndo	3.43175	-2.2085
fragments_1a#TTCTAACCATATTGGC-1	ExEndo_ParEndo	3.42921	-4.03221
fragments_1a#CTTGTCGTCTGTGTCC-1	Pluri_Epi	-6.75152	-2.36391
fragments_1a#TACAGCAAGAACGCCA-1	ExEndo_ParEndo	2.45765	-5.97575
fragments_1a#TTACGGAAGAGTAAGG-1	Pluri_Epi	-9.21048	-0.646058
fragments_1a#GTAATCGAGGTTCGAG-1	ExEndo_ParEndo	2.92446	-5.02135
fragments_1a#GAGCGCTCAGGTGGTA-1	Pluri_Epi	-6.4205	-3.92689
fragments_1a#AACCAACGTCTGAGCC-1	Pluri_Epi	-7.21805	-0.245354
fragments_1a#GCGATCGTCCATCATT-1	ExEndo_ParEndo_int	1.35044	1.93116
fragments_1a#CGCTAGGGTTTAAGGA-1	ExEndo_ParEndo	4.23999	1.73081
fragments_1a#GGTAGGAGTCAGTGTT-1	ExEndo_ParEndo	6.86047	-2.46627
fragments_1a#TCACAGAGTGTGTGTT-1	NeuroEcto	-10.0058	0.748561
fragments_1a#AACCGATAGTGTTCCA-1	ExEndo_ParEndo_int	0.994725	2.28267
fragments_1a#AAACGAAGTCTGGTCG-1	ExEndo_ParEndo	2.43914	-2.40092
fragments_1a#GTGTGATGTACGGTTT-1	ExEndo_ViscEndo	-3.42953	4.49629
fragments_1a#TAGGTCAGTTCTGAAC-1	ExEndo_ParEndo_int	0.192866	3.60151
fragments_1a#GCCAGACTCCAATAGC-1	ExEndo_ViscEndo	-1.61273	8.12978
fragments_1a#TATGTGGTCACTTACT-1	ExEndo_ParEndo	3.00713	-2.9745
fragments_1a#CACGTTCCAGGCTACC-1	Pluri_Epi	-9.03999	0.643265
fragments_1a#GAGACTTGTTAAGGGC-1	ExEndo_ParEndo	4.51611	-5.38633
fragments_1a#GAGCATTAGCCTATAC-1	ExEndo_ParEndo	5.76352	0.296044
fragments_1a#GGGACCTGTCCTTATT-1	ExEndo_ParEndo	6.256	-3.63141
fragments_1a#TCTAGTTAGTGATCTC-1	ExEndo_ParEndo	3.4222	-2.73145
fragments_1a#TGTTAGGCAAGTTGCT-1	ExEndo_ParEndo	3.98914	-4.48934
fragments_1a#CCGTGAGCAAATAGTG-1	ExEndo_ParEndo	3.37908	-0.767921
fragments_1a#AGCTATGAGAGCTCCC-1	Mesoderm	-8.54757	3.17184
fragments_1a#TCAGGTAAGTGTGTAA-1	ExEndo_ParEndo_int	2.4581	1.08375
fragments_1a#CTGAATGCAAGTAACA-1	ExEndo_ParEndo	2.35611	-3.52651
fragments_1a#CTTTGCGAGGGATCCA-1	Pluri_Epi	-8.16234	-0.745085
fragments_1a#GGAGGATAGTCCTTCC-1	Pluri_Epi	-9.22055	0.541306
fragments_1a#TTACCCGAGGTTCGTT-1	ExEndo_ParEndo_int	2.30615	1.02187
fragments_1a#AACTTGGAGACGACTG-1	ExEndo_ParEndo	5.9611	-1.50088
fragments_1a#TCAGGGCTCCGCCTAT-1	ExEndo_ParEndo	3.60216	-2.99802
fragments_1a#TTTACGTAGGTCTTGT-1	ExEndo_ParEndo	3.57081	-5.53187
fragments_1a#TCCGACTAGCTATCCA-1	ExEndo_ParEndo	5.56577	-1.42893
fragments_1a#TGTAGCACAGCTTACA-1	ExEndo_ParEndo	5.52651	-2.50656
fragments_1a#CAGCTAATCGACTTAG-1	ExEndo_ParEndo	4.21725	-0.02134
fragments_1a#CACAACAGTCAATACC-1	Pluri_Epi	-9.22321	-2.5348
fragments_1a#GGTTGCGCAGAACTTC-1	ExEndo_ViscEndo	-2.79134	6.94771
fragments_1a#TTGAGTGGTGTCTCGG-1	Pluri_Epi	-10.0567	0.268706
fragments_1a#TAACAGCAGCGAGCTA-1	ExEndo_ParEndo	3.56122	-2.76536
fragments_1a#GCTCGAGGTCGATAGG-1	ExEndo_ParEndo	3.45097	-5.48323
fragments_1a#GGTCATAAGGTTAGTA-1	ExEndo_ParEndo_int	2.20129	-0.681738
fragments_1a#GAAGTGGTCTCCTTAA-1	Pluri_Epi	-8.20251	-3.46226
fragments_1a#TCGGGACCAAGGAAGA-1	SurfEcto	-4.32281	4.81231
fragments_1a#GAAAGTATCATTCATC-1	ExEndo_ParEndo	6.17278	-1.56616
fragments_1a#CGCTATCAGTGAAGGA-1	Pluri_Epi	-6.27482	-0.019204
fragments_1a#CCGTGAGTCGTCAACA-1	ExEndo_ParEndo	6.55735	-3.16784
fragments_1a#TCGAGCGTCCAGGTCG-1	ExEndo_ParEndo	4.59424	-4.78377
fragments_1a#TTCGCGTCAGATGGCA-1	ExEndo_ParEndo	4.55305	-0.164075
fragments_1a#AAGGTTCAGGCTTTAC-1	ExEndo_ParEndo	2.15425	-2.48543
fragments_1a#GCATTGAGTTGGGAAC-1	ExEndo_ParEndo	4.58487	-3.75134
fragments_1a#CCACGTTAGTCACACT-1	ExEndo_ParEndo	2.84222	-5.78628
fragments_1a#TTGCGGGAGTCAGCCC-1	ExEndo_ParEndo	2.22778	-5.28997
fragments_1a#CCTTGCAAGTGATAAC-1	SurfEcto	-6.21054	8.52645
fragments_1a#TTCGATTTCCTGGGAC-1	ExEndo_ParEndo	6.49203	-2.4359
fragments_1a#ACAATCGTCTGTAGAC-1	ExEndo_ParEndo	6.03797	-4.92915
fragments_1a#TCCGACTTCTCTTCCT-1	ExEndo_ParEndo	6.8759	0.471578
fragments_1a#AAGGAGCAGAACCATA-1	ExEndo_ParEndo	6.18767	-1.18929
fragments_1a#TTTACGTCATCATGTG-1	ExEndo_ParEndo_int	2.42044	0.912762
fragments_1a#CTCTAGCTCTATCTTG-1	ExEndo_ParEndo	2.60809	-5.18972
fragments_1a#GATGATCGTGGTACTT-1	ExEndo_ParEndo	4.88972	1.49348
fragments_1a#TCAAGGTGTAGTATCC-1	SurfEcto	-6.12178	7.29802
fragments_1a#GAGATTCAGAGGTGGG-1	ExEndo_ParEndo	4.01364	-2.57837
fragments_1a#ACTACCCAGACCCATT-1	ExEndo_ParEndo	1.02918	-3.35135
fragments_1a#GATTAGCCACCTGAAT-1	ExEndo_ParEndo_int	1.70757	0.260785
fragments_1a#CTGTATTCAGGTAGGT-1	ExEndo_ParEndo	4.91816	-1.10793
fragments_1a#AACAAAGCACTGTTAG-1	ExEndo_ParEndo_int	2.75567	1.62621
fragments_1a#ACAAGCTCAGATTAAG-1	Pluri_Epi	-7.35813	-1.70653
fragments_1a#CTCTCGACATAGCAGG-1	Mesoderm	-8.07452	3.26059
fragments_1a#ACATGCATCTGTTGCC-1	ExEndo_ParEndo	5.32711	-4.30347
fragments_1a#GGATGAGAGCATACCT-1	ExEndo_ParEndo	5.76558	-2.31666
fragments_1a#AAATGCCAGCTGAGGT-1	ExEndo_ViscEndo	-2.24879	7.09617
fragments_1a#GGAGGATTCGTTGTTT-1	ExEndo_ParEndo	3.26125	-4.99061
fragments_1a#CATGCCTCAGGCAAGT-1	ExEndo_ParEndo	3.79526	-3.57697
fragments_1a#GACTAACCAGCAACCC-1	Pluri_Epi	-9.91555	-0.836936
fragments_1a#ATCGAGTTCTCATATC-1	ExEndo_ParEndo	3.762	-1.13092
fragments_1a#CATAACGAGGTTCTCA-1	Pluri_Epi	-7.50364	-1.72574
fragments_1a#TAACAGCAGTTGCTTG-1	Pluri_Epi	-8.6289	-0.662894
fragments_1a#CTCTCAGCATCAGCTA-1	ExEndo_ParEndo_int	2.16386	0.258491
fragments_1a#ACAATCGCACATAAAG-1	ExEndo_ParEndo	4.70692	-0.783572
fragments_1a#GCGCATGGTTGTCGGC-1	SurfEcto	-5.92508	6.79208
fragments_1a#TAGCTTTCACGCGACT-1	ExEndo_ParEndo	4.04367	-3.71138
fragments_1a#CTTTGCGAGAACGACC-1	ExEndo_ParEndo	5.66512	-3.26607
fragments_1a#TGGTCAAGTTGAATAG-1	Pluri_Epi	-8.19715	-2.71749
fragments_1a#TTCATCAAGCGAGAAA-1	ExEndo_ViscEndo	-2.08255	6.69893
fragments_1a#CCTGCTAGTGATAACA-1	ExEndo_ParEndo	3.48962	-4.23059
fragments_1a#CGTACAACAATGCACT-1	ExEndo_ParEndo	7.11733	-1.84516
fragments_1a#GGCGTTGTCGGATGTT-1	ExEndo_ParEndo	5.14745	-0.515455
fragments_1a#ACCGCAGGTATCACAC-1	ExEndo_ParEndo	5.77446	-3.96675
fragments_1a#GGTTGCGGTTCTACCC-1	ExEndo_ParEndo	4.43511	-1.21009
fragments_1a#GACCAATCATATACGC-1	ExEndo_ParEndo	2.02458	-0.305693
fragments_1a#GAGCATTCAGTAGTTC-1	ExEndo_ParEndo	4.1877	-2.91685
fragments_1a#CTAGGATCATCCCTTG-1	NeuroEcto	-9.86228	2.14196
fragments_1a#GAAAGTATCTATATCC-1	ExEndo_ParEndo_int	-0.444958	3.1966
fragments_1a#ACATGGTAGCTGATTC-1	ExEndo_ParEndo	6.19074	-2.69457
fragments_1a#CCTGCTAAGCGATACG-1	Pluri_Epi	-7.61973	0.0311126
fragments_1a#GGTCATAGTATCACAC-1	ExEndo_ParEndo	3.28961	-1.88097
fragments_1a#TGGCAATAGTGTCGCC-1	ExEndo_ParEndo	2.74843	-3.18075
fragments_1a#TGATCAGCAAAGGCCA-1	ExEndo_ParEndo	-0.0292757	-2.73418
fragments_1a#CTAGGATAGTGCTGAG-1	ExEndo_ParEndo	4.85297	-4.32393
fragments_1a#CTCGCTATCATCGCCT-1	Pluri_Epi	-7.70113	-0.971906
fragments_1a#CTTGAAGGTCTGTGTA-1	ExEndo_ParEndo	6.22128	-4.03182
fragments_1a#TTCTGTACACAGCCAC-1	ExEndo_ParEndo	4.10317	-4.20122
fragments_1a#AGCCTTCAGCGAGAAA-1	ExEndo_ParEndo	3.16751	-2.35495
fragments_1a#GCTCGAGAGAAGGGCG-1	ExEndo_ParEndo_int	3.12997	0.919431
fragments_1a#TTCATTGTCCTAAGTG-1	Pluri_Epi	-8.76069	1.48233
fragments_1a#TTATGTCGTATGTTCG-1	ExEndo_ViscEndo	-3.5455	4.98233
fragments_1a#TGAATCGAGCTGAGGT-1	ExEndo_ParEndo	1.87346	-1.90001
fragments_1a#GCAGATTCAATTGGCT-1	ExEndo_ParEndo	4.91454	-0.468698
fragments_1a#GCGAGAAGTTTAAGGA-1	ExEndo_ParEndo	4.9411	-1.09515
fragments_1a#TTGAGCAGTCTCGGGT-1	ExEndo_ParEndo_int	-0.681004	4.48594
fragments_1a#TAGGAGGAGTGAGCTG-1	ExEndo_ParEndo	4.02388	-3.96872
fragments_1a#AAACTGCGTAAGCCTT-1	ExEndo_ParEndo	5.44966	-1.37524
fragments_1a#CTTAATCTCTCGCGTT-1	Pluri_Epi	-7.37117	-0.779934
fragments_1a#GAAAGTACAAGTGGCA-1	ExEndo_ParEndo	7.1	0.371937
fragments_1a#TGATGCAGTTTCGTTT-1	ExEndo_ParEndo	3.0815	-4.56562
fragments_1a#AGTGCGCTCCGAGAGA-1	Pluri_Epi	-9.36526	-2.70702
fragments_1a#ATAGGCTCACAAGGGT-1	ExEndo_ParEndo	3.60203	-4.11686
fragments_1a#CTTAATCGTGCTTCCT-1	ExEndo_ParEndo	1.11154	-1.11469
fragments_1a#CCACGTTCAGAGCCAA-1	Pluri_Epi	-8.55695	-2.37044
fragments_1a#TAGCTTTGTACATGGG-1	ExEndo_ParEndo	4.7877	-2.94375
fragments_1a#ACTGTCCTCAGTTGAC-1	ExEndo_ParEndo	6.20661	-1.36287
fragments_1a#CATGTTTGTCGAGAAC-1	ExEndo_ParEndo_int	2.65898	0.127678
fragments_1a#CACTGAACAAGCAACG-1	ExEndo_ViscEndo	-3.42152	5.26817
fragments_1a#GACTAACAGCTGAAAT-1	ExEndo_ParEndo_int	2.00263	1.82331
fragments_1a#TTGTTGTGTTCAGTAC-1	ExEndo_ViscEndo	-3.26458	6.15663
fragments_1a#TGCCTGTGTCGGCTGT-1	Pluri_Epi	-8.35658	-1.85686
fragments_1a#ACATGCACAATCAGGG-1	ExEndo_ParEndo	1.82253	-2.0997
fragments_1a#CTGTATTAGATTAGAC-1	ExEndo_ParEndo	5.71582	-4.99875
fragments_1a#GGTGAAGTCCTCCCAA-1	ExEndo_ParEndo	3.57206	-1.62804
fragments_1a#TCGTTCGCACCATTCC-1	ExEndo_ParEndo	4.33362	-6.21813
fragments_1a#CTAGGGCAGGTCGGTA-1	NeuroEcto	-10.9898	0.998667
fragments_1a#GTGTGATTCACAACAC-1	ExEndo_ParEndo	3.85521	-1.1355
fragments_1a#ACGTGGCGTTTGTCTT-1	ExEndo_ParEndo	3.66546	1.94276
fragments_1a#AAAGGATGTTTGACCA-1	Pluri_Epi	-7.80076	-3.65891
fragments_1a#TGGGTGCTCACACGTA-1	ExEndo_ParEndo	5.26831	-0.0449102
fragments_1a#GAACCTACATCCTGGG-1	ExEndo_ParEndo	3.44227	-2.54163
fragments_1a#TGGAAGGAGGCCAATG-1	ExEndo_ParEndo	3.36104	-0.990337
fragments_1a#CAGCTGGAGTAACTCC-1	ExEndo_ParEndo_int	2.94134	3.96541
fragments_1a#CTGTTCGTCCATATCT-1	ExEndo_ParEndo	4.12669	1.41684
fragments_1a#GACCGACTCCATAACG-1	Pluri_Epi	-8.86029	-2.88969
fragments_1a#ACTACGATCTCGTAGA-1	ExEndo_ViscEndo	-1.83263	6.34202
fragments_1a#GTTACGATCTTCCACG-1	Pluri_Epi	-8.22981	-1.02935
fragments_1a#ACCCAAACACGCGCAT-1	ExEndo_ParEndo	3.76354	-1.1304
fragments_1a#GGGTTATGTATGTTCG-1	ExEndo_ViscEndo	-1.92901	7.00686
fragments_1a#TAACGGTTCTAGCAAC-1	ExEndo_ParEndo	7.11733	-1.4837
fragments_1a#TTTGTGTGTCAAGACG-1	ExEndo_ParEndo	3.19111	-3.4848
fragments_1a#CTGCGTTTCAAATGGA-1	ExEndo_ParEndo	4.61646	-0.419106
fragments_1a#TTCGGTCGTTGCAGCC-1	ExEndo_ParEndo	5.28472	-2.90965
fragments_1a#TCCAGAATCAACTTGG-1	Mesoderm	-11.2282	5.1446
fragments_1a#ATCCTCGCACCTGAAT-1	ExEndo_ParEndo	1.11409	-2.65282
fragments_1a#ACAGCGCCAACTCAAC-1	ExEndo_ParEndo	3.97934	-5.02043
fragments_1a#CGGACTGTCGGCTATA-1	ExEndo_ParEndo	6.26081	-1.37024
fragments_1a#ACATGCATCCTGACCT-1	ExEndo_ParEndo_int	2.6405	4.41633
fragments_1a#AGTCCGGCATAGACGG-1	ExEndo_ViscEndo	-2.85879	7.76642
fragments_1a#CAAGCTAGTTCTCGAA-1	Mesoderm	-11.3573	5.99848
fragments_1a#TACCCTGGTGAATCGG-1	ExEndo_ParEndo	7.05456	-2.158
fragments_1a#AACCAACAGCTGAAAT-1	ExEndo_ParEndo	6.45546	-1.96502
fragments_1a#TTCATCAGTCACTCTC-1	ExEndo_ParEndo_int	-1.13308	5.13462
fragments_1a#CCAATGAAGCTGAATA-1	ExEndo_ViscEndo	-2.48309	7.23304
fragments_1a#TTTGCGCTCGGTCAGC-1	ExEndo_ParEndo	3.81772	-4.20725
fragments_1a#AGCCTCTCATGGATGG-1	Pluri_Epi	-7.81466	1.03038
fragments_1a#CCTATTAGTCACATTG-1	ExEndo_ParEndo	3.19902	-3.42011
fragments_1a#GCGGGTTGTTTCGTTT-1	ExEndo_ParEndo	3.39529	-1.82452
fragments_1a#GTGATCAAGGCAAGCT-1	ExEndo_ParEndo	5.16921	0.519994
fragments_1a#TTAGGTGAGTGCTGAG-1	SurfEcto	-5.32191	4.47865
fragments_1a#AACATCGTCCATATCT-1	ExEndo_ParEndo	6.414	-0.771615
fragments_1a#CCGTAGGCAAATTGAG-1	SurfEcto	-6.26234	4.93546
fragments_1a#AACTTGGCATTGTTCT-1	Pluri_Epi	-6.28856	-2.7845
fragments_1a#AGTTTGGTCCAGTACA-1	Pluri_Epi	-9.54778	-0.113691
fragments_1a#ATCCTGCGTGTTAGAA-1	ExEndo_ParEndo	6.72686	-3.80987
fragments_1a#TAGCTTTCATCATCGA-1	ExEndo_ParEndo	4.51801	-1.32533
fragments_1a#GACCAATGTCCAAGAG-1	Pluri_Epi	-8.31148	-3.38313
fragments_1a#ATAGTCGCATCATGTG-1	ExEndo_ViscEndo	-2.18492	8.02767
fragments_1a#GTAGACTGTCATTGGT-1	Pluri_Epi	-7.88073	-3.04009
fragments_1a#AACGAGGAGAGGCGGA-1	ExEndo_ParEndo	0.933708	-1.93552
fragments_1a#CTCTAGCTCACCCGGA-1	Pluri_Epi	-9.53339	-2.334
fragments_1a#TCGAGCGTCTTCATAC-1	ExEndo_ParEndo	1.22155	-3.29824
fragments_1a#AGCCGCATCACATCCC-1	ExEndo_ParEndo	6.84119	-1.37304
fragments_1a#CCACGTTGTGGACAGT-1	SurfEcto	-7.64323	2.78552
fragments_1a#TGCATTTTCGGAAAGC-1	ExEndo_ParEndo	2.98271	-3.14456
fragments_1a#TGCCTCACATCAGAAA-1	ExEndo_ParEndo	5.76901	-1.282
fragments_1a#AATGGCTAGTGCCCTG-1	ExEndo_ParEndo_int	1.88323	2.14231
fragments_1a#GGTGAAGCAACTCCCT-1	ExEndo_ParEndo	5.5952	-1.70015
fragments_1a#TTACCCGGTGGACTGA-1	Pluri_Epi	-9.57204	-0.450903
fragments_1a#CATGTTTGTTCTTTCA-1	SurfEcto	-6.39038	4.20378
fragments_1a#GCGGTGTAGATGTTGA-1	SurfEcto	-6.50456	4.6999
fragments_1a#TGATCAGCATAGACGG-1	ExEndo_ParEndo_int	1.55377	1.97119
fragments_1a#ACAATCGTCCCGTATC-1	ExEndo_ViscEndo	-2.9687	5.64883
fragments_1a#ACTACGACAAAGCTGG-1	ExEndo_ParEndo	3.40122	-2.34342
fragments_1a#CCAATGACACGCTCAG-1	Pluri_Epi	-9.35691	-2.6994
fragments_1a#CCAGATAGTCCGTCGA-1	ExEndo_ParEndo	2.73519	-1.68383
fragments_1a#TAACTTCGTGCACTTA-1	ExEndo_ParEndo	4.48354	-0.281063
fragments_1a#TTGTTCACATTACACG-1	Pluri_Epi	-9.0695	1.76431
fragments_1a#GAGCGCTTCTTGTCGC-1	ExEndo_ParEndo	3.03406	-3.40001
fragments_1a#GCTGTTCAGATATGAC-1	ExEndo_ParEndo	5.61751	-0.207623
fragments_1a#ACTTCCGCAGCGTGAA-1	ExEndo_ParEndo_int	0.814314	3.93391
fragments_1a#GCTCAGGGTTTGCATG-1	Pluri_Epi	-8.66096	0.597723
fragments_1a#ATAGGCTTCGGTTAGT-1	ExEndo_ParEndo	4.40821	-4.57014
fragments_1a#CCAGAATAGGAGAACA-1	ExEndo_ParEndo	5.8909	-2.2889
fragments_1a#GGGACCTCACTAGGAG-1	Pluri_Epi	-6.57315	0.138622
fragments_1a#GTCACCTCACGCTGTG-1	ExEndo_ParEndo_int	2.44472	-0.47865
fragments_1a#TTCATTGGTTGGCTAT-1	ExEndo_ParEndo	3.93145	-0.79287
fragments_1a#AAAGGGCTCACCGCGA-1	ExEndo_ViscEndo	-3.14076	6.81475
fragments_1a#CGGACTGAGTACTCTG-1	NeuroEcto	-9.68183	2.33718
fragments_1a#GTGTGATTCGCTCGGA-1	Pluri_Epi	-7.11379	-3.22209
fragments_1a#TAAACCGTCAAGGCCC-1	ExEndo_ViscEndo	-1.23076	7.84265
fragments_1a#AGTTACGCACTCAGCG-1	ExEndo_ParEndo	4.60634	-1.37676
fragments_1a#TGTACGAAGGATGCCA-1	SurfEcto	-7.59717	2.80121
fragments_1a#TGGCAATAGGTAGGCT-1	Pluri_Epi	-7.2968	-4.30081
fragments_1a#TCAAGCAGTGAATGGC-1	ExEndo_ParEndo	5.25332	-1.20011
fragments_1a#TACATTCCAAGCGTCC-1	Mesoderm	-10.4031	4.71737
fragments_1a#ACAGGCCAGCAGGAGG-1	ExEndo_ParEndo	5.31803	-3.59151
fragments_1a#CCTTGGTAGAAACGCC-1	ExEndo_ParEndo	2.90782	-0.948242
fragments_1a#CGCGCAAGTACAACGG-1	ExEndo_ParEndo_int	1.06286	0.125456
fragments_1a#AACAAAGAGGTTAGTA-1	ExEndo_ParEndo	3.79395	-2.53414
fragments_1a#GCTTTCGAGAGTTCGG-1	Pluri_Epi	-7.9323	-2.94196
fragments_1a#TTGCGGGTCCACGCTT-1	ExEndo_ParEndo	4.42276	-4.90835
fragments_1a#TAGGTCACATTCGTCC-1	ExEndo_ParEndo	2.10461	-4.89044
fragments_1a#GATGATCCACTGAAGG-1	Pluri_Epi	-6.46423	-4.3367
fragments_1a#TAGTCCCTCAGGATCT-1	ExEndo_ParEndo	5.62534	-5.15479
fragments_1a#CCTATTATCTCTGAGA-1	ExEndo_ParEndo_int	1.00305	4.63177
fragments_1a#CTTCCAGCAAGAGATT-1	ExEndo_ParEndo	5.49792	-2.34708
fragments_1a#TTGCTATGTGCAAAGC-1	NeuroEcto	-9.68637	3.03962
fragments_1a#CAAGCTATCACGATTG-1	ExEndo_ParEndo	0.0662065	-2.48129
fragments_1a#AATACGCAGCTGATTC-1	ExEndo_ParEndo	4.91644	-0.892502
fragments_1a#GCTGCGATCATTCATC-1	ExEndo_ParEndo_int	1.34294	1.0909
fragments_1a#AAATGCCAGCAACGGT-1	ExEndo_ParEndo	6.56987	-2.45179
fragments_1a#AACCTGAAGAGAAGCA-1	ExEndo_ParEndo	3.08116	-4.39044
fragments_1a#CCACGTTAGGAGTACC-1	ExEndo_ParEndo	6.34904	-1.95314
fragments_1a#CGTAAACAGATCTCAC-1	ExEndo_ParEndo_int	0.0247653	2.21574
fragments_1a#ATTGTGGAGGGCGAAG-1	Pluri_Epi	-5.85934	-4.47701
fragments_1a#CCGTGAGCATAGCCGC-1	ExEndo_ParEndo	4.12319	0.046073
fragments_1a#ATTCGTTGTAGAATAC-1	ExEndo_ParEndo	5.60352	-3.63766
fragments_1a#ACTATTCTCACTCCCA-1	ExEndo_ParEndo	2.93185	-1.61464
fragments_1a#CTACAGATCAACGTGT-1	ExEndo_ParEndo_int	2.84741	1.04068
fragments_1a#GTAGACTCATCGTGAT-1	ExEndo_ParEndo	6.04202	-3.41231
fragments_1a#TCGGGACAGGAAGACA-1	ExEndo_ParEndo_int	2.33882	1.44802
fragments_1a#CGATGATTCTAGTCGA-1	SurfEcto	-6.24248	8.15161
fragments_1a#AGCCCGACATCACAGT-1	ExEndo_ParEndo	1.25761	-2.21587
fragments_1a#CACCACTAGGATTGAT-1	Pluri_Epi	-9.75555	-1.32658
fragments_1a#GACTAGTAGTTCCAGT-1	ExEndo_ParEndo	3.95422	-2.16216
fragments_1a#GTACTTTCACCGTTGG-1	ExEndo_ParEndo	6.11362	-2.72107
fragments_1a#CACCACTTCTTGTACT-1	Pluri_Epi	-8.08958	-3.03455
fragments_1a#TTTACGTTCGAGCGCT-1	ExEndo_ParEndo	2.74698	-2.89804
fragments_1a#AACAGTCAGTACCACT-1	Pluri_Epi	-8.31017	-2.84446
fragments_1a#GATTAGCGTATATGGA-1	ExEndo_ParEndo	2.52891	-4.57779
fragments_1a#AGCGATTGTCATAGCT-1	Pluri_Epi	-8.09208	-1.47057
fragments_1a#CGTTCCACAGGATAGC-1	Pluri_Epi	-9.28826	0.749235
fragments_1a#CTCTCGATCGCTACCT-1	ExEndo_ParEndo	1.20727	-2.95582
fragments_1a#GGAATCTAGAACTCCT-1	ExEndo_ParEndo	4.399	-0.414071
fragments_1a#GATGATCTCGACCCGA-1	ExEndo_ParEndo	5.43299	-0.955706
fragments_1a#ACCATCCTCGTCGCAG-1	ExEndo_ParEndo	5.25821	-4.07405
fragments_1a#CCGTAGGCAATGCCAT-1	Pluri_Epi	-9.23409	-2.82806
fragments_1a#TGAATCGCAACGAGGT-1	Pluri_Epi	-7.64715	1.43594
fragments_1a#TAGCGGCGTATTCACG-1	Pluri_Epi	-9.13462	-0.1375
fragments_1a#TTACTCACATTACTTC-1	Mesoderm	-11.3877	5.77699
fragments_1a#ACGGATTAGTCTGTGT-1	ExEndo_ParEndo	4.6898	-2.72093
fragments_1a#TGATGCAGTCAGCTTA-1	Pluri_Epi	-5.64081	-3.85373
fragments_1a#TGGTCAATCGAGGTAG-1	ExEndo_ParEndo	1.05236	-1.77725
fragments_1a#TCACTCGTCACACGTA-1	ExEndo_ParEndo	5.67245	-3.21661
fragments_1a#TCACCACAGTGGACGT-1	ExEndo_ParEndo	3.19121	-0.979776
fragments_1a#GTAGACTTCACCCTTG-1	ExEndo_ParEndo	4.02714	-4.98954
fragments_1a#TACCTCGAGATCACCT-1	ExEndo_ParEndo	5.67389	-1.1849
fragments_1a#CCGTAGGAGATCGAGC-1	ExEndo_ParEndo	4.37957	-0.57734
fragments_1a#AGCGATTAGTTCGCGC-1	ExEndo_ParEndo	5.38496	-4.11103
fragments_1a#ATGTCGAGTGATAAGT-1	ExEndo_ParEndo	4.63776	-5.42395
fragments_1a#ATGTTTCTCCGTTTCG-1	ExEndo_ParEndo	4.38172	-3.88729
fragments_1a#GCTGTTCTCTTACCTA-1	ExEndo_ParEndo_int	1.25652	1.87212
fragments_1a#GGTGAAGAGCTGAAAT-1	Mesoderm	-9.28811	4.28732
fragments_1a#ATTACTCAGCAGAATT-1	Pluri_Epi	-7.33572	-1.41924
fragments_1a#GGGTGTCTCAGCACTA-1	ExEndo_ParEndo	6.38929	-1.68195
fragments_1a#GATCGTAGTGGATTTC-1	SurfEcto	-5.96645	6.61396
fragments_1a#CCTGCTAGTTTGCCCT-1	ExEndo_ViscEndo	-2.37043	5.01327
fragments_1a#TCACCACAGTGTTCCA-1	ExEndo_ParEndo	7.10302	-1.94084
fragments_1a#TGGGTGCTCGCTTGAA-1	ExEndo_ParEndo	2.25523	-0.726862
fragments_1a#GGTAGGACAGCAACCC-1	ExEndo_ParEndo	6.66801	-1.79522
fragments_1a#GGAGAACTCAAGGCAG-1	SurfEcto	-6.05026	6.44519
fragments_1a#ATTACTCTCGGTCGAC-1	Pluri_Epi	-7.38586	-0.690773
fragments_1a#GGAATCTTCCAGTTAG-1	ExEndo_ParEndo	4.81313	-0.355808
fragments_1a#TCAAGCATCCACGAGC-1	ExEndo_ParEndo	4.70086	-1.34114
fragments_1a#ATATTCCTCGTCCCTA-1	Pluri_Epi	-7.02187	-4.21204
fragments_1a#GGAGTAGGTCAAGACG-1	ExEndo_ParEndo_int	1.36425	3.11927
fragments_1a#TACCCTGCACGAACGA-1	ExEndo_ParEndo	3.37277	-3.93687
fragments_1a#GATTAGCAGAGTTTGA-1	Mesoderm	-10.5248	5.03606
fragments_1a#TTCTAACAGACTTCCA-1	ExEndo_ParEndo_int	2.67086	0.0560575
fragments_1a#ACTGCAAGTATTCTTC-1	SurfEcto	-5.96626	7.31141
fragments_1a#GCTCAGGTCGCACCGA-1	ExEndo_ViscEndo	-1.36902	7.80704
fragments_1a#GTGGCGTCAACAACTC-1	Mesoderm	-9.4131	7.13033
fragments_1a#GCCTAGGCATCCCAAA-1	ExEndo_ParEndo	3.4414	-4.98432
fragments_1a#CTTCTAACAACTCCCT-1	ExEndo_ParEndo	2.70019	-2.7916
fragments_1a#CCCTAACAGTGAACCG-1	ExEndo_ParEndo	3.01704	-0.859183
fragments_1a#TTAGGTGGTTGAATAG-1	ExEndo_ViscEndo	-2.09017	8.17056
fragments_1a#TTACGTTAGACGCCCT-1	Pluri_Epi	-8.41934	-0.775761
fragments_1a#CCTAAAGCATTGTTCT-1	ExEndo_ParEndo	3.26869	-0.355448
fragments_1a#ATAGTCGAGTAGGTCG-1	ExEndo_ParEndo	4.63333	-3.11642
fragments_1a#GTCACTCTCACCCTTG-1	ExEndo_ParEndo_int	3.18873	1.67843
fragments_1a#TCGGGACGTGAAACAT-1	ExEndo_ParEndo_int	2.93416	3.37856
fragments_1a#ATCGAGTCAACGTAGG-1	ExEndo_ParEndo	6.52705	-1.66724
fragments_1a#GGATAGGCAACTCGTA-1	Pluri_Epi	-9.0056	-1.11887
fragments_1a#ACTTCCGAGCAGAATT-1	Pluri_Epi	-7.99808	-1.90205
fragments_1a#TCACCACTCACTCCCA-1	ExEndo_ParEndo	5.76281	-2.25359
fragments_1a#AAATGCCTCCATACCC-1	ExEndo_ParEndo	4.12777	-0.844392
fragments_1a#CACGTTCAGATGAGGA-1	ExEndo_ParEndo	6.94285	0.659
fragments_1a#CTTAATCCAATTCAGC-1	ExEndo_ParEndo	7.33055	-1.99781
fragments_1a#TGTGTCCGTTATCGAC-1	Pluri_Epi	-9.58056	-2.30559
fragments_1a#ATCCCTGTCATCGCTC-1	Pluri_Epi	-8.53479	2.71284
fragments_1a#AACTGTGTCTATAGGC-1	ExEndo_ViscEndo	-0.72763	5.61612
fragments_1a#GTAATCGTCTCTATCA-1	ExEndo_ParEndo	4.92286	-0.242026
fragments_1a#TGGCGCACACGATATC-1	ExEndo_ParEndo	5.19508	-4.10887
fragments_1a#GGCATTATCTATATCC-1	Pluri_Epi	-8.25231	-3.52244
fragments_1a#CACTAAGCAACTCGTA-1	Pluri_Epi	-7.74987	-0.0990796
fragments_1a#TAATTCCTCGATAGGG-1	SurfEcto	-6.92553	7.98331
fragments_1a#TATGTGGTCAGATACC-1	ExEndo_ParEndo	5.14768	-2.07726
fragments_1a#GTCCATCGTGGAAAGA-1	ExEndo_ParEndo	5.23367	-4.10516
fragments_1a#GAGAACGAGCCATCAT-1	ExEndo_ParEndo	2.59736	-4.64881
fragments_1a#CTCTACGGTGGATTCT-1	ExEndo_ParEndo	5.25265	-2.47731
fragments_1a#GACCAATGTTTGTCTT-1	ExEndo_ParEndo	0.449574	-1.92943
fragments_1a#GGCATTACATCGCTAA-1	Pluri_Epi	-6.08715	-3.27358
fragments_1a#GAGACTTTCGCACCGA-1	ExEndo_ParEndo	4.25105	-2.08321
fragments_1a#TTTGCGCAGACCGCAA-1	ExEndo_ParEndo	5.92494	-2.14568
fragments_1a#GGCACGTAGCGTATCT-1	ExEndo_ParEndo	3.52441	-3.66569
fragments_1a#GTCGTAACACCTCGTT-1	Pluri_Epi	-7.04247	-4.00484
fragments_1a#TTGTTCAGTCTCTGCT-1	ExEndo_ParEndo	4.9738	-3.64679
fragments_1a#AGCCTCTTCGTCCCTA-1	ExEndo_ParEndo	5.86212	-1.96495
fragments_1a#GACCCAGTCTTCTTCC-1	Pluri_Epi	-7.03386	-3.17136
fragments_1a#GTTACTTTCCATGTTT-1	ExEndo_ParEndo	6.00914	-4.30616
fragments_1a#CTCTCAGTCCCTAAAG-1	Pluri_Epi	-7.90144	-1.12032
fragments_1a#ACATGCAGTATTCTCT-1	Pluri_Epi	-6.51234	-2.98573
fragments_1a#TGACTCCAGCACCATT-1	ExEndo_ParEndo_int	2.01872	1.4423
fragments_1a#TACTGCCGTTACGAAA-1	ExEndo_ParEndo	0.576114	-1.34612
fragments_1a#AGTGCGCGTGCTGTGC-1	ExEndo_ParEndo	4.2672	-0.988092
fragments_1a#AGATAGATCTATTTCG-1	ExEndo_ParEndo	2.4381	-4.14475
fragments_1a#ATCGAGTAGTTCAAGA-1	ExEndo_ParEndo	4.70974	-4.1467
fragments_1a#GAAACAAGTGGACAGT-1	ExEndo_ParEndo	1.81825	-4.43337
fragments_1a#GGACACCAGATGGGAA-1	ExEndo_ParEndo	5.90456	-4.56184
fragments_1a#CATGTTTGTGGCATAG-1	ExEndo_ParEndo	2.35609	-2.239
fragments_1a#AGCTGATCAAGTAATG-1	ExEndo_ParEndo	5.18136	-2.58247
fragments_1a#CAGGGCTCAACTCGAT-1	ExEndo_ParEndo	4.10579	-3.81598
fragments_1a#TAAGCCACAGGTGTGA-1	ExEndo_ParEndo	6.91889	-3.12259
fragments_1a#TAAGCCATCGGGATCC-1	ExEndo_ViscEndo	-2.41632	7.64954
fragments_1a#TGCATGATCGTGATAC-1	ExEndo_ParEndo	0.277326	-2.8695
fragments_1a#AGTCCGGTCCGTCAAA-1	ExEndo_ParEndo	5.50121	-1.82244
fragments_1a#GAAGTGGAGAAAGCAG-1	ExEndo_ParEndo	6.85334	-3.13733
fragments_1a#TTCGGTCAGTCCGTGC-1	ExEndo_ParEndo	5.67573	-2.44117
fragments_1a#GGTCATAGTGTACGCC-1	ExEndo_ParEndo	6.32303	-1.96958
fragments_1a#ACTGCAATCGTCGCAG-1	ExEndo_ParEndo	1.17336	-0.646783
fragments_1a#GGATAGGAGGGTTCTT-1	ExEndo_ParEndo	5.5261	-3.65613
fragments_1a#GCGGAAACATGTGAGG-1	ExEndo_ParEndo	4.45528	-0.732463
fragments_1a#GATTAGCGTAGGTAAT-1	ExEndo_ParEndo_int	-0.196021	4.27227
fragments_1a#TGATGCAGTAACCCAT-1	ExEndo_ParEndo	1.99875	-4.11608
fragments_1a#AAGGAGCTCCAGGTAT-1	ExEndo_ParEndo_int	-0.505791	3.58547
fragments_1a#GGCATTAGTCCAAGAG-1	Pluri_Epi	-9.84637	0.321715
fragments_1a#CATAACGGTATCTAGC-1	ExEndo_ParEndo	0.96993	-4.52551
fragments_1a#CTAGGATCATTCTCGC-1	ExEndo_ParEndo	2.62252	-5.40624
fragments_1a#GTGATCATCTCAGATG-1	ExEndo_ParEndo	5.84685	-3.68285
fragments_1a#AATGGCTAGTAACTCC-1	Pluri_Epi	-8.04959	-2.9067
fragments_1a#CCACAGGAGAGCGAAA-1	ExEndo_ParEndo_int	1.82863	4.06013
fragments_1a#GAGCGCTTCTGGTACA-1	ExEndo_ParEndo	5.98324	-4.14318
fragments_1a#TTGCGAACATACAACC-1	ExEndo_ParEndo	6.81949	-2.55606
fragments_1a#GGTACCGGTAGTGATA-1	ExEndo_ParEndo	7.40337	-0.649582
fragments_1a#TCCAGAAAGTATGCTC-1	ExEndo_ParEndo	2.59305	-1.98906
fragments_1a#GGCATTACAACGCAAG-1	ExEndo_ParEndo	3.26932	-5.15846
fragments_1a#GAAAGTATCAATTCCT-1	ExEndo_ParEndo	3.26339	-4.26199
fragments_1a#AGCCTTCGTTTAGACC-1	ExEndo_ParEndo	4.41868	-2.80963
fragments_1a#ATGTCTTCATGTGGGA-1	ExEndo_ParEndo	2.58084	-5.36977
fragments_1a#GGTAGGAAGGTAGGCT-1	ExEndo_ParEndo	4.99776	-5.77032
fragments_1a#TAGGTCAAGTCCTTCC-1	ExEndo_ParEndo_int	2.72856	4.18953
fragments_1a#AGTGTACTCGACTCGG-1	ExEndo_ParEndo	5.61652	-3.83292
fragments_1a#AGTTACGCATGTGAGG-1	Pluri_Epi	-9.89154	-0.870088
fragments_1a#AACTGTGTCACTCGGG-1	Pluri_Epi	-8.7919	-1.49401
fragments_1a#TTGCAGAAGAATCAGT-1	ExEndo_ParEndo	2.06	-2.03873
fragments_1a#CAACCAAGTTCTGAAC-1	ExEndo_ParEndo	1.41451	-3.89738
fragments_1a#GACTAACAGTACAGTA-1	ExEndo_ParEndo	7.26039	-1.51682
fragments_1a#ATTGTGGGTACGGTTT-1	ExEndo_ParEndo	2.41796	-1.84583
fragments_1a#TTCGCGTAGTCCCTCT-1	ExEndo_ParEndo	3.29521	-2.83957
fragments_1a#ATCGAGTAGCATACCT-1	ExEndo_ParEndo	6.00701	0.713865
fragments_1a#CCTATTAGTTTGCCAA-1	ExEndo_ParEndo	0.896183	-2.6257
fragments_1a#CCAGAATTCCGAGGAA-1	ExEndo_ParEndo	5.54651	-3.52186
fragments_1a#AGTTTGGTCGCGTTCT-1	ExEndo_ParEndo	7.31182	-1.14193
fragments_1a#ACTAACGAGGTTCTCA-1	ExEndo_ParEndo	5.09976	0.780568
fragments_1a#CGCAGGTTCGTTCAGA-1	Pluri_Epi	-9.23175	-0.378666
fragments_1a#AACCTTTGTGAGGGTT-1	SurfEcto	-5.96966	5.88514
fragments_1a#CAGGGCTGTAGGTCTT-1	ExEndo_ParEndo	5.76359	-5.2062
fragments_1a#CAAGCTATCTTCGTTA-1	Pluri_Epi	-8.96476	0.968055
fragments_1a#CACTAAGGTAGTGATA-1	ExEndo_ParEndo	1.86569	-1.06774
fragments_1a#CCACAGGTCAGCACTA-1	ExEndo_ParEndo	2.04519	-3.1263
fragments_1a#TGATTTCCACAGCCAC-1	ExEndo_ParEndo	5.76059	-2.63087
fragments_1a#TCTAGTTAGCGAGAAA-1	ExEndo_ParEndo	2.03	-2.30323
fragments_1a#TAGACTGAGACTAATG-1	ExEndo_ParEndo	5.10098	1.11675
fragments_1a#TTGCTATAGAGGAATG-1	ExEndo_ParEndo	4.23365	-1.12188
fragments_1a#ACATGGTTCTCTATTG-1	ExEndo_ParEndo	0.311025	-2.84087
fragments_1a#TTGTTGTAGTTTACGC-1	ExEndo_ParEndo	5.03816	-3.85405
fragments_1a#TGCATGACACAGTTCA-1	Pluri_Epi	-6.28023	-3.73686
fragments_1a#GAGAACGGTTTGCCCT-1	ExEndo_ParEndo	3.94635	-3.89428
fragments_1a#GAGGCTCTCGCTGATA-1	ExEndo_ParEndo	3.12846	-2.33552
fragments_1a#CCGAAGCCATCCCGGA-1	ExEndo_ParEndo	0.129885	-1.18465
fragments_1a#GCGCATGTCCTCATTA-1	Pluri_Epi	-8.37811	2.48137
fragments_1a#TTACGGAAGACGCCAA-1	SurfEcto	-6.86804	3.69163
fragments_1a#CTCAGAATCCTCCAGT-1	ExEndo_ViscEndo	-2.93783	7.13877
fragments_1a#AACTGTGCATTTGTTC-1	ExEndo_ParEndo	4.76153	-1.83142
fragments_1a#AGCCAGCTCATTCATC-1	Pluri_Epi	-8.7895	-2.1476
fragments_1a#AGCGTATAGCTACGCC-1	ExEndo_ParEndo	5.01481	-0.54968
fragments_1a#GCTTGCTGTGTCTACA-1	ExEndo_ParEndo	5.89676	-0.801184
fragments_1a#TGTTAGGCACTGTTAG-1	ExEndo_ParEndo	5.41661	0.602478
fragments_1a#AGTTACGTCTTCCAGC-1	ExEndo_ParEndo	7.07237	-2.24534
fragments_1a#TATGTTCCAATGTGCT-1	Pluri_Epi	-6.64881	-4.50641
fragments_1a#TTCTGTATCCAGGTCG-1	ExEndo_ParEndo_int	3.09944	1.11317
fragments_1a#TTACTTGGTCGCGCTA-1	ExEndo_ViscEndo	-0.059017	4.84586
fragments_1a#GCCCAGAGTACAAGCG-1	ExEndo_ParEndo_int	1.33292	2.84731
fragments_1a#ACAGACTAGGTTACAA-1	ExEndo_ParEndo	5.78124	-3.32021
fragments_1a#GAAAGTAGTAGCATGG-1	ExEndo_ParEndo	4.29011	-1.24317
fragments_1a#ACAGACTAGCGGACTA-1	ExEndo_ParEndo	3.80287	-0.379017
fragments_1a#TTCAACTGTGAGTTGG-1	Mesoderm	-10.8546	5.54322
fragments_1a#TACATTCGTCAGCTTA-1	SurfEcto	-7.27727	2.43276
fragments_1a#TCGCCTAAGTGAGCTG-1	ExEndo_ParEndo	1.9434	-5.22687
fragments_1a#GATGATCGTAATGTAG-1	ExEndo_ParEndo	5.69245	-0.262649
fragments_1a#GTAGTACTCCCGGGTA-1	ExEndo_ParEndo_int	-0.496762	4.17278
fragments_1a#ATTGTGGTCAGCACGC-1	ExEndo_ParEndo_int	2.98012	3.0411
fragments_1a#GAGGTCCTCTGGGCGT-1	ExEndo_ParEndo	3.27309	-1.16217
fragments_1a#TACCTCGCACTGGGCT-1	ExEndo_ParEndo	4.18075	-3.35646
fragments_1a#GGCGTTGTCAGTCACA-1	ExEndo_ParEndo	5.54166	0.434844
fragments_1a#ACTACGAAGCATTGGG-1	ExEndo_ViscEndo	-3.11609	5.55795
fragments_1a#GATTGACAGGCCTAAG-1	ExEndo_ParEndo	6.51852	-1.83967
fragments_1a#GTGCTGGCACCCTTAC-1	ExEndo_ParEndo_int	3.13804	0.0585288
fragments_1a#ATGTACGTCCGTACGG-1	NeuroEcto	-9.33692	2.83602
fragments_1a#CAGTGTAAGCGTATCT-1	Pluri_Epi	-7.57818	-0.36964
fragments_1a#CTCTAGCTCGTTGTTT-1	ExEndo_ParEndo	4.23032	-4.63982
fragments_1a#CGCACAGGTTCATTTC-1	ExEndo_ParEndo	6.64385	-3.58992
fragments_1a#GAGCATTCAGGACCTC-1	Pluri_Epi	-8.75233	-1.84028
fragments_1a#TAGCATGCAAGCCCTG-1	NeuroEcto	-9.37944	2.37707
fragments_1a#GACTAACAGTACAACA-1	ExEndo_ParEndo	1.74342	-5.22388
fragments_1a#AGATTCGCATAGGCGA-1	ExEndo_ParEndo	5.02138	1.18247
fragments_1a#ATGGATCTCGTTACAG-1	NeuroEcto	-9.99734	2.38079
fragments_1a#TGTGTCCCAAGAGATT-1	ExEndo_ParEndo	1.98378	-1.89408
fragments_1a#TGACTCCGTTAGGAGC-1	ExEndo_ParEndo	4.3309	-2.36114
fragments_1a#TACGGATTCCTGTGGG-1	ExEndo_ParEndo	5.30755	-2.94558
fragments_1a#GGTGTCGTCATCGCTC-1	ExEndo_ParEndo_int	-1.83875	3.39756
fragments_1a#GGATAGGTCCTCCATG-1	Pluri_Epi	-8.61192	-2.3417
fragments_1a#AATGCCACAGAACGAC-1	ExEndo_ParEndo	3.69692	-1.21371
fragments_1a#TAAACCGAGATCGAGC-1	ExEndo_ViscEndo	-2.81759	4.91
fragments_1a#GGTGTCGTCGTTCTAT-1	Pluri_Epi	-7.17351	-2.59727
fragments_1a#GAGATTCTCCTCATTA-1	ExEndo_ParEndo	3.91413	1.28421
fragments_1a#AAATGAGAGCTAGCAG-1	Pluri_Epi	-6.8171	-3.63789
fragments_1a#AATACGCAGAAGAGTG-1	Pluri_Epi	-8.64576	-0.920984
fragments_1a#ACAAAGAAGGCAAGGG-1	ExEndo_ParEndo	5.90497	0.848732
fragments_1a#ACAAAGAAGATGCGAC-1	NeuroEcto	-10.5971	1.49451
fragments_1a#GGCACGTTCTGTAGAC-1	ExEndo_ParEndo	0.245656	-3.87956
fragments_1a#GCACCTTAGTTCAGGG-1	ExEndo_ParEndo_int	1.27817	1.16685
fragments_1a#GAGTGAGTCTAGCAGT-1	ExEndo_ParEndo	-0.0900247	-2.60915
fragments_1a#GAGAACGGTGGTAAGC-1	ExEndo_ParEndo	4.49274	-0.259281
fragments_1a#TGCACCTGTGGAAGCT-1	ExEndo_ParEndo	3.9453	1.32495
fragments_1a#GCGTTGGCAGGTGGTA-1	ExEndo_ParEndo	2.52388	-4.85237
fragments_1a#TCAAAGCAGTCTTAGC-1	ExEndo_ParEndo	2.35444	-1.8521
fragments_1a#AACAAAGAGTCCCGCA-1	Pluri_Epi	-8.58729	-0.449447
fragments_1a#CCCTAGTCAGCACATT-1	ExEndo_ParEndo	0.809742	-3.58067
fragments_1a#TAGCACAAGCGCAATG-1	ExEndo_ParEndo	5.21556	-2.94703
fragments_1a#TCAGTCCTCGGATGTT-1	ExEndo_ParEndo_int	2.10319	2.14929
fragments_1a#TTTGAGGTCCAAACCA-1	Pluri_Epi	-7.21729	-3.77707
fragments_1a#GAACCTATCAAATGGA-1	ExEndo_ParEndo	3.01309	-5.06785
fragments_1a#GCCATAACAAACGTTC-1	ExEndo_ParEndo	4.95706	-3.63361
fragments_1a#GTCACAATCATGAACC-1	ExEndo_ParEndo	6.63856	-0.90083
fragments_1a#GAGACTTTCGTTACAG-1	Pluri_Epi	-8.0252	-0.888796
fragments_1a#AGATTCGCATGGCCTG-1	Pluri_Epi	-9.727	-0.927466
fragments_1a#GATGGCCGTCTGTGTA-1	Pluri_Epi	-9.37003	-2.57759
fragments_1a#TTCTGTATCGGTGATT-1	ExEndo_ParEndo	5.81862	-1.92907
fragments_1a#ATGCATGCACGCGTTG-1	ExEndo_ParEndo	4.75884	-3.61248
fragments_1a#GAGCGCTAGGCACTAG-1	ExEndo_ParEndo	4.38637	-0.280171
fragments_1a#GAACCTACAGTGGTCC-1	ExEndo_ParEndo	1.04855	-4.5078
fragments_1a#TGATTTCCATTTCACT-1	ExEndo_ParEndo	3.8652	-0.526671
fragments_1a#TTGCGAATCCTTTGCG-1	Pluri_Epi	-9.47511	-1.39194
fragments_1a#ACGGATTTCACTGATG-1	ExEndo_ParEndo	5.35777	-3.17779
fragments_1a#CATTCCGCAAGACTAA-1	ExEndo_ParEndo	5.35517	-5.31062
fragments_1a#TCAAGCACATACTGCA-1	Pluri_Epi	-7.50454	-2.18547
fragments_1a#TGCATTTTCTCTGTTA-1	ExEndo_ParEndo	3.69887	-1.72768
fragments_1a#ACATGGTCAGTTGCAT-1	Mesoderm	-9.86388	4.71664
fragments_1a#ACGGATTGTCCAAGTT-1	Pluri_Epi	-9.64537	-0.00571283
fragments_1a#CTCGCTACAATGTGCT-1	ExEndo_ParEndo	4.55111	-1.33716
fragments_1a#TACTGCCCAACGTCGC-1	ExEndo_ParEndo_int	0.0120054	4.16485
fragments_1a#CAACGTATCAGTTGAC-1	Pluri_Epi	-8.85096	2.68692
fragments_1a#TCAGGGCTCTGTGTCC-1	ExEndo_ParEndo	5.22826	-1.34675
fragments_1a#TCCATCGAGTCGCCTG-1	ExEndo_ParEndo	3.2329	-4.77636
fragments_1a#TTCATTGCATATACGC-1	ExEndo_ParEndo	4.76185	-0.901122
fragments_1a#TTGAGCAGTTCTTAGG-1	Pluri_Epi	-7.76853	-0.849024
fragments_1a#TATGTGGCAAACCGAG-1	Pluri_Epi	-8.44132	-2.14746
fragments_1a#CCTTAATCAAGTGGCA-1	ExEndo_ParEndo	4.82995	-0.11843
fragments_1a#TACCTATTCTCATATC-1	ExEndo_ParEndo	3.48278	-0.144927
fragments_1a#TTCGCGTGTAAACCCT-1	Pluri_Epi	-7.36084	-3.35081
fragments_1a#ACGGATTGTTCTTAGG-1	ExEndo_ParEndo	-0.0293331	-3.79653
fragments_1a#TACGCCTCATAGCAGG-1	ExEndo_ParEndo	7.03445	-1.63711
fragments_1a#CAAGCTATCTTCACTA-1	ExEndo_ParEndo	3.68781	0.3056
fragments_1a#GAAGTCTCAGTAGGCA-1	ExEndo_ParEndo	0.376187	-1.14588
fragments_1a#TGGTCAAGTAGGTGAC-1	ExEndo_ParEndo	5.88751	-3.05068
fragments_1a#TGCATGAAGCATACCT-1	Pluri_Epi	-6.05218	-4.67132
fragments_1a#AACTTGGCACTAAACC-1	ExEndo_ParEndo	5.06065	-2.17714
fragments_1a#TGTTAGGCAACTTGGT-1	ExEndo_ParEndo	4.12776	-1.55756
fragments_1a#GCATTCCGTGGTGGTA-1	ExEndo_ParEndo_int	1.27288	2.70005
fragments_1a#GCCATAACAGCAAACG-1	ExEndo_ParEndo_int	2.20994	1.52926
fragments_1a#TACTCGCGTGTCCAGC-1	ExEndo_ParEndo	1.99526	-4.05583
fragments_1a#AATACGCTCAAGAGAT-1	NeuroEcto	-10.4608	1.38438
fragments_1a#AGACAAAAGCTTTCCC-1	Pluri_Epi	-7.29078	-0.607503
fragments_1a#CTTGAAGCACGGCCAT-1	ExEndo_ParEndo	5.36968	-4.44712
fragments_1a#TTCGGTCTCCAGTACA-1	ExEndo_ParEndo	1.43657	-4.09499
fragments_1a#AGCGATTAGGTCTTTG-1	ExEndo_ParEndo	2.74066	0.256626
fragments_1a#TGCTTCGGTCCGGTAC-1	ExEndo_ParEndo	5.05547	1.37154
fragments_1a#CTCTCGAGTTGGAGGT-1	ExEndo_ParEndo	2.0872	-2.5797
fragments_1a#CCTTGGTTCCCAATAG-1	ExEndo_ParEndo	2.97257	-3.16031
fragments_1a#CTAGGGCCAATGGCTT-1	ExEndo_ParEndo	2.70743	-3.94477
fragments_1a#CTCAGCTTCCGAGGAA-1	ExEndo_ViscEndo	-2.81903	6.47142
fragments_1a#GCTTGCTTCACTCCCA-1	ExEndo_ParEndo	4.44758	0.216851
fragments_1a#TTTGGCCTCCAGGTAT-1	ExEndo_ViscEndo	-3.37886	6.43708
fragments_1a#TGCTTCGGTTGTATCG-1	NeuroEcto	-11.6149	1.24486
fragments_1a#GGTAGGAAGTCGATAA-1	ExEndo_ParEndo	3.0286	-3.06784
fragments_1a#TCCAGAACAGGTTATC-1	ExEndo_ParEndo	5.32826	-5.15322
fragments_1a#TTGAGTGTCCCGTAGG-1	ExEndo_ParEndo	5.42111	-4.00091
fragments_1a#ATTACTCAGCAATGTA-1	ExEndo_ParEndo	2.57699	-4.37595
fragments_1a#CGGTGCATCGCTCTAC-1	ExEndo_ParEndo	5.2184	-0.473003
fragments_1a#GCCCGAAGTCCGTAGC-1	ExEndo_ParEndo	5.68374	-3.25885
fragments_1a#ATTTGTCTCAATTGGC-1	ExEndo_ParEndo	6.72633	-0.539683
fragments_1a#AAATGCCAGACTTGAA-1	ExEndo_ParEndo	1.41512	-4.75319
fragments_1a#AGCTATGCAGGTAACG-1	ExEndo_ParEndo	2.9901	-4.06549
fragments_1a#TGGCCTTAGGTCTTGT-1	ExEndo_ParEndo	1.54515	-4.64406
fragments_1a#CCTGCTAAGCGCGTTC-1	ExEndo_ParEndo	5.16498	-3.63356
fragments_1a#AACGTACGTGCAAGAC-1	ExEndo_ParEndo_int	2.8007	4.49872
fragments_1a#CTACTTAGTCGTAATC-1	ExEndo_ParEndo	7.26753	-0.703771
fragments_1a#GTAGGAGGTTGGTAAA-1	ExEndo_ParEndo	7.09847	-0.96205
fragments_1a#ATCGAGTGTTTCGACA-1	Pluri_Epi	-9.13582	-0.761046
fragments_1a#GCTTGCTTCATTGCCC-1	Mesoderm	-9.00682	4.38847
fragments_1a#GCCAGCAAGCAGGACT-1	ExEndo_ParEndo	4.58419	-2.47594
fragments_1a#CTGCGTTCAATGGTAA-1	Pluri_Epi	-6.38286	-2.40819
fragments_1a#ATAGGCTAGAGCTACG-1	ExEndo_ParEndo	2.28628	-2.36319
fragments_1a#ACAAGCTCAACGTCGC-1	ExEndo_ParEndo	2.58206	-0.927872
fragments_1a#AGTCCGGCAGAGATGC-1	ExEndo_ParEndo	3.89782	-0.294657
fragments_1a#AATGGCTCAAACCCTA-1	ExEndo_ParEndo	4.95906	-0.481656
fragments_1a#CGATGATCATCCCGGA-1	ExEndo_ViscEndo	-1.40595	5.88734
fragments_1a#CGGACCATCTCTCAAT-1	ExEndo_ViscEndo	-1.34829	5.02637
fragments_1a#CTTCCAGCAGGTGGTA-1	ExEndo_ParEndo	4.3605	1.44248
fragments_1a#TGGCAATAGTGCCCTG-1	ExEndo_ParEndo	0.687203	-3.2667
fragments_1a#CAGTGTAGTAACTCCA-1	ExEndo_ParEndo	1.1022	-4.4093
fragments_1a#GCTGAGCAGGATCCTT-1	ExEndo_ParEndo	4.16347	-2.4769
fragments_1a#TTCATCACAAGAAACT-1	Pluri_Epi	-9.01391	-0.764925
fragments_1a#CCAGATAAGAGCAGCT-1	Pluri_Epi	-5.79276	-3.44374
fragments_1a#GAGGTCCCACAGATGG-1	Pluri_Epi	-6.03376	-3.70085
fragments_1a#AGTCAACAGTCGTACT-1	ExEndo_ParEndo	2.88151	-3.80585
fragments_1a#CAGTATGCAAGCGTCC-1	ExEndo_ParEndo_int	1.92061	3.29071
fragments_1a#AACGGGAAGTCGATAA-1	ExEndo_ParEndo	1.34814	-1.27396
fragments_1a#GGTGCTGAGTACGACG-1	ExEndo_ViscEndo	-3.11427	5.20683
fragments_1a#AGGCCCAGTAGAAAGG-1	Mesoderm	-10.7009	4.62333
fragments_1a#CCTCCCTAGTATGCTC-1	ExEndo_ParEndo_int	2.21286	1.06195
fragments_1a#GCTCAGGAGCTGCTCG-1	Pluri_Epi	-9.78289	-1.08534
fragments_1a#CATAACGCATAAAGTG-1	Pluri_Epi	-9.64527	0.0136335
fragments_1a#CGATGATCACATGATC-1	ExEndo_ParEndo_int	0.618237	-0.368157
fragments_1a#TTTGCGCGTTGAATAG-1	ExEndo_ParEndo	5.14436	-0.688026
fragments_1a#CATTCCGTCCATGTTT-1	NeuroEcto	-10.6878	1.43005
fragments_1a#TTCTAACTCTACATCT-1	Pluri_Epi	-7.98291	-0.59021
fragments_1a#GGAATCTCAGCGTACC-1	ExEndo_ParEndo	5.00927	-3.81966
fragments_1a#ACCGCAGTCCGCTATC-1	ExEndo_ParEndo	0.438273	-1.45142
fragments_1a#TTAACGGGTGAGTTGG-1	ExEndo_ParEndo	0.0586805	-3.60303
fragments_1a#TGTACGATCCATAGGT-1	Pluri_Epi	-7.55345	-1.6261
fragments_1a#CCTAAAGGTGACGCAA-1	ExEndo_ParEndo	2.87002	-3.63249
fragments_1a#CTGTATTTCACCCTTG-1	ExEndo_ParEndo	5.00438	-0.0242114
fragments_1a#GTGCACGGTAGCGTTT-1	ExEndo_ViscEndo	-1.95319	5.74089
fragments_1a#GTTGGTAAGTCCGTGC-1	ExEndo_ParEndo	4.7565	-4.49729
fragments_1a#TGCTTCGGTAGGTGAC-1	SurfEcto	-4.93213	4.33321
fragments_1a#CAGCTAAAGAGATTAC-1	ExEndo_ParEndo_int	3.47854	1.73033
fragments_1a#GGTACCGGTTGGCTAT-1	Pluri_Epi	-8.92323	0.366087
fragments_1a#GTTGGGCTCTCGGCGA-1	Pluri_Epi	-6.1072	-3.49828
fragments_1a#GATCATGCATCAGAAA-1	ExEndo_ParEndo	4.70752	-4.16482
fragments_1a#CTAGGATGTATCCTTT-1	Pluri_Epi	-8.88507	-0.359648
fragments_1a#TTCGCGTTCACGATTG-1	ExEndo_ParEndo	0.830759	-3.74981
fragments_1a#TGACAACCATTAGCAC-1	Pluri_Epi	-7.2052	-2.30122
fragments_1a#ACCATCCGTCAACTGT-1	ExEndo_ParEndo	4.54379	-3.43516
fragments_1a#CACCTGTTCTCTTCCT-1	ExEndo_ParEndo	4.78328	0.63972
fragments_1a#AACGGGAAGAAATGGG-1	ExEndo_ParEndo	5.80441	-1.38834
fragments_1a#GCGGGTTTCTTTATCG-1	Pluri_Epi	-8.57814	-0.922443
fragments_1a#TGACAACCATCTCACC-1	ExEndo_ParEndo	2.71421	-0.855067
fragments_1a#GCATTGAAGGGCGAAG-1	Pluri_Epi	-7.71357	1.83842
fragments_1a#AGCTGATCATCACAGT-1	ExEndo_ParEndo	2.48821	-5.03386
fragments_1a#GGTCATAAGTTGAATG-1	ExEndo_ParEndo	2.90073	-4.10953
fragments_1a#CAAGAAAGTTTCTCTA-1	Pluri_Epi	-6.24671	-2.71927
fragments_1a#TCAAAGCGTTTCCGGG-1	ExEndo_ParEndo	2.9381	-0.1896
fragments_1a#AGCGTGCTCTCCAACC-1	ExEndo_ParEndo	-0.111181	-2.0109
fragments_1a#AGTTTGGGTCGGCTGT-1	ExEndo_ParEndo_int	2.64005	1.23906
fragments_1a#TTTGAGGAGTGAGCTG-1	ExEndo_ParEndo	3.36223	-2.85221
fragments_1a#TCAGGTAAGACACGGT-1	ExEndo_ParEndo_int	2.51092	4.5402
fragments_1a#ACAAAGATCGCACAAT-1	ExEndo_ParEndo_int	3.11302	2.3653
fragments_1a#ATATTCCCATGGCCCA-1	ExEndo_ParEndo_int	2.82617	3.4503
fragments_1a#TCAAGACCACTGCTTC-1	ExEndo_ParEndo	3.79551	-4.47497
fragments_1a#CTCTCGAAGGCGACTA-1	ExEndo_ParEndo	-0.0524503	-2.18338
fragments_1a#ATTACTCCAGGTCCTG-1	ExEndo_ParEndo	2.53095	-4.67954
fragments_1a#GTCACTCCACATGATC-1	Pluri_Epi	-6.75852	-3.9394
fragments_1a#TGTACGAAGGTTGTGG-1	ExEndo_ViscEndo	-3.52364	4.47921
fragments_1a#AGCTGATTCGACTGGC-1	Pluri_Epi	-6.21296	-4.54673
fragments_1a#CTTCCAGAGTAACACA-1	ExEndo_ParEndo	4.27203	-0.497425
fragments_1a#GTGTCAAGTTTCTTAC-1	Pluri_Epi	-5.79356	-3.67878
fragments_1a#TCCGACTAGGCAGTGT-1	ExEndo_ParEndo	2.85509	-4.01953
fragments_1a#TTACTCAAGAGGCCTA-1	SurfEcto	-5.71944	5.91032
fragments_1a#AGTGTACAGGGCTCTC-1	ExEndo_ParEndo	7.0611	-1.47168
fragments_1a#GCAGCTGCAAAGAGAG-1	ExEndo_ParEndo	5.43053	-4.04322
fragments_1a#GCTGAGCCACCCTTTG-1	ExEndo_ViscEndo	-1.91593	5.0914
fragments_1a#CCCAGAGGTACAACGG-1	Pluri_Epi	-7.02657	-4.19227
fragments_1a#CACCACTCACCTATTT-1	Pluri_Epi	-9.05308	-2.57097
fragments_1a#CAGTGCGAGTATAGTG-1	ExEndo_ViscEndo	-2.27276	6.30329
fragments_1a#TAGACTGAGAGTAAGG-1	ExEndo_ViscEndo	-1.38968	6.19758
fragments_1a#AGATTCGTCAACGTGT-1	ExEndo_ParEndo	4.81871	-0.611083
fragments_1a#GAGTGAGTCCAAGAGG-1	ExEndo_ParEndo	6.59307	-2.14232
fragments_1a#GCTTAAGGTCATTGGT-1	ExEndo_ParEndo	5.44575	0.0917002
fragments_1a#ACCGCAGCACGCGCAT-1	ExEndo_ParEndo	6.48267	-3.98405
fragments_1a#GTGTGATAGTCGAAAT-1	Pluri_Epi	-9.39583	-0.282394
fragments_1a#CAAGAAAGTTCACGTA-1	Pluri_Epi	-9.70787	-0.47962
fragments_1a#CTACTTAAGGACTAGC-1	SurfEcto	-4.07818	4.79724
fragments_1a#GTTGGTAAGTGAACCG-1	Mesoderm	-10.1077	4.43974
fragments_1a#TGCTATTAGACTAATG-1	ExEndo_ParEndo	4.76729	-4.13236
fragments_1a#AAATGCCCACTCGCAG-1	ExEndo_ViscEndo	-0.616393	7.14385
fragments_1a#TGTTAGGTCGGGCTCA-1	ExEndo_ParEndo	4.79666	-0.872637
fragments_1a#TTTGGTTAGACCCTAT-1	Pluri_Epi	-8.76007	0.821913
fragments_1a#TGAATCGAGGCCTAAG-1	ExEndo_ParEndo	3.72693	-5.08075
fragments_1a#CGTGGCAAGGATGCCA-1	ExEndo_ParEndo	4.39357	1.54405
fragments_1a#ATAGGCTTCCGCTCTA-1	ExEndo_ParEndo	5.52622	-4.22294
fragments_1a#CTGTTCGTCTCGACAA-1	Pluri_Epi	-7.57012	2.22877
fragments_1a#TGCCTGTAGGTTCTCA-1	ExEndo_ParEndo	2.6089	-4.52367
fragments_1a#ATTACCTGTAACTCCA-1	ExEndo_ParEndo	5.49309	-3.06966
fragments_1a#ATATTCCCAGTTAAAG-1	Pluri_Epi	-8.09487	-3.11522
fragments_1a#TGGGTGCTCACTGGTA-1	Pluri_Epi	-7.6195	-0.26739
fragments_1a#AGCGATTCAATCAGGG-1	ExEndo_ParEndo_int	1.10069	2.81118
fragments_1a#GCGAGTCGTAAGGTCG-1	ExEndo_ParEndo_int	1.89188	0.680661
fragments_1a#GGATAGGAGTCCCGCA-1	ExEndo_ParEndo	4.03135	-4.41782
fragments_1a#GCATGATCACCACGAC-1	ExEndo_ParEndo	5.52438	-3.02999
fragments_1a#CAAGCTATCCGTACGG-1	ExEndo_ParEndo	0.755008	-3.29833
fragments_1a#TGGTCAATCTACCCGT-1	Pluri_Epi	-8.35935	-2.05601
fragments_1a#AACAAAGAGCAGGAGG-1	ExEndo_ParEndo	1.85729	-0.884453
fragments_1a#CAGTATGAGAGGAACA-1	ExEndo_ParEndo	3.42652	-0.652516
fragments_1a#AAACGAATCGCGTTCT-1	ExEndo_ParEndo	4.21077	-4.24557
fragments_1a#TCGCAGGCACATTCTT-1	ExEndo_ParEndo_int	1.25167	-0.177036
fragments_1a#CAATCCCCAACGTCGC-1	Pluri_Epi	-9.32482	0.860959
fragments_1a#GTTGGGCCATCTCACC-1	ExEndo_ParEndo	3.23315	0.176893
fragments_1a#GATTAGCGTCATCGTA-1	ExEndo_ParEndo	5.34277	-0.162555
fragments_1a#GCTTAAGAGTAATCAG-1	ExEndo_ParEndo	4.84689	-1.67749
fragments_1a#ACTACCCCAAGGCGTA-1	ExEndo_ParEndo	4.44371	-2.53374
fragments_1a#CACAGATAGGATGTCG-1	Pluri_Epi	-9.36777	-1.36744
fragments_1a#GCGCCAAAGTCTTAGC-1	ExEndo_ParEndo	4.16614	-5.85917
fragments_1a#GGATAGGGTTCCGGCA-1	ExEndo_ParEndo	4.79993	-1.94149
fragments_1a#AGGCCCATCGATGTAC-1	ExEndo_ParEndo	5.1153	-1.31482
fragments_1a#TATCGAGAGCGTATCT-1	ExEndo_ParEndo	4.11253	-3.27189
fragments_1a#ACAATCGAGGGATCCA-1	Pluri_Epi	-7.74825	0.226634
fragments_1a#AGTGTACCAAATGCTC-1	ExEndo_ParEndo	1.74802	-2.16964
fragments_1a#GCTTAAGCATGGCCTG-1	Pluri_Epi	-7.84478	1.13085
fragments_1a#TAGTCCCAGAACTAAC-1	ExEndo_ParEndo	1.08714	-2.38437
fragments_1a#GCCTACTTCGCTTCAC-1	ExEndo_ParEndo	5.24294	-3.71326
fragments_1a#GTGATCATCTCATCCG-1	SurfEcto	-5.95685	7.81531
fragments_1a#TACGCAAAGTCACGCC-1	ExEndo_ParEndo	5.57667	-4.93194
fragments_1a#TCAAGACTCGCATACA-1	ExEndo_ParEndo	6.52244	-3.84518
fragments_1a#CGTACAACATTTGGTG-1	ExEndo_ParEndo_int	3.74751	2.08833
fragments_1a#TTTACGTAGAACTCCT-1	Pluri_Epi	-5.78896	-3.40137
fragments_1a#CATAACGTCATCGCTC-1	ExEndo_ParEndo	4.87237	-4.40829
fragments_1a#TACTGCCAGAAAGGGT-1	ExEndo_ParEndo	5.80313	0.673354
fragments_1a#TTAGCTTTCAAACCCA-1	Pluri_Epi	-7.79661	2.27585
fragments_1a#TCGTTCGGTTCAGAAA-1	Pluri_Epi	-8.66968	0.729321
fragments_1a#AACGAGGAGTTGCCGC-1	ExEndo_ParEndo	5.83248	-0.558282
fragments_1a#GTTATTCAGTCCTTCC-1	Pluri_Epi	-7.65373	1.01317
fragments_1a#CGCTAGGGTCCATTGA-1	ExEndo_ParEndo	0.450523	-4.0661
fragments_1a#CCTGGGACAAGTGGCA-1	ExEndo_ViscEndo	-3.53806	5.80106
fragments_1a#CGGACTGTCCAGTACA-1	ExEndo_ParEndo	4.05438	-2.84136
fragments_1a#AGCGATTCAAATGCTC-1	Pluri_Epi	-7.07316	-0.647229
fragments_1a#GTTATTCAGCTGAAAT-1	ExEndo_ParEndo_int	2.74754	3.01217
fragments_1a#TGAGTCACAGTAGGCA-1	ExEndo_ParEndo	2.66689	-2.13649
fragments_1a#CTCTCAGGTTCCCTTG-1	ExEndo_ParEndo	2.78874	-1.86877
fragments_1a#GTGCCAGCATCGGCCA-1	ExEndo_ViscEndo	-1.23162	6.28736
fragments_1a#AAATGAGTCTCCTTGG-1	ExEndo_ParEndo_int	0.794212	3.55311
fragments_1a#GCAAAGGCATAGGCGA-1	ExEndo_ParEndo	5.17948	-3.46579
fragments_1a#AGTTACGGTGCGCTCA-1	ExEndo_ParEndo	6.39897	-3.57082
fragments_1a#GTGGATTCATTTAGGC-1	ExEndo_ParEndo	3.97544	0.446598
fragments_1a#TTGACGATCACATCCC-1	Pluri_Epi	-7.43465	-1.16587
fragments_1a#AACTTGGTCAGCACTA-1	Pluri_Epi	-6.86122	-2.77094
fragments_1a#GGAATCTAGCATTGGG-1	ExEndo_ParEndo	1.14401	-3.42755
fragments_1a#TAACGGTGTGCTAGTT-1	ExEndo_ParEndo_int	2.43742	3.06901
fragments_1a#TGGCAATAGATGTTCC-1	ExEndo_ParEndo	6.0585	-2.53937
fragments_1a#TACATTCAGTACAACA-1	Pluri_Epi	-8.22435	-0.940927
fragments_1a#AGTGCCGCACTTTGGA-1	ExEndo_ParEndo	5.05277	0.479893
fragments_1a#CCACAGGTCGCATACA-1	ExEndo_ParEndo	3.12004	-0.726041
fragments_1a#TGGACATGTAAGTCTC-1	ExEndo_ParEndo	4.31855	-1.88867
[truncated: 44,409 more rows]
