# Supplementary material for: Multiplex profiling of developmental cis-regulatory elements with quantitative single-cell expression reporters
Source: Nat Methods. 2024 May 9;21(6):983–93. doi: 10.1038/s41592-024-02260-3 (PMC11166576; doi:10.1038/s41592-024-02260-3)
Supplement: Supplementary file 28 — Statistical source data. [file 41592_2024_2260_MOESM28_ESM.xlsx]

## Sheet: source_data_EDF5_summary
Figure panel	Data descriptor	Data source	file name
EDF5a	Comparison of bulk vs. single-cell quantification of CRE activity (CREs filtered for sufficient representation in data)	Tab EDF5a in this document
EDF5b	Assessment of reproducibility of quantification of per-cell type CRE activity across biological replicates	Tab EDF5b in this document
EDF5c-d	MOI (number of reporters with >10 oBC UMI/cell) for cells in dataset (with annotated cell type).	Tab EDF5cd in this document
EDF5e	Dimensional reduction of scRNA-seq data from day 21 mEBs, stratified by replicates.	Processed scRNA-seq object available on GEO: https://www.ncbi.nlm.nih.gov/geo/query/acc.cgi?acc=GSE217686	GSE217686_GEx_obj_sc_rep_mEB_series.RDS.gz
EDF5f	oBC UMI counts per cell (day 21 mEB data).	Processed oBC UMI count table available on GEO: https://www.ncbi.nlm.nih.gov/geo/query/acc.cgi?acc=GSE217686	GSE217686_oBC_counts_sc_rep_mEB_series.txt.gz
EDF5g	oBC UMI counts distributions stratified by cell type of originating cells.	see above (EDF5e, EDF5f) for processed object with cell annotation and oBC UMI counts per cell.
EDF5h	Distribution of detected reporter integration per CRE in scQer mEB dataset.	Processed table of oBC-CRE-mBC counts in the data available on GEO: https://www.ncbi.nlm.nih.gov/geo/query/acc.cgi?acc=GSE217686	GSE217686_assigned_oBC_CRE_mBC_joined_counts_sc_rep_mEB_series.txt.gz
		Included table of counts per CRE as tab EDF5h in this document: tab EDF5h.
EDF5i-k	Precision/recal analysis from assigned clones in mEB day 21 scQer data.	Clonotype and assigned cells metadata in supplementary data file: SuppData6_clones_metadata_mEB_series
		Processed oBC UMI count table available on GEO: https://www.ncbi.nlm.nih.gov/geo/query/acc.cgi?acc=GSE217686	GSE217686_oBC_counts_sc_rep_mEB_series.txt.gz
		Summarized precision/recall assess aggregated over all clones, tab EDF5ijk in the current document.

## Sheet: EDF5a
CRE_id	CRE_id2	biol_rep	total_raw_mBC_UMI	n_integrations	n_cells_w_integration	mean_bulk_activity_sum_winsor_umi	mean_norm_UMI_per_mBC
Bend5_chr4_8174	devCRE	2B	91	3172	2718	0.0223305	0.0422407
Bend5_chr4_8174	devCRE	A	89	1518	1377	0.0272666	0.0562108
Bend5_chr4_8174	devCRE	B	528	2051	1812	0.0411445	0.26005
Bend5_chr4_8175	devCRE	2B	1746	2169	1986	0.51137	1.18882
Bend5_chr4_8175	devCRE	A	853	1235	1113	0.211179	0.717602
Bend5_chr4_8175	devCRE	B	1364	1563	1357	0.210713	1.08494
Bend5_chr4_8179	devCRE	A	42	689	678	0.022195	0.0495577
Bend5_chr4_8179	devCRE	B	310	854	846	0.0400982	0.383316
Bend5_chr4_8199	devCRE	2B	79	2603	2309	0.0141949	0.0289441
Bend5_chr4_8199	devCRE	A	33	1392	1299	0.0321497	0.0185212
Bend5_chr4_8199	devCRE	B	96	1882	1690	0.0329311	0.0432681
Bend5_chr4_8201	devCRE	2B	1311	2883	2595	0.126128	0.631472
Bend5_chr4_8201	devCRE	A	280	1683	1488	0.0905098	0.164461
Bend5_chr4_8201	devCRE	B	367	2087	1979	0.0847223	0.19864
Btg1_chr10_9578	devCRE	A	1388	314	307	0.988478	3.98134
Btg1_chr10_9578	devCRE	B	1673	382	372	1.04195	4.50345
Btg1_chr10_9593	devCRE	2B	113	2057	1858	0.0498295	0.0924811
Btg1_chr10_9593	devCRE	A	65	1254	1085	0.0323575	0.0660785
Btg1_chr10_9593	devCRE	B	114	1670	1481	0.0277341	0.0727562
Btg1_chr10_9612	devCRE	A	52	879	862	0.0212812	0.0520501
Btg1_chr10_9612	devCRE	B	45	944	891	0.0416015	0.0584097
Btg1_chr10_9613	devCRE	B	36	301	297	0.0424337	0.158696
Cdk5r1_chr11_12559	devCRE	2B	1606	4174	3358	0.136209	0.363829
Cdk5r1_chr11_12559	devCRE	A	832	3304	2612	0.0729442	0.212162
Cdk5r1_chr11_12559	devCRE	B	1134	4079	3422	0.092164	0.284141
Cdk5r1_chr11_12562	devCRE	A	941	824	803	0.561458	0.839106
Cdk5r1_chr11_12562	devCRE	B	1427	753	693	0.463039	1.62303
Cdk5r1_chr11_12574	devCRE	A	2483	633	596	1.21176	3.34116
Cdk5r1_chr11_12574	devCRE	B	4276	960	920	0.636577	4.57615
Cdk5r1_chr11_12575	devCRE	2B	128	2540	2281	0.0493716	0.0643044
Cdk5r1_chr11_12575	devCRE	A	74	1736	1591	0.0321275	0.0399536
Cdk5r1_chr11_12575	devCRE	B	128	2333	2147	0.0353826	0.0512534
Cdk5r1_chr11_12582	devCRE	2B	714	2568	2459	0.316293	0.45321
Cdk5r1_chr11_12582	devCRE	A	293	1353	1265	0.112294	0.195143
Cdk5r1_chr11_12582	devCRE	B	436	1529	1425	0.120143	0.31105
Cdk5r1_chr11_12590	devCRE	2B	33	1268	1207	0.0712991	0.0423533
Cited2_chr10_1239	devCRE	B	32	389	383	0.152868	0.0661157
Cited2_chr10_1253	devCRE	B	106	778	756	0.0372852	0.203295
Cited2_chr10_1254	devCRE	2B	2716	1385	1178	0.628626	2.52934
Cited2_chr10_1254	devCRE	A	1615	913	850	0.393314	1.49649
Cited2_chr10_1254	devCRE	B	2858	1486	1291	0.187574	2.09601
Cited2_chr10_1267	devCRE	2B	38	2210	1987	0.0123176	0.0221361
Cited2_chr10_1267	devCRE	B	48	1938	1699	0.024454	0.0278638
Col1a1_chr11_15258	devCRE	2B	134	1297	1190	0.103419	0.115996
Col1a1_chr11_15258	devCRE	A	90	1022	989	0.0217334	0.0557507
Col1a1_chr11_15258	devCRE	B	56	1752	1583	0.0329329	0.0374975
Col1a1_chr11_15259	devCRE	2B	105	2424	2347	0.047523	0.0620787
Col1a1_chr11_15259	devCRE	A	33	1055	986	0.0431802	0.0349785
Col1a1_chr11_15259	devCRE	B	118	1340	1313	0.0294342	0.0995023
Col1a1_chr11_15269	devCRE	B	37	1100	1028	0.0263537	0.0307072
Col1a1_chr11_15270	devCRE	A	111	750	721	0.0548193	0.131937
Col1a1_chr11_15270	devCRE	B	116	768	683	0.0527954	0.1755
Col1a1_chr11_15273	devCRE	B	39	1121	1065	0.0233636	0.026936
Col1a1_chr11_15275	devCRE	2B	313	1864	1792	0.0164325	0.187621
Col1a1_chr11_15275	devCRE	A	169	959	882	0.0264128	0.162628
Col1a1_chr11_15275	devCRE	B	108	1507	1354	0.0558113	0.0974111
Col1a1_chr11_15276	devCRE	A	42	472	464	0.117051	0.0723667
Col1a1_chr11_15276	devCRE	B	156	756	684	0.0457472	0.147762
Col1a1_chr11_15307	devCRE	2B	1641	2796	2450	0.448534	0.80515
Col1a1_chr11_15307	devCRE	A	615	1094	1017	0.306165	0.467703
Col1a1_chr11_15307	devCRE	B	866	1531	1411	0.194951	0.60058
Col1a1_chr11_15316	devCRE	A	45	632	595	0.0371883	0.06698
Col1a1_chr11_15316	devCRE	B	64	1007	961	0.0297499	0.0585657
Col1a1_chr11_15322	devCRE	2B	214	1549	1522	0.106683	0.191931
Col1a1_chr11_15322	devCRE	A	210	883	851	0.0462131	0.272139
Col1a1_chr11_15322	devCRE	B	201	1178	1108	0.0710209	0.202758
Col1a2_chr6_72	devCRE	A	36	792	741	0.0370849	0.0418627
Col1a2_chr6_73	devCRE	2B	70	1690	1542	0.0437741	0.0535355
Col1a2_chr6_73	devCRE	A	36	1015	961	0.0196238	0.0415674
Col1a2_chr6_73	devCRE	B	46	932	854	0.0214953	0.0464431
Col1a2_chr6_77	devCRE	2B	293	3080	2721	0.063732	0.164688
Col1a2_chr6_77	devCRE	A	139	1819	1613	0.0459813	0.0870539
Col1a2_chr6_77	devCRE	B	237	2287	2112	0.0695353	0.110184
Col1a2_chr6_88	devCRE	2B	33	1707	1642	0.0198337	0.0345826
Col5a1_chr2_2558	devCRE	2B	63	4227	3891	0.00509813	0.0155445
Col5a1_chr2_2558	devCRE	A	33	1605	1507	0.0200406	0.0165912
Col5a1_chr2_2558	devCRE	B	39	1883	1692	0.0280645	0.0210943
Col5a1_chr2_2565	devCRE	2B	66	3148	2699	0.0167914	0.0305662
Col5a1_chr2_2565	devCRE	B	43	1519	1365	0.0261897	0.0263911
Col5a1_chr2_2571	devCRE	A	114	489	484	0.0104314	0.215805
Col5a1_chr2_2571	devCRE	B	46	827	807	0.027485	0.0529341
Col5a1_chr2_2575	devCRE	2B	1074	1726	1537	0.274157	0.647946
Col5a1_chr2_2575	devCRE	A	795	1668	1558	0.210123	0.396942
Col5a1_chr2_2575	devCRE	B	938	1742	1626	0.356163	0.497488
Col5a1_chr2_2576	devCRE	2B	102	2325	2270	0.0187602	0.0722824
Col5a1_chr2_2576	devCRE	A	38	819	780	0.0292799	0.0386648
Col5a1_chr2_2576	devCRE	B	51	1187	1135	0.0204762	0.0436769
Epas1_chr17_10056	devCRE	A	45	1160	1139	0.0231525	0.0354999
Epas1_chr17_10056	devCRE	B	38	1310	1235	0.0268728	0.0277751
Epas1_chr17_10057	devCRE	B	102	1211	1143	0.0215072	0.0925806
Epas1_chr17_10061	devCRE	2B	125	2941	2212	0.0536325	0.0556879
Epas1_chr17_10061	devCRE	A	56	1144	1078	0.0368494	0.0376802
Epas1_chr17_10061	devCRE	B	108	1435	1294	0.0500652	0.0984931
Epas1_chr17_10063	devCRE	A	657	476	441	0.321941	0.88572
Epas1_chr17_10063	devCRE	B	3670	706	672	0.577748	6.44629
Epas1_chr17_10066	devCRE	2B	52	1955	1867	0.0153133	0.0284768
Epas1_chr17_10066	devCRE	B	36	1430	1334	0.0192139	0.0324991
Epas1_chr17_10070	devCRE	2B	1128	2044	1857	0.530378	0.713331
Epas1_chr17_10070	devCRE	A	508	551	531	0.136184	0.646386
Epas1_chr17_10070	devCRE	B	821	1538	1374	0.094599	0.561337
Epas1_chr17_10071	devCRE	A	67	772	757	0.035257	0.069821
Epas1_chr17_10071	devCRE	B	200	771	752	0.052852	0.21288
Foxa2_chr2_13808	devCRE	2B	49	1475	1459	0.0208175	0.0394697
Foxa2_chr2_13808	devCRE	A	62	771	704	0.0244183	0.0694132
Foxa2_chr2_13808	devCRE	B	41	871	853	0.0296325	0.0562185
Foxa2_chr2_13812	devCRE	2B	42	1726	1613	0.0136103	0.0226907
Foxa2_chr2_13818	devCRE	A	31	862	815	0.0289937	0.0356767
Foxa2_chr2_13818	devCRE	B	113	986	888	0.0439139	0.109616
Foxa2_chr2_13820	devCRE	B	706	592	565	0.0557317	0.863936
Foxa2_chr2_13835	devCRE	A	43	609	586	0.0387434	0.0664307
Foxa2_chr2_13835	devCRE	B	62	743	684	0.0379009	0.0748071
Foxa2_chr2_13840	devCRE	2B	535	2022	1688	0.136562	0.309576
Foxa2_chr2_13840	devCRE	A	380	1097	1012	0.0607972	0.250572
Foxa2_chr2_13840	devCRE	B	295	1338	1272	0.0821608	0.217098
Foxa2_chr2_13841	devCRE	2B	194	2449	2233	0.0258377	0.0807562
Foxa2_chr2_13841	devCRE	A	122	1577	1394	0.024224	0.0608196
Foxa2_chr2_13841	devCRE	B	136	2206	1983	0.0227142	0.0667187
Foxa2_chr2_13858	devCRE	A	174	509	490	0.757816	0.265906
Foxa2_chr2_13858	devCRE	B	778	996	909	0.136872	0.860642
Foxa2_chr2_13862	devCRE	B	190	710	705	0.0262133	0.262166
Gata4_chr14_5710	devCRE	2B	35	1547	1340	0.0145146	0.0303106
Gata4_chr14_5714	devCRE	B	40	760	730	0.0271206	0.0505401
Gata4_chr14_5729	devCRE	A	2155	882	862	1.15846	1.66727
Gata4_chr14_5729	devCRE	B	1005	877	850	0.901493	1.29367
Gata4_chr14_5742	devCRE	2B	2982	2353	1684	0.455073	1.53866
Gata4_chr14_5742	devCRE	A	1337	1085	972	0.455548	1.07587
Gata4_chr14_5742	devCRE	B	1535	1073	979	0.351495	1.44595
Gata4_chr14_5749	devCRE	2B	426	2558	2382	0.161875	0.237473
Gata4_chr14_5749	devCRE	A	181	1175	1043	0.152667	0.123309
Gata4_chr14_5749	devCRE	B	320	1194	1060	0.0900744	0.252642
Gata4_chr14_5752	devCRE	2B	35	2289	2160	0.0125243	0.017233
Gata4_chr14_5752	devCRE	A	45	1242	1174	0.0158993	0.0249677
Gata4_chr14_5752	devCRE	B	64	1621	1532	0.0347642	0.0326949
Gata4_chr14_5760	devCRE	A	33	863	832	0.0727606	0.0345823
Gata4_chr14_5760	devCRE	B	31	1049	999	0.0264746	0.0410467
Gata4_chr14_5763	devCRE	B	41	2008	1882	0.0237506	0.0219397
Gata4_chr14_5776	devCRE	B	52	631	622	0.0803822	0.0743027
Gata4_chr14_5779	devCRE	B	35	1061	1002	0.0304644	0.0326596
Igfbp4_chr11_16710	devCRE	2B	604	2544	2367	0.168273	0.238061
Igfbp4_chr11_16710	devCRE	A	408	1657	1440	0.0564433	0.233042
Igfbp4_chr11_16710	devCRE	B	432	1962	1740	0.0565395	0.227268
Igfbp4_chr11_16711	devCRE	A	359	884	820	0.0964591	0.362033
Igfbp4_chr11_16711	devCRE	B	963	1033	998	0.083372	0.688759
Igfbp4_chr11_16716	devCRE	A	84	838	798	0.02786	0.0811263
Igfbp4_chr11_16716	devCRE	B	57	908	826	0.103016	0.0588416
Igfbp4_chr11_16728	devCRE	A	152	829	774	0.0770395	0.168096
Igfbp4_chr11_16728	devCRE	B	293	1220	1130	0.100564	0.177747
Igfbp4_chr11_16735	devCRE	A	133	517	505	0.110189	0.142575
Igfbp4_chr11_16735	devCRE	B	424	951	913	0.111283	0.317458
Igfbp4_chr11_16738	devCRE	A	94	570	554	0.0537948	0.1152
Igfbp4_chr11_16738	devCRE	B	61	617	594	0.0423359	0.122366
Igfbp4_chr11_16740	devCRE	2B	655	3565	3365	0.0816468	0.205234
Igfbp4_chr11_16740	devCRE	A	617	1221	1165	0.0453109	0.428572
Igfbp4_chr11_16740	devCRE	B	330	1999	1643	0.066582	0.177361
Igfbp4_chr11_16743	devCRE	2B	836	4168	3828	0.0591859	0.24141
Igfbp4_chr11_16743	devCRE	A	38	979	899	0.0458094	0.0262853
Igfbp4_chr11_16743	devCRE	B	199	1611	1465	0.0333394	0.12122
Igfbp4_chr11_16784	devCRE	B	51	1030	934	0.0325314	0.0542546
Klf4_chr4_3934	devCRE	2B	347	2774	2674	0.0660963	0.147448
Klf4_chr4_3934	devCRE	A	76	957	905	0.0375448	0.067645
Klf4_chr4_3934	devCRE	B	177	1315	1268	0.0541194	0.158017
Klf4_chr4_3936	devCRE	A	598	466	449	0.107412	0.609545
Klf4_chr4_3936	devCRE	B	81	764	734	0.437511	0.135129
Klf4_chr4_3946	devCRE	2B	100	3401	2905	0.0147049	0.0337756
Klf4_chr4_3946	devCRE	A	76	1585	1429	0.0200651	0.0277611
Klf4_chr4_3946	devCRE	B	80	2167	1874	0.0284654	0.0391185
Klf4_chr4_3948	devCRE	A	1705	801	779	0.414123	1.66275
Klf4_chr4_3948	devCRE	B	2500	1278	1214	0.362108	1.97657
Klf4_chr4_3949	devCRE	2B	336	1641	1404	0.100635	0.215878
Klf4_chr4_3949	devCRE	A	169	978	947	0.0534152	0.192212
Klf4_chr4_3949	devCRE	B	205	1246	1201	0.0477222	0.156816
Klf4_chr4_3951	devCRE	2B	202	1682	1410	0.0404295	0.121103
Klf4_chr4_3951	devCRE	A	52	825	776	0.0472338	0.0505734
Klf4_chr4_3951	devCRE	B	132	1231	972	0.0639423	0.0910845
Klf4_chr4_3952	devCRE	B	61	781	765	0.0250936	0.103617
Klf4_chr4_3958	devCRE	B	57	964	913	0.0299978	0.0484358
Lama1_chr17_7784	devCRE	2B	566	1369	1293	0.846372	0.349655
Lama1_chr17_7784	devCRE	A	138	771	757	0.169564	0.138902
Lama1_chr17_7784	devCRE	B	11312	1016	988	0.251156	11.1947
Lama1_chr17_7788	devCRE	A	46	742	675	0.0184941	0.0348518
Lama1_chr17_7788	devCRE	B	80	775	752	0.0587969	0.0980865
Lama1_chr17_7791	devCRE	B	45	709	692	0.0382527	0.0696958
Lama1_chr17_7793	devCRE	A	247	975	915	0.0536273	0.200561
Lama1_chr17_7793	devCRE	B	225	1437	1312	0.0601918	0.178474
Lama1_chr17_7799	devCRE	2B	98	1856	1629	0.0359306	0.0520573
Lama1_chr17_7799	devCRE	A	34	977	929	0.0142497	0.0389565
Lama1_chr17_7799	devCRE	B	33	1278	1234	0.0364047	0.0229857
Lama1_chr17_7814	devCRE	A	57	496	467	0.0929443	0.0922743
Lama1_chr17_7814	devCRE	B	141	964	945	0.0438907	0.12317
Lama1_chr17_7874	devCRE	A	82	416	410	0.0279527	0.132311
Lama1_chr17_7874	devCRE	B	126	902	878	0.0234245	0.111593
Lamb1_chr12_2183	devCRE	2B	4389	3932	3443	1.03094	1.5833
Lamb1_chr12_2183	devCRE	A	1833	2282	2043	0.0420922	1.05664
Lamb1_chr12_2183	devCRE	B	3877	2845	2586	0.379917	1.57368
Lamb1_chr12_2186	devCRE	2B	89	1264	1228	0.0577566	0.0718776
Lamb1_chr12_2186	devCRE	A	62	713	682	0.0447924	0.0714528
Lamb1_chr12_2186	devCRE	B	252	1076	1036	0.053302	0.21967
Lamb1_chr12_2189	devCRE	B	71	802	777	0.113365	0.0905039
Lamb1_chr12_2196	devCRE	B	34	1124	1102	0.0918544	0.0305979
Lamb1_chr12_2210	devCRE	2B	992	1413	1370	0.215208	0.840072
Lamb1_chr12_2210	devCRE	A	498	787	751	0.127787	0.576366
Lamb1_chr12_2210	devCRE	B	504	765	718	0.172527	0.624874
Lamb1_chr12_2216	devCRE	2B	311	2109	1915	0.110209	0.177112
Lamb1_chr12_2216	devCRE	A	300	1216	1104	0.147642	0.262261
Lamb1_chr12_2216	devCRE	B	273	1332	1275	0.103332	0.160514
Lamb1_chr12_2239	devCRE	2B	90	1808	1749	0.0989443	0.0584186
Lamb1_chr12_2239	devCRE	B	100	1019	987	0.0289389	0.0956201
Lamb1_chr12_2289	devCRE	2B	59	1607	1497	0.0172253	0.0190747
Lamb1_chr12_2289	devCRE	B	34	722	659	0.023083	0.0312958
Lamb1_chr12_2296	devCRE	2B	553	2211	1989	0.200441	0.264299
Lamb1_chr12_2296	devCRE	A	309	1055	1001	0.138113	0.274598
Lamb1_chr12_2296	devCRE	B	667	1566	1453	0.192376	0.392589
Lamc1_chr1_12152	devCRE	2B	366	8946	5881	0.020792	0.0575879
Lamc1_chr1_12152	devCRE	A	147	5692	4124	0.0228184	0.0274852
Lamc1_chr1_12152	devCRE	B	681	6952	4946	0.0246326	0.101128
Lamc1_chr1_12175	devCRE	A	1370	875	832	0.338801	1.30176
Lamc1_chr1_12175	devCRE	B	3079	1167	1124	0.365005	2.55119
Lamc1_chr1_12185	devCRE	2B	279	3788	3475	0.013108	0.0976599
Lamc1_chr1_12185	devCRE	B	50	1768	1534	0.024692	0.0267334
Lamc1_chr1_12189	devCRE	2B	971	2025	1846	0.282786	0.439175
Lamc1_chr1_12189	devCRE	A	500	638	631	0.103501	0.803066
Lamc1_chr1_12189	devCRE	B	427	897	883	0.66331	0.455284
Lamc1_chr1_12201	devCRE	B	47	1026	903	0.0266874	0.0341219
Map1b_chr13_9429	devCRE	2B	322	2135	1995	0.0938371	0.164388
Map1b_chr13_9429	devCRE	A	148	1270	1177	0.0398276	0.098612
Map1b_chr13_9429	devCRE	B	203	1838	1692	0.0467067	0.0968764
Map1b_chr13_9436	devCRE	A	41	624	583	0.0628048	0.0463567
Map1b_chr13_9436	devCRE	B	45	603	590	0.0215255	0.0663211
Map1b_chr13_9445	devCRE	2B	130	2324	2094	0.0563361	0.081175
Map1b_chr13_9445	devCRE	A	56	1091	1051	0.0340111	0.046804
Map1b_chr13_9445	devCRE	B	47	1434	1384	0.0361348	0.0274987
Map1b_chr13_9447	devCRE	2B	1933	2729	2256	0.141752	0.691948
Map1b_chr13_9447	devCRE	A	1420	1796	1612	0.151431	0.735915
Map1b_chr13_9447	devCRE	B	1302	1965	1742	0.120275	0.764651
Sox17_chr1_58	devCRE	2B	50	1533	1440	0.0125517	0.037001
Sox17_chr1_58	devCRE	A	40	656	631	0.126107	0.0547034
Sox17_chr1_58	devCRE	B	125	1166	1118	0.049134	0.135895
Sox17_chr1_65	devCRE	A	43	546	530	0.0216228	0.0465696
Sox17_chr1_65	devCRE	B	34	1025	998	0.0196888	0.0284696
Sox17_chr1_67	devCRE	2B	56	962	946	0.028103	0.0510166
Sox17_chr1_67	devCRE	A	79	1078	994	0.0367275	0.0540742
Sox17_chr1_67	devCRE	B	159	1054	982	0.0352623	0.134561
Sox17_chr1_69	devCRE	2B	82	1825	1715	0.0199997	0.0518738
Sox17_chr1_69	devCRE	B	83	1291	1226	0.0357379	0.10997
Sox17_chr1_77	devCRE	A	40	553	525	0.034633	0.0472987
Sox17_chr1_77	devCRE	B	131	789	764	0.0610707	0.153886
Sox17_chr1_82	devCRE	2B	217	2897	2623	0.074317	0.100609
Sox17_chr1_82	devCRE	A	101	1746	1517	0.035151	0.0523805
Sox17_chr1_82	devCRE	B	182	2556	2223	0.0424725	0.0871791
Sox2_chr3_2005	devCRE	2B	227	1347	1319	0.0246074	0.142238
Sox2_chr3_2005	devCRE	A	60	892	856	0.0306778	0.0432488
Sox2_chr3_2005	devCRE	B	165	1303	1219	0.0175451	0.085779
Sox2_chr3_2007	devCRE	2B	11529	3339	2689	0.309464	2.53671
Sox2_chr3_2007	devCRE	A	1466	1498	1333	0.140283	0.591391
Sox2_chr3_2007	devCRE	B	2139	1870	1685	0.0627741	0.753501
Sox2_chr3_2008	devCRE	A	64	747	732	0.0147304	0.0437864
Sox2_chr3_2008	devCRE	B	93	772	736	0.0314325	0.0677273
Sox2_chr3_2009	devCRE	2B	1439	3674	3150	0.0529873	0.27186
Sox2_chr3_2009	devCRE	A	982	1910	1705	0.0535523	0.253853
Sox2_chr3_2009	devCRE	B	1867	2826	2359	0.0467985	0.489378
Sox4_chr13_2052	devCRE	A	349	1012	979	0.0902306	0.33912
Sox4_chr13_2052	devCRE	B	334	917	898	0.104742	0.45608
Sox4_chr13_2054	devCRE	2B	47	2862	2384	0.0229259	0.0185019
Sox4_chr13_2054	devCRE	B	39	1993	1740	0.0264033	0.0278135
Sox4_chr13_2055	devCRE	2B	165	1251	1138	0.0733196	0.17382
Sox4_chr13_2055	devCRE	A	153	863	797	0.0996252	0.149978
Sox4_chr13_2055	devCRE	B	372	1612	1522	0.0767438	0.235133
Sox4_chr13_2057	devCRE	2B	46	2491	2393	0.00977147	0.0582211
Sparc_chr11_7180	devCRE	B	31	1144	1101	0.0209189	0.0320158
Sparc_chr11_7195	devCRE	2B	790	5280	4511	0.0359478	0.158362
Sparc_chr11_7195	devCRE	A	414	2893	2483	0.0359394	0.127114
Sparc_chr11_7195	devCRE	B	607	3631	3003	0.0483342	0.186201
Sparc_chr11_7198	devCRE	B	33	1196	1126	0.0179415	0.0370799
Sparc_chr11_7203	devCRE	A	83	541	499	0.0502477	0.135123
Sparc_chr11_7203	devCRE	B	122	585	562	0.037781	0.186684
Sparc_chr11_7205	devCRE	2B	299	1655	1534	0.0983256	0.200794
Sparc_chr11_7205	devCRE	A	214	1137	1043	0.0826889	0.160467
Sparc_chr11_7205	devCRE	B	252	1360	1285	0.0663272	0.18245
Sparc_chr11_7210	devCRE	2B	93	1681	1569	0.218041	0.0660662
Sparc_chr11_7210	devCRE	A	34	766	725	0.0215728	0.0390642
Sparc_chr11_7210	devCRE	B	68	1305	1219	0.0340095	0.0542939
Sparc_chr11_7211	devCRE	2B	619	1313	1205	0.247383	0.499755
Sparc_chr11_7211	devCRE	A	591	837	762	0.35238	0.461083
Sparc_chr11_7211	devCRE	B	1252	1167	1092	0.417757	1.20981
Sparc_chr11_7213	devCRE	B	81	899	884	0.0225689	0.101967
Sparc_chr11_7230	devCRE	A	330	804	785	0.0767097	0.338808
Sparc_chr11_7230	devCRE	B	380	853	828	0.103602	0.484152
Sparc_chr11_7234	devCRE	A	1292	929	806	0.509172	1.31417
Sparc_chr11_7234	devCRE	B	2065	985	909	0.545515	2.05044
Sparc_chr11_7235	devCRE	2B	3375	1449	1078	0.59565	2.22827
Sparc_chr11_7235	devCRE	A	2801	1012	960	0.746575	2.03814
Sparc_chr11_7235	devCRE	B	3257	1292	1174	0.649406	2.19336
Sparc_chr11_7243	devCRE	A	42	718	691	0.018617	0.0692612
Sparc_chr11_7243	devCRE	B	91	727	693	0.0232819	0.0875445
Tgfbi_chr13_5692	devCRE	A	317	755	730	0.0697735	0.301639
Tgfbi_chr13_5692	devCRE	B	736	867	850	0.067009	0.716978
Tgfbi_chr13_5701	devCRE	B	35	557	532	0.060093	0.0794869
Tgfbi_chr13_5705	devCRE	2B	1354	3120	2944	0.116782	0.456538
Tgfbi_chr13_5705	devCRE	A	417	836	780	0.0890141	0.535958
Tgfbi_chr13_5705	devCRE	B	436	1104	1048	0.122414	0.409532
Tgfbi_chr13_5724	devCRE	2B	53	1865	1743	0.0222024	0.0589044
Tgfbi_chr13_5724	devCRE	A	46	829	797	0.0427591	0.050289
Tgfbi_chr13_5724	devCRE	B	86	1389	1277	0.0301186	0.07788
Tgfbi_chr13_5735	devCRE	A	67	815	792	0.035118	0.084215
Tgfbi_chr13_5735	devCRE	B	73	1322	1281	0.0468334	0.0795543
Tgfbi_chr13_5741	devCRE	2B	3906	1622	1572	1.854	3.1101
Tgfbi_chr13_5741	devCRE	A	1766	904	863	1.14786	1.60524
Tgfbi_chr13_5741	devCRE	B	3274	1126	1078	1.03826	2.83363
Tubb2b_chr13_2557	devCRE	2B	80	3096	2987	0.00854176	0.0230458
Tubb2b_chr13_2557	devCRE	B	31	1202	1116	0.0227405	0.0258004
Tubb2b_chr13_2568	devCRE	2B	3196	2926	2499	0.361899	1.19031
Tubb2b_chr13_2568	devCRE	A	1399	1469	1364	0.186651	0.732495
Tubb2b_chr13_2568	devCRE	B	2032	2151	1892	0.431623	1.0148
Tubb2b_chr13_2572	devCRE	2B	96	1205	926	0.038746	0.149581
Tubb2b_chr13_2572	devCRE	A	41	799	758	0.021075	0.0481861
Tubb2b_chr13_2572	devCRE	B	73	941	883	0.0416057	0.109861
Tubb2b_chr13_2576	devCRE	2B	10875	3589	3167	0.868954	2.72356
Tubb2b_chr13_2576	devCRE	A	4378	1292	1215	0.476258	2.43488
Tubb2b_chr13_2576	devCRE	B	5709	2250	2034	0.557108	2.096
Tubb2b_chr13_2577	devCRE	2B	79	1577	1543	0.0797661	0.0793721
Tubb2b_chr13_2577	devCRE	B	39	1228	1056	0.0228674	0.0378639
Tubb2b_chr13_2578	devCRE	B	32	1101	1040	0.0229523	0.0378525
Tubb2b_chr13_2583	devCRE	A	32	722	662	0.0349605	0.0381497
Tubb2b_chr13_2583	devCRE	B	73	844	792	0.0598832	0.100911
Tubb2b_chr13_2590	devCRE	A	126	774	752	0.0530915	0.148137
Tubb2b_chr13_2590	devCRE	B	152	975	922	0.0651829	0.17057
Txndc12_chr4_7951	devCRE	2B	214	3035	2768	0.0478657	0.0723195
Txndc12_chr4_7951	devCRE	A	180	1591	1403	0.0540198	0.0934765
Txndc12_chr4_7951	devCRE	B	211	2306	2031	0.0348386	0.0976844
Txndc12_chr4_7961	devCRE	2B	180	1045	975	0.114648	0.19163
Txndc12_chr4_7961	devCRE	A	153	975	883	0.0653203	0.118958
Txndc12_chr4_7961	devCRE	B	234	1168	1094	0.0724377	0.180992
Txndc12_chr4_7962	devCRE	A	205	732	699	0.136753	0.282786
Txndc12_chr4_7962	devCRE	B	183	584	570	0.126275	0.287904
Txndc12_chr4_7971	devCRE	A	34	782	750	0.0267667	0.0337295
Txndc12_chr4_7971	devCRE	B	176	1093	1023	0.0364707	0.143597
Txndc12_chr4_7973	devCRE	2B	2111	1049	1041	0.693191	1.94502
Txndc12_chr4_7973	devCRE	A	1610	888	865	0.445046	1.39405
Txndc12_chr4_7973	devCRE	B	2314	1165	1112	0.320849	1.83727
Txndc12_chr4_7978	devCRE	2B	6164	3277	3027	0.602208	1.55851
Txndc12_chr4_7978	devCRE	A	947	1329	1203	0.0993272	0.550483
Txndc12_chr4_7978	devCRE	B	1341	1623	1498	0.182067	0.729259
eef1aP	eef1aP	2B	1335441	7668	5524	32.9529	180.272
eef1aP	eef1aP	A	758213	4865	4116	21.7214	127.772
eef1aP	eef1aP	B	868911	5522	4617	20.6351	147.756
minP	minP	2B	495	10125	6873	0.0313114	0.0401764
minP	minP	A	216	4822	3666	0.0306677	0.0338578
minP	minP	B	464	7909	5436	0.0262364	0.0421663
noP	noP	2B	738	13765	8509	0.0277286	0.0458166
noP	noP	A	309	7007	4683	0.0313666	0.0329053
noP	noP	B	783	9635	6004	0.0288475	0.0586022
pgk1P	pgk1P	2B	518357	14457	9537	7.32839	38.2188
pgk1P	pgk1P	A	345968	8856	6736	5.75946	32.4441
pgk1P	pgk1P	B	483438	11594	8285	4.5155	41.4048
ubcP	ubcP	2B	194958	8615	6442	5.24797	26.0406
ubcP	ubcP	A	101843	5101	4079	3.96334	17.074
ubcP	ubcP	B	171511	7022	5186	2.9088	24.2625

## Sheet: EDF5b
CRE_id	CRE_class	gex_cluster	n_cells_1	mean_CRE_act_rep1	n_cells_2	mean_CRE_act_rep2	comp_id	CRE_id2
Bend5_chr4_8201	devCRE	0	2255	0.0802588	2908	0.0263694	A_vs_B	devCRE
Bend5_chr4_8201	devCRE	1	3077	0.0103558	1914	0.00104626	A_vs_B	devCRE
Bend5_chr4_8201	devCRE	2	2452	0.00988708	2400	0.0046716	A_vs_B	devCRE
Bend5_chr4_8201	devCRE	4	1011	1.46953	2445	1.2121	A_vs_B	devCRE
Bend5_chr4_8201	devCRE	5	1332	0.0070733	951	0.0195404	A_vs_B	devCRE
Bend5_chr4_8201	devCRE	6	880	0.122258	1839	0.106375	A_vs_B	devCRE
Epas1_chr17_10063	devCRE	0	2255	0.0442657	2908	0.0811932	A_vs_B	devCRE
Epas1_chr17_10063	devCRE	1	3077	0.0058753	1914	0.0169507	A_vs_B	devCRE
Epas1_chr17_10063	devCRE	2	2452	0.00675876	2400	0.0302049	A_vs_B	devCRE
Epas1_chr17_10063	devCRE	4	1011	12.2845	2445	45.8853	A_vs_B	devCRE
Epas1_chr17_10063	devCRE	5	1332	0.010345	951	0.0413157	A_vs_B	devCRE
Epas1_chr17_10063	devCRE	6	880	0.106901	1839	0.426221	A_vs_B	devCRE
Foxa2_chr2_13858	devCRE	0	2255	0.0356169	2908	0.00874981	A_vs_B	devCRE
Foxa2_chr2_13858	devCRE	2	2452	0.0433799	2400	0.045467	A_vs_B	devCRE
Foxa2_chr2_13858	devCRE	3	977	0.0490989	1885	0.0211522	A_vs_B	devCRE
Foxa2_chr2_13858	devCRE	4	1011	2.13841	2445	4.22463	A_vs_B	devCRE
Foxa2_chr2_13858	devCRE	6	880	0.96003	1839	0.590976	A_vs_B	devCRE
Foxa2_chr2_13858	devCRE	9	165	0.592819	373	0.158783	A_vs_B	devCRE
Gata4_chr14_5729	devCRE	0	2255	0.00482301	2908	0.0271503	A_vs_B	devCRE
Gata4_chr14_5729	devCRE	4	1011	29.1505	2445	7.05103	A_vs_B	devCRE
Gata4_chr14_5729	devCRE	6	880	0.0466139	1839	0.242829	A_vs_B	devCRE
Lama1_chr17_7784	devCRE	0	2255	0.0278149	2908	0.0307124	A_vs_B	devCRE
Lama1_chr17_7784	devCRE	2	2452	0.0468334	2400	0.0414524	A_vs_B	devCRE
Lama1_chr17_7784	devCRE	4	1011	2.2487	2445	53.2436	A_vs_B	devCRE
Lama1_chr17_7784	devCRE	5	1332	0.0122348	951	0.15676	A_vs_B	devCRE
Lamb1_chr12_2183	devCRE	0	2255	0.0398954	2908	0.0866375	A_vs_B	devCRE
Lamb1_chr12_2183	devCRE	1	3077	0.0483344	1914	0.0289372	A_vs_B	devCRE
Lamb1_chr12_2183	devCRE	2	2452	0.0258558	2400	0.0386079	A_vs_B	devCRE
Lamb1_chr12_2183	devCRE	3	977	0.0165807	1885	0.0303294	A_vs_B	devCRE
Lamb1_chr12_2183	devCRE	4	1011	20.7244	2445	10.6448	A_vs_B	devCRE
Lamb1_chr12_2183	devCRE	5	1332	0.0483071	951	0.0427135	A_vs_B	devCRE
Lamb1_chr12_2183	devCRE	6	880	0.245204	1839	0.00423246	A_vs_B	devCRE
Lamb1_chr12_2183	devCRE	7	415	0.268445	347	0.150458	A_vs_B	devCRE
Lamb1_chr12_2183	devCRE	9	165	0.143558	373	0.0545991	A_vs_B	devCRE
Lamc1_chr1_12189	devCRE	0	2255	0.50401	2908	0.412695	A_vs_B	devCRE
Lamc1_chr1_12189	devCRE	1	3077	0.0204794	1914	0.0219137	A_vs_B	devCRE
Lamc1_chr1_12189	devCRE	4	1011	8.93425	2445	1.77801	A_vs_B	devCRE
Lamc1_chr1_12189	devCRE	5	1332	0.0143307	951	0.0330734	A_vs_B	devCRE
Lamc1_chr1_12189	devCRE	6	880	0.0560994	1839	0.0241728	A_vs_B	devCRE
Sox2_chr3_2007	devCRE	0	2255	2.71511	2908	3.08248	A_vs_B	devCRE
Sox2_chr3_2007	devCRE	1	3077	0.029638	1914	0.0370367	A_vs_B	devCRE
Sox2_chr3_2007	devCRE	2	2452	0.0182374	2400	0.0327853	A_vs_B	devCRE
Sox2_chr3_2007	devCRE	3	977	0.0109326	1885	0.00340942	A_vs_B	devCRE
Sox2_chr3_2007	devCRE	4	1011	0.0361963	2445	0.0297585	A_vs_B	devCRE
Sox2_chr3_2007	devCRE	5	1332	0.26693	951	0.360013	A_vs_B	devCRE
Sox2_chr3_2007	devCRE	6	880	0.0599802	1839	0.0223872	A_vs_B	devCRE
Sox2_chr3_2009	devCRE	0	2255	1.09371	2908	1.97862	A_vs_B	devCRE
Sox2_chr3_2009	devCRE	2	2452	0.0010363	2400	0.291497	A_vs_B	devCRE
Sox2_chr3_2009	devCRE	3	977	0.0126973	1885	0.0464258	A_vs_B	devCRE
Sox2_chr3_2009	devCRE	4	1011	0.00537278	2445	0.0047977	A_vs_B	devCRE
Sox2_chr3_2009	devCRE	5	1332	0.0493483	951	0.0775377	A_vs_B	devCRE
Sox2_chr3_2009	devCRE	6	880	0.0281843	1839	0.00311913	A_vs_B	devCRE
Sparc_chr11_7211	devCRE	0	2255	0.12406	2908	0.237574	A_vs_B	devCRE
Sparc_chr11_7211	devCRE	1	3077	0.0420355	1914	0.0527841	A_vs_B	devCRE
Sparc_chr11_7211	devCRE	2	2452	0.220171	2400	0.325579	A_vs_B	devCRE
Sparc_chr11_7211	devCRE	4	1011	5.53874	2445	5.84436	A_vs_B	devCRE
Sparc_chr11_7211	devCRE	5	1332	0.0360912	951	0.0259118	A_vs_B	devCRE
Sparc_chr11_7211	devCRE	6	880	0.257514	1839	0.823746	A_vs_B	devCRE
Sparc_chr11_7211	devCRE	8	295	0.0988674	360	0.0166832	A_vs_B	devCRE
Bend5_chr4_8175	devCRE	0	2255	0.567592	2908	0.628486	A_vs_B	devCRE
Bend5_chr4_8175	devCRE	1	3077	0.899031	1914	1.71803	A_vs_B	devCRE
Bend5_chr4_8175	devCRE	2	2452	0.884029	2400	1.59734	A_vs_B	devCRE
Bend5_chr4_8175	devCRE	3	977	0.678073	1885	1.34688	A_vs_B	devCRE
Bend5_chr4_8175	devCRE	4	1011	0.394592	2445	0.676887	A_vs_B	devCRE
Bend5_chr4_8175	devCRE	5	1332	0.500726	951	0.63568	A_vs_B	devCRE
Bend5_chr4_8175	devCRE	6	880	0.32608	1839	0.713831	A_vs_B	devCRE
Bend5_chr4_8175	devCRE	7	415	1.7258	347	2.87914	A_vs_B	devCRE
Bend5_chr4_8175	devCRE	8	295	0.75285	360	1.43764	A_vs_B	devCRE
Bend5_chr4_8175	devCRE	9	165	1.05349	373	3.36893	A_vs_B	devCRE
Btg1_chr10_9578	devCRE	0	2255	3.28561	2908	5.83839	A_vs_B	devCRE
Btg1_chr10_9578	devCRE	1	3077	3.43262	1914	5.41289	A_vs_B	devCRE
Btg1_chr10_9578	devCRE	2	2452	5.45306	2400	4.30545	A_vs_B	devCRE
Btg1_chr10_9578	devCRE	3	977	1.23339	1885	1.98302	A_vs_B	devCRE
Btg1_chr10_9578	devCRE	4	1011	4.70709	2445	1.88888	A_vs_B	devCRE
Btg1_chr10_9578	devCRE	5	1332	5.92473	951	8.53815	A_vs_B	devCRE
Btg1_chr10_9578	devCRE	6	880	4.44081	1839	5.38137	A_vs_B	devCRE
Btg1_chr10_9578	devCRE	7	415	4.95429	347	6.74477	A_vs_B	devCRE
Btg1_chr10_9578	devCRE	9	165	3.07758	373	1.89084	A_vs_B	devCRE
Cdk5r1_chr11_12559	devCRE	0	2255	0.339596	2908	0.40847	A_vs_B	devCRE
Cdk5r1_chr11_12559	devCRE	1	3077	0.194369	1914	0.312998	A_vs_B	devCRE
Cdk5r1_chr11_12559	devCRE	2	2452	0.157908	2400	0.186044	A_vs_B	devCRE
Cdk5r1_chr11_12559	devCRE	3	977	0.217728	1885	0.213376	A_vs_B	devCRE
Cdk5r1_chr11_12559	devCRE	4	1011	0.0725483	2445	0.411814	A_vs_B	devCRE
Cdk5r1_chr11_12559	devCRE	5	1332	0.283556	951	0.322007	A_vs_B	devCRE
Cdk5r1_chr11_12559	devCRE	6	880	0.123086	1839	0.099552	A_vs_B	devCRE
Cdk5r1_chr11_12559	devCRE	7	415	0.316599	347	0.776833	A_vs_B	devCRE
Cdk5r1_chr11_12559	devCRE	8	295	0.215827	360	0.229622	A_vs_B	devCRE
Cdk5r1_chr11_12559	devCRE	9	165	0.21231	373	0.290296	A_vs_B	devCRE
Cdk5r1_chr11_12562	devCRE	0	2255	2.64677	2908	2.98472	A_vs_B	devCRE
Cdk5r1_chr11_12562	devCRE	1	3077	0.443325	1914	1.77863	A_vs_B	devCRE
Cdk5r1_chr11_12562	devCRE	2	2452	0.415225	2400	0.944168	A_vs_B	devCRE
Cdk5r1_chr11_12562	devCRE	3	977	0.201077	1885	0.908941	A_vs_B	devCRE
Cdk5r1_chr11_12562	devCRE	4	1011	0.26845	2445	1.92759	A_vs_B	devCRE
Cdk5r1_chr11_12562	devCRE	5	1332	1.59145	951	2.04835	A_vs_B	devCRE
Cdk5r1_chr11_12562	devCRE	6	880	0.113262	1839	0.748685	A_vs_B	devCRE
Cdk5r1_chr11_12562	devCRE	7	415	0.566901	347	1.3369	A_vs_B	devCRE
Cdk5r1_chr11_12562	devCRE	8	295	0.307714	360	0.162472	A_vs_B	devCRE
Cdk5r1_chr11_12574	devCRE	0	2255	3.6257	2908	4.76918	A_vs_B	devCRE
Cdk5r1_chr11_12574	devCRE	1	3077	3.002	1914	6.01206	A_vs_B	devCRE
Cdk5r1_chr11_12574	devCRE	2	2452	3.46319	2400	4.54353	A_vs_B	devCRE
Cdk5r1_chr11_12574	devCRE	3	977	2.96196	1885	3.52811	A_vs_B	devCRE
Cdk5r1_chr11_12574	devCRE	4	1011	4.22279	2445	2.94707	A_vs_B	devCRE
Cdk5r1_chr11_12574	devCRE	5	1332	4.84596	951	4.83387	A_vs_B	devCRE
Cdk5r1_chr11_12574	devCRE	6	880	2.56342	1839	4.42224	A_vs_B	devCRE
Cdk5r1_chr11_12574	devCRE	7	415	1.93297	347	4.48731	A_vs_B	devCRE
Cdk5r1_chr11_12574	devCRE	8	295	2.51611	360	6.71101	A_vs_B	devCRE
Cdk5r1_chr11_12574	devCRE	9	165	2.29048	373	5.79147	A_vs_B	devCRE
Cdk5r1_chr11_12582	devCRE	0	2255	0.34072	2908	0.538969	A_vs_B	devCRE
Cdk5r1_chr11_12582	devCRE	1	3077	0.31479	1914	0.236734	A_vs_B	devCRE
Cdk5r1_chr11_12582	devCRE	2	2452	0.0799543	2400	0.169104	A_vs_B	devCRE
Cdk5r1_chr11_12582	devCRE	3	977	0.0356662	1885	0.187164	A_vs_B	devCRE
Cdk5r1_chr11_12582	devCRE	4	1011	0.137789	2445	0.0926762	A_vs_B	devCRE
Cdk5r1_chr11_12582	devCRE	5	1332	0.135317	951	0.373803	A_vs_B	devCRE
Cdk5r1_chr11_12582	devCRE	6	880	0.126107	1839	0.0439434	A_vs_B	devCRE
Cdk5r1_chr11_12582	devCRE	7	415	0.704733	347	2.22272	A_vs_B	devCRE
Cdk5r1_chr11_12582	devCRE	8	295	0.301357	360	0.121558	A_vs_B	devCRE
Cdk5r1_chr11_12582	devCRE	9	165	0.0394593	373	0.0434607	A_vs_B	devCRE
Cited2_chr10_1254	devCRE	0	2255	2.16718	2908	2.21171	A_vs_B	devCRE
Cited2_chr10_1254	devCRE	1	3077	1.41377	1914	1.51492	A_vs_B	devCRE
Cited2_chr10_1254	devCRE	2	2452	1.22607	2400	2.06046	A_vs_B	devCRE
Cited2_chr10_1254	devCRE	3	977	0.967322	1885	0.976232	A_vs_B	devCRE
Cited2_chr10_1254	devCRE	4	1011	1.21495	2445	4.63302	A_vs_B	devCRE
Cited2_chr10_1254	devCRE	5	1332	1.78615	951	1.46561	A_vs_B	devCRE
Cited2_chr10_1254	devCRE	6	880	0.802927	1839	1.01485	A_vs_B	devCRE
Cited2_chr10_1254	devCRE	7	415	2.43832	347	5.46058	A_vs_B	devCRE
Cited2_chr10_1254	devCRE	8	295	1.38384	360	3.39271	A_vs_B	devCRE
Cited2_chr10_1254	devCRE	9	165	1.44196	373	3.27402	A_vs_B	devCRE
Col1a1_chr11_15270	devCRE	0	2255	0.0918	2908	0.19098	A_vs_B	devCRE
Col1a1_chr11_15270	devCRE	1	3077	0.135063	1914	0.172258	A_vs_B	devCRE
Col1a1_chr11_15270	devCRE	2	2452	0.137479	2400	0.192885	A_vs_B	devCRE
Col1a1_chr11_15270	devCRE	3	977	0.0833155	1885	0.0647898	A_vs_B	devCRE
Col1a1_chr11_15270	devCRE	5	1332	0.185935	951	0.223692	A_vs_B	devCRE
Col1a1_chr11_15270	devCRE	6	880	0.0289574	1839	0.0400929	A_vs_B	devCRE
Col1a1_chr11_15270	devCRE	8	295	0.194983	360	0.368323	A_vs_B	devCRE
Col1a1_chr11_15270	devCRE	9	165	0.545067	373	0.372167	A_vs_B	devCRE
Col1a1_chr11_15307	devCRE	0	2255	0.501132	2908	0.486823	A_vs_B	devCRE
Col1a1_chr11_15307	devCRE	1	3077	0.442121	1914	0.677128	A_vs_B	devCRE
Col1a1_chr11_15307	devCRE	2	2452	0.716422	2400	0.664571	A_vs_B	devCRE
Col1a1_chr11_15307	devCRE	3	977	0.364645	1885	0.444714	A_vs_B	devCRE
Col1a1_chr11_15307	devCRE	4	1011	0.23545	2445	0.742036	A_vs_B	devCRE
Col1a1_chr11_15307	devCRE	5	1332	0.350734	951	0.429704	A_vs_B	devCRE
Col1a1_chr11_15307	devCRE	6	880	0.254298	1839	0.296762	A_vs_B	devCRE
Col1a1_chr11_15307	devCRE	7	415	0.324122	347	2.89246	A_vs_B	devCRE
Col1a1_chr11_15307	devCRE	8	295	0.42773	360	0.530554	A_vs_B	devCRE
Col1a1_chr11_15307	devCRE	9	165	0.705302	373	0.625391	A_vs_B	devCRE
Col1a1_chr11_15322	devCRE	0	2255	0.110154	2908	0.240111	A_vs_B	devCRE
Col1a1_chr11_15322	devCRE	1	3077	0.364415	1914	0.223372	A_vs_B	devCRE
Col1a1_chr11_15322	devCRE	2	2452	0.487558	2400	0.199591	A_vs_B	devCRE
Col1a1_chr11_15322	devCRE	3	977	0.0982215	1885	0.181867	A_vs_B	devCRE
Col1a1_chr11_15322	devCRE	4	1011	0.285345	2445	0.171668	A_vs_B	devCRE
Col1a1_chr11_15322	devCRE	5	1332	0.110012	951	0.222049	A_vs_B	devCRE
Col1a1_chr11_15322	devCRE	6	880	0.00702004	1839	0.0837053	A_vs_B	devCRE
Col1a1_chr11_15322	devCRE	7	415	0.477735	347	0.881701	A_vs_B	devCRE
Col1a1_chr11_15322	devCRE	8	295	0.312484	360	0.201827	A_vs_B	devCRE
Col1a1_chr11_15322	devCRE	9	165	0.137569	373	0.207537	A_vs_B	devCRE
Col1a2_chr6_93	devCRE	0	2255	1.08822	2908	0.694777	A_vs_B	devCRE
Col1a2_chr6_93	devCRE	1	3077	0.407223	1914	0.24941	A_vs_B	devCRE
Col1a2_chr6_93	devCRE	2	2452	0.172802	2400	0.876887	A_vs_B	devCRE
Col1a2_chr6_93	devCRE	3	977	0.238888	1885	0.387821	A_vs_B	devCRE
Col1a2_chr6_93	devCRE	4	1011	0.695526	2445	0.426676	A_vs_B	devCRE
Col1a2_chr6_93	devCRE	5	1332	0.579107	951	0.357216	A_vs_B	devCRE
Col1a2_chr6_93	devCRE	7	415	0.305594	347	1.52374	A_vs_B	devCRE
Col1a2_chr6_93	devCRE	8	295	2.90459	360	0.249322	A_vs_B	devCRE
Col5a1_chr2_2575	devCRE	0	2255	0.60509	2908	0.551528	A_vs_B	devCRE
Col5a1_chr2_2575	devCRE	1	3077	0.216743	1914	0.45791	A_vs_B	devCRE
Col5a1_chr2_2575	devCRE	2	2452	0.470683	2400	0.407745	A_vs_B	devCRE
Col5a1_chr2_2575	devCRE	3	977	0.211076	1885	0.375872	A_vs_B	devCRE
Col5a1_chr2_2575	devCRE	4	1011	0.353175	2445	0.342065	A_vs_B	devCRE
Col5a1_chr2_2575	devCRE	5	1332	0.497012	951	1.34661	A_vs_B	devCRE
Col5a1_chr2_2575	devCRE	6	880	0.352228	1839	0.252556	A_vs_B	devCRE
Col5a1_chr2_2575	devCRE	7	415	0.16517	347	0.250564	A_vs_B	devCRE
Col5a1_chr2_2575	devCRE	8	295	0.248047	360	0.610518	A_vs_B	devCRE
Col5a1_chr2_2575	devCRE	9	165	0.82825	373	1.17849	A_vs_B	devCRE
eef1aP	promoters	0	2255	141.372	2908	209.187	A_vs_B	eef1aP
eef1aP	promoters	1	3077	148.66	1914	237.12	A_vs_B	eef1aP
eef1aP	promoters	2	2452	112.709	2400	124.521	A_vs_B	eef1aP
eef1aP	promoters	3	977	80.988	1885	101.242	A_vs_B	eef1aP
eef1aP	promoters	4	1011	45.3202	2445	44.6512	A_vs_B	eef1aP
eef1aP	promoters	5	1332	164.76	951	223.334	A_vs_B	eef1aP
eef1aP	promoters	6	880	135.321	1839	106.395	A_vs_B	eef1aP
eef1aP	promoters	7	415	93.4255	347	97.5423	A_vs_B	eef1aP
eef1aP	promoters	8	295	173.445	360	121.716	A_vs_B	eef1aP
eef1aP	promoters	9	165	126.831	373	164.248	A_vs_B	eef1aP
Epas1_chr17_10070	devCRE	0	2255	0.708958	2908	0.723178	A_vs_B	devCRE
Epas1_chr17_10070	devCRE	1	3077	0.551975	1914	0.350025	A_vs_B	devCRE
Epas1_chr17_10070	devCRE	2	2452	0.450684	2400	0.5882	A_vs_B	devCRE
Epas1_chr17_10070	devCRE	3	977	0.304735	1885	0.405603	A_vs_B	devCRE
Epas1_chr17_10070	devCRE	4	1011	3.30971	2445	1.06239	A_vs_B	devCRE
Epas1_chr17_10070	devCRE	5	1332	0.2902	951	0.432846	A_vs_B	devCRE
Epas1_chr17_10070	devCRE	6	880	0.12008	1839	0.288691	A_vs_B	devCRE
Epas1_chr17_10070	devCRE	7	415	0.403105	347	0.855994	A_vs_B	devCRE
Epas1_chr17_10070	devCRE	8	295	0.923283	360	0.248955	A_vs_B	devCRE
Epas1_chr17_10070	devCRE	9	165	0.310431	373	0.559202	A_vs_B	devCRE
Foxa2_chr2_13840	devCRE	0	2255	0.144997	2908	0.232583	A_vs_B	devCRE
Foxa2_chr2_13840	devCRE	1	3077	0.129292	1914	0.238185	A_vs_B	devCRE
Foxa2_chr2_13840	devCRE	2	2452	0.140369	2400	0.141811	A_vs_B	devCRE
Foxa2_chr2_13840	devCRE	3	977	0.0108347	1885	0.116122	A_vs_B	devCRE
Foxa2_chr2_13840	devCRE	4	1011	0.189895	2445	0.326965	A_vs_B	devCRE
Foxa2_chr2_13840	devCRE	5	1332	1.09475	951	0.37808	A_vs_B	devCRE
Foxa2_chr2_13840	devCRE	6	880	0.0702809	1839	0.160146	A_vs_B	devCRE
Foxa2_chr2_13840	devCRE	7	415	0.094349	347	0.448314	A_vs_B	devCRE
Foxa2_chr2_13840	devCRE	8	295	0.212226	360	0.0936242	A_vs_B	devCRE
Foxa2_chr2_13840	devCRE	9	165	0.332111	373	0.088005	A_vs_B	devCRE
Gata4_chr14_5677	devCRE	0	2255	2.11616	2908	2.55429	A_vs_B	devCRE
Gata4_chr14_5677	devCRE	1	3077	1.36367	1914	0.714577	A_vs_B	devCRE
Gata4_chr14_5677	devCRE	2	2452	0.0812693	2400	0.255224	A_vs_B	devCRE
Gata4_chr14_5677	devCRE	3	977	0.5583	1885	0.253629	A_vs_B	devCRE
Gata4_chr14_5677	devCRE	4	1011	0.107454	2445	0.497639	A_vs_B	devCRE
Gata4_chr14_5677	devCRE	5	1332	1.77145	951	2.10952	A_vs_B	devCRE
Gata4_chr14_5677	devCRE	6	880	0.273972	1839	0.319334	A_vs_B	devCRE
Gata4_chr14_5677	devCRE	7	415	3.56767	347	5.24151	A_vs_B	devCRE
Gata4_chr14_5677	devCRE	8	295	0.936429	360	2.24353	A_vs_B	devCRE
Gata4_chr14_5677	devCRE	9	165	0.687559	373	0.119305	A_vs_B	devCRE
Gata4_chr14_5742	devCRE	0	2255	1.63312	2908	1.32976	A_vs_B	devCRE
Gata4_chr14_5742	devCRE	1	3077	1.31502	1914	1.03623	A_vs_B	devCRE
Gata4_chr14_5742	devCRE	2	2452	0.864216	2400	1.30292	A_vs_B	devCRE
Gata4_chr14_5742	devCRE	3	977	0.956836	1885	0.779106	A_vs_B	devCRE
Gata4_chr14_5742	devCRE	4	1011	0.64255	2445	2.62869	A_vs_B	devCRE
Gata4_chr14_5742	devCRE	5	1332	1.19334	951	1.56598	A_vs_B	devCRE
Gata4_chr14_5742	devCRE	6	880	0.698636	1839	1.29463	A_vs_B	devCRE
Gata4_chr14_5742	devCRE	7	415	1.0824	347	1.07881	A_vs_B	devCRE
Gata4_chr14_5742	devCRE	8	295	0.434429	360	0.399227	A_vs_B	devCRE
Gata4_chr14_5742	devCRE	9	165	1.01697	373	0.168301	A_vs_B	devCRE
Gata4_chr14_5749	devCRE	0	2255	0.201677	2908	0.193245	A_vs_B	devCRE
Gata4_chr14_5749	devCRE	1	3077	0.0570587	1914	0.0587762	A_vs_B	devCRE
Gata4_chr14_5749	devCRE	2	2452	0.0697645	2400	0.284191	A_vs_B	devCRE
Gata4_chr14_5749	devCRE	3	977	0.212683	1885	0.0966193	A_vs_B	devCRE
Gata4_chr14_5749	devCRE	4	1011	0.121483	2445	0.526155	A_vs_B	devCRE
Gata4_chr14_5749	devCRE	5	1332	0.129636	951	0.312713	A_vs_B	devCRE
Gata4_chr14_5749	devCRE	6	880	0.101836	1839	0.190783	A_vs_B	devCRE
Gata4_chr14_5749	devCRE	7	415	0.348545	347	0.0666223	A_vs_B	devCRE
Gata4_chr14_5749	devCRE	8	295	0.0948768	360	0.330249	A_vs_B	devCRE
Igfbp4_chr11_16710	devCRE	0	2255	0.218359	2908	0.242779	A_vs_B	devCRE
Igfbp4_chr11_16710	devCRE	1	3077	0.367396	1914	0.238658	A_vs_B	devCRE
Igfbp4_chr11_16710	devCRE	2	2452	0.234926	2400	0.229989	A_vs_B	devCRE
Igfbp4_chr11_16710	devCRE	3	977	0.0785526	1885	0.131186	A_vs_B	devCRE
Igfbp4_chr11_16710	devCRE	4	1011	0.252596	2445	0.251922	A_vs_B	devCRE
Igfbp4_chr11_16710	devCRE	5	1332	0.297813	951	0.114323	A_vs_B	devCRE
Igfbp4_chr11_16710	devCRE	6	880	0.0857946	1839	0.181555	A_vs_B	devCRE
Igfbp4_chr11_16710	devCRE	7	415	0.0713644	347	0.141336	A_vs_B	devCRE
Igfbp4_chr11_16710	devCRE	8	295	0.118937	360	0.328363	A_vs_B	devCRE
Igfbp4_chr11_16710	devCRE	9	165	0.0714104	373	0.414349	A_vs_B	devCRE
Igfbp4_chr11_16711	devCRE	0	2255	0.769442	2908	1.72682	A_vs_B	devCRE
Igfbp4_chr11_16711	devCRE	1	3077	0.209262	1914	0.239386	A_vs_B	devCRE
Igfbp4_chr11_16711	devCRE	2	2452	0.360989	2400	0.171773	A_vs_B	devCRE
Igfbp4_chr11_16711	devCRE	3	977	0.29015	1885	0.323349	A_vs_B	devCRE
Igfbp4_chr11_16711	devCRE	4	1011	0.380116	2445	0.646267	A_vs_B	devCRE
Igfbp4_chr11_16711	devCRE	5	1332	0.257387	951	0.446906	A_vs_B	devCRE
Igfbp4_chr11_16711	devCRE	6	880	0.156178	1839	0.114434	A_vs_B	devCRE
Igfbp4_chr11_16711	devCRE	7	415	1.2484	347	2.18355	A_vs_B	devCRE
Igfbp4_chr11_16711	devCRE	8	295	0.0495868	360	0.0934803	A_vs_B	devCRE
Igfbp4_chr11_16711	devCRE	9	165	0.0864338	373	0.047643	A_vs_B	devCRE
Igfbp4_chr11_16728	devCRE	0	2255	0.384376	2908	0.507937	A_vs_B	devCRE
Igfbp4_chr11_16728	devCRE	1	3077	0.0593879	1914	0.0839141	A_vs_B	devCRE
Igfbp4_chr11_16728	devCRE	2	2452	0.205098	2400	0.0773762	A_vs_B	devCRE
Igfbp4_chr11_16728	devCRE	3	977	0.139892	1885	0.0956457	A_vs_B	devCRE
Igfbp4_chr11_16728	devCRE	4	1011	0.052776	2445	0.0895184	A_vs_B	devCRE
Igfbp4_chr11_16728	devCRE	5	1332	0.156831	951	0.170653	A_vs_B	devCRE
Igfbp4_chr11_16728	devCRE	6	880	0.096188	1839	0.0765333	A_vs_B	devCRE
Igfbp4_chr11_16728	devCRE	7	415	0.219845	347	0.0508304	A_vs_B	devCRE
Igfbp4_chr11_16728	devCRE	8	295	0.0842918	360	0.16521	A_vs_B	devCRE
Igfbp4_chr11_16728	devCRE	9	165	0.037279	373	0.16714	A_vs_B	devCRE
Igfbp4_chr11_16735	devCRE	0	2255	0.278472	2908	1.34385	A_vs_B	devCRE
Igfbp4_chr11_16735	devCRE	1	3077	0.0417869	1914	0.351312	A_vs_B	devCRE
Igfbp4_chr11_16735	devCRE	2	2452	0.0312478	2400	0.211353	A_vs_B	devCRE
Igfbp4_chr11_16735	devCRE	3	977	0.0384761	1885	0.218666	A_vs_B	devCRE
Igfbp4_chr11_16735	devCRE	4	1011	0.110539	2445	0.0221752	A_vs_B	devCRE
Igfbp4_chr11_16735	devCRE	5	1332	0.407985	951	0.411674	A_vs_B	devCRE
Igfbp4_chr11_16735	devCRE	6	880	0.0362261	1839	0.0520398	A_vs_B	devCRE
Igfbp4_chr11_16735	devCRE	8	295	0.0932724	360	0.227211	A_vs_B	devCRE
Igfbp4_chr11_16740	devCRE	0	2255	0.180987	2908	0.271239	A_vs_B	devCRE
Igfbp4_chr11_16740	devCRE	1	3077	1.31689	1914	0.269792	A_vs_B	devCRE
Igfbp4_chr11_16740	devCRE	2	2452	0.245902	2400	0.301975	A_vs_B	devCRE
Igfbp4_chr11_16740	devCRE	3	977	0.136376	1885	0.0573823	A_vs_B	devCRE
Igfbp4_chr11_16740	devCRE	4	1011	0.634726	2445	0.12332	A_vs_B	devCRE
Igfbp4_chr11_16740	devCRE	5	1332	0.201029	951	0.164451	A_vs_B	devCRE
Igfbp4_chr11_16740	devCRE	6	880	0.117311	1839	0.0797178	A_vs_B	devCRE
Igfbp4_chr11_16740	devCRE	7	415	0.0447348	347	0.297654	A_vs_B	devCRE
Igfbp4_chr11_16740	devCRE	8	295	0.075762	360	0.138708	A_vs_B	devCRE
Igfbp4_chr11_16740	devCRE	9	165	0.189376	373	0.163236	A_vs_B	devCRE
Klf4_chr4_3948	devCRE	0	2255	1.64074	2908	2.57569	A_vs_B	devCRE
Klf4_chr4_3948	devCRE	1	3077	1.28992	1914	1.40304	A_vs_B	devCRE
Klf4_chr4_3948	devCRE	2	2452	1.33042	2400	3.52844	A_vs_B	devCRE
Klf4_chr4_3948	devCRE	3	977	0.909289	1885	1.94705	A_vs_B	devCRE
Klf4_chr4_3948	devCRE	4	1011	2.17211	2445	1.20634	A_vs_B	devCRE
Klf4_chr4_3948	devCRE	5	1332	1.59851	951	1.76488	A_vs_B	devCRE
Klf4_chr4_3948	devCRE	6	880	4.4009	1839	1.49846	A_vs_B	devCRE
Klf4_chr4_3948	devCRE	7	415	0.37543	347	0.721561	A_vs_B	devCRE
Klf4_chr4_3948	devCRE	8	295	0.92884	360	1.51377	A_vs_B	devCRE
Klf4_chr4_3948	devCRE	9	165	0.361426	373	0.680444	A_vs_B	devCRE
Klf4_chr4_3949	devCRE	0	2255	0.235743	2908	0.254222	A_vs_B	devCRE
Klf4_chr4_3949	devCRE	1	3077	0.160077	1914	0.0635939	A_vs_B	devCRE
Klf4_chr4_3949	devCRE	2	2452	0.385423	2400	0.0997807	A_vs_B	devCRE
Klf4_chr4_3949	devCRE	3	977	0.0063264	1885	0.0768859	A_vs_B	devCRE
Klf4_chr4_3949	devCRE	4	1011	0.171179	2445	0.156128	A_vs_B	devCRE
Klf4_chr4_3949	devCRE	5	1332	0.0412897	951	0.0447911	A_vs_B	devCRE
Klf4_chr4_3949	devCRE	6	880	0.0736294	1839	0.150864	A_vs_B	devCRE
Klf4_chr4_3949	devCRE	7	415	0.454673	347	0.650497	A_vs_B	devCRE
Klf4_chr4_3949	devCRE	8	295	0.272017	360	0.0539823	A_vs_B	devCRE
Klf4_chr4_3949	devCRE	9	165	0.0850446	373	0.0412728	A_vs_B	devCRE
Lama1_chr17_7793	devCRE	0	2255	0.353712	2908	0.164907	A_vs_B	devCRE
Lama1_chr17_7793	devCRE	1	3077	0.0924918	1914	0.0113865	A_vs_B	devCRE
Lama1_chr17_7793	devCRE	2	2452	0.145969	2400	0.0392966	A_vs_B	devCRE
Lama1_chr17_7793	devCRE	3	977	0.449878	1885	0.187861	A_vs_B	devCRE
Lama1_chr17_7793	devCRE	4	1011	0.242116	2445	0.542489	A_vs_B	devCRE
Lama1_chr17_7793	devCRE	5	1332	0.0707522	951	0.0860774	A_vs_B	devCRE
Lama1_chr17_7793	devCRE	6	880	0.196519	1839	0.0908308	A_vs_B	devCRE
Lama1_chr17_7793	devCRE	9	165	0.107968	373	0.0232336	A_vs_B	devCRE
Lamb1_chr12_2210	devCRE	0	2255	0.833099	2908	1.06994	A_vs_B	devCRE
Lamb1_chr12_2210	devCRE	1	3077	0.511111	1914	0.599419	A_vs_B	devCRE
Lamb1_chr12_2210	devCRE	2	2452	0.607692	2400	0.587527	A_vs_B	devCRE
Lamb1_chr12_2210	devCRE	3	977	0.211016	1885	0.300185	A_vs_B	devCRE
Lamb1_chr12_2210	devCRE	4	1011	0.489329	2445	0.512121	A_vs_B	devCRE
Lamb1_chr12_2210	devCRE	5	1332	0.716097	951	0.851201	A_vs_B	devCRE
Lamb1_chr12_2210	devCRE	6	880	0.356075	1839	0.269736	A_vs_B	devCRE
Lamb1_chr12_2210	devCRE	7	415	0.857937	347	0.239184	A_vs_B	devCRE
Lamb1_chr12_2210	devCRE	9	165	0.505206	373	0.411704	A_vs_B	devCRE
Lamb1_chr12_2216	devCRE	0	2255	0.117836	2908	0.234223	A_vs_B	devCRE
Lamb1_chr12_2216	devCRE	1	3077	0.0127309	1914	0.112135	A_vs_B	devCRE
Lamb1_chr12_2216	devCRE	2	2452	0.0880497	2400	0.0120525	A_vs_B	devCRE
Lamb1_chr12_2216	devCRE	3	977	0.0988568	1885	0.0621135	A_vs_B	devCRE
Lamb1_chr12_2216	devCRE	4	1011	2.2962	2445	0.618415	A_vs_B	devCRE
Lamb1_chr12_2216	devCRE	5	1332	0.0823949	951	0.0919008	A_vs_B	devCRE
Lamb1_chr12_2216	devCRE	6	880	0.0988685	1839	0.0381832	A_vs_B	devCRE
Lamb1_chr12_2216	devCRE	8	295	0.0139939	360	0.160187	A_vs_B	devCRE
Lamb1_chr12_2296	devCRE	0	2255	0.249193	2908	0.44915	A_vs_B	devCRE
Lamb1_chr12_2296	devCRE	1	3077	0.258412	1914	0.578924	A_vs_B	devCRE
Lamb1_chr12_2296	devCRE	2	2452	0.192508	2400	0.346096	A_vs_B	devCRE
Lamb1_chr12_2296	devCRE	3	977	0.579749	1885	0.226401	A_vs_B	devCRE
Lamb1_chr12_2296	devCRE	4	1011	0.22073	2445	0.376386	A_vs_B	devCRE
Lamb1_chr12_2296	devCRE	5	1332	0.28674	951	0.525041	A_vs_B	devCRE
Lamb1_chr12_2296	devCRE	6	880	0.284591	1839	0.318199	A_vs_B	devCRE
Lamb1_chr12_2296	devCRE	7	415	0.389314	347	0.435733	A_vs_B	devCRE
Lamb1_chr12_2296	devCRE	8	295	0.139676	360	0.311724	A_vs_B	devCRE
Lamb1_chr12_2296	devCRE	9	165	0.279419	373	0.365304	A_vs_B	devCRE
Lamc1_chr1_12175	devCRE	0	2255	2.05685	2908	3.44926	A_vs_B	devCRE
Lamc1_chr1_12175	devCRE	1	3077	1.0174	1914	1.84023	A_vs_B	devCRE
Lamc1_chr1_12175	devCRE	2	2452	1.01557	2400	2.51908	A_vs_B	devCRE
Lamc1_chr1_12175	devCRE	3	977	0.732791	1885	1.11341	A_vs_B	devCRE
Lamc1_chr1_12175	devCRE	4	1011	1.51021	2445	5.75164	A_vs_B	devCRE
Lamc1_chr1_12175	devCRE	5	1332	1.58388	951	2.17665	A_vs_B	devCRE
Lamc1_chr1_12175	devCRE	6	880	0.841904	1839	0.717067	A_vs_B	devCRE
Lamc1_chr1_12175	devCRE	7	415	2.21848	347	1.81655	A_vs_B	devCRE
Lamc1_chr1_12175	devCRE	8	295	0.809333	360	5.37553	A_vs_B	devCRE
Lamc1_chr1_12175	devCRE	9	165	0.715695	373	1.92388	A_vs_B	devCRE
Map1b_chr13_9447	devCRE	0	2255	0.518871	2908	0.592598	A_vs_B	devCRE
Map1b_chr13_9447	devCRE	1	3077	0.369896	1914	0.575269	A_vs_B	devCRE
Map1b_chr13_9447	devCRE	2	2452	0.323816	2400	0.526272	A_vs_B	devCRE
Map1b_chr13_9447	devCRE	3	977	0.200418	1885	0.313681	A_vs_B	devCRE
Map1b_chr13_9447	devCRE	4	1011	5.03026	2445	1.97369	A_vs_B	devCRE
Map1b_chr13_9447	devCRE	5	1332	0.339466	951	0.622324	A_vs_B	devCRE
Map1b_chr13_9447	devCRE	6	880	0.137985	1839	0.27936	A_vs_B	devCRE
Map1b_chr13_9447	devCRE	7	415	0.682362	347	0.958086	A_vs_B	devCRE
Map1b_chr13_9447	devCRE	8	295	0.207089	360	0.775757	A_vs_B	devCRE
Map1b_chr13_9447	devCRE	9	165	1.35905	373	0.408898	A_vs_B	devCRE
pgk1P	promoters	0	2255	39.9606	2908	45.8117	A_vs_B	pgk1P
pgk1P	promoters	1	3077	34.248	1914	45.3853	A_vs_B	pgk1P
pgk1P	promoters	2	2452	24.9034	2400	38.4348	A_vs_B	pgk1P
pgk1P	promoters	3	977	22.461	1885	30.0467	A_vs_B	pgk1P
pgk1P	promoters	4	1011	9.91655	2445	17.0996	A_vs_B	pgk1P
pgk1P	promoters	5	1332	59.8684	951	83.6168	A_vs_B	pgk1P
pgk1P	promoters	6	880	44.5347	1839	32.7348	A_vs_B	pgk1P
pgk1P	promoters	7	415	22.7074	347	32.849	A_vs_B	pgk1P
pgk1P	promoters	8	295	36.919	360	53.3091	A_vs_B	pgk1P
pgk1P	promoters	9	165	29.9595	373	74.4739	A_vs_B	pgk1P
Sox4_chr13_2052	devCRE	0	2255	0.318087	2908	0.531018	A_vs_B	devCRE
Sox4_chr13_2052	devCRE	1	3077	0.590308	1914	0.596819	A_vs_B	devCRE
Sox4_chr13_2052	devCRE	2	2452	0.235977	2400	0.435773	A_vs_B	devCRE
Sox4_chr13_2052	devCRE	3	977	0.234445	1885	0.513442	A_vs_B	devCRE
Sox4_chr13_2052	devCRE	5	1332	0.235433	951	0.318204	A_vs_B	devCRE
Sox4_chr13_2052	devCRE	6	880	0.489724	1839	0.111081	A_vs_B	devCRE
Sox4_chr13_2052	devCRE	7	415	0.530925	347	0.947574	A_vs_B	devCRE
Sox4_chr13_2052	devCRE	8	295	0.12493	360	0.0616407	A_vs_B	devCRE
Sox4_chr13_2052	devCRE	9	165	0.509302	373	0.237934	A_vs_B	devCRE
Sox4_chr13_2055	devCRE	0	2255	0.132894	2908	0.15438	A_vs_B	devCRE
Sox4_chr13_2055	devCRE	1	3077	0.124943	1914	0.230123	A_vs_B	devCRE
Sox4_chr13_2055	devCRE	2	2452	0.146475	2400	0.288628	A_vs_B	devCRE
Sox4_chr13_2055	devCRE	3	977	0.0807004	1885	0.130558	A_vs_B	devCRE
Sox4_chr13_2055	devCRE	4	1011	0.272018	2445	0.353916	A_vs_B	devCRE
Sox4_chr13_2055	devCRE	5	1332	0.251844	951	0.268846	A_vs_B	devCRE
Sox4_chr13_2055	devCRE	6	880	0.121085	1839	0.16767	A_vs_B	devCRE
Sox4_chr13_2055	devCRE	8	295	0.0437855	360	0.369194	A_vs_B	devCRE
Sox4_chr13_2055	devCRE	9	165	0.160873	373	0.225496	A_vs_B	devCRE
Sparc_chr11_7195	devCRE	0	2255	0.158598	2908	0.171068	A_vs_B	devCRE
Sparc_chr11_7195	devCRE	1	3077	0.0773684	1914	0.127146	A_vs_B	devCRE
Sparc_chr11_7195	devCRE	2	2452	0.119628	2400	0.219088	A_vs_B	devCRE
Sparc_chr11_7195	devCRE	3	977	0.302255	1885	0.17946	A_vs_B	devCRE
Sparc_chr11_7195	devCRE	4	1011	0.211227	2445	0.186993	A_vs_B	devCRE
Sparc_chr11_7195	devCRE	5	1332	0.0791631	951	0.114225	A_vs_B	devCRE
Sparc_chr11_7195	devCRE	6	880	0.163916	1839	0.361651	A_vs_B	devCRE
Sparc_chr11_7195	devCRE	7	415	0.284845	347	0.290652	A_vs_B	devCRE
Sparc_chr11_7195	devCRE	8	295	0.111139	360	0.191609	A_vs_B	devCRE
Sparc_chr11_7195	devCRE	9	165	0.0381044	373	0.308088	A_vs_B	devCRE
Sparc_chr11_7203	devCRE	0	2255	0.155977	2908	0.426151	A_vs_B	devCRE
Sparc_chr11_7203	devCRE	1	3077	0.102855	1914	0.106359	A_vs_B	devCRE
Sparc_chr11_7203	devCRE	2	2452	0.0899635	2400	0.131741	A_vs_B	devCRE
Sparc_chr11_7203	devCRE	3	977	0.0576283	1885	0.102649	A_vs_B	devCRE
Sparc_chr11_7203	devCRE	4	1011	0.373041	2445	0.196596	A_vs_B	devCRE
Sparc_chr11_7203	devCRE	5	1332	0.0822596	951	0.0634914	A_vs_B	devCRE
Sparc_chr11_7203	devCRE	6	880	0.0661636	1839	0.108508	A_vs_B	devCRE
Sparc_chr11_7205	devCRE	0	2255	0.265912	2908	0.223454	A_vs_B	devCRE
Sparc_chr11_7205	devCRE	1	3077	0.0561542	1914	0.0895431	A_vs_B	devCRE
Sparc_chr11_7205	devCRE	2	2452	0.308769	2400	0.240847	A_vs_B	devCRE
Sparc_chr11_7205	devCRE	3	977	0.150425	1885	0.238599	A_vs_B	devCRE
Sparc_chr11_7205	devCRE	4	1011	0.204511	2445	0.414616	A_vs_B	devCRE
Sparc_chr11_7205	devCRE	5	1332	0.146332	951	0.101506	A_vs_B	devCRE
Sparc_chr11_7205	devCRE	6	880	0.0223488	1839	0.0997326	A_vs_B	devCRE
Sparc_chr11_7205	devCRE	8	295	0.0315274	360	0.0411543	A_vs_B	devCRE
Sparc_chr11_7230	devCRE	0	2255	0.286065	2908	0.347893	A_vs_B	devCRE
Sparc_chr11_7230	devCRE	1	3077	0.257641	1914	0.529614	A_vs_B	devCRE
Sparc_chr11_7230	devCRE	2	2452	0.277678	2400	0.291465	A_vs_B	devCRE
Sparc_chr11_7230	devCRE	3	977	0.270342	1885	0.191712	A_vs_B	devCRE
Sparc_chr11_7230	devCRE	4	1011	0.928339	2445	1.07267	A_vs_B	devCRE
Sparc_chr11_7230	devCRE	5	1332	0.539418	951	0.238409	A_vs_B	devCRE
Sparc_chr11_7230	devCRE	6	880	0.122175	1839	0.207193	A_vs_B	devCRE
Sparc_chr11_7230	devCRE	7	415	0.267318	347	0.125632	A_vs_B	devCRE
Sparc_chr11_7230	devCRE	8	295	0.293662	360	0.594241	A_vs_B	devCRE
Sparc_chr11_7230	devCRE	9	165	0.186521	373	0.117484	A_vs_B	devCRE
Sparc_chr11_7234	devCRE	0	2255	1.3013	2908	2.56477	A_vs_B	devCRE
Sparc_chr11_7234	devCRE	1	3077	1.3612	1914	2.17522	A_vs_B	devCRE
Sparc_chr11_7234	devCRE	2	2452	1.25007	2400	2.12799	A_vs_B	devCRE
Sparc_chr11_7234	devCRE	3	977	1.07586	1885	1.62125	A_vs_B	devCRE
Sparc_chr11_7234	devCRE	4	1011	2.08761	2445	1.34949	A_vs_B	devCRE
Sparc_chr11_7234	devCRE	5	1332	1.65227	951	3.41361	A_vs_B	devCRE
Sparc_chr11_7234	devCRE	6	880	0.863813	1839	1.04055	A_vs_B	devCRE
Sparc_chr11_7234	devCRE	7	415	1.33927	347	3.39319	A_vs_B	devCRE
Sparc_chr11_7234	devCRE	8	295	0.335904	360	1.86969	A_vs_B	devCRE
Sparc_chr11_7234	devCRE	9	165	0.816213	373	2.97972	A_vs_B	devCRE
Sparc_chr11_7235	devCRE	0	2255	2.35626	2908	3.38662	A_vs_B	devCRE
Sparc_chr11_7235	devCRE	1	3077	1.63204	1914	1.71852	A_vs_B	devCRE
Sparc_chr11_7235	devCRE	2	2452	1.10224	2400	0.798161	A_vs_B	devCRE
Sparc_chr11_7235	devCRE	3	977	1.2968	1885	1.60974	A_vs_B	devCRE
Sparc_chr11_7235	devCRE	4	1011	4.13429	2445	2.87545	A_vs_B	devCRE
Sparc_chr11_7235	devCRE	5	1332	3.34748	951	2.96277	A_vs_B	devCRE
Sparc_chr11_7235	devCRE	6	880	1.68376	1839	1.93989	A_vs_B	devCRE
Sparc_chr11_7235	devCRE	7	415	1.46954	347	5.09759	A_vs_B	devCRE
Sparc_chr11_7235	devCRE	8	295	1.75344	360	1.55077	A_vs_B	devCRE
Sparc_chr11_7235	devCRE	9	165	2.71869	373	1.42446	A_vs_B	devCRE
Tgfbi_chr13_5692	devCRE	0	2255	0.666278	2908	1.61556	A_vs_B	devCRE
Tgfbi_chr13_5692	devCRE	1	3077	0.12532	1914	0.188377	A_vs_B	devCRE
Tgfbi_chr13_5692	devCRE	2	2452	0.223147	2400	0.0321282	A_vs_B	devCRE
Tgfbi_chr13_5692	devCRE	3	977	0.163074	1885	0.213112	A_vs_B	devCRE
Tgfbi_chr13_5692	devCRE	4	1011	0.819799	2445	0.637924	A_vs_B	devCRE
Tgfbi_chr13_5692	devCRE	5	1332	0.229789	951	0.304341	A_vs_B	devCRE
Tgfbi_chr13_5692	devCRE	6	880	0.142192	1839	0.15277	A_vs_B	devCRE
Tgfbi_chr13_5692	devCRE	9	165	0.108484	373	0.861134	A_vs_B	devCRE
Tgfbi_chr13_5705	devCRE	0	2255	0.354069	2908	0.55209	A_vs_B	devCRE
Tgfbi_chr13_5705	devCRE	1	3077	0.635967	1914	0.301491	A_vs_B	devCRE
Tgfbi_chr13_5705	devCRE	2	2452	0.362566	2400	0.66013	A_vs_B	devCRE
Tgfbi_chr13_5705	devCRE	3	977	0.0318644	1885	0.139399	A_vs_B	devCRE
Tgfbi_chr13_5705	devCRE	4	1011	0.086702	2445	0.276806	A_vs_B	devCRE
Tgfbi_chr13_5705	devCRE	5	1332	0.727745	951	0.579732	A_vs_B	devCRE
Tgfbi_chr13_5705	devCRE	6	880	0.0261164	1839	0.136817	A_vs_B	devCRE
Tgfbi_chr13_5705	devCRE	7	415	3.64333	347	2.0885	A_vs_B	devCRE
Tgfbi_chr13_5705	devCRE	9	165	0.28358	373	0.417644	A_vs_B	devCRE
Tgfbi_chr13_5741	devCRE	0	2255	1.95942	2908	3.16463	A_vs_B	devCRE
Tgfbi_chr13_5741	devCRE	1	3077	1.38677	1914	2.49397	A_vs_B	devCRE
Tgfbi_chr13_5741	devCRE	2	2452	1.50471	2400	2.64301	A_vs_B	devCRE
Tgfbi_chr13_5741	devCRE	3	977	0.973587	1885	2.40691	A_vs_B	devCRE
Tgfbi_chr13_5741	devCRE	4	1011	1.81026	2445	3.71674	A_vs_B	devCRE
Tgfbi_chr13_5741	devCRE	5	1332	1.78623	951	3.75426	A_vs_B	devCRE
Tgfbi_chr13_5741	devCRE	6	880	1.97301	1839	1.81836	A_vs_B	devCRE
Tgfbi_chr13_5741	devCRE	7	415	1.83502	347	1.47545	A_vs_B	devCRE
Tgfbi_chr13_5741	devCRE	8	295	1.404	360	2.48747	A_vs_B	devCRE
Tgfbi_chr13_5741	devCRE	9	165	0.677207	373	0.706537	A_vs_B	devCRE
Tubb2b_chr13_2568	devCRE	0	2255	1.55262	2908	1.23238	A_vs_B	devCRE
Tubb2b_chr13_2568	devCRE	1	3077	0.395167	1914	0.60024	A_vs_B	devCRE
Tubb2b_chr13_2568	devCRE	2	2452	0.511384	2400	0.805374	A_vs_B	devCRE
Tubb2b_chr13_2568	devCRE	3	977	0.686639	1885	1.05068	A_vs_B	devCRE
Tubb2b_chr13_2568	devCRE	4	1011	0.732185	2445	1.84586	A_vs_B	devCRE
Tubb2b_chr13_2568	devCRE	5	1332	0.431929	951	0.594284	A_vs_B	devCRE
Tubb2b_chr13_2568	devCRE	6	880	0.883798	1839	0.463904	A_vs_B	devCRE
Tubb2b_chr13_2568	devCRE	7	415	0.93958	347	1.3029	A_vs_B	devCRE
Tubb2b_chr13_2568	devCRE	8	295	0.171749	360	0.827758	A_vs_B	devCRE
Tubb2b_chr13_2568	devCRE	9	165	0.478915	373	1.09517	A_vs_B	devCRE
Tubb2b_chr13_2576	devCRE	0	2255	5.39801	2908	4.8847	A_vs_B	devCRE
Tubb2b_chr13_2576	devCRE	1	3077	1.78158	1914	2.21804	A_vs_B	devCRE
Tubb2b_chr13_2576	devCRE	2	2452	0.611862	2400	0.608744	A_vs_B	devCRE
Tubb2b_chr13_2576	devCRE	3	977	0.408231	1885	0.809257	A_vs_B	devCRE
Tubb2b_chr13_2576	devCRE	4	1011	1.12184	2445	1.29736	A_vs_B	devCRE
Tubb2b_chr13_2576	devCRE	5	1332	3.72874	951	5.65497	A_vs_B	devCRE
Tubb2b_chr13_2576	devCRE	6	880	3.03312	1839	1.08186	A_vs_B	devCRE
Tubb2b_chr13_2576	devCRE	7	415	4.65178	347	2.65089	A_vs_B	devCRE
Tubb2b_chr13_2576	devCRE	8	295	0.948053	360	1.18448	A_vs_B	devCRE
Tubb2b_chr13_2576	devCRE	9	165	1.45118	373	0.859113	A_vs_B	devCRE
Tubb2b_chr13_2590	devCRE	0	2255	0.149835	2908	0.122397	A_vs_B	devCRE
Tubb2b_chr13_2590	devCRE	1	3077	0.19065	1914	0.211474	A_vs_B	devCRE
Tubb2b_chr13_2590	devCRE	2	2452	0.224687	2400	0.297003	A_vs_B	devCRE
Tubb2b_chr13_2590	devCRE	3	977	0.079714	1885	0.172901	A_vs_B	devCRE
Tubb2b_chr13_2590	devCRE	4	1011	0.075296	2445	0.189851	A_vs_B	devCRE
Tubb2b_chr13_2590	devCRE	5	1332	0.186877	951	0.138436	A_vs_B	devCRE
Tubb2b_chr13_2590	devCRE	6	880	0.064359	1839	0.0772737	A_vs_B	devCRE
Tubb2b_chr13_2590	devCRE	8	295	0.0312473	360	0.0195151	A_vs_B	devCRE
Tubb2b_chr13_2590	devCRE	9	165	0.125307	373	0.0536795	A_vs_B	devCRE
Txndc12_chr4_7961	devCRE	0	2255	0.283916	2908	0.297627	A_vs_B	devCRE
Txndc12_chr4_7961	devCRE	1	3077	0.0845246	1914	0.171906	A_vs_B	devCRE
Txndc12_chr4_7961	devCRE	2	2452	0.0613952	2400	0.302964	A_vs_B	devCRE
Txndc12_chr4_7961	devCRE	3	977	0.0233498	1885	0.0533682	A_vs_B	devCRE
Txndc12_chr4_7961	devCRE	4	1011	0.0397516	2445	0.113944	A_vs_B	devCRE
Txndc12_chr4_7961	devCRE	5	1332	0.112217	951	0.274845	A_vs_B	devCRE
Txndc12_chr4_7961	devCRE	6	880	0.0397899	1839	0.1114	A_vs_B	devCRE
Txndc12_chr4_7961	devCRE	7	415	0.458229	347	0.153195	A_vs_B	devCRE
Txndc12_chr4_7961	devCRE	8	295	0.335359	360	0.0380805	A_vs_B	devCRE
Txndc12_chr4_7961	devCRE	9	165	0.388979	373	0.0503749	A_vs_B	devCRE
Txndc12_chr4_7962	devCRE	0	2255	0.10212	2908	0.173003	A_vs_B	devCRE
Txndc12_chr4_7962	devCRE	1	3077	0.384911	1914	0.369324	A_vs_B	devCRE
Txndc12_chr4_7962	devCRE	2	2452	0.265627	2400	0.438184	A_vs_B	devCRE
Txndc12_chr4_7962	devCRE	3	977	0.409664	1885	0.188581	A_vs_B	devCRE
Txndc12_chr4_7962	devCRE	4	1011	0.273819	2445	0.328994	A_vs_B	devCRE
Txndc12_chr4_7962	devCRE	5	1332	0.451093	951	0.30671	A_vs_B	devCRE
Txndc12_chr4_7962	devCRE	6	880	0.250746	1839	0.339103	A_vs_B	devCRE
Txndc12_chr4_7962	devCRE	7	415	0.391782	347	0.591244	A_vs_B	devCRE
Txndc12_chr4_7962	devCRE	8	295	0.183431	360	0.154448	A_vs_B	devCRE
Txndc12_chr4_7962	devCRE	9	165	0.295644	373	0.397139	A_vs_B	devCRE
Txndc12_chr4_7973	devCRE	0	2255	1.20531	2908	2.01676	A_vs_B	devCRE
Txndc12_chr4_7973	devCRE	1	3077	1.52257	1914	1.20765	A_vs_B	devCRE
Txndc12_chr4_7973	devCRE	2	2452	1.11668	2400	1.77519	A_vs_B	devCRE
Txndc12_chr4_7973	devCRE	3	977	1.11993	1885	1.04833	A_vs_B	devCRE
Txndc12_chr4_7973	devCRE	4	1011	1.26245	2445	2.11376	A_vs_B	devCRE
Txndc12_chr4_7973	devCRE	5	1332	2.60068	951	2.41825	A_vs_B	devCRE
Txndc12_chr4_7973	devCRE	6	880	0.903083	1839	2.32831	A_vs_B	devCRE
Txndc12_chr4_7973	devCRE	7	415	1.25702	347	2.61298	A_vs_B	devCRE
Txndc12_chr4_7973	devCRE	8	295	1.79886	360	0.622196	A_vs_B	devCRE
Txndc12_chr4_7973	devCRE	9	165	0.312939	373	1.38642	A_vs_B	devCRE
Txndc12_chr4_7978	devCRE	0	2255	1.26207	2908	1.43532	A_vs_B	devCRE
Txndc12_chr4_7978	devCRE	1	3077	0.42825	1914	0.444577	A_vs_B	devCRE
Txndc12_chr4_7978	devCRE	2	2452	0.431284	2400	0.518	A_vs_B	devCRE
Txndc12_chr4_7978	devCRE	3	977	0.0778475	1885	0.0886075	A_vs_B	devCRE
Txndc12_chr4_7978	devCRE	4	1011	0.300353	2445	0.635061	A_vs_B	devCRE
Txndc12_chr4_7978	devCRE	5	1332	0.507401	951	1.07976	A_vs_B	devCRE
Txndc12_chr4_7978	devCRE	6	880	0.148952	1839	0.102164	A_vs_B	devCRE
Txndc12_chr4_7978	devCRE	7	415	1.44809	347	0.359553	A_vs_B	devCRE
Txndc12_chr4_7978	devCRE	8	295	0.182175	360	0.130929	A_vs_B	devCRE
Txndc12_chr4_7978	devCRE	9	165	0.0507667	373	0.108507	A_vs_B	devCRE
ubcP	promoters	0	2255	21.3915	2908	27.4748	A_vs_B	ubcP
ubcP	promoters	1	3077	11.6749	1914	18.4111	A_vs_B	ubcP
ubcP	promoters	2	2452	14.4262	2400	18.5678	A_vs_B	ubcP
ubcP	promoters	3	977	16.2302	1885	21.7872	A_vs_B	ubcP
ubcP	promoters	4	1011	29.2804	2445	34.378	A_vs_B	ubcP
ubcP	promoters	5	1332	20.5698	951	28.9384	A_vs_B	ubcP
ubcP	promoters	6	880	17.7997	1839	27.3476	A_vs_B	ubcP
ubcP	promoters	7	415	20.7091	347	26.5381	A_vs_B	ubcP
ubcP	promoters	8	295	14.0822	360	19.6616	A_vs_B	ubcP
ubcP	promoters	9	165	17.7002	373	24.3261	A_vs_B	ubcP
Bend5_chr4_8168	devCRE	0	2255	0.0699395	2908	0.0290094	A_vs_B	devCRE
Bend5_chr4_8168	devCRE	4	1011	0.0453346	2445	0.0296535	A_vs_B	devCRE
Bend5_chr4_8168	devCRE	5	1332	0.00840344	951	0.0127557	A_vs_B	devCRE
Bend5_chr4_8170	devCRE	1	3077	0.00661344	1914	0.0248684	A_vs_B	devCRE
Bend5_chr4_8170	devCRE	3	977	0.0305688	1885	0.0107076	A_vs_B	devCRE
Bend5_chr4_8172	devCRE	0	2255	0.0169966	2908	0.00247212	A_vs_B	devCRE
Bend5_chr4_8174	devCRE	0	2255	0.0252751	2908	0.0454819	A_vs_B	devCRE
Bend5_chr4_8174	devCRE	1	3077	0.00296122	1914	0.0181932	A_vs_B	devCRE
Bend5_chr4_8174	devCRE	2	2452	0.00646511	2400	0.0306618	A_vs_B	devCRE
Bend5_chr4_8174	devCRE	3	977	0.00550639	1885	0.0180452	A_vs_B	devCRE
Bend5_chr4_8174	devCRE	4	1011	0.521575	2445	0.992771	A_vs_B	devCRE
Bend5_chr4_8174	devCRE	5	1332	0.0172558	951	0.0210117	A_vs_B	devCRE
Bend5_chr4_8174	devCRE	6	880	0.0185645	1839	0.294146	A_vs_B	devCRE
Bend5_chr4_8179	devCRE	0	2255	0.029411	2908	0.0133341	A_vs_B	devCRE
Bend5_chr4_8179	devCRE	2	2452	0.0144092	2400	0.062282	A_vs_B	devCRE
Bend5_chr4_8179	devCRE	4	1011	0.32367	2445	2.30593	A_vs_B	devCRE
Bend5_chr4_8179	devCRE	5	1332	0.01187	951	0.0231445	A_vs_B	devCRE
Bend5_chr4_8179	devCRE	6	880	0.0333075	1839	0.104972	A_vs_B	devCRE
Bend5_chr4_8192	devCRE	0	2255	0.014738	2908	0.0378961	A_vs_B	devCRE
Bend5_chr4_8192	devCRE	1	3077	0.00630824	1914	0.0388406	A_vs_B	devCRE
Bend5_chr4_8192	devCRE	3	977	0.024495	1885	0.01004	A_vs_B	devCRE
Bend5_chr4_8192	devCRE	4	1011	0.11363	2445	0.0425773	A_vs_B	devCRE
Bend5_chr4_8199	devCRE	0	2255	0.0590872	2908	0.0547167	A_vs_B	devCRE
Bend5_chr4_8199	devCRE	1	3077	0.0132378	1914	0.0139685	A_vs_B	devCRE
Bend5_chr4_8199	devCRE	4	1011	0.0257593	2445	0.0430651	A_vs_B	devCRE
Bend5_chr4_8199	devCRE	5	1332	0.0027429	951	0.0451174	A_vs_B	devCRE
Bend5_chr4_8199	devCRE	6	880	0.0219761	1839	0.0946246	A_vs_B	devCRE
Btg1_chr10_9572	devCRE	4	1011	0.0280257	2445	0.0813775	A_vs_B	devCRE
Btg1_chr10_9588	devCRE	0	2255	0.015801	2908	0.0421693	A_vs_B	devCRE
Btg1_chr10_9593	devCRE	0	2255	0.186985	2908	0.0531371	A_vs_B	devCRE
Btg1_chr10_9593	devCRE	1	3077	0.0562714	1914	0.0384656	A_vs_B	devCRE
Btg1_chr10_9593	devCRE	2	2452	0.0136233	2400	0.0531322	A_vs_B	devCRE
Btg1_chr10_9593	devCRE	3	977	0.023988	1885	0.0124211	A_vs_B	devCRE
Btg1_chr10_9593	devCRE	4	1011	0.103854	2445	0.168566	A_vs_B	devCRE
Btg1_chr10_9593	devCRE	5	1332	0.0151459	951	0.0865905	A_vs_B	devCRE
Btg1_chr10_9593	devCRE	6	880	0.112415	1839	0.0437248	A_vs_B	devCRE
Btg1_chr10_9612	devCRE	0	2255	0.0561451	2908	0.0550299	A_vs_B	devCRE
Btg1_chr10_9612	devCRE	1	3077	0.10789	1914	0.0156314	A_vs_B	devCRE
Btg1_chr10_9612	devCRE	2	2452	0.0263762	2400	0.00225046	A_vs_B	devCRE
Btg1_chr10_9612	devCRE	3	977	0.0781107	1885	0.0240963	A_vs_B	devCRE
Btg1_chr10_9612	devCRE	4	1011	0.0291157	2445	0.1894	A_vs_B	devCRE
Btg1_chr10_9612	devCRE	6	880	0.0133391	1839	0.00545885	A_vs_B	devCRE
Btg1_chr10_9613	devCRE	0	2255	0.0165467	2908	0.0416301	A_vs_B	devCRE
Btg1_chr10_9613	devCRE	4	1011	0.0155603	2445	0.465508	A_vs_B	devCRE
Cdk5r1_chr11_12575	devCRE	0	2255	0.0596242	2908	0.0729771	A_vs_B	devCRE
Cdk5r1_chr11_12575	devCRE	1	3077	0.0621063	1914	0.0152183	A_vs_B	devCRE
Cdk5r1_chr11_12575	devCRE	2	2452	0.0542983	2400	0.0568959	A_vs_B	devCRE
Cdk5r1_chr11_12575	devCRE	4	1011	0.00469837	2445	0.0677257	A_vs_B	devCRE
Cdk5r1_chr11_12575	devCRE	5	1332	0.0268114	951	0.0661031	A_vs_B	devCRE
Cdk5r1_chr11_12575	devCRE	6	880	0.0209361	1839	0.0403664	A_vs_B	devCRE
Cdk5r1_chr11_12590	devCRE	0	2255	0.0236245	2908	0.036541	A_vs_B	devCRE
Cdk5r1_chr11_12590	devCRE	1	3077	0.0407395	1914	0.0786895	A_vs_B	devCRE
Cdk5r1_chr11_12590	devCRE	7	415	0.116288	347	0.0718596	A_vs_B	devCRE
Cdk5r1_chr11_12595	devCRE	0	2255	0.054794	2908	0.0110368	A_vs_B	devCRE
Cdk5r1_chr11_12595	devCRE	1	3077	0.0212075	1914	0.0125196	A_vs_B	devCRE
Cdk5r1_chr11_12595	devCRE	5	1332	0.0228041	951	0.0182476	A_vs_B	devCRE
Cited2_chr10_1239	devCRE	0	2255	0.0179836	2908	0.0218296	A_vs_B	devCRE
Cited2_chr10_1239	devCRE	4	1011	0.172675	2445	0.309836	A_vs_B	devCRE
Cited2_chr10_1246	devCRE	1	3077	0.0402262	1914	0.0305356	A_vs_B	devCRE
Cited2_chr10_1248	devCRE	0	2255	0.0154288	2908	0.0208187	A_vs_B	devCRE
Cited2_chr10_1248	devCRE	2	2452	0.02401	2400	0.0170418	A_vs_B	devCRE
Cited2_chr10_1248	devCRE	3	977	0.0471532	1885	0.00581033	A_vs_B	devCRE
Cited2_chr10_1253	devCRE	0	2255	0.063024	2908	0.0917696	A_vs_B	devCRE
Cited2_chr10_1253	devCRE	1	3077	0.0534557	1914	0.0276917	A_vs_B	devCRE
Cited2_chr10_1253	devCRE	3	977	0.141658	1885	0.0602132	A_vs_B	devCRE
Cited2_chr10_1253	devCRE	5	1332	0.0692652	951	0.0422885	A_vs_B	devCRE
Cited2_chr10_1253	devCRE	6	880	0.0718066	1839	0.0120683	A_vs_B	devCRE
Cited2_chr10_1267	devCRE	0	2255	0.0541762	2908	0.0354857	A_vs_B	devCRE
Cited2_chr10_1267	devCRE	1	3077	0.00488233	1914	0.0203384	A_vs_B	devCRE
Cited2_chr10_1267	devCRE	4	1011	0.0136378	2445	0.103697	A_vs_B	devCRE
Cited2_chr10_1270	devCRE	0	2255	0.0111214	2908	0.0153628	A_vs_B	devCRE
Cited2_chr10_1270	devCRE	4	1011	0.264998	2445	0.0661325	A_vs_B	devCRE
Col1a1_chr11_15258	devCRE	0	2255	0.140708	2908	0.0219061	A_vs_B	devCRE
Col1a1_chr11_15258	devCRE	1	3077	0.0366447	1914	0.0345548	A_vs_B	devCRE
Col1a1_chr11_15258	devCRE	2	2452	0.0441026	2400	0.044994	A_vs_B	devCRE
Col1a1_chr11_15258	devCRE	3	977	0.00620676	1885	0.0708301	A_vs_B	devCRE
Col1a1_chr11_15258	devCRE	5	1332	0.0952352	951	0.10846	A_vs_B	devCRE
Col1a1_chr11_15258	devCRE	7	415	0.0343361	347	0.140379	A_vs_B	devCRE
Col1a1_chr11_15258	devCRE	9	165	0.155998	373	0.0454246	A_vs_B	devCRE
Col1a1_chr11_15259	devCRE	0	2255	0.0483204	2908	0.138771	A_vs_B	devCRE
Col1a1_chr11_15259	devCRE	1	3077	0.0255232	1914	0.0460793	A_vs_B	devCRE
Col1a1_chr11_15259	devCRE	2	2452	0.0535325	2400	0.049967	A_vs_B	devCRE
Col1a1_chr11_15259	devCRE	3	977	0.0185644	1885	0.0381422	A_vs_B	devCRE
Col1a1_chr11_15259	devCRE	4	1011	0.0256773	2445	0.121986	A_vs_B	devCRE
Col1a1_chr11_15259	devCRE	5	1332	0.0241967	951	0.0703809	A_vs_B	devCRE
Col1a1_chr11_15259	devCRE	7	415	0.0676107	347	1.19921	A_vs_B	devCRE
Col1a1_chr11_15269	devCRE	0	2255	0.0137716	2908	0.0489068	A_vs_B	devCRE
Col1a1_chr11_15269	devCRE	2	2452	0.0239564	2400	0.0308139	A_vs_B	devCRE
Col1a1_chr11_15269	devCRE	5	1332	0.00970809	951	0.0552032	A_vs_B	devCRE
Col1a1_chr11_15273	devCRE	0	2255	0.101926	2908	0.0454639	A_vs_B	devCRE
Col1a1_chr11_15273	devCRE	1	3077	0.00707222	1914	0.0116117	A_vs_B	devCRE
Col1a1_chr11_15273	devCRE	2	2452	0.0342712	2400	0.0337172	A_vs_B	devCRE
Col1a1_chr11_15273	devCRE	5	1332	0.0223379	951	0.0112623	A_vs_B	devCRE
Col1a1_chr11_15275	devCRE	0	2255	0.075393	2908	0.222076	A_vs_B	devCRE
Col1a1_chr11_15275	devCRE	1	3077	0.0335596	1914	0.061885	A_vs_B	devCRE
Col1a1_chr11_15275	devCRE	2	2452	0.464685	2400	0.229694	A_vs_B	devCRE
Col1a1_chr11_15275	devCRE	3	977	0.0461762	1885	0.0537899	A_vs_B	devCRE
Col1a1_chr11_15275	devCRE	5	1332	0.10016	951	0.0221686	A_vs_B	devCRE
Col1a1_chr11_15275	devCRE	6	880	0.0103088	1839	0.0639764	A_vs_B	devCRE
Col1a1_chr11_15275	devCRE	9	165	3.36568	373	0.0324526	A_vs_B	devCRE
Col1a1_chr11_15276	devCRE	0	2255	0.0493302	2908	0.354814	A_vs_B	devCRE
Col1a1_chr11_15276	devCRE	1	3077	0.0285929	1914	0.0642629	A_vs_B	devCRE
Col1a1_chr11_15276	devCRE	2	2452	0.126288	2400	0.138338	A_vs_B	devCRE
Col1a1_chr11_15276	devCRE	3	977	0.0539481	1885	0.226752	A_vs_B	devCRE
Col1a1_chr11_15276	devCRE	4	1011	0.191492	2445	0.0110928	A_vs_B	devCRE
Col1a1_chr11_15276	devCRE	5	1332	0.018895	951	0.0968954	A_vs_B	devCRE
Col1a1_chr11_15276	devCRE	6	880	0.0282475	1839	0.076723	A_vs_B	devCRE
Col1a1_chr11_15301	devCRE	0	2255	0.0179108	2908	0.0630303	A_vs_B	devCRE
Col1a1_chr11_15301	devCRE	1	3077	0.0357659	1914	0.1717	A_vs_B	devCRE
Col1a1_chr11_15316	devCRE	0	2255	0.0649368	2908	0.119136	A_vs_B	devCRE
Col1a1_chr11_15316	devCRE	1	3077	0.0202611	1914	0.00291121	A_vs_B	devCRE
Col1a1_chr11_15316	devCRE	2	2452	0.111196	2400	0.00562268	A_vs_B	devCRE
Col1a1_chr11_15316	devCRE	4	1011	0.0791995	2445	0.0439774	A_vs_B	devCRE
Col1a1_chr11_15316	devCRE	5	1332	0.0206736	951	0.0550152	A_vs_B	devCRE
Col1a1_chr11_15316	devCRE	6	880	0.245353	1839	0.210983	A_vs_B	devCRE
Col1a1_chr11_15316	devCRE	8	295	0.181348	360	0.0127454	A_vs_B	devCRE
Col1a1_chr11_15316	devCRE	9	165	0.120315	373	0.0287158	A_vs_B	devCRE
Col1a2_chr6_72	devCRE	0	2255	0.0569475	2908	0.0374188	A_vs_B	devCRE
Col1a2_chr6_72	devCRE	1	3077	0.010809	1914	0.0308643	A_vs_B	devCRE
Col1a2_chr6_72	devCRE	2	2452	0.0445979	2400	0.179739	A_vs_B	devCRE
Col1a2_chr6_72	devCRE	5	1332	0.179252	951	0.0101981	A_vs_B	devCRE
Col1a2_chr6_73	devCRE	0	2255	0.0103294	2908	0.0764481	A_vs_B	devCRE
Col1a2_chr6_73	devCRE	1	3077	0.041494	1914	0.0710684	A_vs_B	devCRE
Col1a2_chr6_73	devCRE	2	2452	0.134984	2400	0.0549816	A_vs_B	devCRE
Col1a2_chr6_73	devCRE	5	1332	0.00216831	951	0.042772	A_vs_B	devCRE
Col1a2_chr6_73	devCRE	6	880	0.00479425	1839	0.00297772	A_vs_B	devCRE
Col1a2_chr6_77	devCRE	0	2255	0.114519	2908	0.154349	A_vs_B	devCRE
Col1a2_chr6_77	devCRE	1	3077	0.0306738	1914	0.185775	A_vs_B	devCRE
Col1a2_chr6_77	devCRE	2	2452	0.216512	2400	0.17042	A_vs_B	devCRE
Col1a2_chr6_77	devCRE	3	977	0.0829066	1885	0.0216642	A_vs_B	devCRE
Col1a2_chr6_77	devCRE	4	1011	0.0481889	2445	0.0658656	A_vs_B	devCRE
Col1a2_chr6_77	devCRE	5	1332	0.0924714	951	0.101626	A_vs_B	devCRE
Col1a2_chr6_77	devCRE	6	880	0.0371507	1839	0.0691134	A_vs_B	devCRE
Col1a2_chr6_77	devCRE	9	165	0.0240629	373	0.0576466	A_vs_B	devCRE
Col1a2_chr6_88	devCRE	0	2255	0.00394201	2908	0.0112635	A_vs_B	devCRE
Col5a1_chr2_2558	devCRE	0	2255	0.0146569	2908	0.0195631	A_vs_B	devCRE
Col5a1_chr2_2558	devCRE	2	2452	0.0227961	2400	0.0183431	A_vs_B	devCRE
Col5a1_chr2_2558	devCRE	4	1011	0.0184589	2445	0.0665751	A_vs_B	devCRE
Col5a1_chr2_2558	devCRE	5	1332	0.0178066	951	0.0207916	A_vs_B	devCRE
Col5a1_chr2_2562	devCRE	0	2255	0.0274139	2908	0.0344146	A_vs_B	devCRE
Col5a1_chr2_2562	devCRE	2	2452	0.0277453	2400	0.0713696	A_vs_B	devCRE
Col5a1_chr2_2562	devCRE	5	1332	0.0126564	951	0.00779249	A_vs_B	devCRE
Col5a1_chr2_2565	devCRE	0	2255	0.0139455	2908	0.0661009	A_vs_B	devCRE
Col5a1_chr2_2565	devCRE	2	2452	0.0348284	2400	0.045312	A_vs_B	devCRE
Col5a1_chr2_2565	devCRE	3	977	0.0061502	1885	0.0043081	A_vs_B	devCRE
Col5a1_chr2_2565	devCRE	4	1011	0.00898634	2445	0.0102588	A_vs_B	devCRE
Col5a1_chr2_2571	devCRE	0	2255	0.0116413	2908	0.119228	A_vs_B	devCRE
Col5a1_chr2_2571	devCRE	1	3077	0.00954308	1914	0.0743631	A_vs_B	devCRE
Col5a1_chr2_2571	devCRE	2	2452	0.0411655	2400	0.0667393	A_vs_B	devCRE
Col5a1_chr2_2571	devCRE	4	1011	3.11571	2445	0.0342561	A_vs_B	devCRE
Col5a1_chr2_2571	devCRE	5	1332	0.00846304	951	0.0299276	A_vs_B	devCRE
Col5a1_chr2_2571	devCRE	6	880	0.0221554	1839	0.00854099	A_vs_B	devCRE
Col5a1_chr2_2576	devCRE	0	2255	0.0885438	2908	0.0423812	A_vs_B	devCRE
Col5a1_chr2_2576	devCRE	1	3077	0.0213539	1914	0.0506318	A_vs_B	devCRE
Col5a1_chr2_2576	devCRE	2	2452	0.0615143	2400	0.0624193	A_vs_B	devCRE
Col5a1_chr2_2576	devCRE	5	1332	0.0299351	951	0.00935277	A_vs_B	devCRE
Col5a1_chr2_2576	devCRE	6	880	0.0629659	1839	0.00851934	A_vs_B	devCRE
Col5a1_chr2_2586	devCRE	0	2255	0.00800182	2908	0.0112186	A_vs_B	devCRE
Col5a1_chr2_2586	devCRE	2	2452	0.0163523	2400	0.0182939	A_vs_B	devCRE
Col5a1_chr2_2586	devCRE	4	1011	0.0309379	2445	0.00392182	A_vs_B	devCRE
Col5a1_chr2_2586	devCRE	6	880	0.012379	1839	0.00709681	A_vs_B	devCRE
Epas1_chr17_10056	devCRE	0	2255	0.0266557	2908	0.0274636	A_vs_B	devCRE
Epas1_chr17_10056	devCRE	2	2452	0.052798	2400	0.0148281	A_vs_B	devCRE
Epas1_chr17_10056	devCRE	4	1011	0.242091	2445	0.145491	A_vs_B	devCRE
Epas1_chr17_10056	devCRE	6	880	0.0162287	1839	0.0126514	A_vs_B	devCRE
Epas1_chr17_10057	devCRE	0	2255	0.0317964	2908	0.168257	A_vs_B	devCRE
Epas1_chr17_10057	devCRE	1	3077	0.00780406	1914	0.0660615	A_vs_B	devCRE
Epas1_chr17_10057	devCRE	6	880	0.0324752	1839	0.0162999	A_vs_B	devCRE
Epas1_chr17_10061	devCRE	0	2255	0.070219	2908	0.0468845	A_vs_B	devCRE
Epas1_chr17_10061	devCRE	1	3077	0.0220626	1914	0.117252	A_vs_B	devCRE
Epas1_chr17_10061	devCRE	2	2452	0.0115089	2400	0.129817	A_vs_B	devCRE
Epas1_chr17_10061	devCRE	4	1011	0.0679595	2445	0.170334	A_vs_B	devCRE
Epas1_chr17_10061	devCRE	5	1332	0.035971	951	0.0693863	A_vs_B	devCRE
Epas1_chr17_10061	devCRE	6	880	0.0307909	1839	0.136865	A_vs_B	devCRE
Epas1_chr17_10061	devCRE	7	415	0.134523	347	0.309134	A_vs_B	devCRE
Epas1_chr17_10061	devCRE	8	295	0.0222959	360	0.24988	A_vs_B	devCRE
Epas1_chr17_10061	devCRE	9	165	0.127442	373	0.0930684	A_vs_B	devCRE
Epas1_chr17_10064	devCRE	0	2255	0.0579365	2908	0.0709149	A_vs_B	devCRE
Epas1_chr17_10064	devCRE	4	1011	0.0555329	2445	0.0397307	A_vs_B	devCRE
Epas1_chr17_10066	devCRE	0	2255	0.00316081	2908	0.0114304	A_vs_B	devCRE
Epas1_chr17_10066	devCRE	2	2452	0.0364713	2400	0.0483936	A_vs_B	devCRE
Epas1_chr17_10066	devCRE	4	1011	0.0132539	2445	0.0957564	A_vs_B	devCRE
Epas1_chr17_10066	devCRE	6	880	0.0662875	1839	0.00116924	A_vs_B	devCRE
Epas1_chr17_10071	devCRE	0	2255	0.115901	2908	0.317761	A_vs_B	devCRE
Epas1_chr17_10071	devCRE	1	3077	0.121527	1914	0.180336	A_vs_B	devCRE
Epas1_chr17_10071	devCRE	2	2452	0.0202428	2400	0.0179345	A_vs_B	devCRE
Epas1_chr17_10071	devCRE	3	977	0.0458372	1885	0.0328579	A_vs_B	devCRE
Epas1_chr17_10071	devCRE	4	1011	0.0523105	2445	0.409449	A_vs_B	devCRE
Epas1_chr17_10071	devCRE	5	1332	0.0630719	951	0.119754	A_vs_B	devCRE
Epas1_chr17_10071	devCRE	6	880	0.0290325	1839	0.047522	A_vs_B	devCRE
Epas1_chr17_10116	devCRE	0	2255	0.0214969	2908	0.0257442	A_vs_B	devCRE
Epas1_chr17_10116	devCRE	1	3077	0.0514784	1914	0.0485842	A_vs_B	devCRE
Epas1_chr17_10116	devCRE	2	2452	0.0224449	2400	0.0581373	A_vs_B	devCRE
Epas1_chr17_10116	devCRE	4	1011	0.00965876	2445	0.0785052	A_vs_B	devCRE
Foxa2_chr2_13806	devCRE	0	2255	0.0132086	2908	0.0137016	A_vs_B	devCRE
Foxa2_chr2_13808	devCRE	0	2255	0.112592	2908	0.022009	A_vs_B	devCRE
Foxa2_chr2_13808	devCRE	1	3077	0.0468911	1914	0.148869	A_vs_B	devCRE
Foxa2_chr2_13808	devCRE	2	2452	0.0258968	2400	0.00190712	A_vs_B	devCRE
Foxa2_chr2_13808	devCRE	4	1011	0.0548382	2445	0.0639836	A_vs_B	devCRE
Foxa2_chr2_13808	devCRE	6	880	0.262231	1839	0.0267077	A_vs_B	devCRE
Foxa2_chr2_13812	devCRE	0	2255	0.0207262	2908	0.0664329	A_vs_B	devCRE
Foxa2_chr2_13812	devCRE	1	3077	0.0322607	1914	0.0382812	A_vs_B	devCRE
Foxa2_chr2_13812	devCRE	2	2452	0.028231	2400	0.0204523	A_vs_B	devCRE
Foxa2_chr2_13812	devCRE	5	1332	0.00480954	951	0.0785469	A_vs_B	devCRE
Foxa2_chr2_13818	devCRE	0	2255	0.0282235	2908	0.156042	A_vs_B	devCRE
Foxa2_chr2_13818	devCRE	1	3077	0.0212767	1914	0.0168488	A_vs_B	devCRE
Foxa2_chr2_13818	devCRE	2	2452	0.0133845	2400	0.00700283	A_vs_B	devCRE
Foxa2_chr2_13818	devCRE	3	977	0.0400976	1885	0.0456038	A_vs_B	devCRE
Foxa2_chr2_13818	devCRE	4	1011	0.0772681	2445	0.651527	A_vs_B	devCRE
Foxa2_chr2_13818	devCRE	5	1332	0.00505309	951	0.0148205	A_vs_B	devCRE
Foxa2_chr2_13818	devCRE	6	880	0.210934	1839	0.0974313	A_vs_B	devCRE
Foxa2_chr2_13820	devCRE	0	2255	0.110533	2908	0.0359006	A_vs_B	devCRE
Foxa2_chr2_13820	devCRE	2	2452	0.00664218	2400	0.0511157	A_vs_B	devCRE
Foxa2_chr2_13820	devCRE	4	1011	0.324728	2445	2.93072	A_vs_B	devCRE
Foxa2_chr2_13830	devCRE	0	2255	0.0276189	2908	0.0125676	A_vs_B	devCRE
Foxa2_chr2_13830	devCRE	1	3077	0.0021187	1914	0.00932674	A_vs_B	devCRE
Foxa2_chr2_13830	devCRE	4	1011	0.0557478	2445	0.0549111	A_vs_B	devCRE
Foxa2_chr2_13830	devCRE	6	880	0.00507669	1839	0.0092015	A_vs_B	devCRE
Foxa2_chr2_13830	devCRE	9	165	0.0463684	373	0.0470095	A_vs_B	devCRE
Foxa2_chr2_13835	devCRE	0	2255	0.104338	2908	0.0854679	A_vs_B	devCRE
Foxa2_chr2_13835	devCRE	1	3077	0.114063	1914	0.054096	A_vs_B	devCRE
Foxa2_chr2_13835	devCRE	2	2452	0.0259186	2400	0.0555225	A_vs_B	devCRE
Foxa2_chr2_13835	devCRE	3	977	0.124896	1885	0.0665154	A_vs_B	devCRE
Foxa2_chr2_13835	devCRE	4	1011	0.0743012	2445	0.266364	A_vs_B	devCRE
Foxa2_chr2_13835	devCRE	5	1332	0.00735394	951	0.046904	A_vs_B	devCRE
Foxa2_chr2_13841	devCRE	0	2255	0.0899113	2908	0.0886342	A_vs_B	devCRE
Foxa2_chr2_13841	devCRE	1	3077	0.0211964	1914	0.0196784	A_vs_B	devCRE
Foxa2_chr2_13841	devCRE	2	2452	0.0417566	2400	0.116605	A_vs_B	devCRE
Foxa2_chr2_13841	devCRE	3	977	0.0242009	1885	0.0457002	A_vs_B	devCRE
Foxa2_chr2_13841	devCRE	4	1011	0.0213896	2445	0.00545132	A_vs_B	devCRE
Foxa2_chr2_13841	devCRE	5	1332	0.0642073	951	0.0943175	A_vs_B	devCRE
Foxa2_chr2_13841	devCRE	6	880	0.020875	1839	0.0454082	A_vs_B	devCRE
Foxa2_chr2_13841	devCRE	7	415	0.171108	347	0.212891	A_vs_B	devCRE
Foxa2_chr2_13841	devCRE	8	295	0.0186893	360	0.0777287	A_vs_B	devCRE
Foxa2_chr2_13856	devCRE	0	2255	0.0321857	2908	0.0600015	A_vs_B	devCRE
Foxa2_chr2_13856	devCRE	1	3077	0.00440911	1914	0.0108729	A_vs_B	devCRE
Foxa2_chr2_13856	devCRE	5	1332	0.0284552	951	0.0599743	A_vs_B	devCRE
Foxa2_chr2_13856	devCRE	8	295	0.0116128	360	0.0148314	A_vs_B	devCRE
Foxa2_chr2_13861	devCRE	0	2255	0.0268508	2908	0.0187786	A_vs_B	devCRE
Foxa2_chr2_13861	devCRE	3	977	0.0168691	1885	0.00889169	A_vs_B	devCRE
Foxa2_chr2_13862	devCRE	0	2255	0.00985068	2908	0.0423939	A_vs_B	devCRE
Foxa2_chr2_13862	devCRE	1	3077	0.0195544	1914	0.111914	A_vs_B	devCRE
Foxa2_chr2_13862	devCRE	2	2452	0.00456741	2400	0.103634	A_vs_B	devCRE
Foxa2_chr2_13862	devCRE	4	1011	0.0150593	2445	0.828413	A_vs_B	devCRE
Foxa2_chr2_13862	devCRE	5	1332	0.0384952	951	0.0518464	A_vs_B	devCRE
Foxa2_chr2_13862	devCRE	7	415	0.0771362	347	0.486793	A_vs_B	devCRE
Gata4_chr14_5693	devCRE	0	2255	0.0189449	2908	0.025335	A_vs_B	devCRE
Gata4_chr14_5693	devCRE	1	3077	0.0244979	1914	0.0477793	A_vs_B	devCRE
Gata4_chr14_5693	devCRE	2	2452	0.0342186	2400	0.0130182	A_vs_B	devCRE
Gata4_chr14_5693	devCRE	4	1011	0.0090746	2445	0.0804651	A_vs_B	devCRE
Gata4_chr14_5693	devCRE	6	880	0.0473199	1839	0.0114946	A_vs_B	devCRE
Gata4_chr14_5710	devCRE	0	2255	0.0022518	2908	0.00885098	A_vs_B	devCRE
Gata4_chr14_5710	devCRE	4	1011	0.132719	2445	0.00703578	A_vs_B	devCRE
Gata4_chr14_5710	devCRE	5	1332	0.0069873	951	0.00946392	A_vs_B	devCRE
Gata4_chr14_5714	devCRE	0	2255	0.0371867	2908	0.0469802	A_vs_B	devCRE
Gata4_chr14_5714	devCRE	2	2452	0.014235	2400	0.0143244	A_vs_B	devCRE
Gata4_chr14_5714	devCRE	5	1332	0.0114249	951	0.0353873	A_vs_B	devCRE
Gata4_chr14_5714	devCRE	6	880	0.026951	1839	0.0122448	A_vs_B	devCRE
Gata4_chr14_5752	devCRE	0	2255	0.0266319	2908	0.0712059	A_vs_B	devCRE
Gata4_chr14_5752	devCRE	1	3077	0.00840451	1914	0.00178689	A_vs_B	devCRE
Gata4_chr14_5752	devCRE	2	2452	0.0224573	2400	0.0223671	A_vs_B	devCRE
Gata4_chr14_5752	devCRE	3	977	0.077676	1885	0.0167608	A_vs_B	devCRE
Gata4_chr14_5752	devCRE	4	1011	0.00816579	2445	0.0170084	A_vs_B	devCRE
Gata4_chr14_5752	devCRE	5	1332	0.059553	951	0.0236812	A_vs_B	devCRE
Gata4_chr14_5760	devCRE	0	2255	0.0407553	2908	0.0156445	A_vs_B	devCRE
Gata4_chr14_5760	devCRE	1	3077	0.0197914	1914	0.0627595	A_vs_B	devCRE
Gata4_chr14_5760	devCRE	4	1011	0.283357	2445	0.0511728	A_vs_B	devCRE
Gata4_chr14_5760	devCRE	6	880	0.0313503	1839	0.00466671	A_vs_B	devCRE
Gata4_chr14_5762	devCRE	1	3077	0.00604792	1914	0.00700352	A_vs_B	devCRE
Gata4_chr14_5762	devCRE	2	2452	0.0245623	2400	0.0395857	A_vs_B	devCRE
Gata4_chr14_5763	devCRE	0	2255	0.00406063	2908	0.0168035	A_vs_B	devCRE
Gata4_chr14_5763	devCRE	2	2452	0.0251538	2400	0.0180186	A_vs_B	devCRE
Gata4_chr14_5763	devCRE	4	1011	0.00900329	2445	0.0442186	A_vs_B	devCRE
Gata4_chr14_5763	devCRE	5	1332	0.0100083	951	0.0291807	A_vs_B	devCRE
Gata4_chr14_5776	devCRE	0	2255	0.0343237	2908	0.109256	A_vs_B	devCRE
Gata4_chr14_5776	devCRE	1	3077	0.039816	1914	0.0131289	A_vs_B	devCRE
Gata4_chr14_5776	devCRE	4	1011	0.122699	2445	0.204911	A_vs_B	devCRE
Gata4_chr14_5776	devCRE	5	1332	0.0199884	951	0.0154568	A_vs_B	devCRE
Gata4_chr14_5776	devCRE	6	880	0.111029	1839	0.0636517	A_vs_B	devCRE
Gata4_chr14_5776	devCRE	9	165	0.420386	373	0.0373276	A_vs_B	devCRE
Gata4_chr14_5779	devCRE	0	2255	0.0149809	2908	0.0612365	A_vs_B	devCRE
Gata4_chr14_5779	devCRE	1	3077	0.0240468	1914	0.0354517	A_vs_B	devCRE
Gata4_chr14_5779	devCRE	5	1332	0.00488016	951	0.0597442	A_vs_B	devCRE
Igfbp4_chr11_16694	devCRE	0	2255	0.0865756	2908	0.0751065	A_vs_B	devCRE
Igfbp4_chr11_16694	devCRE	1	3077	0.109319	1914	0.119457	A_vs_B	devCRE
Igfbp4_chr11_16694	devCRE	2	2452	0.261785	2400	0.0267287	A_vs_B	devCRE
Igfbp4_chr11_16694	devCRE	6	880	0.326274	1839	0.0840091	A_vs_B	devCRE
Igfbp4_chr11_16716	devCRE	0	2255	0.132711	2908	0.154354	A_vs_B	devCRE
Igfbp4_chr11_16716	devCRE	1	3077	0.0742396	1914	0.0219456	A_vs_B	devCRE
Igfbp4_chr11_16716	devCRE	2	2452	0.0541147	2400	0.0223624	A_vs_B	devCRE
Igfbp4_chr11_16716	devCRE	3	977	0.0454847	1885	0.026144	A_vs_B	devCRE
Igfbp4_chr11_16716	devCRE	4	1011	0.0645033	2445	0.171891	A_vs_B	devCRE
Igfbp4_chr11_16716	devCRE	5	1332	0.0390575	951	0.0169456	A_vs_B	devCRE
Igfbp4_chr11_16716	devCRE	8	295	0.243602	360	0.042726	A_vs_B	devCRE
Igfbp4_chr11_16738	devCRE	0	2255	0.309532	2908	0.0507071	A_vs_B	devCRE
Igfbp4_chr11_16738	devCRE	1	3077	0.0760176	1914	0.0256332	A_vs_B	devCRE
Igfbp4_chr11_16738	devCRE	2	2452	0.0431311	2400	0.270946	A_vs_B	devCRE
Igfbp4_chr11_16738	devCRE	3	977	0.0316684	1885	0.129021	A_vs_B	devCRE
Igfbp4_chr11_16738	devCRE	4	1011	0.0613465	2445	0.0610987	A_vs_B	devCRE
Igfbp4_chr11_16738	devCRE	5	1332	0.112653	951	0.148435	A_vs_B	devCRE
Igfbp4_chr11_16738	devCRE	6	880	0.0823595	1839	0.0747348	A_vs_B	devCRE
Igfbp4_chr11_16738	devCRE	7	415	0.382933	347	1.60011	A_vs_B	devCRE
Igfbp4_chr11_16743	devCRE	0	2255	0.0311943	2908	0.161733	A_vs_B	devCRE
Igfbp4_chr11_16743	devCRE	1	3077	0.00784038	1914	0.0453548	A_vs_B	devCRE
Igfbp4_chr11_16743	devCRE	2	2452	0.0325142	2400	0.133547	A_vs_B	devCRE
Igfbp4_chr11_16743	devCRE	3	977	0.0212991	1885	0.0978601	A_vs_B	devCRE
Igfbp4_chr11_16743	devCRE	4	1011	0.0192586	2445	0.0872799	A_vs_B	devCRE
Igfbp4_chr11_16743	devCRE	5	1332	0.0229067	951	0.249167	A_vs_B	devCRE
Igfbp4_chr11_16743	devCRE	6	880	0.0142897	1839	0.104665	A_vs_B	devCRE
Igfbp4_chr11_16743	devCRE	8	295	0.138385	360	0.10802	A_vs_B	devCRE
Igfbp4_chr11_16743	devCRE	9	165	0.0876767	373	0.235582	A_vs_B	devCRE
Igfbp4_chr11_16784	devCRE	0	2255	0.0246389	2908	0.0762629	A_vs_B	devCRE
Igfbp4_chr11_16784	devCRE	2	2452	0.0281	2400	0.0160695	A_vs_B	devCRE
Igfbp4_chr11_16784	devCRE	5	1332	0.0277346	951	0.0454772	A_vs_B	devCRE
Igfbp4_chr11_16784	devCRE	6	880	0.0332387	1839	0.0658278	A_vs_B	devCRE
Klf4_chr4_3934	devCRE	0	2255	0.0995987	2908	0.1017	A_vs_B	devCRE
Klf4_chr4_3934	devCRE	1	3077	0.0371624	1914	0.190308	A_vs_B	devCRE
Klf4_chr4_3934	devCRE	2	2452	0.086779	2400	0.336548	A_vs_B	devCRE
Klf4_chr4_3934	devCRE	3	977	0.0137066	1885	0.0798067	A_vs_B	devCRE
Klf4_chr4_3934	devCRE	4	1011	0.0718185	2445	0.206227	A_vs_B	devCRE
Klf4_chr4_3934	devCRE	5	1332	0.0484119	951	0.124624	A_vs_B	devCRE
Klf4_chr4_3934	devCRE	6	880	0.0430515	1839	0.111269	A_vs_B	devCRE
Klf4_chr4_3934	devCRE	8	295	0.0803268	360	0.146416	A_vs_B	devCRE
Klf4_chr4_3934	devCRE	9	165	0.158914	373	0.100547	A_vs_B	devCRE
Klf4_chr4_3936	devCRE	0	2255	0.0374736	2908	0.0143232	A_vs_B	devCRE
Klf4_chr4_3936	devCRE	4	1011	6.63369	2445	0.911717	A_vs_B	devCRE
Klf4_chr4_3936	devCRE	5	1332	0.0295783	951	0.0179591	A_vs_B	devCRE
Klf4_chr4_3946	devCRE	0	2255	0.0527981	2908	0.0502507	A_vs_B	devCRE
Klf4_chr4_3946	devCRE	1	3077	0.0164027	1914	0.0207753	A_vs_B	devCRE
Klf4_chr4_3946	devCRE	2	2452	0.0168763	2400	0.0560575	A_vs_B	devCRE
Klf4_chr4_3946	devCRE	3	977	0.0055619	1885	0.0196324	A_vs_B	devCRE
Klf4_chr4_3946	devCRE	4	1011	0.00659996	2445	0.030155	A_vs_B	devCRE
Klf4_chr4_3946	devCRE	5	1332	0.035091	951	0.0254807	A_vs_B	devCRE
Klf4_chr4_3946	devCRE	6	880	0.0229634	1839	0.0170466	A_vs_B	devCRE
Klf4_chr4_3946	devCRE	8	295	0.00652113	360	0.0359152	A_vs_B	devCRE
Klf4_chr4_3951	devCRE	0	2255	0.0613856	2908	0.172442	A_vs_B	devCRE
Klf4_chr4_3951	devCRE	1	3077	0.0619695	1914	0.033125	A_vs_B	devCRE
Klf4_chr4_3951	devCRE	2	2452	0.0453971	2400	0.00638333	A_vs_B	devCRE
Klf4_chr4_3951	devCRE	3	977	0.010352	1885	0.025656	A_vs_B	devCRE
Klf4_chr4_3951	devCRE	4	1011	0.0949657	2445	0.168838	A_vs_B	devCRE
Klf4_chr4_3951	devCRE	5	1332	0.0328195	951	0.118333	A_vs_B	devCRE
Klf4_chr4_3951	devCRE	6	880	0.0298392	1839	0.0737421	A_vs_B	devCRE
Klf4_chr4_3952	devCRE	0	2255	0.00510608	2908	0.0148217	A_vs_B	devCRE
Klf4_chr4_3952	devCRE	3	977	0.0396521	1885	0.00648346	A_vs_B	devCRE
Klf4_chr4_3952	devCRE	4	1011	0.361746	2445	0.647695	A_vs_B	devCRE
Klf4_chr4_3958	devCRE	0	2255	0.0103613	2908	0.105719	A_vs_B	devCRE
Klf4_chr4_3958	devCRE	1	3077	0.00408669	1914	0.0444908	A_vs_B	devCRE
Klf4_chr4_3958	devCRE	2	2452	0.00764986	2400	0.0201066	A_vs_B	devCRE
Klf4_chr4_3958	devCRE	4	1011	0.085822	2445	0.0290754	A_vs_B	devCRE
Lama1_chr17_7787	devCRE	0	2255	0.0110504	2908	0.00445601	A_vs_B	devCRE
Lama1_chr17_7787	devCRE	4	1011	0.0825087	2445	0.00468178	A_vs_B	devCRE
Lama1_chr17_7788	devCRE	0	2255	0.0198018	2908	0.0270327	A_vs_B	devCRE
Lama1_chr17_7788	devCRE	1	3077	0.0281303	1914	0.0489691	A_vs_B	devCRE
Lama1_chr17_7788	devCRE	3	977	0.0125083	1885	0.157437	A_vs_B	devCRE
Lama1_chr17_7788	devCRE	4	1011	0.199128	2445	0.151684	A_vs_B	devCRE
Lama1_chr17_7788	devCRE	5	1332	0.0269579	951	0.0112812	A_vs_B	devCRE
Lama1_chr17_7788	devCRE	6	880	0.0755535	1839	0.264542	A_vs_B	devCRE
Lama1_chr17_7791	devCRE	0	2255	0.0373854	2908	0.0324062	A_vs_B	devCRE
Lama1_chr17_7791	devCRE	4	1011	0.0247793	2445	0.289628	A_vs_B	devCRE
Lama1_chr17_7791	devCRE	5	1332	0.0311092	951	0.0626539	A_vs_B	devCRE
Lama1_chr17_7799	devCRE	0	2255	0.0556396	2908	0.0337831	A_vs_B	devCRE
Lama1_chr17_7799	devCRE	1	3077	0.0118273	1914	0.0160973	A_vs_B	devCRE
Lama1_chr17_7799	devCRE	2	2452	0.0920996	2400	0.0209632	A_vs_B	devCRE
Lama1_chr17_7799	devCRE	4	1011	0.122171	2445	0.042219	A_vs_B	devCRE
Lama1_chr17_7799	devCRE	5	1332	0.00421804	951	0.0304434	A_vs_B	devCRE
Lama1_chr17_7814	devCRE	0	2255	0.151156	2908	0.171493	A_vs_B	devCRE
Lama1_chr17_7814	devCRE	1	3077	0.0572053	1914	0.0205044	A_vs_B	devCRE
Lama1_chr17_7814	devCRE	2	2452	0.11848	2400	0.157781	A_vs_B	devCRE
Lama1_chr17_7814	devCRE	4	1011	0.0675641	2445	0.0623203	A_vs_B	devCRE
Lama1_chr17_7814	devCRE	5	1332	0.0993216	951	0.0592759	A_vs_B	devCRE
Lama1_chr17_7874	devCRE	0	2255	0.555995	2908	0.372716	A_vs_B	devCRE
Lama1_chr17_7874	devCRE	5	1332	0.0705763	951	0.0066441	A_vs_B	devCRE
Lama1_chr17_7892	devCRE	0	2255	0.00411698	2908	0.00776322	A_vs_B	devCRE
Lama1_chr17_7892	devCRE	2	2452	0.00442172	2400	0.0120618	A_vs_B	devCRE
Lama1_chr17_7907	devCRE	0	2255	0.00939329	2908	0.0484488	A_vs_B	devCRE
Lamb1_chr12_2182	devCRE	0	2255	0.0317033	2908	0.0166779	A_vs_B	devCRE
Lamb1_chr12_2182	devCRE	5	1332	0.00740331	951	0.0345375	A_vs_B	devCRE
Lamb1_chr12_2186	devCRE	0	2255	0.127071	2908	0.304991	A_vs_B	devCRE
Lamb1_chr12_2186	devCRE	1	3077	0.039175	1914	0.0556068	A_vs_B	devCRE
Lamb1_chr12_2186	devCRE	2	2452	0.00625182	2400	0.0626061	A_vs_B	devCRE
Lamb1_chr12_2186	devCRE	3	977	0.0128082	1885	0.0515626	A_vs_B	devCRE
Lamb1_chr12_2186	devCRE	4	1011	0.0123459	2445	0.214538	A_vs_B	devCRE
Lamb1_chr12_2186	devCRE	5	1332	0.135817	951	0.786201	A_vs_B	devCRE
Lamb1_chr12_2186	devCRE	6	880	0.00723522	1839	0.448274	A_vs_B	devCRE
Lamb1_chr12_2186	devCRE	7	415	0.601632	347	0.146756	A_vs_B	devCRE
Lamb1_chr12_2189	devCRE	0	2255	0.0195955	2908	0.054238	A_vs_B	devCRE
Lamb1_chr12_2189	devCRE	1	3077	0.0289991	1914	0.0500027	A_vs_B	devCRE
Lamb1_chr12_2189	devCRE	2	2452	0.0181138	2400	0.0203235	A_vs_B	devCRE
Lamb1_chr12_2189	devCRE	4	1011	0.0366107	2445	0.628694	A_vs_B	devCRE
Lamb1_chr12_2196	devCRE	0	2255	0.0108874	2908	0.0473985	A_vs_B	devCRE
Lamb1_chr12_2196	devCRE	4	1011	0.108887	2445	0.0914085	A_vs_B	devCRE
Lamb1_chr12_2196	devCRE	5	1332	0.014207	951	0.00605676	A_vs_B	devCRE
Lamb1_chr12_2203	devCRE	4	1011	0.0485757	2445	0.0103952	A_vs_B	devCRE
Lamb1_chr12_2203	devCRE	6	880	0.0125194	1839	0.0268123	A_vs_B	devCRE
Lamb1_chr12_2206	devCRE	0	2255	0.0104738	2908	0.0443094	A_vs_B	devCRE
Lamb1_chr12_2207	devCRE	0	2255	0.0500783	2908	0.0274334	A_vs_B	devCRE
Lamb1_chr12_2207	devCRE	1	3077	0.0198978	1914	0.0203511	A_vs_B	devCRE
Lamb1_chr12_2207	devCRE	3	977	0.0425515	1885	0.0119129	A_vs_B	devCRE
Lamb1_chr12_2207	devCRE	5	1332	0.01572	951	0.0597869	A_vs_B	devCRE
Lamb1_chr12_2215	devCRE	0	2255	0.0143353	2908	0.00925516	A_vs_B	devCRE
Lamb1_chr12_2215	devCRE	1	3077	0.0773301	1914	0.347364	A_vs_B	devCRE
Lamb1_chr12_2215	devCRE	3	977	0.0570171	1885	0.0582078	A_vs_B	devCRE
Lamb1_chr12_2215	devCRE	4	1011	0.0364249	2445	0.0972837	A_vs_B	devCRE
Lamb1_chr12_2215	devCRE	6	880	0.0105513	1839	0.0274408	A_vs_B	devCRE
Lamb1_chr12_2238	devCRE	0	2255	0.033314	2908	0.0323931	A_vs_B	devCRE
Lamb1_chr12_2238	devCRE	1	3077	0.00576637	1914	0.00629781	A_vs_B	devCRE
Lamb1_chr12_2238	devCRE	4	1011	0.0175758	2445	0.00592312	A_vs_B	devCRE
Lamb1_chr12_2239	devCRE	0	2255	0.0210072	2908	0.0281784	A_vs_B	devCRE
Lamb1_chr12_2239	devCRE	4	1011	0.0668836	2445	0.261578	A_vs_B	devCRE
Lamb1_chr12_2239	devCRE	5	1332	0.00673029	951	0.0590017	A_vs_B	devCRE
Lamb1_chr12_2239	devCRE	6	880	0.0563189	1839	0.130303	A_vs_B	devCRE
Lamb1_chr12_2288	devCRE	0	2255	0.0136181	2908	0.0192463	A_vs_B	devCRE
Lamb1_chr12_2289	devCRE	0	2255	0.0157276	2908	0.0951838	A_vs_B	devCRE
Lamb1_chr12_2289	devCRE	1	3077	0.00400673	1914	0.0451646	A_vs_B	devCRE
Lamb1_chr12_2289	devCRE	2	2452	0.0226964	2400	0.00932241	A_vs_B	devCRE
Lamc1_chr1_12127	devCRE	0	2255	0.0179465	2908	0.0181966	A_vs_B	devCRE
Lamc1_chr1_12127	devCRE	5	1332	0.0341999	951	0.0890874	A_vs_B	devCRE
Lamc1_chr1_12152	devCRE	0	2255	0.013795	2908	0.0386032	A_vs_B	devCRE
Lamc1_chr1_12152	devCRE	1	3077	0.0545191	1914	0.150446	A_vs_B	devCRE
Lamc1_chr1_12152	devCRE	2	2452	0.0165543	2400	0.0523606	A_vs_B	devCRE
Lamc1_chr1_12152	devCRE	3	977	0.00777607	1885	0.0466831	A_vs_B	devCRE
Lamc1_chr1_12152	devCRE	4	1011	0.0274919	2445	0.477328	A_vs_B	devCRE
Lamc1_chr1_12152	devCRE	5	1332	0.0157343	951	0.0178834	A_vs_B	devCRE
Lamc1_chr1_12152	devCRE	6	880	0.0279176	1839	0.0461945	A_vs_B	devCRE
Lamc1_chr1_12152	devCRE	8	295	0.0134205	360	0.0086794	A_vs_B	devCRE
Lamc1_chr1_12183	devCRE	0	2255	0.0120086	2908	0.0184229	A_vs_B	devCRE
Lamc1_chr1_12185	devCRE	0	2255	0.0177252	2908	0.0176459	A_vs_B	devCRE
Lamc1_chr1_12185	devCRE	2	2452	0.0101376	2400	0.0219291	A_vs_B	devCRE
Lamc1_chr1_12185	devCRE	4	1011	0.143316	2445	0.124833	A_vs_B	devCRE
Lamc1_chr1_12185	devCRE	6	880	0.0100721	1839	0.00914359	A_vs_B	devCRE
Lamc1_chr1_12185	devCRE	9	165	0.0447955	373	0.0374639	A_vs_B	devCRE
Lamc1_chr1_12188	devCRE	0	2255	0.0153195	2908	0.0107591	A_vs_B	devCRE
Lamc1_chr1_12193	devCRE	0	2255	0.0310884	2908	0.00797353	A_vs_B	devCRE
Lamc1_chr1_12193	devCRE	1	3077	0.0273866	1914	0.0168411	A_vs_B	devCRE
Lamc1_chr1_12193	devCRE	2	2452	0.0748397	2400	0.0298851	A_vs_B	devCRE
Lamc1_chr1_12193	devCRE	5	1332	0.0209912	951	0.0142249	A_vs_B	devCRE
Lamc1_chr1_12193	devCRE	6	880	0.0446164	1839	0.029556	A_vs_B	devCRE
Lamc1_chr1_12201	devCRE	0	2255	0.0307358	2908	0.0787844	A_vs_B	devCRE
Lamc1_chr1_12201	devCRE	3	977	0.485167	1885	0.0194659	A_vs_B	devCRE
Map1b_chr13_9429	devCRE	0	2255	0.145222	2908	0.163089	A_vs_B	devCRE
Map1b_chr13_9429	devCRE	1	3077	0.189655	1914	0.181256	A_vs_B	devCRE
Map1b_chr13_9429	devCRE	2	2452	0.0575109	2400	0.051222	A_vs_B	devCRE
Map1b_chr13_9429	devCRE	3	977	0.0047045	1885	0.0324009	A_vs_B	devCRE
Map1b_chr13_9429	devCRE	4	1011	0.0650638	2445	0.0688545	A_vs_B	devCRE
Map1b_chr13_9429	devCRE	5	1332	0.039919	951	0.104841	A_vs_B	devCRE
Map1b_chr13_9429	devCRE	6	880	0.0217023	1839	0.0289051	A_vs_B	devCRE
Map1b_chr13_9429	devCRE	7	415	0.217363	347	0.123258	A_vs_B	devCRE
Map1b_chr13_9429	devCRE	9	165	0.121898	373	0.0164911	A_vs_B	devCRE
Map1b_chr13_9436	devCRE	0	2255	0.0424646	2908	0.109759	A_vs_B	devCRE
Map1b_chr13_9436	devCRE	1	3077	0.0415051	1914	0.157396	A_vs_B	devCRE
Map1b_chr13_9436	devCRE	2	2452	0.0586495	2400	0.023566	A_vs_B	devCRE
Map1b_chr13_9436	devCRE	4	1011	0.27528	2445	0.0678026	A_vs_B	devCRE
Map1b_chr13_9445	devCRE	0	2255	0.088902	2908	0.0524334	A_vs_B	devCRE
Map1b_chr13_9445	devCRE	1	3077	0.0308646	1914	0.0235163	A_vs_B	devCRE
Map1b_chr13_9445	devCRE	2	2452	0.0145603	2400	0.0131898	A_vs_B	devCRE
Map1b_chr13_9445	devCRE	4	1011	0.0117971	2445	0.0178633	A_vs_B	devCRE
Map1b_chr13_9445	devCRE	5	1332	0.0541576	951	0.0323682	A_vs_B	devCRE
Map1b_chr13_9445	devCRE	6	880	0.0209233	1839	0.0150357	A_vs_B	devCRE
Map1b_chr13_9445	devCRE	7	415	0.273513	347	0.10872	A_vs_B	devCRE
minP	promoters	0	2255	0.0942839	2908	0.0971182	A_vs_B	minP
minP	promoters	1	3077	0.00736844	1914	0.0137649	A_vs_B	minP
minP	promoters	2	2452	0.0134811	2400	0.0146454	A_vs_B	minP
minP	promoters	4	1011	0.0512597	2445	0.0238858	A_vs_B	minP
minP	promoters	5	1332	0.0224262	951	0.0509842	A_vs_B	minP
minP	promoters	6	880	0.00111122	1839	0.0116001	A_vs_B	minP
minP	promoters	7	415	0.0176736	347	0.0228133	A_vs_B	minP
minP	promoters	8	295	0.00318016	360	0.0208387	A_vs_B	minP
minP	promoters	9	165	0.0497672	373	0.0349585	A_vs_B	minP
noP	promoters	0	2255	0.0783454	2908	0.176648	A_vs_B	noP
noP	promoters	1	3077	0.0195493	1914	0.0251373	A_vs_B	noP
noP	promoters	2	2452	0.0278008	2400	0.043206	A_vs_B	noP
noP	promoters	3	977	0.00211593	1885	0.0126666	A_vs_B	noP
noP	promoters	4	1011	0.0312999	2445	0.031791	A_vs_B	noP
noP	promoters	5	1332	0.0183108	951	0.0623231	A_vs_B	noP
noP	promoters	6	880	0.0130656	1839	0.0113223	A_vs_B	noP
noP	promoters	7	415	0.0959313	347	0.068618	A_vs_B	noP
noP	promoters	8	295	0.0087906	360	0.0305022	A_vs_B	noP
noP	promoters	9	165	0.00961171	373	0.13098	A_vs_B	noP
Sox17_chr1_58	devCRE	0	2255	0.0894404	2908	0.0463783	A_vs_B	devCRE
Sox17_chr1_58	devCRE	1	3077	0.00746896	1914	0.0419318	A_vs_B	devCRE
Sox17_chr1_58	devCRE	2	2452	0.0546597	2400	0.0191434	A_vs_B	devCRE
Sox17_chr1_58	devCRE	3	977	0.0194982	1885	0.00910576	A_vs_B	devCRE
Sox17_chr1_58	devCRE	4	1011	0.259285	2445	0.818572	A_vs_B	devCRE
Sox17_chr1_58	devCRE	5	1332	0.00589429	951	0.0400063	A_vs_B	devCRE
Sox17_chr1_58	devCRE	6	880	0.0927463	1839	0.0600505	A_vs_B	devCRE
Sox17_chr1_59	devCRE	0	2255	0.00645195	2908	0.0100592	A_vs_B	devCRE
Sox17_chr1_59	devCRE	5	1332	0.0119276	951	0.0141538	A_vs_B	devCRE
Sox17_chr1_60	devCRE	0	2255	0.0575848	2908	0.0269432	A_vs_B	devCRE
Sox17_chr1_60	devCRE	1	3077	0.0674216	1914	0.0159734	A_vs_B	devCRE
Sox17_chr1_60	devCRE	2	2452	0.0327897	2400	0.0240575	A_vs_B	devCRE
Sox17_chr1_60	devCRE	5	1332	0.0268515	951	0.0134918	A_vs_B	devCRE
Sox17_chr1_65	devCRE	0	2255	0.1813	2908	0.0620123	A_vs_B	devCRE
Sox17_chr1_65	devCRE	5	1332	0.0336268	951	0.0473405	A_vs_B	devCRE
Sox17_chr1_65	devCRE	6	880	0.0502456	1839	0.0132723	A_vs_B	devCRE
Sox17_chr1_67	devCRE	0	2255	0.0651139	2908	0.271032	A_vs_B	devCRE
Sox17_chr1_67	devCRE	1	3077	0.0315609	1914	0.246896	A_vs_B	devCRE
Sox17_chr1_67	devCRE	2	2452	0.0701059	2400	0.0557147	A_vs_B	devCRE
Sox17_chr1_67	devCRE	3	977	0.0276342	1885	0.0111485	A_vs_B	devCRE
Sox17_chr1_67	devCRE	4	1011	0.0135528	2445	0.0529619	A_vs_B	devCRE
Sox17_chr1_67	devCRE	5	1332	0.0629549	951	0.10161	A_vs_B	devCRE
Sox17_chr1_67	devCRE	6	880	0.0896523	1839	0.0677972	A_vs_B	devCRE
Sox17_chr1_68	devCRE	0	2255	0.0421489	2908	0.240833	A_vs_B	devCRE
Sox17_chr1_69	devCRE	0	2255	0.0399006	2908	0.0444153	A_vs_B	devCRE
Sox17_chr1_69	devCRE	2	2452	0.00591363	2400	0.0189741	A_vs_B	devCRE
Sox17_chr1_69	devCRE	4	1011	0.0441319	2445	0.0875532	A_vs_B	devCRE
Sox17_chr1_69	devCRE	5	1332	0.00342796	951	0.0148956	A_vs_B	devCRE
Sox17_chr1_69	devCRE	6	880	0.00790484	1839	0.00423651	A_vs_B	devCRE
Sox17_chr1_73	devCRE	0	2255	0.0206811	2908	0.100763	A_vs_B	devCRE
Sox17_chr1_73	devCRE	2	2452	0.0115145	2400	0.0246841	A_vs_B	devCRE
Sox17_chr1_73	devCRE	5	1332	0.0173665	951	0.0565343	A_vs_B	devCRE
Sox17_chr1_77	devCRE	0	2255	0.0824092	2908	0.146077	A_vs_B	devCRE
Sox17_chr1_77	devCRE	2	2452	0.00582263	2400	0.0294384	A_vs_B	devCRE
Sox17_chr1_77	devCRE	3	977	0.0265296	1885	0.0255172	A_vs_B	devCRE
Sox17_chr1_77	devCRE	4	1011	0.139899	2445	0.694165	A_vs_B	devCRE
Sox17_chr1_77	devCRE	5	1332	0.0990246	951	0.0175843	A_vs_B	devCRE
Sox17_chr1_77	devCRE	8	295	0.11381	360	0.0974675	A_vs_B	devCRE
Sox17_chr1_78	devCRE	0	2255	0.0299008	2908	0.0263443	A_vs_B	devCRE
Sox17_chr1_78	devCRE	1	3077	0.00729781	1914	0.0928595	A_vs_B	devCRE
Sox17_chr1_78	devCRE	4	1011	0.0574806	2445	0.0461719	A_vs_B	devCRE
Sox17_chr1_82	devCRE	0	2255	0.0665826	2908	0.0431724	A_vs_B	devCRE
Sox17_chr1_82	devCRE	1	3077	0.0441573	1914	0.0653412	A_vs_B	devCRE
Sox17_chr1_82	devCRE	2	2452	0.0328407	2400	0.0960882	A_vs_B	devCRE
Sox17_chr1_82	devCRE	3	977	0.0609224	1885	0.0589634	A_vs_B	devCRE
Sox17_chr1_82	devCRE	4	1011	0.074443	2445	0.163356	A_vs_B	devCRE
Sox17_chr1_82	devCRE	5	1332	0.00744382	951	0.0241718	A_vs_B	devCRE
Sox17_chr1_82	devCRE	6	880	0.0367609	1839	0.0709246	A_vs_B	devCRE
Sox17_chr1_82	devCRE	7	415	0.421308	347	0.859422	A_vs_B	devCRE
Sox17_chr1_82	devCRE	8	295	0.0681609	360	0.0391074	A_vs_B	devCRE
Sox17_chr1_82	devCRE	9	165	0.0649771	373	0.0931909	A_vs_B	devCRE
Sox17_chr1_83	devCRE	0	2255	0.009814	2908	0.00812814	A_vs_B	devCRE
Sox17_chr1_83	devCRE	5	1332	0.0132667	951	0.0239424	A_vs_B	devCRE
Sox2_chr3_2005	devCRE	0	2255	0.165325	2908	0.275876	A_vs_B	devCRE
Sox2_chr3_2005	devCRE	1	3077	0.0208802	1914	0.00458696	A_vs_B	devCRE
Sox2_chr3_2005	devCRE	2	2452	0.00954108	2400	0.018379	A_vs_B	devCRE
Sox2_chr3_2005	devCRE	3	977	0.0603846	1885	0.00683438	A_vs_B	devCRE
Sox2_chr3_2005	devCRE	5	1332	0.0639206	951	0.0350583	A_vs_B	devCRE
Sox2_chr3_2008	devCRE	0	2255	0.17938	2908	0.211586	A_vs_B	devCRE
Sox2_chr3_2008	devCRE	2	2452	0.0172421	2400	0.00338471	A_vs_B	devCRE
Sox4_chr13_2054	devCRE	0	2255	0.0361657	2908	0.0270648	A_vs_B	devCRE
Sox4_chr13_2054	devCRE	1	3077	0.015965	1914	0.0336277	A_vs_B	devCRE
Sox4_chr13_2054	devCRE	2	2452	0.0384513	2400	0.0382309	A_vs_B	devCRE
Sox4_chr13_2054	devCRE	4	1011	0.0080621	2445	0.0107162	A_vs_B	devCRE
Sox4_chr13_2054	devCRE	5	1332	0.0117685	951	0.0266974	A_vs_B	devCRE
Sox4_chr13_2057	devCRE	0	2255	0.00841663	2908	0.0261218	A_vs_B	devCRE
Sox4_chr13_2057	devCRE	4	1011	0.00686882	2445	0.00531907	A_vs_B	devCRE
Sox4_chr13_2057	devCRE	5	1332	0.00498996	951	0.0208685	A_vs_B	devCRE
Sparc_chr11_7180	devCRE	0	2255	0.0149681	2908	0.0329442	A_vs_B	devCRE
Sparc_chr11_7180	devCRE	1	3077	0.00912602	1914	0.0628107	A_vs_B	devCRE
Sparc_chr11_7180	devCRE	2	2452	0.0216029	2400	0.00653051	A_vs_B	devCRE
Sparc_chr11_7180	devCRE	3	977	0.028555	1885	0.0373088	A_vs_B	devCRE
Sparc_chr11_7182	devCRE	0	2255	0.0443391	2908	0.0119445	A_vs_B	devCRE
Sparc_chr11_7182	devCRE	4	1011	0.00585123	2445	0.030677	A_vs_B	devCRE
Sparc_chr11_7198	devCRE	0	2255	0.0138427	2908	0.0170745	A_vs_B	devCRE
Sparc_chr11_7198	devCRE	2	2452	0.00270258	2400	0.027134	A_vs_B	devCRE
Sparc_chr11_7198	devCRE	6	880	0.0117017	1839	0.0040054	A_vs_B	devCRE
Sparc_chr11_7199	devCRE	0	2255	0.0421997	2908	0.0130295	A_vs_B	devCRE
Sparc_chr11_7199	devCRE	1	3077	0.00603999	1914	0.044577	A_vs_B	devCRE
Sparc_chr11_7207	devCRE	0	2255	0.0279421	2908	0.0558206	A_vs_B	devCRE
Sparc_chr11_7207	devCRE	2	2452	0.0107235	2400	0.048448	A_vs_B	devCRE
Sparc_chr11_7210	devCRE	0	2255	0.0352984	2908	0.0540356	A_vs_B	devCRE
Sparc_chr11_7210	devCRE	1	3077	0.0263886	1914	0.0381646	A_vs_B	devCRE
Sparc_chr11_7210	devCRE	2	2452	0.082584	2400	0.0817691	A_vs_B	devCRE
Sparc_chr11_7210	devCRE	3	977	0.0573264	1885	0.0354435	A_vs_B	devCRE
Sparc_chr11_7210	devCRE	4	1011	0.0175412	2445	0.0154584	A_vs_B	devCRE
Sparc_chr11_7210	devCRE	5	1332	0.032221	951	0.012152	A_vs_B	devCRE
Sparc_chr11_7210	devCRE	6	880	0.0679939	1839	0.0654301	A_vs_B	devCRE
Sparc_chr11_7210	devCRE	9	165	0.0869942	373	0.22128	A_vs_B	devCRE
Sparc_chr11_7213	devCRE	0	2255	0.0347827	2908	0.0181674	A_vs_B	devCRE
Sparc_chr11_7233	devCRE	0	2255	0.0598105	2908	0.0430203	A_vs_B	devCRE
Sparc_chr11_7233	devCRE	1	3077	0.00978356	1914	0.0505668	A_vs_B	devCRE
Sparc_chr11_7233	devCRE	5	1332	0.00599426	951	0.0702835	A_vs_B	devCRE
Sparc_chr11_7243	devCRE	0	2255	0.0158906	2908	0.17686	A_vs_B	devCRE
Sparc_chr11_7243	devCRE	2	2452	0.205713	2400	0.0257478	A_vs_B	devCRE
Sparc_chr11_7243	devCRE	3	977	0.0567628	1885	0.0246734	A_vs_B	devCRE
Sparc_chr11_7243	devCRE	4	1011	0.0212269	2445	0.0838272	A_vs_B	devCRE
Sparc_chr11_7243	devCRE	5	1332	0.0224282	951	0.250978	A_vs_B	devCRE
Sparc_chr11_7243	devCRE	6	880	0.0592291	1839	0.0353089	A_vs_B	devCRE
Sparc_chr11_7243	devCRE	8	295	0.0506834	360	0.0223315	A_vs_B	devCRE
Sparc_chr11_7243	devCRE	9	165	0.527274	373	0.0520672	A_vs_B	devCRE
Tgfbi_chr13_5701	devCRE	0	2255	0.018366	2908	0.0569323	A_vs_B	devCRE
Tgfbi_chr13_5711	devCRE	0	2255	0.073251	2908	0.0284853	A_vs_B	devCRE
Tgfbi_chr13_5711	devCRE	2	2452	0.0158863	2400	0.181169	A_vs_B	devCRE
Tgfbi_chr13_5711	devCRE	7	415	0.281692	347	0.0842082	A_vs_B	devCRE
Tgfbi_chr13_5724	devCRE	0	2255	0.039976	2908	0.0221271	A_vs_B	devCRE
Tgfbi_chr13_5724	devCRE	1	3077	0.016871	1914	0.0769647	A_vs_B	devCRE
Tgfbi_chr13_5724	devCRE	2	2452	0.0683527	2400	0.0340139	A_vs_B	devCRE
Tgfbi_chr13_5724	devCRE	3	977	0.0378331	1885	0.108513	A_vs_B	devCRE
Tgfbi_chr13_5724	devCRE	4	1011	0.126019	2445	0.18719	A_vs_B	devCRE
Tgfbi_chr13_5724	devCRE	5	1332	0.0401441	951	0.0563381	A_vs_B	devCRE
Tgfbi_chr13_5724	devCRE	6	880	0.126924	1839	0.016252	A_vs_B	devCRE
Tgfbi_chr13_5735	devCRE	0	2255	0.0948913	2908	0.015899	A_vs_B	devCRE
Tgfbi_chr13_5735	devCRE	1	3077	0.0414898	1914	0.0394795	A_vs_B	devCRE
Tgfbi_chr13_5735	devCRE	2	2452	0.0994649	2400	0.221942	A_vs_B	devCRE
Tgfbi_chr13_5735	devCRE	4	1011	0.107339	2445	0.221447	A_vs_B	devCRE
Tgfbi_chr13_5735	devCRE	5	1332	0.0129148	951	0.0123	A_vs_B	devCRE
Tubb2b_chr13_2557	devCRE	0	2255	0.0215544	2908	0.0392384	A_vs_B	devCRE
Tubb2b_chr13_2557	devCRE	1	3077	0.0036872	1914	0.0105178	A_vs_B	devCRE
Tubb2b_chr13_2557	devCRE	2	2452	0.00530265	2400	0.0221595	A_vs_B	devCRE
Tubb2b_chr13_2557	devCRE	4	1011	0.0276189	2445	0.0253161	A_vs_B	devCRE
Tubb2b_chr13_2557	devCRE	5	1332	0.00589569	951	0.067513	A_vs_B	devCRE
Tubb2b_chr13_2572	devCRE	0	2255	0.0160601	2908	0.0837011	A_vs_B	devCRE
Tubb2b_chr13_2572	devCRE	1	3077	0.133553	1914	0.691064	A_vs_B	devCRE
Tubb2b_chr13_2572	devCRE	2	2452	0.0156856	2400	0.0152374	A_vs_B	devCRE
Tubb2b_chr13_2572	devCRE	3	977	0.0188642	1885	0.0524925	A_vs_B	devCRE
Tubb2b_chr13_2572	devCRE	5	1332	0.0502212	951	0.0286085	A_vs_B	devCRE
Tubb2b_chr13_2572	devCRE	6	880	0.031262	1839	0.0222399	A_vs_B	devCRE
Tubb2b_chr13_2577	devCRE	0	2255	0.0312093	2908	0.0793928	A_vs_B	devCRE
Tubb2b_chr13_2577	devCRE	1	3077	0.017347	1914	0.031193	A_vs_B	devCRE
Tubb2b_chr13_2577	devCRE	2	2452	0.0130609	2400	0.0447284	A_vs_B	devCRE
Tubb2b_chr13_2577	devCRE	4	1011	0.0115595	2445	0.0222116	A_vs_B	devCRE
Tubb2b_chr13_2577	devCRE	5	1332	0.0221453	951	0.00707584	A_vs_B	devCRE
Tubb2b_chr13_2577	devCRE	7	415	0.215939	347	0.268087	A_vs_B	devCRE
Tubb2b_chr13_2577	devCRE	9	165	0.0547705	373	0.010075	A_vs_B	devCRE
Tubb2b_chr13_2578	devCRE	0	2255	0.031709	2908	0.0303485	A_vs_B	devCRE
Tubb2b_chr13_2578	devCRE	2	2452	0.0180457	2400	0.0987305	A_vs_B	devCRE
Tubb2b_chr13_2578	devCRE	4	1011	0.041636	2445	0.0189395	A_vs_B	devCRE
Tubb2b_chr13_2578	devCRE	5	1332	0.0499677	951	0.0119881	A_vs_B	devCRE
Tubb2b_chr13_2578	devCRE	7	415	0.0749785	347	0.0833511	A_vs_B	devCRE
Tubb2b_chr13_2580	devCRE	0	2255	0.0745387	2908	0.0365602	A_vs_B	devCRE
Tubb2b_chr13_2580	devCRE	1	3077	0.0231596	1914	0.0119744	A_vs_B	devCRE
Tubb2b_chr13_2580	devCRE	4	1011	0.0263118	2445	0.0031549	A_vs_B	devCRE
Tubb2b_chr13_2580	devCRE	6	880	0.0163799	1839	0.219598	A_vs_B	devCRE
Tubb2b_chr13_2583	devCRE	0	2255	0.034701	2908	0.0975831	A_vs_B	devCRE
Tubb2b_chr13_2583	devCRE	1	3077	0.0726161	1914	0.114487	A_vs_B	devCRE
Tubb2b_chr13_2583	devCRE	2	2452	0.0622481	2400	0.124894	A_vs_B	devCRE
Tubb2b_chr13_2583	devCRE	3	977	0.0157391	1885	0.0706245	A_vs_B	devCRE
Tubb2b_chr13_2583	devCRE	5	1332	0.0219403	951	0.0773963	A_vs_B	devCRE
Tubb2b_chr13_2583	devCRE	6	880	0.0138364	1839	0.0717155	A_vs_B	devCRE
Txndc12_chr4_7951	devCRE	0	2255	0.176608	2908	0.118142	A_vs_B	devCRE
Txndc12_chr4_7951	devCRE	1	3077	0.0731627	1914	0.0222446	A_vs_B	devCRE
Txndc12_chr4_7951	devCRE	2	2452	0.0466367	2400	0.0784064	A_vs_B	devCRE
Txndc12_chr4_7951	devCRE	3	977	0.0660416	1885	0.0380992	A_vs_B	devCRE
Txndc12_chr4_7951	devCRE	4	1011	0.170174	2445	0.144829	A_vs_B	devCRE
Txndc12_chr4_7951	devCRE	5	1332	0.065768	951	0.0755053	A_vs_B	devCRE
Txndc12_chr4_7951	devCRE	6	880	0.0172214	1839	0.0432871	A_vs_B	devCRE
Txndc12_chr4_7951	devCRE	7	415	0.280748	347	0.138582	A_vs_B	devCRE
Txndc12_chr4_7951	devCRE	8	295	0.0458335	360	0.0207947	A_vs_B	devCRE
Txndc12_chr4_7969	devCRE	4	1011	0.039732	2445	0.158781	A_vs_B	devCRE
Txndc12_chr4_7969	devCRE	6	880	0.013816	1839	0.0447817	A_vs_B	devCRE
Txndc12_chr4_7971	devCRE	0	2255	0.0181489	2908	0.159732	A_vs_B	devCRE
Txndc12_chr4_7971	devCRE	1	3077	0.00710464	1914	0.0204168	A_vs_B	devCRE
Txndc12_chr4_7971	devCRE	2	2452	0.0166436	2400	0.0123249	A_vs_B	devCRE
Txndc12_chr4_7971	devCRE	4	1011	0.235168	2445	0.723695	A_vs_B	devCRE
Txndc12_chr4_7971	devCRE	5	1332	0.018116	951	0.0743573	A_vs_B	devCRE
Txndc12_chr4_7971	devCRE	6	880	0.00753304	1839	0.148649	A_vs_B	devCRE
Txndc12_chr4_7975	devCRE	0	2255	0.0236536	2908	0.0378451	A_vs_B	devCRE
Txndc12_chr4_7975	devCRE	1	3077	0.0105937	1914	0.106755	A_vs_B	devCRE
Txndc12_chr4_7975	devCRE	5	1332	0.0403008	951	0.0270742	A_vs_B	devCRE
Txndc12_chr4_7975	devCRE	6	880	0.0172048	1839	0.0298418	A_vs_B	devCRE
Bend5_chr4_8201	devCRE	0	2255	0.0802588	3111	0.0191759	A_vs_2B	devCRE
Bend5_chr4_8201	devCRE	1	3077	0.0103558	2827	0.00714463	A_vs_2B	devCRE
Bend5_chr4_8201	devCRE	2	2452	0.00988708	2627	0.0263723	A_vs_2B	devCRE
Bend5_chr4_8201	devCRE	4	1011	1.46953	1222	4.888	A_vs_2B	devCRE
Bend5_chr4_8201	devCRE	5	1332	0.0070733	1184	0.034237	A_vs_2B	devCRE
Bend5_chr4_8201	devCRE	6	880	0.122258	553	0.0287126	A_vs_2B	devCRE
Epas1_chr17_10063	devCRE	0	2255	0.0442657	3111	0.0534756	A_vs_2B	devCRE
Epas1_chr17_10063	devCRE	1	3077	0.0058753	2827	0.0244134	A_vs_2B	devCRE
Epas1_chr17_10063	devCRE	4	1011	12.2845	1222	6.46078	A_vs_2B	devCRE
Epas1_chr17_10063	devCRE	5	1332	0.010345	1184	0.0207343	A_vs_2B	devCRE
Epas1_chr17_10063	devCRE	6	880	0.106901	553	0.0534749	A_vs_2B	devCRE
Foxa2_chr2_13858	devCRE	0	2255	0.0356169	3111	0.141888	A_vs_2B	devCRE
Foxa2_chr2_13858	devCRE	2	2452	0.0433799	2627	0.0150112	A_vs_2B	devCRE
Foxa2_chr2_13858	devCRE	4	1011	2.13841	1222	4.29388	A_vs_2B	devCRE
Foxa2_chr2_13858	devCRE	6	880	0.96003	553	0.0478698	A_vs_2B	devCRE
Gata4_chr14_5729	devCRE	0	2255	0.00482301	3111	0.00940441	A_vs_2B	devCRE
Gata4_chr14_5729	devCRE	4	1011	29.1505	1222	18.4946	A_vs_2B	devCRE
Gata4_chr14_5729	devCRE	5	1332	0.00562041	1184	0.0351834	A_vs_2B	devCRE
Gata4_chr14_5729	devCRE	6	880	0.0466139	553	0.0174487	A_vs_2B	devCRE
Lama1_chr17_7784	devCRE	0	2255	0.0278149	3111	0.034464	A_vs_2B	devCRE
Lama1_chr17_7784	devCRE	2	2452	0.0468334	2627	0.0111527	A_vs_2B	devCRE
Lama1_chr17_7784	devCRE	4	1011	2.2487	1222	2.05215	A_vs_2B	devCRE
Lama1_chr17_7784	devCRE	5	1332	0.0122348	1184	0.0281594	A_vs_2B	devCRE
Lamb1_chr12_2183	devCRE	0	2255	0.0398954	3111	0.164126	A_vs_2B	devCRE
Lamb1_chr12_2183	devCRE	1	3077	0.0483344	2827	0.0734703	A_vs_2B	devCRE
Lamb1_chr12_2183	devCRE	2	2452	0.0258558	2627	0.0807001	A_vs_2B	devCRE
Lamb1_chr12_2183	devCRE	3	977	0.0165807	2358	0.0245416	A_vs_2B	devCRE
Lamb1_chr12_2183	devCRE	4	1011	20.7244	1222	14.305	A_vs_2B	devCRE
Lamb1_chr12_2183	devCRE	5	1332	0.0483071	1184	0.0563546	A_vs_2B	devCRE
Lamb1_chr12_2183	devCRE	6	880	0.245204	553	0.0272819	A_vs_2B	devCRE
Lamb1_chr12_2183	devCRE	7	415	0.268445	1045	0.101523	A_vs_2B	devCRE
Lamb1_chr12_2183	devCRE	9	165	0.143558	161	0.421641	A_vs_2B	devCRE
Lamc1_chr1_12189	devCRE	0	2255	0.50401	3111	0.772981	A_vs_2B	devCRE
Lamc1_chr1_12189	devCRE	1	3077	0.0204794	2827	0.00747695	A_vs_2B	devCRE
Lamc1_chr1_12189	devCRE	4	1011	8.93425	1222	2.14181	A_vs_2B	devCRE
Lamc1_chr1_12189	devCRE	5	1332	0.0143307	1184	0.101199	A_vs_2B	devCRE
Lamc1_chr1_12189	devCRE	6	880	0.0560994	553	0.0870391	A_vs_2B	devCRE
Lamc1_chr1_12189	devCRE	9	165	0.439811	161	0.0378999	A_vs_2B	devCRE
Sox2_chr3_2007	devCRE	0	2255	2.71511	3111	6.93536	A_vs_2B	devCRE
Sox2_chr3_2007	devCRE	1	3077	0.029638	2827	0.0795128	A_vs_2B	devCRE
Sox2_chr3_2007	devCRE	2	2452	0.0182374	2627	0.103642	A_vs_2B	devCRE
Sox2_chr3_2007	devCRE	3	977	0.0109326	2358	0.0310085	A_vs_2B	devCRE
Sox2_chr3_2007	devCRE	4	1011	0.0361963	1222	0.164077	A_vs_2B	devCRE
Sox2_chr3_2007	devCRE	5	1332	0.26693	1184	0.574199	A_vs_2B	devCRE
Sox2_chr3_2007	devCRE	6	880	0.0599802	553	0.0669742	A_vs_2B	devCRE
Sox2_chr3_2007	devCRE	9	165	0.05454	161	0.0348779	A_vs_2B	devCRE
Sox2_chr3_2009	devCRE	0	2255	1.09371	3111	1.30944	A_vs_2B	devCRE
Sox2_chr3_2009	devCRE	2	2452	0.0010363	2627	0.0299652	A_vs_2B	devCRE
Sox2_chr3_2009	devCRE	3	977	0.0126973	2358	0.0149617	A_vs_2B	devCRE
Sox2_chr3_2009	devCRE	4	1011	0.00537278	1222	0.00614614	A_vs_2B	devCRE
Sox2_chr3_2009	devCRE	5	1332	0.0493483	1184	0.048206	A_vs_2B	devCRE
Sox2_chr3_2009	devCRE	6	880	0.0281843	553	0.00660237	A_vs_2B	devCRE
Sparc_chr11_7211	devCRE	0	2255	0.12406	3111	0.115379	A_vs_2B	devCRE
Sparc_chr11_7211	devCRE	1	3077	0.0420355	2827	0.123244	A_vs_2B	devCRE
Sparc_chr11_7211	devCRE	2	2452	0.220171	2627	0.744847	A_vs_2B	devCRE
Sparc_chr11_7211	devCRE	4	1011	5.53874	1222	4.00086	A_vs_2B	devCRE
Sparc_chr11_7211	devCRE	5	1332	0.0360912	1184	0.243704	A_vs_2B	devCRE
Sparc_chr11_7211	devCRE	6	880	0.257514	553	1.4874	A_vs_2B	devCRE
Sparc_chr11_7211	devCRE	7	415	0.267724	1045	0.21011	A_vs_2B	devCRE
Sparc_chr11_7211	devCRE	8	295	0.0988674	430	0.241668	A_vs_2B	devCRE
Bend5_chr4_8175	devCRE	0	2255	0.567592	3111	1.16811	A_vs_2B	devCRE
Bend5_chr4_8175	devCRE	1	3077	0.899031	2827	1.50018	A_vs_2B	devCRE
Bend5_chr4_8175	devCRE	2	2452	0.884029	2627	1.20231	A_vs_2B	devCRE
Bend5_chr4_8175	devCRE	3	977	0.678073	2358	0.994221	A_vs_2B	devCRE
Bend5_chr4_8175	devCRE	4	1011	0.394592	1222	0.856281	A_vs_2B	devCRE
Bend5_chr4_8175	devCRE	5	1332	0.500726	1184	0.916001	A_vs_2B	devCRE
Bend5_chr4_8175	devCRE	6	880	0.32608	553	0.294946	A_vs_2B	devCRE
Bend5_chr4_8175	devCRE	7	415	1.7258	1045	2.89741	A_vs_2B	devCRE
Bend5_chr4_8175	devCRE	8	295	0.75285	430	1.41999	A_vs_2B	devCRE
Bend5_chr4_8175	devCRE	9	165	1.05349	161	1.0697	A_vs_2B	devCRE
Btg1_chr10_9578	devCRE	0	2255	3.28561	3111	9.90864	A_vs_2B	devCRE
Btg1_chr10_9578	devCRE	1	3077	3.43262	2827	4.49675	A_vs_2B	devCRE
Btg1_chr10_9578	devCRE	2	2452	5.45306	2627	6.44155	A_vs_2B	devCRE
Btg1_chr10_9578	devCRE	3	977	1.23339	2358	6.32689	A_vs_2B	devCRE
Btg1_chr10_9578	devCRE	4	1011	4.70709	1222	4.77417	A_vs_2B	devCRE
Btg1_chr10_9578	devCRE	5	1332	5.92473	1184	11.8435	A_vs_2B	devCRE
Btg1_chr10_9578	devCRE	6	880	4.44081	553	6.55077	A_vs_2B	devCRE
Btg1_chr10_9578	devCRE	7	415	4.95429	1045	8.51068	A_vs_2B	devCRE
Btg1_chr10_9578	devCRE	8	295	3.2036	430	12.1454	A_vs_2B	devCRE
Btg1_chr10_9578	devCRE	9	165	3.07758	161	3.57757	A_vs_2B	devCRE
Cdk5r1_chr11_12559	devCRE	0	2255	0.339596	3111	0.585868	A_vs_2B	devCRE
Cdk5r1_chr11_12559	devCRE	1	3077	0.194369	2827	0.27262	A_vs_2B	devCRE
Cdk5r1_chr11_12559	devCRE	2	2452	0.157908	2627	0.284159	A_vs_2B	devCRE
Cdk5r1_chr11_12559	devCRE	3	977	0.217728	2358	0.230253	A_vs_2B	devCRE
Cdk5r1_chr11_12559	devCRE	4	1011	0.0725483	1222	0.306044	A_vs_2B	devCRE
Cdk5r1_chr11_12559	devCRE	5	1332	0.283556	1184	0.429871	A_vs_2B	devCRE
Cdk5r1_chr11_12559	devCRE	6	880	0.123086	553	0.298714	A_vs_2B	devCRE
Cdk5r1_chr11_12559	devCRE	7	415	0.316599	1045	0.513534	A_vs_2B	devCRE
Cdk5r1_chr11_12559	devCRE	8	295	0.215827	430	0.418084	A_vs_2B	devCRE
Cdk5r1_chr11_12559	devCRE	9	165	0.21231	161	0.270392	A_vs_2B	devCRE
Cdk5r1_chr11_12562	devCRE	0	2255	2.64677	3111	2.84249	A_vs_2B	devCRE
Cdk5r1_chr11_12562	devCRE	1	3077	0.443325	2827	0.486961	A_vs_2B	devCRE
Cdk5r1_chr11_12562	devCRE	2	2452	0.415225	2627	0.318369	A_vs_2B	devCRE
Cdk5r1_chr11_12562	devCRE	3	977	0.201077	2358	0.324068	A_vs_2B	devCRE
Cdk5r1_chr11_12562	devCRE	4	1011	0.26845	1222	0.128343	A_vs_2B	devCRE
Cdk5r1_chr11_12562	devCRE	5	1332	1.59145	1184	1.32946	A_vs_2B	devCRE
Cdk5r1_chr11_12562	devCRE	6	880	0.113262	553	0.450337	A_vs_2B	devCRE
Cdk5r1_chr11_12562	devCRE	7	415	0.566901	1045	0.460064	A_vs_2B	devCRE
Cdk5r1_chr11_12562	devCRE	8	295	0.307714	430	0.278854	A_vs_2B	devCRE
Cdk5r1_chr11_12574	devCRE	0	2255	3.6257	3111	5.01177	A_vs_2B	devCRE
Cdk5r1_chr11_12574	devCRE	1	3077	3.002	2827	3.95106	A_vs_2B	devCRE
Cdk5r1_chr11_12574	devCRE	2	2452	3.46319	2627	3.26694	A_vs_2B	devCRE
Cdk5r1_chr11_12574	devCRE	3	977	2.96196	2358	2.94558	A_vs_2B	devCRE
Cdk5r1_chr11_12574	devCRE	4	1011	4.22279	1222	5.25592	A_vs_2B	devCRE
Cdk5r1_chr11_12574	devCRE	5	1332	4.84596	1184	4.484	A_vs_2B	devCRE
Cdk5r1_chr11_12574	devCRE	6	880	2.56342	553	2.90791	A_vs_2B	devCRE
Cdk5r1_chr11_12574	devCRE	7	415	1.93297	1045	3.94085	A_vs_2B	devCRE
Cdk5r1_chr11_12574	devCRE	8	295	2.51611	430	2.64189	A_vs_2B	devCRE
Cdk5r1_chr11_12574	devCRE	9	165	2.29048	161	4.60387	A_vs_2B	devCRE
Cdk5r1_chr11_12582	devCRE	0	2255	0.34072	3111	0.121766	A_vs_2B	devCRE
Cdk5r1_chr11_12582	devCRE	1	3077	0.31479	2827	0.372971	A_vs_2B	devCRE
Cdk5r1_chr11_12582	devCRE	2	2452	0.0799543	2627	0.668232	A_vs_2B	devCRE
Cdk5r1_chr11_12582	devCRE	3	977	0.0356662	2358	0.153599	A_vs_2B	devCRE
Cdk5r1_chr11_12582	devCRE	4	1011	0.137789	1222	0.0407626	A_vs_2B	devCRE
Cdk5r1_chr11_12582	devCRE	5	1332	0.135317	1184	0.219576	A_vs_2B	devCRE
Cdk5r1_chr11_12582	devCRE	6	880	0.126107	553	0.216988	A_vs_2B	devCRE
Cdk5r1_chr11_12582	devCRE	7	415	0.704733	1045	3.7325	A_vs_2B	devCRE
Cdk5r1_chr11_12582	devCRE	8	295	0.301357	430	0.0948973	A_vs_2B	devCRE
Cdk5r1_chr11_12582	devCRE	9	165	0.0394593	161	0.332711	A_vs_2B	devCRE
Cited2_chr10_1254	devCRE	0	2255	2.16718	3111	2.03944	A_vs_2B	devCRE
Cited2_chr10_1254	devCRE	1	3077	1.41377	2827	1.24511	A_vs_2B	devCRE
Cited2_chr10_1254	devCRE	2	2452	1.22607	2627	2.06731	A_vs_2B	devCRE
Cited2_chr10_1254	devCRE	3	977	0.967322	2358	1.39085	A_vs_2B	devCRE
Cited2_chr10_1254	devCRE	4	1011	1.21495	1222	5.60048	A_vs_2B	devCRE
Cited2_chr10_1254	devCRE	5	1332	1.78615	1184	1.42354	A_vs_2B	devCRE
Cited2_chr10_1254	devCRE	6	880	0.802927	553	0.36358	A_vs_2B	devCRE
Cited2_chr10_1254	devCRE	7	415	2.43832	1045	1.74197	A_vs_2B	devCRE
Cited2_chr10_1254	devCRE	8	295	1.38384	430	1.78201	A_vs_2B	devCRE
Cited2_chr10_1254	devCRE	9	165	1.44196	161	6.16359	A_vs_2B	devCRE
Col1a1_chr11_15270	devCRE	0	2255	0.0918	3111	0.137394	A_vs_2B	devCRE
Col1a1_chr11_15270	devCRE	1	3077	0.135063	2827	0.0925849	A_vs_2B	devCRE
Col1a1_chr11_15270	devCRE	2	2452	0.137479	2627	0.0409197	A_vs_2B	devCRE
Col1a1_chr11_15270	devCRE	3	977	0.0833155	2358	0.0661618	A_vs_2B	devCRE
Col1a1_chr11_15270	devCRE	4	1011	0.092998	1222	0.0496119	A_vs_2B	devCRE
Col1a1_chr11_15270	devCRE	5	1332	0.185935	1184	0.224515	A_vs_2B	devCRE
Col1a1_chr11_15270	devCRE	6	880	0.0289574	553	0.0713306	A_vs_2B	devCRE
Col1a1_chr11_15270	devCRE	8	295	0.194983	430	0.0753178	A_vs_2B	devCRE
Col1a1_chr11_15270	devCRE	9	165	0.545067	161	0.274179	A_vs_2B	devCRE
Col1a1_chr11_15307	devCRE	0	2255	0.501132	3111	0.430131	A_vs_2B	devCRE
Col1a1_chr11_15307	devCRE	1	3077	0.442121	2827	0.934891	A_vs_2B	devCRE
Col1a1_chr11_15307	devCRE	2	2452	0.716422	2627	0.83698	A_vs_2B	devCRE
Col1a1_chr11_15307	devCRE	3	977	0.364645	2358	0.507923	A_vs_2B	devCRE
Col1a1_chr11_15307	devCRE	4	1011	0.23545	1222	1.39031	A_vs_2B	devCRE
Col1a1_chr11_15307	devCRE	5	1332	0.350734	1184	0.605728	A_vs_2B	devCRE
Col1a1_chr11_15307	devCRE	6	880	0.254298	553	0.174008	A_vs_2B	devCRE
Col1a1_chr11_15307	devCRE	7	415	0.324122	1045	2.02843	A_vs_2B	devCRE
Col1a1_chr11_15307	devCRE	8	295	0.42773	430	0.529165	A_vs_2B	devCRE
Col1a1_chr11_15307	devCRE	9	165	0.705302	161	0.777211	A_vs_2B	devCRE
Col1a1_chr11_15322	devCRE	0	2255	0.110154	3111	0.0559218	A_vs_2B	devCRE
Col1a1_chr11_15322	devCRE	1	3077	0.364415	2827	0.311019	A_vs_2B	devCRE
Col1a1_chr11_15322	devCRE	2	2452	0.487558	2627	0.19103	A_vs_2B	devCRE
Col1a1_chr11_15322	devCRE	3	977	0.0982215	2358	0.0577359	A_vs_2B	devCRE
Col1a1_chr11_15322	devCRE	4	1011	0.285345	1222	0.389075	A_vs_2B	devCRE
Col1a1_chr11_15322	devCRE	5	1332	0.110012	1184	0.147205	A_vs_2B	devCRE
Col1a1_chr11_15322	devCRE	6	880	0.00702004	553	0.264652	A_vs_2B	devCRE
Col1a1_chr11_15322	devCRE	7	415	0.477735	1045	0.320869	A_vs_2B	devCRE
Col1a1_chr11_15322	devCRE	8	295	0.312484	430	0.338173	A_vs_2B	devCRE
Col1a1_chr11_15322	devCRE	9	165	0.137569	161	0.0660302	A_vs_2B	devCRE
Col1a2_chr6_93	devCRE	0	2255	1.08822	3111	0.635125	A_vs_2B	devCRE
Col1a2_chr6_93	devCRE	1	3077	0.407223	2827	0.235943	A_vs_2B	devCRE
Col1a2_chr6_93	devCRE	2	2452	0.172802	2627	0.380936	A_vs_2B	devCRE
Col1a2_chr6_93	devCRE	3	977	0.238888	2358	0.268235	A_vs_2B	devCRE
Col1a2_chr6_93	devCRE	4	1011	0.695526	1222	0.16146	A_vs_2B	devCRE
Col1a2_chr6_93	devCRE	5	1332	0.579107	1184	0.387144	A_vs_2B	devCRE
Col1a2_chr6_93	devCRE	8	295	2.90459	430	0.39346	A_vs_2B	devCRE
Col5a1_chr2_2575	devCRE	0	2255	0.60509	3111	0.514326	A_vs_2B	devCRE
Col5a1_chr2_2575	devCRE	1	3077	0.216743	2827	0.991534	A_vs_2B	devCRE
Col5a1_chr2_2575	devCRE	2	2452	0.470683	2627	0.66179	A_vs_2B	devCRE
Col5a1_chr2_2575	devCRE	3	977	0.211076	2358	0.309806	A_vs_2B	devCRE
Col5a1_chr2_2575	devCRE	4	1011	0.353175	1222	0.486464	A_vs_2B	devCRE
Col5a1_chr2_2575	devCRE	5	1332	0.497012	1184	1.09749	A_vs_2B	devCRE
Col5a1_chr2_2575	devCRE	6	880	0.352228	553	0.289264	A_vs_2B	devCRE
Col5a1_chr2_2575	devCRE	7	415	0.16517	1045	0.858569	A_vs_2B	devCRE
Col5a1_chr2_2575	devCRE	8	295	0.248047	430	0.337251	A_vs_2B	devCRE
Col5a1_chr2_2575	devCRE	9	165	0.82825	161	1.94494	A_vs_2B	devCRE
eef1aP	promoters	0	2255	141.372	3111	222.288	A_vs_2B	eef1aP
eef1aP	promoters	1	3077	148.66	2827	204.968	A_vs_2B	eef1aP
eef1aP	promoters	2	2452	112.709	2627	155.383	A_vs_2B	eef1aP
eef1aP	promoters	3	977	80.988	2358	147.802	A_vs_2B	eef1aP
eef1aP	promoters	4	1011	45.3202	1222	33.164	A_vs_2B	eef1aP
eef1aP	promoters	5	1332	164.76	1184	251.04	A_vs_2B	eef1aP
eef1aP	promoters	6	880	135.321	553	209.199	A_vs_2B	eef1aP
eef1aP	promoters	7	415	93.4255	1045	108.545	A_vs_2B	eef1aP
eef1aP	promoters	8	295	173.445	430	204.305	A_vs_2B	eef1aP
eef1aP	promoters	9	165	126.831	161	130.835	A_vs_2B	eef1aP
Epas1_chr17_10070	devCRE	0	2255	0.708958	3111	0.433142	A_vs_2B	devCRE
Epas1_chr17_10070	devCRE	1	3077	0.551975	2827	0.540386	A_vs_2B	devCRE
Epas1_chr17_10070	devCRE	2	2452	0.450684	2627	1.15203	A_vs_2B	devCRE
Epas1_chr17_10070	devCRE	3	977	0.304735	2358	0.49626	A_vs_2B	devCRE
Epas1_chr17_10070	devCRE	4	1011	3.30971	1222	0.991459	A_vs_2B	devCRE
Epas1_chr17_10070	devCRE	5	1332	0.2902	1184	0.38199	A_vs_2B	devCRE
Epas1_chr17_10070	devCRE	6	880	0.12008	553	0.341269	A_vs_2B	devCRE
Epas1_chr17_10070	devCRE	7	415	0.403105	1045	0.275357	A_vs_2B	devCRE
Epas1_chr17_10070	devCRE	8	295	0.923283	430	3.15529	A_vs_2B	devCRE
Epas1_chr17_10070	devCRE	9	165	0.310431	161	0.759239	A_vs_2B	devCRE
Foxa2_chr2_13840	devCRE	0	2255	0.144997	3111	0.183421	A_vs_2B	devCRE
Foxa2_chr2_13840	devCRE	1	3077	0.129292	2827	0.22313	A_vs_2B	devCRE
Foxa2_chr2_13840	devCRE	2	2452	0.140369	2627	0.201736	A_vs_2B	devCRE
Foxa2_chr2_13840	devCRE	3	977	0.0108347	2358	0.149131	A_vs_2B	devCRE
Foxa2_chr2_13840	devCRE	4	1011	0.189895	1222	0.537175	A_vs_2B	devCRE
Foxa2_chr2_13840	devCRE	5	1332	1.09475	1184	0.602162	A_vs_2B	devCRE
Foxa2_chr2_13840	devCRE	6	880	0.0702809	553	0.401908	A_vs_2B	devCRE
Foxa2_chr2_13840	devCRE	7	415	0.094349	1045	0.666925	A_vs_2B	devCRE
Foxa2_chr2_13840	devCRE	8	295	0.212226	430	0.0673406	A_vs_2B	devCRE
Foxa2_chr2_13840	devCRE	9	165	0.332111	161	0.0929758	A_vs_2B	devCRE
Gata4_chr14_5677	devCRE	0	2255	2.11616	3111	4.7756	A_vs_2B	devCRE
Gata4_chr14_5677	devCRE	1	3077	1.36367	2827	0.999036	A_vs_2B	devCRE
Gata4_chr14_5677	devCRE	2	2452	0.0812693	2627	0.441364	A_vs_2B	devCRE
Gata4_chr14_5677	devCRE	3	977	0.5583	2358	0.630779	A_vs_2B	devCRE
Gata4_chr14_5677	devCRE	4	1011	0.107454	1222	0.711653	A_vs_2B	devCRE
Gata4_chr14_5677	devCRE	5	1332	1.77145	1184	3.14271	A_vs_2B	devCRE
Gata4_chr14_5677	devCRE	6	880	0.273972	553	1.13496	A_vs_2B	devCRE
Gata4_chr14_5677	devCRE	7	415	3.56767	1045	4.88734	A_vs_2B	devCRE
Gata4_chr14_5677	devCRE	8	295	0.936429	430	0.513867	A_vs_2B	devCRE
Gata4_chr14_5677	devCRE	9	165	0.687559	161	8.25683	A_vs_2B	devCRE
Gata4_chr14_5742	devCRE	0	2255	1.63312	3111	2.2409	A_vs_2B	devCRE
Gata4_chr14_5742	devCRE	1	3077	1.31502	2827	1.30995	A_vs_2B	devCRE
Gata4_chr14_5742	devCRE	2	2452	0.864216	2627	1.08485	A_vs_2B	devCRE
Gata4_chr14_5742	devCRE	3	977	0.956836	2358	1.20949	A_vs_2B	devCRE
Gata4_chr14_5742	devCRE	4	1011	0.64255	1222	2.30479	A_vs_2B	devCRE
Gata4_chr14_5742	devCRE	5	1332	1.19334	1184	1.74429	A_vs_2B	devCRE
Gata4_chr14_5742	devCRE	6	880	0.698636	553	1.21928	A_vs_2B	devCRE
Gata4_chr14_5742	devCRE	7	415	1.0824	1045	1.7366	A_vs_2B	devCRE
Gata4_chr14_5742	devCRE	8	295	0.434429	430	0.681301	A_vs_2B	devCRE
Gata4_chr14_5742	devCRE	9	165	1.01697	161	0.673016	A_vs_2B	devCRE
Gata4_chr14_5749	devCRE	0	2255	0.201677	3111	0.224317	A_vs_2B	devCRE
Gata4_chr14_5749	devCRE	1	3077	0.0570587	2827	0.197368	A_vs_2B	devCRE
Gata4_chr14_5749	devCRE	2	2452	0.0697645	2627	0.313348	A_vs_2B	devCRE
Gata4_chr14_5749	devCRE	3	977	0.212683	2358	0.120706	A_vs_2B	devCRE
Gata4_chr14_5749	devCRE	4	1011	0.121483	1222	0.542444	A_vs_2B	devCRE
Gata4_chr14_5749	devCRE	5	1332	0.129636	1184	0.223022	A_vs_2B	devCRE
Gata4_chr14_5749	devCRE	6	880	0.101836	553	0.0268731	A_vs_2B	devCRE
Gata4_chr14_5749	devCRE	7	415	0.348545	1045	0.515984	A_vs_2B	devCRE
Gata4_chr14_5749	devCRE	8	295	0.0948768	430	0.0894886	A_vs_2B	devCRE
Igfbp4_chr11_16710	devCRE	0	2255	0.218359	3111	0.266104	A_vs_2B	devCRE
Igfbp4_chr11_16710	devCRE	1	3077	0.367396	2827	0.146785	A_vs_2B	devCRE
Igfbp4_chr11_16710	devCRE	2	2452	0.234926	2627	0.276985	A_vs_2B	devCRE
Igfbp4_chr11_16710	devCRE	3	977	0.0785526	2358	0.120544	A_vs_2B	devCRE
Igfbp4_chr11_16710	devCRE	4	1011	0.252596	1222	0.142413	A_vs_2B	devCRE
Igfbp4_chr11_16710	devCRE	5	1332	0.297813	1184	0.462811	A_vs_2B	devCRE
Igfbp4_chr11_16710	devCRE	6	880	0.0857946	553	0.0342084	A_vs_2B	devCRE
Igfbp4_chr11_16710	devCRE	7	415	0.0713644	1045	0.168998	A_vs_2B	devCRE
Igfbp4_chr11_16710	devCRE	8	295	0.118937	430	0.244552	A_vs_2B	devCRE
Igfbp4_chr11_16710	devCRE	9	165	0.0714104	161	0.487943	A_vs_2B	devCRE
Igfbp4_chr11_16711	devCRE	0	2255	0.769442	3111	0.528309	A_vs_2B	devCRE
Igfbp4_chr11_16711	devCRE	1	3077	0.209262	2827	0.227581	A_vs_2B	devCRE
Igfbp4_chr11_16711	devCRE	2	2452	0.360989	2627	0.304026	A_vs_2B	devCRE
Igfbp4_chr11_16711	devCRE	3	977	0.29015	2358	0.625601	A_vs_2B	devCRE
Igfbp4_chr11_16711	devCRE	4	1011	0.380116	1222	0.0466753	A_vs_2B	devCRE
Igfbp4_chr11_16711	devCRE	5	1332	0.257387	1184	0.57463	A_vs_2B	devCRE
Igfbp4_chr11_16711	devCRE	6	880	0.156178	553	0.249668	A_vs_2B	devCRE
Igfbp4_chr11_16711	devCRE	7	415	1.2484	1045	0.194052	A_vs_2B	devCRE
Igfbp4_chr11_16711	devCRE	8	295	0.0495868	430	0.470342	A_vs_2B	devCRE
Igfbp4_chr11_16711	devCRE	9	165	0.0864338	161	0.138113	A_vs_2B	devCRE
Igfbp4_chr11_16728	devCRE	0	2255	0.384376	3111	0.350275	A_vs_2B	devCRE
Igfbp4_chr11_16728	devCRE	1	3077	0.0593879	2827	0.148069	A_vs_2B	devCRE
Igfbp4_chr11_16728	devCRE	2	2452	0.205098	2627	0.0568195	A_vs_2B	devCRE
Igfbp4_chr11_16728	devCRE	3	977	0.139892	2358	0.0813482	A_vs_2B	devCRE
Igfbp4_chr11_16728	devCRE	4	1011	0.052776	1222	0.0832614	A_vs_2B	devCRE
Igfbp4_chr11_16728	devCRE	5	1332	0.156831	1184	0.290982	A_vs_2B	devCRE
Igfbp4_chr11_16728	devCRE	6	880	0.096188	553	0.163607	A_vs_2B	devCRE
Igfbp4_chr11_16728	devCRE	7	415	0.219845	1045	0.714408	A_vs_2B	devCRE
Igfbp4_chr11_16728	devCRE	8	295	0.0842918	430	0.0354565	A_vs_2B	devCRE
Igfbp4_chr11_16728	devCRE	9	165	0.037279	161	0.0289383	A_vs_2B	devCRE
Igfbp4_chr11_16735	devCRE	0	2255	0.278472	3111	0.478146	A_vs_2B	devCRE
Igfbp4_chr11_16735	devCRE	1	3077	0.0417869	2827	0.0896551	A_vs_2B	devCRE
Igfbp4_chr11_16735	devCRE	2	2452	0.0312478	2627	0.0660815	A_vs_2B	devCRE
Igfbp4_chr11_16735	devCRE	3	977	0.0384761	2358	0.0206918	A_vs_2B	devCRE
Igfbp4_chr11_16735	devCRE	5	1332	0.407985	1184	0.38062	A_vs_2B	devCRE
Igfbp4_chr11_16735	devCRE	6	880	0.0362261	553	0.116334	A_vs_2B	devCRE
Igfbp4_chr11_16735	devCRE	8	295	0.0932724	430	0.00757669	A_vs_2B	devCRE
Igfbp4_chr11_16740	devCRE	0	2255	0.180987	3111	0.092757	A_vs_2B	devCRE
Igfbp4_chr11_16740	devCRE	1	3077	1.31689	2827	0.236417	A_vs_2B	devCRE
Igfbp4_chr11_16740	devCRE	2	2452	0.245902	2627	0.417269	A_vs_2B	devCRE
Igfbp4_chr11_16740	devCRE	3	977	0.136376	2358	0.144521	A_vs_2B	devCRE
Igfbp4_chr11_16740	devCRE	4	1011	0.634726	1222	0.186744	A_vs_2B	devCRE
Igfbp4_chr11_16740	devCRE	5	1332	0.201029	1184	0.127585	A_vs_2B	devCRE
Igfbp4_chr11_16740	devCRE	6	880	0.117311	553	0.125593	A_vs_2B	devCRE
Igfbp4_chr11_16740	devCRE	7	415	0.0447348	1045	0.163869	A_vs_2B	devCRE
Igfbp4_chr11_16740	devCRE	8	295	0.075762	430	0.726587	A_vs_2B	devCRE
Igfbp4_chr11_16740	devCRE	9	165	0.189376	161	0.0654095	A_vs_2B	devCRE
Klf4_chr4_3948	devCRE	0	2255	1.64074	3111	2.90103	A_vs_2B	devCRE
Klf4_chr4_3948	devCRE	1	3077	1.28992	2827	2.35555	A_vs_2B	devCRE
Klf4_chr4_3948	devCRE	2	2452	1.33042	2627	6.46186	A_vs_2B	devCRE
Klf4_chr4_3948	devCRE	3	977	0.909289	2358	3.78114	A_vs_2B	devCRE
Klf4_chr4_3948	devCRE	4	1011	2.17211	1222	1.60709	A_vs_2B	devCRE
Klf4_chr4_3948	devCRE	5	1332	1.59851	1184	1.71102	A_vs_2B	devCRE
Klf4_chr4_3948	devCRE	6	880	4.4009	553	1.9036	A_vs_2B	devCRE
Klf4_chr4_3948	devCRE	7	415	0.37543	1045	1.95599	A_vs_2B	devCRE
Klf4_chr4_3948	devCRE	8	295	0.92884	430	0.710858	A_vs_2B	devCRE
Klf4_chr4_3948	devCRE	9	165	0.361426	161	1.23983	A_vs_2B	devCRE
Klf4_chr4_3949	devCRE	0	2255	0.235743	3111	0.23283	A_vs_2B	devCRE
Klf4_chr4_3949	devCRE	1	3077	0.160077	2827	0.109787	A_vs_2B	devCRE
Klf4_chr4_3949	devCRE	2	2452	0.385423	2627	0.164612	A_vs_2B	devCRE
Klf4_chr4_3949	devCRE	3	977	0.0063264	2358	0.071137	A_vs_2B	devCRE
Klf4_chr4_3949	devCRE	4	1011	0.171179	1222	0.224349	A_vs_2B	devCRE
Klf4_chr4_3949	devCRE	5	1332	0.0412897	1184	0.383389	A_vs_2B	devCRE
Klf4_chr4_3949	devCRE	6	880	0.0736294	553	0.0335021	A_vs_2B	devCRE
Klf4_chr4_3949	devCRE	7	415	0.454673	1045	0.817223	A_vs_2B	devCRE
Klf4_chr4_3949	devCRE	8	295	0.272017	430	0.277795	A_vs_2B	devCRE
Lama1_chr17_7793	devCRE	0	2255	0.353712	3111	0.118906	A_vs_2B	devCRE
Lama1_chr17_7793	devCRE	1	3077	0.0924918	2827	0.306001	A_vs_2B	devCRE
Lama1_chr17_7793	devCRE	2	2452	0.145969	2627	0.220624	A_vs_2B	devCRE
Lama1_chr17_7793	devCRE	3	977	0.449878	2358	0.0632843	A_vs_2B	devCRE
Lama1_chr17_7793	devCRE	4	1011	0.242116	1222	0.170702	A_vs_2B	devCRE
Lama1_chr17_7793	devCRE	5	1332	0.0707522	1184	0.0279668	A_vs_2B	devCRE
Lama1_chr17_7793	devCRE	6	880	0.196519	553	0.362839	A_vs_2B	devCRE
Lama1_chr17_7793	devCRE	8	295	0.0195675	430	0.289171	A_vs_2B	devCRE
Lama1_chr17_7793	devCRE	9	165	0.107968	161	0.0484988	A_vs_2B	devCRE
Lamb1_chr12_2210	devCRE	0	2255	0.833099	3111	2.04754	A_vs_2B	devCRE
Lamb1_chr12_2210	devCRE	1	3077	0.511111	2827	0.603118	A_vs_2B	devCRE
Lamb1_chr12_2210	devCRE	2	2452	0.607692	2627	0.979188	A_vs_2B	devCRE
Lamb1_chr12_2210	devCRE	3	977	0.211016	2358	0.394024	A_vs_2B	devCRE
Lamb1_chr12_2210	devCRE	4	1011	0.489329	1222	0.45479	A_vs_2B	devCRE
Lamb1_chr12_2210	devCRE	5	1332	0.716097	1184	2.37293	A_vs_2B	devCRE
Lamb1_chr12_2210	devCRE	6	880	0.356075	553	0.539001	A_vs_2B	devCRE
Lamb1_chr12_2210	devCRE	7	415	0.857937	1045	0.227805	A_vs_2B	devCRE
Lamb1_chr12_2210	devCRE	8	295	1.6064	430	0.506593	A_vs_2B	devCRE
Lamb1_chr12_2210	devCRE	9	165	0.505206	161	0.479057	A_vs_2B	devCRE
Lamb1_chr12_2216	devCRE	0	2255	0.117836	3111	0.0480562	A_vs_2B	devCRE
Lamb1_chr12_2216	devCRE	1	3077	0.0127309	2827	0.0547585	A_vs_2B	devCRE
Lamb1_chr12_2216	devCRE	2	2452	0.0880497	2627	0.116356	A_vs_2B	devCRE
Lamb1_chr12_2216	devCRE	3	977	0.0988568	2358	0.0341098	A_vs_2B	devCRE
Lamb1_chr12_2216	devCRE	4	1011	2.2962	1222	1.51316	A_vs_2B	devCRE
Lamb1_chr12_2216	devCRE	5	1332	0.0823949	1184	0.0674705	A_vs_2B	devCRE
Lamb1_chr12_2216	devCRE	6	880	0.0988685	553	0.0868333	A_vs_2B	devCRE
Lamb1_chr12_2216	devCRE	8	295	0.0139939	430	0.168914	A_vs_2B	devCRE
Lamb1_chr12_2296	devCRE	0	2255	0.249193	3111	0.289071	A_vs_2B	devCRE
Lamb1_chr12_2296	devCRE	1	3077	0.258412	2827	0.375655	A_vs_2B	devCRE
Lamb1_chr12_2296	devCRE	2	2452	0.192508	2627	0.267674	A_vs_2B	devCRE
Lamb1_chr12_2296	devCRE	3	977	0.579749	2358	0.190169	A_vs_2B	devCRE
Lamb1_chr12_2296	devCRE	4	1011	0.22073	1222	0.10352	A_vs_2B	devCRE
Lamb1_chr12_2296	devCRE	5	1332	0.28674	1184	0.38413	A_vs_2B	devCRE
Lamb1_chr12_2296	devCRE	6	880	0.284591	553	0.25882	A_vs_2B	devCRE
Lamb1_chr12_2296	devCRE	7	415	0.389314	1045	0.227899	A_vs_2B	devCRE
Lamb1_chr12_2296	devCRE	8	295	0.139676	430	0.243909	A_vs_2B	devCRE
Lamb1_chr12_2296	devCRE	9	165	0.279419	161	0.393202	A_vs_2B	devCRE
Lamc1_chr1_12175	devCRE	0	2255	2.05685	3111	3.89178	A_vs_2B	devCRE
Lamc1_chr1_12175	devCRE	1	3077	1.0174	2827	1.36093	A_vs_2B	devCRE
Lamc1_chr1_12175	devCRE	2	2452	1.01557	2627	2.08061	A_vs_2B	devCRE
Lamc1_chr1_12175	devCRE	3	977	0.732791	2358	0.886062	A_vs_2B	devCRE
Lamc1_chr1_12175	devCRE	4	1011	1.51021	1222	1.85983	A_vs_2B	devCRE
Lamc1_chr1_12175	devCRE	5	1332	1.58388	1184	2.73709	A_vs_2B	devCRE
Lamc1_chr1_12175	devCRE	6	880	0.841904	553	1.04174	A_vs_2B	devCRE
Lamc1_chr1_12175	devCRE	7	415	2.21848	1045	3.22728	A_vs_2B	devCRE
Lamc1_chr1_12175	devCRE	8	295	0.809333	430	1.67838	A_vs_2B	devCRE
Lamc1_chr1_12175	devCRE	9	165	0.715695	161	4.46093	A_vs_2B	devCRE
Map1b_chr13_9447	devCRE	0	2255	0.518871	3111	1.19257	A_vs_2B	devCRE
Map1b_chr13_9447	devCRE	1	3077	0.369896	2827	0.418222	A_vs_2B	devCRE
Map1b_chr13_9447	devCRE	2	2452	0.323816	2627	0.500099	A_vs_2B	devCRE
Map1b_chr13_9447	devCRE	3	977	0.200418	2358	0.356146	A_vs_2B	devCRE
Map1b_chr13_9447	devCRE	4	1011	5.03026	1222	2.89268	A_vs_2B	devCRE
Map1b_chr13_9447	devCRE	5	1332	0.339466	1184	0.47999	A_vs_2B	devCRE
Map1b_chr13_9447	devCRE	6	880	0.137985	553	0.235866	A_vs_2B	devCRE
Map1b_chr13_9447	devCRE	7	415	0.682362	1045	0.86795	A_vs_2B	devCRE
Map1b_chr13_9447	devCRE	8	295	0.207089	430	0.172897	A_vs_2B	devCRE
Map1b_chr13_9447	devCRE	9	165	1.35905	161	0.610353	A_vs_2B	devCRE
pgk1P	promoters	0	2255	39.9606	3111	45.6511	A_vs_2B	pgk1P
pgk1P	promoters	1	3077	34.248	2827	39.0724	A_vs_2B	pgk1P
pgk1P	promoters	2	2452	24.9034	2627	30.0223	A_vs_2B	pgk1P
pgk1P	promoters	3	977	22.461	2358	20.4572	A_vs_2B	pgk1P
pgk1P	promoters	4	1011	9.91655	1222	10.86	A_vs_2B	pgk1P
pgk1P	promoters	5	1332	59.8684	1184	71.8549	A_vs_2B	pgk1P
pgk1P	promoters	6	880	44.5347	553	39.1088	A_vs_2B	pgk1P
pgk1P	promoters	7	415	22.7074	1045	24.2351	A_vs_2B	pgk1P
pgk1P	promoters	8	295	36.919	430	44.971	A_vs_2B	pgk1P
pgk1P	promoters	9	165	29.9595	161	40.1059	A_vs_2B	pgk1P
Sox4_chr13_2052	devCRE	0	2255	0.318087	3111	0.498993	A_vs_2B	devCRE
Sox4_chr13_2052	devCRE	1	3077	0.590308	2827	0.566687	A_vs_2B	devCRE
Sox4_chr13_2052	devCRE	2	2452	0.235977	2627	0.505767	A_vs_2B	devCRE
Sox4_chr13_2052	devCRE	3	977	0.234445	2358	0.334654	A_vs_2B	devCRE
Sox4_chr13_2052	devCRE	5	1332	0.235433	1184	0.422512	A_vs_2B	devCRE
Sox4_chr13_2052	devCRE	6	880	0.489724	553	0.333155	A_vs_2B	devCRE
Sox4_chr13_2052	devCRE	7	415	0.530925	1045	0.341768	A_vs_2B	devCRE
Sox4_chr13_2052	devCRE	8	295	0.12493	430	0.256656	A_vs_2B	devCRE
Sox4_chr13_2052	devCRE	9	165	0.509302	161	0.441984	A_vs_2B	devCRE
Sox4_chr13_2055	devCRE	0	2255	0.132894	3111	0.17234	A_vs_2B	devCRE
Sox4_chr13_2055	devCRE	1	3077	0.124943	2827	0.165166	A_vs_2B	devCRE
Sox4_chr13_2055	devCRE	2	2452	0.146475	2627	0.257597	A_vs_2B	devCRE
Sox4_chr13_2055	devCRE	3	977	0.0807004	2358	0.167197	A_vs_2B	devCRE
Sox4_chr13_2055	devCRE	4	1011	0.272018	1222	0.235268	A_vs_2B	devCRE
Sox4_chr13_2055	devCRE	5	1332	0.251844	1184	0.232959	A_vs_2B	devCRE
Sox4_chr13_2055	devCRE	6	880	0.121085	553	0.0547534	A_vs_2B	devCRE
Sox4_chr13_2055	devCRE	7	415	0.108698	1045	0.029632	A_vs_2B	devCRE
Sox4_chr13_2055	devCRE	8	295	0.0437855	430	0.134029	A_vs_2B	devCRE
Sox4_chr13_2055	devCRE	9	165	0.160873	161	0.153271	A_vs_2B	devCRE
Sparc_chr11_7195	devCRE	0	2255	0.158598	3111	0.253237	A_vs_2B	devCRE
Sparc_chr11_7195	devCRE	1	3077	0.0773684	2827	0.103825	A_vs_2B	devCRE
Sparc_chr11_7195	devCRE	2	2452	0.119628	2627	0.153905	A_vs_2B	devCRE
Sparc_chr11_7195	devCRE	3	977	0.302255	2358	0.156661	A_vs_2B	devCRE
Sparc_chr11_7195	devCRE	4	1011	0.211227	1222	0.195042	A_vs_2B	devCRE
Sparc_chr11_7195	devCRE	5	1332	0.0791631	1184	0.203959	A_vs_2B	devCRE
Sparc_chr11_7195	devCRE	6	880	0.163916	553	0.201257	A_vs_2B	devCRE
Sparc_chr11_7195	devCRE	7	415	0.284845	1045	0.111061	A_vs_2B	devCRE
Sparc_chr11_7195	devCRE	8	295	0.111139	430	0.161755	A_vs_2B	devCRE
Sparc_chr11_7195	devCRE	9	165	0.0381044	161	0.231891	A_vs_2B	devCRE
Sparc_chr11_7203	devCRE	0	2255	0.155977	3111	0.469637	A_vs_2B	devCRE
Sparc_chr11_7203	devCRE	1	3077	0.102855	2827	0.0672855	A_vs_2B	devCRE
Sparc_chr11_7203	devCRE	2	2452	0.0899635	2627	0.320318	A_vs_2B	devCRE
Sparc_chr11_7203	devCRE	3	977	0.0576283	2358	0.0767718	A_vs_2B	devCRE
Sparc_chr11_7203	devCRE	4	1011	0.373041	1222	0.133214	A_vs_2B	devCRE
Sparc_chr11_7203	devCRE	5	1332	0.0822596	1184	0.151093	A_vs_2B	devCRE
Sparc_chr11_7203	devCRE	6	880	0.0661636	553	0.0114822	A_vs_2B	devCRE
Sparc_chr11_7203	devCRE	8	295	0.223655	430	0.0912293	A_vs_2B	devCRE
Sparc_chr11_7205	devCRE	0	2255	0.265912	3111	0.254759	A_vs_2B	devCRE
Sparc_chr11_7205	devCRE	1	3077	0.0561542	2827	0.0681154	A_vs_2B	devCRE
Sparc_chr11_7205	devCRE	2	2452	0.308769	2627	0.315759	A_vs_2B	devCRE
Sparc_chr11_7205	devCRE	3	977	0.150425	2358	0.136544	A_vs_2B	devCRE
Sparc_chr11_7205	devCRE	4	1011	0.204511	1222	0.384906	A_vs_2B	devCRE
Sparc_chr11_7205	devCRE	5	1332	0.146332	1184	0.273208	A_vs_2B	devCRE
Sparc_chr11_7205	devCRE	6	880	0.0223488	553	0.0454014	A_vs_2B	devCRE
Sparc_chr11_7205	devCRE	8	295	0.0315274	430	0.0361254	A_vs_2B	devCRE
Sparc_chr11_7230	devCRE	0	2255	0.286065	3111	0.491597	A_vs_2B	devCRE
Sparc_chr11_7230	devCRE	1	3077	0.257641	2827	0.267562	A_vs_2B	devCRE
Sparc_chr11_7230	devCRE	2	2452	0.277678	2627	0.225944	A_vs_2B	devCRE
Sparc_chr11_7230	devCRE	3	977	0.270342	2358	0.185255	A_vs_2B	devCRE
Sparc_chr11_7230	devCRE	4	1011	0.928339	1222	0.219949	A_vs_2B	devCRE
Sparc_chr11_7230	devCRE	5	1332	0.539418	1184	0.188546	A_vs_2B	devCRE
Sparc_chr11_7230	devCRE	6	880	0.122175	553	0.792339	A_vs_2B	devCRE
Sparc_chr11_7230	devCRE	7	415	0.267318	1045	0.319568	A_vs_2B	devCRE
Sparc_chr11_7230	devCRE	8	295	0.293662	430	0.274067	A_vs_2B	devCRE
Sparc_chr11_7234	devCRE	0	2255	1.3013	3111	1.66895	A_vs_2B	devCRE
Sparc_chr11_7234	devCRE	1	3077	1.3612	2827	1.84904	A_vs_2B	devCRE
Sparc_chr11_7234	devCRE	2	2452	1.25007	2627	1.26279	A_vs_2B	devCRE
Sparc_chr11_7234	devCRE	3	977	1.07586	2358	1.04065	A_vs_2B	devCRE
Sparc_chr11_7234	devCRE	4	1011	2.08761	1222	1.59116	A_vs_2B	devCRE
Sparc_chr11_7234	devCRE	5	1332	1.65227	1184	2.61033	A_vs_2B	devCRE
Sparc_chr11_7234	devCRE	6	880	0.863813	553	0.782526	A_vs_2B	devCRE
Sparc_chr11_7234	devCRE	7	415	1.33927	1045	1.02612	A_vs_2B	devCRE
Sparc_chr11_7234	devCRE	8	295	0.335904	430	1.95387	A_vs_2B	devCRE
Sparc_chr11_7234	devCRE	9	165	0.816213	161	1.26305	A_vs_2B	devCRE
Sparc_chr11_7235	devCRE	0	2255	2.35626	3111	2.27547	A_vs_2B	devCRE
Sparc_chr11_7235	devCRE	1	3077	1.63204	2827	2.01257	A_vs_2B	devCRE
Sparc_chr11_7235	devCRE	2	2452	1.10224	2627	2.06349	A_vs_2B	devCRE
Sparc_chr11_7235	devCRE	3	977	1.2968	2358	1.20915	A_vs_2B	devCRE
Sparc_chr11_7235	devCRE	4	1011	4.13429	1222	1.9902	A_vs_2B	devCRE
Sparc_chr11_7235	devCRE	5	1332	3.34748	1184	2.9699	A_vs_2B	devCRE
Sparc_chr11_7235	devCRE	6	880	1.68376	553	1.76969	A_vs_2B	devCRE
Sparc_chr11_7235	devCRE	7	415	1.46954	1045	2.44974	A_vs_2B	devCRE
Sparc_chr11_7235	devCRE	8	295	1.75344	430	1.49335	A_vs_2B	devCRE
Sparc_chr11_7235	devCRE	9	165	2.71869	161	4.32498	A_vs_2B	devCRE
Tgfbi_chr13_5692	devCRE	0	2255	0.666278	3111	0.329559	A_vs_2B	devCRE
Tgfbi_chr13_5692	devCRE	1	3077	0.12532	2827	0.202509	A_vs_2B	devCRE
Tgfbi_chr13_5692	devCRE	2	2452	0.223147	2627	0.853166	A_vs_2B	devCRE
Tgfbi_chr13_5692	devCRE	3	977	0.163074	2358	0.392308	A_vs_2B	devCRE
Tgfbi_chr13_5692	devCRE	4	1011	0.819799	1222	0.421948	A_vs_2B	devCRE
Tgfbi_chr13_5692	devCRE	5	1332	0.229789	1184	0.359672	A_vs_2B	devCRE
Tgfbi_chr13_5692	devCRE	6	880	0.142192	553	0.146455	A_vs_2B	devCRE
Tgfbi_chr13_5692	devCRE	7	415	0.899755	1045	0.748791	A_vs_2B	devCRE
Tgfbi_chr13_5692	devCRE	9	165	0.108484	161	0.297907	A_vs_2B	devCRE
Tgfbi_chr13_5705	devCRE	0	2255	0.354069	3111	0.474804	A_vs_2B	devCRE
Tgfbi_chr13_5705	devCRE	1	3077	0.635967	2827	0.641582	A_vs_2B	devCRE
Tgfbi_chr13_5705	devCRE	2	2452	0.362566	2627	0.429106	A_vs_2B	devCRE
Tgfbi_chr13_5705	devCRE	3	977	0.0318644	2358	0.157641	A_vs_2B	devCRE
Tgfbi_chr13_5705	devCRE	4	1011	0.086702	1222	0.250286	A_vs_2B	devCRE
Tgfbi_chr13_5705	devCRE	5	1332	0.727745	1184	0.765355	A_vs_2B	devCRE
Tgfbi_chr13_5705	devCRE	6	880	0.0261164	553	0.333297	A_vs_2B	devCRE
Tgfbi_chr13_5705	devCRE	7	415	3.64333	1045	0.711056	A_vs_2B	devCRE
Tgfbi_chr13_5705	devCRE	8	295	0.0368916	430	0.151264	A_vs_2B	devCRE
Tgfbi_chr13_5705	devCRE	9	165	0.28358	161	1.30416	A_vs_2B	devCRE
Tgfbi_chr13_5741	devCRE	0	2255	1.95942	3111	2.83739	A_vs_2B	devCRE
Tgfbi_chr13_5741	devCRE	1	3077	1.38677	2827	3.51045	A_vs_2B	devCRE
Tgfbi_chr13_5741	devCRE	2	2452	1.50471	2627	3.86583	A_vs_2B	devCRE
Tgfbi_chr13_5741	devCRE	3	977	0.973587	2358	2.08282	A_vs_2B	devCRE
Tgfbi_chr13_5741	devCRE	4	1011	1.81026	1222	2.12888	A_vs_2B	devCRE
Tgfbi_chr13_5741	devCRE	5	1332	1.78623	1184	2.80985	A_vs_2B	devCRE
Tgfbi_chr13_5741	devCRE	6	880	1.97301	553	1.72119	A_vs_2B	devCRE
Tgfbi_chr13_5741	devCRE	7	415	1.83502	1045	5.0613	A_vs_2B	devCRE
Tgfbi_chr13_5741	devCRE	8	295	1.404	430	2.61665	A_vs_2B	devCRE
Tgfbi_chr13_5741	devCRE	9	165	0.677207	161	3.78586	A_vs_2B	devCRE
Tubb2b_chr13_2568	devCRE	0	2255	1.55262	3111	1.59057	A_vs_2B	devCRE
Tubb2b_chr13_2568	devCRE	1	3077	0.395167	2827	0.612512	A_vs_2B	devCRE
Tubb2b_chr13_2568	devCRE	2	2452	0.511384	2627	1.03715	A_vs_2B	devCRE
Tubb2b_chr13_2568	devCRE	3	977	0.686639	2358	0.87019	A_vs_2B	devCRE
Tubb2b_chr13_2568	devCRE	4	1011	0.732185	1222	1.04354	A_vs_2B	devCRE
Tubb2b_chr13_2568	devCRE	5	1332	0.431929	1184	1.23099	A_vs_2B	devCRE
Tubb2b_chr13_2568	devCRE	6	880	0.883798	553	0.617175	A_vs_2B	devCRE
Tubb2b_chr13_2568	devCRE	7	415	0.93958	1045	2.32763	A_vs_2B	devCRE
Tubb2b_chr13_2568	devCRE	8	295	0.171749	430	0.713781	A_vs_2B	devCRE
Tubb2b_chr13_2568	devCRE	9	165	0.478915	161	0.746304	A_vs_2B	devCRE
Tubb2b_chr13_2576	devCRE	0	2255	5.39801	3111	4.79992	A_vs_2B	devCRE
Tubb2b_chr13_2576	devCRE	1	3077	1.78158	2827	1.92598	A_vs_2B	devCRE
Tubb2b_chr13_2576	devCRE	2	2452	0.611862	2627	0.834117	A_vs_2B	devCRE
Tubb2b_chr13_2576	devCRE	3	977	0.408231	2358	0.527962	A_vs_2B	devCRE
Tubb2b_chr13_2576	devCRE	4	1011	1.12184	1222	1.50441	A_vs_2B	devCRE
Tubb2b_chr13_2576	devCRE	5	1332	3.72874	1184	6.49632	A_vs_2B	devCRE
Tubb2b_chr13_2576	devCRE	6	880	3.03312	553	1.71321	A_vs_2B	devCRE
Tubb2b_chr13_2576	devCRE	7	415	4.65178	1045	4.40742	A_vs_2B	devCRE
Tubb2b_chr13_2576	devCRE	8	295	0.948053	430	2.0187	A_vs_2B	devCRE
Tubb2b_chr13_2576	devCRE	9	165	1.45118	161	1.00381	A_vs_2B	devCRE
Tubb2b_chr13_2590	devCRE	0	2255	0.149835	3111	0.213312	A_vs_2B	devCRE
Tubb2b_chr13_2590	devCRE	1	3077	0.19065	2827	0.168361	A_vs_2B	devCRE
Tubb2b_chr13_2590	devCRE	2	2452	0.224687	2627	0.255615	A_vs_2B	devCRE
Tubb2b_chr13_2590	devCRE	3	977	0.079714	2358	0.225339	A_vs_2B	devCRE
Tubb2b_chr13_2590	devCRE	4	1011	0.075296	1222	0.503017	A_vs_2B	devCRE
Tubb2b_chr13_2590	devCRE	5	1332	0.186877	1184	0.246512	A_vs_2B	devCRE
Tubb2b_chr13_2590	devCRE	6	880	0.064359	553	0.245425	A_vs_2B	devCRE
Tubb2b_chr13_2590	devCRE	7	415	0.030123	1045	0.0297406	A_vs_2B	devCRE
Tubb2b_chr13_2590	devCRE	9	165	0.125307	161	0.0434374	A_vs_2B	devCRE
Txndc12_chr4_7961	devCRE	0	2255	0.283916	3111	0.331529	A_vs_2B	devCRE
Txndc12_chr4_7961	devCRE	1	3077	0.0845246	2827	0.192946	A_vs_2B	devCRE
Txndc12_chr4_7961	devCRE	2	2452	0.0613952	2627	0.20842	A_vs_2B	devCRE
Txndc12_chr4_7961	devCRE	3	977	0.0233498	2358	0.0428399	A_vs_2B	devCRE
Txndc12_chr4_7961	devCRE	4	1011	0.0397516	1222	0.0742546	A_vs_2B	devCRE
Txndc12_chr4_7961	devCRE	5	1332	0.112217	1184	0.123892	A_vs_2B	devCRE
Txndc12_chr4_7961	devCRE	6	880	0.0397899	553	0.0310941	A_vs_2B	devCRE
Txndc12_chr4_7961	devCRE	7	415	0.458229	1045	0.327345	A_vs_2B	devCRE
Txndc12_chr4_7961	devCRE	8	295	0.335359	430	0.197557	A_vs_2B	devCRE
Txndc12_chr4_7961	devCRE	9	165	0.388979	161	0.183264	A_vs_2B	devCRE
Txndc12_chr4_7962	devCRE	0	2255	0.10212	3111	0.11446	A_vs_2B	devCRE
Txndc12_chr4_7962	devCRE	1	3077	0.384911	2827	0.523676	A_vs_2B	devCRE
Txndc12_chr4_7962	devCRE	2	2452	0.265627	2627	0.764433	A_vs_2B	devCRE
Txndc12_chr4_7962	devCRE	3	977	0.409664	2358	0.274437	A_vs_2B	devCRE
Txndc12_chr4_7962	devCRE	4	1011	0.273819	1222	0.754165	A_vs_2B	devCRE
Txndc12_chr4_7962	devCRE	5	1332	0.451093	1184	0.513334	A_vs_2B	devCRE
Txndc12_chr4_7962	devCRE	6	880	0.250746	553	0.326772	A_vs_2B	devCRE
Txndc12_chr4_7962	devCRE	7	415	0.391782	1045	0.782625	A_vs_2B	devCRE
Txndc12_chr4_7962	devCRE	8	295	0.183431	430	0.304256	A_vs_2B	devCRE
Txndc12_chr4_7962	devCRE	9	165	0.295644	161	0.236681	A_vs_2B	devCRE
Txndc12_chr4_7973	devCRE	0	2255	1.20531	3111	2.5458	A_vs_2B	devCRE
Txndc12_chr4_7973	devCRE	1	3077	1.52257	2827	1.93259	A_vs_2B	devCRE
Txndc12_chr4_7973	devCRE	2	2452	1.11668	2627	1.73444	A_vs_2B	devCRE
Txndc12_chr4_7973	devCRE	3	977	1.11993	2358	1.17491	A_vs_2B	devCRE
Txndc12_chr4_7973	devCRE	4	1011	1.26245	1222	1.52929	A_vs_2B	devCRE
Txndc12_chr4_7973	devCRE	5	1332	2.60068	1184	2.11751	A_vs_2B	devCRE
Txndc12_chr4_7973	devCRE	6	880	0.903083	553	2.14998	A_vs_2B	devCRE
Txndc12_chr4_7973	devCRE	7	415	1.25702	1045	1.76947	A_vs_2B	devCRE
Txndc12_chr4_7973	devCRE	8	295	1.79886	430	2.61829	A_vs_2B	devCRE
Txndc12_chr4_7973	devCRE	9	165	0.312939	161	1.52017	A_vs_2B	devCRE
Txndc12_chr4_7978	devCRE	0	2255	1.26207	3111	3.60541	A_vs_2B	devCRE
Txndc12_chr4_7978	devCRE	1	3077	0.42825	2827	0.449952	A_vs_2B	devCRE
Txndc12_chr4_7978	devCRE	2	2452	0.431284	2627	0.732185	A_vs_2B	devCRE
Txndc12_chr4_7978	devCRE	3	977	0.0778475	2358	0.332577	A_vs_2B	devCRE
Txndc12_chr4_7978	devCRE	4	1011	0.300353	1222	1.07661	A_vs_2B	devCRE
Txndc12_chr4_7978	devCRE	5	1332	0.507401	1184	2.01679	A_vs_2B	devCRE
Txndc12_chr4_7978	devCRE	6	880	0.148952	553	0.576847	A_vs_2B	devCRE
Txndc12_chr4_7978	devCRE	7	415	1.44809	1045	3.02185	A_vs_2B	devCRE
Txndc12_chr4_7978	devCRE	8	295	0.182175	430	0.707935	A_vs_2B	devCRE
Txndc12_chr4_7978	devCRE	9	165	0.0507667	161	0.530392	A_vs_2B	devCRE
ubcP	promoters	0	2255	21.3915	3111	30.778	A_vs_2B	ubcP
ubcP	promoters	1	3077	11.6749	2827	19.7081	A_vs_2B	ubcP
ubcP	promoters	2	2452	14.4262	2627	23.0257	A_vs_2B	ubcP
ubcP	promoters	3	977	16.2302	2358	24.2935	A_vs_2B	ubcP
ubcP	promoters	4	1011	29.2804	1222	34.5317	A_vs_2B	ubcP
ubcP	promoters	5	1332	20.5698	1184	28.0751	A_vs_2B	ubcP
ubcP	promoters	6	880	17.7997	553	21.3915	A_vs_2B	ubcP
ubcP	promoters	7	415	20.7091	1045	35.3235	A_vs_2B	ubcP
ubcP	promoters	8	295	14.0822	430	22.588	A_vs_2B	ubcP
ubcP	promoters	9	165	17.7002	161	18.7373	A_vs_2B	ubcP
Bend5_chr4_8168	devCRE	0	2255	0.0699395	3111	0.0181346	A_vs_2B	devCRE
Bend5_chr4_8168	devCRE	4	1011	0.0453346	1222	0.0330107	A_vs_2B	devCRE
Bend5_chr4_8168	devCRE	5	1332	0.00840344	1184	0.0200448	A_vs_2B	devCRE
Bend5_chr4_8170	devCRE	0	2255	0.0101105	3111	0.314806	A_vs_2B	devCRE
Bend5_chr4_8170	devCRE	1	3077	0.00661344	2827	0.0301708	A_vs_2B	devCRE
Bend5_chr4_8170	devCRE	5	1332	0.0155797	1184	0.0338514	A_vs_2B	devCRE
Bend5_chr4_8172	devCRE	0	2255	0.0169966	3111	0.00894931	A_vs_2B	devCRE
Bend5_chr4_8172	devCRE	1	3077	0.00261352	2827	0.0661934	A_vs_2B	devCRE
Bend5_chr4_8172	devCRE	5	1332	0.00430288	1184	0.0074591	A_vs_2B	devCRE
Bend5_chr4_8174	devCRE	0	2255	0.0252751	3111	0.0161589	A_vs_2B	devCRE
Bend5_chr4_8174	devCRE	1	3077	0.00296122	2827	0.0261926	A_vs_2B	devCRE
Bend5_chr4_8174	devCRE	2	2452	0.00646511	2627	0.00425962	A_vs_2B	devCRE
Bend5_chr4_8174	devCRE	3	977	0.00550639	2358	0.0179939	A_vs_2B	devCRE
Bend5_chr4_8174	devCRE	4	1011	0.521575	1222	0.339013	A_vs_2B	devCRE
Bend5_chr4_8174	devCRE	5	1332	0.0172558	1184	0.0189698	A_vs_2B	devCRE
Bend5_chr4_8174	devCRE	6	880	0.0185645	553	0.019335	A_vs_2B	devCRE
Bend5_chr4_8179	devCRE	0	2255	0.029411	3111	0.0437649	A_vs_2B	devCRE
Bend5_chr4_8179	devCRE	1	3077	0.02206	2827	0.0452002	A_vs_2B	devCRE
Bend5_chr4_8179	devCRE	2	2452	0.0144092	2627	0.0902902	A_vs_2B	devCRE
Bend5_chr4_8179	devCRE	3	977	0.0202484	2358	0.0742046	A_vs_2B	devCRE
Bend5_chr4_8179	devCRE	4	1011	0.32367	1222	0.134872	A_vs_2B	devCRE
Bend5_chr4_8179	devCRE	5	1332	0.01187	1184	0.0245803	A_vs_2B	devCRE
Bend5_chr4_8179	devCRE	6	880	0.0333075	553	0.0117028	A_vs_2B	devCRE
Bend5_chr4_8179	devCRE	9	165	0.0935877	161	0.0406543	A_vs_2B	devCRE
Bend5_chr4_8192	devCRE	0	2255	0.014738	3111	0.0108297	A_vs_2B	devCRE
Bend5_chr4_8192	devCRE	1	3077	0.00630824	2827	0.00180101	A_vs_2B	devCRE
Bend5_chr4_8192	devCRE	4	1011	0.11363	1222	0.00909665	A_vs_2B	devCRE
Bend5_chr4_8199	devCRE	0	2255	0.0590872	3111	0.0154224	A_vs_2B	devCRE
Bend5_chr4_8199	devCRE	1	3077	0.0132378	2827	0.00427324	A_vs_2B	devCRE
Bend5_chr4_8199	devCRE	4	1011	0.0257593	1222	0.129438	A_vs_2B	devCRE
Bend5_chr4_8199	devCRE	5	1332	0.0027429	1184	0.0480569	A_vs_2B	devCRE
Bend5_chr4_8199	devCRE	6	880	0.0219761	553	0.10397	A_vs_2B	devCRE
Btg1_chr10_9572	devCRE	4	1011	0.0280257	1222	0.0677498	A_vs_2B	devCRE
Btg1_chr10_9572	devCRE	5	1332	0.00456481	1184	0.00417203	A_vs_2B	devCRE
Btg1_chr10_9588	devCRE	0	2255	0.015801	3111	0.0109383	A_vs_2B	devCRE
Btg1_chr10_9588	devCRE	1	3077	0.0151795	2827	0.00254863	A_vs_2B	devCRE
Btg1_chr10_9588	devCRE	2	2452	0.0125761	2627	0.00883686	A_vs_2B	devCRE
Btg1_chr10_9588	devCRE	5	1332	0.0103166	1184	0.00702372	A_vs_2B	devCRE
Btg1_chr10_9593	devCRE	0	2255	0.186985	3111	0.0669521	A_vs_2B	devCRE
Btg1_chr10_9593	devCRE	1	3077	0.0562714	2827	0.0574802	A_vs_2B	devCRE
Btg1_chr10_9593	devCRE	2	2452	0.0136233	2627	0.28791	A_vs_2B	devCRE
Btg1_chr10_9593	devCRE	3	977	0.023988	2358	0.0895318	A_vs_2B	devCRE
Btg1_chr10_9593	devCRE	4	1011	0.103854	1222	0.0345654	A_vs_2B	devCRE
Btg1_chr10_9593	devCRE	5	1332	0.0151459	1184	0.0309261	A_vs_2B	devCRE
Btg1_chr10_9593	devCRE	6	880	0.112415	553	0.0211981	A_vs_2B	devCRE
Btg1_chr10_9593	devCRE	7	415	0.0563384	1045	0.0258114	A_vs_2B	devCRE
Btg1_chr10_9612	devCRE	0	2255	0.0561451	3111	0.0187524	A_vs_2B	devCRE
Btg1_chr10_9612	devCRE	1	3077	0.10789	2827	0.00277387	A_vs_2B	devCRE
Btg1_chr10_9612	devCRE	2	2452	0.0263762	2627	0.0607349	A_vs_2B	devCRE
Btg1_chr10_9612	devCRE	3	977	0.0781107	2358	0.0382732	A_vs_2B	devCRE
Btg1_chr10_9612	devCRE	4	1011	0.0291157	1222	0.0909035	A_vs_2B	devCRE
Btg1_chr10_9612	devCRE	5	1332	0.0253776	1184	0.0216359	A_vs_2B	devCRE
Btg1_chr10_9612	devCRE	8	295	0.0115811	430	0.0211861	A_vs_2B	devCRE
Btg1_chr10_9613	devCRE	0	2255	0.0165467	3111	0.0192641	A_vs_2B	devCRE
Btg1_chr10_9613	devCRE	4	1011	0.0155603	1222	0.112806	A_vs_2B	devCRE
Cdk5r1_chr11_12575	devCRE	0	2255	0.0596242	3111	0.0819221	A_vs_2B	devCRE
Cdk5r1_chr11_12575	devCRE	1	3077	0.0621063	2827	0.0341392	A_vs_2B	devCRE
Cdk5r1_chr11_12575	devCRE	2	2452	0.0542983	2627	0.116808	A_vs_2B	devCRE
Cdk5r1_chr11_12575	devCRE	4	1011	0.00469837	1222	0.0462543	A_vs_2B	devCRE
Cdk5r1_chr11_12575	devCRE	5	1332	0.0268114	1184	0.0442118	A_vs_2B	devCRE
Cdk5r1_chr11_12575	devCRE	6	880	0.0209361	553	0.00372992	A_vs_2B	devCRE
Cdk5r1_chr11_12590	devCRE	0	2255	0.0236245	3111	0.0268035	A_vs_2B	devCRE
Cdk5r1_chr11_12590	devCRE	1	3077	0.0407395	2827	0.0545635	A_vs_2B	devCRE
Cdk5r1_chr11_12590	devCRE	5	1332	0.00709472	1184	0.0463169	A_vs_2B	devCRE
Cdk5r1_chr11_12590	devCRE	7	415	0.116288	1045	0.327803	A_vs_2B	devCRE
Cdk5r1_chr11_12595	devCRE	0	2255	0.054794	3111	0.00589704	A_vs_2B	devCRE
Cdk5r1_chr11_12595	devCRE	1	3077	0.0212075	2827	0.0598903	A_vs_2B	devCRE
Cdk5r1_chr11_12595	devCRE	5	1332	0.0228041	1184	0.00513954	A_vs_2B	devCRE
Cited2_chr10_1239	devCRE	4	1011	0.172675	1222	0.846636	A_vs_2B	devCRE
Cited2_chr10_1246	devCRE	1	3077	0.0402262	2827	0.00286538	A_vs_2B	devCRE
Cited2_chr10_1248	devCRE	0	2255	0.0154288	3111	0.0514905	A_vs_2B	devCRE
Cited2_chr10_1248	devCRE	2	2452	0.02401	2627	0.0249431	A_vs_2B	devCRE
Cited2_chr10_1253	devCRE	0	2255	0.063024	3111	0.090918	A_vs_2B	devCRE
Cited2_chr10_1253	devCRE	1	3077	0.0534557	2827	0.0397909	A_vs_2B	devCRE
Cited2_chr10_1253	devCRE	3	977	0.141658	2358	0.22391	A_vs_2B	devCRE
Cited2_chr10_1253	devCRE	5	1332	0.0692652	1184	0.0784309	A_vs_2B	devCRE
Cited2_chr10_1253	devCRE	6	880	0.0718066	553	0.129142	A_vs_2B	devCRE
Cited2_chr10_1267	devCRE	0	2255	0.0541762	3111	0.0370253	A_vs_2B	devCRE
Cited2_chr10_1267	devCRE	1	3077	0.00488233	2827	0.0120748	A_vs_2B	devCRE
Cited2_chr10_1267	devCRE	3	977	0.0196717	2358	0.0272984	A_vs_2B	devCRE
Cited2_chr10_1267	devCRE	4	1011	0.0136378	1222	0.0426659	A_vs_2B	devCRE
Cited2_chr10_1270	devCRE	0	2255	0.0111214	3111	0.0740875	A_vs_2B	devCRE
Col1a1_chr11_15258	devCRE	0	2255	0.140708	3111	0.144785	A_vs_2B	devCRE
Col1a1_chr11_15258	devCRE	1	3077	0.0366447	2827	0.0790591	A_vs_2B	devCRE
Col1a1_chr11_15258	devCRE	2	2452	0.0441026	2627	0.307481	A_vs_2B	devCRE
Col1a1_chr11_15258	devCRE	3	977	0.00620676	2358	0.0541823	A_vs_2B	devCRE
Col1a1_chr11_15258	devCRE	4	1011	0.0291108	1222	0.0465712	A_vs_2B	devCRE
Col1a1_chr11_15258	devCRE	5	1332	0.0952352	1184	0.174499	A_vs_2B	devCRE
Col1a1_chr11_15258	devCRE	7	415	0.0343361	1045	0.110837	A_vs_2B	devCRE
Col1a1_chr11_15259	devCRE	0	2255	0.0483204	3111	0.0167715	A_vs_2B	devCRE
Col1a1_chr11_15259	devCRE	1	3077	0.0255232	2827	0.0236693	A_vs_2B	devCRE
Col1a1_chr11_15259	devCRE	2	2452	0.0535325	2627	0.18405	A_vs_2B	devCRE
Col1a1_chr11_15259	devCRE	3	977	0.0185644	2358	0.0123177	A_vs_2B	devCRE
Col1a1_chr11_15259	devCRE	4	1011	0.0256773	1222	0.126998	A_vs_2B	devCRE
Col1a1_chr11_15259	devCRE	5	1332	0.0241967	1184	0.0348531	A_vs_2B	devCRE
Col1a1_chr11_15259	devCRE	7	415	0.0676107	1045	0.0623017	A_vs_2B	devCRE
Col1a1_chr11_15269	devCRE	0	2255	0.0137716	3111	0.0521977	A_vs_2B	devCRE
Col1a1_chr11_15269	devCRE	2	2452	0.0239564	2627	0.00773062	A_vs_2B	devCRE
Col1a1_chr11_15269	devCRE	5	1332	0.00970809	1184	0.0337201	A_vs_2B	devCRE
Col1a1_chr11_15273	devCRE	0	2255	0.101926	3111	0.0212396	A_vs_2B	devCRE
Col1a1_chr11_15273	devCRE	1	3077	0.00707222	2827	0.00520551	A_vs_2B	devCRE
Col1a1_chr11_15273	devCRE	2	2452	0.0342712	2627	0.0182224	A_vs_2B	devCRE
Col1a1_chr11_15273	devCRE	5	1332	0.0223379	1184	0.022673	A_vs_2B	devCRE
Col1a1_chr11_15275	devCRE	0	2255	0.075393	3111	0.632792	A_vs_2B	devCRE
Col1a1_chr11_15275	devCRE	1	3077	0.0335596	2827	0.0499041	A_vs_2B	devCRE
Col1a1_chr11_15275	devCRE	2	2452	0.464685	2627	0.136066	A_vs_2B	devCRE
Col1a1_chr11_15275	devCRE	3	977	0.0461762	2358	0.0358018	A_vs_2B	devCRE
Col1a1_chr11_15275	devCRE	4	1011	0.0132892	1222	0.00783521	A_vs_2B	devCRE
Col1a1_chr11_15275	devCRE	5	1332	0.10016	1184	0.0917819	A_vs_2B	devCRE
Col1a1_chr11_15275	devCRE	6	880	0.0103088	553	0.0495587	A_vs_2B	devCRE
Col1a1_chr11_15275	devCRE	9	165	3.36568	161	0.429484	A_vs_2B	devCRE
Col1a1_chr11_15276	devCRE	0	2255	0.0493302	3111	0.429332	A_vs_2B	devCRE
Col1a1_chr11_15276	devCRE	1	3077	0.0285929	2827	0.219649	A_vs_2B	devCRE
Col1a1_chr11_15276	devCRE	2	2452	0.126288	2627	0.0936337	A_vs_2B	devCRE
Col1a1_chr11_15276	devCRE	3	977	0.0539481	2358	0.206036	A_vs_2B	devCRE
Col1a1_chr11_15276	devCRE	4	1011	0.191492	1222	0.0615166	A_vs_2B	devCRE
Col1a1_chr11_15276	devCRE	5	1332	0.018895	1184	0.134251	A_vs_2B	devCRE
Col1a1_chr11_15276	devCRE	6	880	0.0282475	553	0.0587242	A_vs_2B	devCRE
Col1a1_chr11_15276	devCRE	7	415	0.209615	1045	8.37345	A_vs_2B	devCRE
Col1a1_chr11_15301	devCRE	0	2255	0.0179108	3111	0.113767	A_vs_2B	devCRE
Col1a1_chr11_15301	devCRE	1	3077	0.0357659	2827	0.0179181	A_vs_2B	devCRE
Col1a1_chr11_15301	devCRE	5	1332	0.0719018	1184	0.0153459	A_vs_2B	devCRE
Col1a1_chr11_15301	devCRE	6	880	0.0181362	553	0.0602112	A_vs_2B	devCRE
Col1a1_chr11_15316	devCRE	0	2255	0.0649368	3111	0.266674	A_vs_2B	devCRE
Col1a1_chr11_15316	devCRE	1	3077	0.0202611	2827	0.0816272	A_vs_2B	devCRE
Col1a1_chr11_15316	devCRE	2	2452	0.111196	2627	0.0872272	A_vs_2B	devCRE
Col1a1_chr11_15316	devCRE	4	1011	0.0791995	1222	0.0822516	A_vs_2B	devCRE
Col1a1_chr11_15316	devCRE	5	1332	0.0206736	1184	0.0537538	A_vs_2B	devCRE
Col1a1_chr11_15316	devCRE	6	880	0.245353	553	0.10554	A_vs_2B	devCRE
Col1a1_chr11_15316	devCRE	8	295	0.181348	430	0.0931561	A_vs_2B	devCRE
Col1a2_chr6_72	devCRE	0	2255	0.0569475	3111	0.0476649	A_vs_2B	devCRE
Col1a2_chr6_72	devCRE	1	3077	0.010809	2827	0.0396794	A_vs_2B	devCRE
Col1a2_chr6_72	devCRE	2	2452	0.0445979	2627	0.0430145	A_vs_2B	devCRE
Col1a2_chr6_72	devCRE	3	977	0.0346195	2358	0.0300405	A_vs_2B	devCRE
Col1a2_chr6_73	devCRE	0	2255	0.0103294	3111	0.0330901	A_vs_2B	devCRE
Col1a2_chr6_73	devCRE	1	3077	0.041494	2827	0.104819	A_vs_2B	devCRE
Col1a2_chr6_73	devCRE	2	2452	0.134984	2627	0.0970456	A_vs_2B	devCRE
Col1a2_chr6_73	devCRE	4	1011	0.00970619	1222	0.0223042	A_vs_2B	devCRE
Col1a2_chr6_73	devCRE	5	1332	0.00216831	1184	0.0552911	A_vs_2B	devCRE
Col1a2_chr6_73	devCRE	6	880	0.00479425	553	0.022498	A_vs_2B	devCRE
Col1a2_chr6_73	devCRE	8	295	0.143918	430	0.0991347	A_vs_2B	devCRE
Col1a2_chr6_77	devCRE	0	2255	0.114519	3111	0.0971835	A_vs_2B	devCRE
Col1a2_chr6_77	devCRE	1	3077	0.0306738	2827	0.108992	A_vs_2B	devCRE
Col1a2_chr6_77	devCRE	2	2452	0.216512	2627	0.613354	A_vs_2B	devCRE
Col1a2_chr6_77	devCRE	3	977	0.0829066	2358	0.08602	A_vs_2B	devCRE
Col1a2_chr6_77	devCRE	4	1011	0.0481889	1222	0.13742	A_vs_2B	devCRE
Col1a2_chr6_77	devCRE	5	1332	0.0924714	1184	0.0814987	A_vs_2B	devCRE
Col1a2_chr6_77	devCRE	8	295	0.0464674	430	0.0153668	A_vs_2B	devCRE
Col1a2_chr6_77	devCRE	9	165	0.0240629	161	0.0386863	A_vs_2B	devCRE
Col1a2_chr6_88	devCRE	0	2255	0.00394201	3111	0.0377562	A_vs_2B	devCRE
Col1a2_chr6_88	devCRE	5	1332	0.00799249	1184	0.00614181	A_vs_2B	devCRE
Col5a1_chr2_2558	devCRE	0	2255	0.0146569	3111	0.0252406	A_vs_2B	devCRE
Col5a1_chr2_2558	devCRE	1	3077	0.0292124	2827	0.0124283	A_vs_2B	devCRE
Col5a1_chr2_2558	devCRE	2	2452	0.0227961	2627	0.0145979	A_vs_2B	devCRE
Col5a1_chr2_2558	devCRE	4	1011	0.0184589	1222	0.00481463	A_vs_2B	devCRE
Col5a1_chr2_2558	devCRE	5	1332	0.0178066	1184	0.00357362	A_vs_2B	devCRE
Col5a1_chr2_2562	devCRE	0	2255	0.0274139	3111	0.0150316	A_vs_2B	devCRE
Col5a1_chr2_2562	devCRE	2	2452	0.0277453	2627	0.018538	A_vs_2B	devCRE
Col5a1_chr2_2562	devCRE	5	1332	0.0126564	1184	0.0028671	A_vs_2B	devCRE
Col5a1_chr2_2565	devCRE	0	2255	0.0139455	3111	0.0235989	A_vs_2B	devCRE
Col5a1_chr2_2565	devCRE	2	2452	0.0348284	2627	0.0951685	A_vs_2B	devCRE
Col5a1_chr2_2565	devCRE	3	977	0.0061502	2358	0.00980925	A_vs_2B	devCRE
Col5a1_chr2_2565	devCRE	4	1011	0.00898634	1222	0.0144068	A_vs_2B	devCRE
Col5a1_chr2_2571	devCRE	0	2255	0.0116413	3111	0.0661854	A_vs_2B	devCRE
Col5a1_chr2_2571	devCRE	1	3077	0.00954308	2827	0.0435888	A_vs_2B	devCRE
Col5a1_chr2_2571	devCRE	2	2452	0.0411655	2627	0.166262	A_vs_2B	devCRE
Col5a1_chr2_2571	devCRE	3	977	0.0490347	2358	0.0115692	A_vs_2B	devCRE
Col5a1_chr2_2571	devCRE	4	1011	3.11571	1222	0.0435092	A_vs_2B	devCRE
Col5a1_chr2_2571	devCRE	5	1332	0.00846304	1184	0.0575282	A_vs_2B	devCRE
Col5a1_chr2_2571	devCRE	6	880	0.0221554	553	0.0683786	A_vs_2B	devCRE
Col5a1_chr2_2576	devCRE	0	2255	0.0885438	3111	0.0435732	A_vs_2B	devCRE
Col5a1_chr2_2576	devCRE	1	3077	0.0213539	2827	0.024022	A_vs_2B	devCRE
Col5a1_chr2_2576	devCRE	2	2452	0.0615143	2627	0.242515	A_vs_2B	devCRE
Col5a1_chr2_2576	devCRE	5	1332	0.0299351	1184	0.020174	A_vs_2B	devCRE
Col5a1_chr2_2576	devCRE	6	880	0.0629659	553	0.0242893	A_vs_2B	devCRE
Col5a1_chr2_2586	devCRE	0	2255	0.00800182	3111	0.0230419	A_vs_2B	devCRE
Col5a1_chr2_2586	devCRE	1	3077	0.00582167	2827	0.00458883	A_vs_2B	devCRE
Col5a1_chr2_2586	devCRE	2	2452	0.0163523	2627	0.00856785	A_vs_2B	devCRE
Col5a1_chr2_2586	devCRE	6	880	0.012379	553	0.00503195	A_vs_2B	devCRE
Epas1_chr17_10056	devCRE	0	2255	0.0266557	3111	0.0075709	A_vs_2B	devCRE
Epas1_chr17_10056	devCRE	4	1011	0.242091	1222	0.0227488	A_vs_2B	devCRE
Epas1_chr17_10056	devCRE	5	1332	0.013295	1184	0.0226344	A_vs_2B	devCRE
Epas1_chr17_10056	devCRE	7	415	0.157543	1045	0.0524021	A_vs_2B	devCRE
Epas1_chr17_10057	devCRE	0	2255	0.0317964	3111	0.0321525	A_vs_2B	devCRE
Epas1_chr17_10057	devCRE	1	3077	0.00780406	2827	0.0106728	A_vs_2B	devCRE
Epas1_chr17_10057	devCRE	7	415	0.0645904	1045	0.0823193	A_vs_2B	devCRE
Epas1_chr17_10061	devCRE	0	2255	0.070219	3111	0.0447115	A_vs_2B	devCRE
Epas1_chr17_10061	devCRE	1	3077	0.0220626	2827	0.0438765	A_vs_2B	devCRE
Epas1_chr17_10061	devCRE	2	2452	0.0115089	2627	0.0524	A_vs_2B	devCRE
Epas1_chr17_10061	devCRE	4	1011	0.0679595	1222	0.0824999	A_vs_2B	devCRE
Epas1_chr17_10061	devCRE	5	1332	0.035971	1184	0.0831951	A_vs_2B	devCRE
Epas1_chr17_10061	devCRE	6	880	0.0307909	553	0.0842374	A_vs_2B	devCRE
Epas1_chr17_10061	devCRE	7	415	0.134523	1045	0.175275	A_vs_2B	devCRE
Epas1_chr17_10061	devCRE	8	295	0.0222959	430	0.0900279	A_vs_2B	devCRE
Epas1_chr17_10061	devCRE	9	165	0.127442	161	0.0294649	A_vs_2B	devCRE
Epas1_chr17_10064	devCRE	0	2255	0.0579365	3111	0.066222	A_vs_2B	devCRE
Epas1_chr17_10064	devCRE	4	1011	0.0555329	1222	0.0818201	A_vs_2B	devCRE
Epas1_chr17_10066	devCRE	0	2255	0.00316081	3111	0.0401221	A_vs_2B	devCRE
Epas1_chr17_10066	devCRE	2	2452	0.0364713	2627	0.0581537	A_vs_2B	devCRE
Epas1_chr17_10066	devCRE	4	1011	0.0132539	1222	0.0110435	A_vs_2B	devCRE
Epas1_chr17_10066	devCRE	5	1332	0.0144007	1184	0.00303068	A_vs_2B	devCRE
Epas1_chr17_10066	devCRE	6	880	0.0662875	553	0.077444	A_vs_2B	devCRE
Epas1_chr17_10071	devCRE	0	2255	0.115901	3111	0.356793	A_vs_2B	devCRE
Epas1_chr17_10071	devCRE	1	3077	0.121527	2827	0.20704	A_vs_2B	devCRE
Epas1_chr17_10071	devCRE	2	2452	0.0202428	2627	0.168437	A_vs_2B	devCRE
Epas1_chr17_10071	devCRE	3	977	0.0458372	2358	0.207025	A_vs_2B	devCRE
Epas1_chr17_10071	devCRE	4	1011	0.0523105	1222	0.165439	A_vs_2B	devCRE
Epas1_chr17_10071	devCRE	5	1332	0.0630719	1184	0.202032	A_vs_2B	devCRE
Epas1_chr17_10071	devCRE	6	880	0.0290325	553	0.193245	A_vs_2B	devCRE
Epas1_chr17_10116	devCRE	0	2255	0.0214969	3111	0.0682129	A_vs_2B	devCRE
Epas1_chr17_10116	devCRE	1	3077	0.0514784	2827	0.017282	A_vs_2B	devCRE
Epas1_chr17_10116	devCRE	2	2452	0.0224449	2627	0.0516092	A_vs_2B	devCRE
Epas1_chr17_10116	devCRE	4	1011	0.00965876	1222	0.0283227	A_vs_2B	devCRE
Epas1_chr17_10116	devCRE	5	1332	0.0420573	1184	0.0172249	A_vs_2B	devCRE
Foxa2_chr2_13806	devCRE	5	1332	0.0210319	1184	0.0263175	A_vs_2B	devCRE
Foxa2_chr2_13808	devCRE	0	2255	0.112592	3111	0.0133314	A_vs_2B	devCRE
Foxa2_chr2_13808	devCRE	1	3077	0.0468911	2827	0.0879511	A_vs_2B	devCRE
Foxa2_chr2_13808	devCRE	2	2452	0.0258968	2627	0.021572	A_vs_2B	devCRE
Foxa2_chr2_13808	devCRE	4	1011	0.0548382	1222	0.212956	A_vs_2B	devCRE
Foxa2_chr2_13808	devCRE	6	880	0.262231	553	0.0946016	A_vs_2B	devCRE
Foxa2_chr2_13812	devCRE	0	2255	0.0207262	3111	0.0543401	A_vs_2B	devCRE
Foxa2_chr2_13812	devCRE	1	3077	0.0322607	2827	0.0266452	A_vs_2B	devCRE
Foxa2_chr2_13812	devCRE	2	2452	0.028231	2627	0.00846235	A_vs_2B	devCRE
Foxa2_chr2_13812	devCRE	5	1332	0.00480954	1184	0.0126535	A_vs_2B	devCRE
Foxa2_chr2_13818	devCRE	0	2255	0.0282235	3111	0.0476578	A_vs_2B	devCRE
Foxa2_chr2_13818	devCRE	1	3077	0.0212767	2827	0.00819118	A_vs_2B	devCRE
Foxa2_chr2_13818	devCRE	2	2452	0.0133845	2627	0.0315848	A_vs_2B	devCRE
Foxa2_chr2_13818	devCRE	3	977	0.0400976	2358	0.0135558	A_vs_2B	devCRE
Foxa2_chr2_13818	devCRE	4	1011	0.0772681	1222	0.13481	A_vs_2B	devCRE
Foxa2_chr2_13818	devCRE	5	1332	0.00505309	1184	0.01182	A_vs_2B	devCRE
Foxa2_chr2_13820	devCRE	0	2255	0.110533	3111	0.097442	A_vs_2B	devCRE
Foxa2_chr2_13820	devCRE	1	3077	0.0239413	2827	0.174269	A_vs_2B	devCRE
Foxa2_chr2_13820	devCRE	2	2452	0.00664218	2627	0.259196	A_vs_2B	devCRE
Foxa2_chr2_13820	devCRE	4	1011	0.324728	1222	14.8663	A_vs_2B	devCRE
Foxa2_chr2_13820	devCRE	8	295	0.130949	430	0.118215	A_vs_2B	devCRE
Foxa2_chr2_13830	devCRE	0	2255	0.0276189	3111	0.0148282	A_vs_2B	devCRE
Foxa2_chr2_13830	devCRE	1	3077	0.0021187	2827	0.00419056	A_vs_2B	devCRE
Foxa2_chr2_13830	devCRE	2	2452	0.00598975	2627	0.0228972	A_vs_2B	devCRE
Foxa2_chr2_13830	devCRE	5	1332	0.010705	1184	0.0340718	A_vs_2B	devCRE
Foxa2_chr2_13835	devCRE	0	2255	0.104338	3111	0.0520424	A_vs_2B	devCRE
Foxa2_chr2_13835	devCRE	1	3077	0.114063	2827	0.011541	A_vs_2B	devCRE
Foxa2_chr2_13835	devCRE	2	2452	0.0259186	2627	0.187169	A_vs_2B	devCRE
Foxa2_chr2_13835	devCRE	3	977	0.124896	2358	0.0187129	A_vs_2B	devCRE
Foxa2_chr2_13835	devCRE	5	1332	0.00735394	1184	0.0241955	A_vs_2B	devCRE
Foxa2_chr2_13841	devCRE	0	2255	0.0899113	3111	0.167257	A_vs_2B	devCRE
Foxa2_chr2_13841	devCRE	1	3077	0.0211964	2827	0.00701436	A_vs_2B	devCRE
Foxa2_chr2_13841	devCRE	2	2452	0.0417566	2627	0.114971	A_vs_2B	devCRE
Foxa2_chr2_13841	devCRE	3	977	0.0242009	2358	0.03145	A_vs_2B	devCRE
Foxa2_chr2_13841	devCRE	4	1011	0.0213896	1222	0.0488737	A_vs_2B	devCRE
Foxa2_chr2_13841	devCRE	5	1332	0.0642073	1184	0.0777765	A_vs_2B	devCRE
Foxa2_chr2_13841	devCRE	6	880	0.020875	553	0.0171561	A_vs_2B	devCRE
Foxa2_chr2_13841	devCRE	7	415	0.171108	1045	0.118618	A_vs_2B	devCRE
Foxa2_chr2_13841	devCRE	8	295	0.0186893	430	0.0515989	A_vs_2B	devCRE
Foxa2_chr2_13856	devCRE	0	2255	0.0321857	3111	0.128995	A_vs_2B	devCRE
Foxa2_chr2_13856	devCRE	5	1332	0.0284552	1184	0.0890575	A_vs_2B	devCRE
Foxa2_chr2_13856	devCRE	8	295	0.0116128	430	0.0414028	A_vs_2B	devCRE
Foxa2_chr2_13861	devCRE	0	2255	0.0268508	3111	0.0293136	A_vs_2B	devCRE
[truncated: 1,726 more rows]

## Sheet: EDF5cd
full_cellBC_pdT	biol_rep	MOI	cluster_annotation
2B1_AAACCCACAAGGTTGG-1	2B	14	06 Neuroectoderm (brain)
2B1_AAACCCACACGTCGTG-1	2B	80	02 Epiblast/primitive streak
2B1_AAACCCACACTTGAAC-1	2B	35	05 Surface Ectoderm
2B1_AAACCCACAGTCGCTG-1	2B	10	08 Mesoderm
2B1_AAACCCAGTAACAGTA-1	2B	49	08 Mesoderm
2B1_AAACCCAGTATCAAGA-1	2B	46	08 Mesoderm
2B1_AAACCCAGTATCGCGC-1	2B	26	01 Pluripotent
2B1_AAACCCATCGTACCTC-1	2B	56	06 Neuroectoderm (brain)
2B1_AAACGAAAGGGCATGT-1	2B	21	01 Pluripotent
2B1_AAACGAACAACTTGCA-1	2B	31	05 Surface Ectoderm
2B1_AAACGAACACTGAATC-1	2B	41	02 Epiblast/primitive streak
2B1_AAACGAAGTAGTCTGT-1	2B	67	05 Surface Ectoderm
2B1_AAACGAAGTCCAGAAG-1	2B	81	05 Surface Ectoderm
2B1_AAACGAAGTGAATAAC-1	2B	22	10 Haematoendothelial
2B1_AAACGAATCGAACGGA-1	2B	26	06 Neuroectoderm (brain)
2B1_AAACGCTAGACCGCCT-1	2B	22	10 Haematoendothelial
2B1_AAACGCTAGTATCTGC-1	2B	70	06 Neuroectoderm (brain)
2B1_AAACGCTCAATCGTCA-1	2B	16	06 Neuroectoderm (brain)
2B1_AAACGCTCATTCATCT-1	2B	29	01 Pluripotent
2B1_AAACGCTGTACTCCGG-1	2B	35	09 Cardiomyocytes
2B1_AAACGCTTCAAGAGTA-1	2B	40	06 Neuroectoderm (brain)
2B1_AAACGCTTCCCTCAAC-1	2B	33	07 Neuroectoderm (rostral)
2B1_AAACGCTTCCTACAAG-1	2B	40	05 Surface Ectoderm
2B1_AAACGCTTCCTCACCA-1	2B	16	01 Pluripotent
2B1_AAAGAACAGCGGATCA-1	2B	21	05 Surface Ectoderm
2B1_AAAGAACGTCTGTAGT-1	2B	22	01 Pluripotent
2B1_AAAGAACGTGCATTTG-1	2B	24	05 Surface Ectoderm
2B1_AAAGAACGTGCGTGCT-1	2B	23	08 Mesoderm
2B1_AAAGAACGTGTTCCTC-1	2B	12	01 Pluripotent
2B1_AAAGAACGTTAAACAG-1	2B	24	01 Pluripotent
2B1_AAAGAACTCACGAACT-1	2B	55	03 Ex. Endoderm (parietal)
2B1_AAAGAACTCCTACGAA-1	2B	40	02 Epiblast/primitive streak
2B1_AAAGAACTCTAGCCAA-1	2B	51	06 Neuroectoderm (brain)
2B1_AAAGGATAGGTATCTC-1	2B	38	01 Pluripotent
2B1_AAAGGATCACAAAGTA-1	2B	54	04 Ex. Endoderm (visceral)
2B1_AAAGGATGTCGATGCC-1	2B	34	02 Epiblast/primitive streak
2B1_AAAGGATGTTGTTTGG-1	2B	51	08 Mesoderm
2B1_AAAGGGCAGAGGCGGA-1	2B	63	08 Mesoderm
2B1_AAAGGGCAGCGTGCCT-1	2B	22	06 Neuroectoderm (brain)
2B1_AAAGGGCCAATGAACA-1	2B	37	06 Neuroectoderm (brain)
2B1_AAAGGGCCACCATTCC-1	2B	37	05 Surface Ectoderm
2B1_AAAGGGCCATACCATG-1	2B	66	01 Pluripotent
2B1_AAAGGGCGTATGTCTG-1	2B	36	02 Epiblast/primitive streak
2B1_AAAGGGCTCCTGGGAC-1	2B	47	08 Mesoderm
2B1_AAAGGGCTCTACCACC-1	2B	83	01 Pluripotent
2B1_AAAGGTAAGAAGCGGG-1	2B	25	05 Surface Ectoderm
2B1_AAAGGTAAGGTTCATC-1	2B	57	07 Neuroectoderm (rostral)
2B1_AAAGGTACACCGCTAG-1	2B	55	02 Epiblast/primitive streak
2B1_AAAGGTACATTAGGAA-1	2B	41	01 Pluripotent
2B1_AAAGGTAGTACCTGTA-1	2B	20	08 Mesoderm
2B1_AAAGGTAGTCTACATG-1	2B	35	06 Neuroectoderm (brain)
2B1_AAAGGTATCCACGGGT-1	2B	1	01 Pluripotent
2B1_AAAGGTATCCCAGGCA-1	2B	25	01 Pluripotent
2B1_AAAGGTATCCGGTTCT-1	2B	38	06 Neuroectoderm (brain)
2B1_AAAGTCCAGACGAAGA-1	2B	14	02 Epiblast/primitive streak
2B1_AAAGTCCAGCACCGTC-1	2B	63	05 Surface Ectoderm
2B1_AAAGTCCAGTACAGAT-1	2B	35	03 Ex. Endoderm (parietal)
2B1_AAAGTCCCAAATCGTC-1	2B	32	06 Neuroectoderm (brain)
2B1_AAAGTCCCAGTCAGTT-1	2B	20	08 Mesoderm
2B1_AAAGTCCCATGCCGCA-1	2B	47	06 Neuroectoderm (brain)
2B1_AAAGTCCGTCATCTAG-1	2B	17	10 Haematoendothelial
2B1_AAAGTCCTCAGACCTA-1	2B	31	05 Surface Ectoderm
2B1_AAAGTCCTCCTATGGA-1	2B	40	02 Epiblast/primitive streak
2B1_AAAGTCCTCGAGCCTG-1	2B	15	06 Neuroectoderm (brain)
2B1_AAAGTCCTCTTCCTAA-1	2B	14	05 Surface Ectoderm
2B1_AAAGTGAAGCGATTCT-1	2B	21	05 Surface Ectoderm
2B1_AAAGTGACAAGTGGGT-1	2B	16	08 Mesoderm
2B1_AAAGTGACATGCCGGT-1	2B	16	02 Epiblast/primitive streak
2B1_AAAGTGAGTACCTATG-1	2B	19	04 Ex. Endoderm (visceral)
2B1_AAAGTGAGTGAATGTA-1	2B	12	09 Cardiomyocytes
2B1_AAAGTGAGTTCGAACT-1	2B	16	06 Neuroectoderm (brain)
2B1_AAAGTGAGTTTGCCGG-1	2B	54	10 Haematoendothelial
2B1_AAAGTGATCCCAGGAC-1	2B	64	08 Mesoderm
2B1_AAAGTGATCGACCCAG-1	2B	66	08 Mesoderm
2B1_AAATGGAAGTGCTAGG-1	2B	20	02 Epiblast/primitive streak
2B1_AAATGGAGTGTTAACC-1	2B	13	06 Neuroectoderm (brain)
2B1_AAATGGATCAATCCAG-1	2B	47	05 Surface Ectoderm
2B1_AAATGGATCACCTTGC-1	2B	22	08 Mesoderm
2B1_AACAAAGAGCTGCCTG-1	2B	17	06 Neuroectoderm (brain)
2B1_AACAAAGAGGATGGCT-1	2B	24	01 Pluripotent
2B1_AACAAAGCACACGCCA-1	2B	26	06 Neuroectoderm (brain)
2B1_AACAAAGCAGAGGACT-1	2B	9	05 Surface Ectoderm
2B1_AACAAAGGTACAATAG-1	2B	37	01 Pluripotent
2B1_AACAAAGGTTGACTAC-1	2B	27	08 Mesoderm
2B1_AACAAAGTCCATAGAC-1	2B	84	03 Ex. Endoderm (parietal)
2B1_AACAAAGTCTGTGCAA-1	2B	38	10 Haematoendothelial
2B1_AACAAAGTCTTTCGAT-1	2B	14	08 Mesoderm
2B1_AACAACCAGTGGCGAT-1	2B	50	06 Neuroectoderm (brain)
2B1_AACAACCGTAGCGATG-1	2B	80	02 Epiblast/primitive streak
2B1_AACAACCTCCAGCTCT-1	2B	20	02 Epiblast/primitive streak
2B1_AACAAGAAGCTGACAG-1	2B	50	01 Pluripotent
2B1_AACAAGACAAGAGTTA-1	2B	92	02 Epiblast/primitive streak
2B1_AACAAGACATCCTGTC-1	2B	22	05 Surface Ectoderm
2B1_AACAAGAGTAACTAAG-1	2B	4	06 Neuroectoderm (brain)
2B1_AACAAGAGTACTTCCC-1	2B	13	08 Mesoderm
2B1_AACAAGAGTTCAACGT-1	2B	24	05 Surface Ectoderm
2B1_AACAAGAGTTCCGCTT-1	2B	17	06 Neuroectoderm (brain)
2B1_AACAAGAGTTTCCATT-1	2B	20	06 Neuroectoderm (brain)
2B1_AACACACAGAGCAGAA-1	2B	40	01 Pluripotent
2B1_AACACACAGGTTATAG-1	2B	41	08 Mesoderm
2B1_AACACACAGTAAACTG-1	2B	21	01 Pluripotent
2B1_AACACACCAACCCGCA-1	2B	99	06 Neuroectoderm (brain)
2B1_AACACACGTATGGTAA-1	2B	20	08 Mesoderm
2B1_AACACACGTTGTTGAC-1	2B	63	10 Haematoendothelial
2B1_AACACACTCAGGACGA-1	2B	24	06 Neuroectoderm (brain)
2B1_AACACACTCCGTGCGA-1	2B	49	02 Epiblast/primitive streak
2B1_AACACACTCGCACGAC-1	2B	8	05 Surface Ectoderm
2B1_AACACACTCGTTCATT-1	2B	21	05 Surface Ectoderm
2B1_AACACACTCGTTCTAT-1	2B	12	07 Neuroectoderm (rostral)
2B1_AACACACTCTAGTTCT-1	2B	21	02 Epiblast/primitive streak
2B1_AACAGGGAGACGGTCA-1	2B	21	01 Pluripotent
2B1_AACAGGGCACCAGGTC-1	2B	86	01 Pluripotent
2B1_AACAGGGCACTTGTGA-1	2B	40	10 Haematoendothelial
2B1_AACAGGGCATTGACAC-1	2B	52	08 Mesoderm
2B1_AACAGGGGTCGTTCAA-1	2B	59	01 Pluripotent
2B1_AACAGGGGTGTACGCC-1	2B	41	01 Pluripotent
2B1_AACAGGGTCCGTACGG-1	2B	20	02 Epiblast/primitive streak
2B1_AACAGGGTCCTTTAGT-1	2B	52	01 Pluripotent
2B1_AACCAACAGTCTGCAT-1	2B	28	03 Ex. Endoderm (parietal)
2B1_AACCAACCATAACCCA-1	2B	32	07 Neuroectoderm (rostral)
2B1_AACCAACGTAAGTTGA-1	2B	33	05 Surface Ectoderm
2B1_AACCAACTCCCATTCG-1	2B	165	01 Pluripotent
2B1_AACCAACTCTACGGTA-1	2B	32	06 Neuroectoderm (brain)
2B1_AACCACAAGACGGATC-1	2B	42	06 Neuroectoderm (brain)
2B1_AACCACAAGGCTTAGG-1	2B	30	05 Surface Ectoderm
2B1_AACCACACAATAGTAG-1	2B	27	07 Neuroectoderm (rostral)
2B1_AACCACACACGAGGAT-1	2B	55	06 Neuroectoderm (brain)
2B1_AACCACACATGGGTTT-1	2B	26	06 Neuroectoderm (brain)
2B1_AACCACACATTGAGCT-1	2B	37	01 Pluripotent
2B1_AACCACACATTGTAGC-1	2B	8	08 Mesoderm
2B1_AACCACAGTAGGTACG-1	2B	47	03 Ex. Endoderm (parietal)
2B1_AACCACAGTAGTAAGT-1	2B	36	03 Ex. Endoderm (parietal)
2B1_AACCACAGTCTTGAGT-1	2B	40	04 Ex. Endoderm (visceral)
2B1_AACCACAGTTAAGGAT-1	2B	52	08 Mesoderm
2B1_AACCACATCATGCATG-1	2B	36	02 Epiblast/primitive streak
2B1_AACCACATCATTCATC-1	2B	23	08 Mesoderm
2B1_AACCACATCTGAGGCC-1	2B	22	01 Pluripotent
2B1_AACCATGAGAGCTGAC-1	2B	36	02 Epiblast/primitive streak
2B1_AACCATGAGCTGGCCT-1	2B	37	01 Pluripotent
2B1_AACCATGAGTCGGGAT-1	2B	40	06 Neuroectoderm (brain)
2B1_AACCATGGTTAGGCCC-1	2B	81	08 Mesoderm
2B1_AACCATGGTTGCCGAC-1	2B	53	05 Surface Ectoderm
2B1_AACCATGTCAAGGCTT-1	2B	67	08 Mesoderm
2B1_AACCATGTCACATTGG-1	2B	32	01 Pluripotent
2B1_AACCCAAGTAGTCTTG-1	2B	87	03 Ex. Endoderm (parietal)
2B1_AACCCAAGTGAAGCTG-1	2B	63	01 Pluripotent
2B1_AACCCAATCGAGCCTG-1	2B	49	04 Ex. Endoderm (visceral)
2B1_AACCTGAGTCCTATAG-1	2B	9	08 Mesoderm
2B1_AACCTGAGTCTTGAAC-1	2B	66	06 Neuroectoderm (brain)
2B1_AACCTTTAGACCATGG-1	2B	14	07 Neuroectoderm (rostral)
2B1_AACCTTTAGCCTTTGA-1	2B	10	10 Haematoendothelial
2B1_AACCTTTAGTCATAGA-1	2B	25	06 Neuroectoderm (brain)
2B1_AACCTTTGTGAGATAT-1	2B	16	05 Surface Ectoderm
2B1_AACCTTTTCACCGCTT-1	2B	70	02 Epiblast/primitive streak
2B1_AACCTTTTCCGTGTGG-1	2B	79	03 Ex. Endoderm (parietal)
2B1_AACCTTTTCGAGAACG-1	2B	26	05 Surface Ectoderm
2B1_AACGAAACAAGGAGTC-1	2B	21	01 Pluripotent
2B1_AACGAAACATGATCTG-1	2B	30	08 Mesoderm
2B1_AACGAAATCCGGTAAT-1	2B	28	01 Pluripotent
2B1_AACGAAATCCGTAGTA-1	2B	19	05 Surface Ectoderm
2B1_AACGAAATCGCCGAAC-1	2B	18	06 Neuroectoderm (brain)
2B1_AACGAAATCGGAAGGT-1	2B	56	08 Mesoderm
2B1_AACGGGAAGAAATGGG-1	2B	28	06 Neuroectoderm (brain)
2B1_AACGGGAAGCACCGTC-1	2B	6	01 Pluripotent
2B1_AACGGGACAGGACGAT-1	2B	40	07 Neuroectoderm (rostral)
2B1_AACGGGAGTACCCGAC-1	2B	46	10 Haematoendothelial
2B1_AACGGGAGTGCACGCT-1	2B	9	08 Mesoderm
2B1_AACGTCAGTTGTTTGG-1	2B	27	01 Pluripotent
2B1_AACTTCTAGCTGTTCA-1	2B	10	01 Pluripotent
2B1_AACTTCTAGTCGAAGC-1	2B	34	08 Mesoderm
2B1_AACTTCTCACGTACAT-1	2B	41	04 Ex. Endoderm (visceral)
2B1_AACTTCTCACTCCGAG-1	2B	56	08 Mesoderm
2B1_AACTTCTCAGAAACCG-1	2B	14	01 Pluripotent
2B1_AACTTCTCAGGTACGA-1	2B	45	06 Neuroectoderm (brain)
2B1_AACTTCTCAGTCTTCC-1	2B	38	05 Surface Ectoderm
2B1_AACTTCTCATCGCTCT-1	2B	15	08 Mesoderm
2B1_AACTTCTGTCGAGCAA-1	2B	24	05 Surface Ectoderm
2B1_AACTTCTGTCTGCATA-1	2B	34	07 Neuroectoderm (rostral)
2B1_AACTTCTTCTTCCGTG-1	2B	24	08 Mesoderm
2B1_AAGAACAAGCAGTCTT-1	2B	16	01 Pluripotent
2B1_AAGAACAAGCTTCGTA-1	2B	11	06 Neuroectoderm (brain)
2B1_AAGAACAAGGACCCAA-1	2B	76	05 Surface Ectoderm
2B1_AAGAACAAGTCGAATA-1	2B	37	02 Epiblast/primitive streak
2B1_AAGAACACATAGTCGT-1	2B	20	08 Mesoderm
2B1_AAGAACATCACTGTCC-1	2B	20	08 Mesoderm
2B1_AAGAACATCGTCAACA-1	2B	20	01 Pluripotent
2B1_AAGAACATCGTGCACG-1	2B	20	05 Surface Ectoderm
2B1_AAGACAACAGGGCTTC-1	2B	19	01 Pluripotent
2B1_AAGACTCAGGCAGGGA-1	2B	11	03 Ex. Endoderm (parietal)
2B1_AAGACTCCACCAGTAT-1	2B	18	06 Neuroectoderm (brain)
2B1_AAGACTCCAGTTTCAG-1	2B	61	10 Haematoendothelial
2B1_AAGACTCCATGACCCG-1	2B	46	02 Epiblast/primitive streak
2B1_AAGACTCCATTGACCA-1	2B	49	01 Pluripotent
2B1_AAGACTCGTCGAGATG-1	2B	102	06 Neuroectoderm (brain)
2B1_AAGACTCGTTGGCTAT-1	2B	22	03 Ex. Endoderm (parietal)
2B1_AAGACTCTCCGCACGA-1	2B	21	04 Ex. Endoderm (visceral)
2B1_AAGATAGAGACAGCTG-1	2B	29	08 Mesoderm
2B1_AAGATAGAGCGCTGAA-1	2B	18	02 Epiblast/primitive streak
2B1_AAGATAGAGGCGAAGG-1	2B	13	07 Neuroectoderm (rostral)
2B1_AAGATAGCAGGGATAC-1	2B	34	03 Ex. Endoderm (parietal)
2B1_AAGATAGCAGTACTAC-1	2B	39	02 Epiblast/primitive streak
2B1_AAGATAGCATGTTCGA-1	2B	38	03 Ex. Endoderm (parietal)
2B1_AAGATAGGTATCGAAA-1	2B	36	01 Pluripotent
2B1_AAGATAGGTCTCGCGA-1	2B	38	03 Ex. Endoderm (parietal)
2B1_AAGATAGTCTAGAACC-1	2B	14	10 Haematoendothelial
2B1_AAGCATCAGAGTCACG-1	2B	24	01 Pluripotent
2B1_AAGCATCAGTTTGCTG-1	2B	16	01 Pluripotent
2B1_AAGCATCCACTTCATT-1	2B	54	04 Ex. Endoderm (visceral)
2B1_AAGCATCTCACTGATG-1	2B	21	01 Pluripotent
2B1_AAGCATCTCTTTCAGT-1	2B	29	01 Pluripotent
2B1_AAGCCATAGGTATCTC-1	2B	18	06 Neuroectoderm (brain)
2B1_AAGCCATCAAACTGCT-1	2B	90	02 Epiblast/primitive streak
2B1_AAGCCATCACTACACA-1	2B	32	01 Pluripotent
2B1_AAGCCATCAGAGGCAT-1	2B	41	02 Epiblast/primitive streak
2B1_AAGCCATTCATATGGC-1	2B	38	05 Surface Ectoderm
2B1_AAGCGAGAGCGTGAGT-1	2B	31	06 Neuroectoderm (brain)
2B1_AAGCGAGAGTACCGGA-1	2B	33	06 Neuroectoderm (brain)
2B1_AAGCGAGGTCTACGAT-1	2B	31	06 Neuroectoderm (brain)
2B1_AAGCGAGTCAGCATTG-1	2B	40	06 Neuroectoderm (brain)
2B1_AAGCGAGTCGCAGTGC-1	2B	59	05 Surface Ectoderm
2B1_AAGCGTTAGGCAGGGA-1	2B	38	06 Neuroectoderm (brain)
2B1_AAGCGTTAGTCCCTAA-1	2B	15	10 Haematoendothelial
2B1_AAGCGTTCACGGTCTG-1	2B	27	01 Pluripotent
2B1_AAGCGTTGTATTCCTT-1	2B	45	06 Neuroectoderm (brain)
2B1_AAGCGTTGTTTCCCAC-1	2B	50	08 Mesoderm
2B1_AAGCGTTTCGCTGTTC-1	2B	32	08 Mesoderm
2B1_AAGGAATAGAACCGCA-1	2B	55	08 Mesoderm
2B1_AAGGAATCAACACGAG-1	2B	31	08 Mesoderm
2B1_AAGGAATCAGACCAGA-1	2B	32	07 Neuroectoderm (rostral)
2B1_AAGGAATCAGCACAAG-1	2B	35	01 Pluripotent
2B1_AAGGAATCATCTCAAG-1	2B	33	03 Ex. Endoderm (parietal)
2B1_AAGGAATGTGATAGAT-1	2B	34	02 Epiblast/primitive streak
2B1_AAGGAATTCCCAGTGG-1	2B	9	03 Ex. Endoderm (parietal)
2B1_AAGGAATTCGTCAACA-1	2B	25	01 Pluripotent
2B1_AAGGAATTCTCTGACC-1	2B	19	08 Mesoderm
2B1_AAGGTAAAGCACGGAT-1	2B	4	06 Neuroectoderm (brain)
2B1_AAGGTAACACCGTCTT-1	2B	26	01 Pluripotent
2B1_AAGTACCAGATAGGGA-1	2B	9	08 Mesoderm
2B1_AAGTACCGTACACGCC-1	2B	47	02 Epiblast/primitive streak
2B1_AAGTACCGTGGTAATA-1	2B	36	03 Ex. Endoderm (parietal)
2B1_AAGTACCGTTTCACAG-1	2B	15	01 Pluripotent
2B1_AAGTCGTAGAACGCGT-1	2B	85	01 Pluripotent
2B1_AAGTCGTAGATTCGCT-1	2B	29	08 Mesoderm
2B1_AAGTCGTAGTGACACG-1	2B	73	01 Pluripotent
2B1_AAGTCGTCAATGAAAC-1	2B	30	05 Surface Ectoderm
2B1_AAGTCGTTCTGCTTAT-1	2B	15	08 Mesoderm
2B1_AAGTGAAAGCATGGGT-1	2B	48	05 Surface Ectoderm
2B1_AAGTGAAAGTACCGGA-1	2B	12	10 Haematoendothelial
2B1_AAGTGAAGTTGCGGCT-1	2B	17	06 Neuroectoderm (brain)
2B1_AAGTGAATCCGTTGAA-1	2B	52	07 Neuroectoderm (rostral)
2B1_AAGTGAATCGCTTGAA-1	2B	98	01 Pluripotent
2B1_AAGTGAATCTCCACTG-1	2B	16	01 Pluripotent
2B1_AAGTTCGAGCCGGAAT-1	2B	26	06 Neuroectoderm (brain)
2B1_AAGTTCGAGTAATTGG-1	2B	38	08 Mesoderm
2B1_AAGTTCGAGTATGATG-1	2B	36	03 Ex. Endoderm (parietal)
2B1_AAGTTCGCACTCACTC-1	2B	58	05 Surface Ectoderm
2B1_AATAGAGAGCATTTGC-1	2B	17	01 Pluripotent
2B1_AATAGAGAGCCTTCTC-1	2B	26	02 Epiblast/primitive streak
2B1_AATAGAGCACACCAGC-1	2B	9	03 Ex. Endoderm (parietal)
2B1_AATAGAGCAGAGGCTA-1	2B	85	05 Surface Ectoderm
2B1_AATAGAGGTCAACCTA-1	2B	59	06 Neuroectoderm (brain)
2B1_AATAGAGGTCCACAGC-1	2B	15	05 Surface Ectoderm
2B1_AATAGAGTCGCTGTTC-1	2B	57	01 Pluripotent
2B1_AATCACGAGAGATTCA-1	2B	62	01 Pluripotent
2B1_AATCACGCACGCGTCA-1	2B	21	08 Mesoderm
2B1_AATCACGCAGGCTATT-1	2B	30	01 Pluripotent
2B1_AATCACGCAGTCTACA-1	2B	71	06 Neuroectoderm (brain)
2B1_AATCACGGTAAGATCA-1	2B	23	06 Neuroectoderm (brain)
2B1_AATCGACAGATCCTAC-1	2B	20	08 Mesoderm
2B1_AATCGACCACAAAGCG-1	2B	134	06 Neuroectoderm (brain)
2B1_AATCGACCAGAGACTG-1	2B	38	01 Pluripotent
2B1_AATCGACCAGAGTTGG-1	2B	60	08 Mesoderm
2B1_AATCGACCAGCCATTA-1	2B	48	02 Epiblast/primitive streak
2B1_AATCGACGTCGTACAT-1	2B	13	02 Epiblast/primitive streak
2B1_AATCGACGTGACGCCT-1	2B	122	08 Mesoderm
2B1_AATCGACGTGGCGCTT-1	2B	5	01 Pluripotent
2B1_AATCGTGCAGCAGTTT-1	2B	20	06 Neuroectoderm (brain)
2B1_AATCGTGCATAGGAGC-1	2B	11	01 Pluripotent
2B1_AATCGTGCATCGCTGG-1	2B	44	03 Ex. Endoderm (parietal)
2B1_AATCGTGGTGCCGTAC-1	2B	173	01 Pluripotent
2B1_AATCGTGGTGGAATGC-1	2B	51	06 Neuroectoderm (brain)
2B1_AATCGTGGTGGATCAG-1	2B	33	03 Ex. Endoderm (parietal)
2B1_AATCGTGTCATGTCAG-1	2B	45	08 Mesoderm
2B1_AATCGTGTCGCCATAA-1	2B	53	08 Mesoderm
2B1_AATCGTGTCTCGTCAC-1	2B	12	06 Neuroectoderm (brain)
2B1_AATGAAGAGCAAACAT-1	2B	56	08 Mesoderm
2B1_AATGAAGCAAGACCTT-1	2B	34	08 Mesoderm
2B1_AATGAAGCAGGACAGT-1	2B	79	03 Ex. Endoderm (parietal)
2B1_AATGAAGGTTCAGGTT-1	2B	67	06 Neuroectoderm (brain)
2B1_AATGAAGTCATCTATC-1	2B	64	06 Neuroectoderm (brain)
2B1_AATGAAGTCGCATTAG-1	2B	20	06 Neuroectoderm (brain)
2B1_AATGAAGTCTGATGGT-1	2B	30	08 Mesoderm
2B1_AATGACCAGAGCCGAT-1	2B	37	06 Neuroectoderm (brain)
2B1_AATGACCAGCATATGA-1	2B	50	08 Mesoderm
2B1_AATGACCCAACTCGAT-1	2B	25	06 Neuroectoderm (brain)
2B1_AATGACCCAGTCAGCC-1	2B	19	07 Neuroectoderm (rostral)
2B1_AATGACCGTCCATCTC-1	2B	41	08 Mesoderm
2B1_AATGACCGTTGACTGT-1	2B	6	01 Pluripotent
2B1_AATGACCGTTTGCCGG-1	2B	37	02 Epiblast/primitive streak
2B1_AATGACCTCTGAGGCC-1	2B	12	02 Epiblast/primitive streak
2B1_AATGCCAAGCCGATCC-1	2B	66	02 Epiblast/primitive streak
2B1_AATGCCAGTAACATAG-1	2B	10	08 Mesoderm
2B1_AATGCCAGTAAGTAGT-1	2B	24	06 Neuroectoderm (brain)
2B1_AATGCCAGTGTTTCTT-1	2B	14	10 Haematoendothelial
2B1_AATGCCATCCGCACGA-1	2B	12	08 Mesoderm
2B1_AATGCCATCCTCTAAT-1	2B	15	03 Ex. Endoderm (parietal)
2B1_AATGCCATCTCAGAAC-1	2B	43	08 Mesoderm
2B1_AATGCCATCTGCGTCT-1	2B	38	08 Mesoderm
2B1_AATGGAAAGAAGGTAG-1	2B	99	09 Cardiomyocytes
2B1_AATGGAAAGGAGAGGC-1	2B	32	08 Mesoderm
2B1_AATGGAAAGTAGATCA-1	2B	17	01 Pluripotent
2B1_AATGGAAGTATGAGGC-1	2B	48	06 Neuroectoderm (brain)
2B1_AATGGAATCACGGACC-1	2B	28	08 Mesoderm
2B1_AATGGAATCCTGATAG-1	2B	85	02 Epiblast/primitive streak
2B1_AATGGCTAGGTAAAGG-1	2B	52	04 Ex. Endoderm (visceral)
2B1_AATGGCTCAAGTCCCG-1	2B	26	01 Pluripotent
2B1_AATGGCTCACAGTATC-1	2B	30	08 Mesoderm
2B1_AATGGCTCACGCTGTG-1	2B	36	02 Epiblast/primitive streak
2B1_AATGGCTGTACTCGTA-1	2B	24	06 Neuroectoderm (brain)
2B1_AATGGCTGTATCGAAA-1	2B	20	08 Mesoderm
2B1_AATGGCTTCATCCTAT-1	2B	21	02 Epiblast/primitive streak
2B1_AATGGCTTCATGGCCG-1	2B	1	02 Epiblast/primitive streak
2B1_AATTCCTAGAAGGCTC-1	2B	64	01 Pluripotent
2B1_AATTCCTAGAGGCCAT-1	2B	42	01 Pluripotent
2B1_AATTCCTCATCCGGTG-1	2B	15	07 Neuroectoderm (rostral)
2B1_AATTCCTCATCCGTGG-1	2B	50	06 Neuroectoderm (brain)
2B1_AATTCCTCATGGGAAC-1	2B	31	03 Ex. Endoderm (parietal)
2B1_AATTCCTGTAATCAAG-1	2B	26	01 Pluripotent
2B1_AATTCCTGTATGCGGA-1	2B	64	08 Mesoderm
2B1_AATTCCTGTCATACCA-1	2B	11	06 Neuroectoderm (brain)
2B1_AATTCCTGTGACACAG-1	2B	63	02 Epiblast/primitive streak
2B1_AATTCCTTCCTAGAGT-1	2B	9	05 Surface Ectoderm
2B1_AATTTCCAGACGGTTG-1	2B	69	02 Epiblast/primitive streak
2B1_AATTTCCCACAAATCC-1	2B	41	04 Ex. Endoderm (visceral)
2B1_AATTTCCGTAGAATGT-1	2B	55	02 Epiblast/primitive streak
2B1_AATTTCCTCCGCAACG-1	2B	31	08 Mesoderm
2B1_AATTTCCTCGGCATCG-1	2B	84	08 Mesoderm
2B1_AATTTCCTCTTGATTC-1	2B	19	06 Neuroectoderm (brain)
2B1_ACAAAGAAGCTGTTCA-1	2B	39	02 Epiblast/primitive streak
2B1_ACAAAGAAGGCAATGC-1	2B	31	06 Neuroectoderm (brain)
2B1_ACAAAGATCCATAGAC-1	2B	23	04 Ex. Endoderm (visceral)
2B1_ACAAAGATCTGAATGC-1	2B	14	05 Surface Ectoderm
2B1_ACAACCAAGCTAGAGC-1	2B	48	05 Surface Ectoderm
2B1_ACAACCAAGCTGCGAA-1	2B	20	08 Mesoderm
2B1_ACAACCACAAACGAGC-1	2B	43	06 Neuroectoderm (brain)
2B1_ACAACCACACTTCAAG-1	2B	5	06 Neuroectoderm (brain)
2B1_ACAACCACAGGTAGTG-1	2B	23	08 Mesoderm
2B1_ACAACCACATGTCGTA-1	2B	65	08 Mesoderm
2B1_ACAACCAGTAGACGGT-1	2B	48	06 Neuroectoderm (brain)
2B1_ACAACCAGTGTGGACA-1	2B	9	06 Neuroectoderm (brain)
2B1_ACAACCATCAGTCATG-1	2B	30	05 Surface Ectoderm
2B1_ACAACCATCCCTCAAC-1	2B	23	06 Neuroectoderm (brain)
2B1_ACAAGCTAGAGTAACT-1	2B	26	08 Mesoderm
2B1_ACAAGCTAGCCGATCC-1	2B	61	08 Mesoderm
2B1_ACAAGCTCAGACGGAT-1	2B	50	03 Ex. Endoderm (parietal)
2B1_ACAAGCTCATAGTCGT-1	2B	27	05 Surface Ectoderm
2B1_ACAAGCTGTAAGACCG-1	2B	7	01 Pluripotent
2B1_ACAAGCTGTACATACC-1	2B	57	02 Epiblast/primitive streak
2B1_ACAAGCTGTATGCGTT-1	2B	25	04 Ex. Endoderm (visceral)
2B1_ACAAGCTGTCCTGTTC-1	2B	29	03 Ex. Endoderm (parietal)
2B1_ACAAGCTTCAGCTCTC-1	2B	39	02 Epiblast/primitive streak
2B1_ACAAGCTTCCGAGTGC-1	2B	46	05 Surface Ectoderm
2B1_ACAAGCTTCGTAGTGT-1	2B	54	07 Neuroectoderm (rostral)
2B1_ACAAGCTTCTACGCAA-1	2B	75	07 Neuroectoderm (rostral)
2B1_ACAAGCTTCTCGCTTG-1	2B	23	07 Neuroectoderm (rostral)
2B1_ACACAGTAGACATGCG-1	2B	18	08 Mesoderm
2B1_ACACAGTAGCGCTTCG-1	2B	11	05 Surface Ectoderm
2B1_ACACAGTAGCGTGTCC-1	2B	18	02 Epiblast/primitive streak
2B1_ACACAGTCAGTTTCAG-1	2B	45	06 Neuroectoderm (brain)
2B1_ACACAGTGTTTAGAGA-1	2B	34	08 Mesoderm
2B1_ACACAGTTCCCTCATG-1	2B	6	03 Ex. Endoderm (parietal)
2B1_ACACAGTTCCCTTCCC-1	2B	54	08 Mesoderm
2B1_ACACAGTTCGGTCGAC-1	2B	92	07 Neuroectoderm (rostral)
2B1_ACACAGTTCTGGGTCG-1	2B	53	02 Epiblast/primitive streak
2B1_ACACCAAAGATGGCAC-1	2B	37	03 Ex. Endoderm (parietal)
2B1_ACACCAAAGCAGGTCA-1	2B	18	05 Surface Ectoderm
2B1_ACACCAACACGTCTCT-1	2B	20	08 Mesoderm
2B1_ACACCAAGTGGTAATA-1	2B	56	05 Surface Ectoderm
2B1_ACACCAAGTTTGATCG-1	2B	27	08 Mesoderm
2B1_ACACCAATCGAGTCCG-1	2B	48	05 Surface Ectoderm
2B1_ACACCAATCTTCGGAA-1	2B	20	06 Neuroectoderm (brain)
2B1_ACACGCGAGGCCTGAA-1	2B	26	10 Haematoendothelial
2B1_ACACGCGAGGTCGTCC-1	2B	76	05 Surface Ectoderm
2B1_ACACGCGAGTCTGCAT-1	2B	44	06 Neuroectoderm (brain)
2B1_ACACGCGGTAGGATAT-1	2B	26	06 Neuroectoderm (brain)
2B1_ACACGCGTCTGAGGTT-1	2B	44	02 Epiblast/primitive streak
2B1_ACACGCGTCTTAATCC-1	2B	19	01 Pluripotent
2B1_ACACTGAAGGATGGCT-1	2B	34	06 Neuroectoderm (brain)
2B1_ACACTGACACATTACG-1	2B	17	06 Neuroectoderm (brain)
2B1_ACACTGAGTAACCCGC-1	2B	42	01 Pluripotent
2B1_ACACTGAGTTTACGTG-1	2B	56	08 Mesoderm
2B1_ACACTGATCATTCCTA-1	2B	79	08 Mesoderm
2B1_ACACTGATCTTCACAT-1	2B	49	06 Neuroectoderm (brain)
2B1_ACAGAAAAGCTACTGT-1	2B	20	07 Neuroectoderm (rostral)
2B1_ACAGAAAAGGTGGCTA-1	2B	13	03 Ex. Endoderm (parietal)
2B1_ACAGAAAAGTAGACAT-1	2B	27	08 Mesoderm
2B1_ACAGAAAAGTTCACTG-1	2B	40	08 Mesoderm
2B1_ACAGAAACAAGTGGGT-1	2B	43	08 Mesoderm
2B1_ACAGAAAGTTGTTTGG-1	2B	25	08 Mesoderm
2B1_ACAGAAATCAACCGAT-1	2B	24	05 Surface Ectoderm
2B1_ACAGCCGAGTCGCCAC-1	2B	41	08 Mesoderm
2B1_ACAGCCGCAAGTGACG-1	2B	44	06 Neuroectoderm (brain)
2B1_ACAGCCGCACGGCCAT-1	2B	7	05 Surface Ectoderm
2B1_ACAGCCGGTAGAATGT-1	2B	47	08 Mesoderm
2B1_ACAGCCGGTTATAGAG-1	2B	116	06 Neuroectoderm (brain)
2B1_ACAGCCGTCCGAAGGA-1	2B	46	07 Neuroectoderm (rostral)
2B1_ACAGGGAAGACTCTTG-1	2B	11	02 Epiblast/primitive streak
2B1_ACAGGGAGTGGATCAG-1	2B	25	08 Mesoderm
2B1_ACAGGGATCAGCATTG-1	2B	95	02 Epiblast/primitive streak
2B1_ACATCCCAGGATTTAG-1	2B	39	06 Neuroectoderm (brain)
2B1_ACATCCCAGTCCGTCG-1	2B	63	09 Cardiomyocytes
2B1_ACATCCCAGTCGAAAT-1	2B	21	01 Pluripotent
2B1_ACATCCCCACTGCGTG-1	2B	20	05 Surface Ectoderm
2B1_ACATCCCGTCTTACAG-1	2B	5	01 Pluripotent
2B1_ACATCCCGTGAATGAT-1	2B	17	08 Mesoderm
2B1_ACATCCCTCTTCGGTC-1	2B	19	01 Pluripotent
2B1_ACATCGAAGAGGGCGA-1	2B	17	09 Cardiomyocytes
2B1_ACATCGAAGCAGCGAT-1	2B	31	01 Pluripotent
2B1_ACATCGAGTAGTATAG-1	2B	29	01 Pluripotent
2B1_ACATCGATCCGCAAAT-1	2B	34	06 Neuroectoderm (brain)
2B1_ACATGCAAGCTGAGTG-1	2B	41	06 Neuroectoderm (brain)
2B1_ACATGCAAGGCTCACC-1	2B	85	05 Surface Ectoderm
2B1_ACATGCACAACTCGAT-1	2B	41	01 Pluripotent
2B1_ACATGCACACGACGAA-1	2B	38	06 Neuroectoderm (brain)
2B1_ACATGCAGTGGACTAG-1	2B	44	08 Mesoderm
2B1_ACATGCAGTGTCACAT-1	2B	18	01 Pluripotent
2B1_ACATGCAGTGTGTGGA-1	2B	74	03 Ex. Endoderm (parietal)
2B1_ACATGCAGTTAAACCC-1	2B	23	05 Surface Ectoderm
2B1_ACATGCAGTTGTGCAT-1	2B	41	07 Neuroectoderm (rostral)
2B1_ACATGCATCGTGACTA-1	2B	187	06 Neuroectoderm (brain)
2B1_ACATGCATCTCGAACA-1	2B	19	02 Epiblast/primitive streak
2B1_ACATTTCAGAGGTTAT-1	2B	38	09 Cardiomyocytes
2B1_ACATTTCAGCCGTCGT-1	2B	19	06 Neuroectoderm (brain)
2B1_ACATTTCCACGAGGAT-1	2B	37	01 Pluripotent
2B1_ACATTTCGTCAGTCCG-1	2B	116	06 Neuroectoderm (brain)
2B1_ACCAAACAGATAGTCA-1	2B	56	08 Mesoderm
2B1_ACCAAACAGCAGATAT-1	2B	60	08 Mesoderm
2B1_ACCAAACAGGATACCG-1	2B	41	08 Mesoderm
2B1_ACCAAACAGGATTACA-1	2B	38	02 Epiblast/primitive streak
2B1_ACCAAACCAAGCACCC-1	2B	77	08 Mesoderm
2B1_ACCAAACCAAGTGTCT-1	2B	19	08 Mesoderm
2B1_ACCAAACCACACCAGC-1	2B	65	08 Mesoderm
2B1_ACCAAACGTAAGTTGA-1	2B	52	02 Epiblast/primitive streak
2B1_ACCAAACGTACCGGAA-1	2B	29	06 Neuroectoderm (brain)
2B1_ACCAAACTCAAGAATG-1	2B	31	01 Pluripotent
2B1_ACCAAACTCACGGGAA-1	2B	41	06 Neuroectoderm (brain)
2B1_ACCAAACTCCTCAGAA-1	2B	11	10 Haematoendothelial
2B1_ACCAACAAGGGCAATC-1	2B	59	07 Neuroectoderm (rostral)
2B1_ACCAACAAGTACAGCG-1	2B	40	07 Neuroectoderm (rostral)
2B1_ACCAACACACTTTATC-1	2B	47	01 Pluripotent
2B1_ACCAACACAGCAGTTT-1	2B	41	06 Neuroectoderm (brain)
2B1_ACCAACAGTCGCTCGA-1	2B	18	05 Surface Ectoderm
2B1_ACCAACATCGTGGGAA-1	2B	43	04 Ex. Endoderm (visceral)
2B1_ACCACAAAGAAGAGCA-1	2B	44	08 Mesoderm
2B1_ACCACAAAGAGTTGCG-1	2B	19	04 Ex. Endoderm (visceral)
2B1_ACCACAAAGTGTAGTA-1	2B	39	05 Surface Ectoderm
2B1_ACCACAACAGGACTAG-1	2B	10	03 Ex. Endoderm (parietal)
2B1_ACCACAATCGGACAAG-1	2B	4	01 Pluripotent
2B1_ACCACAATCGTGAGAG-1	2B	52	03 Ex. Endoderm (parietal)
2B1_ACCACAATCTGTAACG-1	2B	41	08 Mesoderm
2B1_ACCATTTAGAAGAACG-1	2B	59	05 Surface Ectoderm
2B1_ACCATTTCAATTGGTC-1	2B	88	01 Pluripotent
2B1_ACCATTTCACTCTCGT-1	2B	25	04 Ex. Endoderm (visceral)
2B1_ACCATTTCAGAGTCAG-1	2B	18	03 Ex. Endoderm (parietal)
2B1_ACCATTTGTATAGGAT-1	2B	39	05 Surface Ectoderm
2B1_ACCATTTGTGAACTAA-1	2B	17	06 Neuroectoderm (brain)
2B1_ACCATTTGTGGACTGA-1	2B	39	08 Mesoderm
2B1_ACCATTTTCCACCTCA-1	2B	52	08 Mesoderm
2B1_ACCATTTTCTCCGAGG-1	2B	32	05 Surface Ectoderm
2B1_ACCCAAAAGACGGTCA-1	2B	23	08 Mesoderm
2B1_ACCCAAAAGCACCGAA-1	2B	43	02 Epiblast/primitive streak
2B1_ACCCAAAAGTAGTCAA-1	2B	16	08 Mesoderm
2B1_ACCCAAACATATTCGG-1	2B	31	07 Neuroectoderm (rostral)
2B1_ACCCAAACATTCATCT-1	2B	27	06 Neuroectoderm (brain)
2B1_ACCCAAAGTAGCGTCC-1	2B	58	01 Pluripotent
2B1_ACCCAAAGTGATTAGA-1	2B	43	01 Pluripotent
2B1_ACCCAAAGTTAAGTCC-1	2B	18	05 Surface Ectoderm
2B1_ACCCAAATCACCGGGT-1	2B	45	07 Neuroectoderm (rostral)
2B1_ACCCAAATCCAAAGGG-1	2B	13	01 Pluripotent
2B1_ACCCAAATCGGTGCAC-1	2B	45	05 Surface Ectoderm
2B1_ACCCTCAAGACGACTG-1	2B	36	08 Mesoderm
2B1_ACCCTCAAGGAGAATG-1	2B	16	08 Mesoderm
2B1_ACCCTCACACGTACTA-1	2B	16	05 Surface Ectoderm
2B1_ACCCTCAGTACTAGCT-1	2B	19	08 Mesoderm
2B1_ACCCTCAGTAGTCGTT-1	2B	53	08 Mesoderm
2B1_ACCCTTGAGATTCGAA-1	2B	40	01 Pluripotent
2B1_ACCCTTGAGTAGAATC-1	2B	22	05 Surface Ectoderm
2B1_ACCCTTGAGTTGCTCA-1	2B	55	08 Mesoderm
2B1_ACCCTTGCAAGTTCCA-1	2B	33	08 Mesoderm
2B1_ACCCTTGCACGATTCA-1	2B	61	05 Surface Ectoderm
2B1_ACCCTTGCACGGTGCT-1	2B	36	01 Pluripotent
2B1_ACCCTTGGTGACTGTT-1	2B	15	06 Neuroectoderm (brain)
2B1_ACCCTTGGTTACGTAC-1	2B	48	02 Epiblast/primitive streak
2B1_ACCGTTCAGGAGTCTG-1	2B	44	06 Neuroectoderm (brain)
2B1_ACCGTTCAGTTCATGC-1	2B	36	05 Surface Ectoderm
2B1_ACCGTTCCACGTGAGA-1	2B	44	06 Neuroectoderm (brain)
2B1_ACCGTTCGTCAACATC-1	2B	85	03 Ex. Endoderm (parietal)
2B1_ACCGTTCGTGAAAGTT-1	2B	35	01 Pluripotent
2B1_ACCGTTCGTGTATCCA-1	2B	57	08 Mesoderm
2B1_ACCGTTCTCCCGAATA-1	2B	36	08 Mesoderm
2B1_ACCGTTCTCCGGACGT-1	2B	37	10 Haematoendothelial
2B1_ACCTACCAGACTGGGT-1	2B	86	01 Pluripotent
2B1_ACCTACCAGCTTAGTC-1	2B	52	08 Mesoderm
2B1_ACCTACCAGTGTACCT-1	2B	8	06 Neuroectoderm (brain)
2B1_ACCTACCCAAGTGGTG-1	2B	30	08 Mesoderm
2B1_ACCTACCGTTACAGCT-1	2B	18	08 Mesoderm
2B1_ACCTGAAAGCACCGTC-1	2B	55	05 Surface Ectoderm
2B1_ACCTGAAAGTTCCATG-1	2B	35	05 Surface Ectoderm
2B1_ACCTGAACAAACTCTG-1	2B	51	01 Pluripotent
2B1_ACCTGAAGTATGGGAC-1	2B	45	01 Pluripotent
2B1_ACCTGAAGTCATATGC-1	2B	27	01 Pluripotent
2B1_ACCTGAAGTCTCTCCA-1	2B	36	05 Surface Ectoderm
2B1_ACCTGAAGTTGCGTAT-1	2B	40	02 Epiblast/primitive streak
2B1_ACCTGAAGTTTACGAC-1	2B	13	01 Pluripotent
2B1_ACCTGAATCACATTGG-1	2B	55	03 Ex. Endoderm (parietal)
2B1_ACCTGAATCGAGCCTG-1	2B	38	05 Surface Ectoderm
2B1_ACCTGAATCGGTTAGT-1	2B	37	07 Neuroectoderm (rostral)
2B1_ACCTGTCAGAGCATTA-1	2B	23	06 Neuroectoderm (brain)
2B1_ACCTGTCAGTTGTACC-1	2B	19	05 Surface Ectoderm
2B1_ACCTGTCCAACTTGGT-1	2B	28	10 Haematoendothelial
2B1_ACCTGTCGTTCGGGTC-1	2B	18	05 Surface Ectoderm
2B1_ACGATCAAGGCCACCT-1	2B	25	01 Pluripotent
2B1_ACGATCAAGTTCCTGA-1	2B	5	02 Epiblast/primitive streak
2B1_ACGATCACACTCAAGT-1	2B	52	04 Ex. Endoderm (visceral)
2B1_ACGATCACAGTCCGTG-1	2B	29	01 Pluripotent
2B1_ACGATCACATACAGGG-1	2B	24	06 Neuroectoderm (brain)
2B1_ACGATCACATGCGGTC-1	2B	10	01 Pluripotent
2B1_ACGATCAGTCCTGGGT-1	2B	18	01 Pluripotent
2B1_ACGATCAGTCTACGAT-1	2B	6	03 Ex. Endoderm (parietal)
2B1_ACGATCAGTTCCACGG-1	2B	9	07 Neuroectoderm (rostral)
2B1_ACGATCATCACCGGTG-1	2B	48	05 Surface Ectoderm
2B1_ACGATCATCCTGGGTG-1	2B	48	01 Pluripotent
2B1_ACGATGTAGGCTCCCA-1	2B	71	08 Mesoderm
2B1_ACGATGTAGTTGAAAC-1	2B	43	03 Ex. Endoderm (parietal)
2B1_ACGATGTGTAGACTGG-1	2B	47	06 Neuroectoderm (brain)
2B1_ACGATGTGTCGGTGAA-1	2B	19	06 Neuroectoderm (brain)
2B1_ACGATGTGTCTCAGAT-1	2B	28	01 Pluripotent
2B1_ACGATGTGTTGCTCCT-1	2B	45	08 Mesoderm
2B1_ACGATGTTCACAGAGG-1	2B	45	05 Surface Ectoderm
2B1_ACGATGTTCCACCTGT-1	2B	63	02 Epiblast/primitive streak
2B1_ACGCACGAGCACCAGA-1	2B	34	01 Pluripotent
2B1_ACGCACGAGGCTCAAG-1	2B	35	05 Surface Ectoderm
2B1_ACGCACGAGGTAACTA-1	2B	43	02 Epiblast/primitive streak
2B1_ACGCACGAGGTTCTTG-1	2B	30	06 Neuroectoderm (brain)
2B1_ACGCACGAGTTGCCCG-1	2B	42	08 Mesoderm
2B1_ACGCACGCAAGAAATC-1	2B	45	05 Surface Ectoderm
2B1_ACGCACGCACCAGCTG-1	2B	15	08 Mesoderm
2B1_ACGCACGCAGCTGAAG-1	2B	59	07 Neuroectoderm (rostral)
2B1_ACGCACGCAGGGATAC-1	2B	31	05 Surface Ectoderm
2B1_ACGCACGGTAAGGAGA-1	2B	73	06 Neuroectoderm (brain)
2B1_ACGCACGGTCTAACGT-1	2B	166	01 Pluripotent
2B1_ACGCACGTCACCATAG-1	2B	74	10 Haematoendothelial
2B1_ACGCACGTCGCTCCTA-1	2B	28	06 Neuroectoderm (brain)
2B1_ACGCACGTCTATTGTC-1	2B	43	06 Neuroectoderm (brain)
2B1_ACGGAAGCAAATCAGA-1	2B	8	03 Ex. Endoderm (parietal)
2B1_ACGGAAGCACTAGGTT-1	2B	35	06 Neuroectoderm (brain)
2B1_ACGGAAGCACTCCTGT-1	2B	6	05 Surface Ectoderm
2B1_ACGGGTCAGTGCACCC-1	2B	59	05 Surface Ectoderm
2B1_ACGGGTCCAAGTGGGT-1	2B	36	01 Pluripotent
2B1_ACGGGTCCAATAACGA-1	2B	136	10 Haematoendothelial
2B1_ACGGGTCGTCAAAGAT-1	2B	31	03 Ex. Endoderm (parietal)
2B1_ACGGTCGAGGCGCTTC-1	2B	31	01 Pluripotent
2B1_ACGGTCGCACTCAGAT-1	2B	44	04 Ex. Endoderm (visceral)
2B1_ACGGTCGCAGTGCGCT-1	2B	31	03 Ex. Endoderm (parietal)
2B1_ACGGTCGGTGGGACAT-1	2B	22	06 Neuroectoderm (brain)
2B1_ACGGTTAAGCAGCGAT-1	2B	43	01 Pluripotent
2B1_ACGGTTAAGCTAGCCC-1	2B	19	05 Surface Ectoderm
2B1_ACGGTTAAGGCCACCT-1	2B	34	08 Mesoderm
2B1_ACGGTTAAGGCCTGAA-1	2B	10	08 Mesoderm
2B1_ACGGTTAAGTTGCGCC-1	2B	80	07 Neuroectoderm (rostral)
2B1_ACGGTTACAACTTCTT-1	2B	39	01 Pluripotent
2B1_ACGGTTACACACTTAG-1	2B	79	06 Neuroectoderm (brain)
2B1_ACGGTTACAGAGTCAG-1	2B	20	06 Neuroectoderm (brain)
2B1_ACGGTTACAGCGCGTT-1	2B	161	07 Neuroectoderm (rostral)
2B1_ACGGTTAGTCCAACGC-1	2B	42	02 Epiblast/primitive streak
2B1_ACGGTTATCATGCGGC-1	2B	38	06 Neuroectoderm (brain)
2B1_ACGGTTATCGTGGCTG-1	2B	119	04 Ex. Endoderm (visceral)
2B1_ACGTAACAGTAAACTG-1	2B	31	08 Mesoderm
2B1_ACGTAACGTCCATACA-1	2B	20	08 Mesoderm
2B1_ACGTAACTCACTGATG-1	2B	10	08 Mesoderm
2B1_ACGTAACTCGACTCCT-1	2B	63	01 Pluripotent
2B1_ACGTACAAGGACAGTC-1	2B	13	01 Pluripotent
2B1_ACGTACAAGGTAAGGA-1	2B	47	06 Neuroectoderm (brain)
2B1_ACGTACACATCTAGAC-1	2B	27	04 Ex. Endoderm (visceral)
2B1_ACGTACACATGGATCT-1	2B	28	01 Pluripotent
2B1_ACGTACAGTAGCTGCC-1	2B	19	05 Surface Ectoderm
2B1_ACGTACATCACCATAG-1	2B	82	06 Neuroectoderm (brain)
2B1_ACGTACATCAGTCACA-1	2B	71	06 Neuroectoderm (brain)
2B1_ACGTACATCCTTACCG-1	2B	70	02 Epiblast/primitive streak
2B1_ACGTACATCGGACTGC-1	2B	123	02 Epiblast/primitive streak
2B1_ACGTACATCTCGTCGT-1	2B	28	06 Neuroectoderm (brain)
2B1_ACGTACATCTGTGCGG-1	2B	22	01 Pluripotent
2B1_ACGTAGTAGGTCCAGA-1	2B	36	08 Mesoderm
2B1_ACGTAGTAGTAGAATC-1	2B	17	08 Mesoderm
2B1_ACGTAGTCAGATCATC-1	2B	32	03 Ex. Endoderm (parietal)
2B1_ACGTAGTCATGGTGGA-1	2B	4	08 Mesoderm
2B1_ACGTAGTGTTGGAGGT-1	2B	37	03 Ex. Endoderm (parietal)
2B1_ACGTAGTTCGTGGACC-1	2B	23	08 Mesoderm
2B1_ACGTCCTAGGAGTATT-1	2B	37	01 Pluripotent
2B1_ACGTCCTAGTCGAGGT-1	2B	39	06 Neuroectoderm (brain)
2B1_ACGTCCTAGTGCAAAT-1	2B	108	08 Mesoderm
2B1_ACGTCCTCACTGTCGG-1	2B	59	05 Surface Ectoderm
2B1_ACGTCCTGTTAACCTG-1	2B	20	09 Cardiomyocytes
2B1_ACGTCCTTCAATCCGA-1	2B	15	04 Ex. Endoderm (visceral)
2B1_ACGTTCCAGGTTTGAA-1	2B	36	01 Pluripotent
2B1_ACGTTCCAGTGTTCCA-1	2B	45	06 Neuroectoderm (brain)
2B1_ACGTTCCCACAGAGCA-1	2B	7	06 Neuroectoderm (brain)
2B1_ACGTTCCCACCTGATA-1	2B	8	05 Surface Ectoderm
2B1_ACGTTCCGTCAGTCGC-1	2B	18	08 Mesoderm
2B1_ACGTTCCGTCATCTAG-1	2B	7	06 Neuroectoderm (brain)
2B1_ACTACGAAGTAAATGC-1	2B	36	02 Epiblast/primitive streak
2B1_ACTACGACAAGATGTA-1	2B	54	07 Neuroectoderm (rostral)
2B1_ACTACGACACCTGAAT-1	2B	29	03 Ex. Endoderm (parietal)
2B1_ACTACGAGTAGTACGG-1	2B	13	03 Ex. Endoderm (parietal)
2B1_ACTACGAGTGTCACAT-1	2B	76	06 Neuroectoderm (brain)
2B1_ACTACGATCACCTTAT-1	2B	31	08 Mesoderm
2B1_ACTATCTAGCGCACAA-1	2B	30	08 Mesoderm
2B1_ACTATCTTCATTCTTG-1	2B	14	07 Neuroectoderm (rostral)
2B1_ACTATCTTCGCTGACG-1	2B	53	04 Ex. Endoderm (visceral)
2B1_ACTATCTTCTTACGTT-1	2B	53	06 Neuroectoderm (brain)
2B1_ACTATGGAGAGAGCGG-1	2B	14	05 Surface Ectoderm
2B1_ACTATGGAGTCAAGCG-1	2B	56	01 Pluripotent
2B1_ACTATGGCACCTAAAC-1	2B	51	03 Ex. Endoderm (parietal)
2B1_ACTATGGGTAATTAGG-1	2B	7	03 Ex. Endoderm (parietal)
2B1_ACTATGGGTGTCTTAG-1	2B	15	08 Mesoderm
2B1_ACTATTCAGAGGGTAA-1	2B	11	08 Mesoderm
2B1_ACTATTCAGCAAATGT-1	2B	36	07 Neuroectoderm (rostral)
2B1_ACTATTCAGCGCCATC-1	2B	85	03 Ex. Endoderm (parietal)
2B1_ACTATTCAGCGTTCAT-1	2B	34	03 Ex. Endoderm (parietal)
2B1_ACTATTCAGGAGAGGC-1	2B	26	01 Pluripotent
2B1_ACTATTCCACCTCAGG-1	2B	63	08 Mesoderm
2B1_ACTATTCCACGACAGA-1	2B	2	08 Mesoderm
2B1_ACTATTCCAGTCCCGA-1	2B	23	06 Neuroectoderm (brain)
2B1_ACTATTCCATGTCAGT-1	2B	30	01 Pluripotent
2B1_ACTATTCGTCACAGAG-1	2B	41	05 Surface Ectoderm
2B1_ACTATTCGTCATCGCG-1	2B	50	06 Neuroectoderm (brain)
2B1_ACTATTCGTCGTCAGC-1	2B	24	05 Surface Ectoderm
2B1_ACTATTCGTGACACGA-1	2B	50	06 Neuroectoderm (brain)
2B1_ACTATTCTCACCATGA-1	2B	11	06 Neuroectoderm (brain)
2B1_ACTCCCAAGCAATAGT-1	2B	37	01 Pluripotent
2B1_ACTCCCACAAGTGGGT-1	2B	49	08 Mesoderm
2B1_ACTCCCAGTACCTATG-1	2B	51	03 Ex. Endoderm (parietal)
2B1_ACTCCCAGTATGCGTT-1	2B	72	08 Mesoderm
2B1_ACTCCCAGTCTTCTAT-1	2B	68	01 Pluripotent
2B1_ACTCCCAGTGGTTTGT-1	2B	26	04 Ex. Endoderm (visceral)
2B1_ACTCTCGAGCCTAGGA-1	2B	19	03 Ex. Endoderm (parietal)
2B1_ACTCTCGAGTTGGCGA-1	2B	11	02 Epiblast/primitive streak
2B1_ACTCTCGCACCAACAT-1	2B	21	08 Mesoderm
2B1_ACTCTCGCAGAGGAAA-1	2B	25	05 Surface Ectoderm
2B1_ACTCTCGCATCATGAC-1	2B	15	05 Surface Ectoderm
2B1_ACTCTCGGTAGCACAG-1	2B	57	05 Surface Ectoderm
2B1_ACTGATGAGGATGAGA-1	2B	25	08 Mesoderm
2B1_ACTGATGCAATCAAGA-1	2B	93	01 Pluripotent
2B1_ACTGATGCAGTCGGAA-1	2B	11	05 Surface Ectoderm
2B1_ACTGATGCATCCGATA-1	2B	39	06 Neuroectoderm (brain)
2B1_ACTGATGGTCGTTATG-1	2B	35	03 Ex. Endoderm (parietal)
2B1_ACTGCAAAGCTCTGTA-1	2B	21	10 Haematoendothelial
2B1_ACTGCAACATTAAAGG-1	2B	4	08 Mesoderm
2B1_ACTGCAAGTACTCCGG-1	2B	6	02 Epiblast/primitive streak
2B1_ACTGCAAGTAGTACGG-1	2B	54	10 Haematoendothelial
2B1_ACTGCAAGTCCATAGT-1	2B	24	05 Surface Ectoderm
2B1_ACTGCAATCACTGTTT-1	2B	91	06 Neuroectoderm (brain)
2B1_ACTGTCCCACTGGCCA-1	2B	18	05 Surface Ectoderm
2B1_ACTGTCCGTGTGGTCC-1	2B	10	05 Surface Ectoderm
2B1_ACTGTCCGTTCGTTCC-1	2B	36	07 Neuroectoderm (rostral)
2B1_ACTGTCCTCAGCTCTC-1	2B	50	05 Surface Ectoderm
2B1_ACTGTCCTCCCATTTA-1	2B	60	08 Mesoderm
2B1_ACTGTCCTCTCATTAC-1	2B	22	01 Pluripotent
2B1_ACTGTCCTCTGCCTCA-1	2B	41	06 Neuroectoderm (brain)
2B1_ACTGTCCTCTGGCTGG-1	2B	9	08 Mesoderm
2B1_ACTGTCCTCTGTGCTC-1	2B	14	05 Surface Ectoderm
2B1_ACTGTGAAGCACAAAT-1	2B	5	10 Haematoendothelial
2B1_ACTGTGACAAAGACTA-1	2B	85	01 Pluripotent
2B1_ACTGTGACACAGAGAC-1	2B	40	08 Mesoderm
2B1_ACTGTGACAGTGTACT-1	2B	37	10 Haematoendothelial
2B1_ACTGTGAGTGAATAAC-1	2B	9	07 Neuroectoderm (rostral)
2B1_ACTGTGAGTGACACGA-1	2B	51	06 Neuroectoderm (brain)
2B1_ACTTAGGAGTGTTCCA-1	2B	52	02 Epiblast/primitive streak
2B1_ACTTAGGGTACCGGAA-1	2B	30	01 Pluripotent
2B1_ACTTAGGGTTTCTTAC-1	2B	37	01 Pluripotent
2B1_ACTTAGGGTTTGACAC-1	2B	48	05 Surface Ectoderm
2B1_ACTTAGGTCGATTCCC-1	2B	14	06 Neuroectoderm (brain)
2B1_ACTTATCAGCCGGAAT-1	2B	6	05 Surface Ectoderm
2B1_ACTTATCCAGTCAGAG-1	2B	21	02 Epiblast/primitive streak
2B1_ACTTATCGTAAGTCAA-1	2B	40	05 Surface Ectoderm
2B1_ACTTATCGTACTGCGC-1	2B	39	09 Cardiomyocytes
2B1_ACTTATCGTGTGTCGC-1	2B	36	01 Pluripotent
2B1_ACTTATCTCCATAGGT-1	2B	14	01 Pluripotent
2B1_ACTTATCTCCCTCTTT-1	2B	35	08 Mesoderm
2B1_ACTTATCTCGATACTG-1	2B	6	01 Pluripotent
2B1_ACTTATCTCGGCAGTC-1	2B	15	06 Neuroectoderm (brain)
2B1_ACTTATCTCTCAGGCG-1	2B	22	05 Surface Ectoderm
2B1_ACTTCCGAGTAAGCAT-1	2B	21	08 Mesoderm
2B1_ACTTCCGCACCTCTGT-1	2B	13	05 Surface Ectoderm
2B1_ACTTCCGCAGGCGTTC-1	2B	19	06 Neuroectoderm (brain)
2B1_ACTTCCGGTATGTCCA-1	2B	13	05 Surface Ectoderm
2B1_ACTTCCGGTCAGGTGA-1	2B	21	01 Pluripotent
2B1_ACTTCCGGTGTCATCA-1	2B	40	09 Cardiomyocytes
2B1_ACTTCCGTCAGTCATG-1	2B	6	08 Mesoderm
2B1_ACTTCGCAGCAGCACA-1	2B	15	08 Mesoderm
2B1_ACTTCGCAGTGTACAA-1	2B	18	05 Surface Ectoderm
2B1_ACTTCGCCAAGTCATC-1	2B	44	01 Pluripotent
2B1_ACTTCGCCACAGTATC-1	2B	13	01 Pluripotent
2B1_ACTTCGCCACCAAAGG-1	2B	56	01 Pluripotent
2B1_ACTTCGCCATAGGCGA-1	2B	34	01 Pluripotent
2B1_ACTTTCAAGCTATCTG-1	2B	20	06 Neuroectoderm (brain)
2B1_ACTTTCAGTATAGGGC-1	2B	19	08 Mesoderm
2B1_ACTTTCAGTCTAGGCC-1	2B	29	03 Ex. Endoderm (parietal)
2B1_ACTTTCATCCGCTTAC-1	2B	19	08 Mesoderm
2B1_ACTTTGTAGCGACATG-1	2B	38	06 Neuroectoderm (brain)
2B1_ACTTTGTAGTGGCGAT-1	2B	36	02 Epiblast/primitive streak
2B1_ACTTTGTGTCTTGCGG-1	2B	30	08 Mesoderm
2B1_ACTTTGTTCGAGAAAT-1	2B	30	01 Pluripotent
2B1_ACTTTGTTCTCACGAA-1	2B	32	03 Ex. Endoderm (parietal)
2B1_AGAAATGAGCAATAGT-1	2B	21	10 Haematoendothelial
2B1_AGAAATGAGTCACTAC-1	2B	169	01 Pluripotent
2B1_AGAAATGCATACATCG-1	2B	54	08 Mesoderm
2B1_AGAAATGCATCATTGG-1	2B	35	08 Mesoderm
2B1_AGAAATGGTAAGAACT-1	2B	65	01 Pluripotent
2B1_AGAACAAAGCAATAGT-1	2B	49	05 Surface Ectoderm
2B1_AGAACAAAGCCTGAGA-1	2B	37	01 Pluripotent
2B1_AGAACAAAGGATTCCT-1	2B	80	01 Pluripotent
2B1_AGAACAAAGTTCCGGC-1	2B	12	06 Neuroectoderm (brain)
2B1_AGAACAACACGTATAC-1	2B	19	05 Surface Ectoderm
2B1_AGAACAACAGTCTACA-1	2B	67	01 Pluripotent
2B1_AGAACAACATGATGCT-1	2B	68	08 Mesoderm
2B1_AGAACAACATTACTCT-1	2B	24	01 Pluripotent
2B1_AGAACAAGTTCCACAA-1	2B	30	01 Pluripotent
2B1_AGAACAATCGCCAACG-1	2B	90	02 Epiblast/primitive streak
2B1_AGAACAATCGGAGTAG-1	2B	11	03 Ex. Endoderm (parietal)
2B1_AGAACAATCTATTGTC-1	2B	35	01 Pluripotent
2B1_AGAACAATCTGCATGA-1	2B	51	06 Neuroectoderm (brain)
2B1_AGAACCTAGAATCGCG-1	2B	25	05 Surface Ectoderm
2B1_AGAACCTAGGCCTTCG-1	2B	48	06 Neuroectoderm (brain)
2B1_AGAACCTAGTCGGGAT-1	2B	25	10 Haematoendothelial
2B1_AGAACCTAGTTGTAGA-1	2B	17	03 Ex. Endoderm (parietal)
2B1_AGAACCTGTCATAGTC-1	2B	18	04 Ex. Endoderm (visceral)
2B1_AGAACCTGTCTCTCCA-1	2B	29	04 Ex. Endoderm (visceral)
2B1_AGAACCTGTTTGGGTT-1	2B	6	07 Neuroectoderm (rostral)
2B1_AGAACCTTCTGCAGCG-1	2B	61	01 Pluripotent
2B1_AGAAGCGAGCTGCGAA-1	2B	48	01 Pluripotent
2B1_AGAAGCGGTAGACGGT-1	2B	38	01 Pluripotent
2B1_AGAAGCGGTGTACAGG-1	2B	15	01 Pluripotent
2B1_AGAAGCGGTGTGTTTG-1	2B	31	07 Neuroectoderm (rostral)
2B1_AGAAGTAAGAGTTCGG-1	2B	25	06 Neuroectoderm (brain)
2B1_AGAAGTACAATTTCTC-1	2B	80	06 Neuroectoderm (brain)
2B1_AGAAGTACACTTCATT-1	2B	37	07 Neuroectoderm (rostral)
2B1_AGAAGTACAGAGCCCT-1	2B	17	05 Surface Ectoderm
2B1_AGAAGTAGTAGCGAGT-1	2B	48	01 Pluripotent
2B1_AGAAGTAGTGACACGA-1	2B	33	03 Ex. Endoderm (parietal)
2B1_AGAAGTAGTGCCGAAA-1	2B	17	03 Ex. Endoderm (parietal)
2B1_AGAAGTAGTGTTGACT-1	2B	20	05 Surface Ectoderm
2B1_AGACAAAAGTAGGGTC-1	2B	17	05 Surface Ectoderm
2B1_AGACAAAAGTCACGCC-1	2B	36	06 Neuroectoderm (brain)
2B1_AGACAAACACAACGTT-1	2B	58	01 Pluripotent
2B1_AGACAAACAGTTTGGT-1	2B	37	07 Neuroectoderm (rostral)
2B1_AGACAAAGTGACTCGC-1	2B	77	06 Neuroectoderm (brain)
2B1_AGACAAATCAACTGAC-1	2B	45	02 Epiblast/primitive streak
2B1_AGACAAATCTACACAG-1	2B	120	06 Neuroectoderm (brain)
2B1_AGACACTAGGCCTGCT-1	2B	20	06 Neuroectoderm (brain)
2B1_AGACACTGTGGCTTGC-1	2B	11	06 Neuroectoderm (brain)
2B1_AGACACTTCTCAGGCG-1	2B	40	06 Neuroectoderm (brain)
2B1_AGACAGGCATGAGAAT-1	2B	43	05 Surface Ectoderm
2B1_AGACAGGGTCAAAGAT-1	2B	28	04 Ex. Endoderm (visceral)
2B1_AGACAGGGTCCCTGTT-1	2B	35	08 Mesoderm
2B1_AGACAGGGTCCGGTCA-1	2B	47	07 Neuroectoderm (rostral)
2B1_AGACAGGGTGGCAACA-1	2B	22	01 Pluripotent
2B1_AGACCATAGTGATTCC-1	2B	37	02 Epiblast/primitive streak
2B1_AGACCATAGTGGAAAG-1	2B	18	05 Surface Ectoderm
2B1_AGACCATCAATATCCG-1	2B	26	01 Pluripotent
2B1_AGACCATCAGCTATAC-1	2B	18	05 Surface Ectoderm
2B1_AGACCATGTGTCCAAT-1	2B	56	08 Mesoderm
2B1_AGACCATTCATTCGTT-1	2B	22	06 Neuroectoderm (brain)
2B1_AGACCATTCGTTAGAC-1	2B	41	04 Ex. Endoderm (visceral)
2B1_AGACCATTCTAAGAAG-1	2B	55	01 Pluripotent
2B1_AGACCCGAGGGCAATC-1	2B	27	02 Epiblast/primitive streak
2B1_AGACCCGAGTGATAAC-1	2B	44	06 Neuroectoderm (brain)
2B1_AGACCCGCAAATAGCA-1	2B	27	01 Pluripotent
2B1_AGACCCGCATTACTCT-1	2B	22	03 Ex. Endoderm (parietal)
2B1_AGACCCGGTCGAATGG-1	2B	98	06 Neuroectoderm (brain)
2B1_AGACCCGGTCGGCACT-1	2B	28	01 Pluripotent
2B1_AGACCCGTCGACCATA-1	2B	35	03 Ex. Endoderm (parietal)
2B1_AGACTCAAGAGGGTCT-1	2B	36	02 Epiblast/primitive streak
2B1_AGACTCAAGTTGCCCG-1	2B	31	08 Mesoderm
2B1_AGACTCACAATAGGAT-1	2B	50	06 Neuroectoderm (brain)
2B1_AGACTCACACATATCG-1	2B	10	05 Surface Ectoderm
2B1_AGACTCACAGTAGGAC-1	2B	27	06 Neuroectoderm (brain)
2B1_AGACTCAGTATCGCTA-1	2B	18	01 Pluripotent
2B1_AGACTCAGTGGATCGA-1	2B	32	01 Pluripotent
2B1_AGAGAATAGCAATTCC-1	2B	21	06 Neuroectoderm (brain)
2B1_AGAGAATAGTCCGCCA-1	2B	32	05 Surface Ectoderm
2B1_AGAGAATCACACTTAG-1	2B	52	08 Mesoderm
2B1_AGAGAATCAGCGGTCT-1	2B	32	02 Epiblast/primitive streak
2B1_AGAGAATGTCCACGCA-1	2B	14	05 Surface Ectoderm
2B1_AGAGAATTCATGCAGT-1	2B	55	01 Pluripotent
2B1_AGAGAATTCCCGTTCA-1	2B	16	05 Surface Ectoderm
2B1_AGAGAATTCGCTTGAA-1	2B	56	10 Haematoendothelial
2B1_AGAGAATTCTATCGGA-1	2B	11	08 Mesoderm
2B1_AGAGAGCAGAAACACT-1	2B	15	01 Pluripotent
2B1_AGAGAGCAGGGTAGCT-1	2B	25	07 Neuroectoderm (rostral)
2B1_AGAGAGCCAGAAGTGC-1	2B	48	06 Neuroectoderm (brain)
2B1_AGAGAGCCATCGCTGG-1	2B	12	08 Mesoderm
2B1_AGAGAGCGTCAGACGA-1	2B	18	01 Pluripotent
2B1_AGAGAGCGTGGAAATT-1	2B	36	03 Ex. Endoderm (parietal)
2B1_AGAGAGCTCGAGCCTG-1	2B	17	01 Pluripotent
2B1_AGAGCAGAGTTCCTGA-1	2B	21	01 Pluripotent
2B1_AGAGCAGGTCCGGCAT-1	2B	11	06 Neuroectoderm (brain)
2B1_AGAGCAGGTGACATCT-1	2B	19	07 Neuroectoderm (rostral)
2B1_AGAGCAGGTGCCTGAC-1	2B	16	07 Neuroectoderm (rostral)
2B1_AGAGCCCCAAAGGATT-1	2B	21	02 Epiblast/primitive streak
2B1_AGAGCCCGTGGAAGTC-1	2B	47	04 Ex. Endoderm (visceral)
2B1_AGAGCCCTCGAGGCAA-1	2B	14	08 Mesoderm
2B1_AGAGCCCTCTCTCGCA-1	2B	37	08 Mesoderm
2B1_AGATAGAAGCATACTC-1	2B	41	02 Epiblast/primitive streak
2B1_AGATAGAAGGTCTTTG-1	2B	19	05 Surface Ectoderm
2B1_AGATAGATCACTTCTA-1	2B	61	01 Pluripotent
2B1_AGATAGATCCAGTGCG-1	2B	3	05 Surface Ectoderm
2B1_AGATAGATCTAGAACC-1	2B	28	04 Ex. Endoderm (visceral)
2B1_AGATCCAAGGATTTGA-1	2B	32	01 Pluripotent
2B1_AGATCCAAGGGAGGTG-1	2B	35	10 Haematoendothelial
2B1_AGATCCAAGTACCGGA-1	2B	11	05 Surface Ectoderm
2B1_AGATCCACAAAGGCTG-1	2B	33	05 Surface Ectoderm
2B1_AGATCCACAATTGCGT-1	2B	37	01 Pluripotent
2B1_AGATCGTAGCTCCGAC-1	2B	53	05 Surface Ectoderm
2B1_AGATCGTAGGGCAGGA-1	2B	12	04 Ex. Endoderm (visceral)
2B1_AGATCGTAGTAACGAT-1	2B	15	02 Epiblast/primitive streak
2B1_AGATCGTCACGCTGTG-1	2B	27	06 Neuroectoderm (brain)
2B1_AGATCGTGTGACTATC-1	2B	19	01 Pluripotent
2B1_AGATCGTTCCGTTTCG-1	2B	21	01 Pluripotent
2B1_AGATGAAAGATTAGCA-1	2B	23	01 Pluripotent
2B1_AGATGAAAGTCTGCAT-1	2B	4	08 Mesoderm
2B1_AGATGAAAGTTGGAAT-1	2B	56	07 Neuroectoderm (rostral)
2B1_AGATGAACAAGATCCT-1	2B	21	03 Ex. Endoderm (parietal)
2B1_AGATGCTAGTAATACG-1	2B	16	01 Pluripotent
2B1_AGATGCTCACTTGAGT-1	2B	32	02 Epiblast/primitive streak
2B1_AGATGCTCATATGCGT-1	2B	38	06 Neuroectoderm (brain)
2B1_AGATGCTGTACCTGTA-1	2B	18	04 Ex. Endoderm (visceral)
2B1_AGATGCTGTCGTACTA-1	2B	44	06 Neuroectoderm (brain)
2B1_AGATGCTGTGCCGAAA-1	2B	39	01 Pluripotent
2B1_AGATGCTTCACCGGTG-1	2B	20	07 Neuroectoderm (rostral)
2B1_AGATGCTTCCAGTGCG-1	2B	29	07 Neuroectoderm (rostral)
2B1_AGATGCTTCCGTGGTG-1	2B	77	03 Ex. Endoderm (parietal)
2B1_AGATGCTTCTTAAGGC-1	2B	53	08 Mesoderm
2B1_AGCATCAAGCGCATCC-1	2B	26	01 Pluripotent
2B1_AGCATCAAGTGTTGTC-1	2B	26	03 Ex. Endoderm (parietal)
2B1_AGCATCACATGCGGTC-1	2B	37	06 Neuroectoderm (brain)
2B1_AGCATCAGTAATGCTC-1	2B	19	06 Neuroectoderm (brain)
2B1_AGCATCAGTTTACTTC-1	2B	52	01 Pluripotent
2B1_AGCCAATAGAAACCCG-1	2B	85	03 Ex. Endoderm (parietal)
2B1_AGCCAATAGAGTACCG-1	2B	34	05 Surface Ectoderm
2B1_AGCCAATAGTAACGTA-1	2B	11	08 Mesoderm
2B1_AGCCAATCAACTAGAA-1	2B	41	01 Pluripotent
2B1_AGCCAATCAGGATTCT-1	2B	35	01 Pluripotent
2B1_AGCCAATCAGGCTATT-1	2B	31	06 Neuroectoderm (brain)
2B1_AGCCAATGTACGGTTT-1	2B	3	01 Pluripotent
2B1_AGCCAATGTCACATTG-1	2B	51	05 Surface Ectoderm
2B1_AGCCACGAGATAGCTA-1	2B	43	01 Pluripotent
2B1_AGCCACGGTACCCGAC-1	2B	37	06 Neuroectoderm (brain)
2B1_AGCCACGTCGTTGTTT-1	2B	54	07 Neuroectoderm (rostral)
2B1_AGCCAGCAGAAGCTGC-1	2B	11	06 Neuroectoderm (brain)
2B1_AGCCAGCAGAAGTATC-1	2B	76	05 Surface Ectoderm
2B1_AGCCAGCAGCACTCCG-1	2B	73	01 Pluripotent
2B1_AGCCAGCCACCTGATA-1	2B	37	01 Pluripotent
2B1_AGCCAGCGTCACAGTT-1	2B	24	07 Neuroectoderm (rostral)
2B1_AGCCAGCGTGGGATTG-1	2B	51	05 Surface Ectoderm
2B1_AGCCAGCGTTCTTAGG-1	2B	32	07 Neuroectoderm (rostral)
2B1_AGCCAGCTCCGTGGCA-1	2B	83	01 Pluripotent
2B1_AGCCAGCTCTCGAGTA-1	2B	41	03 Ex. Endoderm (parietal)
2B1_AGCGATTAGAGAAGGT-1	2B	19	01 Pluripotent
2B1_AGCGATTCATTGAGCT-1	2B	19	05 Surface Ectoderm
2B1_AGCGATTGTAGCTTAC-1	2B	46	08 Mesoderm
2B1_AGCGATTGTTCCACAA-1	2B	35	10 Haematoendothelial
2B1_AGCGATTGTTCCTACC-1	2B	33	05 Surface Ectoderm
2B1_AGCGATTTCGCTTACC-1	2B	25	01 Pluripotent
2B1_AGCGATTTCTTCCCAG-1	2B	58	01 Pluripotent
2B1_AGCGCCAAGGTCCTGC-1	2B	33	03 Ex. Endoderm (parietal)
2B1_AGCGCCAAGTATTGCC-1	2B	19	05 Surface Ectoderm
2B1_AGCGCCACAAATCAAG-1	2B	19	07 Neuroectoderm (rostral)
2B1_AGCGCCACAACGTAAA-1	2B	19	02 Epiblast/primitive streak
2B1_AGCGCCAGTCGAACGA-1	2B	19	08 Mesoderm
2B1_AGCGCCAGTTTGAACC-1	2B	10	05 Surface Ectoderm
2B1_AGCGCTGCAAGACGAC-1	2B	18	03 Ex. Endoderm (parietal)
2B1_AGCGCTGCAGGTTTAC-1	2B	76	06 Neuroectoderm (brain)
2B1_AGCGCTGCAGTCGGTC-1	2B	25	01 Pluripotent
2B1_AGCGCTGCATGCAGCC-1	2B	52	04 Ex. Endoderm (visceral)
2B1_AGCGCTGGTACAAGTA-1	2B	30	05 Surface Ectoderm
2B1_AGCGCTGGTATCACGT-1	2B	37	06 Neuroectoderm (brain)
2B1_AGCGCTGTCATTCCTA-1	2B	55	07 Neuroectoderm (rostral)
2B1_AGCGCTGTCTCGTCAC-1	2B	30	01 Pluripotent
2B1_AGCGTATAGGATATGT-1	2B	20	01 Pluripotent
2B1_AGCGTATCATAGATGA-1	2B	10	02 Epiblast/primitive streak
2B1_AGCGTATTCAAGTTGC-1	2B	34	06 Neuroectoderm (brain)
2B1_AGCGTATTCTGCCTCA-1	2B	53	08 Mesoderm
2B1_AGCGTCGAGCCTCCAG-1	2B	27	01 Pluripotent
2B1_AGCGTCGCATGACGAG-1	2B	21	01 Pluripotent
2B1_AGCGTCGGTAGGATAT-1	2B	37	02 Epiblast/primitive streak
2B1_AGCGTCGTCCTTGAAG-1	2B	17	01 Pluripotent
2B1_AGCTACAAGCGTACAG-1	2B	65	05 Surface Ectoderm
2B1_AGCTACAAGTGTTGAA-1	2B	49	02 Epiblast/primitive streak
2B1_AGCTACACAAGCACAG-1	2B	84	06 Neuroectoderm (brain)
2B1_AGCTACAGTGAGTCAG-1	2B	53	03 Ex. Endoderm (parietal)
2B1_AGCTCAAAGGGTTTCT-1	2B	18	08 Mesoderm
2B1_AGCTCAAAGGTCGAGT-1	2B	42	08 Mesoderm
2B1_AGCTCAAAGGTTGCCC-1	2B	19	03 Ex. Endoderm (parietal)
2B1_AGCTCAAAGTTTGCTG-1	2B	17	06 Neuroectoderm (brain)
2B1_AGCTCAATCTGCCTCA-1	2B	19	01 Pluripotent
2B1_AGCTCAATCTGGAAGG-1	2B	30	05 Surface Ectoderm
2B1_AGCTTCCCAATCTCTT-1	2B	38	04 Ex. Endoderm (visceral)
2B1_AGCTTCCGTACAACGG-1	2B	79	06 Neuroectoderm (brain)
2B1_AGCTTCCGTACCGGAA-1	2B	47	02 Epiblast/primitive streak
2B1_AGCTTCCGTATCACGT-1	2B	19	05 Surface Ectoderm
2B1_AGCTTCCGTCCACAGC-1	2B	36	01 Pluripotent
2B1_AGCTTCCGTGCTAGCC-1	2B	22	03 Ex. Endoderm (parietal)
2B1_AGCTTCCTCTCAACGA-1	2B	3	08 Mesoderm
2B1_AGGAAATAGGGCAATC-1	2B	60	08 Mesoderm
2B1_AGGAAATCACCCTTAC-1	2B	12	08 Mesoderm
2B1_AGGAAATCAGTCCCGA-1	2B	13	01 Pluripotent
2B1_AGGAAATTCCGCGATG-1	2B	58	05 Surface Ectoderm
2B1_AGGAAATTCTATCGTT-1	2B	25	07 Neuroectoderm (rostral)
2B1_AGGAATAAGAAATTGC-1	2B	23	05 Surface Ectoderm
2B1_AGGAATAAGGCGCTCT-1	2B	18	05 Surface Ectoderm
2B1_AGGAATAAGTCAGCCC-1	2B	26	01 Pluripotent
2B1_AGGAATACAGCGCGTT-1	2B	38	06 Neuroectoderm (brain)
2B1_AGGAATAGTGCTTATG-1	2B	54	01 Pluripotent
2B1_AGGACGAAGATGACAT-1	2B	97	08 Mesoderm
2B1_AGGACGAAGGAGTCTG-1	2B	37	02 Epiblast/primitive streak
2B1_AGGACGACAATCTAGC-1	2B	26	01 Pluripotent
2B1_AGGACTTAGCCTTTGA-1	2B	12	08 Mesoderm
2B1_AGGACTTAGCGTGTCC-1	2B	5	08 Mesoderm
2B1_AGGACTTAGTTAGTGA-1	2B	29	08 Mesoderm
2B1_AGGACTTTCCCTTGGT-1	2B	34	03 Ex. Endoderm (parietal)
2B1_AGGACTTTCGAGAGCA-1	2B	38	04 Ex. Endoderm (visceral)
2B1_AGGAGGTAGCCATTTG-1	2B	6	08 Mesoderm
2B1_AGGAGGTCAATTGCGT-1	2B	56	02 Epiblast/primitive streak
2B1_AGGAGGTGTCACCTTC-1	2B	22	08 Mesoderm
2B1_AGGAGGTGTCGTGATT-1	2B	21	02 Epiblast/primitive streak
2B1_AGGAGGTTCATTTCGT-1	2B	9	03 Ex. Endoderm (parietal)
2B1_AGGAGGTTCCCAAGCG-1	2B	48	01 Pluripotent
2B1_AGGAGGTTCCCAGGAC-1	2B	26	05 Surface Ectoderm
2B1_AGGATAAGTTGTGCCG-1	2B	35	08 Mesoderm
2B1_AGGATAATCATGCCAA-1	2B	59	09 Cardiomyocytes
2B1_AGGATCTAGCGACATG-1	2B	65	01 Pluripotent
2B1_AGGATCTGTAGCTTAC-1	2B	21	05 Surface Ectoderm
2B1_AGGATCTTCCGTAGGC-1	2B	57	01 Pluripotent
2B1_AGGCATTAGTAACAGT-1	2B	25	08 Mesoderm
2B1_AGGCATTGTACAAACA-1	2B	20	01 Pluripotent
2B1_AGGCATTGTGAGATAT-1	2B	50	08 Mesoderm
2B1_AGGCATTGTGGGATTG-1	2B	18	03 Ex. Endoderm (parietal)
2B1_AGGCATTTCTCTCAAT-1	2B	40	08 Mesoderm
2B1_AGGCCACGTGCATCTA-1	2B	35	05 Surface Ectoderm
2B1_AGGCTGCAGGGCTAAC-1	2B	107	02 Epiblast/primitive streak
2B1_AGGCTGCAGTACCGGA-1	2B	75	03 Ex. Endoderm (parietal)
2B1_AGGCTGCAGTTGCGAG-1	2B	52	05 Surface Ectoderm
2B1_AGGCTGCGTAGCTTAC-1	2B	28	06 Neuroectoderm (brain)
2B1_AGGCTGCGTCATTCCC-1	2B	22	01 Pluripotent
2B1_AGGCTGCGTTGCATGT-1	2B	42	06 Neuroectoderm (brain)
2B1_AGGCTGCTCATCTGTT-1	2B	85	08 Mesoderm
2B1_AGGCTGCTCCTAGCCT-1	2B	50	05 Surface Ectoderm
2B1_AGGCTGCTCGTAATGC-1	2B	69	05 Surface Ectoderm
2B1_AGGCTGCTCTGGGTCG-1	2B	9	01 Pluripotent
2B1_AGGGAGTGTAGACACG-1	2B	30	08 Mesoderm
2B1_AGGGAGTGTTATTCTC-1	2B	68	10 Haematoendothelial
2B1_AGGGAGTTCAGCTTCC-1	2B	67	05 Surface Ectoderm
2B1_AGGGCCTAGCGTTCAT-1	2B	25	01 Pluripotent
2B1_AGGGCCTAGCTCCATA-1	2B	62	08 Mesoderm
2B1_AGGGCCTAGGTTCCAT-1	2B	35	05 Surface Ectoderm
2B1_AGGGCCTGTTTGTTGG-1	2B	31	01 Pluripotent
2B1_AGGGCCTTCTGTTCAT-1	2B	40	01 Pluripotent
2B1_AGGGCTCAGCGCTTCG-1	2B	15	10 Haematoendothelial
2B1_AGGGCTCAGCTTGTGT-1	2B	15	07 Neuroectoderm (rostral)
2B1_AGGGCTCAGGAGAATG-1	2B	101	05 Surface Ectoderm
2B1_AGGGCTCAGTTGAAAC-1	2B	66	08 Mesoderm
2B1_AGGGCTCCAATTCACG-1	2B	39	01 Pluripotent
2B1_AGGGCTCGTATCACGT-1	2B	29	07 Neuroectoderm (rostral)
2B1_AGGGCTCTCGTCGCTT-1	2B	114	01 Pluripotent
2B1_AGGGTCCAGCGGATCA-1	2B	35	08 Mesoderm
2B1_AGGGTCCAGGACTAAT-1	2B	40	05 Surface Ectoderm
2B1_AGGGTCCAGGTCACTT-1	2B	30	05 Surface Ectoderm
2B1_AGGGTCCCAATGTGGG-1	2B	5	03 Ex. Endoderm (parietal)
2B1_AGGGTCCCACCAGCGT-1	2B	27	01 Pluripotent
2B1_AGGGTCCCACTGATTG-1	2B	55	01 Pluripotent
2B1_AGGGTCCCAGAAGCGT-1	2B	17	03 Ex. Endoderm (parietal)
2B1_AGGGTCCCATAGGCGA-1	2B	88	03 Ex. Endoderm (parietal)
2B1_AGGGTCCGTGGTCCCA-1	2B	24	01 Pluripotent
2B1_AGGGTCCGTTGTCTAG-1	2B	21	10 Haematoendothelial
2B1_AGGGTGAAGGCTTAAA-1	2B	33	06 Neuroectoderm (brain)
2B1_AGGGTGACACGTACTA-1	2B	19	06 Neuroectoderm (brain)
2B1_AGGGTGACACTACGGC-1	2B	19	08 Mesoderm
2B1_AGGGTGACACTATCCC-1	2B	2	07 Neuroectoderm (rostral)
2B1_AGGGTGATCGCCTCTA-1	2B	5	06 Neuroectoderm (brain)
2B1_AGGGTGATCGCTTACC-1	2B	46	02 Epiblast/primitive streak
2B1_AGGGTTTAGAGAGCAA-1	2B	24	08 Mesoderm
2B1_AGGGTTTAGCGGTATG-1	2B	50	06 Neuroectoderm (brain)
2B1_AGGGTTTCATCTTTCA-1	2B	74	01 Pluripotent
2B1_AGGGTTTGTTACACTG-1	2B	30	08 Mesoderm
2B1_AGGGTTTGTTGCATTG-1	2B	43	06 Neuroectoderm (brain)
2B1_AGGGTTTTCCGGTTCT-1	2B	6	07 Neuroectoderm (rostral)
2B1_AGGGTTTTCGTAGGAG-1	2B	101	08 Mesoderm
2B1_AGGTAGGAGATACTGA-1	2B	59	02 Epiblast/primitive streak
2B1_AGGTAGGAGTCTGTAC-1	2B	50	08 Mesoderm
2B1_AGGTAGGCAAACAGGC-1	2B	42	08 Mesoderm
2B1_AGGTAGGCACGACAGA-1	2B	22	01 Pluripotent
2B1_AGGTAGGCAGACCTGC-1	2B	23	07 Neuroectoderm (rostral)
2B1_AGGTAGGCAGCGAGTA-1	2B	35	10 Haematoendothelial
2B1_AGGTAGGCAGTGCGCT-1	2B	15	02 Epiblast/primitive streak
2B1_AGGTAGGCATACCACA-1	2B	46	01 Pluripotent
2B1_AGGTAGGCATGCGGTC-1	2B	45	03 Ex. Endoderm (parietal)
2B1_AGGTAGGGTAACGTTC-1	2B	93	02 Epiblast/primitive streak
2B1_AGGTAGGTCTAAGGAA-1	2B	14	06 Neuroectoderm (brain)
2B1_AGGTCATAGATCCCAT-1	2B	10	03 Ex. Endoderm (parietal)
2B1_AGGTCATAGCTTCGTA-1	2B	41	10 Haematoendothelial
2B1_AGGTCATAGGCCTTGC-1	2B	37	01 Pluripotent
2B1_AGGTCATAGGTCACTT-1	2B	55	01 Pluripotent
2B1_AGGTCATAGTCCTGCG-1	2B	14	08 Mesoderm
2B1_AGGTCATCAAGAGGTC-1	2B	23	07 Neuroectoderm (rostral)
2B1_AGGTCATCACAAAGCG-1	2B	24	08 Mesoderm
2B1_AGGTCATCAGTGGGTA-1	2B	77	06 Neuroectoderm (brain)
2B1_AGGTCATCATCACCAA-1	2B	18	06 Neuroectoderm (brain)
2B1_AGGTCATTCCAGGACC-1	2B	17	08 Mesoderm
2B1_AGGTCTACAACACAAA-1	2B	58	08 Mesoderm
2B1_AGGTCTACACTGCACG-1	2B	43	01 Pluripotent
2B1_AGGTCTATCGCAGTTA-1	2B	5	01 Pluripotent
2B1_AGGTGTTAGACAACAT-1	2B	52	05 Surface Ectoderm
2B1_AGGTGTTAGATTAGAC-1	2B	36	02 Epiblast/primitive streak
2B1_AGGTGTTAGTTGTCAC-1	2B	114	06 Neuroectoderm (brain)
2B1_AGGTGTTCACAGTCAT-1	2B	34	01 Pluripotent
2B1_AGGTGTTCACGACTAT-1	2B	26	07 Neuroectoderm (rostral)
2B1_AGGTGTTGTACTAACC-1	2B	50	06 Neuroectoderm (brain)
2B1_AGGTGTTGTGAACTAA-1	2B	31	04 Ex. Endoderm (visceral)
2B1_AGGTGTTTCACCCATC-1	2B	27	08 Mesoderm
2B1_AGGTGTTTCGAGTGAG-1	2B	24	01 Pluripotent
2B1_AGGTTACAGTCACTGT-1	2B	49	06 Neuroectoderm (brain)
2B1_AGGTTACCACATGTTG-1	2B	14	03 Ex. Endoderm (parietal)
2B1_AGGTTACTCACCCTCA-1	2B	57	07 Neuroectoderm (rostral)
2B1_AGGTTACTCGCCAGAC-1	2B	35	01 Pluripotent
2B1_AGGTTGTAGACCCGCT-1	2B	18	03 Ex. Endoderm (parietal)
2B1_AGGTTGTAGTAGCTCT-1	2B	30	08 Mesoderm
2B1_AGGTTGTCAAAGGCGT-1	2B	8	05 Surface Ectoderm
2B1_AGGTTGTGTGTGAGCA-1	2B	10	08 Mesoderm
2B1_AGGTTGTTCACGACTA-1	2B	21	06 Neuroectoderm (brain)
2B1_AGGTTGTTCGATGCAT-1	2B	22	07 Neuroectoderm (rostral)
2B1_AGTAACCAGACGGTCA-1	2B	23	06 Neuroectoderm (brain)
2B1_AGTAACCAGAGATGCC-1	2B	23	10 Haematoendothelial
2B1_AGTAACCAGTCTAGAA-1	2B	37	01 Pluripotent
2B1_AGTAACCAGTGGGAAA-1	2B	18	06 Neuroectoderm (brain)
2B1_AGTAACCCACGCCACA-1	2B	42	08 Mesoderm
2B1_AGTAACCGTCCATACA-1	2B	79	02 Epiblast/primitive streak
2B1_AGTAACCTCGCCGATG-1	2B	50	01 Pluripotent
2B1_AGTACCAAGACCAGAC-1	2B	41	01 Pluripotent
2B1_AGTACCAAGAGATTCA-1	2B	6	06 Neuroectoderm (brain)
2B1_AGTACCACAATAAGGT-1	2B	34	03 Ex. Endoderm (parietal)
2B1_AGTACCACACGCTTAA-1	2B	53	05 Surface Ectoderm
2B1_AGTACCACAGAGGGTT-1	2B	56	02 Epiblast/primitive streak
2B1_AGTACCACATCAACCA-1	2B	83	06 Neuroectoderm (brain)
2B1_AGTACCATCCTGCCAT-1	2B	16	06 Neuroectoderm (brain)
2B1_AGTACCATCTAAGCCA-1	2B	36	01 Pluripotent
2B1_AGTACTGCAACGCCCA-1	2B	11	01 Pluripotent
2B1_AGTACTGCACCATTCC-1	2B	73	08 Mesoderm
2B1_AGTACTGCACTACCGG-1	2B	14	07 Neuroectoderm (rostral)
2B1_AGTACTGCAGAAGCGT-1	2B	18	07 Neuroectoderm (rostral)
2B1_AGTACTGCATGAGAAT-1	2B	58	04 Ex. Endoderm (visceral)
2B1_AGTACTGGTCTGCGCA-1	2B	45	05 Surface Ectoderm
2B1_AGTAGCTAGATACAGT-1	2B	23	08 Mesoderm
2B1_AGTAGCTGTAAGGTCG-1	2B	16	08 Mesoderm
2B1_AGTAGCTGTTGTTGAC-1	2B	93	08 Mesoderm
2B1_AGTAGCTGTTTACTGG-1	2B	45	02 Epiblast/primitive streak
2B1_AGTAGCTTCCAACCGG-1	2B	37	05 Surface Ectoderm
2B1_AGTAGCTTCGCGCCAA-1	2B	37	02 Epiblast/primitive streak
2B1_AGTAGTCCACAGCGCT-1	2B	9	05 Surface Ectoderm
2B1_AGTAGTCGTCGTTCAA-1	2B	33	06 Neuroectoderm (brain)
2B1_AGTAGTCTCCTGCTAC-1	2B	83	10 Haematoendothelial
2B1_AGTAGTCTCTATTTCG-1	2B	27	08 Mesoderm
2B1_AGTCAACAGGCCTGAA-1	2B	19	08 Mesoderm
2B1_AGTCAACAGGTAGACC-1	2B	42	03 Ex. Endoderm (parietal)
2B1_AGTCAACAGTTTGTCG-1	2B	83	01 Pluripotent
2B1_AGTCAACCAAGTTCGT-1	2B	19	08 Mesoderm
2B1_AGTCAACCAGATTCGT-1	2B	18	04 Ex. Endoderm (visceral)
2B1_AGTCAACCATACAGGG-1	2B	20	06 Neuroectoderm (brain)
2B1_AGTCAACGTGGTAACG-1	2B	18	08 Mesoderm
2B1_AGTCAACGTGTTCAGT-1	2B	59	06 Neuroectoderm (brain)
2B1_AGTCAACGTTCAATCG-1	2B	22	05 Surface Ectoderm
2B1_AGTCAACTCGGTTAGT-1	2B	75	06 Neuroectoderm (brain)
2B1_AGTCACACAGGGATAC-1	2B	34	03 Ex. Endoderm (parietal)
2B1_AGTCACACAGTCAGTT-1	2B	11	05 Surface Ectoderm
2B1_AGTCACACATAGAATG-1	2B	17	05 Surface Ectoderm
2B1_AGTCACACATCGTCCT-1	2B	36	01 Pluripotent
2B1_AGTCACACATTGTACG-1	2B	19	06 Neuroectoderm (brain)
2B1_AGTCACAGTCGTTTCC-1	2B	39	01 Pluripotent
2B1_AGTCACAGTGCGTCGT-1	2B	41	08 Mesoderm
2B1_AGTCACATCCAAATGC-1	2B	33	04 Ex. Endoderm (visceral)
2B1_AGTCACATCTGGGTCG-1	2B	49	06 Neuroectoderm (brain)
2B1_AGTCATGAGGCATGCA-1	2B	11	08 Mesoderm
2B1_AGTCATGCATTCATCT-1	2B	15	08 Mesoderm
2B1_AGTCATGGTTCTAAGC-1	2B	64	03 Ex. Endoderm (parietal)
2B1_AGTCATGTCGGCCCAA-1	2B	29	03 Ex. Endoderm (parietal)
2B1_AGTCATGTCTGAGAGG-1	2B	42	06 Neuroectoderm (brain)
2B1_AGTCTCCAGTGGGAAA-1	2B	64	03 Ex. Endoderm (parietal)
2B1_AGTCTCCCACTGATTG-1	2B	32	08 Mesoderm
2B1_AGTGACTAGCACTCCG-1	2B	2	08 Mesoderm
2B1_AGTGACTAGCCTCATA-1	2B	11	03 Ex. Endoderm (parietal)
2B1_AGTGACTCACCGCTGA-1	2B	22	07 Neuroectoderm (rostral)
2B1_AGTGACTCAGATAAAC-1	2B	22	06 Neuroectoderm (brain)
2B1_AGTGACTCAGTCAACT-1	2B	18	03 Ex. Endoderm (parietal)
2B1_AGTGACTGTTACGATC-1	2B	43	04 Ex. Endoderm (visceral)
2B1_AGTGACTTCATGTCAG-1	2B	24	01 Pluripotent
2B1_AGTGACTTCTTCGACC-1	2B	39	08 Mesoderm
2B1_AGTGATCAGACGGATC-1	2B	22	01 Pluripotent
2B1_AGTGATCAGTCTCTGA-1	2B	26	08 Mesoderm
2B1_AGTGATCAGTTGTAAG-1	2B	72	06 Neuroectoderm (brain)
2B1_AGTGATCGTATAGGGC-1	2B	19	02 Epiblast/primitive streak
2B1_AGTGATCGTGGTAACG-1	2B	22	01 Pluripotent
2B1_AGTGATCTCCCTCTAG-1	2B	23	05 Surface Ectoderm
2B1_AGTGCCGAGAGCATCG-1	2B	45	06 Neuroectoderm (brain)
2B1_AGTGCCGAGGACAACC-1	2B	66	08 Mesoderm
2B1_AGTGCCGAGGCCACTC-1	2B	36	01 Pluripotent
2B1_AGTGCCGCAATCGCCG-1	2B	11	05 Surface Ectoderm
2B1_AGTGCCGCACACACTA-1	2B	17	05 Surface Ectoderm
2B1_AGTGCCGCACCTGATA-1	2B	22	06 Neuroectoderm (brain)
2B1_AGTGCCGGTGACCGTC-1	2B	15	06 Neuroectoderm (brain)
2B1_AGTGCCGGTTCGTGCG-1	2B	19	01 Pluripotent
2B1_AGTGTTGAGAAGCTGC-1	2B	94	01 Pluripotent
2B1_AGTGTTGAGGTCGTCC-1	2B	33	08 Mesoderm
2B1_AGTGTTGCATTCACCC-1	2B	16	03 Ex. Endoderm (parietal)
2B1_AGTGTTGGTATTGACC-1	2B	57	07 Neuroectoderm (rostral)
2B1_AGTGTTGGTGAACTAA-1	2B	45	06 Neuroectoderm (brain)
2B1_AGTGTTGTCATGGTAC-1	2B	22	05 Surface Ectoderm
2B1_AGTGTTGTCCACTGGG-1	2B	37	06 Neuroectoderm (brain)
2B1_AGTTAGCCAAAGCTCT-1	2B	4	07 Neuroectoderm (rostral)
2B1_AGTTAGCCACAGTCCG-1	2B	68	01 Pluripotent
2B1_AGTTAGCGTATTGACC-1	2B	39	08 Mesoderm
2B1_AGTTCCCAGAGTTGTA-1	2B	18	06 Neuroectoderm (brain)
2B1_AGTTCCCAGATCCAAA-1	2B	20	05 Surface Ectoderm
2B1_AGTTCCCAGATCGCTT-1	2B	25	04 Ex. Endoderm (visceral)
2B1_AGTTCCCCAGGTACGA-1	2B	24	05 Surface Ectoderm
2B1_AGTTCCCCATGGGTCC-1	2B	4	08 Mesoderm
2B1_AGTTCCCGTGCCCAGT-1	2B	64	10 Haematoendothelial
2B1_AGTTCCCTCAGTCATG-1	2B	34	05 Surface Ectoderm
2B1_AGTTCCCTCTCATTGT-1	2B	18	06 Neuroectoderm (brain)
2B1_AGTTCGAAGCTCCATA-1	2B	9	05 Surface Ectoderm
2B1_AGTTCGAAGTGCGACA-1	2B	15	05 Surface Ectoderm
2B1_AGTTCGACAAAGACGC-1	2B	49	08 Mesoderm
2B1_AGTTCGACACTCAAGT-1	2B	27	10 Haematoendothelial
2B1_AGTTCGAGTTCAACGT-1	2B	17	04 Ex. Endoderm (visceral)
2B1_AGTTCGATCATCTATC-1	2B	44	05 Surface Ectoderm
2B1_AGTTCGATCGTGGTAT-1	2B	38	04 Ex. Endoderm (visceral)
2B1_AGTTCGATCTTCCTAA-1	2B	21	08 Mesoderm
2B1_ATACCGAAGAGGCTGT-1	2B	12	05 Surface Ectoderm
2B1_ATACCGAAGGCTAACG-1	2B	46	06 Neuroectoderm (brain)
2B1_ATACCGACAAACTCGT-1	2B	25	08 Mesoderm
2B1_ATACCGACACGCACCA-1	2B	17	08 Mesoderm
2B1_ATACCGAGTCAAGCGA-1	2B	23	08 Mesoderm
2B1_ATACCGAGTGTCATGT-1	2B	19	06 Neuroectoderm (brain)
2B1_ATACCGAGTTCATCTT-1	2B	16	01 Pluripotent
2B1_ATACCGATCCATTGGA-1	2B	42	05 Surface Ectoderm
2B1_ATACCGATCCTGTTAT-1	2B	52	08 Mesoderm
2B1_ATACCGATCGCAATTG-1	2B	35	10 Haematoendothelial
2B1_ATACCGATCTTCACAT-1	2B	79	06 Neuroectoderm (brain)
2B1_ATACCTTAGATAGTGT-1	2B	66	08 Mesoderm
2B1_ATACCTTAGGGCAGTT-1	2B	21	08 Mesoderm
2B1_ATACCTTAGTCAATCC-1	2B	24	08 Mesoderm
2B1_ATACCTTGTCATCGGC-1	2B	2	06 Neuroectoderm (brain)
2B1_ATACCTTGTTATCTGG-1	2B	9	08 Mesoderm
2B1_ATACCTTGTTTGATCG-1	2B	11	08 Mesoderm
2B1_ATACCTTTCACTAGCA-1	2B	48	01 Pluripotent
2B1_ATACCTTTCTAGCCTC-1	2B	18	08 Mesoderm
2B1_ATACTTCAGGTTCACT-1	2B	37	06 Neuroectoderm (brain)
2B1_ATACTTCAGTTGGAGC-1	2B	89	09 Cardiomyocytes
2B1_ATACTTCGTAGCTTGT-1	2B	28	06 Neuroectoderm (brain)
2B1_ATACTTCGTATAGGGC-1	2B	85	05 Surface Ectoderm
2B1_ATACTTCGTGCCTACG-1	2B	25	08 Mesoderm
2B1_ATACTTCGTGGTCCCA-1	2B	41	01 Pluripotent
2B1_ATACTTCTCAGCAATC-1	2B	14	06 Neuroectoderm (brain)
2B1_ATAGACCAGTGCAGGT-1	2B	26	06 Neuroectoderm (brain)
2B1_ATAGACCAGTTGCGCC-1	2B	39	05 Surface Ectoderm
2B1_ATAGACCCATAACAGA-1	2B	21	01 Pluripotent
2B1_ATAGACCGTAGCACAG-1	2B	21	07 Neuroectoderm (rostral)
2B1_ATAGACCTCGAAGCAG-1	2B	19	03 Ex. Endoderm (parietal)
2B1_ATAGAGACAAACACGG-1	2B	28	05 Surface Ectoderm
2B1_ATAGAGACACATATCG-1	2B	99	01 Pluripotent
2B1_ATAGAGACACCCTTGT-1	2B	5	05 Surface Ectoderm
2B1_ATAGAGACATCCGAGC-1	2B	41	06 Neuroectoderm (brain)
2B1_ATAGAGATCAAGCTTG-1	2B	182	01 Pluripotent
2B1_ATAGAGATCCCTCATG-1	2B	94	01 Pluripotent
2B1_ATAGGCTAGTTCCTGA-1	2B	18	08 Mesoderm
2B1_ATAGGCTCAGTTGCGC-1	2B	88	04 Ex. Endoderm (visceral)
2B1_ATAGGCTGTGATCATC-1	2B	11	06 Neuroectoderm (brain)
2B1_ATAGGCTTCCTCAGGG-1	2B	25	04 Ex. Endoderm (visceral)
2B1_ATAGGCTTCGCTGATA-1	2B	48	06 Neuroectoderm (brain)
2B1_ATAGGCTTCTGTGCTC-1	2B	54	01 Pluripotent
2B1_ATATCCTGTTGCCGCA-1	2B	78	08 Mesoderm
2B1_ATATCCTGTTGTAAAG-1	2B	22	01 Pluripotent
2B1_ATATCCTTCCGTTGGG-1	2B	42	03 Ex. Endoderm (parietal)
2B1_ATATCCTTCGTGCTCT-1	2B	33	04 Ex. Endoderm (visceral)
2B1_ATCACAGAGCTCGAAG-1	2B	18	05 Surface Ectoderm
2B1_ATCACAGAGGGAACAA-1	2B	6	06 Neuroectoderm (brain)
2B1_ATCACAGAGTAACAGT-1	2B	63	06 Neuroectoderm (brain)
2B1_ATCACAGAGTGGAATT-1	2B	49	07 Neuroectoderm (rostral)
2B1_ATCACAGAGTTAACAG-1	2B	44	02 Epiblast/primitive streak
2B1_ATCACAGCAGAGACTG-1	2B	41	01 Pluripotent
2B1_ATCACAGGTAAGTTAG-1	2B	12	08 Mesoderm
2B1_ATCACAGGTCCGAAGA-1	2B	52	05 Surface Ectoderm
2B1_ATCACAGGTCGGTGAA-1	2B	5	01 Pluripotent
2B1_ATCACAGGTCGTATGT-1	2B	17	02 Epiblast/primitive streak
2B1_ATCACAGGTCTCGGAC-1	2B	21	07 Neuroectoderm (rostral)
2B1_ATCACAGTCATGAGGG-1	2B	69	01 Pluripotent
2B1_ATCACAGTCCAGCACG-1	2B	25	02 Epiblast/primitive streak
2B1_ATCACGAAGAGGACTC-1	2B	20	06 Neuroectoderm (brain)
2B1_ATCACGAAGGCCATAG-1	2B	24	07 Neuroectoderm (rostral)
2B1_ATCACGAAGTACAACA-1	2B	21	09 Cardiomyocytes
2B1_ATCACGAGTTTACACG-1	2B	21	05 Surface Ectoderm
2B1_ATCACGATCGGACTTA-1	2B	36	08 Mesoderm
2B1_ATCACGATCTAGATCG-1	2B	32	01 Pluripotent
2B1_ATCACTTAGGATACAT-1	2B	15	10 Haematoendothelial
2B1_ATCACTTCAACCCGCA-1	2B	19	02 Epiblast/primitive streak
2B1_ATCACTTCACCACATA-1	2B	58	01 Pluripotent
2B1_ATCACTTCACTAGAGG-1	2B	48	01 Pluripotent
2B1_ATCACTTCAGATCCTA-1	2B	25	06 Neuroectoderm (brain)
2B1_ATCACTTCATGCCATA-1	2B	28	04 Ex. Endoderm (visceral)
2B1_ATCACTTGTCGACTTA-1	2B	19	10 Haematoendothelial
2B1_ATCACTTTCATCTGTT-1	2B	25	01 Pluripotent
2B1_ATCAGGTAGAGTTCGG-1	2B	68	01 Pluripotent
2B1_ATCAGGTCACGACCTG-1	2B	92	02 Epiblast/primitive streak
2B1_ATCAGGTCATCCTATT-1	2B	17	06 Neuroectoderm (brain)
2B1_ATCAGGTGTACGAGCA-1	2B	18	05 Surface Ectoderm
2B1_ATCATTCCACCACTGG-1	2B	18	05 Surface Ectoderm
2B1_ATCATTCCACCGTCTT-1	2B	8	03 Ex. Endoderm (parietal)
2B1_ATCATTCGTTAGCGGA-1	2B	16	05 Surface Ectoderm
2B1_ATCATTCTCACAACCA-1	2B	9	05 Surface Ectoderm
2B1_ATCATTCTCCTCAGGG-1	2B	32	06 Neuroectoderm (brain)
2B1_ATCATTCTCTGAGAAA-1	2B	33	07 Neuroectoderm (rostral)
2B1_ATCCACCAGAAGCTGC-1	2B	82	03 Ex. Endoderm (parietal)
2B1_ATCCACCAGAGCATCG-1	2B	18	05 Surface Ectoderm
2B1_ATCCACCAGCAACTTC-1	2B	15	07 Neuroectoderm (rostral)
2B1_ATCCACCCATCAGCGC-1	2B	25	07 Neuroectoderm (rostral)
2B1_ATCCACCGTACAGAAT-1	2B	6	05 Surface Ectoderm
2B1_ATCCACCGTCACCTTC-1	2B	25	06 Neuroectoderm (brain)
2B1_ATCCACCGTCTTCGAA-1	2B	75	06 Neuroectoderm (brain)
2B1_ATCCACCGTTAGAGAT-1	2B	40	05 Surface Ectoderm
2B1_ATCCACCGTTATAGAG-1	2B	14	07 Neuroectoderm (rostral)
2B1_ATCCACCTCCTACGGG-1	2B	17	08 Mesoderm
2B1_ATCCACCTCGCCTAGG-1	2B	40	01 Pluripotent
2B1_ATCCACCTCGCTAGCG-1	2B	23	02 Epiblast/primitive streak
2B1_ATCCATTCAAAGGTTA-1	2B	40	06 Neuroectoderm (brain)
2B1_ATCCATTCAAGATGGC-1	2B	20	08 Mesoderm
2B1_ATCCCTGAGAGCTGAC-1	2B	20	03 Ex. Endoderm (parietal)
2B1_ATCCCTGAGCATACTC-1	2B	31	05 Surface Ectoderm
2B1_ATCCCTGAGCTAGCCC-1	2B	57	03 Ex. Endoderm (parietal)
2B1_ATCCCTGAGGATTCCT-1	2B	2	01 Pluripotent
2B1_ATCCCTGCAAATGCGG-1	2B	23	01 Pluripotent
2B1_ATCCCTGCAACCCTAA-1	2B	25	07 Neuroectoderm (rostral)
2B1_ATCCCTGGTGGTTTGT-1	2B	42	02 Epiblast/primitive streak
2B1_ATCCCTGTCCGAGATT-1	2B	26	05 Surface Ectoderm
2B1_ATCCCTGTCCGTCACT-1	2B	27	08 Mesoderm
2B1_ATCCCTGTCCGTGGCA-1	2B	23	06 Neuroectoderm (brain)
2B1_ATCCCTGTCCTTATGT-1	2B	18	07 Neuroectoderm (rostral)
2B1_ATCCCTGTCGTCCATC-1	2B	40	05 Surface Ectoderm
2B1_ATCCGTCAGACTAAGT-1	2B	37	08 Mesoderm
2B1_ATCCGTCAGTTGGCGA-1	2B	67	08 Mesoderm
2B1_ATCCGTCCACTACAGT-1	2B	11	05 Surface Ectoderm
2B1_ATCCGTCCAGCGGTCT-1	2B	13	05 Surface Ectoderm
2B1_ATCCGTCCATAATCCG-1	2B	14	05 Surface Ectoderm
2B1_ATCCGTCGTAGACGGT-1	2B	18	01 Pluripotent
2B1_ATCCGTCGTCTGATAC-1	2B	21	05 Surface Ectoderm
2B1_ATCCGTCGTGTTGCCG-1	2B	49	06 Neuroectoderm (brain)
2B1_ATCCGTCTCAACGTGT-1	2B	30	01 Pluripotent
2B1_ATCCGTCTCAAGTCTG-1	2B	19	06 Neuroectoderm (brain)
2B1_ATCCGTCTCACCTGTC-1	2B	50	07 Neuroectoderm (rostral)
2B1_ATCCGTCTCCCATAGA-1	2B	87	10 Haematoendothelial
2B1_ATCCGTCTCCGCAACG-1	2B	49	08 Mesoderm
2B1_ATCCGTCTCCTTGAAG-1	2B	33	05 Surface Ectoderm
2B1_ATCCGTCTCGCTGTTC-1	2B	37	01 Pluripotent
2B1_ATCCTATAGAGCGACT-1	2B	22	05 Surface Ectoderm
2B1_ATCCTATAGATGGTCG-1	2B	30	02 Epiblast/primitive streak
2B1_ATCCTATAGTCGCGAA-1	2B	37	01 Pluripotent
2B1_ATCCTATCACAATTCG-1	2B	16	09 Cardiomyocytes
2B1_ATCCTATCAGAACTTC-1	2B	13	03 Ex. Endoderm (parietal)
2B1_ATCGATGAGACCAACG-1	2B	34	02 Epiblast/primitive streak
2B1_ATCGATGCAAGTTCGT-1	2B	29	04 Ex. Endoderm (visceral)
2B1_ATCGATGCACGTACAT-1	2B	41	01 Pluripotent
2B1_ATCGATGCATTCTGTT-1	2B	16	06 Neuroectoderm (brain)
2B1_ATCGATGGTACGACAG-1	2B	126	08 Mesoderm
2B1_ATCGATGGTAGAGCTG-1	2B	35	04 Ex. Endoderm (visceral)
2B1_ATCGATGGTGCTGTCG-1	2B	12	06 Neuroectoderm (brain)
2B1_ATCGATGTCTACTATC-1	2B	35	01 Pluripotent
2B1_ATCGATGTCTAGCCAA-1	2B	4	08 Mesoderm
2B1_ATCGATGTCTCCGTGT-1	2B	31	06 Neuroectoderm (brain)
2B1_ATCGATGTCTGTCGCT-1	2B	6	02 Epiblast/primitive streak
2B1_ATCGCCTAGCATTTCG-1	2B	53	03 Ex. Endoderm (parietal)
2B1_ATCGCCTCAGTGCGCT-1	2B	29	04 Ex. Endoderm (visceral)
2B1_ATCGCCTCAGTTGTTG-1	2B	11	05 Surface Ectoderm
2B1_ATCGCCTCATTCACCC-1	2B	31	07 Neuroectoderm (rostral)
2B1_ATCGCCTGTGGCTGAA-1	2B	28	01 Pluripotent
2B1_ATCGCCTTCTCATTAC-1	2B	30	07 Neuroectoderm (rostral)
2B1_ATCGCCTTCTCTGACC-1	2B	7	01 Pluripotent
2B1_ATCGCCTTCTTACTGT-1	2B	34	03 Ex. Endoderm (parietal)
2B1_ATCGGATAGGGAGTGG-1	2B	18	02 Epiblast/primitive streak
2B1_ATCGGATCACGGAAGT-1	2B	25	01 Pluripotent
2B1_ATCGGATCACTCATAG-1	2B	19	08 Mesoderm
2B1_ATCGGATGTAAGTTGA-1	2B	48	01 Pluripotent
2B1_ATCGGATGTAATCAAG-1	2B	37	03 Ex. Endoderm (parietal)
2B1_ATCGGATGTCTGTCAA-1	2B	43	10 Haematoendothelial
2B1_ATCGGATTCCAGTTCC-1	2B	32	03 Ex. Endoderm (parietal)
2B1_ATCGGATTCTAGCCTC-1	2B	31	05 Surface Ectoderm
2B1_ATCGGCGCAAATACGA-1	2B	60	08 Mesoderm
2B1_ATCGGCGCAGTAGTTC-1	2B	131	02 Epiblast/primitive streak
2B1_ATCGGCGCATGACTTG-1	2B	22	05 Surface Ectoderm
2B1_ATCGGCGCATTGAGGG-1	2B	19	03 Ex. Endoderm (parietal)
2B1_ATCGGCGGTAGCTTGT-1	2B	39	06 Neuroectoderm (brain)
2B1_ATCGGCGGTCCGGATC-1	2B	26	09 Cardiomyocytes
2B1_ATCGGCGGTCGGCACT-1	2B	50	03 Ex. Endoderm (parietal)
2B1_ATCGGCGTCTAGACAC-1	2B	29	08 Mesoderm
2B1_ATCGTAGAGATGTTAG-1	2B	23	05 Surface Ectoderm
2B1_ATCGTAGAGCCAGACA-1	2B	31	01 Pluripotent
2B1_ATCGTAGAGCCTTCTC-1	2B	98	05 Surface Ectoderm
2B1_ATCGTAGAGGAGGTTC-1	2B	29	06 Neuroectoderm (brain)
2B1_ATCGTAGAGTCGCCAC-1	2B	46	02 Epiblast/primitive streak
2B1_ATCGTAGCAATCTAGC-1	2B	5	02 Epiblast/primitive streak
2B1_ATCGTAGCACAGTACT-1	2B	103	10 Haematoendothelial
2B1_ATCGTAGCATGACGGA-1	2B	8	03 Ex. Endoderm (parietal)
2B1_ATCGTAGGTACGACTT-1	2B	43	08 Mesoderm
2B1_ATCGTAGGTATCAAGA-1	2B	19	01 Pluripotent
2B1_ATCGTAGGTGGTATGG-1	2B	24	08 Mesoderm
2B1_ATCGTAGGTTGTCCCT-1	2B	28	01 Pluripotent
2B1_ATCGTAGTCGTCGGGT-1	2B	17	02 Epiblast/primitive streak
2B1_ATCGTCCAGCGTGTCC-1	2B	32	08 Mesoderm
2B1_ATCGTCCAGCTTCGTA-1	2B	12	05 Surface Ectoderm
2B1_ATCGTCCCAACAAGTA-1	2B	52	01 Pluripotent
2B1_ATCGTCCCAATCAAGA-1	2B	11	06 Neuroectoderm (brain)
2B1_ATCGTCCCAGCCTTCT-1	2B	27	08 Mesoderm
2B1_ATCGTCCCATACACCA-1	2B	38	07 Neuroectoderm (rostral)
2B1_ATCGTCCGTACTCGAT-1	2B	33	02 Epiblast/primitive streak
2B1_ATCGTCCGTAGCTTGT-1	2B	56	01 Pluripotent
2B1_ATCGTCCGTGATAGAT-1	2B	23	01 Pluripotent
2B1_ATCGTCCGTGGAGAAA-1	2B	119	01 Pluripotent
2B1_ATCGTCCTCACTTTGT-1	2B	36	04 Ex. Endoderm (visceral)
2B1_ATCGTCCTCGACATTG-1	2B	98	06 Neuroectoderm (brain)
2B1_ATCGTGACAACCGGAA-1	2B	3	03 Ex. Endoderm (parietal)
2B1_ATCGTGACACAAGTTC-1	2B	13	01 Pluripotent
2B1_ATCGTGACAGGCACAA-1	2B	31	08 Mesoderm
2B1_ATCGTGACATTGACCA-1	2B	84	04 Ex. Endoderm (visceral)
2B1_ATCTCTAAGACTGTTC-1	2B	28	03 Ex. Endoderm (parietal)
2B1_ATCTCTAAGTGCAACG-1	2B	16	08 Mesoderm
2B1_ATCTCTACACCCTTAC-1	2B	6	05 Surface Ectoderm
2B1_ATCTCTACATGAGAAT-1	2B	27	01 Pluripotent
2B1_ATCTCTAGTCACTACA-1	2B	30	06 Neuroectoderm (brain)
2B1_ATCTCTATCACAAGGG-1	2B	31	08 Mesoderm
2B1_ATCTCTATCACAATGC-1	2B	11	08 Mesoderm
2B1_ATCTCTATCCATTCAT-1	2B	35	08 Mesoderm
2B1_ATCTCTATCGAGATGG-1	2B	19	07 Neuroectoderm (rostral)
2B1_ATCTCTATCGGAGCAA-1	2B	44	08 Mesoderm
2B1_ATCTTCAAGAGCATAT-1	2B	78	05 Surface Ectoderm
2B1_ATCTTCAAGGCTGGAT-1	2B	43	05 Surface Ectoderm
2B1_ATCTTCACATCCCGTT-1	2B	20	08 Mesoderm
2B1_ATCTTCACATGAAAGT-1	2B	47	01 Pluripotent
2B1_ATCTTCAGTAGCTTGT-1	2B	53	08 Mesoderm
2B1_ATCTTCAGTAGTAAGT-1	2B	4	08 Mesoderm
2B1_ATCTTCATCATTGCGA-1	2B	16	05 Surface Ectoderm
2B1_ATCTTCATCGGTAGGA-1	2B	55	08 Mesoderm
2B1_ATGAAAGAGAAGATCT-1	2B	44	03 Ex. Endoderm (parietal)
2B1_ATGAAAGAGCATCAGG-1	2B	17	03 Ex. Endoderm (parietal)
2B1_ATGAAAGAGTCAGGGT-1	2B	56	01 Pluripotent
2B1_ATGAAAGCAGACAATA-1	2B	27	01 Pluripotent
2B1_ATGAAAGCAGCTGTTA-1	2B	40	02 Epiblast/primitive streak
2B1_ATGAAAGGTTTACACG-1	2B	37	05 Surface Ectoderm
2B1_ATGAAAGTCATTCCTA-1	2B	11	02 Epiblast/primitive streak
2B1_ATGACCAAGACTACCT-1	2B	23	01 Pluripotent
2B1_ATGACCAAGCGAATGC-1	2B	19	05 Surface Ectoderm
2B1_ATGACCAAGCGTTACT-1	2B	46	01 Pluripotent
2B1_ATGACCAAGCTGGCTC-1	2B	152	08 Mesoderm
2B1_ATGACCACACGGTGAA-1	2B	64	05 Surface Ectoderm
2B1_ATGACCACAGGTACGA-1	2B	67	10 Haematoendothelial
2B1_ATGACCACATAGATGA-1	2B	24	07 Neuroectoderm (rostral)
2B1_ATGACCAGTGTTGCCG-1	2B	25	05 Surface Ectoderm
2B1_ATGAGGGAGCATTTGC-1	2B	119	07 Neuroectoderm (rostral)
2B1_ATGAGGGAGGTCGTGA-1	2B	17	06 Neuroectoderm (brain)
2B1_ATGAGGGCAATGAAAC-1	2B	42	02 Epiblast/primitive streak
2B1_ATGAGGGCACACCTGG-1	2B	56	01 Pluripotent
2B1_ATGAGGGCACCTCAGG-1	2B	40	08 Mesoderm
2B1_ATGAGGGGTAGATGTA-1	2B	72	06 Neuroectoderm (brain)
2B1_ATGAGGGGTCCGAAAG-1	2B	41	02 Epiblast/primitive streak
2B1_ATGAGGGGTGCCGTAC-1	2B	18	01 Pluripotent
2B1_ATGAGGGGTTACTCAG-1	2B	10	05 Surface Ectoderm
2B1_ATGAGGGTCCAAGGGA-1	2B	17	03 Ex. Endoderm (parietal)
2B1_ATGAGGGTCGATCCCT-1	2B	38	05 Surface Ectoderm
2B1_ATGAGTCAGAACTCCT-1	2B	11	08 Mesoderm
2B1_ATGAGTCAGCGCCTAC-1	2B	18	05 Surface Ectoderm
2B1_ATGAGTCAGCGTTAGG-1	2B	48	01 Pluripotent
2B1_ATGAGTCCAGAAATTG-1	2B	13	06 Neuroectoderm (brain)
2B1_ATGAGTCCAGTCGCAC-1	2B	26	01 Pluripotent
2B1_ATGAGTCTCCGTAGGC-1	2B	76	08 Mesoderm
2B1_ATGAGTCTCGCCACTT-1	2B	17	08 Mesoderm
2B1_ATGAGTCTCGCTACAA-1	2B	56	06 Neuroectoderm (brain)
2B1_ATGATCGAGTATGAGT-1	2B	42	05 Surface Ectoderm
2B1_ATGATCGCAACATACC-1	2B	38	06 Neuroectoderm (brain)
2B1_ATGATCGCACCAGTTA-1	2B	21	06 Neuroectoderm (brain)
2B1_ATGATCGTCGAACTCA-1	2B	22	01 Pluripotent
2B1_ATGCATGAGAGTGTGC-1	2B	11	02 Epiblast/primitive streak
2B1_ATGCATGAGCTGGCCT-1	2B	19	05 Surface Ectoderm
2B1_ATGCATGCACGCGCTA-1	2B	29	08 Mesoderm
2B1_ATGCATGCATATCTCT-1	2B	68	02 Epiblast/primitive streak
2B1_ATGCATGTCAGGCGAA-1	2B	48	08 Mesoderm
2B1_ATGCATGTCATCACTT-1	2B	35	01 Pluripotent
2B1_ATGCATGTCTACACTT-1	2B	38	06 Neuroectoderm (brain)
2B1_ATGCCTCAGAGATTCA-1	2B	37	04 Ex. Endoderm (visceral)
2B1_ATGCCTCCAGAACGCA-1	2B	39	06 Neuroectoderm (brain)
2B1_ATGCCTCGTAACCCTA-1	2B	19	06 Neuroectoderm (brain)
2B1_ATGCCTCTCATGTCTT-1	2B	5	01 Pluripotent
2B1_ATGCCTCTCATTCTTG-1	2B	54	06 Neuroectoderm (brain)
2B1_ATGCGATAGCGCTGCT-1	2B	44	06 Neuroectoderm (brain)
2B1_ATGCGATAGGCCTAAG-1	2B	15	03 Ex. Endoderm (parietal)
2B1_ATGCGATAGGTAAGTT-1	2B	18	08 Mesoderm
2B1_ATGCGATCACTGTGTA-1	2B	29	01 Pluripotent
2B1_ATGCGATCAGGCGATA-1	2B	10	08 Mesoderm
2B1_ATGCGATTCCTAAACG-1	2B	20	07 Neuroectoderm (rostral)
2B1_ATGGAGGAGACTCGAG-1	2B	37	01 Pluripotent
2B1_ATGGAGGCACTACTTT-1	2B	43	05 Surface Ectoderm
2B1_ATGGAGGGTGAATGAT-1	2B	21	08 Mesoderm
2B1_ATGGAGGGTGACCGTC-1	2B	97	02 Epiblast/primitive streak
2B1_ATGGAGGTCATGGTAC-1	2B	25	05 Surface Ectoderm
2B1_ATGGATCAGGATCATA-1	2B	45	08 Mesoderm
2B1_ATGGATCCAACTCGAT-1	2B	23	08 Mesoderm
2B1_ATGGATCCAGATCCTA-1	2B	26	05 Surface Ectoderm
2B1_ATGGATCGTAGAATGT-1	2B	59	01 Pluripotent
2B1_ATGGATCGTGAATGTA-1	2B	26	01 Pluripotent
2B1_ATGGATCGTGCAAGAC-1	2B	15	06 Neuroectoderm (brain)
2B1_ATGGATCGTGTCCACG-1	2B	56	05 Surface Ectoderm
2B1_ATGGATCTCCGACATA-1	2B	33	02 Epiblast/primitive streak
2B1_ATGGATCTCGCCGTGA-1	2B	47	01 Pluripotent
2B1_ATGGATCTCTATTCGT-1	2B	35	01 Pluripotent
2B1_ATGGATCTCTATTTCG-1	2B	19	06 Neuroectoderm (brain)
2B1_ATGGGAGAGATGTAGT-1	2B	6	06 Neuroectoderm (brain)
2B1_ATGGGAGAGCGCTGCT-1	2B	23	07 Neuroectoderm (rostral)
2B1_ATGGGAGAGTTGAAGT-1	2B	13	02 Epiblast/primitive streak
2B1_ATGGGAGTCTCGTGAA-1	2B	44	08 Mesoderm
2B1_ATGGGTTAGACGTCGA-1	2B	9	03 Ex. Endoderm (parietal)
2B1_ATGGGTTAGGTAGATT-1	2B	19	08 Mesoderm
2B1_ATGGGTTGTACGTACT-1	2B	18	08 Mesoderm
2B1_ATGGGTTGTATGCGGA-1	2B	46	08 Mesoderm
2B1_ATGGGTTTCGGAACTT-1	2B	24	05 Surface Ectoderm
2B1_ATGGTTGAGTACCATC-1	2B	29	05 Surface Ectoderm
2B1_ATGGTTGCAAGCTACT-1	2B	20	08 Mesoderm
2B1_ATGGTTGCAATAACGA-1	2B	36	04 Ex. Endoderm (visceral)
2B1_ATGGTTGGTCACGCTG-1	2B	58	05 Surface Ectoderm
2B1_ATGGTTGGTCCCGCAA-1	2B	17	07 Neuroectoderm (rostral)
2B1_ATGGTTGTCATCGGGC-1	2B	23	09 Cardiomyocytes
2B1_ATGTCCCCATCTCCCA-1	2B	41	02 Epiblast/primitive streak
2B1_ATGTCCCGTGTGATGG-1	2B	47	05 Surface Ectoderm
2B1_ATGTCCCTCCCTCTTT-1	2B	75	06 Neuroectoderm (brain)
2B1_ATGTCCCTCGACGAGA-1	2B	26	05 Surface Ectoderm
2B1_ATGTCTTGTAAGGTCG-1	2B	18	05 Surface Ectoderm
2B1_ATGTCTTTCCGTGTAA-1	2B	23	08 Mesoderm
2B1_ATGTCTTTCTGACGCG-1	2B	36	03 Ex. Endoderm (parietal)
2B1_ATTACCTAGAGTATAC-1	2B	14	08 Mesoderm
2B1_ATTACCTAGCGCATCC-1	2B	31	01 Pluripotent
2B1_ATTACCTAGGCTATCT-1	2B	13	06 Neuroectoderm (brain)
2B1_ATTACCTGTAGAATGT-1	2B	31	08 Mesoderm
2B1_ATTACCTGTGCCGAAA-1	2B	29	02 Epiblast/primitive streak
2B1_ATTACCTTCGGAATGG-1	2B	40	06 Neuroectoderm (brain)
2B1_ATTACTCAGGATTCAA-1	2B	4	01 Pluripotent
2B1_ATTACTCAGGCTCAAG-1	2B	21	06 Neuroectoderm (brain)
2B1_ATTACTCCAAACAGGC-1	2B	19	10 Haematoendothelial
2B1_ATTACTCCAAGACCGA-1	2B	53	06 Neuroectoderm (brain)
2B1_ATTACTCCACGCAGTC-1	2B	32	06 Neuroectoderm (brain)
2B1_ATTACTCCAGAAATTG-1	2B	50	01 Pluripotent
2B1_ATTACTCGTCATCGGC-1	2B	20	05 Surface Ectoderm
2B1_ATTACTCGTGAGATAT-1	2B	18	08 Mesoderm
2B1_ATTACTCTCATTCCTA-1	2B	6	03 Ex. Endoderm (parietal)
2B1_ATTACTCTCTGTGCAA-1	2B	54	08 Mesoderm
2B1_ATTATCCAGACGCATG-1	2B	24	05 Surface Ectoderm
2B1_ATTATCCGTAGTGTGG-1	2B	25	08 Mesoderm
2B1_ATTATCCGTATACCTG-1	2B	32	06 Neuroectoderm (brain)
2B1_ATTATCCGTTGGCCGT-1	2B	35	01 Pluripotent
2B1_ATTATCCGTTTCTATC-1	2B	21	01 Pluripotent
2B1_ATTATCCTCATTGCCC-1	2B	49	05 Surface Ectoderm
2B1_ATTATCCTCCATCTGC-1	2B	18	08 Mesoderm
2B1_ATTCACTCAAATGCTC-1	2B	53	02 Epiblast/primitive streak
2B1_ATTCACTGTATACCTG-1	2B	30	01 Pluripotent
2B1_ATTCACTGTTCAAACC-1	2B	32	05 Surface Ectoderm
2B1_ATTCACTTCACTGATG-1	2B	39	10 Haematoendothelial
2B1_ATTCACTTCATTGCCC-1	2B	33	08 Mesoderm
2B1_ATTCAGGAGAGGACTC-1	2B	12	01 Pluripotent
2B1_ATTCAGGAGATTGACA-1	2B	22	05 Surface Ectoderm
2B1_ATTCAGGCATGTGCTA-1	2B	67	06 Neuroectoderm (brain)
2B1_ATTCAGGGTCGCACGT-1	2B	22	06 Neuroectoderm (brain)
2B1_ATTCAGGGTCGCTCGA-1	2B	26	02 Epiblast/primitive streak
2B1_ATTCAGGGTTCGTACA-1	2B	24	08 Mesoderm
2B1_ATTCAGGTCCATTTGT-1	2B	18	08 Mesoderm
2B1_ATTCATCAGTATCTGC-1	2B	75	06 Neuroectoderm (brain)
2B1_ATTCATCCAATGAACA-1	2B	61	08 Mesoderm
2B1_ATTCATCGTCGGATTT-1	2B	50	10 Haematoendothelial
2B1_ATTCATCGTTAATCGC-1	2B	51	08 Mesoderm
2B1_ATTCATCTCCGTATAG-1	2B	19	08 Mesoderm
2B1_ATTCATCTCTGTTGGA-1	2B	63	06 Neuroectoderm (brain)
2B1_ATTCCATGTACTAAGA-1	2B	50	06 Neuroectoderm (brain)
2B1_ATTCCATGTGGTAATA-1	2B	65	05 Surface Ectoderm
2B1_ATTCCATTCAGGTGTT-1	2B	43	06 Neuroectoderm (brain)
2B1_ATTCCATTCCGCTAGG-1	2B	33	05 Surface Ectoderm
2B1_ATTCCCGAGACTTCCA-1	2B	58	01 Pluripotent
2B1_ATTCCCGAGATTTGCC-1	2B	5	01 Pluripotent
2B1_ATTCCCGAGCATGCGA-1	2B	41	08 Mesoderm
2B1_ATTCCCGCATCGAGCC-1	2B	15	04 Ex. Endoderm (visceral)
2B1_ATTCCCGTCACCACAA-1	2B	47	01 Pluripotent
2B1_ATTCCCGTCAGACCGC-1	2B	21	05 Surface Ectoderm
2B1_ATTCCTAAGCTGTCCG-1	2B	18	08 Mesoderm
2B1_ATTCCTACATGACTTG-1	2B	31	02 Epiblast/primitive streak
2B1_ATTCCTAGTCCGGTCA-1	2B	42	02 Epiblast/primitive streak
2B1_ATTCCTATCCATAGAC-1	2B	19	08 Mesoderm
2B1_ATTCGTTGTTCCTACC-1	2B	74	05 Surface Ectoderm
2B1_ATTCGTTTCGCGATCG-1	2B	25	05 Surface Ectoderm
2B1_ATTCGTTTCTCTCAAT-1	2B	61	08 Mesoderm
2B1_ATTCTACAGCAGGTCA-1	2B	25	06 Neuroectoderm (brain)
2B1_ATTCTACAGCATTTGC-1	2B	37	03 Ex. Endoderm (parietal)
2B1_ATTCTACCACATATCG-1	2B	12	06 Neuroectoderm (brain)
2B1_ATTCTACCAGGTACGA-1	2B	31	06 Neuroectoderm (brain)
2B1_ATTCTACGTACACTCA-1	2B	13	04 Ex. Endoderm (visceral)
2B1_ATTCTACGTTACCGTA-1	2B	19	06 Neuroectoderm (brain)
2B1_ATTCTACTCATTGCCC-1	2B	18	05 Surface Ectoderm
2B1_ATTCTACTCCTGGGAC-1	2B	51	07 Neuroectoderm (rostral)
2B1_ATTCTTGAGCATGAAT-1	2B	41	08 Mesoderm
2B1_ATTCTTGAGGCGTCCT-1	2B	14	05 Surface Ectoderm
2B1_ATTCTTGAGGGAGGGT-1	2B	41	10 Haematoendothelial
2B1_ATTCTTGCAGGTGTTT-1	2B	41	10 Haematoendothelial
2B1_ATTCTTGGTCACCACG-1	2B	20	05 Surface Ectoderm
2B1_ATTCTTGGTGCTGATT-1	2B	32	01 Pluripotent
2B1_ATTCTTGTCCATAGGT-1	2B	19	08 Mesoderm
2B1_ATTCTTGTCGATGCTA-1	2B	61	06 Neuroectoderm (brain)
2B1_ATTCTTGTCTAGGCAT-1	2B	28	03 Ex. Endoderm (parietal)
2B1_ATTCTTGTCTCTTGCG-1	2B	54	06 Neuroectoderm (brain)
2B1_ATTGGGTAGTCTCGTA-1	2B	91	08 Mesoderm
2B1_ATTGGGTGTATGAGCG-1	2B	27	08 Mesoderm
2B1_ATTGGGTGTCGGCACT-1	2B	37	03 Ex. Endoderm (parietal)
2B1_ATTGGGTGTGGAACAC-1	2B	34	04 Ex. Endoderm (visceral)
2B1_ATTGGGTGTTGTACGT-1	2B	48	05 Surface Ectoderm
2B1_ATTGGGTTCAACCGAT-1	2B	64	05 Surface Ectoderm
2B1_ATTGTTCAGATTAGTG-1	2B	17	08 Mesoderm
2B1_ATTGTTCCACCGTGGT-1	2B	91	04 Ex. Endoderm (visceral)
2B1_ATTGTTCCAGAGGTAC-1	2B	13	10 Haematoendothelial
2B1_ATTGTTCCAGCTGGTC-1	2B	18	09 Cardiomyocytes
2B1_ATTGTTCGTACAGAAT-1	2B	34	03 Ex. Endoderm (parietal)
2B1_ATTGTTCGTATCTCTT-1	2B	24	09 Cardiomyocytes
2B1_ATTGTTCGTCTAGATC-1	2B	33	06 Neuroectoderm (brain)
2B1_ATTTACCAGCAGTAAT-1	2B	38	08 Mesoderm
2B1_ATTTACCAGCCTGAAG-1	2B	45	02 Epiblast/primitive streak
2B1_ATTTACCCAACGGCCT-1	2B	19	09 Cardiomyocytes
2B1_ATTTACCCAGTAGTGG-1	2B	30	08 Mesoderm
2B1_ATTTACCCATGGGTCC-1	2B	19	07 Neuroectoderm (rostral)
2B1_ATTTACCGTAATGCGG-1	2B	27	08 Mesoderm
2B1_ATTTACCGTCGGTACC-1	2B	19	06 Neuroectoderm (brain)
2B1_ATTTACCTCACTCGAA-1	2B	83	01 Pluripotent
2B1_ATTTACCTCCCGAAAT-1	2B	51	06 Neuroectoderm (brain)
2B1_ATTTACCTCTCACGAA-1	2B	35	03 Ex. Endoderm (parietal)
2B1_ATTTCACAGTATCTGC-1	2B	28	01 Pluripotent
2B1_ATTTCACCAAAGCTCT-1	2B	34	03 Ex. Endoderm (parietal)
2B1_ATTTCACGTATGATCC-1	2B	19	04 Ex. Endoderm (visceral)
2B1_ATTTCACGTCTGCATA-1	2B	37	01 Pluripotent
2B1_ATTTCACGTTGCATTG-1	2B	30	08 Mesoderm
2B1_ATTTCACTCTCGGTAA-1	2B	30	08 Mesoderm
2B1_ATTTCTGAGCTGGCCT-1	2B	41	01 Pluripotent
2B1_ATTTCTGAGTGGAATT-1	2B	45	08 Mesoderm
2B1_ATTTCTGCATACCATG-1	2B	33	08 Mesoderm
2B1_ATTTCTGGTAGATTAG-1	2B	19	08 Mesoderm
2B1_ATTTCTGGTCTTGGTA-1	2B	43	02 Epiblast/primitive streak
2B1_ATTTCTGGTGACACAG-1	2B	21	01 Pluripotent
2B1_ATTTCTGGTGAGGCAT-1	2B	56	01 Pluripotent
2B1_ATTTCTGTCCTGATAG-1	2B	29	03 Ex. Endoderm (parietal)
2B1_CAAAGAAAGTAGACAT-1	2B	39	01 Pluripotent
2B1_CAAAGAAGTAACGGTG-1	2B	12	08 Mesoderm
2B1_CAAAGAAGTAAGGCCA-1	2B	9	01 Pluripotent
2B1_CAAAGAAGTCGGATTT-1	2B	25	06 Neuroectoderm (brain)
2B1_CAAAGAATCCGGACTG-1	2B	82	02 Epiblast/primitive streak
2B1_CAAAGAATCCGGCTTT-1	2B	83	05 Surface Ectoderm
2B1_CAAAGAATCGAGATGG-1	2B	12	02 Epiblast/primitive streak
2B1_CAACAACAGAGAGAAC-1	2B	2	01 Pluripotent
2B1_CAACAACAGCATTTCG-1	2B	25	06 Neuroectoderm (brain)
2B1_CAACAACAGCCGATAG-1	2B	13	05 Surface Ectoderm
2B1_CAACAACAGCTAAATG-1	2B	20	06 Neuroectoderm (brain)
2B1_CAACAACAGGTTCATC-1	2B	11	02 Epiblast/primitive streak
2B1_CAACAACGTCGTACTA-1	2B	15	03 Ex. Endoderm (parietal)
2B1_CAACAACTCTCTCTAA-1	2B	103	01 Pluripotent
2B1_CAACAACTCTGAGGCC-1	2B	35	03 Ex. Endoderm (parietal)
2B1_CAACAACTCTGCTTTA-1	2B	60	01 Pluripotent
2B1_CAACAACTCTTCGGTC-1	2B	27	03 Ex. Endoderm (parietal)
2B1_CAACAGTAGTGCAAAT-1	2B	9	06 Neuroectoderm (brain)
2B1_CAACAGTCACCTCTAC-1	2B	27	05 Surface Ectoderm
2B1_CAACAGTCACTAGTAC-1	2B	24	07 Neuroectoderm (rostral)
2B1_CAACAGTGTCGTGATT-1	2B	48	03 Ex. Endoderm (parietal)
2B1_CAACCAAGTAAGATCA-1	2B	32	08 Mesoderm
2B1_CAACCAATCACATCAG-1	2B	49	03 Ex. Endoderm (parietal)
2B1_CAACCAATCAGCGCAC-1	2B	52	09 Cardiomyocytes
2B1_CAACCAATCATTGCTT-1	2B	94	01 Pluripotent
2B1_CAACCAATCTAGAGCT-1	2B	11	01 Pluripotent
2B1_CAACCAATCTCATTGT-1	2B	33	03 Ex. Endoderm (parietal)
2B1_CAACCAATCTCTCAAT-1	2B	27	06 Neuroectoderm (brain)
2B1_CAACCAATCTGAGGTT-1	2B	6	01 Pluripotent
2B1_CAACCTCAGACGCAGT-1	2B	36	05 Surface Ectoderm
2B1_CAACCTCCAGTAACGG-1	2B	57	01 Pluripotent
2B1_CAACCTCGTTTAGACC-1	2B	24	01 Pluripotent
2B1_CAACCTCTCAGCGCAC-1	2B	40	06 Neuroectoderm (brain)
2B1_CAACCTCTCGCGGTAC-1	2B	43	08 Mesoderm
2B1_CAACCTCTCTCCTACG-1	2B	9	08 Mesoderm
2B1_CAACGATAGATTCGAA-1	2B	17	05 Surface Ectoderm
2B1_CAACGATAGTGGATTA-1	2B	35	06 Neuroectoderm (brain)
2B1_CAACGATCAAGCAGGT-1	2B	24	08 Mesoderm
2B1_CAACGATTCGAGCCTG-1	2B	18	05 Surface Ectoderm
2B1_CAACGATTCGGCTGAC-1	2B	19	08 Mesoderm
2B1_CAACGATTCTCTATAC-1	2B	87	08 Mesoderm
2B1_CAACGGCAGACTCATC-1	2B	12	08 Mesoderm
2B1_CAACGGCAGTTGTAAG-1	2B	9	03 Ex. Endoderm (parietal)
2B1_CAACGGCCAAGTATCC-1	2B	17	04 Ex. Endoderm (visceral)
2B1_CAACGGCCAGTCTACA-1	2B	80	05 Surface Ectoderm
2B1_CAACGGCGTCATCCCT-1	2B	42	05 Surface Ectoderm
2B1_CAACGGCGTCGAGTTT-1	2B	29	06 Neuroectoderm (brain)
2B1_CAAGACTAGCTGAGCA-1	2B	30	01 Pluripotent
2B1_CAAGACTCAATAGGAT-1	2B	74	06 Neuroectoderm (brain)
2B1_CAAGACTGTACCTTCC-1	2B	11	03 Ex. Endoderm (parietal)
2B1_CAAGACTGTTGCTCGG-1	2B	60	08 Mesoderm
2B1_CAAGACTTCCGCAACG-1	2B	25	01 Pluripotent
2B1_CAAGACTTCGGTGCAC-1	2B	38	08 Mesoderm
2B1_CAAGAGGAGTTTCTTC-1	2B	48	01 Pluripotent
2B1_CAAGAGGCAATTTCCT-1	2B	21	01 Pluripotent
2B1_CAAGAGGCAGATTTCG-1	2B	36	06 Neuroectoderm (brain)
2B1_CAAGAGGGTGAACCGA-1	2B	14	05 Surface Ectoderm
2B1_CAAGAGGTCCTGGCTT-1	2B	10	01 Pluripotent
2B1_CAAGAGGTCCTTATAC-1	2B	38	08 Mesoderm
2B1_CAAGAGGTCTCCGAGG-1	2B	15	06 Neuroectoderm (brain)
2B1_CAAGCTAAGCTAAACA-1	2B	37	01 Pluripotent
2B1_CAAGCTAAGTACGTCT-1	2B	35	06 Neuroectoderm (brain)
2B1_CAAGCTACAATCGTCA-1	2B	53	01 Pluripotent
2B1_CAAGCTACAGAACTAA-1	2B	25	04 Ex. Endoderm (visceral)
2B1_CAAGCTACAGGTTCGC-1	2B	26	06 Neuroectoderm (brain)
2B1_CAAGCTAGTCATTGCA-1	2B	26	06 Neuroectoderm (brain)
2B1_CAAGCTAGTCTGTAGT-1	2B	37	01 Pluripotent
2B1_CAAGCTATCTTACGGA-1	2B	105	01 Pluripotent
2B1_CAAGGGAAGAGCCGTA-1	2B	32	08 Mesoderm
2B1_CAAGGGACATGGAGAC-1	2B	50	06 Neuroectoderm (brain)
2B1_CAAGGGAGTCACCTTC-1	2B	10	06 Neuroectoderm (brain)
2B1_CAAGGGAGTGGTACAG-1	2B	64	04 Ex. Endoderm (visceral)
2B1_CAAGGGATCTGGCCTT-1	2B	63	08 Mesoderm
2B1_CAAGGGATCTTACTGT-1	2B	22	02 Epiblast/primitive streak
2B1_CAATACGAGGCACTCC-1	2B	27	01 Pluripotent
2B1_CAATACGCAAAGTGTA-1	2B	19	05 Surface Ectoderm
2B1_CAATACGCACACTGGC-1	2B	30	01 Pluripotent
2B1_CAATACGCACGTTGGC-1	2B	14	05 Surface Ectoderm
2B1_CAATACGGTAGTTCCA-1	2B	40	02 Epiblast/primitive streak
2B1_CAATACGGTGCGAACA-1	2B	52	01 Pluripotent
2B1_CAATACGTCCATAGAC-1	2B	29	08 Mesoderm
2B1_CAATACGTCGGCATCG-1	2B	117	02 Epiblast/primitive streak
2B1_CAATCGAAGTATAACG-1	2B	16	05 Surface Ectoderm
2B1_CAATCGACAGATTTCG-1	2B	34	07 Neuroectoderm (rostral)
2B1_CAATCGAGTAAGCAAT-1	2B	32	08 Mesoderm
2B1_CAATCGAGTGACTGTT-1	2B	40	01 Pluripotent
2B1_CAATCGAGTGGCTACC-1	2B	10	01 Pluripotent
2B1_CAATCGATCACCGACG-1	2B	32	08 Mesoderm
2B1_CAATGACAGGTCGTAG-1	2B	73	06 Neuroectoderm (brain)
2B1_CAATGACGTACGTTCA-1	2B	38	10 Haematoendothelial
2B1_CAATGACGTAGTATAG-1	2B	36	02 Epiblast/primitive streak
2B1_CAATGACTCACGGTCG-1	2B	44	01 Pluripotent
2B1_CAATTTCAGAACTTCC-1	2B	47	04 Ex. Endoderm (visceral)
2B1_CAATTTCAGTAGGGTC-1	2B	24	08 Mesoderm
2B1_CAATTTCCAAAGGCTG-1	2B	38	08 Mesoderm
2B1_CAATTTCCATCGATCA-1	2B	23	06 Neuroectoderm (brain)
2B1_CAATTTCCATGAAGGC-1	2B	11	05 Surface Ectoderm
2B1_CAATTTCTCACTCTTA-1	2B	19	06 Neuroectoderm (brain)
2B1_CAATTTCTCATCTACT-1	2B	9	07 Neuroectoderm (rostral)
2B1_CAATTTCTCTGCGGCA-1	2B	34	06 Neuroectoderm (brain)
2B1_CAATTTCTCTTCCCAG-1	2B	19	01 Pluripotent
2B1_CACAACAAGCGACATG-1	2B	90	01 Pluripotent
2B1_CACAACAAGGTGCGAT-1	2B	46	03 Ex. Endoderm (parietal)
2B1_CACAACAAGTAACGTA-1	2B	9	05 Surface Ectoderm
2B1_CACAACACAGTCGTTA-1	2B	26	08 Mesoderm
2B1_CACAACACATACCAGT-1	2B	64	06 Neuroectoderm (brain)
2B1_CACAACACATACTGAC-1	2B	16	05 Surface Ectoderm
2B1_CACAACAGTGTGCCTG-1	2B	23	02 Epiblast/primitive streak
2B1_CACAACAGTTCACCGG-1	2B	36	03 Ex. Endoderm (parietal)
2B1_CACAACATCATGGAGG-1	2B	22	01 Pluripotent
2B1_CACAACATCTCTATAC-1	2B	15	06 Neuroectoderm (brain)
2B1_CACACAAAGCCAGAGT-1	2B	31	08 Mesoderm
2B1_CACACAAAGTTAGTGA-1	2B	23	08 Mesoderm
2B1_CACACAACATCGGATT-1	2B	77	08 Mesoderm
2B1_CACACAAGTAAGATTG-1	2B	57	08 Mesoderm
2B1_CACACAAGTGCATGAG-1	2B	14	05 Surface Ectoderm
2B1_CACACAATCAGTCAGT-1	2B	85	07 Neuroectoderm (rostral)
2B1_CACACAATCATCAGTG-1	2B	36	03 Ex. Endoderm (parietal)
2B1_CACACAATCTGAGGTT-1	2B	34	02 Epiblast/primitive streak
2B1_CACAGATCAGCGCTTG-1	2B	58	05 Surface Ectoderm
2B1_CACAGATTCCTATTTG-1	2B	12	02 Epiblast/primitive streak
2B1_CACAGATTCGCTCTAC-1	2B	19	06 Neuroectoderm (brain)
2B1_CACAGGCAGCGAGTCA-1	2B	5	01 Pluripotent
2B1_CACAGGCAGCTTCGTA-1	2B	42	01 Pluripotent
2B1_CACAGGCAGTAGGGTC-1	2B	38	01 Pluripotent
2B1_CACAGGCCACTAGAGG-1	2B	61	06 Neuroectoderm (brain)
2B1_CACAGGCGTGGACAGT-1	2B	26	01 Pluripotent
2B1_CACAGGCGTTGGGAAC-1	2B	9	08 Mesoderm
2B1_CACAGGCTCAAGAAAC-1	2B	131	09 Cardiomyocytes
2B1_CACAGGCTCACGGACC-1	2B	40	06 Neuroectoderm (brain)
2B1_CACAGGCTCTGAGAGG-1	2B	71	06 Neuroectoderm (brain)
2B1_CACATGAGTCTGGTTA-1	2B	18	04 Ex. Endoderm (visceral)
2B1_CACCAAAAGCTATCCA-1	2B	55	01 Pluripotent
2B1_CACCAAAAGTCATCGT-1	2B	13	05 Surface Ectoderm
2B1_CACCAAACAAGTTTGC-1	2B	19	08 Mesoderm
2B1_CACCAAACACAAGCTT-1	2B	30	07 Neuroectoderm (rostral)
2B1_CACCAAACAGAATTCC-1	2B	5	01 Pluripotent
2B1_CACCAAACAGCAATTC-1	2B	9	06 Neuroectoderm (brain)
2B1_CACCAAACAGGGAGAG-1	2B	80	01 Pluripotent
2B1_CACCAAAGTATACAGA-1	2B	52	09 Cardiomyocytes
2B1_CACCAAAGTCACTTCC-1	2B	55	08 Mesoderm
2B1_CACCAAAGTGCCTGCA-1	2B	12	05 Surface Ectoderm
2B1_CACCAAAGTGTGCCTG-1	2B	27	06 Neuroectoderm (brain)
2B1_CACCAAATCCATCGTC-1	2B	18	05 Surface Ectoderm
2B1_CACCAAATCTGAGGCC-1	2B	36	08 Mesoderm
2B1_CACCGTTAGCTCTGTA-1	2B	5	02 Epiblast/primitive streak
2B1_CACCGTTCAAATAGCA-1	2B	50	07 Neuroectoderm (rostral)
2B1_CACCGTTCACTAACCA-1	2B	31	08 Mesoderm
2B1_CACCGTTGTGCATTAC-1	2B	58	07 Neuroectoderm (rostral)
2B1_CACCGTTGTTAAGGGC-1	2B	18	10 Haematoendothelial
2B1_CACCGTTTCGCAATTG-1	2B	46	06 Neuroectoderm (brain)
2B1_CACCGTTTCGCTACGG-1	2B	7	01 Pluripotent
2B1_CACCGTTTCTCAGTCC-1	2B	22	08 Mesoderm
2B1_CACGAATAGCCAGAGT-1	2B	47	03 Ex. Endoderm (parietal)
2B1_CACGAATAGCGAGAAA-1	2B	34	07 Neuroectoderm (rostral)
2B1_CACGAATCACGCAAAG-1	2B	24	04 Ex. Endoderm (visceral)
2B1_CACGAATGTATACGGG-1	2B	14	03 Ex. Endoderm (parietal)
2B1_CACGAATGTGGCTGCT-1	2B	24	01 Pluripotent
2B1_CACGAATTCAATCCGA-1	2B	24	06 Neuroectoderm (brain)
2B1_CACGAATTCCACTTTA-1	2B	33	03 Ex. Endoderm (parietal)
2B1_CACGAATTCTCATTAC-1	2B	6	08 Mesoderm
2B1_CACGAATTCTGCGGCA-1	2B	85	10 Haematoendothelial
2B1_CACGGGTAGCGTCAAG-1	2B	61	02 Epiblast/primitive streak
2B1_CACGGGTGTAATTAGG-1	2B	22	03 Ex. Endoderm (parietal)
2B1_CACGGGTGTTCGAAGG-1	2B	28	06 Neuroectoderm (brain)
2B1_CACGGGTTCACAGAGG-1	2B	35	07 Neuroectoderm (rostral)
2B1_CACGGGTTCAGCGCGT-1	2B	27	06 Neuroectoderm (brain)
2B1_CACGTGGCAAATACAG-1	2B	29	06 Neuroectoderm (brain)
2B1_CACGTGGCAACGTATC-1	2B	47	03 Ex. Endoderm (parietal)
2B1_CACGTGGGTAACACCT-1	2B	54	02 Epiblast/primitive streak
2B1_CACGTGGGTCTTCTAT-1	2B	31	03 Ex. Endoderm (parietal)
2B1_CACGTGGGTTGCCTAA-1	2B	21	07 Neuroectoderm (rostral)
2B1_CACGTGGTCCGAGATT-1	2B	36	01 Pluripotent
2B1_CACGTTCCAAATACGA-1	2B	85	03 Ex. Endoderm (parietal)
2B1_CACGTTCCATCCGGCA-1	2B	37	03 Ex. Endoderm (parietal)
2B1_CACGTTCCATCTGCGG-1	2B	32	04 Ex. Endoderm (visceral)
2B1_CACGTTCCATGGACAG-1	2B	33	02 Epiblast/primitive streak
2B1_CACGTTCGTAGTCTTG-1	2B	17	01 Pluripotent
2B1_CACGTTCTCATTACGG-1	2B	55	06 Neuroectoderm (brain)
2B1_CACGTTCTCCTACCAC-1	2B	54	01 Pluripotent
2B1_CACTAAGAGGTGAGCT-1	2B	47	04 Ex. Endoderm (visceral)
2B1_CACTAAGGTACAAAGT-1	2B	18	01 Pluripotent
2B1_CACTAAGGTCTTGGTA-1	2B	37	01 Pluripotent
2B1_CACTAAGGTGACGTCC-1	2B	15	08 Mesoderm
2B1_CACTGAACAACAAGAT-1	2B	50	04 Ex. Endoderm (visceral)
2B1_CACTGAACAACGTTAC-1	2B	23	07 Neuroectoderm (rostral)
2B1_CACTGAACAGATTAAG-1	2B	46	05 Surface Ectoderm
2B1_CACTGAACAGCACAGA-1	2B	15	08 Mesoderm
2B1_CACTGAATCACTGCTC-1	2B	21	05 Surface Ectoderm
2B1_CACTGAATCGTTCTAT-1	2B	40	08 Mesoderm
2B1_CACTGGGAGACAACTA-1	2B	45	08 Mesoderm
2B1_CACTGGGAGACCCGCT-1	2B	33	08 Mesoderm
2B1_CACTGGGAGGAGAGGC-1	2B	34	07 Neuroectoderm (rostral)
2B1_CACTGGGAGGGTAATT-1	2B	32	03 Ex. Endoderm (parietal)
2B1_CACTGGGAGTCCCGGT-1	2B	34	05 Surface Ectoderm
2B1_CACTGGGGTTTATGCG-1	2B	58	02 Epiblast/primitive streak
2B1_CACTGGGTCAAGCGTT-1	2B	77	01 Pluripotent
2B1_CACTGTCAGACTTAAG-1	2B	9	05 Surface Ectoderm
2B1_CACTGTCAGGATAATC-1	2B	16	05 Surface Ectoderm
2B1_CACTGTCCAATACCTG-1	2B	27	01 Pluripotent
2B1_CACTGTCCAATTCGTG-1	2B	36	08 Mesoderm
2B1_CACTGTCCAGTTCCAA-1	2B	37	01 Pluripotent
2B1_CACTGTCGTAGACAAT-1	2B	26	08 Mesoderm
2B1_CACTGTCGTCTGTAGT-1	2B	87	01 Pluripotent
2B1_CACTGTCTCCGGCTTT-1	2B	17	02 Epiblast/primitive streak
2B1_CACTGTCTCGTTCCTG-1	2B	19	06 Neuroectoderm (brain)
2B1_CACTTCGAGGAACGCT-1	2B	75	06 Neuroectoderm (brain)
2B1_CACTTCGAGTAGAGTT-1	2B	25	08 Mesoderm
2B1_CACTTCGCACATCCCT-1	2B	38	04 Ex. Endoderm (visceral)
2B1_CACTTCGCACCCTAAA-1	2B	19	04 Ex. Endoderm (visceral)
2B1_CACTTCGCAGCTATAC-1	2B	32	06 Neuroectoderm (brain)
2B1_CACTTCGGTCACATTG-1	2B	28	07 Neuroectoderm (rostral)
2B1_CAGAGCCAGCCTGAAG-1	2B	50	06 Neuroectoderm (brain)
2B1_CAGAGCCAGGCACTAG-1	2B	90	03 Ex. Endoderm (parietal)
2B1_CAGAGCCAGGTGGGTT-1	2B	6	08 Mesoderm
2B1_CAGAGCCCAACGTTAC-1	2B	15	07 Neuroectoderm (rostral)
2B1_CAGAGCCGTTGTATGC-1	2B	20	08 Mesoderm
2B1_CAGAGCCGTTTCCAAG-1	2B	84	01 Pluripotent
2B1_CAGAGCCTCCCAACTC-1	2B	20	08 Mesoderm
2B1_CAGATACAGGGAGTGG-1	2B	26	01 Pluripotent
2B1_CAGATACCAACCGTAT-1	2B	37	01 Pluripotent
2B1_CAGATACTCAAGAGGC-1	2B	39	01 Pluripotent
2B1_CAGATCAAGGCCATAG-1	2B	117	06 Neuroectoderm (brain)
2B1_CAGATCAAGTAGTCTC-1	2B	18	08 Mesoderm
2B1_CAGATCACAAGGTTGG-1	2B	49	06 Neuroectoderm (brain)
2B1_CAGATCACAATAACGA-1	2B	34	04 Ex. Endoderm (visceral)
2B1_CAGATCACATCGAGCC-1	2B	20	05 Surface Ectoderm
2B1_CAGATCAGTATCTCGA-1	2B	51	06 Neuroectoderm (brain)
2B1_CAGATCAGTCTGTGCG-1	2B	37	01 Pluripotent
2B1_CAGATCATCGCTCTCA-1	2B	37	06 Neuroectoderm (brain)
2B1_CAGATCATCTGAGGTT-1	2B	31	06 Neuroectoderm (brain)
2B1_CAGATTGAGATCCTAC-1	2B	21	08 Mesoderm
2B1_CAGATTGAGCTTTCCC-1	2B	41	08 Mesoderm
2B1_CAGATTGAGTAGGATT-1	2B	72	02 Epiblast/primitive streak
2B1_CAGATTGCACAACATC-1	2B	18	01 Pluripotent
2B1_CAGATTGGTTCAAGGG-1	2B	47	08 Mesoderm
2B1_CAGATTGGTTGCCGAC-1	2B	22	05 Surface Ectoderm
2B1_CAGATTGTCTTCCCGA-1	2B	18	06 Neuroectoderm (brain)
2B1_CAGCAATAGCATCTTG-1	2B	65	10 Haematoendothelial
2B1_CAGCAATAGGACACTG-1	2B	15	08 Mesoderm
2B1_CAGCACGGTATATGGA-1	2B	19	08 Mesoderm
2B1_CAGCACGGTCATAAAG-1	2B	8	08 Mesoderm
2B1_CAGCACGTCCGATCTC-1	2B	50	06 Neuroectoderm (brain)
2B1_CAGCACGTCTGGAAGG-1	2B	22	08 Mesoderm
2B1_CAGCAGCAGACCAGCA-1	2B	8	08 Mesoderm
2B1_CAGCAGCCACGGTGTC-1	2B	51	01 Pluripotent
2B1_CAGCAGCGTATCGGTT-1	2B	35	01 Pluripotent
2B1_CAGCAGCGTATGTCTG-1	2B	6	05 Surface Ectoderm
2B1_CAGCAGCGTATGTGTC-1	2B	26	01 Pluripotent
2B1_CAGCAGCGTCCCTGTT-1	2B	31	03 Ex. Endoderm (parietal)
2B1_CAGCAGCGTCGGAAAC-1	2B	29	05 Surface Ectoderm
2B1_CAGCAGCGTGGAACAC-1	2B	57	05 Surface Ectoderm
2B1_CAGCCAGAGACGACGT-1	2B	25	01 Pluripotent
2B1_CAGCCAGAGCGACAGT-1	2B	6	08 Mesoderm
2B1_CAGCCAGCACCCGTAG-1	2B	27	06 Neuroectoderm (brain)
2B1_CAGCCAGCAGCCTACG-1	2B	36	06 Neuroectoderm (brain)
2B1_CAGCCAGCATCCGTTC-1	2B	43	08 Mesoderm
2B1_CAGCCAGCATGTGGCC-1	2B	21	03 Ex. Endoderm (parietal)
2B1_CAGCCAGGTCGCTTGG-1	2B	35	03 Ex. Endoderm (parietal)
2B1_CAGCCAGTCATTGCGA-1	2B	38	10 Haematoendothelial
2B1_CAGCCAGTCCATCCGT-1	2B	18	01 Pluripotent
2B1_CAGCGTGAGCTCACTA-1	2B	25	06 Neuroectoderm (brain)
2B1_CAGCGTGAGGGTAATT-1	2B	42	05 Surface Ectoderm
2B1_CAGCGTGAGTCATGCT-1	2B	47	06 Neuroectoderm (brain)
2B1_CAGCGTGCAGGGTCTC-1	2B	40	03 Ex. Endoderm (parietal)
2B1_CAGCGTGCAGTCTTCC-1	2B	29	08 Mesoderm
2B1_CAGCGTGCAGTTGTTG-1	2B	44	01 Pluripotent
2B1_CAGCGTGTCCCGAGAC-1	2B	45	01 Pluripotent
2B1_CAGGCCACATGAATCC-1	2B	93	03 Ex. Endoderm (parietal)
2B1_CAGGCCATCAACTGAC-1	2B	17	07 Neuroectoderm (rostral)
2B1_CAGGCCATCCCTTTGG-1	2B	41	04 Ex. Endoderm (visceral)
2B1_CAGGCCATCGGCGATC-1	2B	62	02 Epiblast/primitive streak
2B1_CAGGCCATCGGTTGTA-1	2B	31	08 Mesoderm
2B1_CAGGGCTAGCACTGGA-1	2B	40	08 Mesoderm
2B1_CAGGGCTAGCTAGATA-1	2B	8	08 Mesoderm
2B1_CAGGGCTCAAGTCGTT-1	2B	34	10 Haematoendothelial
2B1_CAGGGCTCATGCCGAC-1	2B	45	05 Surface Ectoderm
2B1_CAGGGCTGTACGATCT-1	2B	15	08 Mesoderm
2B1_CAGGGCTGTCAGTCCG-1	2B	22	07 Neuroectoderm (rostral)
2B1_CAGGGCTGTTCTCTAT-1	2B	23	05 Surface Ectoderm
2B1_CAGGGCTTCAAACGTC-1	2B	26	05 Surface Ectoderm
2B1_CAGGGCTTCGACCAAT-1	2B	18	08 Mesoderm
2B1_CAGGGCTTCGTCACCT-1	2B	18	05 Surface Ectoderm
2B1_CAGGTATCACTTGTGA-1	2B	35	05 Surface Ectoderm
2B1_CAGGTATGTTACGTAC-1	2B	1	02 Epiblast/primitive streak
2B1_CAGGTATTCAGAATAG-1	2B	60	08 Mesoderm
2B1_CAGGTATTCAGTCTTT-1	2B	31	01 Pluripotent
2B1_CAGTGCGAGATGAACT-1	2B	53	02 Epiblast/primitive streak
2B1_CAGTGCGCAAGACCTT-1	2B	45	01 Pluripotent
2B1_CAGTGCGCAAGAGTTA-1	2B	40	07 Neuroectoderm (rostral)
2B1_CAGTGCGCACGCAGTC-1	2B	23	08 Mesoderm
2B1_CAGTGCGCATAATGCC-1	2B	43	10 Haematoendothelial
2B1_CAGTGCGGTACTCCGG-1	2B	37	03 Ex. Endoderm (parietal)
2B1_CAGTGCGGTCACAGTT-1	2B	37	01 Pluripotent
2B1_CAGTGCGGTGAGAGGG-1	2B	39	06 Neuroectoderm (brain)
2B1_CAGTGCGTCAAAGACA-1	2B	48	04 Ex. Endoderm (visceral)
2B1_CAGTGCGTCAGGGATG-1	2B	17	08 Mesoderm
2B1_CAGTTAGCAAGTACCT-1	2B	39	01 Pluripotent
2B1_CAGTTAGCAAGTATCC-1	2B	6	05 Surface Ectoderm
2B1_CAGTTAGGTTGCCGAC-1	2B	32	02 Epiblast/primitive streak
2B1_CAGTTAGTCGAGTGGA-1	2B	98	06 Neuroectoderm (brain)
2B1_CAGTTCCAGGTAAGGA-1	2B	38	03 Ex. Endoderm (parietal)
2B1_CAGTTCCCACGTCATA-1	2B	93	06 Neuroectoderm (brain)
2B1_CAGTTCCCAGCTCGGT-1	2B	14	02 Epiblast/primitive streak
2B1_CAGTTCCGTCATTCCC-1	2B	37	03 Ex. Endoderm (parietal)
2B1_CAGTTCCTCGTGGTAT-1	2B	81	06 Neuroectoderm (brain)
2B1_CAGTTCCTCTGAATGC-1	2B	43	08 Mesoderm
2B1_CAGTTCCTCTGTCTCG-1	2B	67	10 Haematoendothelial
2B1_CATAAGCCACCGTACG-1	2B	30	01 Pluripotent
2B1_CATAAGCGTGATAGTA-1	2B	20	02 Epiblast/primitive streak
2B1_CATACAGCACCAGTTA-1	2B	33	08 Mesoderm
2B1_CATACAGCAGCAAGAC-1	2B	20	01 Pluripotent
2B1_CATACAGGTATACGGG-1	2B	22	01 Pluripotent
2B1_CATACAGGTCCTATAG-1	2B	18	03 Ex. Endoderm (parietal)
2B1_CATACAGTCTCGACCT-1	2B	22	08 Mesoderm
2B1_CATACCCAGGAAGAAC-1	2B	67	05 Surface Ectoderm
2B1_CATACCCAGTCCGCCA-1	2B	30	06 Neuroectoderm (brain)
2B1_CATACCCCACACACTA-1	2B	45	01 Pluripotent
2B1_CATACCCGTACGAGTG-1	2B	58	01 Pluripotent
2B1_CATACCCGTACGGTTT-1	2B	34	08 Mesoderm
2B1_CATACCCGTCGATTCA-1	2B	59	05 Surface Ectoderm
2B1_CATACCCGTTAGGAGC-1	2B	9	01 Pluripotent
2B1_CATACCCTCTTACCGC-1	2B	11	03 Ex. Endoderm (parietal)
2B1_CATACTTAGACTACCT-1	2B	17	01 Pluripotent
2B1_CATACTTAGGGACTGT-1	2B	2	05 Surface Ectoderm
2B1_CATACTTGTCTGTTAG-1	2B	53	06 Neuroectoderm (brain)
2B1_CATACTTGTGCATTTG-1	2B	42	02 Epiblast/primitive streak
2B1_CATACTTGTTCCTACC-1	2B	23	05 Surface Ectoderm
2B1_CATACTTTCAAGAATG-1	2B	35	03 Ex. Endoderm (parietal)
2B1_CATACTTTCCGCAGTG-1	2B	33	05 Surface Ectoderm
2B1_CATAGACAGCCAACCC-1	2B	11	02 Epiblast/primitive streak
2B1_CATAGACAGGGAGGCA-1	2B	83	03 Ex. Endoderm (parietal)
2B1_CATAGACAGTTGGCGA-1	2B	63	08 Mesoderm
2B1_CATAGACCATGCAGGA-1	2B	61	01 Pluripotent
2B1_CATAGACGTGACTATC-1	2B	16	03 Ex. Endoderm (parietal)
2B1_CATAGACGTTGACTGT-1	2B	57	08 Mesoderm
2B1_CATAGACGTTGCGGAA-1	2B	24	01 Pluripotent
2B1_CATAGACTCACCTCGT-1	2B	52	04 Ex. Endoderm (visceral)
2B1_CATAGACTCAGTCAGT-1	2B	69	03 Ex. Endoderm (parietal)
2B1_CATCAAGAGTTTCAGC-1	2B	15	01 Pluripotent
2B1_CATCAAGCAGGACGAT-1	2B	9	03 Ex. Endoderm (parietal)
2B1_CATCAAGGTCAAACGG-1	2B	24	01 Pluripotent
2B1_CATCAAGGTGCTGTCG-1	2B	29	01 Pluripotent
2B1_CATCAAGGTTAGGACG-1	2B	8	01 Pluripotent
2B1_CATCAAGTCCGAGTGC-1	2B	38	01 Pluripotent
2B1_CATCAAGTCCGTACGG-1	2B	35	01 Pluripotent
2B1_CATCAAGTCGAAGCAG-1	2B	61	08 Mesoderm
2B1_CATCCACAGAAGGCTC-1	2B	60	03 Ex. Endoderm (parietal)
2B1_CATCCACAGTCCTACA-1	2B	18	07 Neuroectoderm (rostral)
2B1_CATCCACCAGCTCCTT-1	2B	71	07 Neuroectoderm (rostral)
2B1_CATCCACCATTACTCT-1	2B	43	01 Pluripotent
2B1_CATCCACGTACCCGCA-1	2B	48	03 Ex. Endoderm (parietal)
2B1_CATCCACGTGATTCAC-1	2B	58	05 Surface Ectoderm
2B1_CATCCACGTGTGGACA-1	2B	39	06 Neuroectoderm (brain)
2B1_CATCCACTCGTGTCAA-1	2B	82	06 Neuroectoderm (brain)
2B1_CATCCCACAAAGTGTA-1	2B	24	05 Surface Ectoderm
2B1_CATCCCACAGATAAAC-1	2B	20	08 Mesoderm
2B1_CATCCCAGTCAAATCC-1	2B	48	01 Pluripotent
2B1_CATCCCAGTCCTGAAT-1	2B	34	05 Surface Ectoderm
2B1_CATCCCAGTTGCTTGA-1	2B	37	01 Pluripotent
2B1_CATCCCATCCCAAGTA-1	2B	19	08 Mesoderm
2B1_CATCCCATCCTGGGAC-1	2B	41	08 Mesoderm
2B1_CATCCCATCGAAGTGG-1	2B	52	08 Mesoderm
2B1_CATCCGTAGTGGATAT-1	2B	37	02 Epiblast/primitive streak
2B1_CATCCGTCAACCGCCA-1	2B	37	05 Surface Ectoderm
2B1_CATCCGTCAAGCCTGC-1	2B	13	08 Mesoderm
2B1_CATCCGTCAGACCCGT-1	2B	29	08 Mesoderm
2B1_CATCCGTGTGGTTTGT-1	2B	40	07 Neuroectoderm (rostral)
2B1_CATCGCTCAAAGGATT-1	2B	27	01 Pluripotent
2B1_CATCGCTCAACCCTAA-1	2B	43	04 Ex. Endoderm (visceral)
2B1_CATCGCTCACCAAATC-1	2B	19	02 Epiblast/primitive streak
2B1_CATCGCTCACGCGGTT-1	2B	17	04 Ex. Endoderm (visceral)
2B1_CATCGCTGTTCTCACC-1	2B	33	01 Pluripotent
2B1_CATCGGGAGGATCACG-1	2B	44	04 Ex. Endoderm (visceral)
2B1_CATCGGGAGGGCAGGA-1	2B	43	08 Mesoderm
2B1_CATCGGGCACTCAAGT-1	2B	41	08 Mesoderm
2B1_CATCGGGCATCCTTCG-1	2B	52	06 Neuroectoderm (brain)
2B1_CATCGGGGTTGGCCGT-1	2B	47	08 Mesoderm
2B1_CATCGGGTCGCGAAGA-1	2B	58	01 Pluripotent
2B1_CATCGTCCATTCACAG-1	2B	47	08 Mesoderm
2B1_CATGAGTAGCATGATA-1	2B	16	02 Epiblast/primitive streak
2B1_CATGAGTAGCGTTAGG-1	2B	33	03 Ex. Endoderm (parietal)
2B1_CATGAGTCACAGTATC-1	2B	39	06 Neuroectoderm (brain)
2B1_CATGAGTCACGTCGGT-1	2B	57	03 Ex. Endoderm (parietal)
2B1_CATGAGTCAGGTCCCA-1	2B	45	01 Pluripotent
2B1_CATGAGTGTTCCACGG-1	2B	22	08 Mesoderm
2B1_CATGAGTTCCCTCGAT-1	2B	100	02 Epiblast/primitive streak
2B1_CATGCAAAGCGGTAAC-1	2B	29	03 Ex. Endoderm (parietal)
2B1_CATGCAAAGGTAAGAG-1	2B	88	10 Haematoendothelial
2B1_CATGCAACAACGGGTA-1	2B	35	06 Neuroectoderm (brain)
2B1_CATGCAACAATTGCGT-1	2B	113	07 Neuroectoderm (rostral)
2B1_CATGCAACACGTGTGC-1	2B	12	01 Pluripotent
2B1_CATGCAACATAGGTTC-1	2B	37	01 Pluripotent
2B1_CATGCAAGTATCACGT-1	2B	40	04 Ex. Endoderm (visceral)
2B1_CATGCAAGTATGCGGA-1	2B	14	08 Mesoderm
2B1_CATGCAATCTCTGCCA-1	2B	19	06 Neuroectoderm (brain)
2B1_CATGCAATCTTCTGTA-1	2B	15	06 Neuroectoderm (brain)
2B1_CATGCCTCAAGCGCTC-1	2B	52	01 Pluripotent
2B1_CATGCCTCACTGTGTA-1	2B	45	01 Pluripotent
2B1_CATGCCTGTTCCGCTT-1	2B	51	05 Surface Ectoderm
2B1_CATGCCTGTTGGCCTG-1	2B	26	05 Surface Ectoderm
2B1_CATGCCTTCCACTGAA-1	2B	59	06 Neuroectoderm (brain)
2B1_CATGCCTTCCTCTCGA-1	2B	72	08 Mesoderm
2B1_CATGCGGAGGTGTGAC-1	2B	43	08 Mesoderm
2B1_CATGCGGAGTCATAGA-1	2B	26	02 Epiblast/primitive streak
2B1_CATGCGGCACTTTAGG-1	2B	15	07 Neuroectoderm (rostral)
2B1_CATGCGGCAGGACATG-1	2B	38	03 Ex. Endoderm (parietal)
2B1_CATGCGGGTGTAACGG-1	2B	25	08 Mesoderm
2B1_CATGCGGTCCCTATTA-1	2B	15	08 Mesoderm
2B1_CATGCGGTCGACCCAG-1	2B	46	06 Neuroectoderm (brain)
2B1_CATGCTCAGTTGCATC-1	2B	57	05 Surface Ectoderm
2B1_CATGCTCCAAATGATG-1	2B	52	08 Mesoderm
2B1_CATGCTCCAATCTGCA-1	2B	47	06 Neuroectoderm (brain)
2B1_CATGCTCTCAGGAAGC-1	2B	32	01 Pluripotent
2B1_CATGGATCACGCGTCA-1	2B	24	05 Surface Ectoderm
2B1_CATGGATCACTAGGCC-1	2B	44	06 Neuroectoderm (brain)
2B1_CATGGATGTGCCCAGT-1	2B	34	08 Mesoderm
2B1_CATGGATTCAACGTGT-1	2B	37	07 Neuroectoderm (rostral)
2B1_CATGGATTCTTTACAC-1	2B	101	06 Neuroectoderm (brain)
2B1_CATGGTAAGGTAATCA-1	2B	12	08 Mesoderm
2B1_CATGGTACAAACTAGA-1	2B	7	01 Pluripotent
2B1_CATGGTACACTTCTCG-1	2B	43	02 Epiblast/primitive streak
2B1_CATGGTAGTTGTGCAT-1	2B	3	06 Neuroectoderm (brain)
2B1_CATGGTAGTTTCGTTT-1	2B	37	06 Neuroectoderm (brain)
2B1_CATGGTATCCTTCTAA-1	2B	37	06 Neuroectoderm (brain)
2B1_CATTCATAGCTGGCTC-1	2B	21	08 Mesoderm
2B1_CATTCATAGTATGACA-1	2B	22	01 Pluripotent
2B1_CATTCATCACCAGGTC-1	2B	18	06 Neuroectoderm (brain)
2B1_CATTCATGTCATCCCT-1	2B	59	01 Pluripotent
2B1_CATTCATGTTTCGATG-1	2B	50	02 Epiblast/primitive streak
2B1_CATTCCGAGACCAAGC-1	2B	11	07 Neuroectoderm (rostral)
2B1_CATTCCGCACAAAGTA-1	2B	51	02 Epiblast/primitive streak
2B1_CATTCCGCAGCACAGA-1	2B	6	03 Ex. Endoderm (parietal)
2B1_CATTCCGCAGCAGTCC-1	2B	19	05 Surface Ectoderm
[truncated: 41,570 more rows]

## Sheet: EF5h
CRE_id	CRE_class	biol_rep	n_int_per_CRE
Bend5_chr4_8168	devCRE	2B	1128
Bend5_chr4_8168	devCRE	A	744
Bend5_chr4_8168	devCRE	B	1281
Bend5_chr4_8170	devCRE	2B	909
Bend5_chr4_8170	devCRE	A	601
Bend5_chr4_8170	devCRE	B	755
Bend5_chr4_8172	devCRE	2B	889
Bend5_chr4_8172	devCRE	A	460
Bend5_chr4_8172	devCRE	B	861
Bend5_chr4_8174	devCRE	2B	3154
Bend5_chr4_8174	devCRE	A	1512
Bend5_chr4_8174	devCRE	B	2048
Bend5_chr4_8175	devCRE	2B	2157
Bend5_chr4_8175	devCRE	A	1233
Bend5_chr4_8175	devCRE	B	1556
Bend5_chr4_8179	devCRE	2B	698
Bend5_chr4_8179	devCRE	A	686
Bend5_chr4_8179	devCRE	B	850
Bend5_chr4_8192	devCRE	2B	1785
Bend5_chr4_8192	devCRE	A	976
Bend5_chr4_8192	devCRE	B	1830
Bend5_chr4_8199	devCRE	2B	2588
Bend5_chr4_8199	devCRE	A	1385
Bend5_chr4_8199	devCRE	B	1871
Bend5_chr4_8201	devCRE	2B	2865
Bend5_chr4_8201	devCRE	A	1679
Bend5_chr4_8201	devCRE	B	2079
Btg1_chr10_9572	devCRE	2B	1446
Btg1_chr10_9572	devCRE	A	674
Btg1_chr10_9572	devCRE	B	720
Btg1_chr10_9578	devCRE	2B	363
Btg1_chr10_9578	devCRE	A	314
Btg1_chr10_9578	devCRE	B	382
Btg1_chr10_9588	devCRE	2B	1655
Btg1_chr10_9588	devCRE	A	1007
Btg1_chr10_9588	devCRE	B	1237
Btg1_chr10_9593	devCRE	2B	2047
Btg1_chr10_9593	devCRE	A	1253
Btg1_chr10_9593	devCRE	B	1668
Btg1_chr10_9612	devCRE	2B	982
Btg1_chr10_9612	devCRE	A	876
Btg1_chr10_9612	devCRE	B	938
Btg1_chr10_9613	devCRE	2B	792
Btg1_chr10_9613	devCRE	A	348
Btg1_chr10_9613	devCRE	B	300
Cdk5r1_chr11_12559	devCRE	2B	4147
Cdk5r1_chr11_12559	devCRE	A	3288
Cdk5r1_chr11_12559	devCRE	B	4057
Cdk5r1_chr11_12562	devCRE	2B	2038
Cdk5r1_chr11_12562	devCRE	A	823
Cdk5r1_chr11_12562	devCRE	B	749
Cdk5r1_chr11_12574	devCRE	2B	965
Cdk5r1_chr11_12574	devCRE	A	632
Cdk5r1_chr11_12574	devCRE	B	954
Cdk5r1_chr11_12575	devCRE	2B	2521
Cdk5r1_chr11_12575	devCRE	A	1731
Cdk5r1_chr11_12575	devCRE	B	2322
Cdk5r1_chr11_12582	devCRE	2B	2556
Cdk5r1_chr11_12582	devCRE	A	1348
Cdk5r1_chr11_12582	devCRE	B	1521
Cdk5r1_chr11_12590	devCRE	2B	1254
Cdk5r1_chr11_12590	devCRE	A	791
Cdk5r1_chr11_12590	devCRE	B	1215
Cdk5r1_chr11_12595	devCRE	2B	1480
Cdk5r1_chr11_12595	devCRE	A	642
Cdk5r1_chr11_12595	devCRE	B	823
Cited2_chr10_1239	devCRE	2B	522
Cited2_chr10_1239	devCRE	A	398
Cited2_chr10_1239	devCRE	B	388
Cited2_chr10_1246	devCRE	2B	490
Cited2_chr10_1246	devCRE	A	315
Cited2_chr10_1246	devCRE	B	350
Cited2_chr10_1248	devCRE	2B	1076
Cited2_chr10_1248	devCRE	A	738
Cited2_chr10_1248	devCRE	B	758
Cited2_chr10_1253	devCRE	2B	824
Cited2_chr10_1253	devCRE	A	465
Cited2_chr10_1253	devCRE	B	777
Cited2_chr10_1254	devCRE	2B	1380
Cited2_chr10_1254	devCRE	A	909
Cited2_chr10_1254	devCRE	B	1482
Cited2_chr10_1267	devCRE	2B	2195
Cited2_chr10_1267	devCRE	A	1196
Cited2_chr10_1267	devCRE	B	1930
Cited2_chr10_1270	devCRE	2B	376
Cited2_chr10_1270	devCRE	A	294
Cited2_chr10_1270	devCRE	B	387
Col1a1_chr11_15258	devCRE	2B	1288
Col1a1_chr11_15258	devCRE	A	1019
Col1a1_chr11_15258	devCRE	B	1742
Col1a1_chr11_15259	devCRE	2B	2400
Col1a1_chr11_15259	devCRE	A	1049
Col1a1_chr11_15259	devCRE	B	1336
Col1a1_chr11_15269	devCRE	2B	1392
Col1a1_chr11_15269	devCRE	A	965
Col1a1_chr11_15269	devCRE	B	1092
Col1a1_chr11_15270	devCRE	2B	757
Col1a1_chr11_15270	devCRE	A	748
Col1a1_chr11_15270	devCRE	B	767
Col1a1_chr11_15273	devCRE	2B	1254
Col1a1_chr11_15273	devCRE	A	856
Col1a1_chr11_15273	devCRE	B	1116
Col1a1_chr11_15275	devCRE	2B	1854
Col1a1_chr11_15275	devCRE	A	958
Col1a1_chr11_15275	devCRE	B	1502
Col1a1_chr11_15276	devCRE	2B	1802
Col1a1_chr11_15276	devCRE	A	470
Col1a1_chr11_15276	devCRE	B	755
Col1a1_chr11_15301	devCRE	2B	482
Col1a1_chr11_15301	devCRE	A	262
Col1a1_chr11_15301	devCRE	B	347
Col1a1_chr11_15306	devCRE	2B	20
Col1a1_chr11_15306	devCRE	B	36
Col1a1_chr11_15307	devCRE	2B	2780
Col1a1_chr11_15307	devCRE	A	1088
Col1a1_chr11_15307	devCRE	B	1521
Col1a1_chr11_15316	devCRE	2B	1318
Col1a1_chr11_15316	devCRE	A	631
Col1a1_chr11_15316	devCRE	B	1006
Col1a1_chr11_15322	devCRE	2B	1542
Col1a1_chr11_15322	devCRE	A	880
Col1a1_chr11_15322	devCRE	B	1170
Col1a2_chr6_65	devCRE	2B	2
Col1a2_chr6_65	devCRE	A	13
Col1a2_chr6_65	devCRE	B	1
Col1a2_chr6_72	devCRE	2B	919
Col1a2_chr6_72	devCRE	A	790
Col1a2_chr6_72	devCRE	B	888
Col1a2_chr6_73	devCRE	2B	1679
Col1a2_chr6_73	devCRE	A	1013
Col1a2_chr6_73	devCRE	B	927
Col1a2_chr6_77	devCRE	2B	3058
Col1a2_chr6_77	devCRE	A	1812
Col1a2_chr6_77	devCRE	B	2279
Col1a2_chr6_88	devCRE	2B	1697
Col1a2_chr6_88	devCRE	A	768
Col1a2_chr6_88	devCRE	B	1188
Col1a2_chr6_93	devCRE	2B	432
Col1a2_chr6_93	devCRE	A	108
Col1a2_chr6_93	devCRE	B	220
Col5a1_chr2_2558	devCRE	2B	4204
Col5a1_chr2_2558	devCRE	A	1604
Col5a1_chr2_2558	devCRE	B	1874
Col5a1_chr2_2562	devCRE	2B	1158
Col5a1_chr2_2562	devCRE	A	927
Col5a1_chr2_2562	devCRE	B	1192
Col5a1_chr2_2565	devCRE	2B	3130
Col5a1_chr2_2565	devCRE	A	1174
Col5a1_chr2_2565	devCRE	B	1514
Col5a1_chr2_2571	devCRE	2B	809
Col5a1_chr2_2571	devCRE	A	487
Col5a1_chr2_2571	devCRE	B	823
Col5a1_chr2_2575	devCRE	2B	1715
Col5a1_chr2_2575	devCRE	A	1663
Col5a1_chr2_2575	devCRE	B	1730
Col5a1_chr2_2576	devCRE	2B	2309
Col5a1_chr2_2576	devCRE	A	817
Col5a1_chr2_2576	devCRE	B	1181
Col5a1_chr2_2586	devCRE	2B	1258
Col5a1_chr2_2586	devCRE	A	800
Col5a1_chr2_2586	devCRE	B	1524
Epas1_chr17_10056	devCRE	2B	3068
Epas1_chr17_10056	devCRE	A	1156
Epas1_chr17_10056	devCRE	B	1303
Epas1_chr17_10057	devCRE	2B	1447
Epas1_chr17_10057	devCRE	A	654
Epas1_chr17_10057	devCRE	B	1206
Epas1_chr17_10061	devCRE	2B	2921
Epas1_chr17_10061	devCRE	A	1143
Epas1_chr17_10061	devCRE	B	1426
Epas1_chr17_10063	devCRE	2B	772
Epas1_chr17_10063	devCRE	A	476
Epas1_chr17_10063	devCRE	B	704
Epas1_chr17_10064	devCRE	2B	385
Epas1_chr17_10064	devCRE	A	452
Epas1_chr17_10064	devCRE	B	470
Epas1_chr17_10066	devCRE	2B	1940
Epas1_chr17_10066	devCRE	A	923
Epas1_chr17_10066	devCRE	B	1425
Epas1_chr17_10070	devCRE	2B	2025
Epas1_chr17_10070	devCRE	A	549
Epas1_chr17_10070	devCRE	B	1532
Epas1_chr17_10071	devCRE	2B	1616
Epas1_chr17_10071	devCRE	A	771
Epas1_chr17_10071	devCRE	B	762
Epas1_chr17_10116	devCRE	2B	1521
Epas1_chr17_10116	devCRE	A	686
Epas1_chr17_10116	devCRE	B	739
Foxa2_chr2_13806	devCRE	2B	803
Foxa2_chr2_13806	devCRE	A	503
Foxa2_chr2_13806	devCRE	B	423
Foxa2_chr2_13808	devCRE	2B	1466
Foxa2_chr2_13808	devCRE	A	770
Foxa2_chr2_13808	devCRE	B	867
Foxa2_chr2_13812	devCRE	2B	1718
Foxa2_chr2_13812	devCRE	A	1221
Foxa2_chr2_13812	devCRE	B	836
Foxa2_chr2_13818	devCRE	2B	1202
Foxa2_chr2_13818	devCRE	A	860
Foxa2_chr2_13818	devCRE	B	984
Foxa2_chr2_13820	devCRE	2B	575
Foxa2_chr2_13820	devCRE	A	410
Foxa2_chr2_13820	devCRE	B	590
Foxa2_chr2_13830	devCRE	2B	1269
Foxa2_chr2_13830	devCRE	A	753
Foxa2_chr2_13830	devCRE	B	1062
Foxa2_chr2_13835	devCRE	2B	885
Foxa2_chr2_13835	devCRE	A	607
Foxa2_chr2_13835	devCRE	B	738
Foxa2_chr2_13840	devCRE	2B	2003
Foxa2_chr2_13840	devCRE	A	1091
Foxa2_chr2_13840	devCRE	B	1330
Foxa2_chr2_13841	devCRE	2B	2429
Foxa2_chr2_13841	devCRE	A	1570
Foxa2_chr2_13841	devCRE	B	2196
Foxa2_chr2_13856	devCRE	2B	1467
Foxa2_chr2_13856	devCRE	A	714
Foxa2_chr2_13856	devCRE	B	966
Foxa2_chr2_13858	devCRE	2B	998
Foxa2_chr2_13858	devCRE	A	508
Foxa2_chr2_13858	devCRE	B	995
Foxa2_chr2_13861	devCRE	2B	2012
Foxa2_chr2_13861	devCRE	A	1003
Foxa2_chr2_13861	devCRE	B	1789
Foxa2_chr2_13862	devCRE	2B	1035
Foxa2_chr2_13862	devCRE	A	515
Foxa2_chr2_13862	devCRE	B	704
Gata4_chr14_5677	devCRE	2B	451
Gata4_chr14_5677	devCRE	A	203
Gata4_chr14_5677	devCRE	B	279
Gata4_chr14_5693	devCRE	2B	1112
Gata4_chr14_5693	devCRE	A	799
Gata4_chr14_5693	devCRE	B	1039
Gata4_chr14_5710	devCRE	2B	1535
Gata4_chr14_5710	devCRE	A	966
Gata4_chr14_5710	devCRE	B	1646
Gata4_chr14_5714	devCRE	2B	719
Gata4_chr14_5714	devCRE	A	758
Gata4_chr14_5714	devCRE	B	759
Gata4_chr14_5729	devCRE	2B	1081
Gata4_chr14_5729	devCRE	A	876
Gata4_chr14_5729	devCRE	B	875
Gata4_chr14_5742	devCRE	2B	2338
Gata4_chr14_5742	devCRE	A	1083
Gata4_chr14_5742	devCRE	B	1070
Gata4_chr14_5749	devCRE	2B	2538
Gata4_chr14_5749	devCRE	A	1175
Gata4_chr14_5749	devCRE	B	1190
Gata4_chr14_5752	devCRE	2B	2269
Gata4_chr14_5752	devCRE	A	1237
Gata4_chr14_5752	devCRE	B	1610
Gata4_chr14_5760	devCRE	2B	1271
Gata4_chr14_5760	devCRE	A	862
Gata4_chr14_5760	devCRE	B	1044
Gata4_chr14_5762	devCRE	2B	1153
Gata4_chr14_5762	devCRE	A	822
Gata4_chr14_5762	devCRE	B	961
Gata4_chr14_5763	devCRE	2B	1184
Gata4_chr14_5763	devCRE	A	1200
Gata4_chr14_5763	devCRE	B	2002
Gata4_chr14_5776	devCRE	2B	1646
Gata4_chr14_5776	devCRE	A	581
Gata4_chr14_5776	devCRE	B	624
Gata4_chr14_5779	devCRE	2B	1083
Gata4_chr14_5779	devCRE	A	613
Gata4_chr14_5779	devCRE	B	1059
Igfbp4_chr11_16694	devCRE	2B	291
Igfbp4_chr11_16694	devCRE	A	224
Igfbp4_chr11_16694	devCRE	B	315
Igfbp4_chr11_16710	devCRE	2B	2520
Igfbp4_chr11_16710	devCRE	A	1654
Igfbp4_chr11_16710	devCRE	B	1952
Igfbp4_chr11_16711	devCRE	2B	1872
Igfbp4_chr11_16711	devCRE	A	882
Igfbp4_chr11_16711	devCRE	B	1032
Igfbp4_chr11_16716	devCRE	2B	1837
Igfbp4_chr11_16716	devCRE	A	836
Igfbp4_chr11_16716	devCRE	B	900
Igfbp4_chr11_16728	devCRE	2B	1447
Igfbp4_chr11_16728	devCRE	A	828
Igfbp4_chr11_16728	devCRE	B	1213
Igfbp4_chr11_16735	devCRE	2B	952
Igfbp4_chr11_16735	devCRE	A	517
Igfbp4_chr11_16735	devCRE	B	949
Igfbp4_chr11_16738	devCRE	2B	1443
Igfbp4_chr11_16738	devCRE	A	568
Igfbp4_chr11_16738	devCRE	B	616
Igfbp4_chr11_16740	devCRE	2B	3544
Igfbp4_chr11_16740	devCRE	A	1214
Igfbp4_chr11_16740	devCRE	B	1988
Igfbp4_chr11_16743	devCRE	2B	4136
Igfbp4_chr11_16743	devCRE	A	976
Igfbp4_chr11_16743	devCRE	B	1603
Igfbp4_chr11_16784	devCRE	2B	1664
Igfbp4_chr11_16784	devCRE	A	824
Igfbp4_chr11_16784	devCRE	B	1028
Klf4_chr4_3934	devCRE	2B	2754
Klf4_chr4_3934	devCRE	A	953
Klf4_chr4_3934	devCRE	B	1307
Klf4_chr4_3936	devCRE	2B	510
Klf4_chr4_3936	devCRE	A	465
Klf4_chr4_3936	devCRE	B	762
Klf4_chr4_3946	devCRE	2B	3373
Klf4_chr4_3946	devCRE	A	1582
Klf4_chr4_3946	devCRE	B	2157
Klf4_chr4_3948	devCRE	2B	657
Klf4_chr4_3948	devCRE	A	797
Klf4_chr4_3948	devCRE	B	1271
Klf4_chr4_3949	devCRE	2B	1628
Klf4_chr4_3949	devCRE	A	975
Klf4_chr4_3949	devCRE	B	1238
Klf4_chr4_3951	devCRE	2B	1663
Klf4_chr4_3951	devCRE	A	823
Klf4_chr4_3951	devCRE	B	1229
Klf4_chr4_3952	devCRE	2B	1001
Klf4_chr4_3952	devCRE	A	652
Klf4_chr4_3952	devCRE	B	775
Klf4_chr4_3958	devCRE	2B	702
Klf4_chr4_3958	devCRE	A	690
Klf4_chr4_3958	devCRE	B	958
Lama1_chr17_7784	devCRE	2B	1358
Lama1_chr17_7784	devCRE	A	768
Lama1_chr17_7784	devCRE	B	1010
Lama1_chr17_7787	devCRE	2B	696
Lama1_chr17_7787	devCRE	A	208
Lama1_chr17_7787	devCRE	B	463
Lama1_chr17_7788	devCRE	2B	677
Lama1_chr17_7788	devCRE	A	740
Lama1_chr17_7788	devCRE	B	770
Lama1_chr17_7791	devCRE	2B	786
Lama1_chr17_7791	devCRE	A	386
Lama1_chr17_7791	devCRE	B	707
Lama1_chr17_7793	devCRE	2B	1428
Lama1_chr17_7793	devCRE	A	970
Lama1_chr17_7793	devCRE	B	1432
Lama1_chr17_7799	devCRE	2B	1846
Lama1_chr17_7799	devCRE	A	973
Lama1_chr17_7799	devCRE	B	1273
Lama1_chr17_7814	devCRE	2B	2716
Lama1_chr17_7814	devCRE	A	490
Lama1_chr17_7814	devCRE	B	959
Lama1_chr17_7874	devCRE	2B	590
Lama1_chr17_7874	devCRE	A	416
Lama1_chr17_7874	devCRE	B	900
Lama1_chr17_7892	devCRE	2B	824
Lama1_chr17_7892	devCRE	A	450
Lama1_chr17_7892	devCRE	B	526
Lama1_chr17_7907	devCRE	2B	419
Lama1_chr17_7907	devCRE	A	383
Lama1_chr17_7907	devCRE	B	622
Lamb1_chr12_2182	devCRE	2B	1087
Lamb1_chr12_2182	devCRE	A	506
Lamb1_chr12_2182	devCRE	B	1177
Lamb1_chr12_2183	devCRE	2B	3900
Lamb1_chr12_2183	devCRE	A	2273
Lamb1_chr12_2183	devCRE	B	2837
Lamb1_chr12_2186	devCRE	2B	1257
Lamb1_chr12_2186	devCRE	A	713
Lamb1_chr12_2186	devCRE	B	1073
Lamb1_chr12_2189	devCRE	2B	1383
Lamb1_chr12_2189	devCRE	A	417
Lamb1_chr12_2189	devCRE	B	798
Lamb1_chr12_2196	devCRE	2B	883
Lamb1_chr12_2196	devCRE	A	625
Lamb1_chr12_2196	devCRE	B	1118
Lamb1_chr12_2203	devCRE	2B	872
Lamb1_chr12_2203	devCRE	A	580
Lamb1_chr12_2203	devCRE	B	722
Lamb1_chr12_2206	devCRE	2B	1323
Lamb1_chr12_2206	devCRE	A	572
Lamb1_chr12_2206	devCRE	B	507
Lamb1_chr12_2207	devCRE	2B	556
Lamb1_chr12_2207	devCRE	A	556
Lamb1_chr12_2207	devCRE	B	500
Lamb1_chr12_2210	devCRE	2B	1413
Lamb1_chr12_2210	devCRE	A	785
Lamb1_chr12_2210	devCRE	B	764
Lamb1_chr12_2215	devCRE	2B	571
Lamb1_chr12_2215	devCRE	A	313
Lamb1_chr12_2215	devCRE	B	453
Lamb1_chr12_2216	devCRE	2B	2090
Lamb1_chr12_2216	devCRE	A	1214
Lamb1_chr12_2216	devCRE	B	1326
Lamb1_chr12_2238	devCRE	2B	1260
Lamb1_chr12_2238	devCRE	A	720
Lamb1_chr12_2238	devCRE	B	1164
Lamb1_chr12_2239	devCRE	2B	1795
Lamb1_chr12_2239	devCRE	A	951
Lamb1_chr12_2239	devCRE	B	1015
Lamb1_chr12_2288	devCRE	2B	1583
Lamb1_chr12_2288	devCRE	A	765
Lamb1_chr12_2288	devCRE	B	991
Lamb1_chr12_2289	devCRE	2B	1596
Lamb1_chr12_2289	devCRE	A	778
Lamb1_chr12_2289	devCRE	B	721
Lamb1_chr12_2296	devCRE	2B	2199
Lamb1_chr12_2296	devCRE	A	1050
Lamb1_chr12_2296	devCRE	B	1559
Lamc1_chr1_12127	devCRE	2B	1151
Lamc1_chr1_12127	devCRE	A	450
Lamc1_chr1_12127	devCRE	B	405
Lamc1_chr1_12152	devCRE	2B	8880
Lamc1_chr1_12152	devCRE	A	5676
Lamc1_chr1_12152	devCRE	B	6926
Lamc1_chr1_12175	devCRE	2B	799
Lamc1_chr1_12175	devCRE	A	875
Lamc1_chr1_12175	devCRE	B	1164
Lamc1_chr1_12183	devCRE	2B	1150
Lamc1_chr1_12183	devCRE	A	450
Lamc1_chr1_12183	devCRE	B	516
Lamc1_chr1_12185	devCRE	2B	3759
Lamc1_chr1_12185	devCRE	A	1409
Lamc1_chr1_12185	devCRE	B	1760
Lamc1_chr1_12188	devCRE	2B	1054
Lamc1_chr1_12188	devCRE	A	230
Lamc1_chr1_12188	devCRE	B	367
Lamc1_chr1_12189	devCRE	2B	2014
Lamc1_chr1_12189	devCRE	A	638
Lamc1_chr1_12189	devCRE	B	887
Lamc1_chr1_12193	devCRE	2B	985
Lamc1_chr1_12193	devCRE	A	748
Lamc1_chr1_12193	devCRE	B	818
Lamc1_chr1_12201	devCRE	2B	1078
Lamc1_chr1_12201	devCRE	A	636
Lamc1_chr1_12201	devCRE	B	1022
Map1b_chr13_9429	devCRE	2B	2121
Map1b_chr13_9429	devCRE	A	1268
Map1b_chr13_9429	devCRE	B	1830
Map1b_chr13_9436	devCRE	2B	1181
Map1b_chr13_9436	devCRE	A	621
Map1b_chr13_9436	devCRE	B	602
Map1b_chr13_9445	devCRE	2B	2316
Map1b_chr13_9445	devCRE	A	1089
Map1b_chr13_9445	devCRE	B	1424
Map1b_chr13_9447	devCRE	2B	2703
Map1b_chr13_9447	devCRE	A	1793
Map1b_chr13_9447	devCRE	B	1957
Sox17_chr1_58	devCRE	2B	1520
Sox17_chr1_58	devCRE	A	654
Sox17_chr1_58	devCRE	B	1161
Sox17_chr1_59	devCRE	2B	2172
Sox17_chr1_59	devCRE	A	867
Sox17_chr1_59	devCRE	B	1286
Sox17_chr1_60	devCRE	2B	1875
Sox17_chr1_60	devCRE	A	456
Sox17_chr1_60	devCRE	B	788
Sox17_chr1_65	devCRE	2B	784
Sox17_chr1_65	devCRE	A	545
Sox17_chr1_65	devCRE	B	1023
Sox17_chr1_67	devCRE	2B	949
Sox17_chr1_67	devCRE	A	1077
Sox17_chr1_67	devCRE	B	1041
Sox17_chr1_68	devCRE	2B	434
Sox17_chr1_68	devCRE	A	305
Sox17_chr1_68	devCRE	B	144
Sox17_chr1_69	devCRE	2B	1813
Sox17_chr1_69	devCRE	A	940
Sox17_chr1_69	devCRE	B	1284
Sox17_chr1_73	devCRE	2B	899
Sox17_chr1_73	devCRE	A	403
Sox17_chr1_73	devCRE	B	487
Sox17_chr1_77	devCRE	2B	1322
Sox17_chr1_77	devCRE	A	550
Sox17_chr1_77	devCRE	B	784
Sox17_chr1_78	devCRE	2B	1171
Sox17_chr1_78	devCRE	A	744
Sox17_chr1_78	devCRE	B	632
Sox17_chr1_82	devCRE	2B	2877
Sox17_chr1_82	devCRE	A	1743
Sox17_chr1_82	devCRE	B	2545
Sox17_chr1_83	devCRE	2B	2546
Sox17_chr1_83	devCRE	A	700
Sox17_chr1_83	devCRE	B	811
Sox2_chr3_2005	devCRE	2B	1344
Sox2_chr3_2005	devCRE	A	890
Sox2_chr3_2005	devCRE	B	1283
Sox2_chr3_2007	devCRE	2B	3319
Sox2_chr3_2007	devCRE	A	1492
Sox2_chr3_2007	devCRE	B	1861
Sox2_chr3_2008	devCRE	2B	713
Sox2_chr3_2008	devCRE	A	747
Sox2_chr3_2008	devCRE	B	769
Sox2_chr3_2009	devCRE	2B	3651
Sox2_chr3_2009	devCRE	A	1899
Sox2_chr3_2009	devCRE	B	2815
Sox4_chr13_2052	devCRE	2B	1328
Sox4_chr13_2052	devCRE	A	1010
Sox4_chr13_2052	devCRE	B	914
Sox4_chr13_2054	devCRE	2B	2841
Sox4_chr13_2054	devCRE	A	1284
Sox4_chr13_2054	devCRE	B	1987
Sox4_chr13_2055	devCRE	2B	1241
Sox4_chr13_2055	devCRE	A	861
Sox4_chr13_2055	devCRE	B	1602
Sox4_chr13_2057	devCRE	2B	2475
Sox4_chr13_2057	devCRE	A	1274
Sox4_chr13_2057	devCRE	B	1497
Sparc_chr11_7180	devCRE	2B	2179
Sparc_chr11_7180	devCRE	A	912
Sparc_chr11_7180	devCRE	B	1139
Sparc_chr11_7182	devCRE	2B	571
Sparc_chr11_7182	devCRE	A	420
Sparc_chr11_7182	devCRE	B	348
Sparc_chr11_7195	devCRE	2B	5239
Sparc_chr11_7195	devCRE	A	2885
Sparc_chr11_7195	devCRE	B	3614
Sparc_chr11_7198	devCRE	2B	1170
Sparc_chr11_7198	devCRE	A	735
Sparc_chr11_7198	devCRE	B	1186
Sparc_chr11_7199	devCRE	2B	945
Sparc_chr11_7199	devCRE	A	313
Sparc_chr11_7199	devCRE	B	598
Sparc_chr11_7203	devCRE	2B	1161
Sparc_chr11_7203	devCRE	A	540
Sparc_chr11_7203	devCRE	B	579
Sparc_chr11_7205	devCRE	2B	1644
Sparc_chr11_7205	devCRE	A	1133
Sparc_chr11_7205	devCRE	B	1352
Sparc_chr11_7207	devCRE	2B	1032
Sparc_chr11_7207	devCRE	A	571
Sparc_chr11_7207	devCRE	B	612
Sparc_chr11_7210	devCRE	2B	1673
Sparc_chr11_7210	devCRE	A	764
Sparc_chr11_7210	devCRE	B	1298
Sparc_chr11_7211	devCRE	2B	1306
Sparc_chr11_7211	devCRE	A	834
Sparc_chr11_7211	devCRE	B	1159
Sparc_chr11_7213	devCRE	2B	997
Sparc_chr11_7213	devCRE	A	406
Sparc_chr11_7213	devCRE	B	897
Sparc_chr11_7230	devCRE	2B	1093
Sparc_chr11_7230	devCRE	A	803
Sparc_chr11_7230	devCRE	B	849
Sparc_chr11_7233	devCRE	2B	972
Sparc_chr11_7233	devCRE	A	412
Sparc_chr11_7233	devCRE	B	441
Sparc_chr11_7234	devCRE	2B	1147
Sparc_chr11_7234	devCRE	A	929
Sparc_chr11_7234	devCRE	B	983
Sparc_chr11_7235	devCRE	2B	1441
Sparc_chr11_7235	devCRE	A	1006
Sparc_chr11_7235	devCRE	B	1283
Sparc_chr11_7243	devCRE	2B	1021
Sparc_chr11_7243	devCRE	A	715
Sparc_chr11_7243	devCRE	B	722
Tgfbi_chr13_5692	devCRE	2B	1700
Tgfbi_chr13_5692	devCRE	A	753
Tgfbi_chr13_5692	devCRE	B	864
Tgfbi_chr13_5701	devCRE	2B	1151
Tgfbi_chr13_5701	devCRE	A	374
Tgfbi_chr13_5701	devCRE	B	557
Tgfbi_chr13_5705	devCRE	2B	3103
Tgfbi_chr13_5705	devCRE	A	835
Tgfbi_chr13_5705	devCRE	B	1100
Tgfbi_chr13_5711	devCRE	2B	466
Tgfbi_chr13_5711	devCRE	A	414
Tgfbi_chr13_5711	devCRE	B	606
Tgfbi_chr13_5724	devCRE	2B	1856
Tgfbi_chr13_5724	devCRE	A	829
Tgfbi_chr13_5724	devCRE	B	1380
Tgfbi_chr13_5735	devCRE	2B	2493
Tgfbi_chr13_5735	devCRE	A	814
Tgfbi_chr13_5735	devCRE	B	1317
Tgfbi_chr13_5741	devCRE	2B	1612
Tgfbi_chr13_5741	devCRE	A	904
Tgfbi_chr13_5741	devCRE	B	1121
Tubb2b_chr13_2557	devCRE	2B	3068
Tubb2b_chr13_2557	devCRE	A	922
Tubb2b_chr13_2557	devCRE	B	1196
Tubb2b_chr13_2568	devCRE	2B	2901
Tubb2b_chr13_2568	devCRE	A	1463
Tubb2b_chr13_2568	devCRE	B	2138
Tubb2b_chr13_2572	devCRE	2B	1195
Tubb2b_chr13_2572	devCRE	A	796
Tubb2b_chr13_2572	devCRE	B	939
Tubb2b_chr13_2576	devCRE	2B	3572
Tubb2b_chr13_2576	devCRE	A	1290
Tubb2b_chr13_2576	devCRE	B	2240
Tubb2b_chr13_2577	devCRE	2B	1571
Tubb2b_chr13_2577	devCRE	A	876
Tubb2b_chr13_2577	devCRE	B	1220
Tubb2b_chr13_2578	devCRE	2B	1858
Tubb2b_chr13_2578	devCRE	A	890
Tubb2b_chr13_2578	devCRE	B	1096
Tubb2b_chr13_2580	devCRE	2B	2612
Tubb2b_chr13_2580	devCRE	A	734
Tubb2b_chr13_2580	devCRE	B	751
Tubb2b_chr13_2583	devCRE	2B	649
Tubb2b_chr13_2583	devCRE	A	721
Tubb2b_chr13_2583	devCRE	B	840
Tubb2b_chr13_2590	devCRE	2B	663
Tubb2b_chr13_2590	devCRE	A	773
Tubb2b_chr13_2590	devCRE	B	969
Txndc12_chr4_7951	devCRE	2B	3016
Txndc12_chr4_7951	devCRE	A	1582
Txndc12_chr4_7951	devCRE	B	2293
Txndc12_chr4_7961	devCRE	2B	1041
Txndc12_chr4_7961	devCRE	A	970
Txndc12_chr4_7961	devCRE	B	1164
Txndc12_chr4_7962	devCRE	2B	1206
Txndc12_chr4_7962	devCRE	A	728
Txndc12_chr4_7962	devCRE	B	579
Txndc12_chr4_7969	devCRE	2B	449
Txndc12_chr4_7969	devCRE	A	268
Txndc12_chr4_7969	devCRE	B	246
Txndc12_chr4_7971	devCRE	2B	1123
Txndc12_chr4_7971	devCRE	A	780
Txndc12_chr4_7971	devCRE	B	1091
Txndc12_chr4_7973	devCRE	2B	1045
Txndc12_chr4_7973	devCRE	A	884
Txndc12_chr4_7973	devCRE	B	1154
Txndc12_chr4_7975	devCRE	2B	1694
Txndc12_chr4_7975	devCRE	A	632
Txndc12_chr4_7975	devCRE	B	932
Txndc12_chr4_7978	devCRE	2B	3259
Txndc12_chr4_7978	devCRE	A	1328
Txndc12_chr4_7978	devCRE	B	1614
eef1aP	promoters	2B	7622
eef1aP	promoters	A	4851
eef1aP	promoters	B	5498
minP	promoters	2B	10049
minP	promoters	A	4811
minP	promoters	B	7868
minP_w_20bp_buffer	devCRE	2B	107
minP_w_20bp_buffer	devCRE	A	33
minP_w_20bp_buffer	devCRE	B	21
noP	promoters	2B	13687
noP	promoters	A	6997
noP	promoters	B	9584
pgk1P	promoters	2B	14366
pgk1P	promoters	A	8835
pgk1P	promoters	B	11544
ubcP	promoters	2B	8564
ubcP	promoters	A	5081
ubcP	promoters	B	6989

## Sheet: EDF5ijk
oBC_UMI_thresh	biol_rep	total_num_FP	total_num_FN	total_num_TP	true_positive_rate	false_discovery_rate	false_negative_rate	precision	recall	total_num_oBCs
0	2B	626462	2739	157791	0.982938	0.798801	0.0170622	0.201199	0.982938	160530
0	A	429871	517	47503	0.989234	0.900491	0.0107663	0.099509	0.989234	48020
0	B	524387	873	84377	0.98976	0.861396	0.0102405	0.138604	0.98976	85250
1	2B	30048	3581	156949	0.977693	0.160687	0.0223074	0.839313	0.977693	160530
1	A	9706	658	47362	0.986297	0.170078	0.0137026	0.829922	0.986297	48020
1	B	13422	1151	84099	0.986499	0.137632	0.0135015	0.862368	0.986499	85250
2	2B	7714	4193	156337	0.97388	0.047022	0.0261197	0.952978	0.97388	160530
2	A	2681	756	47264	0.984257	0.053679	0.0157434	0.946321	0.984257	48020
2	B	4365	1348	83902	0.984188	0.0494522	0.0158123	0.950548	0.984188	85250
3	2B	4293	4697	155833	0.970741	0.0268101	0.0292593	0.97319	0.970741	160530
3	A	1553	826	47194	0.982799	0.0318584	0.0172012	0.968142	0.982799	48020
3	B	2720	1562	83688	0.981677	0.0314786	0.0183226	0.968521	0.981677	85250
4	2B	2871	5227	155303	0.967439	0.0181509	0.0325609	0.981849	0.967439	160530
4	A	1054	921	47099	0.98082	0.0218886	0.0191795	0.978111	0.98082	48020
4	B	1854	1757	83493	0.97939	0.0217231	0.02061	0.978277	0.97939	85250
5	2B	2056	5791	154739	0.963926	0.0131127	0.0360743	0.986887	0.963926	160530
5	A	715	986	47034	0.979467	0.0149741	0.0205331	0.985026	0.979467	48020
5	B	1343	1938	83312	0.977267	0.0158644	0.0227331	0.984136	0.977267	85250
6	2B	1468	6411	154119	0.960064	0.00943524	0.0399365	0.990565	0.960064	160530
6	A	496	1062	46958	0.977884	0.0104522	0.0221158	0.989548	0.977884	48020
6	B	967	2166	83084	0.974592	0.0115049	0.0254076	0.988495	0.974592	85250
7	2B	1013	7074	153456	0.955933	0.00655795	0.0440665	0.993442	0.955933	160530
7	A	329	1157	46863	0.975906	0.00697152	0.0240941	0.993028	0.975906	48020
7	B	669	2365	82885	0.972258	0.0080068	0.0277419	0.991993	0.972258	85250
8	2B	717	7786	152744	0.951498	0.0046722	0.0485018	0.995328	0.951498	160530
8	A	205	1231	46789	0.974365	0.00436226	0.0256352	0.995638	0.974365	48020
8	B	432	2582	82668	0.969713	0.00519856	0.0302874	0.994801	0.969713	85250
9	2B	430	8526	152004	0.946888	0.00282089	0.0531116	0.997179	0.946888	160530
9	A	115	1324	46696	0.972428	0.00245669	0.0275718	0.997543	0.972428	48020
9	B	247	2796	82454	0.967202	0.00298666	0.0327977	0.997013	0.967202	85250
10	2B	189	9260	151270	0.942316	0.00124786	0.0576839	0.998752	0.942316	160530
10	A	49	1393	46627	0.970991	0.00104979	0.0290087	0.99895	0.970991	48020
10	B	100	3028	82222	0.964481	0.00121474	0.0355191	0.998785	0.964481	85250
11	2B	169	10123	150407	0.93694	0.00112236	0.0630599	0.998878	0.93694	160530
11	A	42	1498	46522	0.968805	0.000901984	0.0311953	0.999098	0.968805	48020
11	B	91	3304	81946	0.961243	0.00110926	0.0387566	0.998891	0.961243	85250
12	2B	147	11022	149508	0.93134	0.000982259	0.0686601	0.999018	0.93134	160530
12	A	38	1616	46404	0.966347	0.000818225	0.0336526	0.999182	0.966347	48020
12	B	87	3605	81645	0.957713	0.00106445	0.0422874	0.998936	0.957713	85250
13	2B	130	11945	148585	0.92559	0.000874155	0.0744098	0.999126	0.92559	160530
13	A	36	1720	46300	0.964182	0.000776934	0.0358184	0.999223	0.964182	48020
13	B	82	3899	81351	0.954264	0.00100696	0.0457361	0.998993	0.954264	85250
14	2B	120	12889	147641	0.91971	0.000812122	0.0802903	0.999188	0.91971	160530
14	A	32	1843	46177	0.96162	0.000692506	0.0383798	0.999307	0.96162	48020
14	B	76	4193	81057	0.950815	0.000936734	0.0491848	0.999063	0.950815	85250
15	2B	113	13862	146668	0.913649	0.000769854	0.0863515	0.99923	0.913649	160530
15	A	31	1961	46059	0.959163	0.000672597	0.0408372	0.999327	0.959163	48020
15	B	72	4465	80785	0.947625	0.000890461	0.0523754	0.99911	0.947625	85250
