# Supplementary material for: Multiplex profiling of developmental cis-regulatory elements with quantitative single-cell expression reporters
Source: Nat Methods. 2024 May 9;21(6):983–93. doi: 10.1038/s41592-024-02260-3 (PMC11166576; doi:10.1038/s41592-024-02260-3)
Supplement: Supplementary file 29 — Statistical source data. [file 41592_2024_2260_MOESM29_ESM.xlsx]

## Sheet: source_data_EDF6_summary
Figure panel	Data descriptor	Data source	file name
EDF6a	Dimensional reduction UMAP of scRNA-seq data (day 21 mEB) overlaid with dection (oBC UMI/cell >10) and mBC quantification for CRE Sox2:chr3_2007.	Processed scRNA-seq object is available on GEO: https://www.ncbi.nlm.nih.gov/geo/query/acc.cgi?acc=GSE217686	GSE217686_GEx_obj_sc_rep_mEB_series.RDS.gz
		Matched oBC-CRE-mBC count table for scQer dataset available on GEO: https://www.ncbi.nlm.nih.gov/geo/query/acc.cgi?acc=GSE217686	GSE217686_assigned_oBC_CRE_mBC_joined_counts_sc_rep_mEB_series.txt.gz
EDF6b	Quantification (mean norm. mBC UMI/cell) for CRE Sox2:chr3_2007.	Tab EDF6b in this document
EDF6c	Bulk MPRA activity over time for the four constituent CREs of the Sox2 control region.	Supplementary data file SuppData7_bulkMPRA_mEB_time_series.xlsx contains both all replicates/time point activities (gray points), and averaged activities every two time points together with associated p-values.
EDF6d	Pseudobulk scATAC traces for pluripotent cells, with identified accessibl regions and tested regions annotated.	Pile up files for scATAC-seq data is available on GEO: https://www.ncbi.nlm.nih.gov/geo/query/acc.cgi?acc=GSE217683	GSE217683_pluripotent_epiblast-TileSize-50-normMethod-ReadsInTSS-ArchR.bw
		Activities of previously tested constituents of the Sox2 control region were taken from the literature (positions listed in SuppData4_position_SCR_other_litCRE.xlsx).

## Sheet: EDF6b
biol_rep	gex_cluster_id	CRE_act	n_CRE_BC	cluster_name
2B	0	7.68384	1015	01 Pluripotent
2B	1	0.0309342	525	07 Neuroectoderm (brain)
2B	2	0.0495498	477	05 Mesoderm
2B	3	0.0317645	330	09 Surface Ecto
2B	4	0.154711	114	03 Parietal Endo
2B	5	0.317776	357	02 Epiblast/Primitive Streak
2B	6	0.0403943	166	04 Visceral Endo
2B	7	0.00477654	155	08 Neuroectoderm (rostral)
2B	8	0.0112271	143	10 Haematoendothelial
2B	9	0.0199087	37	06 Cardiomyocytes
A	0	2.60351	289	01 Pluripotent
A	1	0.00908134	416	07 Neuroectoderm (brain)
A	2	0.0114178	245	05 Mesoderm
A	3	0.000789969	93	09 Surface Ecto
A	4	0.0334867	94	03 Parietal Endo
A	5	0.273185	124	02 Epiblast/Primitive Streak
A	6	0.0671402	117	04 Visceral Endo
A	7	0	54	08 Neuroectoderm (rostral)
A	8	0	41	10 Haematoendothelial
A	9	0.0459341	19	06 Cardiomyocytes
B	0	2.95236	417	01 Pluripotent
B	1	0	238	07 Neuroectoderm (brain)
B	2	0.0112328	303	05 Mesoderm
B	3	0	222	09 Surface Ecto
B	4	0.0193163	188	03 Parietal Endo
B	5	0.100806	108	02 Epiblast/Primitive Streak
B	6	0.0150211	252	04 Visceral Endo
B	7	0	34	08 Neuroectoderm (rostral)
B	8	0.00620224	55	10 Haematoendothelial
B	9	0	44	06 Cardiomyocytes
