# Supplementary material for: Multiplex profiling of developmental cis-regulatory elements with quantitative single-cell expression reporters
Source: Nat Methods. 2024 May 9;21(6):983–93. doi: 10.1038/s41592-024-02260-3 (PMC11166576; doi:10.1038/s41592-024-02260-3)
Supplement: Supplementary file 30 — Statistical source data. [file 41592_2024_2260_MOESM30_ESM.xlsx]

## Sheet: source_data_EDF7_summary
Figure panel	Data descriptor	Data source	file name
EDF7a-b	scQer expression (mean mBC UMI/cell for CRE of interest) overlaid on dimensional reduction of gene expression	Processed gene expression object (dimensional reduction) is here: https://www.ncbi.nlm.nih.gov/geo/query/acc.cgi?acc=GSE217686	GSE217686_GEx_obj_sc_rep_mEB_series.RDS.gz
		Matched oBC-CRE-mBC detections are tabulated in a processed object here: https://www.ncbi.nlm.nih.gov/geo/query/acc.cgi?acc=GSE217686	GSE217686_assigned_oBC_CRE_mBC_joined_counts_sc_rep_mEB_series.txt.gz
		Categorization of elements (active non-specific, active specific, etc) can be found in SuppData5_scQer_activity_specificity.xlsx (tab aggregated) included as a Supplementary Data file.
