# Supplementary material for: Multiplex profiling of developmental cis-regulatory elements with quantitative single-cell expression reporters
Source: Nat Methods. 2024 May 9;21(6):983–93. doi: 10.1038/s41592-024-02260-3 (PMC11166576; doi:10.1038/s41592-024-02260-3)
Supplement: Supplementary file 31 — Statistical source data. [file 41592_2024_2260_MOESM31_ESM.xlsx]

## Sheet: source_data_EDF8_summary
Figure panel	Data descriptor	Data source	file name
EDF8a	Pseudo bulk pile up tracks of scATAC data	All traces (bigWig) are available as processed files on GEO, here: https://www.ncbi.nlm.nih.gov/geo/query/acc.cgi?acc=GSE217683. Genome coordinates included in tab EDF8a in this document	GSE217683_neuroectoderm-TileSize-50-normMethod-ReadsInTSS-ArchR.bw, GSE217683_ex_endo_parietal-TileSize-50-normMethod-ReadsInTSS-ArchR.bw, GSE217683_mesoderm-TileSize-50-normMethod-ReadsInTSS-ArchR.bw, GSE217683_pluripotent_epiblast-TileSize-50-normMethod-ReadsInTSS-ArchR.bw
EDF8b, d	scQer expression (mean mBC UMI/cell for CRE of interest) overlaid on dimensional reduction of gene expression	Processed gene expression object (dimensional reduction) is here: https://www.ncbi.nlm.nih.gov/geo/query/acc.cgi?acc=GSE217686	GSE217686_GEx_obj_sc_rep_mEB_series.RDS.gz
		Matched oBC-CRE-mBC detections are tabulated in a processed object here: https://www.ncbi.nlm.nih.gov/geo/query/acc.cgi?acc=GSE217686	GSE217686_assigned_oBC_CRE_mBC_joined_counts_sc_rep_mEB_series.txt.gz
		Categorization of elements (active non-specific, active specific, etc) can be found in SuppData5_scQer_activity_specificity.xlsx (tab aggregated) included as a Supplementary Data file.
EDF8c	Dimensional reduction of day 21 mEB scRNA-seq data with annotation and expression of select genes (e.g., Sox2)	The processed gene expression object with filtered cells and metadata is available on GEO: https://www.ncbi.nlm.nih.gov/geo/query/acc.cgi?acc=GSE217686	GSE217686_GEx_obj_sc_rep_mEB_series.RDS.gz
EDF8e	Activity (scQer quantification) vs. cognate ATAC accessibility of associated CRE.	Tab Fig4f_EDF8e in document source_data_Fig4.
EDF8f-g	Comparison of measured CRE activity (both distal and promoter) to endogenous gene expression induction.	Tab EDF8f-g in this document.

## Sheet: EDF8a
Lama1:chr17:67,597,265-67,797,266 (mm10)
Lamb1:chr12:31,165,294-31,365,295 (mm10)
Bend5: chr4:111,315,006-111,515,007 (mm10)
Sparc: chr11:55,320,080-55,520,081 (mm10)
Epas1: chr17:86,653,864-86,853,865 (mm10)

## Sheet: EDF8f-g
gene	biol_rep	gene_exp_ParEndo	gene_exp_Pluri	mean_CRE_act_ParEndo	mean_CRE_act_Pluri	mean_prom_act_all_cells			gene	FC_gene_exp	log10_mean_enh_induction	log10_sd_mean_enh_induction	log10_mean_diff_exp_reps	log10_sd_diff_exp_reps	log10_mean_enh_prom_biol_reps	log10_sd_enh_prom_biol_reps
Epas1	rep2B	1.16005	0.0443838	6.46078	0.0534756	0.712606			Epas1	20.5151	2.42509	0.33548	1.33742	0.0575677	1.38608	0.345132
Epas1	repA	0.623351	0.0284594	12.2845	0.0442657	0.63955			Bend5	17.9749	1.77571	0.579578	1.2838	0.028818	0.312198	0.20774
Epas1	repB	0.525046	0.0292202	45.8853	0.0811932	0.555093			Foxa2	55.5801	1.9789	0.624064	1.77178	0.0629029	1.15206	0.111752
Bend5	rep2B	0.505988	0.0284287	4.888	0.0191759	1.21609			Gata4	120.156	3.15814	0.689164	2.26406	0.27575	1.04841	0.263315
Bend5	repA	0.281411	0.0150497	1.46953	0.0802588	0.710185			Sparc	66.9016	1.52662	0.12983	1.83573	0.0901108	1.4367	0.0888626
Bend5	repB	0.321542	0.0150672	1.2121	0.0263694	1.16659			Lama1	147.616	2.30575	0.809667	2.20992	0.150711	1.52574	0.579746
Foxa2	rep2B	0.498229	0.00686039	4.29388	0.141888	0.277065			Lamb1	53.2588	2.24782	0.410934	1.74473	0.0460358	1.33964	0.129172
Foxa2	repA	0.274441	0.00464907	2.13841	0.0356169	0.22474
Foxa2	repB	0.207081	0.00429509	4.22463	0.00874981	0.217923
Gata4	rep2B	0.779591	0.00621418	18.4946	0.00940441	1.59242
Gata4	repA	0.327551	0.000639419	29.1505	0.00482301	1.12829
Gata4	repB	0.32171	0.00333636	7.05103	0.0271503	1.5144
Sparc	rep2B	53.2224	0.559787	4.00086	0.115379	0.203161
Sparc	repA	27.0733	0.4322	5.53874	0.12406	0.16266
Sparc	repB	25.3535	0.469663	5.84436	0.237574	0.191901
Lama1	rep2B	6.64911	0.030552	2.05215	0.034464	0.191214
Lama1	repA	3.07941	0.0144643	2.2487	0.0278149	0.189464
Lama1	repB	3.03153	0.0329448	53.2436	0.0307124	0.179533
Lamb1	rep2B	7.94769	0.120399	14.305	0.164126	0.846043
Lamb1	repA	3.92393	0.0759808	20.7244	0.0398954	0.583476
Lamb1	repB	3.9181	0.0778957	10.6448	0.0866375	0.612026
Lamc1	rep2B	6.92566	0.12729	2.14181	0.772981	2.2503
Lamc1	repA	2.44949	0.0708556	8.93425	0.50401	1.2957
Lamc1	repB	2.24896	0.0660583	1.77801	0.412695	2.56298
