# Supplementary material for: Multiplex profiling of developmental cis-regulatory elements with quantitative single-cell expression reporters
Source: Nat Methods. 2024 May 9;21(6):983–93. doi: 10.1038/s41592-024-02260-3 (PMC11166576; doi:10.1038/s41592-024-02260-3)
Supplement: Supplementary file 32 — Statistical source data. [file 41592_2024_2260_MOESM32_ESM.xlsx]

## Sheet: source_data_EDF9_summary
Figure panel	Data descriptor	Data source	file name
EDF9a	Comparison bulk MPRA activity in mEBs in two biological replicates (with CREs represented by at least 10 mBC per time point)	Tab EDF9a in this document.
EDF9b	Fold change in bulk MPRA activity compared to specificity as computed by scQers.	Tab EDF9b in this document.
EDF9c-d	Bulk MPRA activity over time for CREs highlighted in figure (all cell-type specific CREs) in addition to control exogenous promoters.	Supplementary data file SuppData7_bulkMPRA_mEB_time_series.xlsx contains both all replicates/time point activities (gray points), and averaged activities every two time points together with associated p-values.

## Sheet: EDF9a
CRE_id	time_point	activity_repA	nBC_repA	activity_repB	nBC_repB
Bend5_chr4_8168	d00	0.0367303	142	0.0185621	142
Bend5_chr4_8168	d02	0.0393551	140	0.0467054	145
Bend5_chr4_8168	d04	0.0163485	133	0.0314956	141
Bend5_chr4_8168	d06	0.0486905	139	0.0396625	143
Bend5_chr4_8168	d08	0.0258246	130	0.0308845	128
Bend5_chr4_8168	d10	0.0321547	136	0.0337422	137
Bend5_chr4_8168	d12	0.00999601	122	0.0421266	108
Bend5_chr4_8168	d14	0.023469	120	0.05152	127
Bend5_chr4_8168	d16	0.026512	101	0.0370771	100
Bend5_chr4_8168	d18	0.0225797	100	0.0194075	109
Bend5_chr4_8168	d20	0.0228195	97	0.0311887	103
Bend5_chr4_8168	d21	0.0253741	89	0.0237372	96
Bend5_chr4_8170	d00	0.0211428	119	0.0135088	122
Bend5_chr4_8170	d02	0.0364633	120	0.0362744	127
Bend5_chr4_8170	d04	0.00961994	113	0.0233583	119
Bend5_chr4_8170	d06	0.0364986	119	0.0412614	124
Bend5_chr4_8170	d08	0.0185745	104	0.0257532	109
Bend5_chr4_8170	d10	0.0246704	115	0.0242748	111
Bend5_chr4_8170	d12	0.015609	95	0.0261324	85
Bend5_chr4_8170	d14	0.017954	100	0.0273513	101
Bend5_chr4_8170	d16	0.0146972	87	0.0367375	88
Bend5_chr4_8170	d18	0.0129793	82	0.0129178	84
Bend5_chr4_8170	d20	0.0268596	77	0.030631	86
Bend5_chr4_8170	d21	0.0178877	68	0.0355225	68
Bend5_chr4_8172	d00	0.0370012	91	0.0199152	86
Bend5_chr4_8172	d02	0.028264	89	0.0337914	91
Bend5_chr4_8172	d04	0.0123269	81	0.0256789	90
Bend5_chr4_8172	d06	0.0314224	88	0.033111	90
Bend5_chr4_8172	d08	0.0206426	78	0.0335107	84
Bend5_chr4_8172	d10	0.0238164	81	0.0265385	83
Bend5_chr4_8172	d12	0.00563012	74	0.022325	75
Bend5_chr4_8172	d14	0.0195065	74	0.0349379	81
Bend5_chr4_8172	d16	0.0216108	65	0.0249797	69
Bend5_chr4_8172	d18	0.0150947	59	0.0168518	66
Bend5_chr4_8172	d20	0.0184779	57	0.030348	70
Bend5_chr4_8172	d21	0.0229695	48	0.0149792	61
Bend5_chr4_8174	d00	0.0267681	270	0.0187358	274
Bend5_chr4_8174	d02	0.0362825	275	0.0381915	280
Bend5_chr4_8174	d04	0.0193179	253	0.0249716	271
Bend5_chr4_8174	d06	0.0504923	278	0.0411694	279
Bend5_chr4_8174	d08	0.024488	237	0.0413267	260
Bend5_chr4_8174	d10	0.0248189	256	0.0369228	270
Bend5_chr4_8174	d12	0.0100106	232	0.0229535	203
Bend5_chr4_8174	d14	0.0208735	230	0.0441537	247
Bend5_chr4_8174	d16	0.0191115	200	0.0248639	203
Bend5_chr4_8174	d18	0.0191554	196	0.0156111	203
Bend5_chr4_8174	d20	0.0231337	192	0.0271419	215
Bend5_chr4_8174	d21	0.0272666	160	0.0411445	179
Bend5_chr4_8175	d00	0.318022	151	0.315451	148
Bend5_chr4_8175	d02	0.247167	149	0.237342	154
Bend5_chr4_8175	d04	0.27941	141	0.261186	151
Bend5_chr4_8175	d06	0.264973	146	0.224007	152
Bend5_chr4_8175	d08	0.267057	139	0.294507	142
Bend5_chr4_8175	d10	0.243084	142	0.275611	148
Bend5_chr4_8175	d12	0.283705	132	0.437785	128
Bend5_chr4_8175	d14	0.233867	138	0.398987	141
Bend5_chr4_8175	d16	0.398214	126	0.387151	122
Bend5_chr4_8175	d18	0.223405	114	0.215084	126
Bend5_chr4_8175	d20	0.149203	113	0.28023	122
Bend5_chr4_8175	d21	0.211179	101	0.210713	116
Bend5_chr4_8179	d00	0.0245804	122	0.0229442	129
Bend5_chr4_8179	d02	0.0409044	130	0.0336768	129
Bend5_chr4_8179	d04	0.0389908	123	0.032766	120
Bend5_chr4_8179	d06	0.119957	125	0.0358607	125
Bend5_chr4_8179	d08	0.0503638	117	0.0594868	114
Bend5_chr4_8179	d10	0.0363382	122	0.0351657	114
Bend5_chr4_8179	d12	0.0201538	103	0.0373189	87
Bend5_chr4_8179	d14	0.0220773	102	0.0738956	105
Bend5_chr4_8179	d16	0.0362077	92	0.0561479	79
Bend5_chr4_8179	d18	0.0276032	82	0.0288409	87
Bend5_chr4_8179	d20	0.0261374	87	0.0265722	84
Bend5_chr4_8179	d21	0.022195	67	0.0400982	67
Bend5_chr4_8192	d00	0.0195843	218	0.0176813	221
Bend5_chr4_8192	d02	0.0316277	219	0.0290585	231
Bend5_chr4_8192	d04	0.0194982	195	0.0142834	217
Bend5_chr4_8192	d06	0.0398361	221	0.0340748	216
Bend5_chr4_8192	d08	0.0274559	188	0.0270293	197
Bend5_chr4_8192	d10	0.0324949	196	0.0308052	208
Bend5_chr4_8192	d12	0.00935624	160	0.0274405	152
Bend5_chr4_8192	d14	0.0204124	171	0.0414232	190
Bend5_chr4_8192	d16	0.0188596	144	0.0188235	143
Bend5_chr4_8192	d18	0.0184583	142	0.0144482	160
Bend5_chr4_8192	d20	0.0221868	139	0.0305562	152
Bend5_chr4_8192	d21	0.0285656	120	0.0149066	122
Bend5_chr4_8199	d00	0.0383789	248	0.0387491	253
Bend5_chr4_8199	d02	0.0378771	251	0.0439784	258
Bend5_chr4_8199	d04	0.0263141	233	0.0329264	247
Bend5_chr4_8199	d06	0.0458192	250	0.0448267	250
Bend5_chr4_8199	d08	0.0236592	226	0.0485684	238
Bend5_chr4_8199	d10	0.0370101	239	0.0336095	241
Bend5_chr4_8199	d12	0.0194604	210	0.0442214	192
Bend5_chr4_8199	d14	0.0289829	216	0.0531528	233
Bend5_chr4_8199	d16	0.0234258	187	0.0376322	189
Bend5_chr4_8199	d18	0.021257	183	0.0175896	193
Bend5_chr4_8199	d20	0.0240113	177	0.034269	196
Bend5_chr4_8199	d21	0.0321497	142	0.0329311	172
Bend5_chr4_8201	d00	0.0267443	256	0.0203713	256
Bend5_chr4_8201	d02	0.0390552	259	0.0409553	267
Bend5_chr4_8201	d04	0.0160152	236	0.0261643	254
Bend5_chr4_8201	d06	0.0480893	253	0.0444621	263
Bend5_chr4_8201	d08	0.0296422	222	0.0345164	232
Bend5_chr4_8201	d10	0.033548	231	0.0323264	249
Bend5_chr4_8201	d12	0.0295764	201	0.0772452	191
Bend5_chr4_8201	d14	0.0305623	224	0.0758236	229
Bend5_chr4_8201	d16	0.0653442	177	0.0765764	181
Bend5_chr4_8201	d18	0.0298284	160	0.0311422	194
Bend5_chr4_8201	d20	0.0349007	161	0.0512157	200
Bend5_chr4_8201	d21	0.0905098	151	0.0847223	155
Btg1_chr10_9572	d00	0.0214205	91	0.0229625	91
Btg1_chr10_9572	d02	0.030751	91	0.0392249	92
Btg1_chr10_9572	d04	0.0165892	87	0.00977114	92
Btg1_chr10_9572	d06	0.0380628	93	0.0417017	93
Btg1_chr10_9572	d08	0.0328224	86	0.0240006	84
Btg1_chr10_9572	d10	0.0230195	91	0.0306904	89
Btg1_chr10_9572	d12	0.00631476	75	0.0178314	65
Btg1_chr10_9572	d14	0.0217804	81	0.0363155	85
Btg1_chr10_9572	d16	0.0223941	70	0.0129804	66
Btg1_chr10_9572	d18	0.0130379	73	0.015324	73
Btg1_chr10_9572	d20	0.0243211	69	0.0283625	76
Btg1_chr10_9572	d21	0.0210767	60	0.0204743	60
Btg1_chr10_9578	d00	1.58204	73	1.50066	75
Btg1_chr10_9578	d02	1.42562	77	1.41676	75
Btg1_chr10_9578	d04	1.37707	71	1.49771	71
Btg1_chr10_9578	d06	1.18391	70	1.12828	75
Btg1_chr10_9578	d08	1.1823	68	1.03074	70
Btg1_chr10_9578	d10	0.923011	67	1.05902	73
Btg1_chr10_9578	d12	1.0325	60	1.41607	56
Btg1_chr10_9578	d14	0.732426	66	1.70277	67
Btg1_chr10_9578	d16	1.2136	58	1.7193	56
Btg1_chr10_9578	d18	0.571379	52	0.750647	58
Btg1_chr10_9578	d20	0.564705	44	0.896932	59
Btg1_chr10_9578	d21	0.988478	43	1.04195	47
Btg1_chr10_9588	d00	0.0177831	166	0.0161586	165
Btg1_chr10_9588	d02	0.0308753	164	0.0329634	171
Btg1_chr10_9588	d04	0.0112461	154	0.0207537	158
Btg1_chr10_9588	d06	0.0435283	157	0.0321992	168
Btg1_chr10_9588	d08	0.0151623	141	0.0296459	154
Btg1_chr10_9588	d10	0.0180218	153	0.0266487	158
Btg1_chr10_9588	d12	0.0064223	123	0.0232391	126
Btg1_chr10_9588	d14	0.0158625	140	0.032587	147
Btg1_chr10_9588	d16	0.0136808	109	0.0246485	127
Btg1_chr10_9588	d18	0.0151074	102	0.0181797	130
Btg1_chr10_9588	d20	0.0126677	106	0.0252219	130
Btg1_chr10_9588	d21	0.0139352	82	0.022989	114
Btg1_chr10_9593	d00	0.0335425	235	0.0247114	241
Btg1_chr10_9593	d02	0.0327211	241	0.0323166	246
Btg1_chr10_9593	d04	0.0159516	228	0.0310545	233
Btg1_chr10_9593	d06	0.0445408	235	0.0338878	236
Btg1_chr10_9593	d08	0.0245892	218	0.0364066	221
Btg1_chr10_9593	d10	0.0256691	224	0.0260883	235
Btg1_chr10_9593	d12	0.0157641	198	0.0295217	176
Btg1_chr10_9593	d14	0.0206488	204	0.0461911	208
Btg1_chr10_9593	d16	0.022976	173	0.0397548	181
Btg1_chr10_9593	d18	0.0157288	172	0.0156984	191
Btg1_chr10_9593	d20	0.0250364	161	0.0337531	190
Btg1_chr10_9593	d21	0.0323575	133	0.0277341	155
Btg1_chr10_9612	d00	0.030529	175	0.0217027	163
Btg1_chr10_9612	d02	0.0541219	163	0.0388821	181
Btg1_chr10_9612	d04	0.0250748	150	0.0328994	166
Btg1_chr10_9612	d06	0.0403575	163	0.0630204	175
Btg1_chr10_9612	d08	0.0322696	146	0.0431808	156
Btg1_chr10_9612	d10	0.0363614	147	0.0396059	162
Btg1_chr10_9612	d12	0.0182594	128	0.0193344	128
Btg1_chr10_9612	d14	0.0285926	128	0.0645168	152
Btg1_chr10_9612	d16	0.0268686	103	0.0365221	127
Btg1_chr10_9612	d18	0.01607	105	0.0340656	127
Btg1_chr10_9612	d20	0.0427998	98	0.0263521	121
Btg1_chr10_9612	d21	0.0212812	86	0.0416015	106
Btg1_chr10_9613	d00	0.0398629	75	0.0252735	76
Btg1_chr10_9613	d02	0.0305584	74	0.0592283	80
Btg1_chr10_9613	d04	0.0105817	70	0.0299916	75
Btg1_chr10_9613	d06	0.0285751	73	0.0301315	76
Btg1_chr10_9613	d08	0.016997	66	0.0424629	67
Btg1_chr10_9613	d10	0.0368645	68	0.0379534	71
Btg1_chr10_9613	d12	0.00593851	57	0.0256557	52
Btg1_chr10_9613	d14	0.0169742	66	0.0403558	69
Btg1_chr10_9613	d16	0.0248666	52	0.0257043	53
Btg1_chr10_9613	d18	0.0161345	55	0.024791	61
Btg1_chr10_9613	d20	0.01539	53	0.0393182	51
Btg1_chr10_9613	d21	0.0129983	46	0.0424337	46
Cdk5r1_chr11_12559	d00	0.166899	438	0.147752	434
Cdk5r1_chr11_12559	d02	0.180296	430	0.174993	443
Cdk5r1_chr11_12559	d04	0.161059	419	0.171784	432
Cdk5r1_chr11_12559	d06	0.139592	430	0.135713	434
Cdk5r1_chr11_12559	d08	0.117865	409	0.133596	421
Cdk5r1_chr11_12559	d10	0.0971487	411	0.122132	423
Cdk5r1_chr11_12559	d12	0.105714	380	0.14396	359
Cdk5r1_chr11_12559	d14	0.0733781	396	0.148294	407
Cdk5r1_chr11_12559	d16	0.12956	345	0.200023	354
Cdk5r1_chr11_12559	d18	0.0696365	323	0.0797372	355
Cdk5r1_chr11_12559	d20	0.0752607	322	0.111141	354
Cdk5r1_chr11_12559	d21	0.0729442	284	0.092164	329
Cdk5r1_chr11_12562	d00	1.23679	123	1.17236	127
Cdk5r1_chr11_12562	d02	1.86878	125	1.75322	128
Cdk5r1_chr11_12562	d04	1.08745	116	1.30412	124
Cdk5r1_chr11_12562	d06	1.86555	123	1.27771	122
Cdk5r1_chr11_12562	d08	1.1696	106	1.0029	113
Cdk5r1_chr11_12562	d10	0.81529	117	0.923091	118
Cdk5r1_chr11_12562	d12	0.696805	99	0.861823	90
Cdk5r1_chr11_12562	d14	0.426523	107	1.14377	107
Cdk5r1_chr11_12562	d16	0.870809	92	0.8519	91
Cdk5r1_chr11_12562	d18	0.351338	78	0.412734	91
Cdk5r1_chr11_12562	d20	0.312541	75	0.642334	94
Cdk5r1_chr11_12562	d21	0.561458	66	0.463039	76
Cdk5r1_chr11_12574	d00	1.0591	121	1.00632	121
Cdk5r1_chr11_12574	d02	2.05096	120	2.17243	124
Cdk5r1_chr11_12574	d04	1.734	112	1.86883	116
Cdk5r1_chr11_12574	d06	2.52914	119	1.91992	119
Cdk5r1_chr11_12574	d08	1.6204	108	1.74903	109
Cdk5r1_chr11_12574	d10	1.50483	113	1.70752	113
Cdk5r1_chr11_12574	d12	1.11738	104	1.58149	99
Cdk5r1_chr11_12574	d14	0.878455	103	1.63725	105
Cdk5r1_chr11_12574	d16	1.60725	89	1.32798	88
Cdk5r1_chr11_12574	d18	0.707134	83	0.685445	97
Cdk5r1_chr11_12574	d20	0.835879	88	1.01495	93
Cdk5r1_chr11_12574	d21	1.21176	83	0.636577	80
Cdk5r1_chr11_12575	d00	0.0463104	245	0.047657	245
Cdk5r1_chr11_12575	d02	0.063286	243	0.0663717	249
Cdk5r1_chr11_12575	d04	0.0422418	234	0.0457186	246
Cdk5r1_chr11_12575	d06	0.0760047	243	0.0477601	246
Cdk5r1_chr11_12575	d08	0.0490159	225	0.0498707	227
Cdk5r1_chr11_12575	d10	0.0384913	233	0.0442702	237
Cdk5r1_chr11_12575	d12	0.0244722	206	0.0554069	202
Cdk5r1_chr11_12575	d14	0.0301961	214	0.0576874	222
Cdk5r1_chr11_12575	d16	0.0390966	184	0.059937	206
Cdk5r1_chr11_12575	d18	0.0242037	171	0.0255087	201
Cdk5r1_chr11_12575	d20	0.0233158	175	0.0292467	200
Cdk5r1_chr11_12575	d21	0.0321275	162	0.0353826	190
Cdk5r1_chr11_12582	d00	0.168884	189	0.1677	193
Cdk5r1_chr11_12582	d02	0.22462	191	0.174246	193
Cdk5r1_chr11_12582	d04	0.137301	184	0.155935	192
Cdk5r1_chr11_12582	d06	0.136616	186	0.139247	191
Cdk5r1_chr11_12582	d08	0.113967	179	0.132321	185
Cdk5r1_chr11_12582	d10	0.117439	184	0.169367	186
Cdk5r1_chr11_12582	d12	0.120113	172	0.143243	150
Cdk5r1_chr11_12582	d14	0.108096	171	0.279533	177
Cdk5r1_chr11_12582	d16	0.141424	145	0.248866	161
Cdk5r1_chr11_12582	d18	0.0714211	132	0.0959142	162
Cdk5r1_chr11_12582	d20	0.0979512	125	0.158224	157
Cdk5r1_chr11_12582	d21	0.112294	123	0.120143	133
Cdk5r1_chr11_12590	d00	0.0338274	131	0.0288486	130
Cdk5r1_chr11_12590	d02	0.0376966	129	0.0437652	133
Cdk5r1_chr11_12590	d04	0.0249709	121	0.0278705	131
Cdk5r1_chr11_12590	d06	0.0618748	130	0.0423066	132
Cdk5r1_chr11_12590	d08	0.0246064	126	0.0417802	129
Cdk5r1_chr11_12590	d10	0.0416875	127	0.0370356	128
Cdk5r1_chr11_12590	d12	0.0218728	117	0.0345108	109
Cdk5r1_chr11_12590	d14	0.0271544	121	0.0556055	124
Cdk5r1_chr11_12590	d16	0.0174534	106	0.0521412	101
Cdk5r1_chr11_12590	d18	0.0204603	95	0.0242518	112
Cdk5r1_chr11_12590	d20	0.0257885	89	0.0342903	106
Cdk5r1_chr11_12590	d21	0.0176318	91	0.0223494	90
Cdk5r1_chr11_12595	d00	0.0244569	140	0.0216292	138
Cdk5r1_chr11_12595	d02	0.0361354	138	0.0287155	142
Cdk5r1_chr11_12595	d04	0.0182109	132	0.0276757	135
Cdk5r1_chr11_12595	d06	0.0340815	137	0.0285672	136
Cdk5r1_chr11_12595	d08	0.0181682	125	0.0258154	127
Cdk5r1_chr11_12595	d10	0.0256945	131	0.0247795	131
Cdk5r1_chr11_12595	d12	0.0112324	111	0.033557	101
Cdk5r1_chr11_12595	d14	0.0199213	123	0.0413359	120
Cdk5r1_chr11_12595	d16	0.0169148	98	0.0190902	103
Cdk5r1_chr11_12595	d18	0.0106108	104	0.0189168	101
Cdk5r1_chr11_12595	d20	0.0199774	92	0.0190151	104
Cdk5r1_chr11_12595	d21	0.0290778	77	0.0230274	80
Cited2_chr10_1239	d00	0.0337422	64	0.0137165	69
Cited2_chr10_1239	d02	0.0336791	70	0.0375944	67
Cited2_chr10_1239	d04	0.0118134	61	0.0202328	63
Cited2_chr10_1239	d06	0.0476466	64	0.0447478	65
Cited2_chr10_1239	d08	0.0390034	62	0.0216932	57
Cited2_chr10_1239	d10	0.0220627	62	0.0288903	62
Cited2_chr10_1239	d12	0.0399489	58	0.0992087	49
Cited2_chr10_1239	d14	0.0283762	57	0.159821	56
Cited2_chr10_1239	d16	0.0935645	54	0.110169	48
Cited2_chr10_1239	d18	0.0326705	45	0.0597545	47
Cited2_chr10_1239	d20	0.0305423	45	0.0197283	48
Cited2_chr10_1239	d21	0.0245227	46	0.152868	44
Cited2_chr10_1246	d00	0.0246251	80	0.0109723	79
Cited2_chr10_1246	d02	0.0338023	85	0.0341109	83
Cited2_chr10_1246	d04	0.00925962	76	0.032145	79
Cited2_chr10_1246	d06	0.0406817	79	0.0440567	81
Cited2_chr10_1246	d08	0.0227087	69	0.0414006	70
Cited2_chr10_1246	d10	0.0197064	75	0.0294964	77
Cited2_chr10_1246	d12	0.00902603	67	0.0103402	59
Cited2_chr10_1246	d14	0.0174058	66	0.0263967	75
Cited2_chr10_1246	d16	0.0140185	59	0.0645728	59
Cited2_chr10_1246	d18	0.0217291	57	0.0186728	60
Cited2_chr10_1246	d20	0.0163739	54	0.0207689	57
Cited2_chr10_1246	d21	0.0223097	37	0.0284706	49
Cited2_chr10_1248	d00	0.028488	139	0.0150503	136
Cited2_chr10_1248	d02	0.0328921	136	0.0361076	142
Cited2_chr10_1248	d04	0.0123055	129	0.0226223	134
Cited2_chr10_1248	d06	0.0381018	136	0.0428422	140
Cited2_chr10_1248	d08	0.0266976	127	0.0440248	126
Cited2_chr10_1248	d10	0.027348	126	0.0409405	126
Cited2_chr10_1248	d12	0.0113489	116	0.0480977	93
Cited2_chr10_1248	d14	0.0201934	118	0.0440373	114
Cited2_chr10_1248	d16	0.0240722	94	0.0365449	104
Cited2_chr10_1248	d18	0.0112448	92	0.0243599	95
Cited2_chr10_1248	d20	0.0174454	90	0.0250649	94
Cited2_chr10_1248	d21	0.0245614	85	0.0384421	75
Cited2_chr10_1253	d00	0.100909	81	0.120867	85
Cited2_chr10_1253	d02	0.112952	81	0.0849285	86
Cited2_chr10_1253	d04	0.0817491	78	0.0583177	81
Cited2_chr10_1253	d06	0.0776974	83	0.0647124	85
Cited2_chr10_1253	d08	0.0605249	74	0.0602893	76
Cited2_chr10_1253	d10	0.0758409	81	0.0704271	78
Cited2_chr10_1253	d12	0.0441268	66	0.0654232	68
Cited2_chr10_1253	d14	0.053901	71	0.0884879	72
Cited2_chr10_1253	d16	0.0889366	64	0.0472512	59
Cited2_chr10_1253	d18	0.0460401	60	0.0630715	52
Cited2_chr10_1253	d20	0.0345916	56	0.0436755	56
Cited2_chr10_1253	d21	0.0673153	51	0.0372852	49
Cited2_chr10_1254	d00	0.712218	142	0.659569	144
Cited2_chr10_1254	d02	0.577315	145	0.565956	147
Cited2_chr10_1254	d04	0.545958	135	0.526749	143
Cited2_chr10_1254	d06	0.541691	145	0.483135	146
Cited2_chr10_1254	d08	0.376129	132	0.413496	135
Cited2_chr10_1254	d10	0.444093	141	0.428951	139
Cited2_chr10_1254	d12	0.447762	119	0.461294	118
Cited2_chr10_1254	d14	0.294715	137	0.508059	133
Cited2_chr10_1254	d16	0.50204	106	0.60811	118
Cited2_chr10_1254	d18	0.28108	108	0.362542	120
Cited2_chr10_1254	d20	0.180189	101	0.26563	118
Cited2_chr10_1254	d21	0.393314	85	0.187574	108
Cited2_chr10_1267	d00	0.0313732	202	0.0187698	208
Cited2_chr10_1267	d02	0.0336544	209	0.033891	211
Cited2_chr10_1267	d04	0.0168439	197	0.0286039	202
Cited2_chr10_1267	d06	0.0423286	203	0.0338943	208
Cited2_chr10_1267	d08	0.0277875	190	0.0307801	187
Cited2_chr10_1267	d10	0.023711	197	0.0317894	204
Cited2_chr10_1267	d12	0.0106025	174	0.024492	158
Cited2_chr10_1267	d14	0.0236773	184	0.0578363	178
Cited2_chr10_1267	d16	0.0258535	156	0.0344177	155
Cited2_chr10_1267	d18	0.0161807	138	0.0167148	152
Cited2_chr10_1267	d20	0.0187427	142	0.023415	156
Cited2_chr10_1267	d21	0.0366224	119	0.024454	141
Cited2_chr10_1270	d00	0.0277818	58	0.0215383	58
Cited2_chr10_1270	d02	0.0319713	58	0.03078	59
Cited2_chr10_1270	d04	0.0180121	53	0.0195651	57
Cited2_chr10_1270	d06	0.0415937	56	0.0238865	59
Cited2_chr10_1270	d08	0.0403716	51	0.0256472	55
Cited2_chr10_1270	d10	0.0367108	54	0.0421909	54
Cited2_chr10_1270	d12	0.00746343	48	0.0156797	47
Cited2_chr10_1270	d14	0.0238212	49	0.0582304	54
Cited2_chr10_1270	d16	0.010072	42	0.00943204	45
Cited2_chr10_1270	d18	0.0160549	43	0.0166502	40
Cited2_chr10_1270	d20	0.0290483	34	0.0286975	48
Cited2_chr10_1270	d21	0.0232757	33	0.024072	36
Col1a1_chr11_15258	d00	0.0440162	173	0.0513575	174
Col1a1_chr11_15258	d02	0.0520052	171	0.0535493	176
Col1a1_chr11_15258	d04	0.0531208	165	0.0501683	171
Col1a1_chr11_15258	d06	0.0515521	173	0.0498724	174
Col1a1_chr11_15258	d08	0.045392	158	0.0580606	157
Col1a1_chr11_15258	d10	0.0472906	166	0.0622349	166
Col1a1_chr11_15258	d12	0.0362764	149	0.0507123	135
Col1a1_chr11_15258	d14	0.0264225	152	0.0527154	154
Col1a1_chr11_15258	d16	0.0417303	130	0.0627886	136
Col1a1_chr11_15258	d18	0.0178965	124	0.0276566	135
Col1a1_chr11_15258	d20	0.0257335	115	0.0395222	134
Col1a1_chr11_15258	d21	0.0217334	116	0.0329329	111
Col1a1_chr11_15259	d00	0.0772794	175	0.0937433	176
Col1a1_chr11_15259	d02	0.0863038	176	0.0686673	177
Col1a1_chr11_15259	d04	0.0573446	166	0.0503585	173
Col1a1_chr11_15259	d06	0.0605446	170	0.0420553	175
Col1a1_chr11_15259	d08	0.0435424	165	0.0374228	165
Col1a1_chr11_15259	d10	0.0643297	170	0.0554645	170
Col1a1_chr11_15259	d12	0.0457638	146	0.0545134	138
Col1a1_chr11_15259	d14	0.0401354	154	0.0463579	168
Col1a1_chr11_15259	d16	0.0518432	132	0.0409614	141
Col1a1_chr11_15259	d18	0.0314355	130	0.0197442	143
Col1a1_chr11_15259	d20	0.0423214	123	0.0325537	134
Col1a1_chr11_15259	d21	0.0431802	111	0.0294342	122
Col1a1_chr11_15269	d00	0.0505708	169	0.0512996	167
Col1a1_chr11_15269	d02	0.0472363	171	0.0394028	175
Col1a1_chr11_15269	d04	0.0285996	157	0.0250893	169
Col1a1_chr11_15269	d06	0.0408723	169	0.036922	169
Col1a1_chr11_15269	d08	0.0196033	154	0.030325	160
Col1a1_chr11_15269	d10	0.0259536	165	0.0258386	163
Col1a1_chr11_15269	d12	0.0100913	145	0.0274699	127
Col1a1_chr11_15269	d14	0.0249554	142	0.0414891	155
Col1a1_chr11_15269	d16	0.0101649	131	0.0325375	120
Col1a1_chr11_15269	d18	0.0187012	127	0.0136028	136
Col1a1_chr11_15269	d20	0.0255118	129	0.0259904	122
Col1a1_chr11_15269	d21	0.0237961	113	0.0263537	115
Col1a1_chr11_15270	d00	0.0873096	92	0.111026	92
Col1a1_chr11_15270	d02	0.183168	92	0.136595	93
Col1a1_chr11_15270	d04	0.162048	87	0.136778	90
Col1a1_chr11_15270	d06	0.135231	90	0.0819266	92
Col1a1_chr11_15270	d08	0.104225	87	0.109393	89
Col1a1_chr11_15270	d10	0.0820362	89	0.103871	89
Col1a1_chr11_15270	d12	0.0816258	83	0.0753481	79
Col1a1_chr11_15270	d14	0.0611505	84	0.127389	83
Col1a1_chr11_15270	d16	0.0981375	75	0.0761647	77
Col1a1_chr11_15270	d18	0.0444025	81	0.049	71
Col1a1_chr11_15270	d20	0.0451952	69	0.0874658	75
Col1a1_chr11_15270	d21	0.0548193	65	0.0527954	68
Col1a1_chr11_15273	d00	0.0426346	161	0.0356687	158
Col1a1_chr11_15273	d02	0.0492111	161	0.0431212	166
Col1a1_chr11_15273	d04	0.0269772	150	0.0244614	161
Col1a1_chr11_15273	d06	0.0497825	159	0.0345493	163
Col1a1_chr11_15273	d08	0.0249329	146	0.0253423	143
Col1a1_chr11_15273	d10	0.0347037	152	0.0325095	158
Col1a1_chr11_15273	d12	0.017108	138	0.0282742	121
Col1a1_chr11_15273	d14	0.0257287	128	0.0398097	150
Col1a1_chr11_15273	d16	0.03496	109	0.0274342	123
Col1a1_chr11_15273	d18	0.0176817	110	0.0169381	117
Col1a1_chr11_15273	d20	0.0129985	108	0.0263418	122
Col1a1_chr11_15273	d21	0.0187135	89	0.0233636	110
Col1a1_chr11_15275	d00	0.118073	124	0.14019	122
Col1a1_chr11_15275	d02	0.103711	123	0.0897669	126
Col1a1_chr11_15275	d04	0.0594716	116	0.0580737	123
Col1a1_chr11_15275	d06	0.0711963	120	0.0583133	125
Col1a1_chr11_15275	d08	0.0498285	114	0.0603185	117
Col1a1_chr11_15275	d10	0.0409619	120	0.0559001	123
Col1a1_chr11_15275	d12	0.0505313	109	0.0635162	109
Col1a1_chr11_15275	d14	0.053891	108	0.0643052	117
Col1a1_chr11_15275	d16	0.054324	101	0.0459455	101
Col1a1_chr11_15275	d18	0.024575	88	0.032891	101
Col1a1_chr11_15275	d20	0.0312259	88	0.0472327	98
Col1a1_chr11_15275	d21	0.0264128	84	0.0558113	86
Col1a1_chr11_15276	d00	0.173913	105	0.121595	107
Col1a1_chr11_15276	d02	0.0758951	107	0.0728622	107
Col1a1_chr11_15276	d04	0.0919797	101	0.101883	104
Col1a1_chr11_15276	d06	0.124404	106	0.100622	108
Col1a1_chr11_15276	d08	0.0651607	99	0.0813859	103
Col1a1_chr11_15276	d10	0.0618219	104	0.0963435	102
Col1a1_chr11_15276	d12	0.0583829	86	0.0689051	86
Col1a1_chr11_15276	d14	0.0736141	95	0.096894	97
Col1a1_chr11_15276	d16	0.0848073	81	0.112178	86
Col1a1_chr11_15276	d18	0.060657	76	0.050667	79
Col1a1_chr11_15276	d20	0.0763647	69	0.0953113	89
Col1a1_chr11_15276	d21	0.117051	56	0.0457472	71
Col1a1_chr11_15301	d00	0.079965	41	0.06023	40
Col1a1_chr11_15301	d02	0.0597084	37	0.0804554	41
Col1a1_chr11_15301	d04	0.049205	36	0.0597695	41
Col1a1_chr11_15301	d06	0.0701817	38	0.0744065	41
Col1a1_chr11_15301	d08	0.0692569	38	0.0736781	38
Col1a1_chr11_15301	d10	0.0505775	38	0.0757108	40
Col1a1_chr11_15301	d12	0.0523193	32	0.0471514	34
Col1a1_chr11_15301	d14	0.02782	34	0.0486611	36
Col1a1_chr11_15301	d16	0.0332791	33	0.0291671	28
Col1a1_chr11_15301	d18	0.0731597	27	0.0313888	28
Col1a1_chr11_15301	d20	0.0316332	26	0.0165085	32
Col1a1_chr11_15301	d21	0.0279993	23	0.176816	23
Col1a1_chr11_15307	d00	0.2798	169	0.283422	169
Col1a1_chr11_15307	d02	0.375937	170	0.343265	172
Col1a1_chr11_15307	d04	0.328369	166	0.352236	170
Col1a1_chr11_15307	d06	0.367938	169	0.28126	171
Col1a1_chr11_15307	d08	0.281352	157	0.301403	159
Col1a1_chr11_15307	d10	0.242396	161	0.297741	164
Col1a1_chr11_15307	d12	0.245168	148	0.374246	141
Col1a1_chr11_15307	d14	0.241039	150	0.419209	153
Col1a1_chr11_15307	d16	0.376773	135	0.41767	144
Col1a1_chr11_15307	d18	0.195366	135	0.213855	134
Col1a1_chr11_15307	d20	0.196933	129	0.352385	139
Col1a1_chr11_15307	d21	0.306165	115	0.194951	117
Col1a1_chr11_15316	d00	0.0433808	114	0.0302234	122
Col1a1_chr11_15316	d02	0.0504197	117	0.0490416	117
Col1a1_chr11_15316	d04	0.0257361	109	0.0386351	113
Col1a1_chr11_15316	d06	0.0655103	118	0.0471819	116
Col1a1_chr11_15316	d08	0.040739	108	0.0421631	111
Col1a1_chr11_15316	d10	0.0455627	112	0.0432736	113
Col1a1_chr11_15316	d12	0.0249997	97	0.0268643	90
Col1a1_chr11_15316	d14	0.0400409	99	0.0568887	99
Col1a1_chr11_15316	d16	0.0640131	88	0.0456693	87
Col1a1_chr11_15316	d18	0.307429	77	0.0222505	92
Col1a1_chr11_15316	d20	0.0559631	85	0.0333605	76
Col1a1_chr11_15316	d21	0.0371883	71	0.0297499	72
Col1a1_chr11_15322	d00	0.0809381	158	0.0668208	159
Col1a1_chr11_15322	d02	0.0925777	160	0.0953494	161
Col1a1_chr11_15322	d04	0.106888	150	0.0976171	155
Col1a1_chr11_15322	d06	0.0874313	162	0.0678666	156
Col1a1_chr11_15322	d08	0.0753961	150	0.0859365	146
Col1a1_chr11_15322	d10	0.0783814	157	0.0819918	150
Col1a1_chr11_15322	d12	0.0846087	140	0.11384	122
Col1a1_chr11_15322	d14	0.0665099	145	0.103513	140
Col1a1_chr11_15322	d16	0.0895364	123	0.127336	126
Col1a1_chr11_15322	d18	0.0428021	118	0.0838959	127
Col1a1_chr11_15322	d20	0.0480986	118	0.0924423	124
Col1a1_chr11_15322	d21	0.0462131	98	0.0710209	111
Col1a2_chr6_72	d00	0.0346986	135	0.0356117	134
Col1a2_chr6_72	d02	0.0503917	128	0.0491331	137
Col1a2_chr6_72	d04	0.0271055	121	0.0355018	133
Col1a2_chr6_72	d06	0.0590669	133	0.0396113	137
Col1a2_chr6_72	d08	0.0357178	113	0.0363299	128
Col1a2_chr6_72	d10	0.0346695	116	0.0430619	132
Col1a2_chr6_72	d12	0.0350523	101	0.0430885	108
Col1a2_chr6_72	d14	0.0266535	110	0.051366	122
Col1a2_chr6_72	d16	0.0330385	91	0.0510963	100
Col1a2_chr6_72	d18	0.0337243	84	0.0225383	103
Col1a2_chr6_72	d20	0.0282323	80	0.0418664	103
Col1a2_chr6_72	d21	0.0370849	68	0.0266707	92
Col1a2_chr6_73	d00	0.0427732	174	0.0367311	177
Col1a2_chr6_73	d02	0.0458742	176	0.0474468	180
Col1a2_chr6_73	d04	0.0321349	172	0.0323096	170
Col1a2_chr6_73	d06	0.0515602	175	0.0417013	177
Col1a2_chr6_73	d08	0.0357518	158	0.0364116	166
Col1a2_chr6_73	d10	0.0384656	167	0.0421915	167
Col1a2_chr6_73	d12	0.0179938	145	0.031418	137
Col1a2_chr6_73	d14	0.028805	156	0.0471227	159
Col1a2_chr6_73	d16	0.0312376	126	0.0496885	138
Col1a2_chr6_73	d18	0.0203907	128	0.0182261	134
Col1a2_chr6_73	d20	0.0315671	116	0.0401113	131
Col1a2_chr6_73	d21	0.0196238	93	0.0214953	113
Col1a2_chr6_77	d00	0.0850121	276	0.0807285	282
Col1a2_chr6_77	d02	0.0940473	278	0.0903538	281
Col1a2_chr6_77	d04	0.0761023	270	0.0745187	275
Col1a2_chr6_77	d06	0.109163	279	0.0848602	276
Col1a2_chr6_77	d08	0.0660477	260	0.0738057	261
Col1a2_chr6_77	d10	0.0679485	266	0.0657574	269
Col1a2_chr6_77	d12	0.0550541	239	0.065072	230
Col1a2_chr6_77	d14	0.0486154	251	0.0855614	249
Col1a2_chr6_77	d16	0.0517429	222	0.0578489	233
Col1a2_chr6_77	d18	0.0307555	207	0.0336004	224
Col1a2_chr6_77	d20	0.0326271	195	0.0560773	223
Col1a2_chr6_77	d21	0.0459813	173	0.0695353	200
Col1a2_chr6_88	d00	0.027733	155	0.0201447	153
Col1a2_chr6_88	d02	0.0412287	156	0.0351939	161
Col1a2_chr6_88	d04	0.00918715	147	0.019545	156
Col1a2_chr6_88	d06	0.0409695	155	0.0247317	156
Col1a2_chr6_88	d08	0.012991	141	0.0269943	145
Col1a2_chr6_88	d10	0.0236128	147	0.0289139	151
Col1a2_chr6_88	d12	0.00947711	129	0.0243251	120
Col1a2_chr6_88	d14	0.0160826	138	0.0341226	140
Col1a2_chr6_88	d16	0.0148498	118	0.0172216	117
Col1a2_chr6_88	d18	0.0161933	108	0.0162396	123
Col1a2_chr6_88	d20	0.026847	100	0.0210707	110
Col1a2_chr6_88	d21	0.0167168	96	0.022557	101
Col1a2_chr6_93	d00	0.362861	21	0.356241	19
Col1a2_chr6_93	d02	0.489257	21	0.322962	21
Col1a2_chr6_93	d04	0.415011	17	0.410946	21
Col1a2_chr6_93	d06	0.36133	19	0.329201	21
Col1a2_chr6_93	d08	0.253713	20	0.283913	19
Col1a2_chr6_93	d10	0.198081	19	0.277368	21
Col1a2_chr6_93	d12	0.381627	17	0.306567	16
Col1a2_chr6_93	d14	0.249043	17	0.259912	19
Col1a2_chr6_93	d16	0.310772	17	0.632466	12
Col1a2_chr6_93	d18	0.142915	16	0.176496	14
Col1a2_chr6_93	d20	0.116869	13	0.285992	16
Col1a2_chr6_93	d21	0.34716	11	0.324792	14
Col5a1_chr2_2558	d00	0.0191352	240	0.0208847	245
Col5a1_chr2_2558	d02	0.0314137	246	0.0326835	249
Col5a1_chr2_2558	d04	0.0126427	233	0.0145685	239
Col5a1_chr2_2558	d06	0.0383924	246	0.0317523	241
Col5a1_chr2_2558	d08	0.017282	221	0.0264053	225
Col5a1_chr2_2558	d10	0.0304146	233	0.0275202	232
Col5a1_chr2_2558	d12	0.00762378	206	0.0466976	189
Col5a1_chr2_2558	d14	0.0213104	211	0.0319891	212
Col5a1_chr2_2558	d16	0.0185631	182	0.0371049	185
Col5a1_chr2_2558	d18	0.0164239	169	0.0198069	188
Col5a1_chr2_2558	d20	0.023037	167	0.0206218	189
Col5a1_chr2_2558	d21	0.0200406	144	0.0280645	159
Col5a1_chr2_2562	d00	0.0264973	158	0.013226	163
Col5a1_chr2_2562	d02	0.0309086	160	0.0268405	163
Col5a1_chr2_2562	d04	0.0139174	147	0.0202673	156
Col5a1_chr2_2562	d06	0.0478876	159	0.0256747	163
Col5a1_chr2_2562	d08	0.0232329	145	0.0304205	153
Col5a1_chr2_2562	d10	0.0226404	155	0.0266333	155
Col5a1_chr2_2562	d12	0.00622441	141	0.0397874	133
Col5a1_chr2_2562	d14	0.0185536	142	0.0422954	148
Col5a1_chr2_2562	d16	0.0205385	120	0.0312967	126
Col5a1_chr2_2562	d18	0.0137155	121	0.0171703	126
Col5a1_chr2_2562	d20	0.0210128	103	0.0232459	132
Col5a1_chr2_2562	d21	0.0212822	95	0.0261593	111
Col5a1_chr2_2565	d00	0.0195509	190	0.0156349	194
Col5a1_chr2_2565	d02	0.0284929	193	0.032335	196
Col5a1_chr2_2565	d04	0.0097339	178	0.0209777	187
Col5a1_chr2_2565	d06	0.0346234	186	0.0307796	192
Col5a1_chr2_2565	d08	0.0174868	173	0.0370471	179
Col5a1_chr2_2565	d10	0.0238004	182	0.0257606	188
Col5a1_chr2_2565	d12	0.00531548	165	0.0204787	155
Col5a1_chr2_2565	d14	0.0181104	171	0.0415574	178
Col5a1_chr2_2565	d16	0.0161123	148	0.0450081	158
Col5a1_chr2_2565	d18	0.0155517	130	0.0166104	145
Col5a1_chr2_2565	d20	0.0177458	126	0.0263607	150
Col5a1_chr2_2565	d21	0.0391044	121	0.0261897	133
Col5a1_chr2_2571	d00	0.0339512	88	0.0154318	87
Col5a1_chr2_2571	d02	0.0497432	84	0.0514308	87
Col5a1_chr2_2571	d04	0.0182883	82	0.0253647	86
Col5a1_chr2_2571	d06	0.0619654	84	0.0335987	87
Col5a1_chr2_2571	d08	0.0322851	80	0.0280425	82
Col5a1_chr2_2571	d10	0.0316047	78	0.0368737	85
Col5a1_chr2_2571	d12	0.015007	78	0.0289751	72
Col5a1_chr2_2571	d14	0.0297805	76	0.0400399	79
Col5a1_chr2_2571	d16	0.0145867	61	0.0302678	66
Col5a1_chr2_2571	d18	0.0206091	64	0.0165461	68
Col5a1_chr2_2571	d20	0.0231611	52	0.0242975	73
Col5a1_chr2_2571	d21	0.0104314	48	0.027485	63
Col5a1_chr2_2575	d00	0.386051	212	0.387587	217
Col5a1_chr2_2575	d02	0.529648	215	0.545323	216
Col5a1_chr2_2575	d04	0.446753	206	0.442504	210
Col5a1_chr2_2575	d06	0.334174	214	0.33487	213
Col5a1_chr2_2575	d08	0.263848	206	0.291391	199
Col5a1_chr2_2575	d10	0.255717	203	0.277029	203
Col5a1_chr2_2575	d12	0.223292	190	0.566535	172
Col5a1_chr2_2575	d14	0.157122	191	0.326375	194
Col5a1_chr2_2575	d16	0.268527	163	0.328848	167
Col5a1_chr2_2575	d18	0.190233	169	0.203443	161
Col5a1_chr2_2575	d20	0.178524	160	0.238508	157
Col5a1_chr2_2575	d21	0.210123	145	0.356163	144
Col5a1_chr2_2576	d00	0.0566295	121	0.0439294	124
Col5a1_chr2_2576	d02	0.054695	123	0.0518757	123
Col5a1_chr2_2576	d04	0.032025	117	0.0512855	120
Col5a1_chr2_2576	d06	0.0646039	125	0.0443193	124
Col5a1_chr2_2576	d08	0.0361298	119	0.0416799	119
Col5a1_chr2_2576	d10	0.0370297	120	0.0323175	118
Col5a1_chr2_2576	d12	0.0269739	110	0.0489123	102
Col5a1_chr2_2576	d14	0.0344954	113	0.0742205	113
Col5a1_chr2_2576	d16	0.0316023	95	0.0693407	97
Col5a1_chr2_2576	d18	0.0226262	98	0.0280755	101
Col5a1_chr2_2576	d20	0.0322914	92	0.0405944	105
Col5a1_chr2_2576	d21	0.0292799	80	0.0204762	97
Col5a1_chr2_2586	d00	0.0167966	147	0.00952657	147
Col5a1_chr2_2586	d02	0.0219308	143	0.0279826	149
Col5a1_chr2_2586	d04	0.011065	132	0.0113032	144
Col5a1_chr2_2586	d06	0.0438977	142	0.0208317	149
Col5a1_chr2_2586	d08	0.0159944	133	0.0178918	141
Col5a1_chr2_2586	d10	0.0239617	136	0.0235528	144
Col5a1_chr2_2586	d12	0.00702804	122	0.023354	120
Col5a1_chr2_2586	d14	0.0234658	121	0.026138	142
Col5a1_chr2_2586	d16	0.0121356	112	0.00742846	115
Col5a1_chr2_2586	d18	0.0212656	101	0.0134856	121
Col5a1_chr2_2586	d20	0.0236157	98	0.0171039	121
Col5a1_chr2_2586	d21	0.0268236	77	0.016888	94
eef1aP	d00	25.5889	288	24.2994	285
eef1aP	d02	22.8196	289	24.1839	288
eef1aP	d04	29.8678	281	28.4877	289
eef1aP	d06	24.746	288	27.2128	288
eef1aP	d08	25.0524	277	28.9459	282
eef1aP	d10	23.8908	282	25.8783	287
eef1aP	d12	26.0864	263	25.5046	267
eef1aP	d14	21.3165	273	23.2174	285
eef1aP	d16	24.8965	257	24.9655	270
eef1aP	d18	21.9798	259	22.2333	269
eef1aP	d20	19.8562	259	21.3805	268
eef1aP	d21	21.7214	254	20.6351	263
Epas1_chr17_10056	d00	0.0288182	176	0.0291537	181
Epas1_chr17_10056	d02	0.0384367	184	0.0415765	183
Epas1_chr17_10056	d04	0.0196044	165	0.0237291	174
Epas1_chr17_10056	d06	0.0322452	182	0.0326917	179
Epas1_chr17_10056	d08	0.0255496	160	0.0344679	162
Epas1_chr17_10056	d10	0.031112	170	0.0297228	168
Epas1_chr17_10056	d12	0.0101534	140	0.0271542	137
Epas1_chr17_10056	d14	0.0331992	150	0.0409201	155
Epas1_chr17_10056	d16	0.0196488	129	0.0325714	145
Epas1_chr17_10056	d18	0.019933	124	0.0184502	138
Epas1_chr17_10056	d20	0.0285241	123	0.0192232	143
Epas1_chr17_10056	d21	0.0231525	93	0.0268728	118
Epas1_chr17_10057	d00	0.0687794	140	0.0666946	141
Epas1_chr17_10057	d02	0.0369513	142	0.0289935	141
Epas1_chr17_10057	d04	0.01878	133	0.0336325	141
Epas1_chr17_10057	d06	0.0475844	141	0.0387688	140
Epas1_chr17_10057	d08	0.0153598	130	0.0503187	133
Epas1_chr17_10057	d10	0.0337698	133	0.0413192	135
Epas1_chr17_10057	d12	0.0211949	114	0.067387	113
Epas1_chr17_10057	d14	0.0255643	126	0.0394721	131
Epas1_chr17_10057	d16	0.0239473	101	0.0615782	112
Epas1_chr17_10057	d18	0.0156446	91	0.023875	112
Epas1_chr17_10057	d20	0.029577	95	0.0268663	110
Epas1_chr17_10057	d21	0.0283548	87	0.0215072	90
Epas1_chr17_10061	d00	0.0606992	233	0.0598241	239
Epas1_chr17_10061	d02	0.0529174	238	0.0524149	246
Epas1_chr17_10061	d04	0.0373973	223	0.0403595	227
Epas1_chr17_10061	d06	0.0553259	238	0.055073	234
Epas1_chr17_10061	d08	0.0525706	213	0.057939	223
Epas1_chr17_10061	d10	0.044297	219	0.0539725	223
Epas1_chr17_10061	d12	0.0328258	189	0.0446834	175
Epas1_chr17_10061	d14	0.032459	206	0.06298	206
Epas1_chr17_10061	d16	0.0356057	172	0.0525821	170
Epas1_chr17_10061	d18	0.0333502	165	0.0271776	173
Epas1_chr17_10061	d20	0.0397587	157	0.0354916	173
Epas1_chr17_10061	d21	0.0368494	142	0.0500652	149
Epas1_chr17_10063	d00	0.0378038	92	0.0375901	90
Epas1_chr17_10063	d02	0.0439601	91	0.0709061	93
Epas1_chr17_10063	d04	0.0352525	87	0.0496493	89
Epas1_chr17_10063	d06	0.116743	93	0.0611646	93
Epas1_chr17_10063	d08	0.0431048	83	0.050135	88
Epas1_chr17_10063	d10	0.0526953	86	0.0980115	90
Epas1_chr17_10063	d12	0.0619668	74	0.0927963	68
Epas1_chr17_10063	d14	0.0861355	77	0.157798	83
Epas1_chr17_10063	d16	0.278	64	0.0857769	66
Epas1_chr17_10063	d18	0.135432	59	0.295147	69
Epas1_chr17_10063	d20	0.0452842	65	0.540477	68
Epas1_chr17_10063	d21	0.321941	57	0.577748	58
Epas1_chr17_10064	d00	0.0230957	83	0.0245074	85
Epas1_chr17_10064	d02	0.0384657	81	0.0405139	86
Epas1_chr17_10064	d04	0.0106404	78	0.0139567	84
Epas1_chr17_10064	d06	0.0382528	82	0.037345	83
Epas1_chr17_10064	d08	0.00877262	76	0.0415414	79
Epas1_chr17_10064	d10	0.023712	81	0.0378749	81
Epas1_chr17_10064	d12	0.0047595	71	0.0309717	65
Epas1_chr17_10064	d14	0.0236016	70	0.0392064	77
Epas1_chr17_10064	d16	0.0160263	64	0.0214464	56
Epas1_chr17_10064	d18	0.0158878	62	0.0196813	60
Epas1_chr17_10064	d20	0.0129383	55	0.0232126	61
Epas1_chr17_10064	d21	0.013517	55	0.0368717	50
Epas1_chr17_10066	d00	0.0209448	148	0.0153528	148
Epas1_chr17_10066	d02	0.0335115	143	0.0276999	153
Epas1_chr17_10066	d04	0.0167182	137	0.0273607	141
Epas1_chr17_10066	d06	0.0332225	144	0.0259397	144
Epas1_chr17_10066	d08	0.0246478	131	0.0252945	142
Epas1_chr17_10066	d10	0.0306581	143	0.0248971	140
Epas1_chr17_10066	d12	0.00954092	119	0.0316505	114
Epas1_chr17_10066	d14	0.0223608	125	0.0430074	134
Epas1_chr17_10066	d16	0.0167598	112	0.0247409	117
Epas1_chr17_10066	d18	0.0184924	105	0.0153401	116
Epas1_chr17_10066	d20	0.0174906	104	0.0251568	121
Epas1_chr17_10066	d21	0.0195655	95	0.0192139	95
Epas1_chr17_10070	d00	0.315473	118	0.369748	118
Epas1_chr17_10070	d02	0.415692	118	0.34713	123
Epas1_chr17_10070	d04	0.234504	110	0.285484	117
Epas1_chr17_10070	d06	0.40733	115	0.309696	121
Epas1_chr17_10070	d08	0.270771	104	0.274461	113
Epas1_chr17_10070	d10	0.226195	112	0.259949	115
Epas1_chr17_10070	d12	0.252413	100	0.319177	90
Epas1_chr17_10070	d14	0.196157	107	0.364529	110
Epas1_chr17_10070	d16	0.244838	84	0.420963	91
Epas1_chr17_10070	d18	0.115332	73	0.105372	94
Epas1_chr17_10070	d20	0.118411	80	0.219401	98
Epas1_chr17_10070	d21	0.136184	72	0.094599	89
Epas1_chr17_10071	d00	0.0643037	92	0.0656557	95
Epas1_chr17_10071	d02	0.0579793	96	0.0722011	94
Epas1_chr17_10071	d04	0.0387593	90	0.061096	93
Epas1_chr17_10071	d06	0.0644017	94	0.0654916	94
Epas1_chr17_10071	d08	0.0639263	88	0.0928196	89
Epas1_chr17_10071	d10	0.0441179	90	0.0496891	92
Epas1_chr17_10071	d12	0.0400444	83	0.0588503	73
Epas1_chr17_10071	d14	0.0386268	82	0.0772062	88
Epas1_chr17_10071	d16	0.0331806	81	0.051001	74
Epas1_chr17_10071	d18	0.0321733	69	0.0349514	77
Epas1_chr17_10071	d20	0.0271982	60	0.0389622	73
Epas1_chr17_10071	d21	0.035257	64	0.052852	65
Epas1_chr17_10116	d00	0.0535603	123	0.0375746	128
Epas1_chr17_10116	d02	0.0344734	127	0.0475655	132
Epas1_chr17_10116	d04	0.0201341	116	0.0267295	124
Epas1_chr17_10116	d06	0.0489896	125	0.0394518	129
Epas1_chr17_10116	d08	0.0271875	109	0.0351232	116
Epas1_chr17_10116	d10	0.0334617	117	0.0369269	119
Epas1_chr17_10116	d12	0.0274621	95	0.0401403	94
Epas1_chr17_10116	d14	0.0204996	105	0.0427701	110
Epas1_chr17_10116	d16	0.0210953	80	0.0425965	94
Epas1_chr17_10116	d18	0.0186134	79	0.0197546	92
Epas1_chr17_10116	d20	0.0198074	71	0.0301722	98
Epas1_chr17_10116	d21	0.0270464	71	0.0309931	82
Foxa2_chr2_13806	d00	0.0252977	72	0.0231145	74
Foxa2_chr2_13806	d02	0.0310101	71	0.0365529	75
Foxa2_chr2_13806	d04	0.0199621	69	0.0207672	74
Foxa2_chr2_13806	d06	0.0703804	73	0.0372401	74
Foxa2_chr2_13806	d08	0.0263707	64	0.0368959	68
Foxa2_chr2_13806	d10	0.031029	67	0.025817	72
Foxa2_chr2_13806	d12	0.00994158	56	0.0128889	55
Foxa2_chr2_13806	d14	0.0200353	56	0.0395456	66
Foxa2_chr2_13806	d16	0.0170717	45	0.0447669	55
Foxa2_chr2_13806	d18	0.0185932	52	0.0162102	57
Foxa2_chr2_13806	d20	0.0174987	43	0.0322332	55
Foxa2_chr2_13806	d21	0.0448586	42	0.0232124	46
Foxa2_chr2_13808	d00	0.0293879	146	0.0405099	144
Foxa2_chr2_13808	d02	0.0532673	146	0.0375412	152
Foxa2_chr2_13808	d04	0.0280605	128	0.0101428	142
Foxa2_chr2_13808	d06	0.058037	142	0.0533392	151
Foxa2_chr2_13808	d08	0.0673967	128	0.0450955	133
Foxa2_chr2_13808	d10	0.053506	133	0.0360332	140
Foxa2_chr2_13808	d12	0.0295791	105	0.0164924	108
Foxa2_chr2_13808	d14	0.0425632	121	0.0484699	131
Foxa2_chr2_13808	d16	0.0300833	94	0.0545817	103
Foxa2_chr2_13808	d18	0.0278111	93	0.0378188	105
Foxa2_chr2_13808	d20	0.0215843	93	0.0313377	107
Foxa2_chr2_13808	d21	0.0244183	78	0.0296325	83
Foxa2_chr2_13812	d00	0.038421	168	0.0324305	173
Foxa2_chr2_13812	d02	0.0374185	175	0.0467583	181
Foxa2_chr2_13812	d04	0.0143301	157	0.0342696	176
Foxa2_chr2_13812	d06	0.0350904	171	0.0387175	173
Foxa2_chr2_13812	d08	0.0196768	157	0.0417174	145
Foxa2_chr2_13812	d10	0.0225687	159	0.0345591	170
Foxa2_chr2_13812	d12	0.00985615	138	0.0289416	114
Foxa2_chr2_13812	d14	0.0210187	146	0.0377726	151
Foxa2_chr2_13812	d16	0.0225653	113	0.0489656	116
Foxa2_chr2_13812	d18	0.0185436	124	0.0181802	122
Foxa2_chr2_13812	d20	0.0213295	113	0.0329571	122
Foxa2_chr2_13812	d21	0.0141867	86	0.0221233	99
Foxa2_chr2_13818	d00	0.0431981	192	0.0491697	185
Foxa2_chr2_13818	d02	0.0363882	188	0.0540071	198
Foxa2_chr2_13818	d04	0.0223074	176	0.0366146	192
Foxa2_chr2_13818	d06	0.0505214	181	0.0416648	194
Foxa2_chr2_13818	d08	0.0301561	166	0.0438675	176
Foxa2_chr2_13818	d10	0.0365611	169	0.0495625	187
Foxa2_chr2_13818	d12	0.0203835	140	0.0499239	135
Foxa2_chr2_13818	d14	0.0238734	152	0.0433746	166
Foxa2_chr2_13818	d16	0.0426511	113	0.0628936	122
Foxa2_chr2_13818	d18	0.030479	102	0.0201374	134
Foxa2_chr2_13818	d20	0.0299894	123	0.0260184	132
Foxa2_chr2_13818	d21	0.0289937	93	0.0439139	111
Foxa2_chr2_13820	d00	0.0541061	82	0.0435571	79
Foxa2_chr2_13820	d02	0.0615058	81	0.0851077	83
Foxa2_chr2_13820	d04	0.059133	71	0.0591295	79
Foxa2_chr2_13820	d06	0.0482595	76	0.0710004	80
Foxa2_chr2_13820	d08	0.0430495	72	0.068402	78
Foxa2_chr2_13820	d10	0.0392986	75	0.0501178	78
Foxa2_chr2_13820	d12	0.0277128	68	0.0757882	54
Foxa2_chr2_13820	d14	0.0677577	65	0.0648434	70
Foxa2_chr2_13820	d16	0.0436866	53	0.112261	51
Foxa2_chr2_13820	d18	0.0220206	50	0.260738	61
Foxa2_chr2_13820	d20	0.02176	55	0.0436501	60
Foxa2_chr2_13820	d21	0.0238414	47	0.0557317	43
Foxa2_chr2_13830	d00	0.030447	172	0.0198462	171
Foxa2_chr2_13830	d02	0.0316733	173	0.0415058	176
Foxa2_chr2_13830	d04	0.0165092	163	0.0195295	173
Foxa2_chr2_13830	d06	0.0388311	170	0.0401692	168
Foxa2_chr2_13830	d08	0.018797	152	0.0320343	154
Foxa2_chr2_13830	d10	0.0233933	156	0.0328588	164
Foxa2_chr2_13830	d12	0.00683983	133	0.0240737	126
Foxa2_chr2_13830	d14	0.0201918	141	0.0284989	145
Foxa2_chr2_13830	d16	0.0143088	119	0.017328	123
Foxa2_chr2_13830	d18	0.0153708	117	0.0179775	127
Foxa2_chr2_13830	d20	0.0174123	103	0.0185472	123
Foxa2_chr2_13830	d21	0.0175713	94	0.0204355	115
Foxa2_chr2_13835	d00	0.0495683	108	0.0609204	106
Foxa2_chr2_13835	d02	0.0580418	108	0.0503548	112
Foxa2_chr2_13835	d04	0.0498682	102	0.0455823	109
Foxa2_chr2_13835	d06	0.063597	105	0.0408064	107
Foxa2_chr2_13835	d08	0.0757057	97	0.0429473	97
Foxa2_chr2_13835	d10	0.0460937	101	0.0433073	106
Foxa2_chr2_13835	d12	0.043522	87	0.0481995	76
Foxa2_chr2_13835	d14	0.029068	87	0.0350296	94
Foxa2_chr2_13835	d16	0.0507048	76	0.0388481	81
Foxa2_chr2_13835	d18	0.0276954	67	0.0211041	80
Foxa2_chr2_13835	d20	0.0623898	70	0.0300034	83
Foxa2_chr2_13835	d21	0.0387434	63	0.0379009	69
Foxa2_chr2_13840	d00	0.184141	138	0.166727	137
Foxa2_chr2_13840	d02	0.238812	137	0.240384	138
Foxa2_chr2_13840	d04	0.200133	134	0.222528	138
Foxa2_chr2_13840	d06	0.159096	135	0.150745	137
Foxa2_chr2_13840	d08	0.126193	130	0.131182	131
Foxa2_chr2_13840	d10	0.094872	132	0.126928	134
Foxa2_chr2_13840	d12	0.11468	127	0.131324	116
Foxa2_chr2_13840	d14	0.0722379	130	0.172383	133
Foxa2_chr2_13840	d16	0.139799	118	0.132644	111
Foxa2_chr2_13840	d18	0.0635248	108	0.0613321	115
Foxa2_chr2_13840	d20	0.0800275	108	0.087663	118
Foxa2_chr2_13840	d21	0.0607972	109	0.0821608	99
Foxa2_chr2_13841	d00	0.069139	216	0.0725238	217
Foxa2_chr2_13841	d02	0.0582007	216	0.0827251	220
Foxa2_chr2_13841	d04	0.0469501	212	0.0544609	216
Foxa2_chr2_13841	d06	0.0705776	214	0.0651466	216
Foxa2_chr2_13841	d08	0.0453474	204	0.0518281	214
Foxa2_chr2_13841	d10	0.0416764	209	0.0477745	214
Foxa2_chr2_13841	d12	0.0499641	196	0.0461588	184
Foxa2_chr2_13841	d14	0.0401333	202	0.065735	200
Foxa2_chr2_13841	d16	0.0438944	180	0.0457818	185
Foxa2_chr2_13841	d18	0.0190974	169	0.0275754	183
Foxa2_chr2_13841	d20	0.0321213	172	0.0345645	185
Foxa2_chr2_13841	d21	0.024224	145	0.0227142	158
Foxa2_chr2_13856	d00	0.0349207	130	0.0359856	130
Foxa2_chr2_13856	d02	0.0446386	132	0.0608455	137
Foxa2_chr2_13856	d04	0.0210639	122	0.0328907	131
Foxa2_chr2_13856	d06	0.0276825	134	0.0428374	130
Foxa2_chr2_13856	d08	0.0227533	117	0.0343928	117
Foxa2_chr2_13856	d10	0.0279552	126	0.0258089	124
Foxa2_chr2_13856	d12	0.00893175	103	0.0302751	93
Foxa2_chr2_13856	d14	0.0188342	115	0.0434026	112
Foxa2_chr2_13856	d16	0.0200464	97	0.0501569	98
Foxa2_chr2_13856	d18	0.0155446	90	0.0207488	90
Foxa2_chr2_13856	d20	0.0225266	78	0.0220696	103
Foxa2_chr2_13856	d21	0.0164671	79	0.0242963	78
Foxa2_chr2_13858	d00	0.0272537	135	0.0221063	132
Foxa2_chr2_13858	d02	0.0438045	127	0.0417054	138
Foxa2_chr2_13858	d04	0.0277621	125	0.0344706	134
Foxa2_chr2_13858	d06	0.0557447	128	0.0690775	135
Foxa2_chr2_13858	d08	0.0291644	117	0.0585237	127
Foxa2_chr2_13858	d10	0.0569791	124	0.141824	132
Foxa2_chr2_13858	d12	0.0476884	107	0.107555	105
Foxa2_chr2_13858	d14	0.0901696	114	0.13551	124
Foxa2_chr2_13858	d16	0.0931067	104	0.143084	106
Foxa2_chr2_13858	d18	0.24647	89	0.0827497	103
Foxa2_chr2_13858	d20	0.107886	88	0.144531	106
Foxa2_chr2_13858	d21	0.757816	84	0.136872	82
Foxa2_chr2_13861	d00	0.0250768	227	0.0223938	233
Foxa2_chr2_13861	d02	0.0439123	231	0.0386131	235
Foxa2_chr2_13861	d04	0.0139139	205	0.0181904	222
Foxa2_chr2_13861	d06	0.0372326	231	0.0391734	230
Foxa2_chr2_13861	d08	0.0240962	198	0.0314205	215
Foxa2_chr2_13861	d10	0.0284897	211	0.0319464	218
Foxa2_chr2_13861	d12	0.0117769	180	0.0205097	167
Foxa2_chr2_13861	d14	0.0210245	186	0.0343276	191
Foxa2_chr2_13861	d16	0.0310982	148	0.0373344	163
Foxa2_chr2_13861	d18	0.0190343	147	0.0185121	170
Foxa2_chr2_13861	d20	0.0540108	134	0.0252164	175
Foxa2_chr2_13861	d21	0.0238279	127	0.028938	150
Foxa2_chr2_13862	d00	0.0428464	100	0.0436998	99
Foxa2_chr2_13862	d02	0.0298003	97	0.0355531	102
Foxa2_chr2_13862	d04	0.0153753	91	0.0235474	100
Foxa2_chr2_13862	d06	0.0419814	96	0.0304709	100
Foxa2_chr2_13862	d08	0.0170102	90	0.0387535	92
Foxa2_chr2_13862	d10	0.0267437	93	0.034497	96
Foxa2_chr2_13862	d12	0.00959996	80	0.0351423	79
Foxa2_chr2_13862	d14	0.0175226	75	0.0445277	90
Foxa2_chr2_13862	d16	0.0232415	84	0.0437705	70
Foxa2_chr2_13862	d18	0.0142513	75	0.0217206	82
Foxa2_chr2_13862	d20	0.0130123	68	0.0374014	75
Foxa2_chr2_13862	d21	0.0139821	55	0.0262133	62
Gata4_chr14_5677	d00	0.569121	48	0.602334	50
Gata4_chr14_5677	d02	0.667925	49	0.522942	48
Gata4_chr14_5677	d04	0.449887	49	0.415568	48
Gata4_chr14_5677	d06	0.503239	48	0.436881	47
Gata4_chr14_5677	d08	0.466404	46	0.416886	45
Gata4_chr14_5677	d10	0.324906	45	0.42233	44
Gata4_chr14_5677	d12	0.235922	41	0.353315	35
Gata4_chr14_5677	d14	0.226237	43	0.354576	42
Gata4_chr14_5677	d16	0.237232	35	0.417535	39
Gata4_chr14_5677	d18	0.387832	38	0.251563	37
Gata4_chr14_5677	d20	0.0658849	30	0.162643	36
Gata4_chr14_5677	d21	0.23145	25	0.105741	35
Gata4_chr14_5693	d00	0.0180763	137	0.0298276	135
Gata4_chr14_5693	d02	0.0334034	136	0.0365847	139
Gata4_chr14_5693	d04	0.010887	125	0.0133515	134
Gata4_chr14_5693	d06	0.0286199	136	0.0266759	140
Gata4_chr14_5693	d08	0.0226034	117	0.0310105	130
Gata4_chr14_5693	d10	0.02337	125	0.0290965	134
Gata4_chr14_5693	d12	0.00917505	110	0.024764	106
Gata4_chr14_5693	d14	0.0255847	115	0.0383944	126
Gata4_chr14_5693	d16	0.0157685	96	0.0274344	102
Gata4_chr14_5693	d18	0.0136771	92	0.017725	107
Gata4_chr14_5693	d20	0.0289533	81	0.0255437	98
Gata4_chr14_5693	d21	0.0174955	70	0.0385451	86
Gata4_chr14_5710	d00	0.0182583	185	0.0216345	185
Gata4_chr14_5710	d02	0.0294722	185	0.0315048	192
Gata4_chr14_5710	d04	0.0116887	174	0.0148201	183
Gata4_chr14_5710	d06	0.0341321	183	0.0303339	186
Gata4_chr14_5710	d08	0.0172401	170	0.0256598	178
Gata4_chr14_5710	d10	0.0303751	178	0.0243911	181
Gata4_chr14_5710	d12	0.00799154	153	0.0242139	143
Gata4_chr14_5710	d14	0.0178141	158	0.0378892	165
Gata4_chr14_5710	d16	0.0148865	132	0.0159725	148
Gata4_chr14_5710	d18	0.0211899	133	0.0152221	140
Gata4_chr14_5710	d20	0.0181769	121	0.0226933	142
Gata4_chr14_5710	d21	0.018473	100	0.0212581	118
Gata4_chr14_5714	d00	0.0384575	179	0.0457616	180
Gata4_chr14_5714	d02	0.0450828	181	0.0391935	189
Gata4_chr14_5714	d04	0.038175	160	0.0331307	181
Gata4_chr14_5714	d06	0.0601861	177	0.038872	186
Gata4_chr14_5714	d08	0.0488688	152	0.0432899	164
Gata4_chr14_5714	d10	0.0398498	167	0.0426109	168
Gata4_chr14_5714	d12	0.0281133	134	0.0373252	116
Gata4_chr14_5714	d14	0.0285066	144	0.0423082	157
Gata4_chr14_5714	d16	0.0412972	121	0.0521715	116
Gata4_chr14_5714	d18	0.0106704	106	0.0183248	113
Gata4_chr14_5714	d20	0.0270879	110	0.0393871	127
Gata4_chr14_5714	d21	0.0342071	90	0.0271206	93
Gata4_chr14_5729	d00	0.0238663	131	0.0166614	132
Gata4_chr14_5729	d02	0.0498723	133	0.0866111	134
Gata4_chr14_5729	d04	0.0146039	125	0.0379022	131
Gata4_chr14_5729	d06	0.071475	129	0.0539011	133
Gata4_chr14_5729	d08	0.026966	122	0.039626	130
Gata4_chr14_5729	d10	0.0395744	130	0.0567963	128
Gata4_chr14_5729	d12	0.0207257	104	0.163387	101
Gata4_chr14_5729	d14	0.0410165	113	0.159355	116
Gata4_chr14_5729	d16	0.0878517	98	0.641909	97
Gata4_chr14_5729	d18	0.0390694	94	0.0894577	96
Gata4_chr14_5729	d20	0.129901	82	0.134288	94
Gata4_chr14_5729	d21	1.15846	76	0.901493	89
Gata4_chr14_5742	d00	0.465638	136	0.504283	133
Gata4_chr14_5742	d02	0.735644	133	0.75646	138
Gata4_chr14_5742	d04	0.675814	131	0.645686	135
Gata4_chr14_5742	d06	0.56008	131	0.478904	134
Gata4_chr14_5742	d08	0.437288	125	0.434175	129
Gata4_chr14_5742	d10	0.362646	129	0.39626	130
Gata4_chr14_5742	d12	0.492038	120	0.449389	109
Gata4_chr14_5742	d14	0.293193	125	0.473604	123
Gata4_chr14_5742	d16	0.576577	108	0.485953	115
Gata4_chr14_5742	d18	0.388516	102	0.204741	109
Gata4_chr14_5742	d20	0.350223	91	0.36895	111
Gata4_chr14_5742	d21	0.455548	93	0.351495	95
Gata4_chr14_5749	d00	0.172665	158	0.163001	163
Gata4_chr14_5749	d02	0.196116	161	0.192806	161
Gata4_chr14_5749	d04	0.17229	153	0.181292	155
Gata4_chr14_5749	d06	0.173176	158	0.127237	156
Gata4_chr14_5749	d08	0.134224	140	0.127729	147
Gata4_chr14_5749	d10	0.12192	156	0.145204	153
Gata4_chr14_5749	d12	0.138487	140	0.13276	125
Gata4_chr14_5749	d14	0.090571	139	0.171893	141
Gata4_chr14_5749	d16	0.127427	122	0.192951	127
Gata4_chr14_5749	d18	0.121933	120	0.100327	128
Gata4_chr14_5749	d20	0.108503	120	0.11533	127
Gata4_chr14_5749	d21	0.152667	100	0.0900744	110
Gata4_chr14_5752	d00	0.046454	209	0.0429985	215
Gata4_chr14_5752	d02	0.0465283	215	0.0469036	215
Gata4_chr14_5752	d04	0.0192396	201	0.0250048	208
Gata4_chr14_5752	d06	0.0514837	211	0.0331317	216
Gata4_chr14_5752	d08	0.0291131	194	0.0331257	196
Gata4_chr14_5752	d10	0.0308233	202	0.0295067	198
Gata4_chr14_5752	d12	0.0212161	184	0.0322932	163
Gata4_chr14_5752	d14	0.0236733	184	0.0417679	193
Gata4_chr14_5752	d16	0.0269744	158	0.0342502	159
Gata4_chr14_5752	d18	0.0186459	149	0.0190374	164
Gata4_chr14_5752	d20	0.0237937	147	0.033173	167
Gata4_chr14_5752	d21	0.0158993	125	0.0347642	145
Gata4_chr14_5760	d00	0.0242536	133	0.0502799	132
Gata4_chr14_5760	d02	0.0407744	131	0.03376	137
Gata4_chr14_5760	d04	0.0369168	124	0.0272828	132
Gata4_chr14_5760	d06	0.0719835	131	0.032231	133
Gata4_chr14_5760	d08	0.0503618	123	0.0380562	126
Gata4_chr14_5760	d10	0.0390468	128	0.0342219	132
Gata4_chr14_5760	d12	0.0366048	112	0.0379319	104
Gata4_chr14_5760	d14	0.0373059	109	0.0485242	123
Gata4_chr14_5760	d16	0.0358468	96	0.0342671	106
Gata4_chr14_5760	d18	0.0181958	99	0.0206739	108
Gata4_chr14_5760	d20	0.0288412	83	0.0293341	110
Gata4_chr14_5760	d21	0.0727606	82	0.0264746	90
Gata4_chr14_5762	d00	0.0241879	140	0.0115409	140
Gata4_chr14_5762	d02	0.0260032	137	0.0322422	143
Gata4_chr14_5762	d04	0.00595282	126	0.0248097	139
Gata4_chr14_5762	d06	0.0278732	131	0.034871	140
Gata4_chr14_5762	d08	0.0162915	119	0.0384041	127
Gata4_chr14_5762	d10	0.0198986	120	0.0361356	129
Gata4_chr14_5762	d12	0.00306057	107	0.047019	99
Gata4_chr14_5762	d14	0.0153969	111	0.0414578	119
Gata4_chr14_5762	d16	0.0170434	85	0.0338259	94
Gata4_chr14_5762	d18	0.0107157	85	0.0160895	95
Gata4_chr14_5762	d20	0.0185381	79	0.0298204	95
Gata4_chr14_5762	d21	0.0251341	71	0.026809	75
Gata4_chr14_5763	d00	0.0234374	201	0.0191599	207
Gata4_chr14_5763	d02	0.0299949	202	0.0337049	208
Gata4_chr14_5763	d04	0.0153077	191	0.0172327	197
Gata4_chr14_5763	d06	0.039589	204	0.0289096	202
Gata4_chr14_5763	d08	0.0284656	186	0.0340979	186
Gata4_chr14_5763	d10	0.031287	192	0.0268728	194
Gata4_chr14_5763	d12	0.00765391	173	0.0243954	158
Gata4_chr14_5763	d14	0.0158561	180	0.0392949	177
Gata4_chr14_5763	d16	0.015849	155	0.0220744	151
Gata4_chr14_5763	d18	0.0228609	143	0.0135843	157
Gata4_chr14_5763	d20	0.0208295	144	0.0202351	159
Gata4_chr14_5763	d21	0.0225269	116	0.0237506	130
Gata4_chr14_5776	d00	0.0986322	97	0.103778	97
Gata4_chr14_5776	d02	0.0877056	99	0.0636983	101
Gata4_chr14_5776	d04	0.0568697	92	0.0619591	99
Gata4_chr14_5776	d06	0.0794031	99	0.05981	98
Gata4_chr14_5776	d08	0.0536294	89	0.0530666	90
Gata4_chr14_5776	d10	0.0480429	91	0.0587941	93
Gata4_chr14_5776	d12	0.0380345	85	0.0694684	69
Gata4_chr14_5776	d14	0.0272179	83	0.0585962	85
Gata4_chr14_5776	d16	0.0297301	70	0.0515913	72
Gata4_chr14_5776	d18	0.0440358	70	0.0184957	75
Gata4_chr14_5776	d20	0.0267077	62	0.0368337	67
Gata4_chr14_5776	d21	0.0267998	51	0.0803822	64
Gata4_chr14_5779	d00	0.0522849	137	0.0319124	143
Gata4_chr14_5779	d02	0.0321753	143	0.0398095	143
Gata4_chr14_5779	d04	0.0130249	134	0.0208173	139
Gata4_chr14_5779	d06	0.0295104	142	0.0316158	140
Gata4_chr14_5779	d08	0.0292109	126	0.0267387	126
Gata4_chr14_5779	d10	0.0253284	140	0.0233077	133
Gata4_chr14_5779	d12	0.0113347	114	0.020897	103
Gata4_chr14_5779	d14	0.0182124	128	0.0342989	121
Gata4_chr14_5779	d16	0.0169163	94	0.0196607	98
Gata4_chr14_5779	d18	0.0129365	99	0.0159391	98
Gata4_chr14_5779	d20	0.018588	94	0.0502366	98
Gata4_chr14_5779	d21	0.0208131	91	0.0304644	86
Igfbp4_chr11_16694	d00	0.0521956	62	0.0607138	71
Igfbp4_chr11_16694	d02	0.0465152	68	0.0472452	68
Igfbp4_chr11_16694	d04	0.0377992	64	0.0376451	63
Igfbp4_chr11_16694	d06	0.0690797	67	0.0443016	65
Igfbp4_chr11_16694	d08	0.0521288	60	0.0631854	58
Igfbp4_chr11_16694	d10	0.0577427	62	0.0473893	62
Igfbp4_chr11_16694	d12	0.0716378	54	0.0634005	42
Igfbp4_chr11_16694	d14	0.0357856	54	0.0757962	57
Igfbp4_chr11_16694	d16	0.0456511	50	0.0481469	45
Igfbp4_chr11_16694	d18	0.0287165	52	0.0268537	50
Igfbp4_chr11_16694	d20	0.0446281	36	0.0330987	48
Igfbp4_chr11_16694	d21	0.0291776	41	0.0422776	42
Igfbp4_chr11_16710	d00	0.21061	250	0.251703	248
Igfbp4_chr11_16710	d02	0.291298	248	0.209962	251
Igfbp4_chr11_16710	d04	0.185606	233	0.129279	246
Igfbp4_chr11_16710	d06	0.0839204	245	0.0705527	247
Igfbp4_chr11_16710	d08	0.0923543	228	0.0815746	231
Igfbp4_chr11_16710	d10	0.0840759	232	0.0858504	236
Igfbp4_chr11_16710	d12	0.114214	209	0.12207	203
Igfbp4_chr11_16710	d14	0.0829757	212	0.120324	226
Igfbp4_chr11_16710	d16	0.140052	176	0.156159	192
Igfbp4_chr11_16710	d18	0.0628976	178	0.05425	205
Igfbp4_chr11_16710	d20	0.0771647	170	0.0798204	193
Igfbp4_chr11_16710	d21	0.0564433	156	0.0565395	160
Igfbp4_chr11_16711	d00	0.306464	83	0.267887	84
Igfbp4_chr11_16711	d02	0.322903	85	0.266672	85
Igfbp4_chr11_16711	d04	0.225219	84	0.274423	85
Igfbp4_chr11_16711	d06	0.167151	85	0.161377	84
Igfbp4_chr11_16711	d08	0.136175	83	0.18293	81
Igfbp4_chr11_16711	d10	0.186681	81	0.183613	81
Igfbp4_chr11_16711	d12	0.201088	79	0.258286	72
Igfbp4_chr11_16711	d14	0.108468	82	0.225907	83
Igfbp4_chr11_16711	d16	0.222425	76	0.293206	74
Igfbp4_chr11_16711	d18	0.123461	74	0.0986997	71
Igfbp4_chr11_16711	d20	0.220759	71	0.231266	73
Igfbp4_chr11_16711	d21	0.0964591	62	0.083372	61
Igfbp4_chr11_16716	d00	0.102149	113	0.0853416	116
Igfbp4_chr11_16716	d02	0.091629	117	0.0730104	118
Igfbp4_chr11_16716	d04	0.0534213	110	0.0577047	112
Igfbp4_chr11_16716	d06	0.0265019	117	0.0518606	116
Igfbp4_chr11_16716	d08	0.037103	108	0.0523983	107
Igfbp4_chr11_16716	d10	0.0426505	115	0.0568202	112
Igfbp4_chr11_16716	d12	0.0358543	95	0.0537294	96
Igfbp4_chr11_16716	d14	0.0333112	101	0.0640976	107
Igfbp4_chr11_16716	d16	0.100298	83	0.0729101	90
Igfbp4_chr11_16716	d18	0.0344448	85	0.024596	95
Igfbp4_chr11_16716	d20	0.035542	82	0.0384832	97
Igfbp4_chr11_16716	d21	0.02786	71	0.103016	80
Igfbp4_chr11_16728	d00	0.278291	100	0.282641	100
Igfbp4_chr11_16728	d02	0.202923	98	0.209653	104
Igfbp4_chr11_16728	d04	0.161934	93	0.135045	103
Igfbp4_chr11_16728	d06	0.156452	98	0.128576	101
Igfbp4_chr11_16728	d08	0.118524	94	0.103006	97
Igfbp4_chr11_16728	d10	0.0866896	95	0.0982583	99
Igfbp4_chr11_16728	d12	0.102427	87	0.121753	83
Igfbp4_chr11_16728	d14	0.0883786	88	0.155941	93
Igfbp4_chr11_16728	d16	0.138557	77	0.162042	82
Igfbp4_chr11_16728	d18	0.0496661	67	0.071236	85
Igfbp4_chr11_16728	d20	0.0764045	73	0.0879035	82
Igfbp4_chr11_16728	d21	0.0770395	72	0.100564	70
Igfbp4_chr11_16735	d00	0.30291	116	0.280513	119
Igfbp4_chr11_16735	d02	0.301664	122	0.286003	123
Igfbp4_chr11_16735	d04	0.247086	110	0.236156	118
Igfbp4_chr11_16735	d06	0.347124	113	0.218875	120
Igfbp4_chr11_16735	d08	0.176427	110	0.270416	109
Igfbp4_chr11_16735	d10	0.170626	114	0.253726	120
Igfbp4_chr11_16735	d12	0.135387	105	0.171728	90
Igfbp4_chr11_16735	d14	0.1399	111	0.25163	106
Igfbp4_chr11_16735	d16	0.209823	95	0.178203	94
Igfbp4_chr11_16735	d18	0.193678	91	0.0804412	86
Igfbp4_chr11_16735	d20	0.0820595	88	0.0842211	99
Igfbp4_chr11_16735	d21	0.110189	79	0.111283	79
Igfbp4_chr11_16738	d00	0.0966447	108	0.0952093	106
Igfbp4_chr11_16738	d02	0.0926325	107	0.0771767	108
Igfbp4_chr11_16738	d04	0.0901393	98	0.0919007	107
Igfbp4_chr11_16738	d06	0.0983733	108	0.081621	106
Igfbp4_chr11_16738	d08	0.0773243	91	0.0765465	102
Igfbp4_chr11_16738	d10	0.0618283	97	0.0657507	101
Igfbp4_chr11_16738	d12	0.0486262	84	0.0806881	88
Igfbp4_chr11_16738	d14	0.0453724	90	0.0707658	96
Igfbp4_chr11_16738	d16	0.0795706	73	0.0942838	86
Igfbp4_chr11_16738	d18	0.0242028	72	0.0479509	83
Igfbp4_chr11_16738	d20	0.034731	67	0.0654753	83
Igfbp4_chr11_16738	d21	0.0537948	62	0.0423359	81
Igfbp4_chr11_16740	d00	0.0677725	138	0.0532277	139
Igfbp4_chr11_16740	d02	0.0796813	139	0.087444	138
Igfbp4_chr11_16740	d04	0.0616813	132	0.0814283	138
Igfbp4_chr11_16740	d06	0.0715496	136	0.0670841	137
Igfbp4_chr11_16740	d08	0.0548712	129	0.09759	134
Igfbp4_chr11_16740	d10	0.0575905	132	0.0534989	135
Igfbp4_chr11_16740	d12	0.0439485	121	0.107625	116
Igfbp4_chr11_16740	d14	0.0518696	128	0.0908112	131
Igfbp4_chr11_16740	d16	0.0542509	110	0.0887241	123
Igfbp4_chr11_16740	d18	0.0422668	114	0.0440475	120
Igfbp4_chr11_16740	d20	0.0457178	101	0.055201	119
Igfbp4_chr11_16740	d21	0.0453109	95	0.066582	113
Igfbp4_chr11_16743	d00	0.0460686	199	0.042921	200
Igfbp4_chr11_16743	d02	0.0552092	200	0.0559172	205
Igfbp4_chr11_16743	d04	0.0393393	189	0.0500773	196
Igfbp4_chr11_16743	d06	0.0601971	199	0.0618879	197
Igfbp4_chr11_16743	d08	0.0577818	189	0.0760403	186
Igfbp4_chr11_16743	d10	0.0414683	187	0.0621483	189
Igfbp4_chr11_16743	d12	0.0379572	172	0.070534	147
Igfbp4_chr11_16743	d14	0.0285001	176	0.079366	178
Igfbp4_chr11_16743	d16	0.0504804	147	0.0745532	155
Igfbp4_chr11_16743	d18	0.0234319	133	0.0382891	159
Igfbp4_chr11_16743	d20	0.02883	134	0.0318543	145
Igfbp4_chr11_16743	d21	0.0458094	113	0.0333394	121
Igfbp4_chr11_16784	d00	0.0396477	143	0.0394056	143
Igfbp4_chr11_16784	d02	0.0390443	141	0.053994	144
Igfbp4_chr11_16784	d04	0.0207647	132	0.0256919	141
Igfbp4_chr11_16784	d06	0.0297402	139	0.0325247	145
Igfbp4_chr11_16784	d08	0.030213	124	0.0287962	139
Igfbp4_chr11_16784	d10	0.0276515	131	0.0337291	142
Igfbp4_chr11_16784	d12	0.0210001	118	0.0289639	109
Igfbp4_chr11_16784	d14	0.0233421	110	0.0467186	130
Igfbp4_chr11_16784	d16	0.0166229	99	0.0197733	108
Igfbp4_chr11_16784	d18	0.0225031	93	0.0154864	111
Igfbp4_chr11_16784	d20	0.0202306	93	0.0224095	108
Igfbp4_chr11_16784	d21	0.0165677	75	0.0325314	93
Klf4_chr4_3934	d00	0.0783737	152	0.0798885	151
Klf4_chr4_3934	d02	0.0843438	152	0.0862656	153
Klf4_chr4_3934	d04	0.0620167	139	0.0796663	150
Klf4_chr4_3934	d06	0.0830898	151	0.0698212	155
Klf4_chr4_3934	d08	0.0721661	140	0.0557308	141
Klf4_chr4_3934	d10	0.057864	145	0.0579212	149
Klf4_chr4_3934	d12	0.0454084	137	0.0816136	120
Klf4_chr4_3934	d14	0.047907	137	0.0682707	139
Klf4_chr4_3934	d16	0.0844306	124	0.0692851	120
Klf4_chr4_3934	d18	0.0426067	113	0.0411804	116
Klf4_chr4_3934	d20	0.0405656	119	0.0461068	124
Klf4_chr4_3934	d21	0.0375448	99	0.0541194	107
Klf4_chr4_3936	d00	0.0253293	115	0.0181131	115
Klf4_chr4_3936	d02	0.0353915	110	0.0583092	122
Klf4_chr4_3936	d04	0.0180153	100	0.0332587	111
Klf4_chr4_3936	d06	0.0601397	115	0.0563556	117
Klf4_chr4_3936	d08	0.0611593	94	0.0306453	104
Klf4_chr4_3936	d10	0.0430561	104	0.0578096	112
Klf4_chr4_3936	d12	0.0522711	87	0.0328633	79
Klf4_chr4_3936	d14	0.04092	85	0.0828872	99
Klf4_chr4_3936	d16	0.0205971	73	0.0769418	85
Klf4_chr4_3936	d18	0.0206022	70	0.0795809	86
Klf4_chr4_3936	d20	0.0229435	66	0.0457212	84
Klf4_chr4_3936	d21	0.107412	54	0.437511	75
Klf4_chr4_3946	d00	0.034401	220	0.0327578	221
Klf4_chr4_3946	d02	0.0486661	221	0.0451487	223
Klf4_chr4_3946	d04	0.0283209	215	0.0301889	223
Klf4_chr4_3946	d06	0.0413453	219	0.0372229	220
Klf4_chr4_3946	d08	0.0196415	207	0.037937	213
Klf4_chr4_3946	d10	0.0326293	212	0.0310311	215
Klf4_chr4_3946	d12	0.0104148	196	0.0471506	191
Klf4_chr4_3946	d14	0.0270874	198	0.0409933	208
Klf4_chr4_3946	d16	0.0220669	174	0.0364946	195
Klf4_chr4_3946	d18	0.0190373	173	0.0271805	191
Klf4_chr4_3946	d20	0.0214659	170	0.0209528	185
Klf4_chr4_3946	d21	0.0200651	153	0.0284654	167
Klf4_chr4_3948	d00	0.984509	116	1.10018	121
Klf4_chr4_3948	d02	0.823006	122	0.653893	118
Klf4_chr4_3948	d04	0.597469	117	0.705844	117
Klf4_chr4_3948	d06	0.617419	117	0.48415	118
Klf4_chr4_3948	d08	0.446624	115	0.459125	107
Klf4_chr4_3948	d10	0.389024	115	0.432596	117
Klf4_chr4_3948	d12	0.44033	106	0.485135	91
Klf4_chr4_3948	d14	0.509975	108	0.662335	107
Klf4_chr4_3948	d16	0.476958	97	0.58765	93
Klf4_chr4_3948	d18	0.310397	90	0.286963	91
Klf4_chr4_3948	d20	0.260934	86	0.28516	92
Klf4_chr4_3948	d21	0.414123	87	0.362108	80
Klf4_chr4_3949	d00	0.142793	149	0.130949	149
Klf4_chr4_3949	d02	0.101734	148	0.0914378	154
Klf4_chr4_3949	d04	0.0943152	140	0.0764436	150
Klf4_chr4_3949	d06	0.081364	146	0.0710911	154
Klf4_chr4_3949	d08	0.0696594	134	0.0747733	140
Klf4_chr4_3949	d10	0.0594759	144	0.066179	150
Klf4_chr4_3949	d12	0.0643741	125	0.0761681	119
Klf4_chr4_3949	d14	0.049523	137	0.0735041	143
Klf4_chr4_3949	d16	0.0554905	111	0.0839852	123
Klf4_chr4_3949	d18	0.0354767	103	0.0472633	114
Klf4_chr4_3949	d20	0.0472211	105	0.0564604	126
Klf4_chr4_3949	d21	0.0534152	86	0.0477222	113
Klf4_chr4_3951	d00	0.0369897	167	0.0361887	167
Klf4_chr4_3951	d02	0.0507424	167	0.0581778	170
Klf4_chr4_3951	d04	0.0258127	158	0.0618558	160
Klf4_chr4_3951	d06	0.0552557	164	0.0477871	165
Klf4_chr4_3951	d08	0.0354044	146	0.0566126	154
Klf4_chr4_3951	d10	0.0377851	154	0.0543107	159
Klf4_chr4_3951	d12	0.0200311	138	0.0528837	127
Klf4_chr4_3951	d14	0.0264334	142	0.0533646	143
Klf4_chr4_3951	d16	0.0413961	127	0.0514993	134
Klf4_chr4_3951	d18	0.0291806	121	0.0342683	126
Klf4_chr4_3951	d20	0.0275686	109	0.0332204	129
Klf4_chr4_3951	d21	0.0472338	99	0.0639423	112
Klf4_chr4_3952	d00	0.014014	106	0.010323	109
Klf4_chr4_3952	d02	0.0429673	107	0.024915	109
Klf4_chr4_3952	d04	0.019015	105	0.0224981	107
Klf4_chr4_3952	d06	0.0450221	107	0.0347478	105
Klf4_chr4_3952	d08	0.0170573	98	0.0340419	103
Klf4_chr4_3952	d10	0.0243439	101	0.0240667	104
Klf4_chr4_3952	d12	0.0241592	87	0.0359313	88
Klf4_chr4_3952	d14	0.0245232	89	0.0558638	89
Klf4_chr4_3952	d16	0.0299283	81	0.0470113	81
Klf4_chr4_3952	d18	0.024734	73	0.0204691	79
Klf4_chr4_3952	d20	0.219809	67	0.0391453	84
Klf4_chr4_3952	d21	0.0458315	61	0.0250936	63
Klf4_chr4_3958	d00	0.0510055	108	0.0298116	106
Klf4_chr4_3958	d02	0.0255155	104	0.0426839	109
Klf4_chr4_3958	d04	0.0114478	98	0.0220715	106
Klf4_chr4_3958	d06	0.0285819	108	0.0297175	110
Klf4_chr4_3958	d08	0.0219208	94	0.0520873	99
Klf4_chr4_3958	d10	0.0250888	100	0.0370576	101
Klf4_chr4_3958	d12	0.0172963	86	0.0382268	81
Klf4_chr4_3958	d14	0.0196583	91	0.0467926	93
Klf4_chr4_3958	d16	0.0187645	75	0.0640776	82
Klf4_chr4_3958	d18	0.0233643	74	0.0194176	86
Klf4_chr4_3958	d20	0.0118608	68	0.0417717	79
Klf4_chr4_3958	d21	0.0264802	69	0.0299978	68
Lama1_chr17_7784	d00	0.0307706	150	0.0259201	145
Lama1_chr17_7784	d02	0.0409968	146	0.042125	152
Lama1_chr17_7784	d04	0.0148487	132	0.031952	144
Lama1_chr17_7784	d06	0.0476116	140	0.0484616	146
Lama1_chr17_7784	d08	0.0330683	130	0.0661461	132
Lama1_chr17_7784	d10	0.0303627	134	0.0431333	141
Lama1_chr17_7784	d12	0.0967785	125	0.100632	113
Lama1_chr17_7784	d14	0.0852392	127	0.210442	133
Lama1_chr17_7784	d16	0.0726334	103	0.282454	102
Lama1_chr17_7784	d18	0.0805908	101	0.0627861	107
Lama1_chr17_7784	d20	0.0599424	96	0.128511	109
Lama1_chr17_7784	d21	0.169564	86	0.251156	88
Lama1_chr17_7787	d00	0.0304489	73	0.0222655	74
Lama1_chr17_7787	d02	0.0375132	74	0.0353101	75
Lama1_chr17_7787	d04	0.0244012	71	0.023375	72
Lama1_chr17_7787	d06	0.049067	72	0.0298871	74
Lama1_chr17_7787	d08	0.0225951	66	0.0448456	68
Lama1_chr17_7787	d10	0.0354098	70	0.0392136	67
Lama1_chr17_7787	d12	0.00556797	58	0.0328492	54
Lama1_chr17_7787	d14	0.0326967	60	0.0398587	60
Lama1_chr17_7787	d16	0.0252002	48	0.0264909	51
Lama1_chr17_7787	d18	0.0210322	50	0.0145988	53
Lama1_chr17_7787	d20	0.0229298	43	0.0283224	56
Lama1_chr17_7787	d21	0.0068712	38	0.0410428	48
Lama1_chr17_7788	d00	0.028365	122	0.0241283	132
Lama1_chr17_7788	d02	0.0393933	130	0.0359756	129
Lama1_chr17_7788	d04	0.0203456	117	0.0343886	120
Lama1_chr17_7788	d06	0.0410659	128	0.0344647	127
Lama1_chr17_7788	d08	0.0317652	111	0.0349274	115
Lama1_chr17_7788	d10	0.0327699	119	0.0297661	120
Lama1_chr17_7788	d12	0.0213381	100	0.0383013	95
Lama1_chr17_7788	d14	0.0222882	110	0.0443872	107
Lama1_chr17_7788	d16	0.0203183	88	0.0353451	88
Lama1_chr17_7788	d18	0.0180658	92	0.0186754	89
Lama1_chr17_7788	d20	0.0122003	72	0.0406399	94
Lama1_chr17_7788	d21	0.0184941	69	0.0587969	76
Lama1_chr17_7791	d00	0.099506	93	0.0900118	93
Lama1_chr17_7791	d02	0.0403663	91	0.0369639	93
Lama1_chr17_7791	d04	0.0178692	84	0.0146576	89
Lama1_chr17_7791	d06	0.0518122	89	0.0372796	92
Lama1_chr17_7791	d08	0.0226319	80	0.0277864	81
Lama1_chr17_7791	d10	0.0358836	84	0.0327953	87
Lama1_chr17_7791	d12	0.0133029	72	0.0430716	63
Lama1_chr17_7791	d14	0.0253828	82	0.0485467	78
Lama1_chr17_7791	d16	0.0255554	64	0.0457206	67
Lama1_chr17_7791	d18	0.027512	51	0.0240097	63
Lama1_chr17_7791	d20	0.0172031	54	0.0576029	70
Lama1_chr17_7791	d21	0.0333453	52	0.0382527	55
Lama1_chr17_7793	d00	0.08334	104	0.0723591	109
Lama1_chr17_7793	d02	0.127438	106	0.109172	110
Lama1_chr17_7793	d04	0.0774231	97	0.123807	108
Lama1_chr17_7793	d06	0.155456	105	0.105714	108
Lama1_chr17_7793	d08	0.122235	99	0.117736	104
Lama1_chr17_7793	d10	0.0951464	100	0.114391	104
Lama1_chr17_7793	d12	0.0895808	87	0.123742	88
Lama1_chr17_7793	d14	0.0652048	98	0.181107	99
Lama1_chr17_7793	d16	0.102501	89	0.0982794	89
Lama1_chr17_7793	d18	0.0382612	87	0.061953	95
Lama1_chr17_7793	d20	0.105402	76	0.0809274	93
Lama1_chr17_7793	d21	0.0536273	71	0.0601918	75
Lama1_chr17_7799	d00	0.0265667	169	0.0265565	177
Lama1_chr17_7799	d02	0.0313241	178	0.0378596	177
Lama1_chr17_7799	d04	0.0117094	168	0.0250077	162
Lama1_chr17_7799	d06	0.0248188	171	0.0358675	174
Lama1_chr17_7799	d08	0.0156974	159	0.0411675	147
Lama1_chr17_7799	d10	0.0253051	168	0.0403236	160
Lama1_chr17_7799	d12	0.00882689	135	0.0485201	125
Lama1_chr17_7799	d14	0.016683	152	0.0377038	151
Lama1_chr17_7799	d16	0.0290465	126	0.0293883	123
Lama1_chr17_7799	d18	0.0153783	122	0.01868	121
Lama1_chr17_7799	d20	0.0182595	106	0.0345573	124
Lama1_chr17_7799	d21	0.0142497	95	0.0364047	109
Lama1_chr17_7814	d00	0.0425636	108	0.0442288	105
Lama1_chr17_7814	d02	0.0831814	107	0.0636087	111
Lama1_chr17_7814	d04	0.0569491	98	0.0614773	108
Lama1_chr17_7814	d06	0.0800373	104	0.0507407	109
Lama1_chr17_7814	d08	0.0622237	94	0.0582884	101
Lama1_chr17_7814	d10	0.0479009	99	0.0524561	108
Lama1_chr17_7814	d12	0.0385535	84	0.057363	85
Lama1_chr17_7814	d14	0.0364132	94	0.0497447	90
Lama1_chr17_7814	d16	0.0528735	77	0.0537835	87
Lama1_chr17_7814	d18	0.0509785	68	0.0267874	80
Lama1_chr17_7814	d20	0.0293572	67	0.0560946	83
Lama1_chr17_7814	d21	0.0929443	61	0.0438907	79
Lama1_chr17_7874	d00	0.114499	97	0.0952553	95
Lama1_chr17_7874	d02	0.0705353	95	0.0714687	99
Lama1_chr17_7874	d04	0.100923	82	0.0518237	92
Lama1_chr17_7874	d06	0.0668166	92	0.0735364	98
Lama1_chr17_7874	d08	0.0385972	84	0.0542856	90
Lama1_chr17_7874	d10	0.0518336	87	0.0377848	93
Lama1_chr17_7874	d12	0.0578664	74	0.0450667	69
Lama1_chr17_7874	d14	0.0469295	78	0.0543384	80
Lama1_chr17_7874	d16	0.0528715	69	0.0822302	64
Lama1_chr17_7874	d18	0.0311107	53	0.0315171	69
Lama1_chr17_7874	d20	0.0305802	55	0.0376164	69
Lama1_chr17_7874	d21	0.0279527	52	0.0234245	56
Lama1_chr17_7892	d00	0.0261973	105	0.0176959	112
Lama1_chr17_7892	d02	0.0379134	111	0.0276973	114
Lama1_chr17_7892	d04	0.0142659	103	0.0180177	104
Lama1_chr17_7892	d06	0.028538	111	0.0417844	112
Lama1_chr17_7892	d08	0.00967457	95	0.032603	94
Lama1_chr17_7892	d10	0.0250193	100	0.0307639	99
Lama1_chr17_7892	d12	0.0127647	88	0.0319582	75
Lama1_chr17_7892	d14	0.0205033	89	0.0222002	92
Lama1_chr17_7892	d16	0.0112488	78	0.0403012	71
Lama1_chr17_7892	d18	0.0124153	66	0.0178518	74
Lama1_chr17_7892	d20	0.0157207	66	0.0228818	79
Lama1_chr17_7892	d21	0.0155391	50	0.0196327	59
Lama1_chr17_7907	d00	0.0423163	89	0.0334091	94
Lama1_chr17_7907	d02	0.0256237	91	0.0251718	94
Lama1_chr17_7907	d04	0.00959014	88	0.0181213	92
Lama1_chr17_7907	d06	0.0583406	93	0.0217873	92
Lama1_chr17_7907	d08	0.017981	81	0.0372242	88
Lama1_chr17_7907	d10	0.0210675	88	0.0257576	90
Lama1_chr17_7907	d12	0.0117364	75	0.0113007	66
Lama1_chr17_7907	d14	0.0149692	76	0.0312853	81
Lama1_chr17_7907	d16	0.0188487	69	0.0280749	72
Lama1_chr17_7907	d18	0.0182304	71	0.00975325	71
Lama1_chr17_7907	d20	0.0202333	57	0.0204738	64
Lama1_chr17_7907	d21	0.0199155	49	0.0272558	60
Lamb1_chr12_2182	d00	0.0256833	126	0.018472	125
Lamb1_chr12_2182	d02	0.0339689	125	0.0376028	127
Lamb1_chr12_2182	d04	0.0127506	115	0.0223961	121
Lamb1_chr12_2182	d06	0.0328013	124	0.0317255	125
Lamb1_chr12_2182	d08	0.0310038	109	0.0349911	115
Lamb1_chr12_2182	d10	0.0262224	113	0.0264808	116
Lamb1_chr12_2182	d12	0.00504489	100	0.0174815	89
Lamb1_chr12_2182	d14	0.0214211	100	0.0312373	112
Lamb1_chr12_2182	d16	0.0164739	76	0.0307017	98
Lamb1_chr12_2182	d18	0.0181603	86	0.0207916	92
Lamb1_chr12_2182	d20	0.0123034	73	0.0196683	91
Lamb1_chr12_2182	d21	0.0167028	64	0.0305695	82
Lamb1_chr12_2183	d00	0.0412747	334	0.0348506	345
Lamb1_chr12_2183	d02	0.0551981	332	0.0867575	345
Lamb1_chr12_2183	d04	0.0333158	322	0.0512329	330
Lamb1_chr12_2183	d06	0.0786127	334	0.0537351	341
Lamb1_chr12_2183	d08	0.0432208	304	0.0695341	312
Lamb1_chr12_2183	d10	0.0527316	321	0.0892402	328
Lamb1_chr12_2183	d12	0.0393481	279	0.0922296	269
Lamb1_chr12_2183	d14	0.0423736	298	0.207321	299
Lamb1_chr12_2183	d16	0.0865597	244	0.211514	255
Lamb1_chr12_2183	d18	0.0434404	232	0.0630556	264
Lamb1_chr12_2183	d20	0.0558279	231	0.167164	268
Lamb1_chr12_2183	d21	0.0420922	191	0.379917	224
Lamb1_chr12_2186	d00	0.202982	143	0.182183	145
Lamb1_chr12_2186	d02	0.13555	141	0.187645	147
Lamb1_chr12_2186	d04	0.123879	135	0.13711	139
Lamb1_chr12_2186	d06	0.110881	141	0.103586	141
Lamb1_chr12_2186	d08	0.0596768	126	0.0954933	133
Lamb1_chr12_2186	d10	0.0718455	135	0.0697401	135
Lamb1_chr12_2186	d12	0.0763353	116	0.07342	108
Lamb1_chr12_2186	d14	0.0460163	115	0.0874519	119
Lamb1_chr12_2186	d16	0.0742652	98	0.0795322	101
Lamb1_chr12_2186	d18	0.036257	101	0.0336941	104
Lamb1_chr12_2186	d20	0.0535831	80	0.0431266	107
Lamb1_chr12_2186	d21	0.0447924	88	0.053302	92
Lamb1_chr12_2189	d00	0.0304392	113	0.0305788	112
Lamb1_chr12_2189	d02	0.0407171	112	0.03731	113
Lamb1_chr12_2189	d04	0.0207123	104	0.0195825	107
Lamb1_chr12_2189	d06	0.0256175	108	0.0307997	112
Lamb1_chr12_2189	d08	0.0284006	103	0.0294149	96
Lamb1_chr12_2189	d10	0.0326527	107	0.0299005	102
Lamb1_chr12_2189	d12	0.019011	90	0.0405458	78
Lamb1_chr12_2189	d14	0.0243169	93	0.0555048	88
Lamb1_chr12_2189	d16	0.0171026	78	0.0340805	82
Lamb1_chr12_2189	d18	0.0662477	76	0.0163152	79
Lamb1_chr12_2189	d20	0.0300033	74	0.0311423	81
Lamb1_chr12_2189	d21	0.0739878	65	0.113365	76
Lamb1_chr12_2196	d00	0.0145015	128	0.0124553	125
Lamb1_chr12_2196	d02	0.0415855	124	0.0352484	129
Lamb1_chr12_2196	d04	0.00974473	113	0.0209081	128
Lamb1_chr12_2196	d06	0.0363663	121	0.0325593	125
Lamb1_chr12_2196	d08	0.0237837	111	0.034725	118
Lamb1_chr12_2196	d10	0.0450483	115	0.0258835	121
Lamb1_chr12_2196	d12	0.0107791	103	0.020302	94
Lamb1_chr12_2196	d14	0.0330066	110	0.0424868	112
Lamb1_chr12_2196	d16	0.107475	92	0.0490229	92
Lamb1_chr12_2196	d18	0.0214355	90	0.0198235	93
Lamb1_chr12_2196	d20	0.0282845	79	0.025652	95
Lamb1_chr12_2196	d21	0.0482905	83	0.0918544	78
Lamb1_chr12_2203	d00	0.035133	118	0.0265836	118
Lamb1_chr12_2203	d02	0.0568296	120	0.0454446	124
Lamb1_chr12_2203	d04	0.0270061	114	0.0202143	119
Lamb1_chr12_2203	d06	0.0628827	117	0.0363889	122
Lamb1_chr12_2203	d08	0.0360278	110	0.0238367	114
Lamb1_chr12_2203	d10	0.0352171	115	0.0294029	113
Lamb1_chr12_2203	d12	0.021164	99	0.0249997	92
Lamb1_chr12_2203	d14	0.0238386	95	0.0311734	106
Lamb1_chr12_2203	d16	0.0221305	87	0.0319591	88
Lamb1_chr12_2203	d18	0.0214612	84	0.015289	91
Lamb1_chr12_2203	d20	0.0407668	77	0.0272635	91
Lamb1_chr12_2203	d21	0.0267797	75	0.0292039	79
Lamb1_chr12_2206	d00	0.0318255	88	0.013818	88
Lamb1_chr12_2206	d02	0.0301072	90	0.0430444	88
Lamb1_chr12_2206	d04	0.0119202	85	0.0236553	85
Lamb1_chr12_2206	d06	0.0323722	90	0.0254978	87
Lamb1_chr12_2206	d08	0.0304072	76	0.0271203	79
Lamb1_chr12_2206	d10	0.0373927	80	0.0321668	82
Lamb1_chr12_2206	d12	0.0121134	68	0.0268589	60
Lamb1_chr12_2206	d14	0.0180639	74	0.0444829	75
Lamb1_chr12_2206	d16	0.0133582	64	0.0505758	66
Lamb1_chr12_2206	d18	0.0168026	63	0.0151822	61
Lamb1_chr12_2206	d20	0.0200924	54	0.0193462	63
Lamb1_chr12_2206	d21	0.0257843	49	0.0165334	53
Lamb1_chr12_2207	d00	0.0215265	92	0.0209212	95
Lamb1_chr12_2207	d02	0.0401575	97	0.0364129	96
Lamb1_chr12_2207	d04	0.0103954	89	0.0187754	90
Lamb1_chr12_2207	d06	0.0320544	96	0.0480766	92
Lamb1_chr12_2207	d08	0.0210433	86	0.0573155	85
Lamb1_chr12_2207	d10	0.0227447	91	0.0376247	91
Lamb1_chr12_2207	d12	0.0130307	83	0.0403036	63
Lamb1_chr12_2207	d14	0.0213634	83	0.0341417	85
Lamb1_chr12_2207	d16	0.0182448	70	0.0422946	69
Lamb1_chr12_2207	d18	0.0131243	69	0.0189983	68
Lamb1_chr12_2207	d20	0.0115443	59	0.0384759	75
Lamb1_chr12_2207	d21	0.0135753	58	0.034557	62
Lamb1_chr12_2210	d00	0.320168	135	0.312358	135
Lamb1_chr12_2210	d02	0.445311	136	0.460764	137
Lamb1_chr12_2210	d04	0.587568	128	0.495642	129
Lamb1_chr12_2210	d06	0.4056	132	0.3921	136
Lamb1_chr12_2210	d08	0.338986	123	0.367241	129
Lamb1_chr12_2210	d10	0.25501	127	0.29144	128
Lamb1_chr12_2210	d12	0.266278	110	0.35506	107
Lamb1_chr12_2210	d14	0.171368	116	0.366325	120
Lamb1_chr12_2210	d16	0.364507	101	0.28435	102
Lamb1_chr12_2210	d18	0.136105	91	0.134568	102
Lamb1_chr12_2210	d20	0.1492	82	0.266778	100
Lamb1_chr12_2210	d21	0.127787	80	0.172527	85
Lamb1_chr12_2215	d00	0.0357094	82	0.0324954	86
Lamb1_chr12_2215	d02	0.081325	86	0.0431597	90
Lamb1_chr12_2215	d04	0.0524631	71	0.0296984	84
Lamb1_chr12_2215	d06	0.0892663	84	0.0460287	81
Lamb1_chr12_2215	d08	0.0927871	71	0.0537465	73
Lamb1_chr12_2215	d10	0.0457503	85	0.0480481	80
Lamb1_chr12_2215	d12	0.0110571	62	0.0365001	62
Lamb1_chr12_2215	d14	0.0402009	65	0.068473	70
Lamb1_chr12_2215	d16	0.0176512	54	0.0502552	55
Lamb1_chr12_2215	d18	0.020457	47	0.024578	69
Lamb1_chr12_2215	d20	0.0271097	44	0.0515399	52
Lamb1_chr12_2215	d21	0.02491	39	0.10718	49
Lamb1_chr12_2216	d00	0.0482513	217	0.0438834	205
Lamb1_chr12_2216	d02	0.0638945	204	0.0671526	219
Lamb1_chr12_2216	d04	0.0472059	193	0.0560822	208
Lamb1_chr12_2216	d06	0.0872282	206	0.0799149	216
Lamb1_chr12_2216	d08	0.0928213	186	0.0788267	195
Lamb1_chr12_2216	d10	0.0567269	192	0.0658563	203
Lamb1_chr12_2216	d12	0.0738319	170	0.0454459	154
Lamb1_chr12_2216	d14	0.0778404	180	0.0874153	184
Lamb1_chr12_2216	d16	0.149737	148	0.103784	165
Lamb1_chr12_2216	d18	0.0696465	140	0.0544169	169
Lamb1_chr12_2216	d20	0.129938	138	0.079096	166
Lamb1_chr12_2216	d21	0.147642	126	0.103332	135
Lamb1_chr12_2238	d00	0.0340382	168	0.0344233	170
Lamb1_chr12_2238	d02	0.0569677	166	0.0488846	171
Lamb1_chr12_2238	d04	0.0223749	154	0.0389746	161
Lamb1_chr12_2238	d06	0.0584584	165	0.0490693	166
Lamb1_chr12_2238	d08	0.0272454	142	0.0504512	145
Lamb1_chr12_2238	d10	0.0246341	151	0.0329853	158
Lamb1_chr12_2238	d12	0.0138015	131	0.0463796	103
Lamb1_chr12_2238	d14	0.0216822	139	0.051123	137
Lamb1_chr12_2238	d16	0.0185146	108	0.0454206	111
Lamb1_chr12_2238	d18	0.0136612	95	0.0179193	109
Lamb1_chr12_2238	d20	0.0220624	95	0.0278534	114
Lamb1_chr12_2238	d21	0.0171713	79	0.0231114	89
Lamb1_chr12_2239	d00	0.0388996	212	0.0295778	221
Lamb1_chr12_2239	d02	0.0261161	211	0.0499154	219
Lamb1_chr12_2239	d04	0.0127344	197	0.0291105	202
Lamb1_chr12_2239	d06	0.0542497	210	0.0348786	212
Lamb1_chr12_2239	d08	0.0266836	191	0.0306261	187
Lamb1_chr12_2239	d10	0.03319	202	0.0459324	201
Lamb1_chr12_2239	d12	0.0171479	166	0.0602082	140
Lamb1_chr12_2239	d14	0.0238543	179	0.0645521	180
Lamb1_chr12_2239	d16	0.0222821	139	0.0390813	149
Lamb1_chr12_2239	d18	0.0174388	136	0.0181743	147
Lamb1_chr12_2239	d20	0.0501457	121	0.0883561	145
Lamb1_chr12_2239	d21	0.0155185	107	0.0289389	125
Lamb1_chr12_2288	d00	0.0242605	132	0.0108498	132
Lamb1_chr12_2288	d02	0.0335625	129	0.0342534	134
Lamb1_chr12_2288	d04	0.0126571	125	0.0203452	133
Lamb1_chr12_2288	d06	0.0357775	130	0.0316922	134
Lamb1_chr12_2288	d08	0.0263523	118	0.0281677	126
Lamb1_chr12_2288	d10	0.0332149	126	0.0288813	129
Lamb1_chr12_2288	d12	0.00837645	106	0.0192534	113
Lamb1_chr12_2288	d14	0.0208726	109	0.0392224	117
Lamb1_chr12_2288	d16	0.0189997	94	0.0303487	106
Lamb1_chr12_2288	d18	0.0155138	87	0.0148776	105
Lamb1_chr12_2288	d20	0.01488	87	0.0192479	109
Lamb1_chr12_2288	d21	0.0194104	79	0.0247402	82
Lamb1_chr12_2289	d00	0.0307449	144	0.0245	144
Lamb1_chr12_2289	d02	0.0476424	143	0.0314713	146
Lamb1_chr12_2289	d04	0.0150514	134	0.02818	144
Lamb1_chr12_2289	d06	0.0386873	144	0.0372692	142
Lamb1_chr12_2289	d08	0.0134472	132	0.0440014	134
Lamb1_chr12_2289	d10	0.0222617	138	0.0304409	135
Lamb1_chr12_2289	d12	0.00787097	112	0.0302598	108
Lamb1_chr12_2289	d14	0.0189608	122	0.0307042	128
Lamb1_chr12_2289	d16	0.0223885	101	0.0296332	107
Lamb1_chr12_2289	d18	0.020269	97	0.0245124	97
Lamb1_chr12_2289	d20	0.0167724	92	0.0254386	115
Lamb1_chr12_2289	d21	0.0152791	84	0.023083	89
Lamb1_chr12_2296	d00	0.145842	174	0.13134	177
Lamb1_chr12_2296	d02	0.164437	176	0.194809	179
Lamb1_chr12_2296	d04	0.186974	169	0.182882	173
Lamb1_chr12_2296	d06	0.251656	173	0.217152	173
Lamb1_chr12_2296	d08	0.200148	159	0.235625	166
Lamb1_chr12_2296	d10	0.162307	167	0.236815	168
Lamb1_chr12_2296	d12	0.142947	157	0.21811	144
Lamb1_chr12_2296	d14	0.11108	158	0.249728	156
Lamb1_chr12_2296	d16	0.208612	140	0.248901	149
Lamb1_chr12_2296	d18	0.109481	123	0.121359	144
Lamb1_chr12_2296	d20	0.104169	130	0.161349	148
Lamb1_chr12_2296	d21	0.138113	116	0.192376	121
Lamc1_chr1_12127	d00	0.0284586	88	0.0214095	89
Lamc1_chr1_12127	d02	0.0279491	91	0.0501163	95
Lamc1_chr1_12127	d04	0.0261476	85	0.0266022	90
Lamc1_chr1_12127	d06	0.0317274	91	0.0522509	90
Lamc1_chr1_12127	d08	0.0252866	81	0.0453781	78
Lamc1_chr1_12127	d10	0.0292993	84	0.0430918	82
Lamc1_chr1_12127	d12	0.0118996	70	0.0601178	62
Lamc1_chr1_12127	d14	0.0220142	77	0.0562985	77
Lamc1_chr1_12127	d16	0.0306255	61	0.0814029	58
Lamc1_chr1_12127	d18	0.0166753	64	0.0247184	63
Lamc1_chr1_12127	d20	0.0144058	60	0.0288298	60
Lamc1_chr1_12127	d21	0.0135829	52	0.0193179	55
Lamc1_chr1_12152	d00	0.0316393	932	0.0240763	942
Lamc1_chr1_12152	d02	0.0390024	948	0.0383868	960
Lamc1_chr1_12152	d04	0.0226872	896	0.0343836	920
Lamc1_chr1_12152	d06	0.044846	934	0.0358871	947
Lamc1_chr1_12152	d08	0.0240729	857	0.0326329	874
Lamc1_chr1_12152	d10	0.028265	899	0.0322713	903
Lamc1_chr1_12152	d12	0.0119559	777	0.0262752	722
Lamc1_chr1_12152	d14	0.0207344	823	0.0390156	844
Lamc1_chr1_12152	d16	0.0212391	704	0.0291826	723
Lamc1_chr1_12152	d18	0.0179385	689	0.0174944	732
Lamc1_chr1_12152	d20	0.0198394	655	0.0268929	736
Lamc1_chr1_12152	d21	0.0228184	599	0.0246326	616
Lamc1_chr1_12175	d00	0.85121	95	0.891415	95
Lamc1_chr1_12175	d02	0.865551	96	0.803227	95
Lamc1_chr1_12175	d04	0.851503	93	0.805673	96
Lamc1_chr1_12175	d06	0.639533	95	0.554652	97
Lamc1_chr1_12175	d08	0.601054	90	0.58734	92
Lamc1_chr1_12175	d10	0.477308	93	0.565706	96
Lamc1_chr1_12175	d12	0.62957	89	0.7735	84
Lamc1_chr1_12175	d14	0.440794	84	0.671525	90
Lamc1_chr1_12175	d16	0.758869	75	0.94465	86
Lamc1_chr1_12175	d18	0.305553	75	0.310973	78
Lamc1_chr1_12175	d20	0.308879	69	0.446776	80
Lamc1_chr1_12175	d21	0.338801	59	0.365005	66
Lamc1_chr1_12183	d00	0.0569781	82	0.0192059	82
Lamc1_chr1_12183	d02	0.0563464	81	0.0385716	87
Lamc1_chr1_12183	d04	0.0180227	78	0.0818397	83
Lamc1_chr1_12183	d06	0.0377963	81	0.0683459	84
Lamc1_chr1_12183	d08	0.0194499	75	0.049173	80
Lamc1_chr1_12183	d10	0.0264966	77	0.0455962	81
Lamc1_chr1_12183	d12	0.00501721	68	0.0526687	64
Lamc1_chr1_12183	d14	0.0266991	71	0.0942281	76
Lamc1_chr1_12183	d16	0.00919362	61	0.0407755	61
Lamc1_chr1_12183	d18	0.0163169	55	0.020138	61
Lamc1_chr1_12183	d20	0.0239373	57	0.0258172	62
Lamc1_chr1_12183	d21	0.0324971	51	0.0475187	57
Lamc1_chr1_12185	d00	0.022118	256	0.0206185	249
Lamc1_chr1_12185	d02	0.0453719	249	0.0361807	263
Lamc1_chr1_12185	d04	0.0164584	240	0.0280478	254
Lamc1_chr1_12185	d06	0.0559315	250	0.0355021	260
Lamc1_chr1_12185	d08	0.0240194	226	0.0302614	233
Lamc1_chr1_12185	d10	0.0265633	236	0.043675	250
Lamc1_chr1_12185	d12	0.0082787	200	0.0452556	186
Lamc1_chr1_12185	d14	0.0251691	210	0.0532683	221
Lamc1_chr1_12185	d16	0.0397218	157	0.041034	186
Lamc1_chr1_12185	d18	0.0229205	170	0.0227877	196
Lamc1_chr1_12185	d20	0.0174221	148	0.0228165	192
Lamc1_chr1_12185	d21	0.0268828	121	0.024692	148
Lamc1_chr1_12188	d00	0.021732	58	0.0205802	63
Lamc1_chr1_12188	d02	0.0258695	63	0.0268811	62
Lamc1_chr1_12188	d04	0.0100003	58	0.0156886	57
Lamc1_chr1_12188	d06	0.0481567	63	0.0301555	60
Lamc1_chr1_12188	d08	0.0178537	56	0.0293701	50
Lamc1_chr1_12188	d10	0.0250924	58	0.0259577	56
Lamc1_chr1_12188	d12	0.00726647	48	0.0122367	44
Lamc1_chr1_12188	d14	0.0149181	53	0.0284977	48
Lamc1_chr1_12188	d16	0.00568432	41	0.0225304	44
Lamc1_chr1_12188	d18	0.029399	35	0.0116338	43
Lamc1_chr1_12188	d20	0.0170482	39	0.0228019	42
Lamc1_chr1_12188	d21	0.0297973	34	0.0250694	33
Lamc1_chr1_12189	d00	0.283345	147	0.318211	157
Lamc1_chr1_12189	d02	0.0920166	150	0.108893	159
Lamc1_chr1_12189	d04	0.10492	135	0.0671383	146
Lamc1_chr1_12189	d06	0.138317	147	0.0836884	153
Lamc1_chr1_12189	d08	0.131937	124	0.0799318	131
Lamc1_chr1_12189	d10	0.109842	140	0.132893	145
Lamc1_chr1_12189	d12	0.251283	108	0.173543	102
Lamc1_chr1_12189	d14	0.109948	117	0.186836	133
Lamc1_chr1_12189	d16	0.259458	89	0.148398	102
Lamc1_chr1_12189	d18	0.0880099	86	0.162972	99
Lamc1_chr1_12189	d20	0.867154	83	0.180964	92
Lamc1_chr1_12189	d21	0.103501	68	0.66331	77
Lamc1_chr1_12193	d00	0.0408865	126	0.034454	130
Lamc1_chr1_12193	d02	0.0439727	131	0.0348849	132
Lamc1_chr1_12193	d04	0.0222873	120	0.0257876	128
Lamc1_chr1_12193	d06	0.048214	126	0.0346474	132
Lamc1_chr1_12193	d08	0.0266765	118	0.0364962	119
Lamc1_chr1_12193	d10	0.0263515	124	0.0287721	125
Lamc1_chr1_12193	d12	0.0173621	102	0.0396979	93
Lamc1_chr1_12193	d14	0.0214708	108	0.047362	117
Lamc1_chr1_12193	d16	0.0153289	88	0.0390835	95
Lamc1_chr1_12193	d18	0.0210467	79	0.0172283	98
Lamc1_chr1_12193	d20	0.0257626	85	0.0305231	90
Lamc1_chr1_12193	d21	0.0230849	76	0.0248674	73
Lamc1_chr1_12201	d00	0.0550805	91	0.0410187	90
Lamc1_chr1_12201	d02	0.0443734	92	0.0476454	98
Lamc1_chr1_12201	d04	0.0232256	89	0.0215138	94
Lamc1_chr1_12201	d06	0.0382065	93	0.0388225	95
Lamc1_chr1_12201	d08	0.028769	84	0.0401119	85
Lamc1_chr1_12201	d10	0.0283071	86	0.0416171	91
Lamc1_chr1_12201	d12	0.015234	81	0.0158558	72
Lamc1_chr1_12201	d14	0.0201356	86	0.0484621	88
Lamc1_chr1_12201	d16	0.02468	69	0.0548095	72
Lamc1_chr1_12201	d18	0.0148905	71	0.0184323	75
Lamc1_chr1_12201	d20	0.0223169	67	0.0223958	74
Lamc1_chr1_12201	d21	0.0301339	61	0.0266874	55
Map1b_chr13_9429	d00	0.0733242	204	0.0513779	210
Map1b_chr13_9429	d02	0.0558192	210	0.0702335	210
Map1b_chr13_9429	d04	0.0365645	197	0.0651593	204
Map1b_chr13_9429	d06	0.0706343	210	0.0553642	208
Map1b_chr13_9429	d08	0.048516	186	0.0882426	193
Map1b_chr13_9429	d10	0.0562183	193	0.0660746	200
Map1b_chr13_9429	d12	0.0355798	167	0.0812438	166
Map1b_chr13_9429	d14	0.0343263	183	0.082691	189
Map1b_chr13_9429	d16	0.0598318	146	0.093282	150
Map1b_chr13_9429	d18	0.0237449	148	0.0354155	156
Map1b_chr13_9429	d20	0.0370859	136	0.052367	164
Map1b_chr13_9429	d21	0.0398276	118	0.0467067	141
Map1b_chr13_9436	d00	0.0314599	103	0.0327468	104
Map1b_chr13_9436	d02	0.0302851	107	0.0404694	109
Map1b_chr13_9436	d04	0.0208231	102	0.018626	101
Map1b_chr13_9436	d06	0.0502471	106	0.0411047	104
Map1b_chr13_9436	d08	0.0404493	96	0.0420358	97
Map1b_chr13_9436	d10	0.0346296	103	0.0374713	98
Map1b_chr13_9436	d12	0.0237496	89	0.0291591	87
Map1b_chr13_9436	d14	0.0282593	93	0.0635998	89
Map1b_chr13_9436	d16	0.0256734	79	0.0387795	83
Map1b_chr13_9436	d18	0.0163034	74	0.0271581	83
Map1b_chr13_9436	d20	0.0247592	72	0.0337257	82
Map1b_chr13_9436	d21	0.0628048	57	0.0215255	74
Map1b_chr13_9445	d00	0.0615693	160	0.0548518	164
Map1b_chr13_9445	d02	0.0655381	165	0.0837971	163
Map1b_chr13_9445	d04	0.0456677	157	0.0523923	158
Map1b_chr13_9445	d06	0.0605278	164	0.0474235	163
Map1b_chr13_9445	d08	0.0351115	149	0.0453313	153
Map1b_chr13_9445	d10	0.0497512	159	0.057263	155
Map1b_chr13_9445	d12	0.0335838	143	0.045222	127
Map1b_chr13_9445	d14	0.0306867	145	0.0493641	150
Map1b_chr13_9445	d16	0.0361807	134	0.0471477	131
Map1b_chr13_9445	d18	0.0292965	120	0.0301859	122
Map1b_chr13_9445	d20	0.0258473	120	0.0326992	123
Map1b_chr13_9445	d21	0.0340111	110	0.0361348	111
Map1b_chr13_9447	d00	0.153424	238	0.13853	241
Map1b_chr13_9447	d02	0.331113	239	0.328378	244
Map1b_chr13_9447	d04	0.289936	229	0.306802	236
Map1b_chr13_9447	d06	0.300624	236	0.236069	238
Map1b_chr13_9447	d08	0.219291	221	0.220481	226
Map1b_chr13_9447	d10	0.222613	236	0.217653	235
Map1b_chr13_9447	d12	0.165292	212	0.204942	199
Map1b_chr13_9447	d14	0.146846	216	0.271261	217
Map1b_chr13_9447	d16	0.206323	196	0.227769	198
Map1b_chr13_9447	d18	0.107283	195	0.0798284	200
Map1b_chr13_9447	d20	0.0937887	181	0.132518	206
Map1b_chr13_9447	d21	0.151431	176	0.120275	173
minP	d00	0.0589401	187	0.0543722	186
minP	d02	0.0579493	185	0.0558283	186
minP	d04	0.030231	185	0.0462352	186
minP	d06	0.0583694	185	0.0399934	186
minP	d08	0.0380346	185	0.0494751	186
minP	d10	0.0354063	184	0.0360552	186
minP	d12	0.0246134	183	0.0576901	183
minP	d14	0.0362597	184	0.0513009	183
minP	d16	0.0255872	181	0.0490105	183
minP	d18	0.0218315	178	0.0207733	182
minP	d20	0.0238864	180	0.032355	183
minP	d21	0.0306677	178	0.0262364	180
noP	d00	0.0644355	134	0.0591149	134
noP	d02	0.0584628	134	0.0589623	134
noP	d04	0.0322668	134	0.0551297	134
noP	d06	0.0549783	134	0.0451227	134
noP	d08	0.0323253	134	0.0526572	133
noP	d10	0.0327493	134	0.0421564	134
noP	d12	0.0225834	133	0.0586825	132
noP	d14	0.032235	131	0.0506696	134
noP	d16	0.040426	131	0.0480736	131
noP	d18	0.0285236	132	0.0232479	132
noP	d20	0.0232261	132	0.029664	133
noP	d21	0.0313666	131	0.0288475	130
pgk1P	d00	7.76337	269	8.10524	270
pgk1P	d02	5.32879	271	5.67954	271
pgk1P	d04	5.32023	266	4.68027	268
pgk1P	d06	4.27696	270	4.45113	269
pgk1P	d08	5.9043	266	5.78638	265
pgk1P	d10	5.33544	268	4.9175	270
pgk1P	d12	6.13995	263	6.43096	259
pgk1P	d14	5.63615	265	5.25802	265
pgk1P	d16	6.39919	259	6.4447	264
pgk1P	d18	6.19279	255	6.12553	261
pgk1P	d20	6.60663	257	5.89285	262
pgk1P	d21	5.75946	249	4.5155	254
Sox17_chr1_58	d00	0.0359062	131	0.0303345	131
Sox17_chr1_58	d02	0.0457433	130	0.050141	130
Sox17_chr1_58	d04	0.0289786	123	0.0387073	129
Sox17_chr1_58	d06	0.0423208	129	0.0448868	130
Sox17_chr1_58	d08	0.0716687	120	0.0482433	125
Sox17_chr1_58	d10	0.0617736	123	0.03992	127
Sox17_chr1_58	d12	0.0275992	107	0.0820106	104
Sox17_chr1_58	d14	0.0365226	113	0.123165	115
Sox17_chr1_58	d16	0.560369	87	0.0573758	99
Sox17_chr1_58	d18	0.0556409	88	0.026668	111
Sox17_chr1_58	d20	0.0248875	88	0.0422382	103
Sox17_chr1_58	d21	0.126107	71	0.049134	89
Sox17_chr1_59	d00	0.0218111	175	0.0155891	176
Sox17_chr1_59	d02	0.0368074	171	0.0339856	179
Sox17_chr1_59	d04	0.00915885	157	0.0162318	173
Sox17_chr1_59	d06	0.0450626	174	0.0303997	177
Sox17_chr1_59	d08	0.0231595	154	0.0325101	163
Sox17_chr1_59	d10	0.0261738	164	0.0283889	170
Sox17_chr1_59	d12	0.00523764	139	0.0382531	140
Sox17_chr1_59	d14	0.0195187	154	0.0415618	157
Sox17_chr1_59	d16	0.0155952	118	0.0743473	125
Sox17_chr1_59	d18	0.0137605	120	0.0127899	132
Sox17_chr1_59	d20	0.0348038	116	0.0241209	129
Sox17_chr1_59	d21	0.0226948	94	0.0175734	104
Sox17_chr1_60	d00	0.0299311	100	0.0335754	96
Sox17_chr1_60	d02	0.0364202	97	0.0380401	101
Sox17_chr1_60	d04	0.0196416	86	0.0188562	95
Sox17_chr1_60	d06	0.039582	94	0.0301956	98
Sox17_chr1_60	d08	0.0369151	86	0.0310765	88
Sox17_chr1_60	d10	0.0287369	89	0.0263193	94
Sox17_chr1_60	d12	0.0127805	74	0.0434793	65
Sox17_chr1_60	d14	0.0230782	80	0.0401247	87
Sox17_chr1_60	d16	0.0150024	58	0.0366245	69
Sox17_chr1_60	d18	0.0234168	56	0.0178089	61
Sox17_chr1_60	d20	0.0197266	49	0.0168971	73
Sox17_chr1_60	d21	0.0290406	55	0.0140922	55
Sox17_chr1_65	d00	0.04564	72	0.030548	70
Sox17_chr1_65	d02	0.0473862	71	0.0433238	72
Sox17_chr1_65	d04	0.0306475	68	0.0406772	70
Sox17_chr1_65	d06	0.0542418	69	0.0394516	72
Sox17_chr1_65	d08	0.0436726	67	0.0387105	67
Sox17_chr1_65	d10	0.0391825	69	0.0326557	71
Sox17_chr1_65	d12	0.0313994	62	0.0339591	62
Sox17_chr1_65	d14	0.0311798	66	0.0543549	69
Sox17_chr1_65	d16	0.0320129	61	0.0354457	65
Sox17_chr1_65	d18	0.0238434	50	0.0196967	65
Sox17_chr1_65	d20	0.0162563	54	0.0341168	64
Sox17_chr1_65	d21	0.0216228	51	0.0196888	55
Sox17_chr1_67	d00	0.0445673	132	0.0448573	128
Sox17_chr1_67	d02	0.079554	132	0.0616022	134
Sox17_chr1_67	d04	0.0413201	125	0.0441631	131
Sox17_chr1_67	d06	0.0797153	128	0.0404675	132
Sox17_chr1_67	d08	0.0446542	120	0.0457444	130
Sox17_chr1_67	d10	0.0428036	127	0.0361193	130
Sox17_chr1_67	d12	0.0203612	119	0.035539	103
Sox17_chr1_67	d14	0.0357886	120	0.0486113	123
Sox17_chr1_67	d16	0.0386348	112	0.0413261	107
Sox17_chr1_67	d18	0.0192139	101	0.0233509	105
Sox17_chr1_67	d20	0.0386861	100	0.0376067	104
Sox17_chr1_67	d21	0.0367275	91	0.0352623	90
Sox17_chr1_68	d00	0.0367969	43	0.0274174	42
Sox17_chr1_68	d02	0.0287381	42	0.0391772	44
Sox17_chr1_68	d04	0.0171307	40	0.0271244	43
Sox17_chr1_68	d06	0.0569794	43	0.0320342	44
Sox17_chr1_68	d08	0.0310679	42	0.0256319	40
Sox17_chr1_68	d10	0.0301653	40	0.0235978	40
Sox17_chr1_68	d12	0.00447147	38	0.0330812	36
Sox17_chr1_68	d14	0.0202993	41	0.0443799	37
Sox17_chr1_68	d16	0.0205683	34	0.0305646	33
Sox17_chr1_68	d18	0.0123229	33	0.0222316	32
Sox17_chr1_68	d20	0.0316873	31	0.0404594	31
Sox17_chr1_68	d21	0.0289253	19	0.0296159	23
Sox17_chr1_69	d00	0.0541895	156	0.0634659	155
Sox17_chr1_69	d02	0.0350205	151	0.0331531	158
Sox17_chr1_69	d04	0.0355761	147	0.0236381	157
Sox17_chr1_69	d06	0.0729283	155	0.0416078	157
Sox17_chr1_69	d08	0.0581607	144	0.0392096	156
Sox17_chr1_69	d10	0.0496088	147	0.0371702	155
Sox17_chr1_69	d12	0.0401506	135	0.0523917	126
Sox17_chr1_69	d14	0.0439934	131	0.0537658	146
Sox17_chr1_69	d16	0.0699819	121	0.0342959	123
Sox17_chr1_69	d18	0.0408047	115	0.0226696	130
Sox17_chr1_69	d20	0.0464286	112	0.035995	129
Sox17_chr1_69	d21	0.0328046	102	0.0357379	108
Sox17_chr1_73	d00	0.0302204	86	0.0435767	85
Sox17_chr1_73	d02	0.0558585	86	0.0455741	92
Sox17_chr1_73	d04	0.0369077	73	0.0285989	86
Sox17_chr1_73	d06	0.0641004	79	0.0462531	90
Sox17_chr1_73	d08	0.018625	73	0.0313835	78
Sox17_chr1_73	d10	0.0258169	78	0.0293362	86
Sox17_chr1_73	d12	0.0385064	66	0.0121359	58
Sox17_chr1_73	d14	0.0195049	66	0.0354081	78
Sox17_chr1_73	d16	0.0324048	54	0.0598061	68
Sox17_chr1_73	d18	0.0220567	50	0.0122196	62
Sox17_chr1_73	d20	0.0333461	50	0.0285507	62
Sox17_chr1_73	d21	0.0295336	41	0.0289718	51
Sox17_chr1_77	d00	0.0508144	103	0.0375284	102
Sox17_chr1_77	d02	0.0562901	100	0.0615684	103
Sox17_chr1_77	d04	0.044238	98	0.0720356	102
Sox17_chr1_77	d06	0.0599385	101	0.0843832	102
Sox17_chr1_77	d08	0.0571885	96	0.0712602	99
Sox17_chr1_77	d10	0.0542269	92	0.10034	97
Sox17_chr1_77	d12	0.0242912	84	0.0703676	83
Sox17_chr1_77	d14	0.0385062	84	0.0784654	90
Sox17_chr1_77	d16	0.0318191	77	0.106221	85
Sox17_chr1_77	d18	0.0285561	70	0.0416212	85
Sox17_chr1_77	d20	0.0241503	62	0.0559937	84
Sox17_chr1_77	d21	0.034633	64	0.0610707	63
Sox17_chr1_78	d00	0.0230303	112	0.0200534	115
Sox17_chr1_78	d02	0.0483159	113	0.0339378	117
Sox17_chr1_78	d04	0.0187949	111	0.0153561	110
Sox17_chr1_78	d06	0.0479864	112	0.029521	114
Sox17_chr1_78	d08	0.0245873	108	0.0275002	104
Sox17_chr1_78	d10	0.0249894	111	0.0243659	108
Sox17_chr1_78	d12	0.0137919	98	0.0328109	85
Sox17_chr1_78	d14	0.0173704	103	0.0347288	102
Sox17_chr1_78	d16	0.0145556	79	0.0295995	84
Sox17_chr1_78	d18	0.0143395	78	0.0192404	80
Sox17_chr1_78	d20	0.0271031	86	0.0151566	90
Sox17_chr1_78	d21	0.0301949	72	0.0457495	72
Sox17_chr1_82	d00	0.033544	321	0.0281275	320
Sox17_chr1_82	d02	0.0496331	317	0.0459306	323
Sox17_chr1_82	d04	0.0388138	306	0.0432349	316
Sox17_chr1_82	d06	0.0503247	318	0.0413195	318
Sox17_chr1_82	d08	0.0354273	296	0.0504238	300
Sox17_chr1_82	d10	0.0374597	306	0.0496714	309
Sox17_chr1_82	d12	0.0252365	274	0.0538759	245
Sox17_chr1_82	d14	0.0299957	271	0.066311	281
Sox17_chr1_82	d16	0.0340424	244	0.0736014	238
Sox17_chr1_82	d18	0.0295131	236	0.0268258	235
Sox17_chr1_82	d20	0.0292427	201	0.0442956	254
Sox17_chr1_82	d21	0.035151	199	0.0424725	210
Sox17_chr1_83	d00	0.0192969	130	0.0169235	140
Sox17_chr1_83	d02	0.041137	137	0.0389948	138
Sox17_chr1_83	d04	0.0141699	128	0.0209939	128
Sox17_chr1_83	d06	0.0592744	130	0.0324076	135
Sox17_chr1_83	d08	0.0303248	120	0.0298539	117
Sox17_chr1_83	d10	0.0273104	130	0.0257678	126
Sox17_chr1_83	d12	0.010643	111	0.0121749	92
Sox17_chr1_83	d14	0.0172391	105	0.0524867	117
Sox17_chr1_83	d16	0.0171542	95	0.015823	93
Sox17_chr1_83	d18	0.0144541	85	0.0742461	92
Sox17_chr1_83	d20	0.0242349	80	0.025561	100
Sox17_chr1_83	d21	0.0331218	73	0.0131706	79
Sox2_chr3_2005	d00	0.0563029	184	0.049448	189
Sox2_chr3_2005	d02	0.0487699	192	0.0565438	189
Sox2_chr3_2005	d04	0.0518367	175	0.0509804	182
Sox2_chr3_2005	d06	0.0807105	187	0.080452	184
Sox2_chr3_2005	d08	0.0484895	167	0.05102	168
Sox2_chr3_2005	d10	0.0448044	173	0.0482726	179
Sox2_chr3_2005	d12	0.0300722	149	0.0418919	141
Sox2_chr3_2005	d14	0.0373967	157	0.0514198	162
Sox2_chr3_2005	d16	0.0536917	128	0.0506615	136
Sox2_chr3_2005	d18	0.03276	113	0.0305299	131
Sox2_chr3_2005	d20	0.0260264	119	0.0517089	139
Sox2_chr3_2005	d21	0.0306778	95	0.0175451	121
Sox2_chr3_2007	d00	1.58439	244	1.80402	246
Sox2_chr3_2007	d02	0.239171	243	0.173027	250
Sox2_chr3_2007	d04	0.341307	232	0.280544	240
Sox2_chr3_2007	d06	0.465307	240	0.316454	245
Sox2_chr3_2007	d08	0.397301	228	0.361568	227
Sox2_chr3_2007	d10	0.520861	233	0.364259	236
Sox2_chr3_2007	d12	0.724108	206	0.364603	195
Sox2_chr3_2007	d14	0.397727	218	0.459718	217
Sox2_chr3_2007	d16	0.408316	189	0.314356	191
Sox2_chr3_2007	d18	0.251169	175	0.204707	187
Sox2_chr3_2007	d20	0.249349	162	0.110748	182
Sox2_chr3_2007	d21	0.140283	148	0.0627741	151
Sox2_chr3_2008	d00	0.0615711	121	0.0493727	117
Sox2_chr3_2008	d02	0.0592673	118	0.0459324	123
Sox2_chr3_2008	d04	0.0275298	114	0.0335238	120
Sox2_chr3_2008	d06	0.0629763	116	0.0404587	121
Sox2_chr3_2008	d08	0.0392538	107	0.0421615	114
Sox2_chr3_2008	d10	0.047783	109	0.0497468	116
Sox2_chr3_2008	d12	0.123619	97	0.0432313	95
Sox2_chr3_2008	d14	0.0383075	102	0.0826158	110
Sox2_chr3_2008	d16	0.0822046	84	0.0376127	100
Sox2_chr3_2008	d18	0.0291915	82	0.0239182	92
Sox2_chr3_2008	d20	0.0263178	81	0.0529178	101
Sox2_chr3_2008	d21	0.0147304	64	0.0314325	83
Sox2_chr3_2009	d00	0.332522	392	0.353317	403
Sox2_chr3_2009	d02	0.0888038	397	0.0796053	407
Sox2_chr3_2009	d04	0.130586	374	0.10996	393
Sox2_chr3_2009	d06	0.184796	392	0.117662	400
Sox2_chr3_2009	d08	0.116413	356	0.12862	370
Sox2_chr3_2009	d10	0.143322	372	0.137937	384
Sox2_chr3_2009	d12	0.207918	325	0.139533	321
Sox2_chr3_2009	d14	0.11623	341	0.167319	355
Sox2_chr3_2009	d16	0.218307	273	0.133753	306
Sox2_chr3_2009	d18	0.0730994	270	0.0620537	297
Sox2_chr3_2009	d20	0.0710293	256	0.0681201	299
Sox2_chr3_2009	d21	0.0535523	245	0.0467985	268
Sox4_chr13_2052	d00	0.223886	179	0.203371	182
Sox4_chr13_2052	d02	0.142853	184	0.132525	184
Sox4_chr13_2052	d04	0.125217	166	0.126215	172
Sox4_chr13_2052	d06	0.158023	181	0.139734	179
Sox4_chr13_2052	d08	0.0969342	155	0.133042	157
Sox4_chr13_2052	d10	0.0993271	169	0.123232	164
Sox4_chr13_2052	d12	0.107889	148	0.138806	126
Sox4_chr13_2052	d14	0.117989	157	0.172712	156
Sox4_chr13_2052	d16	0.166254	127	0.130621	131
Sox4_chr13_2052	d18	0.0792253	118	0.0948318	128
Sox4_chr13_2052	d20	0.0744532	117	0.130149	127
Sox4_chr13_2052	d21	0.0902306	87	0.104742	103
Sox4_chr13_2054	d00	0.0305953	191	0.0260624	192
Sox4_chr13_2054	d02	0.0485544	191	0.0439597	194
Sox4_chr13_2054	d04	0.018591	187	0.02646	189
Sox4_chr13_2054	d06	0.0426403	193	0.0352689	192
Sox4_chr13_2054	d08	0.02874	183	0.0317126	186
Sox4_chr13_2054	d10	0.0314969	187	0.0317638	189
Sox4_chr13_2054	d12	0.0166482	177	0.0442401	161
Sox4_chr13_2054	d14	0.0229088	185	0.0408503	185
Sox4_chr13_2054	d16	0.0198593	161	0.0423769	161
Sox4_chr13_2054	d18	0.0218168	158	0.0202256	167
Sox4_chr13_2054	d20	0.0220435	154	0.0261597	161
Sox4_chr13_2054	d21	0.0258784	140	0.0264033	151
Sox4_chr13_2055	d00	0.0803951	115	0.0683008	115
Sox4_chr13_2055	d02	0.115696	114	0.14707	116
Sox4_chr13_2055	d04	0.113238	108	0.138125	113
Sox4_chr13_2055	d06	0.100935	109	0.101511	115
Sox4_chr13_2055	d08	0.10548	110	0.12273	108
Sox4_chr13_2055	d10	0.0895157	112	0.0977491	110
Sox4_chr13_2055	d12	0.0762316	99	0.106222	94
[truncated: 509 more rows]

## Sheet: EDF9b
CRE_id	CRE_class	MPRA_bulk_FC_early_to_late	scQer_Specificity	category
Bend5_chr4_8201	devCRE	3.10458	46.0743	specific, active
Epas1_chr17_10063	devCRE	9.41137	630.62	specific, active
Foxa2_chr2_13858	devCRE	7.12542	49.0098	specific, active
Gata4_chr14_5729	devCRE	14.4077	1235.75	specific, active
Lama1_chr17_7784	devCRE	10.5819	181.992	specific, active
Lamb1_chr12_2183	devCRE	7.54726	227.862	specific, active
Lamc1_chr1_12189	devCRE	2.34821	46.1976	specific, active
Sox2_chr3_2007	devCRE	0.178243	52.9571	specific, active
Sox2_chr3_2009	devCRE	0.257132	53.8235	specific, active
Sparc_chr11_7211	devCRE	2.62711	25.0462	specific, active
Bend5_chr4_8175	devCRE	1.00338	2.68384	non-specific, active, promoter
Btg1_chr10_9578	devCRE	0.623724	1.93286	non-specific, active, promoter
Cdk5r1_chr11_12559	devCRE	0.650271	1.8482	non-specific, active, promoter
Cdk5r1_chr11_12562	devCRE	0.367297	4.65344	non-specific, active, promoter
Cdk5r1_chr11_12574	devCRE	0.704794	1.50639	non-specific, active, promoter
Cdk5r1_chr11_12582	devCRE	1.09752	8.61788	non-specific, active, promoter
Cited2_chr10_1254	devCRE	0.54244	2.94717	non-specific, active, promoter
Col1a1_chr11_15270	devCRE	0.56532	3.44366	non-specific, active
Col1a1_chr11_15307	devCRE	1.012	2.71867	non-specific, active, promoter
Col1a1_chr11_15322	devCRE	1.06163	2.97452	non-specific, active, promoter
Col1a2_chr6_93	devCRE	0.744317	3.85481	non-specific, active, promoter
Col5a1_chr2_2575	devCRE	0.68515	2.44334	non-specific, active, promoter
eef1aP	promoters	0.845173	1.53376	non-specific, active
Epas1_chr17_10070	devCRE	0.766255	4.42888	non-specific, active, promoter
Foxa2_chr2_13840	devCRE	0.539017	2.7142	non-specific, active, promoter
Gata4_chr14_5677	devCRE	0.400881	4.67527	non-specific, active, promoter
Gata4_chr14_5742	devCRE	0.673629	1.75632	non-specific, active, promoter
Gata4_chr14_5749	devCRE	0.843904	2.77928	non-specific, active
Igfbp4_chr11_16710	devCRE	0.44254	2.11619	non-specific, active, promoter
Igfbp4_chr11_16711	devCRE	0.628658	3.85277	non-specific, active, promoter
Igfbp4_chr11_16728	devCRE	0.445836	4.23972	non-specific, active, promoter
Igfbp4_chr11_16735	devCRE	0.353738	9.60251	non-specific, active, promoter
Igfbp4_chr11_16740	devCRE	0.949328	3.62183	non-specific, active, promoter
Klf4_chr4_3948	devCRE	0.406058	2.53351	non-specific, active, promoter
Klf4_chr4_3949	devCRE	0.588777	4.03882	non-specific, active, promoter
Lama1_chr17_7793	devCRE	0.844538	3.26139	non-specific, active, promoter
Lamb1_chr12_2210	devCRE	0.485587	2.97317	non-specific, active, promoter
Lamb1_chr12_2216	devCRE	2.34569	22.3253	non-specific, active
Lamb1_chr12_2296	devCRE	1.07803	1.85916	non-specific, active, promoter
Lamc1_chr1_12175	devCRE	0.518961	2.65246	non-specific, active, promoter
Map1b_chr13_9447	devCRE	0.594386	4.04911	non-specific, active, promoter
pgk1P	promoters	0.875393	2.29057	non-specific, active
Sox4_chr13_2052	devCRE	0.786327	2.52391	non-specific, active, promoter
Sox4_chr13_2055	devCRE	1.02778	1.876	non-specific, active
Sparc_chr11_7195	devCRE	0.792885	2.20979	non-specific, active
Sparc_chr11_7203	devCRE	0.397914	3.71213	non-specific, active
Sparc_chr11_7205	devCRE	1.07249	2.5322	non-specific, active, promoter
Sparc_chr11_7230	devCRE	0.844373	3.51221	non-specific, active, promoter
Sparc_chr11_7234	devCRE	1.16969	1.96312	non-specific, active, promoter
Sparc_chr11_7235	devCRE	0.556262	2.11001	non-specific, active, promoter
Tgfbi_chr13_5692	devCRE	0.422191	4.1322	non-specific, active, promoter
Tgfbi_chr13_5705	devCRE	0.255521	4.76631	non-specific, active
Tgfbi_chr13_5741	devCRE	0.831808	1.43527	non-specific, active, promoter
Tubb2b_chr13_2568	devCRE	0.493175	2.1636	non-specific, active, promoter
Tubb2b_chr13_2576	devCRE	0.301725	2.87157	non-specific, active, promoter
Tubb2b_chr13_2590	devCRE	1.17492	2.05896	non-specific, active, promoter
Txndc12_chr4_7961	devCRE	0.578532	2.5426	non-specific, active, promoter
Txndc12_chr4_7962	devCRE	0.945983	2.42396	non-specific, active, promoter
Txndc12_chr4_7973	devCRE	1.00454	1.5447	non-specific, active, promoter
Txndc12_chr4_7978	devCRE	0.505436	3.44576	non-specific, active, promoter
ubcP	promoters	0.949457	1.44377	non-specific, active
Bend5_chr4_8168	devCRE	2.21741	5.17095	inactive
Bend5_chr4_8170	devCRE	0.900765	20.8278	inactive
Bend5_chr4_8172	devCRE	0.926558	10.1537	inactive
Bend5_chr4_8174	devCRE	1.18352	16.1021	inactive
Bend5_chr4_8179	devCRE	1.34935	14.7404	inactive
Bend5_chr4_8192	devCRE	1.06904	6.50579	inactive
Bend5_chr4_8199	devCRE	0.912457	5.81655	inactive
Btg1_chr10_9572	devCRE	1.00662	7.05125	inactive
Btg1_chr10_9588	devCRE	0.948794	5.60438	inactive
Btg1_chr10_9593	devCRE	1.36831	5.82565	inactive
Btg1_chr10_9612	devCRE	0.983117	8.52685	inactive
Btg1_chr10_9613	devCRE	0.851721	10.5254	inactive
Cdk5r1_chr11_12575	devCRE	0.724287	2.28901	inactive
Cdk5r1_chr11_12590	devCRE	1.22149	8.06876	inactive
Cdk5r1_chr11_12595	devCRE	1.02412	8.52538	inactive
Cited2_chr10_1239	devCRE	2.50653	67.4404	inactive
Cited2_chr10_1246	devCRE	1.14837	7.46707	inactive
Cited2_chr10_1248	devCRE	1.28629	6.2653	inactive
Cited2_chr10_1253	devCRE	0.483662	4.85171	inactive
Cited2_chr10_1267	devCRE	0.948369	5.21625	inactive
Cited2_chr10_1270	devCRE	1.06404	54.5633	inactive
Col1a1_chr11_15258	devCRE	1.02558	4.18115	inactive
Col1a1_chr11_15259	devCRE	0.647287	5.88981	inactive
Col1a1_chr11_15269	devCRE	0.61877	5.62207	inactive
Col1a1_chr11_15273	devCRE	0.60649	3.57082	inactive
Col1a1_chr11_15275	devCRE	0.351557	8.03605	inactive
Col1a1_chr11_15276	devCRE	0.999001	4.65282	inactive
Col1a1_chr11_15301	devCRE	0.917227	6.26154	inactive
Col1a1_chr11_15316	devCRE	0.68628	5.95244	inactive
Col1a2_chr6_72	devCRE	0.89721	8.17415	inactive
Col1a2_chr6_73	devCRE	0.93198	3.3027	inactive
Col1a2_chr6_77	devCRE	0.730618	3.54206	inactive
Col1a2_chr6_88	devCRE	0.804685	5.2044	inactive
Col5a1_chr2_2558	devCRE	0.924458	3.25081	inactive
Col5a1_chr2_2562	devCRE	1.19375	5.82689	inactive
Col5a1_chr2_2565	devCRE	1.3847	5.94266	inactive
Col5a1_chr2_2571	devCRE	0.599428	3.57231	inactive
Col5a1_chr2_2576	devCRE	0.650588	3.55048	inactive
Col5a1_chr2_2586	devCRE	1.28465	6.63529	inactive
Epas1_chr17_10056	devCRE	0.876981	7.39206	inactive
Epas1_chr17_10057	devCRE	0.58859	5.82087	inactive
Epas1_chr17_10061	devCRE	0.900199	3.84402	inactive
Epas1_chr17_10064	devCRE	0.817361	7.84919	inactive
Epas1_chr17_10066	devCRE	0.941077	5.01926	inactive
Epas1_chr17_10071	devCRE	0.736396	2.87109	inactive
Epas1_chr17_10116	devCRE	0.710334	4.26387	inactive
Foxa2_chr2_13806	devCRE	1.03218	20.6574	inactive
Foxa2_chr2_13808	devCRE	0.783867	6.66212	inactive
Foxa2_chr2_13812	devCRE	0.710661	3.64059	inactive
Foxa2_chr2_13818	devCRE	1.05451	8.13348	inactive
Foxa2_chr2_13820	devCRE	0.711493	9.36125	inactive
Foxa2_chr2_13830	devCRE	0.682925	5.84704	inactive
Foxa2_chr2_13835	devCRE	0.953957	4.10429	inactive
Foxa2_chr2_13841	devCRE	0.493567	4.04056	inactive
Foxa2_chr2_13856	devCRE	0.602584	8.39291	inactive
Foxa2_chr2_13861	devCRE	1.14713	6.85316	inactive
Foxa2_chr2_13862	devCRE	0.69585	8.00767	inactive
Gata4_chr14_5693	devCRE	1.41086	4.70865	inactive
Gata4_chr14_5710	devCRE	0.959169	5.33996	inactive
Gata4_chr14_5714	devCRE	0.731827	6.97473	inactive
Gata4_chr14_5752	devCRE	0.609159	4.22426	inactive
Gata4_chr14_5760	devCRE	1.18817	12.6706	inactive
Gata4_chr14_5762	devCRE	1.76218	8.08407	inactive
Gata4_chr14_5763	devCRE	1.43598	15.9247	inactive
Gata4_chr14_5776	devCRE	0.734226	9.60411	inactive
Gata4_chr14_5779	devCRE	0.813637	4.99321	inactive
Igfbp4_chr11_16694	devCRE	1.02245	5.18937	inactive
Igfbp4_chr11_16716	devCRE	0.66977	5.48287	inactive
Igfbp4_chr11_16738	devCRE	0.675071	4.85582	inactive
Igfbp4_chr11_16743	devCRE	1.009	3.50673	inactive
Igfbp4_chr11_16784	devCRE	0.568301	5.37706	inactive
Klf4_chr4_3934	devCRE	0.71932	2.52502	inactive
Klf4_chr4_3936	devCRE	1.37009	76.6476	inactive
Klf4_chr4_3946	devCRE	0.636138	3.33081	inactive
Klf4_chr4_3951	devCRE	1.10068	3.41144	inactive
Klf4_chr4_3952	devCRE	4.10475	65.5697	inactive
Klf4_chr4_3958	devCRE	1.05591	9.62005	inactive
Lama1_chr17_7787	devCRE	0.795807	14.9432	inactive
Lama1_chr17_7788	devCRE	1.23379	11.204	inactive
Lama1_chr17_7791	devCRE	4.76642	14.0028	inactive
Lama1_chr17_7799	devCRE	1.14904	6.15194	inactive
Lama1_chr17_7814	devCRE	0.783296	5.19582	inactive
Lama1_chr17_7874	devCRE	0.39756	12.3771	inactive
Lama1_chr17_7892	devCRE	0.696415	18.1588	inactive
Lama1_chr17_7907	devCRE	0.87605	13.0346	inactive
Lamb1_chr12_2182	devCRE	0.746256	9.35834	inactive
Lamb1_chr12_2186	devCRE	0.338201	4.68686	inactive
Lamb1_chr12_2189	devCRE	1.7455	7.63387	inactive
Lamb1_chr12_2196	devCRE	6.09212	5.02942	inactive
Lamb1_chr12_2203	devCRE	1.11154	15.2915	inactive
Lamb1_chr12_2206	devCRE	0.751285	15.6089	inactive
Lamb1_chr12_2207	devCRE	1.02735	5.8369	inactive
Lamb1_chr12_2215	devCRE	1.79837	8.74657	inactive
Lamb1_chr12_2238	devCRE	0.582364	3.86732	inactive
Lamb1_chr12_2239	devCRE	2.04513	7.30828	inactive
Lamb1_chr12_2288	devCRE	0.752363	5.65302	inactive
Lamb1_chr12_2289	devCRE	0.681717	7.97912	inactive
Lamc1_chr1_12127	devCRE	0.95691	8.11368	inactive
Lamc1_chr1_12152	devCRE	0.842969	2.9444	inactive
Lamc1_chr1_12183	devCRE	1.08378	21.1364	inactive
Lamc1_chr1_12185	devCRE	0.878514	14.3765	inactive
Lamc1_chr1_12188	devCRE	1.13103	10.9159	inactive
Lamc1_chr1_12193	devCRE	0.59483	5.35708	inactive
Lamc1_chr1_12201	devCRE	0.582858	4.6209	inactive
Map1b_chr13_9429	devCRE	0.995437	3.02721	inactive
Map1b_chr13_9436	devCRE	1.36309	7.6328	inactive
Map1b_chr13_9445	devCRE	0.73119	7.16399	inactive
minP	promoters	0.64807	4.68012	inactive
noP	promoters	0.545387	4.62045	inactive
Sox17_chr1_58	devCRE	1.63335	16.5394	inactive
Sox17_chr1_59	devCRE	1.21935	5.19608	inactive
Sox17_chr1_60	devCRE	0.861391	3.59532	inactive
Sox17_chr1_65	devCRE	0.624904	10.9762	inactive
Sox17_chr1_67	devCRE	0.705824	3.35264	inactive
Sox17_chr1_68	devCRE	1.06762	72.2146	inactive
Sox17_chr1_69	devCRE	0.829534	7.06606	inactive
Sox17_chr1_73	devCRE	0.96551	5.94501	inactive
Sox17_chr1_77	devCRE	0.954086	9.49389	inactive
Sox17_chr1_78	devCRE	1.07931	6.54781	inactive
Sox17_chr1_82	devCRE	1.4691	8.51649	inactive
Sox17_chr1_83	devCRE	1.0477	6.14561	inactive
Sox2_chr3_2005	devCRE	0.587179	10.3479	inactive
Sox2_chr3_2008	devCRE	0.704454	17.0202	inactive
Sox4_chr13_2054	devCRE	0.884254	3.57584	inactive
Sox4_chr13_2057	devCRE	0.812474	13.2744	inactive
Sparc_chr11_7180	devCRE	1.08134	7.11328	inactive
Sparc_chr11_7182	devCRE	0.801164	11.2946	inactive
Sparc_chr11_7198	devCRE	0.915635	33.2629	inactive
Sparc_chr11_7199	devCRE	0.732559	23.1099	inactive
Sparc_chr11_7207	devCRE	0.818324	5.80302	inactive
Sparc_chr11_7210	devCRE	2.36023	4.38721	inactive
Sparc_chr11_7213	devCRE	1.3937	170.096	inactive
Sparc_chr11_7233	devCRE	1.84289	7.43775	inactive
Sparc_chr11_7243	devCRE	0.724111	8.33825	inactive
Tgfbi_chr13_5701	devCRE	0.771292	4.90171	inactive
Tgfbi_chr13_5711	devCRE	2.30467	16.2758	inactive
Tgfbi_chr13_5724	devCRE	1.00263	5.4705	inactive
Tgfbi_chr13_5735	devCRE	0.717633	7.38581	inactive
Tubb2b_chr13_2557	devCRE	0.824678	5.63044	inactive
Tubb2b_chr13_2572	devCRE	0.982619	11.6004	inactive
Tubb2b_chr13_2577	devCRE	1.40547	9.75511	inactive
Tubb2b_chr13_2578	devCRE	0.810045	4.4197	inactive
Tubb2b_chr13_2580	devCRE	0.860802	6.48727	inactive
Tubb2b_chr13_2583	devCRE	1.40871	9.91589	inactive
Txndc12_chr4_7951	devCRE	0.785477	3.15115	inactive
Txndc12_chr4_7969	devCRE	2.43495	85.0028	inactive
Txndc12_chr4_7971	devCRE	0.565783	9.37974	inactive
Txndc12_chr4_7975	devCRE	0.646139	8.56185	inactive
