# Supplementary material for: Multiplex profiling of developmental cis-regulatory elements with quantitative single-cell expression reporters
Source: Nat Methods. 2024 May 9;21(6):983–93. doi: 10.1038/s41592-024-02260-3 (PMC11166576; doi:10.1038/s41592-024-02260-3)
Supplement: Supplementary file 33 — Statistical source data. [file 41592_2024_2260_MOESM33_ESM.xlsx]

## Sheet: source_data_EDF10_summary
Figure panel	Data descriptor	Data source	file name
EDF10a	Inset shows UMAP dimensional reduction with annotation of day 21 mEB scRNA-seq data for experiment with mutated and paired CREs	Processed scRNA-seq object available on GEO: https://www.ncbi.nlm.nih.gov/geo/query/acc.cgi?acc=GSE245189	GSE245189_GEx_obj_sc_rep_mEB_series_v2.RDS.gz
EDF10b	Activity of paired CREs across cell types.	Median activities across replicates (coarse: aggregating relative orientations): tab EDF10b_coarse_activities in this document.
		Median activities across replicates (fine: stratified by relative orientations): tab EDF10b_fine_activities in this document.
		p-values from bootstrap resampling comparison to basal controls: EDF10b_bootstrap_vs_neg_ctl in this document.
EDF10c	UMAP dimensional reduction with displayed scQers activity for selected CRE pairs	Processed scRNA-seq object available on GEO: https://www.ncbi.nlm.nih.gov/geo/query/acc.cgi?acc=GSE245189	GSE245189_GEx_obj_sc_rep_mEB_series_v2.RDS.gz
		Assigned oBC-CRE-mBC UMI count tables available on GEO: https://www.ncbi.nlm.nih.gov/geo/query/acc.cgi?acc=GSE245189	GSE245189_assigned_oBC_CRE_mBC_joined_counts_sc_rep_mEB_series_v2.txt.gz
EDF10e	Median activities across replicates for CREs with mutated TFBS together with bootstrap resampling (adjusted) p-values.	Median activities in different cell types across biological triplicates: tab EDF10e_activities in this document.
		p-values from bootstrap resampling comparison to basal: EDF10e_bootstrap_vs_noP_minP in this document.
		p-values from bootstrap resampling comparison to WT: EDF10e_bootstrap_vs_WT_CRE in this document.
		Metadata for perturbed CREs (position of introduced mutations with related inferred TFBS affinities) available in supplementary data file: SuppData8_mutated_CREs_info.xlsx
EDF10f-g	UMAP dimensional reduction with displayed scQers activity for selected CRE pairs	Processed scRNA-seq object available on GEO: https://www.ncbi.nlm.nih.gov/geo/query/acc.cgi?acc=GSE245189	GSE245189_GEx_obj_sc_rep_mEB_series_v2.RDS.gz
		Assigned oBC-CRE-mBC UMI count tables available on GEO: https://www.ncbi.nlm.nih.gov/geo/query/acc.cgi?acc=GSE245189	GSE245189_assigned_oBC_CRE_mBC_joined_counts_sc_rep_mEB_series_v2.txt.gz

## Sheet: EDF10b_coarse_activities
CRE_R_L	up_cell_type	down_cell_type	median_act	mean_act	cluster_id_plot
Cdk5r1_chr11_12590:Col5a1_chr2_2586	C	C	0.00575487	0.0112531	0_pluri
Cdk5r1_chr11_12590:Col5a1_chr2_2586	C	C	0	0.203622	8_ParEndo
Cdk5r1_chr11_12590:Col5a1_chr2_2586	C	C	0	0.0114132	3_neuro_ectoderm
Cdk5r1_chr11_12590:Col5a1_chr2_2586	C	C	0	0.0122075	1_epiblast
Cdk5r1_chr11_12590:Col5a1_chr2_2586	C	C	0	0	4_surf_ecto
Cdk5r1_chr11_12590:Col5a1_chr2_2586	C	C	0	0	5_mesoderm
Cdk5r1_chr11_12590:Col5a1_chr2_2586	C	C	0	0.00695651	7_viscEndo
Cdk5r1_chr11_12590:Col5a1_chr2_2586	C	C	0	0	6_blood_progenitor
Col5a1_chr2_2586:Cdk5r1_chr11_12590	C	C	0.00377313	0.0313503	0_pluri
Col5a1_chr2_2586:Cdk5r1_chr11_12590	C	C	0	0.0179657	8_ParEndo
Col5a1_chr2_2586:Cdk5r1_chr11_12590	C	C	0	2.00194	3_neuro_ectoderm
Col5a1_chr2_2586:Cdk5r1_chr11_12590	C	C	0	0.00813977	1_epiblast
Col5a1_chr2_2586:Cdk5r1_chr11_12590	C	C	0	0.00430179	4_surf_ecto
Col5a1_chr2_2586:Cdk5r1_chr11_12590	C	C	0	0.0222823	5_mesoderm
Col5a1_chr2_2586:Cdk5r1_chr11_12590	C	C	0	0.0382552	7_viscEndo
Col5a1_chr2_2586:Cdk5r1_chr11_12590	C	C	0	0	6_blood_progenitor
Cdk5r1_chr11_12590:Epas1_chr17_10063	C	E	0.0329905	0.0389696	0_pluri
Cdk5r1_chr11_12590:Epas1_chr17_10063	C	E	1.27496	12.7996	8_ParEndo
Cdk5r1_chr11_12590:Epas1_chr17_10063	C	E	0	0.0138307	3_neuro_ectoderm
Cdk5r1_chr11_12590:Epas1_chr17_10063	C	E	0	0.00492549	1_epiblast
Cdk5r1_chr11_12590:Epas1_chr17_10063	C	E	0	0.0348298	4_surf_ecto
Cdk5r1_chr11_12590:Epas1_chr17_10063	C	E	0	0.0475051	5_mesoderm
Cdk5r1_chr11_12590:Epas1_chr17_10063	C	E	0	0.191086	7_viscEndo
Cdk5r1_chr11_12590:Epas1_chr17_10063	C	E	0	0	6_blood_progenitor
Cdk5r1_chr11_12590:Gata4_chr14_5729	C	E	0.0222545	0.0258726	0_pluri
Cdk5r1_chr11_12590:Gata4_chr14_5729	C	E	10.0125	12.4331	8_ParEndo
Cdk5r1_chr11_12590:Gata4_chr14_5729	C	E	0	0.00193303	3_neuro_ectoderm
Cdk5r1_chr11_12590:Gata4_chr14_5729	C	E	0	0.00124229	1_epiblast
Cdk5r1_chr11_12590:Gata4_chr14_5729	C	E	0	0	4_surf_ecto
Cdk5r1_chr11_12590:Gata4_chr14_5729	C	E	0	0.0198102	5_mesoderm
Cdk5r1_chr11_12590:Gata4_chr14_5729	C	E	0.0127615	0.221363	7_viscEndo
Cdk5r1_chr11_12590:Gata4_chr14_5729	C	E	0	0	6_blood_progenitor
Epas1_chr17_10063:Cdk5r1_chr11_12590	E	C	0.0170449	0.028155	0_pluri
Epas1_chr17_10063:Cdk5r1_chr11_12590	E	C	0.0674834	2.29122	8_ParEndo
Epas1_chr17_10063:Cdk5r1_chr11_12590	E	C	0	0.00525982	3_neuro_ectoderm
Epas1_chr17_10063:Cdk5r1_chr11_12590	E	C	0	0.0340556	1_epiblast
Epas1_chr17_10063:Cdk5r1_chr11_12590	E	C	0	0.0115343	4_surf_ecto
Epas1_chr17_10063:Cdk5r1_chr11_12590	E	C	0	0.0704871	5_mesoderm
Epas1_chr17_10063:Cdk5r1_chr11_12590	E	C	0	0.0103195	7_viscEndo
Epas1_chr17_10063:Cdk5r1_chr11_12590	E	C	0	0	6_blood_progenitor
Gata4_chr14_5729:Cdk5r1_chr11_12590	E	C	0.0352244	0.0685901	0_pluri
Gata4_chr14_5729:Cdk5r1_chr11_12590	E	C	0	0.530992	8_ParEndo
Gata4_chr14_5729:Cdk5r1_chr11_12590	E	C	0	0.0199772	3_neuro_ectoderm
Gata4_chr14_5729:Cdk5r1_chr11_12590	E	C	0	0	1_epiblast
Gata4_chr14_5729:Cdk5r1_chr11_12590	E	C	0	0	4_surf_ecto
Gata4_chr14_5729:Cdk5r1_chr11_12590	E	C	0	0	5_mesoderm
Gata4_chr14_5729:Cdk5r1_chr11_12590	E	C	0	0.00211161	7_viscEndo
Gata4_chr14_5729:Cdk5r1_chr11_12590	E	C	0	0	6_blood_progenitor
Col5a1_chr2_2586:Sox2_chr3_2007	C	P	0.948958	1.27006	0_pluri
Col5a1_chr2_2586:Sox2_chr3_2007	C	P	0.028415	0.109756	8_ParEndo
Col5a1_chr2_2586:Sox2_chr3_2007	C	P	0	0.00455371	3_neuro_ectoderm
Col5a1_chr2_2586:Sox2_chr3_2007	C	P	0.0429551	0.10681	1_epiblast
Col5a1_chr2_2586:Sox2_chr3_2007	C	P	0	0.00979968	4_surf_ecto
Col5a1_chr2_2586:Sox2_chr3_2007	C	P	0	0.00892145	5_mesoderm
Col5a1_chr2_2586:Sox2_chr3_2007	C	P	0	0.0321447	7_viscEndo
Col5a1_chr2_2586:Sox2_chr3_2007	C	P	0	0.0961654	6_blood_progenitor
Col5a1_chr2_2586:Sox2_chr3_2009	C	P	0.422261	0.450947	0_pluri
Col5a1_chr2_2586:Sox2_chr3_2009	C	P	0.0125609	0.0419387	8_ParEndo
Col5a1_chr2_2586:Sox2_chr3_2009	C	P	0	0.0164837	3_neuro_ectoderm
Col5a1_chr2_2586:Sox2_chr3_2009	C	P	0.0259634	0.046429	1_epiblast
Col5a1_chr2_2586:Sox2_chr3_2009	C	P	0	0.00134636	4_surf_ecto
Col5a1_chr2_2586:Sox2_chr3_2009	C	P	0	0.00941861	5_mesoderm
Col5a1_chr2_2586:Sox2_chr3_2009	C	P	0	0.0244761	7_viscEndo
Col5a1_chr2_2586:Sox2_chr3_2009	C	P	0	0.0210959	6_blood_progenitor
Sox2_chr3_2007:Col5a1_chr2_2586	P	C	0.068788	0.0811283	0_pluri
Sox2_chr3_2007:Col5a1_chr2_2586	P	C	0.012175	0.0428371	8_ParEndo
Sox2_chr3_2007:Col5a1_chr2_2586	P	C	0	0.0224798	3_neuro_ectoderm
Sox2_chr3_2007:Col5a1_chr2_2586	P	C	0.0118993	0.0169075	1_epiblast
Sox2_chr3_2007:Col5a1_chr2_2586	P	C	0	0.00193638	4_surf_ecto
Sox2_chr3_2007:Col5a1_chr2_2586	P	C	0	0.0233267	5_mesoderm
Sox2_chr3_2007:Col5a1_chr2_2586	P	C	0	0.000922858	7_viscEndo
Sox2_chr3_2007:Col5a1_chr2_2586	P	C	0	0	6_blood_progenitor
Sox2_chr3_2009:Col5a1_chr2_2586	P	C	0.0473712	0.0423263	0_pluri
Sox2_chr3_2009:Col5a1_chr2_2586	P	C	0	0.00466112	8_ParEndo
Sox2_chr3_2009:Col5a1_chr2_2586	P	C	0	0	3_neuro_ectoderm
Sox2_chr3_2009:Col5a1_chr2_2586	P	C	0.013191	0.0154026	1_epiblast
Sox2_chr3_2009:Col5a1_chr2_2586	P	C	0	0.00410367	4_surf_ecto
Sox2_chr3_2009:Col5a1_chr2_2586	P	C	0	0.0172208	5_mesoderm
Sox2_chr3_2009:Col5a1_chr2_2586	P	C	0	0.0178384	7_viscEndo
Sox2_chr3_2009:Col5a1_chr2_2586	P	C	0	0	6_blood_progenitor
Epas1_chr17_10063:Sox2_chr3_2007	E	P	0.784267	1.24327	0_pluri
Epas1_chr17_10063:Sox2_chr3_2007	E	P	0.114205	0.521233	8_ParEndo
Epas1_chr17_10063:Sox2_chr3_2007	E	P	0	0.0188386	3_neuro_ectoderm
Epas1_chr17_10063:Sox2_chr3_2007	E	P	0	0.15231	1_epiblast
Epas1_chr17_10063:Sox2_chr3_2007	E	P	0	0.0078583	4_surf_ecto
Epas1_chr17_10063:Sox2_chr3_2007	E	P	0	0.0155831	5_mesoderm
Epas1_chr17_10063:Sox2_chr3_2007	E	P	0	0.0457763	7_viscEndo
Epas1_chr17_10063:Sox2_chr3_2007	E	P	0	0.0526252	6_blood_progenitor
Epas1_chr17_10063:Sox2_chr3_2009	E	P	0.508596	1.09822	0_pluri
Epas1_chr17_10063:Sox2_chr3_2009	E	P	0.166317	0.376793	8_ParEndo
Epas1_chr17_10063:Sox2_chr3_2009	E	P	0	0.0188155	3_neuro_ectoderm
Epas1_chr17_10063:Sox2_chr3_2009	E	P	0.0304027	0.0576702	1_epiblast
Epas1_chr17_10063:Sox2_chr3_2009	E	P	0	0.0857181	4_surf_ecto
Epas1_chr17_10063:Sox2_chr3_2009	E	P	0	0.0427032	5_mesoderm
Epas1_chr17_10063:Sox2_chr3_2009	E	P	0.0310823	0.0550936	7_viscEndo
Epas1_chr17_10063:Sox2_chr3_2009	E	P	0	0.272295	6_blood_progenitor
Gata4_chr14_5729:Sox2_chr3_2007	E	P	0.444488	1.02854	0_pluri
Gata4_chr14_5729:Sox2_chr3_2007	E	P	0.4426	2.71661	8_ParEndo
Gata4_chr14_5729:Sox2_chr3_2007	E	P	0	0	3_neuro_ectoderm
Gata4_chr14_5729:Sox2_chr3_2007	E	P	0.147812	0.158904	1_epiblast
Gata4_chr14_5729:Sox2_chr3_2007	E	P	0	0.00544363	4_surf_ecto
Gata4_chr14_5729:Sox2_chr3_2007	E	P	0	0	5_mesoderm
Gata4_chr14_5729:Sox2_chr3_2007	E	P	0	0.0438044	7_viscEndo
Gata4_chr14_5729:Sox2_chr3_2007	E	P	0	0	6_blood_progenitor
Gata4_chr14_5729:Sox2_chr3_2009	E	P	0.711707	0.80427	0_pluri
Gata4_chr14_5729:Sox2_chr3_2009	E	P	0.254665	0.516228	8_ParEndo
Gata4_chr14_5729:Sox2_chr3_2009	E	P	0	0	3_neuro_ectoderm
Gata4_chr14_5729:Sox2_chr3_2009	E	P	0.0744916	0.203878	1_epiblast
Gata4_chr14_5729:Sox2_chr3_2009	E	P	0	0	4_surf_ecto
Gata4_chr14_5729:Sox2_chr3_2009	E	P	0	0	5_mesoderm
Gata4_chr14_5729:Sox2_chr3_2009	E	P	0	0.0480443	7_viscEndo
Gata4_chr14_5729:Sox2_chr3_2009	E	P	0	0.370315	6_blood_progenitor
Sox2_chr3_2007:Epas1_chr17_10063	P	E	0.190341	0.236988	0_pluri
Sox2_chr3_2007:Epas1_chr17_10063	P	E	2.49133	5.82656	8_ParEndo
Sox2_chr3_2007:Epas1_chr17_10063	P	E	0	0.0175664	3_neuro_ectoderm
Sox2_chr3_2007:Epas1_chr17_10063	P	E	0.0373218	0.0787869	1_epiblast
Sox2_chr3_2007:Epas1_chr17_10063	P	E	0	0.00175953	4_surf_ecto
Sox2_chr3_2007:Epas1_chr17_10063	P	E	0	0.0425991	5_mesoderm
Sox2_chr3_2007:Epas1_chr17_10063	P	E	0.103705	0.477592	7_viscEndo
Sox2_chr3_2007:Epas1_chr17_10063	P	E	0	0.00842546	6_blood_progenitor
Sox2_chr3_2009:Epas1_chr17_10063	P	E	0.068904	0.0873062	0_pluri
Sox2_chr3_2009:Epas1_chr17_10063	P	E	4.10476	7.5728	8_ParEndo
Sox2_chr3_2009:Epas1_chr17_10063	P	E	0	0.00989153	3_neuro_ectoderm
Sox2_chr3_2009:Epas1_chr17_10063	P	E	0	0.0168486	1_epiblast
Sox2_chr3_2009:Epas1_chr17_10063	P	E	0	0.0117123	4_surf_ecto
Sox2_chr3_2009:Epas1_chr17_10063	P	E	0	0.00643116	5_mesoderm
Sox2_chr3_2009:Epas1_chr17_10063	P	E	0.1788	0.202117	7_viscEndo
Sox2_chr3_2009:Epas1_chr17_10063	P	E	0	0	6_blood_progenitor
Sox2_chr3_2007:Gata4_chr14_5729	P	E	0.160457	0.153744	0_pluri
Sox2_chr3_2007:Gata4_chr14_5729	P	E	3.61414	11.9377	8_ParEndo
Sox2_chr3_2007:Gata4_chr14_5729	P	E	0	0	3_neuro_ectoderm
Sox2_chr3_2007:Gata4_chr14_5729	P	E	0.0128164	0.0194776	1_epiblast
Sox2_chr3_2007:Gata4_chr14_5729	P	E	0	0.00892975	4_surf_ecto
Sox2_chr3_2007:Gata4_chr14_5729	P	E	0	0.00840409	5_mesoderm
Sox2_chr3_2007:Gata4_chr14_5729	P	E	0	1.45195	7_viscEndo
Sox2_chr3_2007:Gata4_chr14_5729	P	E	0	0.0120593	6_blood_progenitor
Sox2_chr3_2009:Gata4_chr14_5729	P	E	0.105956	0.148721	0_pluri
Sox2_chr3_2009:Gata4_chr14_5729	P	E	4.01202	4.08033	8_ParEndo
Sox2_chr3_2009:Gata4_chr14_5729	P	E	0	0.00810209	3_neuro_ectoderm
Sox2_chr3_2009:Gata4_chr14_5729	P	E	0	0.0118746	1_epiblast
Sox2_chr3_2009:Gata4_chr14_5729	P	E	0	0.0107491	4_surf_ecto
Sox2_chr3_2009:Gata4_chr14_5729	P	E	0	0	5_mesoderm
Sox2_chr3_2009:Gata4_chr14_5729	P	E	0	0.340635	7_viscEndo
Sox2_chr3_2009:Gata4_chr14_5729	P	E	0	0.030068	6_blood_progenitor

## Sheet: EDF10b_fine_activities
CRE_R_L	up_cell_type	down_cell_type	CRE_R_ori	CRE_L_ori	median_act	mean_act	n_BC_all	cluster_id_plot
Cdk5r1_chr11_12590:Col5a1_chr2_2586	C	C	+	+	0.0102489	0.0139897	298	0_pluri
Cdk5r1_chr11_12590:Col5a1_chr2_2586	C	C	+	+	0	0	69	8_ParEndo
Cdk5r1_chr11_12590:Col5a1_chr2_2586	C	C	+	+	0	0	56	3_neuro_ectoderm
Cdk5r1_chr11_12590:Col5a1_chr2_2586	C	C	+	+	0	0.0130924	44	1_epiblast
Cdk5r1_chr11_12590:Col5a1_chr2_2586	C	C	+	+	0	0	47	4_surf_ecto
Cdk5r1_chr11_12590:Col5a1_chr2_2586	C	C	+	+	0	0	44	5_mesoderm
Cdk5r1_chr11_12590:Col5a1_chr2_2586	C	C	+	+	0	0	34	7_viscEndo
Cdk5r1_chr11_12590:Col5a1_chr2_2586	C	C	+	+	0	0	12	6_blood_progenitor
Cdk5r1_chr11_12590:Col5a1_chr2_2586	C	C	+	-	0	0	311	0_pluri
Cdk5r1_chr11_12590:Col5a1_chr2_2586	C	C	+	-	0	0	81	8_ParEndo
Cdk5r1_chr11_12590:Col5a1_chr2_2586	C	C	+	-	0	0.0276966	77	3_neuro_ectoderm
Cdk5r1_chr11_12590:Col5a1_chr2_2586	C	C	+	-	0.0215023	0.0194073	46	1_epiblast
Cdk5r1_chr11_12590:Col5a1_chr2_2586	C	C	+	-	0	0	43	4_surf_ecto
Cdk5r1_chr11_12590:Col5a1_chr2_2586	C	C	+	-	0	0	49	5_mesoderm
Cdk5r1_chr11_12590:Col5a1_chr2_2586	C	C	+	-	0	0	51	7_viscEndo
Cdk5r1_chr11_12590:Col5a1_chr2_2586	C	C	+	-	0	0	11	6_blood_progenitor
Cdk5r1_chr11_12590:Col5a1_chr2_2586	C	C	-	+	0.0128704	0.0156995	336	0_pluri
Cdk5r1_chr11_12590:Col5a1_chr2_2586	C	C	-	+	0	0.808127	97	8_ParEndo
Cdk5r1_chr11_12590:Col5a1_chr2_2586	C	C	-	+	0	0.017956	94	3_neuro_ectoderm
Cdk5r1_chr11_12590:Col5a1_chr2_2586	C	C	-	+	0.0151239	0.0163303	69	1_epiblast
Cdk5r1_chr11_12590:Col5a1_chr2_2586	C	C	-	+	0	0	46	4_surf_ecto
Cdk5r1_chr11_12590:Col5a1_chr2_2586	C	C	-	+	0	0	54	5_mesoderm
Cdk5r1_chr11_12590:Col5a1_chr2_2586	C	C	-	+	0	0	56	7_viscEndo
Cdk5r1_chr11_12590:Col5a1_chr2_2586	C	C	-	+	0	0	17	6_blood_progenitor
Cdk5r1_chr11_12590:Col5a1_chr2_2586	C	C	-	-	0.013063	0.0153232	283	0_pluri
Cdk5r1_chr11_12590:Col5a1_chr2_2586	C	C	-	-	0	0.00636004	85	8_ParEndo
Cdk5r1_chr11_12590:Col5a1_chr2_2586	C	C	-	-	0	0	49	3_neuro_ectoderm
Cdk5r1_chr11_12590:Col5a1_chr2_2586	C	C	-	-	0	0	54	1_epiblast
Cdk5r1_chr11_12590:Col5a1_chr2_2586	C	C	-	-	0	0	33	4_surf_ecto
Cdk5r1_chr11_12590:Col5a1_chr2_2586	C	C	-	-	0	0	43	5_mesoderm
Cdk5r1_chr11_12590:Col5a1_chr2_2586	C	C	-	-	0	0.0278261	39	7_viscEndo
Cdk5r1_chr11_12590:Col5a1_chr2_2586	C	C	-	-	0	0	11	6_blood_progenitor
Col5a1_chr2_2586:Cdk5r1_chr11_12590	C	C	+	+	0.0265004	0.0231871	221	0_pluri
Col5a1_chr2_2586:Cdk5r1_chr11_12590	C	C	+	+	0	0	45	8_ParEndo
Col5a1_chr2_2586:Cdk5r1_chr11_12590	C	C	+	+	0	0.105232	42	3_neuro_ectoderm
Col5a1_chr2_2586:Cdk5r1_chr11_12590	C	C	+	+	0	0	29	1_epiblast
Col5a1_chr2_2586:Cdk5r1_chr11_12590	C	C	+	+	0	0.0172071	41	4_surf_ecto
Col5a1_chr2_2586:Cdk5r1_chr11_12590	C	C	+	+	0	0	26	5_mesoderm
Col5a1_chr2_2586:Cdk5r1_chr11_12590	C	C	+	+	0	0	28	7_viscEndo
Col5a1_chr2_2586:Cdk5r1_chr11_12590	C	C	+	+	0	0	12	6_blood_progenitor
Col5a1_chr2_2586:Cdk5r1_chr11_12590	C	C	+	-	0	0.00100644	172	0_pluri
Col5a1_chr2_2586:Cdk5r1_chr11_12590	C	C	+	-	0	0.0173634	35	8_ParEndo
Col5a1_chr2_2586:Cdk5r1_chr11_12590	C	C	+	-	0	0	22	3_neuro_ectoderm
Col5a1_chr2_2586:Cdk5r1_chr11_12590	C	C	+	-	0	0.0104935	38	1_epiblast
Col5a1_chr2_2586:Cdk5r1_chr11_12590	C	C	+	-	0	0	26	4_surf_ecto
Col5a1_chr2_2586:Cdk5r1_chr11_12590	C	C	+	-	0	0	31	5_mesoderm
Col5a1_chr2_2586:Cdk5r1_chr11_12590	C	C	+	-	0	0	29	7_viscEndo
Col5a1_chr2_2586:Cdk5r1_chr11_12590	C	C	+	-	0	0	9	6_blood_progenitor
Col5a1_chr2_2586:Cdk5r1_chr11_12590	C	C	-	+	0.030302	0.0851575	219	0_pluri
Col5a1_chr2_2586:Cdk5r1_chr11_12590	C	C	-	+	0.0374576	0.0544995	47	8_ParEndo
Col5a1_chr2_2586:Cdk5r1_chr11_12590	C	C	-	+	0	0.138755	34	3_neuro_ectoderm
Col5a1_chr2_2586:Cdk5r1_chr11_12590	C	C	-	+	0	0.0122158	36	1_epiblast
Col5a1_chr2_2586:Cdk5r1_chr11_12590	C	C	-	+	0	0	19	4_surf_ecto
Col5a1_chr2_2586:Cdk5r1_chr11_12590	C	C	-	+	0	0	29	5_mesoderm
Col5a1_chr2_2586:Cdk5r1_chr11_12590	C	C	-	+	0	0.0336543	37	7_viscEndo
Col5a1_chr2_2586:Cdk5r1_chr11_12590	C	C	-	+	0	0	7	6_blood_progenitor
Col5a1_chr2_2586:Cdk5r1_chr11_12590	C	C	-	-	0	0.0160503	191	0_pluri
Col5a1_chr2_2586:Cdk5r1_chr11_12590	C	C	-	-	0	0	58	8_ParEndo
Col5a1_chr2_2586:Cdk5r1_chr11_12590	C	C	-	-	0.171569	7.76376	46	3_neuro_ectoderm
Col5a1_chr2_2586:Cdk5r1_chr11_12590	C	C	-	-	0	0.00984977	41	1_epiblast
Col5a1_chr2_2586:Cdk5r1_chr11_12590	C	C	-	-	0	0	25	4_surf_ecto
Col5a1_chr2_2586:Cdk5r1_chr11_12590	C	C	-	-	0	0.0891291	22	5_mesoderm
Col5a1_chr2_2586:Cdk5r1_chr11_12590	C	C	-	-	0	0.119367	25	7_viscEndo
Col5a1_chr2_2586:Cdk5r1_chr11_12590	C	C	-	-	0	0	4	6_blood_progenitor
Cdk5r1_chr11_12590:Epas1_chr17_10063	C	E	+	+	0.0495109	0.0438178	226	0_pluri
Cdk5r1_chr11_12590:Epas1_chr17_10063	C	E	+	+	16.6797	24.0573	71	8_ParEndo
Cdk5r1_chr11_12590:Epas1_chr17_10063	C	E	+	+	0.0773588	0.0553229	38	3_neuro_ectoderm
Cdk5r1_chr11_12590:Epas1_chr17_10063	C	E	+	+	0	0.019702	42	1_epiblast
Cdk5r1_chr11_12590:Epas1_chr17_10063	C	E	+	+	0.181067	0.126636	39	4_surf_ecto
Cdk5r1_chr11_12590:Epas1_chr17_10063	C	E	+	+	0	0	31	5_mesoderm
Cdk5r1_chr11_12590:Epas1_chr17_10063	C	E	+	+	0.541733	0.558057	34	7_viscEndo
Cdk5r1_chr11_12590:Epas1_chr17_10063	C	E	+	+	0	0	17	6_blood_progenitor
Cdk5r1_chr11_12590:Epas1_chr17_10063	C	E	+	-	0.0342549	0.0242097	275	0_pluri
Cdk5r1_chr11_12590:Epas1_chr17_10063	C	E	+	-	22.499	26.3792	83	8_ParEndo
Cdk5r1_chr11_12590:Epas1_chr17_10063	C	E	+	-	0	0	52	3_neuro_ectoderm
Cdk5r1_chr11_12590:Epas1_chr17_10063	C	E	+	-	0	0	53	1_epiblast
Cdk5r1_chr11_12590:Epas1_chr17_10063	C	E	+	-	0	0.00587073	52	4_surf_ecto
Cdk5r1_chr11_12590:Epas1_chr17_10063	C	E	+	-	0	0	38	5_mesoderm
Cdk5r1_chr11_12590:Epas1_chr17_10063	C	E	+	-	0	0.110803	48	7_viscEndo
Cdk5r1_chr11_12590:Epas1_chr17_10063	C	E	+	-	0	0	5	6_blood_progenitor
Cdk5r1_chr11_12590:Epas1_chr17_10063	C	E	-	+	0.0296842	0.0306015	220	0_pluri
Cdk5r1_chr11_12590:Epas1_chr17_10063	C	E	-	+	0.0632216	0.0614082	56	8_ParEndo
Cdk5r1_chr11_12590:Epas1_chr17_10063	C	E	-	+	0	0	37	3_neuro_ectoderm
Cdk5r1_chr11_12590:Epas1_chr17_10063	C	E	-	+	0	0	44	1_epiblast
Cdk5r1_chr11_12590:Epas1_chr17_10063	C	E	-	+	0	0.00681227	30	4_surf_ecto
Cdk5r1_chr11_12590:Epas1_chr17_10063	C	E	-	+	0	0	43	5_mesoderm
Cdk5r1_chr11_12590:Epas1_chr17_10063	C	E	-	+	0	0.0954829	22	7_viscEndo
Cdk5r1_chr11_12590:Epas1_chr17_10063	C	E	-	+	0	0	7	6_blood_progenitor
Cdk5r1_chr11_12590:Epas1_chr17_10063	C	E	-	-	0.00436015	0.0572491	248	0_pluri
Cdk5r1_chr11_12590:Epas1_chr17_10063	C	E	-	-	0.281894	0.700441	65	8_ParEndo
Cdk5r1_chr11_12590:Epas1_chr17_10063	C	E	-	-	0	0	32	3_neuro_ectoderm
Cdk5r1_chr11_12590:Epas1_chr17_10063	C	E	-	-	0	0	40	1_epiblast
Cdk5r1_chr11_12590:Epas1_chr17_10063	C	E	-	-	0	0	30	4_surf_ecto
Cdk5r1_chr11_12590:Epas1_chr17_10063	C	E	-	-	0	0.19002	24	5_mesoderm
Cdk5r1_chr11_12590:Epas1_chr17_10063	C	E	-	-	0	0	31	7_viscEndo
Cdk5r1_chr11_12590:Epas1_chr17_10063	C	E	-	-	0	0	4	6_blood_progenitor
Cdk5r1_chr11_12590:Gata4_chr14_5729	C	E	+	+	0.0286696	0.0443747	321	0_pluri
Cdk5r1_chr11_12590:Gata4_chr14_5729	C	E	+	+	8.83864	10.4068	109	8_ParEndo
Cdk5r1_chr11_12590:Gata4_chr14_5729	C	E	+	+	0	0	75	3_neuro_ectoderm
Cdk5r1_chr11_12590:Gata4_chr14_5729	C	E	+	+	0	0.00496916	72	1_epiblast
Cdk5r1_chr11_12590:Gata4_chr14_5729	C	E	+	+	0	0	63	4_surf_ecto
Cdk5r1_chr11_12590:Gata4_chr14_5729	C	E	+	+	0	0.079241	70	5_mesoderm
Cdk5r1_chr11_12590:Gata4_chr14_5729	C	E	+	+	0.0255229	0.60483	53	7_viscEndo
Cdk5r1_chr11_12590:Gata4_chr14_5729	C	E	+	+	0	0	15	6_blood_progenitor
Cdk5r1_chr11_12590:Gata4_chr14_5729	C	E	+	-	0.0276366	0.0353744	295	0_pluri
Cdk5r1_chr11_12590:Gata4_chr14_5729	C	E	+	-	8.2656	10.2703	65	8_ParEndo
Cdk5r1_chr11_12590:Gata4_chr14_5729	C	E	+	-	0	0	46	3_neuro_ectoderm
Cdk5r1_chr11_12590:Gata4_chr14_5729	C	E	+	-	0	0	62	1_epiblast
Cdk5r1_chr11_12590:Gata4_chr14_5729	C	E	+	-	0	0	47	4_surf_ecto
Cdk5r1_chr11_12590:Gata4_chr14_5729	C	E	+	-	0	0	30	5_mesoderm
Cdk5r1_chr11_12590:Gata4_chr14_5729	C	E	+	-	0	0	48	7_viscEndo
Cdk5r1_chr11_12590:Gata4_chr14_5729	C	E	+	-	0	0	8	6_blood_progenitor
Cdk5r1_chr11_12590:Gata4_chr14_5729	C	E	-	+	0.00281431	0.00279698	295	0_pluri
Cdk5r1_chr11_12590:Gata4_chr14_5729	C	E	-	+	17.4543	18.2256	105	8_ParEndo
Cdk5r1_chr11_12590:Gata4_chr14_5729	C	E	-	+	0	0	58	3_neuro_ectoderm
Cdk5r1_chr11_12590:Gata4_chr14_5729	C	E	-	+	0	0	49	1_epiblast
Cdk5r1_chr11_12590:Gata4_chr14_5729	C	E	-	+	0	0	52	4_surf_ecto
Cdk5r1_chr11_12590:Gata4_chr14_5729	C	E	-	+	0	0	37	5_mesoderm
Cdk5r1_chr11_12590:Gata4_chr14_5729	C	E	-	+	0.288692	0.229591	37	7_viscEndo
Cdk5r1_chr11_12590:Gata4_chr14_5729	C	E	-	+	0	0	19	6_blood_progenitor
Cdk5r1_chr11_12590:Gata4_chr14_5729	C	E	-	-	0.0148745	0.0209446	264	0_pluri
Cdk5r1_chr11_12590:Gata4_chr14_5729	C	E	-	-	11.1864	10.8296	62	8_ParEndo
Cdk5r1_chr11_12590:Gata4_chr14_5729	C	E	-	-	0	0.00773213	63	3_neuro_ectoderm
Cdk5r1_chr11_12590:Gata4_chr14_5729	C	E	-	-	0	0	40	1_epiblast
Cdk5r1_chr11_12590:Gata4_chr14_5729	C	E	-	-	0	0	41	4_surf_ecto
Cdk5r1_chr11_12590:Gata4_chr14_5729	C	E	-	-	0	0	48	5_mesoderm
Cdk5r1_chr11_12590:Gata4_chr14_5729	C	E	-	-	0	0.0510304	31	7_viscEndo
Cdk5r1_chr11_12590:Gata4_chr14_5729	C	E	-	-	0	0	13	6_blood_progenitor
Epas1_chr17_10063:Cdk5r1_chr11_12590	E	C	+	+	0.0208978	0.0325431	123	0_pluri
Epas1_chr17_10063:Cdk5r1_chr11_12590	E	C	+	+	0.0382978	0.136871	29	8_ParEndo
Epas1_chr17_10063:Cdk5r1_chr11_12590	E	C	+	+	0	0	33	3_neuro_ectoderm
Epas1_chr17_10063:Cdk5r1_chr11_12590	E	C	+	+	0	0	26	1_epiblast
Epas1_chr17_10063:Cdk5r1_chr11_12590	E	C	+	+	0	0	12	4_surf_ecto
Epas1_chr17_10063:Cdk5r1_chr11_12590	E	C	+	+	0	0.13229	17	5_mesoderm
Epas1_chr17_10063:Cdk5r1_chr11_12590	E	C	+	+	0	0	15	7_viscEndo
Epas1_chr17_10063:Cdk5r1_chr11_12590	E	C	+	+	0	0	4	6_blood_progenitor
Epas1_chr17_10063:Cdk5r1_chr11_12590	E	C	+	-	0	0.00439737	98	0_pluri
Epas1_chr17_10063:Cdk5r1_chr11_12590	E	C	+	-	0.830788	2.7273	24	8_ParEndo
Epas1_chr17_10063:Cdk5r1_chr11_12590	E	C	+	-	0	0	20	3_neuro_ectoderm
Epas1_chr17_10063:Cdk5r1_chr11_12590	E	C	+	-	0	0	25	1_epiblast
Epas1_chr17_10063:Cdk5r1_chr11_12590	E	C	+	-	0	0	15	4_surf_ecto
Epas1_chr17_10063:Cdk5r1_chr11_12590	E	C	+	-	0	0.126163	15	5_mesoderm
Epas1_chr17_10063:Cdk5r1_chr11_12590	E	C	+	-	0	0.0412779	20	7_viscEndo
Epas1_chr17_10063:Cdk5r1_chr11_12590	E	C	+	-	0	0	1	6_blood_progenitor
Epas1_chr17_10063:Cdk5r1_chr11_12590	E	C	-	+	0.0664244	0.0660924	131	0_pluri
Epas1_chr17_10063:Cdk5r1_chr11_12590	E	C	-	+	0.214104	6.3007	26	8_ParEndo
Epas1_chr17_10063:Cdk5r1_chr11_12590	E	C	-	+	0	0	29	3_neuro_ectoderm
Epas1_chr17_10063:Cdk5r1_chr11_12590	E	C	-	+	0	0.10888	39	1_epiblast
Epas1_chr17_10063:Cdk5r1_chr11_12590	E	C	-	+	0	0	25	4_surf_ecto
Epas1_chr17_10063:Cdk5r1_chr11_12590	E	C	-	+	0	0	11	5_mesoderm
Epas1_chr17_10063:Cdk5r1_chr11_12590	E	C	-	+	0	0	13	7_viscEndo
Epas1_chr17_10063:Cdk5r1_chr11_12590	E	C	-	+	0	0	3	6_blood_progenitor
Epas1_chr17_10063:Cdk5r1_chr11_12590	E	C	-	-	0.00353953	0.00958723	179	0_pluri
Epas1_chr17_10063:Cdk5r1_chr11_12590	E	C	-	-	0	0	34	8_ParEndo
Epas1_chr17_10063:Cdk5r1_chr11_12590	E	C	-	-	0	0.0210393	57	3_neuro_ectoderm
Epas1_chr17_10063:Cdk5r1_chr11_12590	E	C	-	-	0	0.0273429	27	1_epiblast
Epas1_chr17_10063:Cdk5r1_chr11_12590	E	C	-	-	0	0.0422925	37	4_surf_ecto
Epas1_chr17_10063:Cdk5r1_chr11_12590	E	C	-	-	0	0	30	5_mesoderm
Epas1_chr17_10063:Cdk5r1_chr11_12590	E	C	-	-	0	0	22	7_viscEndo
Epas1_chr17_10063:Cdk5r1_chr11_12590	E	C	-	-	0	0	8	6_blood_progenitor
Gata4_chr14_5729:Cdk5r1_chr11_12590	E	C	+	+	0.0249686	0.032921	165	0_pluri
Gata4_chr14_5729:Cdk5r1_chr11_12590	E	C	+	+	0.0316125	1.5483	43	8_ParEndo
Gata4_chr14_5729:Cdk5r1_chr11_12590	E	C	+	+	0	0.0599315	31	3_neuro_ectoderm
Gata4_chr14_5729:Cdk5r1_chr11_12590	E	C	+	+	0	0	26	1_epiblast
Gata4_chr14_5729:Cdk5r1_chr11_12590	E	C	+	+	0	0	28	4_surf_ecto
Gata4_chr14_5729:Cdk5r1_chr11_12590	E	C	+	+	0	0	26	5_mesoderm
Gata4_chr14_5729:Cdk5r1_chr11_12590	E	C	+	+	0.00844642	0.00844642	23	7_viscEndo
Gata4_chr14_5729:Cdk5r1_chr11_12590	E	C	+	+	0	0	8	6_blood_progenitor
Gata4_chr14_5729:Cdk5r1_chr11_12590	E	C	+	-	0.142169	0.175471	42	0_pluri
Gata4_chr14_5729:Cdk5r1_chr11_12590	E	C	+	-	0	0	14	8_ParEndo
Gata4_chr14_5729:Cdk5r1_chr11_12590	E	C	+	-	0	0	1	3_neuro_ectoderm
Gata4_chr14_5729:Cdk5r1_chr11_12590	E	C	+	-	0	0	5	1_epiblast
Gata4_chr14_5729:Cdk5r1_chr11_12590	E	C	+	-	0	0	3	4_surf_ecto
Gata4_chr14_5729:Cdk5r1_chr11_12590	E	C	+	-	0	0	6	5_mesoderm
Gata4_chr14_5729:Cdk5r1_chr11_12590	E	C	+	-	0	0	2	7_viscEndo
Gata4_chr14_5729:Cdk5r1_chr11_12590	E	C	-	+	0.0350337	0.0234829	167	0_pluri
Gata4_chr14_5729:Cdk5r1_chr11_12590	E	C	-	+	0.770303	0.575671	40	8_ParEndo
Gata4_chr14_5729:Cdk5r1_chr11_12590	E	C	-	+	0	0	36	3_neuro_ectoderm
Gata4_chr14_5729:Cdk5r1_chr11_12590	E	C	-	+	0	0	22	1_epiblast
Gata4_chr14_5729:Cdk5r1_chr11_12590	E	C	-	+	0	0	21	4_surf_ecto
Gata4_chr14_5729:Cdk5r1_chr11_12590	E	C	-	+	0	0	16	5_mesoderm
Gata4_chr14_5729:Cdk5r1_chr11_12590	E	C	-	+	0	0	12	7_viscEndo
Gata4_chr14_5729:Cdk5r1_chr11_12590	E	C	-	+	0	0	9	6_blood_progenitor
Gata4_chr14_5729:Cdk5r1_chr11_12590	E	C	-	-	0.0525437	0.0424859	23	0_pluri
Gata4_chr14_5729:Cdk5r1_chr11_12590	E	C	-	-	0	0	4	8_ParEndo
Gata4_chr14_5729:Cdk5r1_chr11_12590	E	C	-	-	0	0	6	3_neuro_ectoderm
Gata4_chr14_5729:Cdk5r1_chr11_12590	E	C	-	-	0	0	5	1_epiblast
Gata4_chr14_5729:Cdk5r1_chr11_12590	E	C	-	-	0	0	5	4_surf_ecto
Gata4_chr14_5729:Cdk5r1_chr11_12590	E	C	-	-	0	0	3	5_mesoderm
Gata4_chr14_5729:Cdk5r1_chr11_12590	E	C	-	-	0	0	5	7_viscEndo
Col5a1_chr2_2586:Sox2_chr3_2007	C	P	+	+	2.38031	2.73411	403	0_pluri
Col5a1_chr2_2586:Sox2_chr3_2007	C	P	+	+	0	0.00865449	66	8_ParEndo
Col5a1_chr2_2586:Sox2_chr3_2007	C	P	+	+	0	0	85	3_neuro_ectoderm
Col5a1_chr2_2586:Sox2_chr3_2007	C	P	+	+	0.0633808	0.115883	73	1_epiblast
Col5a1_chr2_2586:Sox2_chr3_2007	C	P	+	+	0	0	59	4_surf_ecto
Col5a1_chr2_2586:Sox2_chr3_2007	C	P	+	+	0	0	50	5_mesoderm
Col5a1_chr2_2586:Sox2_chr3_2007	C	P	+	+	0	0.110201	71	7_viscEndo
Col5a1_chr2_2586:Sox2_chr3_2007	C	P	+	+	0.501305	0.501305	15	6_blood_progenitor
Col5a1_chr2_2586:Sox2_chr3_2007	C	P	+	-	1.7911	1.90788	525	0_pluri
Col5a1_chr2_2586:Sox2_chr3_2007	C	P	+	-	0.17661	0.23967	101	8_ParEndo
Col5a1_chr2_2586:Sox2_chr3_2007	C	P	+	-	0	0.00925093	116	3_neuro_ectoderm
Col5a1_chr2_2586:Sox2_chr3_2007	C	P	+	-	0.303358	0.24633	125	1_epiblast
Col5a1_chr2_2586:Sox2_chr3_2007	C	P	+	-	0.0138529	0.0283639	68	4_surf_ecto
Col5a1_chr2_2586:Sox2_chr3_2007	C	P	+	-	0	0.0206436	66	5_mesoderm
Col5a1_chr2_2586:Sox2_chr3_2007	C	P	+	-	0	0.0102677	71	7_viscEndo
Col5a1_chr2_2586:Sox2_chr3_2007	C	P	+	-	0	0	18	6_blood_progenitor
Col5a1_chr2_2586:Sox2_chr3_2007	C	P	-	+	0.302194	0.261482	471	0_pluri
Col5a1_chr2_2586:Sox2_chr3_2007	C	P	-	+	0.216292	0.152736	109	8_ParEndo
Col5a1_chr2_2586:Sox2_chr3_2007	C	P	-	+	0	0.0089639	118	3_neuro_ectoderm
Col5a1_chr2_2586:Sox2_chr3_2007	C	P	-	+	0	0.0575192	84	1_epiblast
Col5a1_chr2_2586:Sox2_chr3_2007	C	P	-	+	0	0.0108349	65	4_surf_ecto
Col5a1_chr2_2586:Sox2_chr3_2007	C	P	-	+	0	0	72	5_mesoderm
Col5a1_chr2_2586:Sox2_chr3_2007	C	P	-	+	0	0	59	7_viscEndo
Col5a1_chr2_2586:Sox2_chr3_2007	C	P	-	+	0	0.0184032	17	6_blood_progenitor
Col5a1_chr2_2586:Sox2_chr3_2007	C	P	-	-	0.137662	0.176757	553	0_pluri
Col5a1_chr2_2586:Sox2_chr3_2007	C	P	-	-	0.0308665	0.0379651	142	8_ParEndo
Col5a1_chr2_2586:Sox2_chr3_2007	C	P	-	-	0	0	94	3_neuro_ectoderm
Col5a1_chr2_2586:Sox2_chr3_2007	C	P	-	-	0	0.00750982	93	1_epiblast
Col5a1_chr2_2586:Sox2_chr3_2007	C	P	-	-	0	0	65	4_surf_ecto
Col5a1_chr2_2586:Sox2_chr3_2007	C	P	-	-	0	0.0150422	83	5_mesoderm
Col5a1_chr2_2586:Sox2_chr3_2007	C	P	-	-	0.0117167	0.00810975	71	7_viscEndo
Col5a1_chr2_2586:Sox2_chr3_2007	C	P	-	-	0	0	24	6_blood_progenitor
Col5a1_chr2_2586:Sox2_chr3_2009	C	P	+	+	0.58463	0.668927	532	0_pluri
Col5a1_chr2_2586:Sox2_chr3_2009	C	P	+	+	0.00981215	0.0899929	118	8_ParEndo
Col5a1_chr2_2586:Sox2_chr3_2009	C	P	+	+	0.0558147	0.0395948	117	3_neuro_ectoderm
Col5a1_chr2_2586:Sox2_chr3_2009	C	P	+	+	0.0368565	0.032523	94	1_epiblast
Col5a1_chr2_2586:Sox2_chr3_2009	C	P	+	+	0	0	77	4_surf_ecto
Col5a1_chr2_2586:Sox2_chr3_2009	C	P	+	+	0	0	98	5_mesoderm
Col5a1_chr2_2586:Sox2_chr3_2009	C	P	+	+	0	0.000974849	80	7_viscEndo
Col5a1_chr2_2586:Sox2_chr3_2009	C	P	+	+	0	0.0201564	26	6_blood_progenitor
Col5a1_chr2_2586:Sox2_chr3_2009	C	P	+	-	0.907953	0.799921	663	0_pluri
Col5a1_chr2_2586:Sox2_chr3_2009	C	P	+	-	0	0.00510322	170	8_ParEndo
Col5a1_chr2_2586:Sox2_chr3_2009	C	P	+	-	0.00530356	0.0263398	163	3_neuro_ectoderm
Col5a1_chr2_2586:Sox2_chr3_2009	C	P	+	-	0.0771556	0.0802415	102	1_epiblast
Col5a1_chr2_2586:Sox2_chr3_2009	C	P	+	-	0	0	91	4_surf_ecto
Col5a1_chr2_2586:Sox2_chr3_2009	C	P	+	-	0.0237957	0.0200104	88	5_mesoderm
Col5a1_chr2_2586:Sox2_chr3_2009	C	P	+	-	0	0.017637	106	7_viscEndo
Col5a1_chr2_2586:Sox2_chr3_2009	C	P	+	-	0	0.052089	26	6_blood_progenitor
Col5a1_chr2_2586:Sox2_chr3_2009	C	P	-	+	0.171836	0.171054	388	0_pluri
Col5a1_chr2_2586:Sox2_chr3_2009	C	P	-	+	0.017787	0.0127238	81	8_ParEndo
Col5a1_chr2_2586:Sox2_chr3_2009	C	P	-	+	0	0	80	3_neuro_ectoderm
Col5a1_chr2_2586:Sox2_chr3_2009	C	P	-	+	0.0410138	0.0729514	57	1_epiblast
Col5a1_chr2_2586:Sox2_chr3_2009	C	P	-	+	0	0.00538544	51	4_surf_ecto
Col5a1_chr2_2586:Sox2_chr3_2009	C	P	-	+	0	0	46	5_mesoderm
Col5a1_chr2_2586:Sox2_chr3_2009	C	P	-	+	0	0.00971594	60	7_viscEndo
Col5a1_chr2_2586:Sox2_chr3_2009	C	P	-	+	0	0	13	6_blood_progenitor
Col5a1_chr2_2586:Sox2_chr3_2009	C	P	-	-	0.106749	0.163886	407	0_pluri
Col5a1_chr2_2586:Sox2_chr3_2009	C	P	-	-	0.0842549	0.0599347	79	8_ParEndo
Col5a1_chr2_2586:Sox2_chr3_2009	C	P	-	-	0	0	99	3_neuro_ectoderm
Col5a1_chr2_2586:Sox2_chr3_2009	C	P	-	-	0	0	61	1_epiblast
Col5a1_chr2_2586:Sox2_chr3_2009	C	P	-	-	0	0	44	4_surf_ecto
Col5a1_chr2_2586:Sox2_chr3_2009	C	P	-	-	0	0.0176641	65	5_mesoderm
Col5a1_chr2_2586:Sox2_chr3_2009	C	P	-	-	0.022426	0.0695767	51	7_viscEndo
Col5a1_chr2_2586:Sox2_chr3_2009	C	P	-	-	0	0.0121382	17	6_blood_progenitor
Sox2_chr3_2007:Col5a1_chr2_2586	P	C	+	+	0.140686	0.113955	655	0_pluri
Sox2_chr3_2007:Col5a1_chr2_2586	P	C	+	+	0	0.0318851	178	8_ParEndo
Sox2_chr3_2007:Col5a1_chr2_2586	P	C	+	+	0	0	106	3_neuro_ectoderm
Sox2_chr3_2007:Col5a1_chr2_2586	P	C	+	+	0.0378628	0.0291695	143	1_epiblast
Sox2_chr3_2007:Col5a1_chr2_2586	P	C	+	+	0	0.00774552	85	4_surf_ecto
Sox2_chr3_2007:Col5a1_chr2_2586	P	C	+	+	0.0139996	0.011661	98	5_mesoderm
Sox2_chr3_2007:Col5a1_chr2_2586	P	C	+	+	0	0	86	7_viscEndo
Sox2_chr3_2007:Col5a1_chr2_2586	P	C	+	+	0	0	22	6_blood_progenitor
Sox2_chr3_2007:Col5a1_chr2_2586	P	C	+	-	0.0359326	0.0419898	659	0_pluri
Sox2_chr3_2007:Col5a1_chr2_2586	P	C	+	-	0.0257193	0.0339838	198	8_ParEndo
Sox2_chr3_2007:Col5a1_chr2_2586	P	C	+	-	0	0.0181426	138	3_neuro_ectoderm
Sox2_chr3_2007:Col5a1_chr2_2586	P	C	+	-	0	0.015197	123	1_epiblast
Sox2_chr3_2007:Col5a1_chr2_2586	P	C	+	-	0	0	98	4_surf_ecto
Sox2_chr3_2007:Col5a1_chr2_2586	P	C	+	-	0	0	86	5_mesoderm
Sox2_chr3_2007:Col5a1_chr2_2586	P	C	+	-	0	0	54	7_viscEndo
Sox2_chr3_2007:Col5a1_chr2_2586	P	C	+	-	0	0	22	6_blood_progenitor
Sox2_chr3_2007:Col5a1_chr2_2586	P	C	-	+	0.108109	0.0947246	607	0_pluri
Sox2_chr3_2007:Col5a1_chr2_2586	P	C	-	+	0.0169675	0.0822378	181	8_ParEndo
Sox2_chr3_2007:Col5a1_chr2_2586	P	C	-	+	0.00502715	0.0626495	126	3_neuro_ectoderm
Sox2_chr3_2007:Col5a1_chr2_2586	P	C	-	+	0.0185799	0.0198567	133	1_epiblast
Sox2_chr3_2007:Col5a1_chr2_2586	P	C	-	+	0	0	82	4_surf_ecto
Sox2_chr3_2007:Col5a1_chr2_2586	P	C	-	+	0.0966525	0.0718989	84	5_mesoderm
Sox2_chr3_2007:Col5a1_chr2_2586	P	C	-	+	0	0.00369143	84	7_viscEndo
Sox2_chr3_2007:Col5a1_chr2_2586	P	C	-	+	0	0	25	6_blood_progenitor
Sox2_chr3_2007:Col5a1_chr2_2586	P	C	-	-	0.0678725	0.0738437	625	0_pluri
Sox2_chr3_2007:Col5a1_chr2_2586	P	C	-	-	0	0.0232415	207	8_ParEndo
Sox2_chr3_2007:Col5a1_chr2_2586	P	C	-	-	0	0.00912712	123	3_neuro_ectoderm
Sox2_chr3_2007:Col5a1_chr2_2586	P	C	-	-	0	0.00340665	132	1_epiblast
Sox2_chr3_2007:Col5a1_chr2_2586	P	C	-	-	0	0	64	4_surf_ecto
Sox2_chr3_2007:Col5a1_chr2_2586	P	C	-	-	0	0.00974672	97	5_mesoderm
Sox2_chr3_2007:Col5a1_chr2_2586	P	C	-	-	0	0	86	7_viscEndo
Sox2_chr3_2007:Col5a1_chr2_2586	P	C	-	-	0	0	20	6_blood_progenitor
Sox2_chr3_2009:Col5a1_chr2_2586	P	C	+	+	0.055796	0.06131	630	0_pluri
Sox2_chr3_2009:Col5a1_chr2_2586	P	C	+	+	0.0120125	0.0143713	147	8_ParEndo
Sox2_chr3_2009:Col5a1_chr2_2586	P	C	+	+	0	0	103	3_neuro_ectoderm
Sox2_chr3_2009:Col5a1_chr2_2586	P	C	+	+	0.0114905	0.0157866	113	1_epiblast
Sox2_chr3_2009:Col5a1_chr2_2586	P	C	+	+	0	0	75	4_surf_ecto
Sox2_chr3_2009:Col5a1_chr2_2586	P	C	+	+	0	0.0162975	75	5_mesoderm
Sox2_chr3_2009:Col5a1_chr2_2586	P	C	+	+	0	0	59	7_viscEndo
Sox2_chr3_2009:Col5a1_chr2_2586	P	C	+	+	0	0	15	6_blood_progenitor
Sox2_chr3_2009:Col5a1_chr2_2586	P	C	+	-	0.0216605	0.0248127	439	0_pluri
Sox2_chr3_2009:Col5a1_chr2_2586	P	C	+	-	0	0	94	8_ParEndo
Sox2_chr3_2009:Col5a1_chr2_2586	P	C	+	-	0	0	81	3_neuro_ectoderm
Sox2_chr3_2009:Col5a1_chr2_2586	P	C	+	-	0	0.00873015	84	1_epiblast
Sox2_chr3_2009:Col5a1_chr2_2586	P	C	+	-	0	0.00767565	51	4_surf_ecto
Sox2_chr3_2009:Col5a1_chr2_2586	P	C	+	-	0	0	61	5_mesoderm
Sox2_chr3_2009:Col5a1_chr2_2586	P	C	+	-	0	0	51	7_viscEndo
Sox2_chr3_2009:Col5a1_chr2_2586	P	C	+	-	0	0	7	6_blood_progenitor
Sox2_chr3_2009:Col5a1_chr2_2586	P	C	-	+	0.0558272	0.0627591	608	0_pluri
Sox2_chr3_2009:Col5a1_chr2_2586	P	C	-	+	0	0	146	8_ParEndo
Sox2_chr3_2009:Col5a1_chr2_2586	P	C	-	+	0	0	134	3_neuro_ectoderm
Sox2_chr3_2009:Col5a1_chr2_2586	P	C	-	+	0.017529	0.0140925	114	1_epiblast
Sox2_chr3_2009:Col5a1_chr2_2586	P	C	-	+	0.0113053	0.00873902	84	4_surf_ecto
Sox2_chr3_2009:Col5a1_chr2_2586	P	C	-	+	0.0307268	0.0525859	88	5_mesoderm
Sox2_chr3_2009:Col5a1_chr2_2586	P	C	-	+	0	0	90	7_viscEndo
Sox2_chr3_2009:Col5a1_chr2_2586	P	C	-	+	0	0	22	6_blood_progenitor
Sox2_chr3_2009:Col5a1_chr2_2586	P	C	-	-	0.022402	0.0204237	494	0_pluri
Sox2_chr3_2009:Col5a1_chr2_2586	P	C	-	-	0	0.00427315	160	8_ParEndo
Sox2_chr3_2009:Col5a1_chr2_2586	P	C	-	-	0	0	100	3_neuro_ectoderm
Sox2_chr3_2009:Col5a1_chr2_2586	P	C	-	-	0.0148915	0.0230012	100	1_epiblast
Sox2_chr3_2009:Col5a1_chr2_2586	P	C	-	-	0	0	60	4_surf_ecto
Sox2_chr3_2009:Col5a1_chr2_2586	P	C	-	-	0	0	82	5_mesoderm
Sox2_chr3_2009:Col5a1_chr2_2586	P	C	-	-	0.0204664	0.0713537	96	7_viscEndo
Sox2_chr3_2009:Col5a1_chr2_2586	P	C	-	-	0	0	14	6_blood_progenitor
Epas1_chr17_10063:Sox2_chr3_2007	E	P	+	+	2.93711	2.95361	232	0_pluri
Epas1_chr17_10063:Sox2_chr3_2007	E	P	+	+	1.38264	1.80884	50	8_ParEndo
Epas1_chr17_10063:Sox2_chr3_2007	E	P	+	+	0	0	42	3_neuro_ectoderm
Epas1_chr17_10063:Sox2_chr3_2007	E	P	+	+	0.104263	0.555712	65	1_epiblast
Epas1_chr17_10063:Sox2_chr3_2007	E	P	+	+	0	0.0215372	37	4_surf_ecto
Epas1_chr17_10063:Sox2_chr3_2007	E	P	+	+	0	0.0143339	27	5_mesoderm
Epas1_chr17_10063:Sox2_chr3_2007	E	P	+	+	0	0	26	7_viscEndo
Epas1_chr17_10063:Sox2_chr3_2007	E	P	+	+	0	0	7	6_blood_progenitor
Epas1_chr17_10063:Sox2_chr3_2007	E	P	+	-	1.20807	1.5444	395	0_pluri
Epas1_chr17_10063:Sox2_chr3_2007	E	P	+	-	0.0564004	0.0567204	85	8_ParEndo
Epas1_chr17_10063:Sox2_chr3_2007	E	P	+	-	0.0177846	0.0632763	97	3_neuro_ectoderm
Epas1_chr17_10063:Sox2_chr3_2007	E	P	+	-	0.0552813	0.0509497	77	1_epiblast
Epas1_chr17_10063:Sox2_chr3_2007	E	P	+	-	0	0.00471638	57	4_surf_ecto
Epas1_chr17_10063:Sox2_chr3_2007	E	P	+	-	0	0	64	5_mesoderm
Epas1_chr17_10063:Sox2_chr3_2007	E	P	+	-	0	0.00733038	42	7_viscEndo
Epas1_chr17_10063:Sox2_chr3_2007	E	P	+	-	0	0.210501	19	6_blood_progenitor
Epas1_chr17_10063:Sox2_chr3_2007	E	P	-	+	0.288622	0.303965	250	0_pluri
Epas1_chr17_10063:Sox2_chr3_2007	E	P	-	+	0.191683	0.1742	55	8_ParEndo
Epas1_chr17_10063:Sox2_chr3_2007	E	P	-	+	0	0	41	3_neuro_ectoderm
Epas1_chr17_10063:Sox2_chr3_2007	E	P	-	+	0	0	44	1_epiblast
Epas1_chr17_10063:Sox2_chr3_2007	E	P	-	+	0	0	35	4_surf_ecto
Epas1_chr17_10063:Sox2_chr3_2007	E	P	-	+	0	0	40	5_mesoderm
Epas1_chr17_10063:Sox2_chr3_2007	E	P	-	+	0.186876	0.175775	36	7_viscEndo
Epas1_chr17_10063:Sox2_chr3_2007	E	P	-	+	0	0	10	6_blood_progenitor
Epas1_chr17_10063:Sox2_chr3_2007	E	P	-	-	0.166754	0.171093	511	0_pluri
Epas1_chr17_10063:Sox2_chr3_2007	E	P	-	-	0.0208745	0.0451746	102	8_ParEndo
Epas1_chr17_10063:Sox2_chr3_2007	E	P	-	-	0	0.0120783	74	3_neuro_ectoderm
Epas1_chr17_10063:Sox2_chr3_2007	E	P	-	-	0	0.00257618	97	1_epiblast
Epas1_chr17_10063:Sox2_chr3_2007	E	P	-	-	0	0.00517958	58	4_surf_ecto
Epas1_chr17_10063:Sox2_chr3_2007	E	P	-	-	0	0.0479984	47	5_mesoderm
Epas1_chr17_10063:Sox2_chr3_2007	E	P	-	-	0	0	50	7_viscEndo
Epas1_chr17_10063:Sox2_chr3_2007	E	P	-	-	0	0	22	6_blood_progenitor
Epas1_chr17_10063:Sox2_chr3_2009	E	P	+	+	1.65526	2.89458	302	0_pluri
Epas1_chr17_10063:Sox2_chr3_2009	E	P	+	+	1.14242	0.907723	91	8_ParEndo
Epas1_chr17_10063:Sox2_chr3_2009	E	P	+	+	0	0	61	3_neuro_ectoderm
Epas1_chr17_10063:Sox2_chr3_2009	E	P	+	+	0	0.123349	46	1_epiblast
Epas1_chr17_10063:Sox2_chr3_2009	E	P	+	+	0.0345246	0.0546112	39	4_surf_ecto
Epas1_chr17_10063:Sox2_chr3_2009	E	P	+	+	0	0	38	5_mesoderm
Epas1_chr17_10063:Sox2_chr3_2009	E	P	+	+	0.0621646	0.0526262	40	7_viscEndo
Epas1_chr17_10063:Sox2_chr3_2009	E	P	+	+	0	0.982482	4	6_blood_progenitor
Epas1_chr17_10063:Sox2_chr3_2009	E	P	+	-	0.845272	1.00359	330	0_pluri
Epas1_chr17_10063:Sox2_chr3_2009	E	P	+	-	0.170657	0.184944	126	8_ParEndo
Epas1_chr17_10063:Sox2_chr3_2009	E	P	+	-	0	0.030101	62	3_neuro_ectoderm
Epas1_chr17_10063:Sox2_chr3_2009	E	P	+	-	0.0496692	0.051901	68	1_epiblast
Epas1_chr17_10063:Sox2_chr3_2009	E	P	+	-	0	0	44	4_surf_ecto
Epas1_chr17_10063:Sox2_chr3_2009	E	P	+	-	0	0.104421	52	5_mesoderm
Epas1_chr17_10063:Sox2_chr3_2009	E	P	+	-	0	0.0224655	54	7_viscEndo
Epas1_chr17_10063:Sox2_chr3_2009	E	P	+	-	0	0.0159315	14	6_blood_progenitor
Epas1_chr17_10063:Sox2_chr3_2009	E	P	-	+	0.288872	0.305933	309	0_pluri
Epas1_chr17_10063:Sox2_chr3_2009	E	P	-	+	0.245634	0.384827	89	8_ParEndo
Epas1_chr17_10063:Sox2_chr3_2009	E	P	-	+	0	0.0393752	62	3_neuro_ectoderm
Epas1_chr17_10063:Sox2_chr3_2009	E	P	-	+	0.0413189	0.0320312	73	1_epiblast
Epas1_chr17_10063:Sox2_chr3_2009	E	P	-	+	0.167111	0.288261	39	4_surf_ecto
Epas1_chr17_10063:Sox2_chr3_2009	E	P	-	+	0	0.0663917	40	5_mesoderm
Epas1_chr17_10063:Sox2_chr3_2009	E	P	-	+	0.141557	0.121624	23	7_viscEndo
Epas1_chr17_10063:Sox2_chr3_2009	E	P	-	+	0	0	15	6_blood_progenitor
Epas1_chr17_10063:Sox2_chr3_2009	E	P	-	-	0.195776	0.188761	359	0_pluri
Epas1_chr17_10063:Sox2_chr3_2009	E	P	-	-	0	0.0296762	88	8_ParEndo
Epas1_chr17_10063:Sox2_chr3_2009	E	P	-	-	0	0.00578567	65	3_neuro_ectoderm
Epas1_chr17_10063:Sox2_chr3_2009	E	P	-	-	0.0194865	0.0233998	72	1_epiblast
Epas1_chr17_10063:Sox2_chr3_2009	E	P	-	-	0	0	58	4_surf_ecto
Epas1_chr17_10063:Sox2_chr3_2009	E	P	-	-	0	0	53	5_mesoderm
Epas1_chr17_10063:Sox2_chr3_2009	E	P	-	-	0	0.0236588	50	7_viscEndo
Epas1_chr17_10063:Sox2_chr3_2009	E	P	-	-	0	0	8	6_blood_progenitor
Gata4_chr14_5729:Sox2_chr3_2007	E	P	+	+	2.09401	2.24296	436	0_pluri
Gata4_chr14_5729:Sox2_chr3_2007	E	P	+	+	1.3122	1.34295	140	8_ParEndo
Gata4_chr14_5729:Sox2_chr3_2007	E	P	+	+	0	0	96	3_neuro_ectoderm
Gata4_chr14_5729:Sox2_chr3_2007	E	P	+	+	0.170605	0.327468	94	1_epiblast
Gata4_chr14_5729:Sox2_chr3_2007	E	P	+	+	0	0.0181454	68	4_surf_ecto
Gata4_chr14_5729:Sox2_chr3_2007	E	P	+	+	0	0	63	5_mesoderm
Gata4_chr14_5729:Sox2_chr3_2007	E	P	+	+	0.182631	0.146015	65	7_viscEndo
Gata4_chr14_5729:Sox2_chr3_2007	E	P	+	+	0	0	18	6_blood_progenitor
Gata4_chr14_5729:Sox2_chr3_2007	E	P	+	-	0.322599	1.1705	46	0_pluri
Gata4_chr14_5729:Sox2_chr3_2007	E	P	+	-	16.0567	16.0567	5	8_ParEndo
Gata4_chr14_5729:Sox2_chr3_2007	E	P	+	-	0	0	3	3_neuro_ectoderm
Gata4_chr14_5729:Sox2_chr3_2007	E	P	+	-	0	0.073769	7	1_epiblast
Gata4_chr14_5729:Sox2_chr3_2007	E	P	+	-	0	0	1	4_surf_ecto
Gata4_chr14_5729:Sox2_chr3_2007	E	P	+	-	0	0	5	5_mesoderm
Gata4_chr14_5729:Sox2_chr3_2007	E	P	+	-	0	0	2	7_viscEndo
Gata4_chr14_5729:Sox2_chr3_2007	E	P	-	+	0.475076	0.488917	478	0_pluri
Gata4_chr14_5729:Sox2_chr3_2007	E	P	-	+	0.291544	0.230696	136	8_ParEndo
Gata4_chr14_5729:Sox2_chr3_2007	E	P	-	+	0	0	114	3_neuro_ectoderm
Gata4_chr14_5729:Sox2_chr3_2007	E	P	-	+	0.150348	0.14943	88	1_epiblast
Gata4_chr14_5729:Sox2_chr3_2007	E	P	-	+	0	0	64	4_surf_ecto
Gata4_chr14_5729:Sox2_chr3_2007	E	P	-	+	0	0	45	5_mesoderm
Gata4_chr14_5729:Sox2_chr3_2007	E	P	-	+	0	0	66	7_viscEndo
Gata4_chr14_5729:Sox2_chr3_2007	E	P	-	+	0	0	12	6_blood_progenitor
Gata4_chr14_5729:Sox2_chr3_2007	E	P	-	-	0.185968	0.21177	73	0_pluri
Gata4_chr14_5729:Sox2_chr3_2007	E	P	-	-	0.515992	2.12951	17	8_ParEndo
Gata4_chr14_5729:Sox2_chr3_2007	E	P	-	-	0	0	14	3_neuro_ectoderm
Gata4_chr14_5729:Sox2_chr3_2007	E	P	-	-	0	0.0849491	21	1_epiblast
Gata4_chr14_5729:Sox2_chr3_2007	E	P	-	-	0	0	4	4_surf_ecto
Gata4_chr14_5729:Sox2_chr3_2007	E	P	-	-	0	0	2	5_mesoderm
Gata4_chr14_5729:Sox2_chr3_2007	E	P	-	-	0	0	8	7_viscEndo
Gata4_chr14_5729:Sox2_chr3_2007	E	P	-	-	0	0	2	6_blood_progenitor
Gata4_chr14_5729:Sox2_chr3_2009	E	P	+	+	1.52699	1.56268	474	0_pluri
Gata4_chr14_5729:Sox2_chr3_2009	E	P	+	+	0.502802	0.981478	90	8_ParEndo
Gata4_chr14_5729:Sox2_chr3_2009	E	P	+	+	0	0	113	3_neuro_ectoderm
Gata4_chr14_5729:Sox2_chr3_2009	E	P	+	+	0.212356	0.193469	84	1_epiblast
Gata4_chr14_5729:Sox2_chr3_2009	E	P	+	+	0	0	86	4_surf_ecto
Gata4_chr14_5729:Sox2_chr3_2009	E	P	+	+	0	0	64	5_mesoderm
Gata4_chr14_5729:Sox2_chr3_2009	E	P	+	+	0	0.160148	59	7_viscEndo
Gata4_chr14_5729:Sox2_chr3_2009	E	P	+	+	0	0.864067	21	6_blood_progenitor
Gata4_chr14_5729:Sox2_chr3_2009	E	P	+	-	1.06991	1.0823	36	0_pluri
Gata4_chr14_5729:Sox2_chr3_2009	E	P	+	-	0	0	2	8_ParEndo
Gata4_chr14_5729:Sox2_chr3_2009	E	P	+	-	0	0	13	3_neuro_ectoderm
Gata4_chr14_5729:Sox2_chr3_2009	E	P	+	-	0.654694	0.654694	10	1_epiblast
Gata4_chr14_5729:Sox2_chr3_2009	E	P	+	-	0	0	6	4_surf_ecto
Gata4_chr14_5729:Sox2_chr3_2009	E	P	+	-	0	0	9	5_mesoderm
Gata4_chr14_5729:Sox2_chr3_2009	E	P	+	-	0	0	7	7_viscEndo
Gata4_chr14_5729:Sox2_chr3_2009	E	P	+	-	0	0	1	6_blood_progenitor
Gata4_chr14_5729:Sox2_chr3_2009	E	P	-	+	0.370014	0.35701	291	0_pluri
Gata4_chr14_5729:Sox2_chr3_2009	E	P	-	+	0.400494	0.567208	83	8_ParEndo
Gata4_chr14_5729:Sox2_chr3_2009	E	P	-	+	0	0	58	3_neuro_ectoderm
Gata4_chr14_5729:Sox2_chr3_2009	E	P	-	+	0.0607913	0.0496611	56	1_epiblast
Gata4_chr14_5729:Sox2_chr3_2009	E	P	-	+	0	0	36	4_surf_ecto
Gata4_chr14_5729:Sox2_chr3_2009	E	P	-	+	0	0	48	5_mesoderm
Gata4_chr14_5729:Sox2_chr3_2009	E	P	-	+	0	0	48	7_viscEndo
Gata4_chr14_5729:Sox2_chr3_2009	E	P	-	+	0	0	9	6_blood_progenitor
Gata4_chr14_5729:Sox2_chr3_2009	E	P	-	-	0	0.215096	19	0_pluri
Gata4_chr14_5729:Sox2_chr3_2009	E	P	-	-	0	0	1	8_ParEndo
Gata4_chr14_5729:Sox2_chr3_2009	E	P	-	-	0	0	2	3_neuro_ectoderm
Gata4_chr14_5729:Sox2_chr3_2009	E	P	-	-	0	0	3	1_epiblast
Gata4_chr14_5729:Sox2_chr3_2009	E	P	-	-	0	0	3	4_surf_ecto
Gata4_chr14_5729:Sox2_chr3_2009	E	P	-	-	0	0	4	5_mesoderm
Gata4_chr14_5729:Sox2_chr3_2009	E	P	-	-	0	0	1	7_viscEndo
Gata4_chr14_5729:Sox2_chr3_2009	E	P	-	-	0	0	1	6_blood_progenitor
Sox2_chr3_2007:Epas1_chr17_10063	P	E	+	+	0.250577	0.259487	391	0_pluri
Sox2_chr3_2007:Epas1_chr17_10063	P	E	+	+	9.71999	15.1479	120	8_ParEndo
Sox2_chr3_2007:Epas1_chr17_10063	P	E	+	+	0.0326402	0.0241257	85	3_neuro_ectoderm
Sox2_chr3_2007:Epas1_chr17_10063	P	E	+	+	0.130672	0.117515	78	1_epiblast
Sox2_chr3_2007:Epas1_chr17_10063	P	E	+	+	0	0	55	4_surf_ecto
Sox2_chr3_2007:Epas1_chr17_10063	P	E	+	+	0	0.151721	68	5_mesoderm
Sox2_chr3_2007:Epas1_chr17_10063	P	E	+	+	0.151437	0.341149	44	7_viscEndo
Sox2_chr3_2007:Epas1_chr17_10063	P	E	+	+	0	0	12	6_blood_progenitor
Sox2_chr3_2007:Epas1_chr17_10063	P	E	+	-	0.431944	0.438168	488	0_pluri
Sox2_chr3_2007:Epas1_chr17_10063	P	E	+	-	3.80493	6.31401	162	8_ParEndo
Sox2_chr3_2007:Epas1_chr17_10063	P	E	+	-	0	0	87	3_neuro_ectoderm
Sox2_chr3_2007:Epas1_chr17_10063	P	E	+	-	0.179715	0.165125	90	1_epiblast
Sox2_chr3_2007:Epas1_chr17_10063	P	E	+	-	0	0.00703813	51	4_surf_ecto
Sox2_chr3_2007:Epas1_chr17_10063	P	E	+	-	0	0.0186754	59	5_mesoderm
Sox2_chr3_2007:Epas1_chr17_10063	P	E	+	-	0.546286	1.48157	72	7_viscEndo
Sox2_chr3_2007:Epas1_chr17_10063	P	E	+	-	0	0	23	6_blood_progenitor
Sox2_chr3_2007:Epas1_chr17_10063	P	E	-	+	0.167984	0.1731	509	0_pluri
Sox2_chr3_2007:Epas1_chr17_10063	P	E	-	+	1.08608	1.52716	117	8_ParEndo
Sox2_chr3_2007:Epas1_chr17_10063	P	E	-	+	0.0112571	0.0341517	95	3_neuro_ectoderm
Sox2_chr3_2007:Epas1_chr17_10063	P	E	-	+	0.0130067	0.0183268	99	1_epiblast
Sox2_chr3_2007:Epas1_chr17_10063	P	E	-	+	0	0	66	4_surf_ecto
Sox2_chr3_2007:Epas1_chr17_10063	P	E	-	+	0	0	53	5_mesoderm
Sox2_chr3_2007:Epas1_chr17_10063	P	E	-	+	0	0.0299955	80	7_viscEndo
Sox2_chr3_2007:Epas1_chr17_10063	P	E	-	+	0	0.0337018	18	6_blood_progenitor
Sox2_chr3_2007:Epas1_chr17_10063	P	E	-	-	0.0737338	0.0771964	466	0_pluri
Sox2_chr3_2007:Epas1_chr17_10063	P	E	-	-	0.452458	0.317211	97	8_ParEndo
Sox2_chr3_2007:Epas1_chr17_10063	P	E	-	-	0	0.0119884	99	3_neuro_ectoderm
Sox2_chr3_2007:Epas1_chr17_10063	P	E	-	-	0.00987269	0.0141809	89	1_epiblast
Sox2_chr3_2007:Epas1_chr17_10063	P	E	-	-	0	0	59	4_surf_ecto
Sox2_chr3_2007:Epas1_chr17_10063	P	E	-	-	0	0	53	5_mesoderm
Sox2_chr3_2007:Epas1_chr17_10063	P	E	-	-	0.0555306	0.0576515	62	7_viscEndo
Sox2_chr3_2007:Epas1_chr17_10063	P	E	-	-	0	0	24	6_blood_progenitor
Sox2_chr3_2009:Epas1_chr17_10063	P	E	+	+	0.151448	0.185589	290	0_pluri
Sox2_chr3_2009:Epas1_chr17_10063	P	E	+	+	9.43811	10.1122	80	8_ParEndo
Sox2_chr3_2009:Epas1_chr17_10063	P	E	+	+	0	0.0321995	61	3_neuro_ectoderm
Sox2_chr3_2009:Epas1_chr17_10063	P	E	+	+	0.0258501	0.0528727	63	1_epiblast
Sox2_chr3_2009:Epas1_chr17_10063	P	E	+	+	0	0.0179956	62	4_surf_ecto
Sox2_chr3_2009:Epas1_chr17_10063	P	E	+	+	0	0	35	5_mesoderm
Sox2_chr3_2009:Epas1_chr17_10063	P	E	+	+	0	0.0862336	41	7_viscEndo
Sox2_chr3_2009:Epas1_chr17_10063	P	E	+	+	0	0	13	6_blood_progenitor
Sox2_chr3_2009:Epas1_chr17_10063	P	E	+	-	0.0595393	0.0637944	322	0_pluri
Sox2_chr3_2009:Epas1_chr17_10063	P	E	+	-	15.1587	18.037	62	8_ParEndo
Sox2_chr3_2009:Epas1_chr17_10063	P	E	+	-	0	0.00736658	88	3_neuro_ectoderm
Sox2_chr3_2009:Epas1_chr17_10063	P	E	+	-	0	0	57	1_epiblast
Sox2_chr3_2009:Epas1_chr17_10063	P	E	+	-	0	0	43	4_surf_ecto
Sox2_chr3_2009:Epas1_chr17_10063	P	E	+	-	0	0	50	5_mesoderm
Sox2_chr3_2009:Epas1_chr17_10063	P	E	+	-	0.283388	0.308422	52	7_viscEndo
Sox2_chr3_2009:Epas1_chr17_10063	P	E	+	-	0	0	15	6_blood_progenitor
Sox2_chr3_2009:Epas1_chr17_10063	P	E	-	+	0.0717383	0.0734545	422	0_pluri
Sox2_chr3_2009:Epas1_chr17_10063	P	E	-	+	1.91565	1.91153	110	8_ParEndo
Sox2_chr3_2009:Epas1_chr17_10063	P	E	-	+	0	0	79	3_neuro_ectoderm
Sox2_chr3_2009:Epas1_chr17_10063	P	E	-	+	0.0165091	0.0145217	85	1_epiblast
Sox2_chr3_2009:Epas1_chr17_10063	P	E	-	+	0	0.0288535	65	4_surf_ecto
Sox2_chr3_2009:Epas1_chr17_10063	P	E	-	+	0	0	59	5_mesoderm
Sox2_chr3_2009:Epas1_chr17_10063	P	E	-	+	0.32493	0.283592	35	7_viscEndo
Sox2_chr3_2009:Epas1_chr17_10063	P	E	-	+	0	0	7	6_blood_progenitor
Sox2_chr3_2009:Epas1_chr17_10063	P	E	-	-	0.0212885	0.0263871	272	0_pluri
Sox2_chr3_2009:Epas1_chr17_10063	P	E	-	-	0.127093	0.23056	73	8_ParEndo
Sox2_chr3_2009:Epas1_chr17_10063	P	E	-	-	0	0	51	3_neuro_ectoderm
Sox2_chr3_2009:Epas1_chr17_10063	P	E	-	-	0	0	41	1_epiblast
Sox2_chr3_2009:Epas1_chr17_10063	P	E	-	-	0	0	45	4_surf_ecto
Sox2_chr3_2009:Epas1_chr17_10063	P	E	-	-	0	0.0257246	41	5_mesoderm
Sox2_chr3_2009:Epas1_chr17_10063	P	E	-	-	0.0988995	0.130223	57	7_viscEndo
Sox2_chr3_2009:Epas1_chr17_10063	P	E	-	-	0	0	15	6_blood_progenitor
Sox2_chr3_2007:Gata4_chr14_5729	P	E	+	+	0.153442	0.157894	492	0_pluri
Sox2_chr3_2007:Gata4_chr14_5729	P	E	+	+	0.909222	1.44793	99	8_ParEndo
Sox2_chr3_2007:Gata4_chr14_5729	P	E	+	+	0	0	110	3_neuro_ectoderm
Sox2_chr3_2007:Gata4_chr14_5729	P	E	+	+	0.00984158	0.00776093	93	1_epiblast
Sox2_chr3_2007:Gata4_chr14_5729	P	E	+	+	0	0.0159157	91	4_surf_ecto
Sox2_chr3_2007:Gata4_chr14_5729	P	E	+	+	0	0.0185869	63	5_mesoderm
Sox2_chr3_2007:Gata4_chr14_5729	P	E	+	+	0.136141	4.48516	81	7_viscEndo
Sox2_chr3_2007:Gata4_chr14_5729	P	E	+	+	0	0	10	6_blood_progenitor
Sox2_chr3_2007:Gata4_chr14_5729	P	E	+	-	0.105146	0.143867	460	0_pluri
Sox2_chr3_2007:Gata4_chr14_5729	P	E	+	-	1.73892	33.1592	99	8_ParEndo
Sox2_chr3_2007:Gata4_chr14_5729	P	E	+	-	0	0	143	3_neuro_ectoderm
Sox2_chr3_2007:Gata4_chr14_5729	P	E	+	-	0.0140876	0.0349543	101	1_epiblast
Sox2_chr3_2007:Gata4_chr14_5729	P	E	+	-	0	0.0198033	83	4_surf_ecto
Sox2_chr3_2007:Gata4_chr14_5729	P	E	+	-	0	0	83	5_mesoderm
Sox2_chr3_2007:Gata4_chr14_5729	P	E	+	-	0	1.23822	72	7_viscEndo
Sox2_chr3_2007:Gata4_chr14_5729	P	E	+	-	0	0	26	6_blood_progenitor
Sox2_chr3_2007:Gata4_chr14_5729	P	E	-	+	0.186598	0.185005	557	0_pluri
Sox2_chr3_2007:Gata4_chr14_5729	P	E	-	+	7.14085	9.777	127	8_ParEndo
Sox2_chr3_2007:Gata4_chr14_5729	P	E	-	+	0	0	113	3_neuro_ectoderm
Sox2_chr3_2007:Gata4_chr14_5729	P	E	-	+	0.0260876	0.0216229	128	1_epiblast
Sox2_chr3_2007:Gata4_chr14_5729	P	E	-	+	0	0	83	4_surf_ecto
Sox2_chr3_2007:Gata4_chr14_5729	P	E	-	+	0	0.0150295	88	5_mesoderm
Sox2_chr3_2007:Gata4_chr14_5729	P	E	-	+	0	0.0375941	65	7_viscEndo
Sox2_chr3_2007:Gata4_chr14_5729	P	E	-	+	0.0650647	0.0482371	27	6_blood_progenitor
Sox2_chr3_2007:Gata4_chr14_5729	P	E	-	-	0.102056	0.128209	551	0_pluri
Sox2_chr3_2007:Gata4_chr14_5729	P	E	-	-	4.15198	3.36669	126	8_ParEndo
Sox2_chr3_2007:Gata4_chr14_5729	P	E	-	-	0	0	93	3_neuro_ectoderm
Sox2_chr3_2007:Gata4_chr14_5729	P	E	-	-	0.0121916	0.0135722	99	1_epiblast
Sox2_chr3_2007:Gata4_chr14_5729	P	E	-	-	0	0	100	4_surf_ecto
Sox2_chr3_2007:Gata4_chr14_5729	P	E	-	-	0	0	50	5_mesoderm
Sox2_chr3_2007:Gata4_chr14_5729	P	E	-	-	0	0.0468469	62	7_viscEndo
Sox2_chr3_2007:Gata4_chr14_5729	P	E	-	-	0	0	18	6_blood_progenitor
Sox2_chr3_2009:Gata4_chr14_5729	P	E	+	+	0.184322	0.168988	444	0_pluri
Sox2_chr3_2009:Gata4_chr14_5729	P	E	+	+	1.97294	3.05093	91	8_ParEndo
Sox2_chr3_2009:Gata4_chr14_5729	P	E	+	+	0	0.0128514	94	3_neuro_ectoderm
Sox2_chr3_2009:Gata4_chr14_5729	P	E	+	+	0	0.00911794	77	1_epiblast
Sox2_chr3_2009:Gata4_chr14_5729	P	E	+	+	0	0	51	4_surf_ecto
Sox2_chr3_2009:Gata4_chr14_5729	P	E	+	+	0	0	55	5_mesoderm
Sox2_chr3_2009:Gata4_chr14_5729	P	E	+	+	0	0.0417101	60	7_viscEndo
Sox2_chr3_2009:Gata4_chr14_5729	P	E	+	+	0	0.0263126	8	6_blood_progenitor
Sox2_chr3_2009:Gata4_chr14_5729	P	E	+	-	0.106071	0.131453	343	0_pluri
Sox2_chr3_2009:Gata4_chr14_5729	P	E	+	-	5.17234	5.23497	84	8_ParEndo
Sox2_chr3_2009:Gata4_chr14_5729	P	E	+	-	0	0.019557	53	3_neuro_ectoderm
Sox2_chr3_2009:Gata4_chr14_5729	P	E	+	-	0	0.0032896	85	1_epiblast
Sox2_chr3_2009:Gata4_chr14_5729	P	E	+	-	0	0	43	4_surf_ecto
Sox2_chr3_2009:Gata4_chr14_5729	P	E	+	-	0	0	35	5_mesoderm
Sox2_chr3_2009:Gata4_chr14_5729	P	E	+	-	0.236768	0.396118	59	7_viscEndo
Sox2_chr3_2009:Gata4_chr14_5729	P	E	+	-	0	0	13	6_blood_progenitor
Sox2_chr3_2009:Gata4_chr14_5729	P	E	-	+	0.105841	0.24901	482	0_pluri
Sox2_chr3_2009:Gata4_chr14_5729	P	E	-	+	3.56676	3.79171	98	8_ParEndo
Sox2_chr3_2009:Gata4_chr14_5729	P	E	-	+	0	0	90	3_neuro_ectoderm
Sox2_chr3_2009:Gata4_chr14_5729	P	E	-	+	0	0.00470852	89	1_epiblast
Sox2_chr3_2009:Gata4_chr14_5729	P	E	-	+	0	0.0235518	83	4_surf_ecto
Sox2_chr3_2009:Gata4_chr14_5729	P	E	-	+	0	0	71	5_mesoderm
Sox2_chr3_2009:Gata4_chr14_5729	P	E	-	+	0	0	52	7_viscEndo
Sox2_chr3_2009:Gata4_chr14_5729	P	E	-	+	0	0.0343376	21	6_blood_progenitor
Sox2_chr3_2009:Gata4_chr14_5729	P	E	-	-	0.0489958	0.0454313	518	0_pluri
Sox2_chr3_2009:Gata4_chr14_5729	P	E	-	-	3.00933	4.2437	120	8_ParEndo
Sox2_chr3_2009:Gata4_chr14_5729	P	E	-	-	0	0	102	3_neuro_ectoderm
Sox2_chr3_2009:Gata4_chr14_5729	P	E	-	-	0.0290735	0.0303825	88	1_epiblast
Sox2_chr3_2009:Gata4_chr14_5729	P	E	-	-	0	0.0194445	74	4_surf_ecto
Sox2_chr3_2009:Gata4_chr14_5729	P	E	-	-	0	0	71	5_mesoderm
Sox2_chr3_2009:Gata4_chr14_5729	P	E	-	-	0	0.924712	77	7_viscEndo
Sox2_chr3_2009:Gata4_chr14_5729	P	E	-	-	0	0.0596219	13	6_blood_progenitor

## Sheet: EDF10b_bootstrap_vs_neg_ctl
CRE_R_L	up_cell_type	down_cell_type	CRE_R_id	CRE_L_id	median_boot_act	median_boot_act_neg_ctl	n_cells_test	n_cells_ctl	p_boot_hi	p_boot_lo	p_boot_hi_adj	p_boot_lo_adj	cluster_id_plot
Cdk5r1_chr11_12590:Col5a1_chr2_2586	C	C	Col5a1_chr2_2586	Cdk5r1_chr11_12590	0.0097641	0.0479804	1066	2299	0	1	0	1	0_pluri
Cdk5r1_chr11_12590:Col5a1_chr2_2586	C	C	Col5a1_chr2_2586	Cdk5r1_chr11_12590	0.00200465	0.00365968	308	641	0.5128	0.5723	1	1	8_ParEndo
Cdk5r1_chr11_12590:Col5a1_chr2_2586	C	C	Col5a1_chr2_2586	Cdk5r1_chr11_12590	0	0.0240027	257	489	0.1921	0.8419	1	1	3_neuro_ectoderm
Cdk5r1_chr11_12590:Col5a1_chr2_2586	C	C	Col5a1_chr2_2586	Cdk5r1_chr11_12590	0.0169756	0.0314563	192	447	0.1174	0.8826	0.768436	1	1_epiblast
Cdk5r1_chr11_12590:Col5a1_chr2_2586	C	C	Col5a1_chr2_2586	Cdk5r1_chr11_12590	0	0	156	335	0.8526	1	1	1	4_surf_ecto
Cdk5r1_chr11_12590:Col5a1_chr2_2586	C	C	Col5a1_chr2_2586	Cdk5r1_chr11_12590	0	0	162	326	0.6522	1	1	1	5_mesoderm
Cdk5r1_chr11_12590:Col5a1_chr2_2586	C	C	Col5a1_chr2_2586	Cdk5r1_chr11_12590	0	0.00134264	156	301	0.5079	0.8114	1	1	7_viscEndo
Cdk5r1_chr11_12590:Col5a1_chr2_2586	C	C	Col5a1_chr2_2586	Cdk5r1_chr11_12590	0	0.000911767	42	88	0.3731	1	1	1	6_blood_progenitor
Col5a1_chr2_2586:Cdk5r1_chr11_12590	C	C	Cdk5r1_chr11_12590	Col5a1_chr2_2586	0.0147964	0.0479408	746	2299	0.0039	0.9961	0.1404	1	0_pluri
Col5a1_chr2_2586:Cdk5r1_chr11_12590	C	C	Cdk5r1_chr11_12590	Col5a1_chr2_2586	0.00684183	0.00365968	174	641	0.5779	0.464	1	0.968348	8_ParEndo
Col5a1_chr2_2586:Cdk5r1_chr11_12590	C	C	Cdk5r1_chr11_12590	Col5a1_chr2_2586	0.115876	0.0240826	140	489	0.8452	0.16	1	0.470204	3_neuro_ectoderm
Col5a1_chr2_2586:Cdk5r1_chr11_12590	C	C	Cdk5r1_chr11_12590	Col5a1_chr2_2586	0.0141333	0.0314505	138	447	0.0752	0.9248	0.7056	1	1_epiblast
Col5a1_chr2_2586:Cdk5r1_chr11_12590	C	C	Cdk5r1_chr11_12590	Col5a1_chr2_2586	0	0	106	335	0.8834	0.7495	1	1	4_surf_ecto
Col5a1_chr2_2586:Cdk5r1_chr11_12590	C	C	Cdk5r1_chr11_12590	Col5a1_chr2_2586	0.000598986	0	96	326	0.7464	0.4919	1	0.9838	5_mesoderm
Col5a1_chr2_2586:Cdk5r1_chr11_12590	C	C	Cdk5r1_chr11_12590	Col5a1_chr2_2586	0.0118499	0.00134264	110	301	0.7571	0.4124	1	0.945371	7_viscEndo
Col5a1_chr2_2586:Cdk5r1_chr11_12590	C	C	Cdk5r1_chr11_12590	Col5a1_chr2_2586	0	0.000911767	29	88	0.3644	1	1	1	6_blood_progenitor
Cdk5r1_chr11_12590:Epas1_chr17_10063	C	E	Epas1_chr17_10063	Cdk5r1_chr11_12590	0.0330463	0.0480949	880	2299	0.142	0.858	0.852	1	0_pluri
Cdk5r1_chr11_12590:Epas1_chr17_10063	C	E	Epas1_chr17_10063	Cdk5r1_chr11_12590	19.4574	0.00359383	263	641	1	0	1	0	8_ParEndo
Cdk5r1_chr11_12590:Epas1_chr17_10063	C	E	Epas1_chr17_10063	Cdk5r1_chr11_12590	0.00766315	0.0241154	147	489	0.2564	0.7677	1	1	3_neuro_ectoderm
Cdk5r1_chr11_12590:Epas1_chr17_10063	C	E	Epas1_chr17_10063	Cdk5r1_chr11_12590	0	0.0315222	165	447	0.0067	0.9933	0.19296	1	1_epiblast
Cdk5r1_chr11_12590:Epas1_chr17_10063	C	E	Epas1_chr17_10063	Cdk5r1_chr11_12590	0.0201592	0	140	335	0.9793	0.0922	1	0.308763	4_surf_ecto
Cdk5r1_chr11_12590:Epas1_chr17_10063	C	E	Epas1_chr17_10063	Cdk5r1_chr11_12590	0	0	131	326	0.7408	0.7335	1	1	5_mesoderm
Cdk5r1_chr11_12590:Epas1_chr17_10063	C	E	Epas1_chr17_10063	Cdk5r1_chr11_12590	0.18647	0.00134264	120	301	0.9995	0.0008	1	0.004608	7_viscEndo
Cdk5r1_chr11_12590:Epas1_chr17_10063	C	E	Epas1_chr17_10063	Cdk5r1_chr11_12590	0	0.000911767	30	88	0.3679	1	1	1	6_blood_progenitor
Cdk5r1_chr11_12590:Gata4_chr14_5729	C	E	Gata4_chr14_5729	Cdk5r1_chr11_12590	0.0283142	0.0479551	1041	2299	0.0362	0.9638	0.6612	1	0_pluri
Cdk5r1_chr11_12590:Gata4_chr14_5729	C	E	Gata4_chr14_5729	Cdk5r1_chr11_12590	13.9679	0.00365968	316	641	1	0	1	0	8_ParEndo
Cdk5r1_chr11_12590:Gata4_chr14_5729	C	E	Gata4_chr14_5729	Cdk5r1_chr11_12590	0	0.0240682	227	489	0.0685	0.9812	0.7056	1	3_neuro_ectoderm
Cdk5r1_chr11_12590:Gata4_chr14_5729	C	E	Gata4_chr14_5729	Cdk5r1_chr11_12590	0	0.0317087	197	447	0	1	0	1	1_epiblast
Cdk5r1_chr11_12590:Gata4_chr14_5729	C	E	Gata4_chr14_5729	Cdk5r1_chr11_12590	0	0	177	335	0.8596	1	1	1	4_surf_ecto
Cdk5r1_chr11_12590:Gata4_chr14_5729	C	E	Gata4_chr14_5729	Cdk5r1_chr11_12590	0	0	167	326	0.7391	0.7354	1	1	5_mesoderm
Cdk5r1_chr11_12590:Gata4_chr14_5729	C	E	Gata4_chr14_5729	Cdk5r1_chr11_12590	0.112999	0.00134264	143	301	0.9994	0.0008	1	0.004608	7_viscEndo
Cdk5r1_chr11_12590:Gata4_chr14_5729	C	E	Gata4_chr14_5729	Cdk5r1_chr11_12590	0	0.000911767	49	88	0.3594	1	1	1	6_blood_progenitor
Epas1_chr17_10063:Cdk5r1_chr11_12590	E	C	Cdk5r1_chr11_12590	Epas1_chr17_10063	0.0280963	0.0479277	504	2299	0.0515	0.9485	0.6612	1	0_pluri
Epas1_chr17_10063:Cdk5r1_chr11_12590	E	C	Cdk5r1_chr11_12590	Epas1_chr17_10063	2.31861	0.00365968	109	641	0.9995	0.0005	1	0.00313043	8_ParEndo
Epas1_chr17_10063:Cdk5r1_chr11_12590	E	C	Cdk5r1_chr11_12590	Epas1_chr17_10063	0	0.023876	135	489	0.1879	0.8521	1	1	3_neuro_ectoderm
Epas1_chr17_10063:Cdk5r1_chr11_12590	E	C	Cdk5r1_chr11_12590	Epas1_chr17_10063	0.0119114	0.0315792	109	447	0.2679	0.7321	1	1	1_epiblast
Epas1_chr17_10063:Cdk5r1_chr11_12590	E	C	Cdk5r1_chr11_12590	Epas1_chr17_10063	0.00370997	0	83	335	0.9423	0.3727	1	0.909641	4_surf_ecto
Epas1_chr17_10063:Cdk5r1_chr11_12590	E	C	Cdk5r1_chr11_12590	Epas1_chr17_10063	0.0561112	0	72	326	0.9669	0.0635	1	0.223024	5_mesoderm
Epas1_chr17_10063:Cdk5r1_chr11_12590	E	C	Cdk5r1_chr11_12590	Epas1_chr17_10063	0.0100169	0.00134264	69	301	0.7426	0.4136	1	0.945371	7_viscEndo
Epas1_chr17_10063:Cdk5r1_chr11_12590	E	C	Cdk5r1_chr11_12590	Epas1_chr17_10063	0	0.000911767	15	88	0.3685	1	1	1	6_blood_progenitor
Gata4_chr14_5729:Cdk5r1_chr11_12590	E	C	Cdk5r1_chr11_12590	Gata4_chr14_5729	0.0401985	0.047877	374	2299	0.3218	0.6782	1	1	0_pluri
Gata4_chr14_5729:Cdk5r1_chr11_12590	E	C	Cdk5r1_chr11_12590	Gata4_chr14_5729	0.883447	0.00365968	100	641	0.9973	0.0027	1	0.0144	8_ParEndo
Gata4_chr14_5729:Cdk5r1_chr11_12590	E	C	Cdk5r1_chr11_12590	Gata4_chr14_5729	0.00928516	0.0241521	71	489	0.3183	0.7022	1	1	3_neuro_ectoderm
Gata4_chr14_5729:Cdk5r1_chr11_12590	E	C	Cdk5r1_chr11_12590	Gata4_chr14_5729	0	0.0316143	56	447	0	1	0	1	1_epiblast
Gata4_chr14_5729:Cdk5r1_chr11_12590	E	C	Cdk5r1_chr11_12590	Gata4_chr14_5729	0	0	55	335	0.8567	1	1	1	4_surf_ecto
Gata4_chr14_5729:Cdk5r1_chr11_12590	E	C	Cdk5r1_chr11_12590	Gata4_chr14_5729	0	0	50	326	0.64	1	1	1	5_mesoderm
Gata4_chr14_5729:Cdk5r1_chr11_12590	E	C	Cdk5r1_chr11_12590	Gata4_chr14_5729	0.00465341	0.00134264	41	301	0.7035	0.4531	1	0.960141	7_viscEndo
Gata4_chr14_5729:Cdk5r1_chr11_12590	E	C	Cdk5r1_chr11_12590	Gata4_chr14_5729	0	0.000911767	17	88	0.3725	1	1	1	6_blood_progenitor
Col5a1_chr2_2586:Sox2_chr3_2007	C	P	Sox2_chr3_2007	Col5a1_chr2_2586	1.09511	0.0479008	1595	2299	1	0	1	0	0_pluri
Col5a1_chr2_2586:Sox2_chr3_2007	C	P	Sox2_chr3_2007	Col5a1_chr2_2586	0.0677066	0.00365968	354	641	0.8865	0.1296	1	0.3888	8_ParEndo
Col5a1_chr2_2586:Sox2_chr3_2007	C	P	Sox2_chr3_2007	Col5a1_chr2_2586	0	0.0240027	360	489	0.0895	0.9499	0.7056	1	3_neuro_ectoderm
Col5a1_chr2_2586:Sox2_chr3_2007	C	P	Sox2_chr3_2007	Col5a1_chr2_2586	0.122201	0.0315721	312	447	0.9967	0.0033	1	0.0169714	1_epiblast
Col5a1_chr2_2586:Sox2_chr3_2007	C	P	Sox2_chr3_2007	Col5a1_chr2_2586	0.00320724	0	222	335	0.9306	0.4369	1	0.953236	4_surf_ecto
Col5a1_chr2_2586:Sox2_chr3_2007	C	P	Sox2_chr3_2007	Col5a1_chr2_2586	0.00057668	0	234	326	0.757	0.5142	1	1	5_mesoderm
Col5a1_chr2_2586:Sox2_chr3_2007	C	P	Sox2_chr3_2007	Col5a1_chr2_2586	0.0103314	0.00134264	224	301	0.8451	0.2057	1	0.5808	7_viscEndo
Col5a1_chr2_2586:Sox2_chr3_2007	C	P	Sox2_chr3_2007	Col5a1_chr2_2586	0.11699	0.000911767	61	88	0.9605	0.0447	1	0.169389	6_blood_progenitor
Col5a1_chr2_2586:Sox2_chr3_2009	C	P	Sox2_chr3_2009	Col5a1_chr2_2586	0.534684	0.0479957	1594	2299	1	0	1	0	0_pluri
Col5a1_chr2_2586:Sox2_chr3_2009	C	P	Sox2_chr3_2009	Col5a1_chr2_2586	0.0125041	0.00365968	379	641	0.6931	0.3234	1	0.84672	8_ParEndo
Col5a1_chr2_2586:Sox2_chr3_2009	C	P	Sox2_chr3_2009	Col5a1_chr2_2586	0.00694989	0.0235729	372	489	0.2019	0.8113	1	1	3_neuro_ectoderm
Col5a1_chr2_2586:Sox2_chr3_2009	C	P	Sox2_chr3_2009	Col5a1_chr2_2586	0.0383778	0.0313916	266	447	0.6418	0.3582	1	0.909186	1_epiblast
Col5a1_chr2_2586:Sox2_chr3_2009	C	P	Sox2_chr3_2009	Col5a1_chr2_2586	0	0	230	335	0.8661	0.923	1	1	4_surf_ecto
Col5a1_chr2_2586:Sox2_chr3_2009	C	P	Sox2_chr3_2009	Col5a1_chr2_2586	0.00304996	0	251	326	0.7845	0.4826	1	0.980214	5_mesoderm
Col5a1_chr2_2586:Sox2_chr3_2009	C	P	Sox2_chr3_2009	Col5a1_chr2_2586	0.0317515	0.00134264	234	301	0.9812	0.0207	1	0.0851657	7_viscEndo
Col5a1_chr2_2586:Sox2_chr3_2009	C	P	Sox2_chr3_2009	Col5a1_chr2_2586	0.0268837	0.000911767	67	88	0.9029	0.1126	1	0.352487	6_blood_progenitor
Sox2_chr3_2007:Col5a1_chr2_2586	P	C	Col5a1_chr2_2586	Sox2_chr3_2007	0.0813619	0.048115	1961	2299	0.9943	0.0057	1	0.0261	0_pluri
Sox2_chr3_2007:Col5a1_chr2_2586	P	C	Col5a1_chr2_2586	Sox2_chr3_2007	0.0349388	0.00365968	583	641	0.948	0.0528	1	0.19008	8_ParEndo
Sox2_chr3_2007:Col5a1_chr2_2586	P	C	Col5a1_chr2_2586	Sox2_chr3_2007	0.00453634	0.024221	410	489	0.1392	0.8699	0.852	1	3_neuro_ectoderm
Sox2_chr3_2007:Col5a1_chr2_2586	P	C	Col5a1_chr2_2586	Sox2_chr3_2007	0.0155197	0.0313549	426	447	0.0863	0.9137	0.7056	1	1_epiblast
Sox2_chr3_2007:Col5a1_chr2_2586	P	C	Col5a1_chr2_2586	Sox2_chr3_2007	0	0	266	335	0.8713	0.9222	1	1	4_surf_ecto
Sox2_chr3_2007:Col5a1_chr2_2586	P	C	Col5a1_chr2_2586	Sox2_chr3_2007	0.0208311	0	293	326	0.939	0.1033	1	0.33056	5_mesoderm
Sox2_chr3_2007:Col5a1_chr2_2586	P	C	Col5a1_chr2_2586	Sox2_chr3_2007	0	0.00134264	231	301	0.4721	0.9303	1	1	7_viscEndo
Sox2_chr3_2007:Col5a1_chr2_2586	P	C	Col5a1_chr2_2586	Sox2_chr3_2007	0	0.000911767	70	88	0.3683	1	1	1	6_blood_progenitor
Sox2_chr3_2009:Col5a1_chr2_2586	P	C	Col5a1_chr2_2586	Sox2_chr3_2009	0.0463047	0.0478581	1712	2299	0.4439	0.5561	1	1	0_pluri
Sox2_chr3_2009:Col5a1_chr2_2586	P	C	Col5a1_chr2_2586	Sox2_chr3_2009	0	0.00365968	453	641	0.281	0.882	1	1	8_ParEndo
Sox2_chr3_2009:Col5a1_chr2_2586	P	C	Col5a1_chr2_2586	Sox2_chr3_2009	0	0.0241604	344	489	0.0513	1	0.6612	1	3_neuro_ectoderm
Sox2_chr3_2009:Col5a1_chr2_2586	P	C	Col5a1_chr2_2586	Sox2_chr3_2009	0.014988	0.0315265	332	447	0.0822	0.9178	0.7056	1	1_epiblast
Sox2_chr3_2009:Col5a1_chr2_2586	P	C	Col5a1_chr2_2586	Sox2_chr3_2009	0.00461425	0	225	335	0.934	0.4291	1	0.950622	4_surf_ecto
Sox2_chr3_2009:Col5a1_chr2_2586	P	C	Col5a1_chr2_2586	Sox2_chr3_2009	0.0088182	0	255	326	0.8444	0.421	1	0.94725	5_mesoderm
Sox2_chr3_2009:Col5a1_chr2_2586	P	C	Col5a1_chr2_2586	Sox2_chr3_2009	0	0.00134264	225	301	0.5573	0.7386	1	1	7_viscEndo
Sox2_chr3_2009:Col5a1_chr2_2586	P	C	Col5a1_chr2_2586	Sox2_chr3_2009	0	0.000911767	48	88	0.3721	1	1	1	6_blood_progenitor
Epas1_chr17_10063:Sox2_chr3_2007	E	P	Sox2_chr3_2007	Epas1_chr17_10063	0.991301	0.0479169	1184	2299	1	0	1	0	0_pluri
Epas1_chr17_10063:Sox2_chr3_2007	E	P	Sox2_chr3_2007	Epas1_chr17_10063	0.199319	0.00365968	252	641	0.9999	0.0001	1	0.000654545	8_ParEndo
Epas1_chr17_10063:Sox2_chr3_2007	E	P	Sox2_chr3_2007	Epas1_chr17_10063	0.0197051	0.0242659	220	489	0.4604	0.5519	1	1	3_neuro_ectoderm
Epas1_chr17_10063:Sox2_chr3_2007	E	P	Sox2_chr3_2007	Epas1_chr17_10063	0.0198936	0.0315617	239	447	0.3537	0.6463	1	1	1_epiblast
Epas1_chr17_10063:Sox2_chr3_2007	E	P	Sox2_chr3_2007	Epas1_chr17_10063	0.00321266	0	160	335	0.9355	0.2311	1	0.631698	4_surf_ecto
Epas1_chr17_10063:Sox2_chr3_2007	E	P	Sox2_chr3_2007	Epas1_chr17_10063	0.00993183	0	163	326	0.8786	0.2482	1	0.661867	5_mesoderm
Epas1_chr17_10063:Sox2_chr3_2007	E	P	Sox2_chr3_2007	Epas1_chr17_10063	0.0339841	0.00134264	141	301	0.9652	0.0513	1	0.189415	7_viscEndo
Epas1_chr17_10063:Sox2_chr3_2007	E	P	Sox2_chr3_2007	Epas1_chr17_10063	0.0335486	0.000911767	50	88	0.7661	0.3662	1	0.909186	6_blood_progenitor
Epas1_chr17_10063:Sox2_chr3_2009	E	P	Sox2_chr3_2009	Epas1_chr17_10063	0.909035	0.0479601	1104	2299	1	0	1	0	0_pluri
Epas1_chr17_10063:Sox2_chr3_2009	E	P	Sox2_chr3_2009	Epas1_chr17_10063	0.264318	0.00365968	344	641	0.9999	0.0001	1	0.000654545	8_ParEndo
Epas1_chr17_10063:Sox2_chr3_2009	E	P	Sox2_chr3_2009	Epas1_chr17_10063	0.00798515	0.0243804	218	489	0.2686	0.754	1	1	3_neuro_ectoderm
Epas1_chr17_10063:Sox2_chr3_2009	E	P	Sox2_chr3_2009	Epas1_chr17_10063	0.0540571	0.0314551	225	447	0.8801	0.1199	1	0.367353	1_epiblast
Epas1_chr17_10063:Sox2_chr3_2009	E	P	Sox2_chr3_2009	Epas1_chr17_10063	0.063271	0	157	335	0.9825	0.09	1	0.308571	4_surf_ecto
Epas1_chr17_10063:Sox2_chr3_2009	E	P	Sox2_chr3_2009	Epas1_chr17_10063	0.0210124	0	154	326	0.8553	0.401	1	0.945371	5_mesoderm
Epas1_chr17_10063:Sox2_chr3_2009	E	P	Sox2_chr3_2009	Epas1_chr17_10063	0.0551376	0.00134264	141	301	0.997	0.0035	1	0.0173793	7_viscEndo
Epas1_chr17_10063:Sox2_chr3_2009	E	P	Sox2_chr3_2009	Epas1_chr17_10063	0.0488656	0.000911767	38	88	0.8803	0.1638	1	0.471744	6_blood_progenitor
Gata4_chr14_5729:Sox2_chr3_2007	E	P	Sox2_chr3_2007	Gata4_chr14_5729	1.21556	0.0480117	894	2299	1	0	1	0	0_pluri
Gata4_chr14_5729:Sox2_chr3_2007	E	P	Sox2_chr3_2007	Gata4_chr14_5729	1.02867	0.00365968	278	641	1	0	1	0	8_ParEndo
Gata4_chr14_5729:Sox2_chr3_2007	E	P	Sox2_chr3_2007	Gata4_chr14_5729	0	0.0239227	204	489	0.0534	1	0.6612	1	3_neuro_ectoderm
Gata4_chr14_5729:Sox2_chr3_2007	E	P	Sox2_chr3_2007	Gata4_chr14_5729	0.116949	0.0315397	185	447	0.9989	0.0011	1	0.00609231	1_epiblast
Gata4_chr14_5729:Sox2_chr3_2007	E	P	Sox2_chr3_2007	Gata4_chr14_5729	0	0	125	335	0.8941	0.7382	1	1	4_surf_ecto
Gata4_chr14_5729:Sox2_chr3_2007	E	P	Sox2_chr3_2007	Gata4_chr14_5729	0	0	110	326	0.6467	1	1	1	5_mesoderm
Gata4_chr14_5729:Sox2_chr3_2007	E	P	Sox2_chr3_2007	Gata4_chr14_5729	0.0659214	0.00134264	113	301	0.9724	0.0436	1	0.169389	7_viscEndo
Gata4_chr14_5729:Sox2_chr3_2007	E	P	Sox2_chr3_2007	Gata4_chr14_5729	0	0.000911767	27	88	0.3588	1	1	1	6_blood_progenitor
Gata4_chr14_5729:Sox2_chr3_2009	E	P	Sox2_chr3_2009	Gata4_chr14_5729	0.983477	0.0479273	723	2299	1	0	1	0	0_pluri
Gata4_chr14_5729:Sox2_chr3_2009	E	P	Sox2_chr3_2009	Gata4_chr14_5729	0.756033	0.00365968	168	641	1	0	1	0	8_ParEndo
Gata4_chr14_5729:Sox2_chr3_2009	E	P	Sox2_chr3_2009	Gata4_chr14_5729	0	0.0240603	169	489	0.0542	1	0.6612	1	3_neuro_ectoderm
Gata4_chr14_5729:Sox2_chr3_2009	E	P	Sox2_chr3_2009	Gata4_chr14_5729	0.166346	0.0314656	139	447	0.9861	0.0139	1	0.0588706	1_epiblast
Gata4_chr14_5729:Sox2_chr3_2009	E	P	Sox2_chr3_2009	Gata4_chr14_5729	0	0	127	335	0.8613	1	1	1	4_surf_ecto
Gata4_chr14_5729:Sox2_chr3_2009	E	P	Sox2_chr3_2009	Gata4_chr14_5729	0	0	115	326	0.6467	1	1	1	5_mesoderm
Gata4_chr14_5729:Sox2_chr3_2009	E	P	Sox2_chr3_2009	Gata4_chr14_5729	0.136332	0.00134264	111	301	0.977	0.0368	1	0.1472	7_viscEndo
Gata4_chr14_5729:Sox2_chr3_2009	E	P	Sox2_chr3_2009	Gata4_chr14_5729	0.308351	0.000911767	26	88	0.7727	0.3605	1	0.909186	6_blood_progenitor
Sox2_chr3_2007:Epas1_chr17_10063	P	E	Epas1_chr17_10063	Sox2_chr3_2007	0.238982	0.0479673	1540	2299	1	0	1	0	0_pluri
Sox2_chr3_2007:Epas1_chr17_10063	P	E	Epas1_chr17_10063	Sox2_chr3_2007	4.79459	0.00365968	401	641	1	0	1	0	8_ParEndo
Sox2_chr3_2007:Epas1_chr17_10063	P	E	Epas1_chr17_10063	Sox2_chr3_2007	0.0127573	0.0239586	305	489	0.2701	0.7449	1	1	3_neuro_ectoderm
Sox2_chr3_2007:Epas1_chr17_10063	P	E	Epas1_chr17_10063	Sox2_chr3_2007	0.0786663	0.031603	292	447	0.9865	0.0135	1	0.0588706	1_epiblast
Sox2_chr3_2007:Epas1_chr17_10063	P	E	Epas1_chr17_10063	Sox2_chr3_2007	0	0	204	335	0.8657	0.9203	1	1	4_surf_ecto
Sox2_chr3_2007:Epas1_chr17_10063	P	E	Epas1_chr17_10063	Sox2_chr3_2007	5.48081e-05	0	200	326	0.7615	0.5002	1	0.986696	5_mesoderm
Sox2_chr3_2007:Epas1_chr17_10063	P	E	Epas1_chr17_10063	Sox2_chr3_2007	0.239732	0.00134264	216	301	1	0	1	0	7_viscEndo
Sox2_chr3_2007:Epas1_chr17_10063	P	E	Epas1_chr17_10063	Sox2_chr3_2007	0.0029165	0.000911767	65	88	0.6541	0.4833	1	0.980214	6_blood_progenitor
Sox2_chr3_2009:Epas1_chr17_10063	P	E	Epas1_chr17_10063	Sox2_chr3_2009	0.0857802	0.0478724	1110	2299	0.9942	0.0058	1	0.0261	0_pluri
Sox2_chr3_2009:Epas1_chr17_10063	P	E	Epas1_chr17_10063	Sox2_chr3_2009	6.40332	0.00346548	296	641	1	0	1	0	8_ParEndo
Sox2_chr3_2009:Epas1_chr17_10063	P	E	Epas1_chr17_10063	Sox2_chr3_2009	0	0.0239227	243	489	0.1029	0.9315	0.7056	1	3_neuro_ectoderm
Sox2_chr3_2009:Epas1_chr17_10063	P	E	Epas1_chr17_10063	Sox2_chr3_2009	0.0118085	0.0314281	221	447	0.0737	0.9263	0.7056	1	1_epiblast
Sox2_chr3_2009:Epas1_chr17_10063	P	E	Epas1_chr17_10063	Sox2_chr3_2009	0.00374892	0	187	335	0.9398	0.409	1	0.945371	4_surf_ecto
Sox2_chr3_2009:Epas1_chr17_10063	P	E	Epas1_chr17_10063	Sox2_chr3_2009	0	0	164	326	0.7374	0.7369	1	1	5_mesoderm
Sox2_chr3_2009:Epas1_chr17_10063	P	E	Epas1_chr17_10063	Sox2_chr3_2009	0.247821	0.00134264	164	301	1	0	1	0	7_viscEndo
Sox2_chr3_2009:Epas1_chr17_10063	P	E	Epas1_chr17_10063	Sox2_chr3_2009	0	0.000911767	44	88	0.361	1	1	1	6_blood_progenitor
Sox2_chr3_2007:Gata4_chr14_5729	P	E	Gata4_chr14_5729	Sox2_chr3_2007	0.148925	0.0478786	1642	2299	1	0	1	0	0_pluri
Sox2_chr3_2007:Gata4_chr14_5729	P	E	Gata4_chr14_5729	Sox2_chr3_2007	8.72211	0.00365968	369	641	1	0	1	0	8_ParEndo
Sox2_chr3_2007:Gata4_chr14_5729	P	E	Gata4_chr14_5729	Sox2_chr3_2007	0	0.0240027	376	489	0.0551	1	0.6612	1	3_neuro_ectoderm
Sox2_chr3_2007:Gata4_chr14_5729	P	E	Gata4_chr14_5729	Sox2_chr3_2007	0.0124795	0.0314458	336	447	0.0993	0.9007	0.7056	1	1_epiblast
Sox2_chr3_2007:Gata4_chr14_5729	P	E	Gata4_chr14_5729	Sox2_chr3_2007	0.000816782	0	284	335	0.9105	0.4534	1	0.960141	4_surf_ecto
Sox2_chr3_2007:Gata4_chr14_5729	P	E	Gata4_chr14_5729	Sox2_chr3_2007	0	0	232	326	0.7481	0.6881	1	1	5_mesoderm
Sox2_chr3_2007:Gata4_chr14_5729	P	E	Gata4_chr14_5729	Sox2_chr3_2007	0.0665154	0.00134264	214	301	0.9962	0.0049	1	0.02352	7_viscEndo
Sox2_chr3_2007:Gata4_chr14_5729	P	E	Gata4_chr14_5729	Sox2_chr3_2007	0.0168386	0.000911767	67	88	0.8142	0.2325	1	0.631698	6_blood_progenitor
Sox2_chr3_2009:Gata4_chr14_5729	P	E	Gata4_chr14_5729	Sox2_chr3_2009	0.115163	0.048133	1512	2299	0.9999	0.0001	1	0.000654545	0_pluri
Sox2_chr3_2009:Gata4_chr14_5729	P	E	Gata4_chr14_5729	Sox2_chr3_2009	4.24136	0.00365968	349	641	1	0	1	0	8_ParEndo
Sox2_chr3_2009:Gata4_chr14_5729	P	E	Gata4_chr14_5729	Sox2_chr3_2009	0	0.0242137	293	489	0.0991	0.9397	0.7056	1	3_neuro_ectoderm
Sox2_chr3_2009:Gata4_chr14_5729	P	E	Gata4_chr14_5729	Sox2_chr3_2009	0.0109377	0.0315073	292	447	0.0179	0.9821	0.4296	1	1_epiblast
Sox2_chr3_2009:Gata4_chr14_5729	P	E	Gata4_chr14_5729	Sox2_chr3_2009	0	0	204	335	0.9024	0.6853	1	1	4_surf_ecto
Sox2_chr3_2009:Gata4_chr14_5729	P	E	Gata4_chr14_5729	Sox2_chr3_2009	0	0	205	326	0.6449	1	1	1	5_mesoderm
Sox2_chr3_2009:Gata4_chr14_5729	P	E	Gata4_chr14_5729	Sox2_chr3_2009	0.500897	0.00134264	219	301	1	0	1	0	7_viscEndo
Sox2_chr3_2009:Gata4_chr14_5729	P	E	Gata4_chr14_5729	Sox2_chr3_2009	0.043668	0.000911767	50	88	0.9243	0.0944	1	0.308945	6_blood_progenitor

## Sheet: EDF10e_activities
CRE_id	median_act	mean_act	original_CRE	mut_class	cluster_id_plot
Bend5_chr4_8201_mut_WT	0.0217182	0.0385249	Bend5_chr4_8201	WT	0_pluri
Bend5_chr4_8201_mut_WT	1.46109	2.20476	Bend5_chr4_8201	WT	8_ParEndo
Bend5_chr4_8201_mut_WT	0	0.00887319	Bend5_chr4_8201	WT	3_neuro_ectoderm
Bend5_chr4_8201_mut_WT	0.063889	0.0430385	Bend5_chr4_8201	WT	1_epiblast
Bend5_chr4_8201_mut_WT	0	0	Bend5_chr4_8201	WT	4_surf_ecto
Bend5_chr4_8201_mut_WT	0	0	Bend5_chr4_8201	WT	5_mesoderm
Bend5_chr4_8201_mut_WT	0.0801898	0.980987	Bend5_chr4_8201	WT	7_viscEndo
Bend5_chr4_8201_mut_WT	0	0	Bend5_chr4_8201	WT	6_blood_progenitor
Bend5_chr4_8201_mut_hi_Gata4	0.0356857	0.0498221	Bend5_chr4_8201	hi_Gata4	0_pluri
Bend5_chr4_8201_mut_hi_Gata4	0.8632	0.795791	Bend5_chr4_8201	hi_Gata4	8_ParEndo
Bend5_chr4_8201_mut_hi_Gata4	0	0	Bend5_chr4_8201	hi_Gata4	3_neuro_ectoderm
Bend5_chr4_8201_mut_hi_Gata4	0	0	Bend5_chr4_8201	hi_Gata4	1_epiblast
Bend5_chr4_8201_mut_hi_Gata4	0	0	Bend5_chr4_8201	hi_Gata4	4_surf_ecto
Bend5_chr4_8201_mut_hi_Gata4	0	0.013922	Bend5_chr4_8201	hi_Gata4	5_mesoderm
Bend5_chr4_8201_mut_hi_Gata4	0	0.0130975	Bend5_chr4_8201	hi_Gata4	7_viscEndo
Bend5_chr4_8201_mut_hi_Gata4	0	0	Bend5_chr4_8201	hi_Gata4	6_blood_progenitor
Bend5_chr4_8201_mut_hi_Sox17	0.00931553	0.0213002	Bend5_chr4_8201	hi_Sox17	0_pluri
Bend5_chr4_8201_mut_hi_Sox17	1.2918	1.43049	Bend5_chr4_8201	hi_Sox17	8_ParEndo
Bend5_chr4_8201_mut_hi_Sox17	0	0	Bend5_chr4_8201	hi_Sox17	3_neuro_ectoderm
Bend5_chr4_8201_mut_hi_Sox17	0	0.0144069	Bend5_chr4_8201	hi_Sox17	1_epiblast
Bend5_chr4_8201_mut_hi_Sox17	0	0	Bend5_chr4_8201	hi_Sox17	4_surf_ecto
Bend5_chr4_8201_mut_hi_Sox17	0	0.0565905	Bend5_chr4_8201	hi_Sox17	5_mesoderm
Bend5_chr4_8201_mut_hi_Sox17	0	0.662345	Bend5_chr4_8201	hi_Sox17	7_viscEndo
Bend5_chr4_8201_mut_hi_Sox17	0	0	Bend5_chr4_8201	hi_Sox17	6_blood_progenitor
Bend5_chr4_8201_mut_hi_Sox17_Gata4	0.00215728	0.0198812	Bend5_chr4_8201	hi_Sox17_Gata4	0_pluri
Bend5_chr4_8201_mut_hi_Sox17_Gata4	0.590965	0.580585	Bend5_chr4_8201	hi_Sox17_Gata4	8_ParEndo
Bend5_chr4_8201_mut_hi_Sox17_Gata4	0	0	Bend5_chr4_8201	hi_Sox17_Gata4	3_neuro_ectoderm
Bend5_chr4_8201_mut_hi_Sox17_Gata4	0	0	Bend5_chr4_8201	hi_Sox17_Gata4	1_epiblast
Bend5_chr4_8201_mut_hi_Sox17_Gata4	0	0.341003	Bend5_chr4_8201	hi_Sox17_Gata4	4_surf_ecto
Bend5_chr4_8201_mut_hi_Sox17_Gata4	0	0.134944	Bend5_chr4_8201	hi_Sox17_Gata4	5_mesoderm
Bend5_chr4_8201_mut_hi_Sox17_Gata4	0.611983	0.524896	Bend5_chr4_8201	hi_Sox17_Gata4	7_viscEndo
Bend5_chr4_8201_mut_hi_Sox17_Gata4	0	0.54119	Bend5_chr4_8201	hi_Sox17_Gata4	6_blood_progenitor
Bend5_chr4_8201_mut_lo_Gata4	0.0748236	0.418957	Bend5_chr4_8201	lo_Gata4	0_pluri
Bend5_chr4_8201_mut_lo_Gata4	0	0.0226834	Bend5_chr4_8201	lo_Gata4	8_ParEndo
Bend5_chr4_8201_mut_lo_Gata4	0	0.00965862	Bend5_chr4_8201	lo_Gata4	3_neuro_ectoderm
Bend5_chr4_8201_mut_lo_Gata4	0	0.0501046	Bend5_chr4_8201	lo_Gata4	1_epiblast
Bend5_chr4_8201_mut_lo_Gata4	0	0	Bend5_chr4_8201	lo_Gata4	4_surf_ecto
Bend5_chr4_8201_mut_lo_Gata4	0	0	Bend5_chr4_8201	lo_Gata4	5_mesoderm
Bend5_chr4_8201_mut_lo_Gata4	0	0	Bend5_chr4_8201	lo_Gata4	7_viscEndo
Bend5_chr4_8201_mut_lo_Gata4	0	0	Bend5_chr4_8201	lo_Gata4	6_blood_progenitor
Bend5_chr4_8201_mut_lo_Sox17	0.0279902	0.0364036	Bend5_chr4_8201	lo_Sox17	0_pluri
Bend5_chr4_8201_mut_lo_Sox17	0.348886	0.481624	Bend5_chr4_8201	lo_Sox17	8_ParEndo
Bend5_chr4_8201_mut_lo_Sox17	0	0.0126006	Bend5_chr4_8201	lo_Sox17	3_neuro_ectoderm
Bend5_chr4_8201_mut_lo_Sox17	0	0	Bend5_chr4_8201	lo_Sox17	1_epiblast
Bend5_chr4_8201_mut_lo_Sox17	0	0	Bend5_chr4_8201	lo_Sox17	4_surf_ecto
Bend5_chr4_8201_mut_lo_Sox17	0	0	Bend5_chr4_8201	lo_Sox17	5_mesoderm
Bend5_chr4_8201_mut_lo_Sox17	0	0.0542703	Bend5_chr4_8201	lo_Sox17	7_viscEndo
Bend5_chr4_8201_mut_lo_Sox17	0	0	Bend5_chr4_8201	lo_Sox17	6_blood_progenitor
Bend5_chr4_8201_mut_lo_Sox17_Gata4	0.0105685	0.0229724	Bend5_chr4_8201	lo_Sox17_Gata4	0_pluri
Bend5_chr4_8201_mut_lo_Sox17_Gata4	0.0195145	0.0303621	Bend5_chr4_8201	lo_Sox17_Gata4	8_ParEndo
Bend5_chr4_8201_mut_lo_Sox17_Gata4	0	0	Bend5_chr4_8201	lo_Sox17_Gata4	3_neuro_ectoderm
Bend5_chr4_8201_mut_lo_Sox17_Gata4	0.0209958	0.0192385	Bend5_chr4_8201	lo_Sox17_Gata4	1_epiblast
Bend5_chr4_8201_mut_lo_Sox17_Gata4	0	0	Bend5_chr4_8201	lo_Sox17_Gata4	4_surf_ecto
Bend5_chr4_8201_mut_lo_Sox17_Gata4	0	0.0092526	Bend5_chr4_8201	lo_Sox17_Gata4	5_mesoderm
Bend5_chr4_8201_mut_lo_Sox17_Gata4	0	0	Bend5_chr4_8201	lo_Sox17_Gata4	7_viscEndo
Bend5_chr4_8201_mut_lo_Sox17_Gata4	0	0	Bend5_chr4_8201	lo_Sox17_Gata4	6_blood_progenitor
Epas1_chr17_10063_mut_WT	0.0841687	0.0910033	Epas1_chr17_10063	WT	0_pluri
Epas1_chr17_10063_mut_WT	3.86627	8.3334	Epas1_chr17_10063	WT	8_ParEndo
Epas1_chr17_10063_mut_WT	0	0.00496457	Epas1_chr17_10063	WT	3_neuro_ectoderm
Epas1_chr17_10063_mut_WT	0.0100558	0.0651453	Epas1_chr17_10063	WT	1_epiblast
Epas1_chr17_10063_mut_WT	0	0.225809	Epas1_chr17_10063	WT	4_surf_ecto
Epas1_chr17_10063_mut_WT	0	0.0281181	Epas1_chr17_10063	WT	5_mesoderm
Epas1_chr17_10063_mut_WT	0.241852	0.254415	Epas1_chr17_10063	WT	7_viscEndo
Epas1_chr17_10063_mut_WT	0	0	Epas1_chr17_10063	WT	6_blood_progenitor
Epas1_chr17_10063_mut_hi_Gata4	0.0282871	0.0335753	Epas1_chr17_10063	hi_Gata4	0_pluri
Epas1_chr17_10063_mut_hi_Gata4	10.8163	11.5424	Epas1_chr17_10063	hi_Gata4	8_ParEndo
Epas1_chr17_10063_mut_hi_Gata4	0.0882961	0.0622158	Epas1_chr17_10063	hi_Gata4	3_neuro_ectoderm
Epas1_chr17_10063_mut_hi_Gata4	0.0326816	0.0351472	Epas1_chr17_10063	hi_Gata4	1_epiblast
Epas1_chr17_10063_mut_hi_Gata4	0.502468	0.441593	Epas1_chr17_10063	hi_Gata4	4_surf_ecto
Epas1_chr17_10063_mut_hi_Gata4	0	0.0200738	Epas1_chr17_10063	hi_Gata4	5_mesoderm
Epas1_chr17_10063_mut_hi_Gata4	0.863307	0.85456	Epas1_chr17_10063	hi_Gata4	7_viscEndo
Epas1_chr17_10063_mut_hi_Gata4	0	0	Epas1_chr17_10063	hi_Gata4	6_blood_progenitor
Epas1_chr17_10063_mut_hi_Sox17	0.00749745	0.0219099	Epas1_chr17_10063	hi_Sox17	0_pluri
Epas1_chr17_10063_mut_hi_Sox17	0.342126	0.739276	Epas1_chr17_10063	hi_Sox17	8_ParEndo
Epas1_chr17_10063_mut_hi_Sox17	0	0	Epas1_chr17_10063	hi_Sox17	3_neuro_ectoderm
Epas1_chr17_10063_mut_hi_Sox17	0	0.0086438	Epas1_chr17_10063	hi_Sox17	1_epiblast
Epas1_chr17_10063_mut_hi_Sox17	0	0.0800128	Epas1_chr17_10063	hi_Sox17	4_surf_ecto
Epas1_chr17_10063_mut_hi_Sox17	0	0.30879	Epas1_chr17_10063	hi_Sox17	5_mesoderm
Epas1_chr17_10063_mut_hi_Sox17	0.0716478	0.333329	Epas1_chr17_10063	hi_Sox17	7_viscEndo
Epas1_chr17_10063_mut_hi_Sox17	0	0	Epas1_chr17_10063	hi_Sox17	6_blood_progenitor
Epas1_chr17_10063_mut_hi_Sox17_Gata4	0.0420074	0.0286714	Epas1_chr17_10063	hi_Sox17_Gata4	0_pluri
Epas1_chr17_10063_mut_hi_Sox17_Gata4	11.1592	9.13844	Epas1_chr17_10063	hi_Sox17_Gata4	8_ParEndo
Epas1_chr17_10063_mut_hi_Sox17_Gata4	0	0.0359684	Epas1_chr17_10063	hi_Sox17_Gata4	3_neuro_ectoderm
Epas1_chr17_10063_mut_hi_Sox17_Gata4	0	0	Epas1_chr17_10063	hi_Sox17_Gata4	1_epiblast
Epas1_chr17_10063_mut_hi_Sox17_Gata4	0	0	Epas1_chr17_10063	hi_Sox17_Gata4	4_surf_ecto
Epas1_chr17_10063_mut_hi_Sox17_Gata4	0	0	Epas1_chr17_10063	hi_Sox17_Gata4	5_mesoderm
Epas1_chr17_10063_mut_hi_Sox17_Gata4	0.283895	0.283648	Epas1_chr17_10063	hi_Sox17_Gata4	7_viscEndo
Epas1_chr17_10063_mut_hi_Sox17_Gata4	0	0	Epas1_chr17_10063	hi_Sox17_Gata4	6_blood_progenitor
Epas1_chr17_10063_mut_lo_Gata4	0.132746	0.115879	Epas1_chr17_10063	lo_Gata4	0_pluri
Epas1_chr17_10063_mut_lo_Gata4	0.202472	0.197766	Epas1_chr17_10063	lo_Gata4	8_ParEndo
Epas1_chr17_10063_mut_lo_Gata4	0	0.117578	Epas1_chr17_10063	lo_Gata4	3_neuro_ectoderm
Epas1_chr17_10063_mut_lo_Gata4	0.0398123	0.144514	Epas1_chr17_10063	lo_Gata4	1_epiblast
Epas1_chr17_10063_mut_lo_Gata4	0	0	Epas1_chr17_10063	lo_Gata4	4_surf_ecto
Epas1_chr17_10063_mut_lo_Gata4	0	0.0312885	Epas1_chr17_10063	lo_Gata4	5_mesoderm
Epas1_chr17_10063_mut_lo_Gata4	0.0977586	0.0791676	Epas1_chr17_10063	lo_Gata4	7_viscEndo
Epas1_chr17_10063_mut_lo_Gata4	0	0	Epas1_chr17_10063	lo_Gata4	6_blood_progenitor
Epas1_chr17_10063_mut_lo_Sox17	0.0619814	0.0721033	Epas1_chr17_10063	lo_Sox17	0_pluri
Epas1_chr17_10063_mut_lo_Sox17	2.63144	2.3059	Epas1_chr17_10063	lo_Sox17	8_ParEndo
Epas1_chr17_10063_mut_lo_Sox17	0	0	Epas1_chr17_10063	lo_Sox17	3_neuro_ectoderm
Epas1_chr17_10063_mut_lo_Sox17	0.0541515	0.0377467	Epas1_chr17_10063	lo_Sox17	1_epiblast
Epas1_chr17_10063_mut_lo_Sox17	0.0569196	0.0755645	Epas1_chr17_10063	lo_Sox17	4_surf_ecto
Epas1_chr17_10063_mut_lo_Sox17	0	0.0474965	Epas1_chr17_10063	lo_Sox17	5_mesoderm
Epas1_chr17_10063_mut_lo_Sox17	0.305226	0.332792	Epas1_chr17_10063	lo_Sox17	7_viscEndo
Epas1_chr17_10063_mut_lo_Sox17	0	0	Epas1_chr17_10063	lo_Sox17	6_blood_progenitor
Epas1_chr17_10063_mut_lo_Sox17_Gata4	0.059883	0.040814	Epas1_chr17_10063	lo_Sox17_Gata4	0_pluri
Epas1_chr17_10063_mut_lo_Sox17_Gata4	0.69809	0.518552	Epas1_chr17_10063	lo_Sox17_Gata4	8_ParEndo
Epas1_chr17_10063_mut_lo_Sox17_Gata4	0	0	Epas1_chr17_10063	lo_Sox17_Gata4	3_neuro_ectoderm
Epas1_chr17_10063_mut_lo_Sox17_Gata4	0.0424829	0.0566398	Epas1_chr17_10063	lo_Sox17_Gata4	1_epiblast
Epas1_chr17_10063_mut_lo_Sox17_Gata4	0	0.0482537	Epas1_chr17_10063	lo_Sox17_Gata4	4_surf_ecto
Epas1_chr17_10063_mut_lo_Sox17_Gata4	0	0.0405095	Epas1_chr17_10063	lo_Sox17_Gata4	5_mesoderm
Epas1_chr17_10063_mut_lo_Sox17_Gata4	0	0	Epas1_chr17_10063	lo_Sox17_Gata4	7_viscEndo
Epas1_chr17_10063_mut_lo_Sox17_Gata4	0	0	Epas1_chr17_10063	lo_Sox17_Gata4	6_blood_progenitor
Gata4_chr14_5729_mut_WT	0.0284921	0.0234452	Gata4_chr14_5729	WT	0_pluri
Gata4_chr14_5729_mut_WT	0.338216	0.771599	Gata4_chr14_5729	WT	8_ParEndo
Gata4_chr14_5729_mut_WT	0	0	Gata4_chr14_5729	WT	3_neuro_ectoderm
Gata4_chr14_5729_mut_WT	0	0	Gata4_chr14_5729	WT	1_epiblast
Gata4_chr14_5729_mut_WT	0	0	Gata4_chr14_5729	WT	4_surf_ecto
Gata4_chr14_5729_mut_WT	0	0	Gata4_chr14_5729	WT	5_mesoderm
Gata4_chr14_5729_mut_WT	0	0.0211043	Gata4_chr14_5729	WT	7_viscEndo
Gata4_chr14_5729_mut_WT	0	0	Gata4_chr14_5729	WT	6_blood_progenitor
Gata4_chr14_5729_mut_hi_Gata4	0.0215923	0.017404	Gata4_chr14_5729	hi_Gata4	0_pluri
Gata4_chr14_5729_mut_hi_Gata4	0	0	Gata4_chr14_5729	hi_Gata4	8_ParEndo
Gata4_chr14_5729_mut_hi_Gata4	0	0	Gata4_chr14_5729	hi_Gata4	3_neuro_ectoderm
Gata4_chr14_5729_mut_hi_Gata4	0	0	Gata4_chr14_5729	hi_Gata4	1_epiblast
Gata4_chr14_5729_mut_hi_Gata4	0	0.0610309	Gata4_chr14_5729	hi_Gata4	4_surf_ecto
Gata4_chr14_5729_mut_hi_Gata4	0	0.104437	Gata4_chr14_5729	hi_Gata4	5_mesoderm
Gata4_chr14_5729_mut_hi_Gata4	0	0	Gata4_chr14_5729	hi_Gata4	7_viscEndo
Gata4_chr14_5729_mut_hi_Gata4	0	0	Gata4_chr14_5729	hi_Gata4	6_blood_progenitor
Gata4_chr14_5729_mut_hi_Sox17	0.0468871	0.295791	Gata4_chr14_5729	hi_Sox17	0_pluri
Gata4_chr14_5729_mut_hi_Sox17	5.48822	21.3114	Gata4_chr14_5729	hi_Sox17	8_ParEndo
Gata4_chr14_5729_mut_hi_Sox17	0	0	Gata4_chr14_5729	hi_Sox17	3_neuro_ectoderm
Gata4_chr14_5729_mut_hi_Sox17	0	0.0550048	Gata4_chr14_5729	hi_Sox17	1_epiblast
Gata4_chr14_5729_mut_hi_Sox17	0	0	Gata4_chr14_5729	hi_Sox17	4_surf_ecto
Gata4_chr14_5729_mut_hi_Sox17	0	0	Gata4_chr14_5729	hi_Sox17	5_mesoderm
Gata4_chr14_5729_mut_hi_Sox17	0	0.0342492	Gata4_chr14_5729	hi_Sox17	7_viscEndo
Gata4_chr14_5729_mut_hi_Sox17	0	0.0397086	Gata4_chr14_5729	hi_Sox17	6_blood_progenitor
Gata4_chr14_5729_mut_hi_Sox17_Gata4	0.0205657	0.0382341	Gata4_chr14_5729	hi_Sox17_Gata4	0_pluri
Gata4_chr14_5729_mut_hi_Sox17_Gata4	1.14512	0.76954	Gata4_chr14_5729	hi_Sox17_Gata4	8_ParEndo
Gata4_chr14_5729_mut_hi_Sox17_Gata4	0	0.0816231	Gata4_chr14_5729	hi_Sox17_Gata4	3_neuro_ectoderm
Gata4_chr14_5729_mut_hi_Sox17_Gata4	0	0	Gata4_chr14_5729	hi_Sox17_Gata4	1_epiblast
Gata4_chr14_5729_mut_hi_Sox17_Gata4	0	0	Gata4_chr14_5729	hi_Sox17_Gata4	4_surf_ecto
Gata4_chr14_5729_mut_hi_Sox17_Gata4	0	0	Gata4_chr14_5729	hi_Sox17_Gata4	5_mesoderm
Gata4_chr14_5729_mut_hi_Sox17_Gata4	0	0	Gata4_chr14_5729	hi_Sox17_Gata4	7_viscEndo
Gata4_chr14_5729_mut_hi_Sox17_Gata4	0	0	Gata4_chr14_5729	hi_Sox17_Gata4	6_blood_progenitor
Gata4_chr14_5729_mut_lo_Gata4	0.00422963	0.00933308	Gata4_chr14_5729	lo_Gata4	0_pluri
Gata4_chr14_5729_mut_lo_Gata4	0	0	Gata4_chr14_5729	lo_Gata4	8_ParEndo
Gata4_chr14_5729_mut_lo_Gata4	0	0.0145644	Gata4_chr14_5729	lo_Gata4	3_neuro_ectoderm
Gata4_chr14_5729_mut_lo_Gata4	0.117589	0.129705	Gata4_chr14_5729	lo_Gata4	1_epiblast
Gata4_chr14_5729_mut_lo_Gata4	0	0	Gata4_chr14_5729	lo_Gata4	4_surf_ecto
Gata4_chr14_5729_mut_lo_Gata4	0	0	Gata4_chr14_5729	lo_Gata4	5_mesoderm
Gata4_chr14_5729_mut_lo_Gata4	0	0.0202684	Gata4_chr14_5729	lo_Gata4	7_viscEndo
Gata4_chr14_5729_mut_lo_Gata4	0.214172	0.214172	Gata4_chr14_5729	lo_Gata4	6_blood_progenitor
Gata4_chr14_5729_mut_lo_Sox17	0	0.00932991	Gata4_chr14_5729	lo_Sox17	0_pluri
Gata4_chr14_5729_mut_lo_Sox17	0	0	Gata4_chr14_5729	lo_Sox17	8_ParEndo
Gata4_chr14_5729_mut_lo_Sox17	0	0	Gata4_chr14_5729	lo_Sox17	3_neuro_ectoderm
Gata4_chr14_5729_mut_lo_Sox17	0	0.0164781	Gata4_chr14_5729	lo_Sox17	1_epiblast
Gata4_chr14_5729_mut_lo_Sox17	0	0.0128823	Gata4_chr14_5729	lo_Sox17	4_surf_ecto
Gata4_chr14_5729_mut_lo_Sox17	0	0	Gata4_chr14_5729	lo_Sox17	5_mesoderm
Gata4_chr14_5729_mut_lo_Sox17	0	0	Gata4_chr14_5729	lo_Sox17	7_viscEndo
Gata4_chr14_5729_mut_lo_Sox17	0	0	Gata4_chr14_5729	lo_Sox17	6_blood_progenitor
Gata4_chr14_5729_mut_lo_Sox17_Gata4	0.0192778	0.0700858	Gata4_chr14_5729	lo_Sox17_Gata4	0_pluri
Gata4_chr14_5729_mut_lo_Sox17_Gata4	0	0	Gata4_chr14_5729	lo_Sox17_Gata4	8_ParEndo
Gata4_chr14_5729_mut_lo_Sox17_Gata4	0	0.0154253	Gata4_chr14_5729	lo_Sox17_Gata4	3_neuro_ectoderm
Gata4_chr14_5729_mut_lo_Sox17_Gata4	0	0	Gata4_chr14_5729	lo_Sox17_Gata4	1_epiblast
Gata4_chr14_5729_mut_lo_Sox17_Gata4	0	0	Gata4_chr14_5729	lo_Sox17_Gata4	4_surf_ecto
Gata4_chr14_5729_mut_lo_Sox17_Gata4	0	0	Gata4_chr14_5729	lo_Sox17_Gata4	5_mesoderm
Gata4_chr14_5729_mut_lo_Sox17_Gata4	0	0.0157185	Gata4_chr14_5729	lo_Sox17_Gata4	7_viscEndo
Gata4_chr14_5729_mut_lo_Sox17_Gata4	0	0	Gata4_chr14_5729	lo_Sox17_Gata4	6_blood_progenitor
Lama1_chr17_7784_mut_WT	0.0428705	0.044065	Lama1_chr17_7784	WT	0_pluri
Lama1_chr17_7784_mut_WT	3.32391	4.17609	Lama1_chr17_7784	WT	8_ParEndo
Lama1_chr17_7784_mut_WT	0	0	Lama1_chr17_7784	WT	3_neuro_ectoderm
Lama1_chr17_7784_mut_WT	0.0133068	0.0154433	Lama1_chr17_7784	WT	1_epiblast
Lama1_chr17_7784_mut_WT	0	0.00496906	Lama1_chr17_7784	WT	4_surf_ecto
Lama1_chr17_7784_mut_WT	0	0.0449427	Lama1_chr17_7784	WT	5_mesoderm
Lama1_chr17_7784_mut_WT	0	0	Lama1_chr17_7784	WT	7_viscEndo
Lama1_chr17_7784_mut_WT	0	0	Lama1_chr17_7784	WT	6_blood_progenitor
Lama1_chr17_7784_mut_hi_Gata4	0.0862716	0.0673925	Lama1_chr17_7784	hi_Gata4	0_pluri
Lama1_chr17_7784_mut_hi_Gata4	0.105774	0.072081	Lama1_chr17_7784	hi_Gata4	8_ParEndo
Lama1_chr17_7784_mut_hi_Gata4	0	0.00710166	Lama1_chr17_7784	hi_Gata4	3_neuro_ectoderm
Lama1_chr17_7784_mut_hi_Gata4	0.0343465	0.0468619	Lama1_chr17_7784	hi_Gata4	1_epiblast
Lama1_chr17_7784_mut_hi_Gata4	0	0.0140752	Lama1_chr17_7784	hi_Gata4	4_surf_ecto
Lama1_chr17_7784_mut_hi_Gata4	0	0	Lama1_chr17_7784	hi_Gata4	5_mesoderm
Lama1_chr17_7784_mut_hi_Gata4	0	0.015467	Lama1_chr17_7784	hi_Gata4	7_viscEndo
Lama1_chr17_7784_mut_hi_Gata4	0	0	Lama1_chr17_7784	hi_Gata4	6_blood_progenitor
Lama1_chr17_7784_mut_hi_Sox17	0.123049	0.16872	Lama1_chr17_7784	hi_Sox17	0_pluri
Lama1_chr17_7784_mut_hi_Sox17	12.4651	14.4732	Lama1_chr17_7784	hi_Sox17	8_ParEndo
Lama1_chr17_7784_mut_hi_Sox17	0	0.0310801	Lama1_chr17_7784	hi_Sox17	3_neuro_ectoderm
Lama1_chr17_7784_mut_hi_Sox17	0	0.0364866	Lama1_chr17_7784	hi_Sox17	1_epiblast
Lama1_chr17_7784_mut_hi_Sox17	0	0	Lama1_chr17_7784	hi_Sox17	4_surf_ecto
Lama1_chr17_7784_mut_hi_Sox17	0	0.0562042	Lama1_chr17_7784	hi_Sox17	5_mesoderm
Lama1_chr17_7784_mut_hi_Sox17	0	0	Lama1_chr17_7784	hi_Sox17	7_viscEndo
Lama1_chr17_7784_mut_hi_Sox17	0	0	Lama1_chr17_7784	hi_Sox17	6_blood_progenitor
Lama1_chr17_7784_mut_hi_Sox17_Gata4	0.0626242	0.0510264	Lama1_chr17_7784	hi_Sox17_Gata4	0_pluri
Lama1_chr17_7784_mut_hi_Sox17_Gata4	0	0	Lama1_chr17_7784	hi_Sox17_Gata4	8_ParEndo
Lama1_chr17_7784_mut_hi_Sox17_Gata4	0	0.00830029	Lama1_chr17_7784	hi_Sox17_Gata4	3_neuro_ectoderm
Lama1_chr17_7784_mut_hi_Sox17_Gata4	0.0451922	0.0379482	Lama1_chr17_7784	hi_Sox17_Gata4	1_epiblast
Lama1_chr17_7784_mut_hi_Sox17_Gata4	0	0.041634	Lama1_chr17_7784	hi_Sox17_Gata4	4_surf_ecto
Lama1_chr17_7784_mut_hi_Sox17_Gata4	0	0	Lama1_chr17_7784	hi_Sox17_Gata4	5_mesoderm
Lama1_chr17_7784_mut_hi_Sox17_Gata4	0.0363972	0.0738228	Lama1_chr17_7784	hi_Sox17_Gata4	7_viscEndo
Lama1_chr17_7784_mut_hi_Sox17_Gata4	0	0	Lama1_chr17_7784	hi_Sox17_Gata4	6_blood_progenitor
Lama1_chr17_7784_mut_lo_Gata4	0.149468	0.127988	Lama1_chr17_7784	lo_Gata4	0_pluri
Lama1_chr17_7784_mut_lo_Gata4	0	0.0113621	Lama1_chr17_7784	lo_Gata4	8_ParEndo
Lama1_chr17_7784_mut_lo_Gata4	0	0.0299508	Lama1_chr17_7784	lo_Gata4	3_neuro_ectoderm
Lama1_chr17_7784_mut_lo_Gata4	0	0	Lama1_chr17_7784	lo_Gata4	1_epiblast
Lama1_chr17_7784_mut_lo_Gata4	0.029155	0.0330462	Lama1_chr17_7784	lo_Gata4	4_surf_ecto
Lama1_chr17_7784_mut_lo_Gata4	0	0.0209343	Lama1_chr17_7784	lo_Gata4	5_mesoderm
Lama1_chr17_7784_mut_lo_Gata4	0	0	Lama1_chr17_7784	lo_Gata4	7_viscEndo
Lama1_chr17_7784_mut_lo_Gata4	0	0	Lama1_chr17_7784	lo_Gata4	6_blood_progenitor
Lama1_chr17_7784_mut_lo_Sox17	0.0305985	0.0332224	Lama1_chr17_7784	lo_Sox17	0_pluri
Lama1_chr17_7784_mut_lo_Sox17	1.3462	2.59775	Lama1_chr17_7784	lo_Sox17	8_ParEndo
Lama1_chr17_7784_mut_lo_Sox17	0	0.0028592	Lama1_chr17_7784	lo_Sox17	3_neuro_ectoderm
Lama1_chr17_7784_mut_lo_Sox17	0.00593368	0.00728511	Lama1_chr17_7784	lo_Sox17	1_epiblast
Lama1_chr17_7784_mut_lo_Sox17	0	0.00683729	Lama1_chr17_7784	lo_Sox17	4_surf_ecto
Lama1_chr17_7784_mut_lo_Sox17	0	0.0249992	Lama1_chr17_7784	lo_Sox17	5_mesoderm
Lama1_chr17_7784_mut_lo_Sox17	0	0.0016565	Lama1_chr17_7784	lo_Sox17	7_viscEndo
Lama1_chr17_7784_mut_lo_Sox17	0	0	Lama1_chr17_7784	lo_Sox17	6_blood_progenitor
Lama1_chr17_7784_mut_lo_Sox17_Gata4	0.0531048	0.0920071	Lama1_chr17_7784	lo_Sox17_Gata4	0_pluri
Lama1_chr17_7784_mut_lo_Sox17_Gata4	0	0.0147611	Lama1_chr17_7784	lo_Sox17_Gata4	8_ParEndo
Lama1_chr17_7784_mut_lo_Sox17_Gata4	0	0.00636512	Lama1_chr17_7784	lo_Sox17_Gata4	3_neuro_ectoderm
Lama1_chr17_7784_mut_lo_Sox17_Gata4	0	0.0149126	Lama1_chr17_7784	lo_Sox17_Gata4	1_epiblast
Lama1_chr17_7784_mut_lo_Sox17_Gata4	0	0.018053	Lama1_chr17_7784	lo_Sox17_Gata4	4_surf_ecto
Lama1_chr17_7784_mut_lo_Sox17_Gata4	0.0987121	0.0757389	Lama1_chr17_7784	lo_Sox17_Gata4	5_mesoderm
Lama1_chr17_7784_mut_lo_Sox17_Gata4	0	0	Lama1_chr17_7784	lo_Sox17_Gata4	7_viscEndo
Lama1_chr17_7784_mut_lo_Sox17_Gata4	0	0	Lama1_chr17_7784	lo_Sox17_Gata4	6_blood_progenitor
Lamc1_chr1_12189_mut_WT	0.313606	0.312648	Lamc1_chr1_12189	WT	0_pluri
Lamc1_chr1_12189_mut_WT	2.04786	67.1491	Lamc1_chr1_12189	WT	8_ParEndo
Lamc1_chr1_12189_mut_WT	0	0	Lamc1_chr1_12189	WT	3_neuro_ectoderm
Lamc1_chr1_12189_mut_WT	0	0	Lamc1_chr1_12189	WT	1_epiblast
Lamc1_chr1_12189_mut_WT	0	0	Lamc1_chr1_12189	WT	4_surf_ecto
Lamc1_chr1_12189_mut_WT	0	0.0364426	Lamc1_chr1_12189	WT	5_mesoderm
Lamc1_chr1_12189_mut_WT	0.171146	0.194398	Lamc1_chr1_12189	WT	7_viscEndo
Lamc1_chr1_12189_mut_WT	0	0	Lamc1_chr1_12189	WT	6_blood_progenitor
Lamc1_chr1_12189_mut_hi_Gata4	0.071953	0.0731711	Lamc1_chr1_12189	hi_Gata4	0_pluri
Lamc1_chr1_12189_mut_hi_Gata4	0.158111	0.70742	Lamc1_chr1_12189	hi_Gata4	8_ParEndo
Lamc1_chr1_12189_mut_hi_Gata4	0	0.107696	Lamc1_chr1_12189	hi_Gata4	3_neuro_ectoderm
Lamc1_chr1_12189_mut_hi_Gata4	0	0.13239	Lamc1_chr1_12189	hi_Gata4	1_epiblast
Lamc1_chr1_12189_mut_hi_Gata4	0	0.00473109	Lamc1_chr1_12189	hi_Gata4	4_surf_ecto
Lamc1_chr1_12189_mut_hi_Gata4	0	0	Lamc1_chr1_12189	hi_Gata4	5_mesoderm
Lamc1_chr1_12189_mut_hi_Gata4	0	1.34128	Lamc1_chr1_12189	hi_Gata4	7_viscEndo
Lamc1_chr1_12189_mut_hi_Gata4	0	0	Lamc1_chr1_12189	hi_Gata4	6_blood_progenitor
Lamc1_chr1_12189_mut_hi_Sox17	0.332299	0.275932	Lamc1_chr1_12189	hi_Sox17	0_pluri
Lamc1_chr1_12189_mut_hi_Sox17	4.1302	103.457	Lamc1_chr1_12189	hi_Sox17	8_ParEndo
Lamc1_chr1_12189_mut_hi_Sox17	0	0.0231522	Lamc1_chr1_12189	hi_Sox17	3_neuro_ectoderm
Lamc1_chr1_12189_mut_hi_Sox17	0.0422109	0.0894415	Lamc1_chr1_12189	hi_Sox17	1_epiblast
Lamc1_chr1_12189_mut_hi_Sox17	0	0.185295	Lamc1_chr1_12189	hi_Sox17	4_surf_ecto
Lamc1_chr1_12189_mut_hi_Sox17	0	0	Lamc1_chr1_12189	hi_Sox17	5_mesoderm
Lamc1_chr1_12189_mut_hi_Sox17	0.108665	0.144494	Lamc1_chr1_12189	hi_Sox17	7_viscEndo
Lamc1_chr1_12189_mut_hi_Sox17	0	0	Lamc1_chr1_12189	hi_Sox17	6_blood_progenitor
Lamc1_chr1_12189_mut_hi_Sox17_Gata4	0.147118	0.141089	Lamc1_chr1_12189	hi_Sox17_Gata4	0_pluri
Lamc1_chr1_12189_mut_hi_Sox17_Gata4	0	0.131677	Lamc1_chr1_12189	hi_Sox17_Gata4	8_ParEndo
Lamc1_chr1_12189_mut_hi_Sox17_Gata4	0	0.0737719	Lamc1_chr1_12189	hi_Sox17_Gata4	3_neuro_ectoderm
Lamc1_chr1_12189_mut_hi_Sox17_Gata4	0	0	Lamc1_chr1_12189	hi_Sox17_Gata4	1_epiblast
Lamc1_chr1_12189_mut_hi_Sox17_Gata4	0	0.0202248	Lamc1_chr1_12189	hi_Sox17_Gata4	4_surf_ecto
Lamc1_chr1_12189_mut_hi_Sox17_Gata4	0	0.0079378	Lamc1_chr1_12189	hi_Sox17_Gata4	5_mesoderm
Lamc1_chr1_12189_mut_hi_Sox17_Gata4	0.0979635	0.0979635	Lamc1_chr1_12189	hi_Sox17_Gata4	7_viscEndo
Lamc1_chr1_12189_mut_hi_Sox17_Gata4	0	0	Lamc1_chr1_12189	hi_Sox17_Gata4	6_blood_progenitor
Lamc1_chr1_12189_mut_lo_Gata4	0.534827	0.848587	Lamc1_chr1_12189	lo_Gata4	0_pluri
Lamc1_chr1_12189_mut_lo_Gata4	0	0	Lamc1_chr1_12189	lo_Gata4	8_ParEndo
Lamc1_chr1_12189_mut_lo_Gata4	0	0	Lamc1_chr1_12189	lo_Gata4	3_neuro_ectoderm
Lamc1_chr1_12189_mut_lo_Gata4	0.0329999	0.0876984	Lamc1_chr1_12189	lo_Gata4	1_epiblast
Lamc1_chr1_12189_mut_lo_Gata4	0.0768412	0.234194	Lamc1_chr1_12189	lo_Gata4	4_surf_ecto
Lamc1_chr1_12189_mut_lo_Gata4	0	0	Lamc1_chr1_12189	lo_Gata4	5_mesoderm
Lamc1_chr1_12189_mut_lo_Gata4	0	0	Lamc1_chr1_12189	lo_Gata4	7_viscEndo
Lamc1_chr1_12189_mut_lo_Gata4	0	0	Lamc1_chr1_12189	lo_Gata4	6_blood_progenitor
Lamc1_chr1_12189_mut_lo_Sox17	0.151768	0.20135	Lamc1_chr1_12189	lo_Sox17	0_pluri
Lamc1_chr1_12189_mut_lo_Sox17	10.9396	18.5504	Lamc1_chr1_12189	lo_Sox17	8_ParEndo
Lamc1_chr1_12189_mut_lo_Sox17	0	0.606832	Lamc1_chr1_12189	lo_Sox17	3_neuro_ectoderm
Lamc1_chr1_12189_mut_lo_Sox17	0	0.0233679	Lamc1_chr1_12189	lo_Sox17	1_epiblast
Lamc1_chr1_12189_mut_lo_Sox17	0	0.0377819	Lamc1_chr1_12189	lo_Sox17	4_surf_ecto
Lamc1_chr1_12189_mut_lo_Sox17	0	0.0330853	Lamc1_chr1_12189	lo_Sox17	5_mesoderm
Lamc1_chr1_12189_mut_lo_Sox17	0	0.0135503	Lamc1_chr1_12189	lo_Sox17	7_viscEndo
Lamc1_chr1_12189_mut_lo_Sox17	0	0	Lamc1_chr1_12189	lo_Sox17	6_blood_progenitor
Lamc1_chr1_12189_mut_lo_Sox17_Gata4	0.484458	1.43449	Lamc1_chr1_12189	lo_Sox17_Gata4	0_pluri
Lamc1_chr1_12189_mut_lo_Sox17_Gata4	0	0.00681426	Lamc1_chr1_12189	lo_Sox17_Gata4	8_ParEndo
Lamc1_chr1_12189_mut_lo_Sox17_Gata4	0	0.173295	Lamc1_chr1_12189	lo_Sox17_Gata4	3_neuro_ectoderm
Lamc1_chr1_12189_mut_lo_Sox17_Gata4	0.0522339	0.049169	Lamc1_chr1_12189	lo_Sox17_Gata4	1_epiblast
Lamc1_chr1_12189_mut_lo_Sox17_Gata4	0	0	Lamc1_chr1_12189	lo_Sox17_Gata4	4_surf_ecto
Lamc1_chr1_12189_mut_lo_Sox17_Gata4	0	0.0256	Lamc1_chr1_12189	lo_Sox17_Gata4	5_mesoderm
Lamc1_chr1_12189_mut_lo_Sox17_Gata4	0.0360037	0.0710954	Lamc1_chr1_12189	lo_Sox17_Gata4	7_viscEndo
Lamc1_chr1_12189_mut_lo_Sox17_Gata4	0	0	Lamc1_chr1_12189	lo_Sox17_Gata4	6_blood_progenitor
Sparc_chr11_7211_mut_WT	0.145995	0.173119	Sparc_chr11_7211	WT	0_pluri
Sparc_chr11_7211_mut_WT	5.88929	7.0663	Sparc_chr11_7211	WT	8_ParEndo
Sparc_chr11_7211_mut_WT	0.122247	0.148512	Sparc_chr11_7211	WT	3_neuro_ectoderm
Sparc_chr11_7211_mut_WT	0.128734	0.106868	Sparc_chr11_7211	WT	1_epiblast
Sparc_chr11_7211_mut_WT	0	0	Sparc_chr11_7211	WT	4_surf_ecto
Sparc_chr11_7211_mut_WT	0.0994481	0.0695596	Sparc_chr11_7211	WT	5_mesoderm
Sparc_chr11_7211_mut_WT	0	0.084791	Sparc_chr11_7211	WT	7_viscEndo
Sparc_chr11_7211_mut_WT	0.359926	0.367605	Sparc_chr11_7211	WT	6_blood_progenitor
Sparc_chr11_7211_mut_hi_Gata4	0.0563527	0.0549129	Sparc_chr11_7211	hi_Gata4	0_pluri
Sparc_chr11_7211_mut_hi_Gata4	1.64764	1.3074	Sparc_chr11_7211	hi_Gata4	8_ParEndo
Sparc_chr11_7211_mut_hi_Gata4	0.0171923	0.0329381	Sparc_chr11_7211	hi_Gata4	3_neuro_ectoderm
Sparc_chr11_7211_mut_hi_Gata4	0	0.0447202	Sparc_chr11_7211	hi_Gata4	1_epiblast
Sparc_chr11_7211_mut_hi_Gata4	0.101613	0.452989	Sparc_chr11_7211	hi_Gata4	4_surf_ecto
Sparc_chr11_7211_mut_hi_Gata4	0.19622	0.13772	Sparc_chr11_7211	hi_Gata4	5_mesoderm
Sparc_chr11_7211_mut_hi_Gata4	0.235275	0.36284	Sparc_chr11_7211	hi_Gata4	7_viscEndo
Sparc_chr11_7211_mut_hi_Gata4	0	0.0839724	Sparc_chr11_7211	hi_Gata4	6_blood_progenitor
Sparc_chr11_7211_mut_hi_Sox17	0.0545455	0.0499071	Sparc_chr11_7211	hi_Sox17	0_pluri
Sparc_chr11_7211_mut_hi_Sox17	76.4062	78.5708	Sparc_chr11_7211	hi_Sox17	8_ParEndo
Sparc_chr11_7211_mut_hi_Sox17	0.0883844	0.0812067	Sparc_chr11_7211	hi_Sox17	3_neuro_ectoderm
Sparc_chr11_7211_mut_hi_Sox17	0.0286795	0.0290565	Sparc_chr11_7211	hi_Sox17	1_epiblast
Sparc_chr11_7211_mut_hi_Sox17	0	0.00346428	Sparc_chr11_7211	hi_Sox17	4_surf_ecto
Sparc_chr11_7211_mut_hi_Sox17	0.230674	0.547896	Sparc_chr11_7211	hi_Sox17	5_mesoderm
Sparc_chr11_7211_mut_hi_Sox17	6.7062	5.73794	Sparc_chr11_7211	hi_Sox17	7_viscEndo
Sparc_chr11_7211_mut_hi_Sox17	0.290342	0.227657	Sparc_chr11_7211	hi_Sox17	6_blood_progenitor
Sparc_chr11_7211_mut_hi_Sox17_Gata4	0.075504	0.0694368	Sparc_chr11_7211	hi_Sox17_Gata4	0_pluri
Sparc_chr11_7211_mut_hi_Sox17_Gata4	0.090488	0.0992998	Sparc_chr11_7211	hi_Sox17_Gata4	8_ParEndo
Sparc_chr11_7211_mut_hi_Sox17_Gata4	0	0.00741208	Sparc_chr11_7211	hi_Sox17_Gata4	3_neuro_ectoderm
Sparc_chr11_7211_mut_hi_Sox17_Gata4	0	0.0136556	Sparc_chr11_7211	hi_Sox17_Gata4	1_epiblast
Sparc_chr11_7211_mut_hi_Sox17_Gata4	0	0.116363	Sparc_chr11_7211	hi_Sox17_Gata4	4_surf_ecto
Sparc_chr11_7211_mut_hi_Sox17_Gata4	0	0.0312324	Sparc_chr11_7211	hi_Sox17_Gata4	5_mesoderm
Sparc_chr11_7211_mut_hi_Sox17_Gata4	0	0	Sparc_chr11_7211	hi_Sox17_Gata4	7_viscEndo
Sparc_chr11_7211_mut_hi_Sox17_Gata4	0	0.217244	Sparc_chr11_7211	hi_Sox17_Gata4	6_blood_progenitor
Sparc_chr11_7211_mut_lo_Gata4	0.0488707	0.116252	Sparc_chr11_7211	lo_Gata4	0_pluri
Sparc_chr11_7211_mut_lo_Gata4	0.145227	0.123886	Sparc_chr11_7211	lo_Gata4	8_ParEndo
Sparc_chr11_7211_mut_lo_Gata4	0.132907	0.151609	Sparc_chr11_7211	lo_Gata4	3_neuro_ectoderm
Sparc_chr11_7211_mut_lo_Gata4	0.0131476	0.00898494	Sparc_chr11_7211	lo_Gata4	1_epiblast
Sparc_chr11_7211_mut_lo_Gata4	0.0124085	0.127901	Sparc_chr11_7211	lo_Gata4	4_surf_ecto
Sparc_chr11_7211_mut_lo_Gata4	0.484481	0.400805	Sparc_chr11_7211	lo_Gata4	5_mesoderm
Sparc_chr11_7211_mut_lo_Gata4	0.0428595	0.0342692	Sparc_chr11_7211	lo_Gata4	7_viscEndo
Sparc_chr11_7211_mut_lo_Gata4	0.177523	0.270619	Sparc_chr11_7211	lo_Gata4	6_blood_progenitor
Sparc_chr11_7211_mut_lo_Sox17	0.0350618	0.0396406	Sparc_chr11_7211	lo_Sox17	0_pluri
Sparc_chr11_7211_mut_lo_Sox17	10.651	9.96215	Sparc_chr11_7211	lo_Sox17	8_ParEndo
Sparc_chr11_7211_mut_lo_Sox17	0.0155339	0.0434101	Sparc_chr11_7211	lo_Sox17	3_neuro_ectoderm
Sparc_chr11_7211_mut_lo_Sox17	0.0150101	0.0256002	Sparc_chr11_7211	lo_Sox17	1_epiblast
Sparc_chr11_7211_mut_lo_Sox17	0.0332391	0.120778	Sparc_chr11_7211	lo_Sox17	4_surf_ecto
Sparc_chr11_7211_mut_lo_Sox17	0.0669999	0.08433	Sparc_chr11_7211	lo_Sox17	5_mesoderm
Sparc_chr11_7211_mut_lo_Sox17	1.35068	2.35791	Sparc_chr11_7211	lo_Sox17	7_viscEndo
Sparc_chr11_7211_mut_lo_Sox17	0.0858217	0.104361	Sparc_chr11_7211	lo_Sox17	6_blood_progenitor
Sparc_chr11_7211_mut_lo_Sox17_Gata4	0.0883112	0.0928898	Sparc_chr11_7211	lo_Sox17_Gata4	0_pluri
Sparc_chr11_7211_mut_lo_Sox17_Gata4	0.166852	0.148393	Sparc_chr11_7211	lo_Sox17_Gata4	8_ParEndo
Sparc_chr11_7211_mut_lo_Sox17_Gata4	0.0534251	0.0361683	Sparc_chr11_7211	lo_Sox17_Gata4	3_neuro_ectoderm
Sparc_chr11_7211_mut_lo_Sox17_Gata4	0.0281487	0.0189003	Sparc_chr11_7211	lo_Sox17_Gata4	1_epiblast
Sparc_chr11_7211_mut_lo_Sox17_Gata4	0	0.0130978	Sparc_chr11_7211	lo_Sox17_Gata4	4_surf_ecto
Sparc_chr11_7211_mut_lo_Sox17_Gata4	0.0951619	0.0883268	Sparc_chr11_7211	lo_Sox17_Gata4	5_mesoderm
Sparc_chr11_7211_mut_lo_Sox17_Gata4	0.051236	0.123066	Sparc_chr11_7211	lo_Sox17_Gata4	7_viscEndo
Sparc_chr11_7211_mut_lo_Sox17_Gata4	0	0	Sparc_chr11_7211	lo_Sox17_Gata4	6_blood_progenitor

## Sheet: EDF10e_bootstrap_vs_noP_minP
CRE_id	median_boot_act	median_boot_act_basal	n_cells_test	n_cells_ctl	mut_class	p_boot_lo_adj	p_boot_hi_adj	cluster_id_plot
Bend5_chr4_8201_mut_hi_Gata4	0.0377774	0.112944	272	967	hi_Gata4	1	0.0224	0_pluri
Bend5_chr4_8201_mut_hi_Gata4	0.952832	0	67	281	hi_Gata4	0	1	8_ParEndo
Bend5_chr4_8201_mut_hi_Gata4	0	0.0156376	49	177	hi_Gata4	1	0.927859	3_neuro_ectoderm
Bend5_chr4_8201_mut_hi_Gata4	0	0.0588669	55	202	hi_Gata4	1	0.00258462	1_epiblast
Bend5_chr4_8201_mut_hi_Gata4	0	0.00340995	36	123	hi_Gata4	1	0.927859	4_surf_ecto
Bend5_chr4_8201_mut_hi_Gata4	0.00908823	0.00428404	38	126	hi_Gata4	1	1	5_mesoderm
Bend5_chr4_8201_mut_hi_Gata4	0.0219879	0	24	119	hi_Gata4	0.962252	1	7_viscEndo
Bend5_chr4_8201_mut_hi_Gata4	0	0.0153235	14	29	hi_Gata4	1	0.927859	6_blood_progenitor
Bend5_chr4_8201_mut_hi_Sox17	0.0104283	0.112825	301	967	hi_Sox17	1	0.0168	0_pluri
Bend5_chr4_8201_mut_hi_Sox17	1.30936	0	61	281	hi_Sox17	0	1	8_ParEndo
Bend5_chr4_8201_mut_hi_Sox17	0	0.0156376	58	177	hi_Sox17	1	0.927859	3_neuro_ectoderm
Bend5_chr4_8201_mut_hi_Sox17	0.00967189	0.0589226	56	202	hi_Sox17	1	0.70417	1_epiblast
Bend5_chr4_8201_mut_hi_Sox17	0	0.00340995	35	123	hi_Sox17	1	0.927859	4_surf_ecto
Bend5_chr4_8201_mut_hi_Sox17	0.0668643	0.00428404	31	126	hi_Sox17	0.962252	1	5_mesoderm
Bend5_chr4_8201_mut_hi_Sox17	0.971587	0	21	119	hi_Sox17	0.555927	1	7_viscEndo
Bend5_chr4_8201_mut_hi_Sox17	0	0.0153235	11	29	hi_Sox17	1	0.927859	6_blood_progenitor
Bend5_chr4_8201_mut_hi_Sox17_Gata4	0.020578	0.112938	225	967	hi_Sox17_Gata4	1	0.0042	0_pluri
Bend5_chr4_8201_mut_hi_Sox17_Gata4	0.578939	0	51	281	hi_Sox17_Gata4	0	1	8_ParEndo
Bend5_chr4_8201_mut_hi_Sox17_Gata4	0	0.0156376	44	177	hi_Sox17_Gata4	1	0.927859	3_neuro_ectoderm
Bend5_chr4_8201_mut_hi_Sox17_Gata4	0	0.0592357	57	202	hi_Sox17_Gata4	1	0	1_epiblast
Bend5_chr4_8201_mut_hi_Sox17_Gata4	0.525062	0.00340995	30	123	hi_Sox17_Gata4	0.962252	1	4_surf_ecto
Bend5_chr4_8201_mut_hi_Sox17_Gata4	0.155573	0.00428404	26	126	hi_Sox17_Gata4	0.555927	1	5_mesoderm
Bend5_chr4_8201_mut_hi_Sox17_Gata4	0.450903	0	36	119	hi_Sox17_Gata4	0.0205333	1	7_viscEndo
Bend5_chr4_8201_mut_hi_Sox17_Gata4	0.165965	0.0153235	9	29	hi_Sox17_Gata4	0.962252	1	6_blood_progenitor
Bend5_chr4_8201_mut_lo_Gata4	0.263996	0.113146	445	967	lo_Gata4	0.679724	1	0_pluri
Bend5_chr4_8201_mut_lo_Gata4	0.0178606	0	112	281	lo_Gata4	1	1	8_ParEndo
Bend5_chr4_8201_mut_lo_Gata4	0.000506784	0.0156376	95	177	lo_Gata4	1	0.927859	3_neuro_ectoderm
Bend5_chr4_8201_mut_lo_Gata4	0.0185214	0.058727	76	202	lo_Gata4	1	0.927859	1_epiblast
Bend5_chr4_8201_mut_lo_Gata4	0	0.00340995	65	123	lo_Gata4	1	0.927859	4_surf_ecto
Bend5_chr4_8201_mut_lo_Gata4	0	0.00428404	44	126	lo_Gata4	1	0.927859	5_mesoderm
Bend5_chr4_8201_mut_lo_Gata4	0	0	46	119	lo_Gata4	1	1	7_viscEndo
Bend5_chr4_8201_mut_lo_Gata4	0	0.0153235	7	29	lo_Gata4	1	0.927859	6_blood_progenitor
Bend5_chr4_8201_mut_lo_Sox17	0.036898	0.113049	520	967	lo_Sox17	1	0.00592941	0_pluri
Bend5_chr4_8201_mut_lo_Sox17	0.6044	0	137	281	lo_Sox17	0	1	8_ParEndo
Bend5_chr4_8201_mut_lo_Sox17	0	0.0156376	113	177	lo_Sox17	1	0.927859	3_neuro_ectoderm
Bend5_chr4_8201_mut_lo_Sox17	0	0.0582406	97	202	lo_Sox17	1	0.00258462	1_epiblast
Bend5_chr4_8201_mut_lo_Sox17	0	0.00340995	82	123	lo_Sox17	1	0.927859	4_surf_ecto
Bend5_chr4_8201_mut_lo_Sox17	0	0.00428404	79	126	lo_Sox17	1	0.927859	5_mesoderm
Bend5_chr4_8201_mut_lo_Sox17	0.0851572	0	62	119	lo_Sox17	0.0525538	1	7_viscEndo
Bend5_chr4_8201_mut_lo_Sox17	0	0.0153235	20	29	lo_Sox17	1	0.927859	6_blood_progenitor
Bend5_chr4_8201_mut_lo_Sox17_Gata4	0.0276992	0.113321	378	967	lo_Sox17_Gata4	1	0.00933333	0_pluri
Bend5_chr4_8201_mut_lo_Sox17_Gata4	0.0382314	0	132	281	lo_Sox17_Gata4	0.443224	1	8_ParEndo
Bend5_chr4_8201_mut_lo_Sox17_Gata4	0	0.0156376	76	177	lo_Sox17_Gata4	1	0.927859	3_neuro_ectoderm
Bend5_chr4_8201_mut_lo_Sox17_Gata4	0.0176962	0.0586794	67	202	lo_Sox17_Gata4	1	0.43512	1_epiblast
Bend5_chr4_8201_mut_lo_Sox17_Gata4	0	0.00340995	52	123	lo_Sox17_Gata4	1	0.927859	4_surf_ecto
Bend5_chr4_8201_mut_lo_Sox17_Gata4	0.00664121	0.00428404	61	126	lo_Sox17_Gata4	1	1	5_mesoderm
Bend5_chr4_8201_mut_lo_Sox17_Gata4	0	0	55	119	lo_Sox17_Gata4	1	1	7_viscEndo
Bend5_chr4_8201_mut_lo_Sox17_Gata4	0	0.0153235	14	29	lo_Sox17_Gata4	1	0.927859	6_blood_progenitor
Bend5_chr4_8201_mut_WT	0.0403876	0.112902	277	967	WT	1	0.0336	0_pluri
Bend5_chr4_8201_mut_WT	1.2062	0	84	281	WT	0	1	8_ParEndo
Bend5_chr4_8201_mut_WT	0.00402649	0.0156376	68	177	WT	1	1	3_neuro_ectoderm
Bend5_chr4_8201_mut_WT	0.0282533	0.0586151	47	202	WT	1	0.8638	1_epiblast
Bend5_chr4_8201_mut_WT	0	0.00340995	31	123	WT	1	0.927859	4_surf_ecto
Bend5_chr4_8201_mut_WT	0	0.00428404	46	126	WT	1	0.927859	5_mesoderm
Bend5_chr4_8201_mut_WT	0.423249	0	38	119	WT	0.095687	1	7_viscEndo
Bend5_chr4_8201_mut_WT	0	0.0153235	16	29	WT	1	0.927859	6_blood_progenitor
Epas1_chr17_10063_mut_hi_Gata4	0.0375332	0.11215	276	967	hi_Gata4	1	0.0672	0_pluri
Epas1_chr17_10063_mut_hi_Gata4	7.66732	0	67	281	hi_Gata4	0	1	8_ParEndo
Epas1_chr17_10063_mut_hi_Gata4	0.0576912	0.0156376	70	177	hi_Gata4	0.57288	1	3_neuro_ectoderm
Epas1_chr17_10063_mut_hi_Gata4	0.0403505	0.0586194	66	202	hi_Gata4	1	0.927859	1_epiblast
Epas1_chr17_10063_mut_hi_Gata4	0.294234	0.00340995	45	123	hi_Gata4	0.127008	1	4_surf_ecto
Epas1_chr17_10063_mut_hi_Gata4	0.0171207	0.00428404	42	126	hi_Gata4	0.962252	1	5_mesoderm
Epas1_chr17_10063_mut_hi_Gata4	0.988599	0	25	119	hi_Gata4	0.0345081	1	7_viscEndo
Epas1_chr17_10063_mut_hi_Gata4	0	0.0153235	7	29	hi_Gata4	1	0.927859	6_blood_progenitor
Epas1_chr17_10063_mut_hi_Sox17	0.0280389	0.112955	177	967	hi_Sox17	1	0.0775385	0_pluri
Epas1_chr17_10063_mut_hi_Sox17	0.614395	0	38	281	hi_Sox17	0	1	8_ParEndo
Epas1_chr17_10063_mut_hi_Sox17	0	0.0156376	50	177	hi_Sox17	1	0.927859	3_neuro_ectoderm
Epas1_chr17_10063_mut_hi_Sox17	0.0110751	0.0585925	37	202	hi_Sox17	1	0.462205	1_epiblast
Epas1_chr17_10063_mut_hi_Sox17	0.0997646	0.00340995	31	123	hi_Sox17	0.634052	1	4_surf_ecto
Epas1_chr17_10063_mut_hi_Sox17	0.481436	0.00428404	16	126	hi_Sox17	0.962252	1	5_mesoderm
Epas1_chr17_10063_mut_hi_Sox17	0.355373	0	29	119	hi_Sox17	0.2548	1	7_viscEndo
Epas1_chr17_10063_mut_hi_Sox17	0	0.0153235	12	29	hi_Sox17	1	0.927859	6_blood_progenitor
Epas1_chr17_10063_mut_hi_Sox17_Gata4	0.0272399	0.112638	208	967	hi_Sox17_Gata4	1	0.1092	0_pluri
Epas1_chr17_10063_mut_hi_Sox17_Gata4	7.75322	0	49	281	hi_Sox17_Gata4	0	1	8_ParEndo
Epas1_chr17_10063_mut_hi_Sox17_Gata4	0.0456774	0.0156376	56	177	hi_Sox17_Gata4	0.962252	1	3_neuro_ectoderm
Epas1_chr17_10063_mut_hi_Sox17_Gata4	0	0.0584008	29	202	hi_Sox17_Gata4	1	0	1_epiblast
Epas1_chr17_10063_mut_hi_Sox17_Gata4	0	0.00340995	25	123	hi_Sox17_Gata4	1	0.927859	4_surf_ecto
Epas1_chr17_10063_mut_hi_Sox17_Gata4	0	0.00428404	24	126	hi_Sox17_Gata4	1	0.927859	5_mesoderm
Epas1_chr17_10063_mut_hi_Sox17_Gata4	0.330447	0	22	119	hi_Sox17_Gata4	0.0914233	1	7_viscEndo
Epas1_chr17_10063_mut_hi_Sox17_Gata4	0	0.0153235	5	29	hi_Sox17_Gata4	1	0.927859	6_blood_progenitor
Epas1_chr17_10063_mut_lo_Gata4	0.0989021	0.113107	270	967	lo_Gata4	1	0.927859	0_pluri
Epas1_chr17_10063_mut_lo_Gata4	0.233058	0	91	281	lo_Gata4	0	1	8_ParEndo
Epas1_chr17_10063_mut_lo_Gata4	0.0838146	0.0156376	55	177	lo_Gata4	0.555927	1	3_neuro_ectoderm
Epas1_chr17_10063_mut_lo_Gata4	0.102595	0.0587959	42	202	lo_Gata4	0.962252	1	1_epiblast
Epas1_chr17_10063_mut_lo_Gata4	0	0.00340995	31	123	lo_Gata4	1	0.935388	4_surf_ecto
Epas1_chr17_10063_mut_lo_Gata4	0.0274575	0.00428404	43	126	lo_Gata4	0.962252	1	5_mesoderm
Epas1_chr17_10063_mut_lo_Gata4	0.0697713	0	33	119	lo_Gata4	0.243	1	7_viscEndo
Epas1_chr17_10063_mut_lo_Gata4	0	0.0153235	9	29	lo_Gata4	1	0.927859	6_blood_progenitor
Epas1_chr17_10063_mut_lo_Sox17	0.0522375	0.113007	394	967	lo_Sox17	1	0.415005	0_pluri
Epas1_chr17_10063_mut_lo_Sox17	2.21475	0	85	281	lo_Sox17	0	1	8_ParEndo
Epas1_chr17_10063_mut_lo_Sox17	0	0.0156376	87	177	lo_Sox17	1	0.927859	3_neuro_ectoderm
Epas1_chr17_10063_mut_lo_Sox17	0.0279878	0.0585432	80	202	lo_Sox17	1	0.927859	1_epiblast
Epas1_chr17_10063_mut_lo_Sox17	0.0687936	0.00340995	50	123	lo_Sox17	0.76608	1	4_surf_ecto
Epas1_chr17_10063_mut_lo_Sox17	0.0504513	0.00428404	51	126	lo_Sox17	0.634052	1	5_mesoderm
Epas1_chr17_10063_mut_lo_Sox17	0.298638	0	44	119	lo_Sox17	0.00889412	1	7_viscEndo
Epas1_chr17_10063_mut_lo_Sox17	0	0.0153235	15	29	lo_Sox17	1	0.927859	6_blood_progenitor
Epas1_chr17_10063_mut_lo_Sox17_Gata4	0.0383487	0.113352	228	967	lo_Sox17_Gata4	1	0.164524	0_pluri
Epas1_chr17_10063_mut_lo_Sox17_Gata4	0.488709	0	77	281	lo_Sox17_Gata4	0	1	8_ParEndo
Epas1_chr17_10063_mut_lo_Sox17_Gata4	0	0.0156376	43	177	lo_Sox17_Gata4	1	0.927859	3_neuro_ectoderm
Epas1_chr17_10063_mut_lo_Sox17_Gata4	0.0620761	0.0588936	30	202	lo_Sox17_Gata4	1	1	1_epiblast
Epas1_chr17_10063_mut_lo_Sox17_Gata4	0.0155634	0.00340995	28	123	lo_Sox17_Gata4	1	1	4_surf_ecto
Epas1_chr17_10063_mut_lo_Sox17_Gata4	0.0107092	0.00428404	30	126	lo_Sox17_Gata4	1	1	5_mesoderm
Epas1_chr17_10063_mut_lo_Sox17_Gata4	0	0	22	119	lo_Sox17_Gata4	1	1	7_viscEndo
Epas1_chr17_10063_mut_lo_Sox17_Gata4	0	0.0153235	5	29	lo_Sox17_Gata4	1	0.927859	6_blood_progenitor
Epas1_chr17_10063_mut_WT	0.079207	0.113562	518	967	WT	1	0.927859	0_pluri
Epas1_chr17_10063_mut_WT	7.23194	0	125	281	WT	0	1	8_ParEndo
Epas1_chr17_10063_mut_WT	0.00132711	0.0156376	88	177	WT	1	0.927859	3_neuro_ectoderm
Epas1_chr17_10063_mut_WT	0.0224914	0.0586641	89	202	WT	1	0.927859	1_epiblast
Epas1_chr17_10063_mut_WT	0.0339775	0.00340995	77	123	WT	0.996967	1	4_surf_ecto
Epas1_chr17_10063_mut_WT	0.0276824	0.00428404	72	126	WT	0.8596	1	5_mesoderm
Epas1_chr17_10063_mut_WT	0.252219	0	63	119	WT	0	1	7_viscEndo
Epas1_chr17_10063_mut_WT	0	0.0153235	16	29	WT	1	0.927859	6_blood_progenitor
Gata4_chr14_5729_mut_hi_Gata4	0.0157418	0.113791	177	967	hi_Gata4	1	0	0_pluri
Gata4_chr14_5729_mut_hi_Gata4	0	0	25	281	hi_Gata4	1	1	8_ParEndo
Gata4_chr14_5729_mut_hi_Gata4	0	0.0156376	39	177	hi_Gata4	1	0.927859	3_neuro_ectoderm
Gata4_chr14_5729_mut_hi_Gata4	0	0.058499	35	202	hi_Gata4	1	0.00258462	1_epiblast
Gata4_chr14_5729_mut_hi_Gata4	0.0337755	0.00340995	35	123	hi_Gata4	0.976436	1	4_surf_ecto
Gata4_chr14_5729_mut_hi_Gata4	0.0888822	0.00428404	21	126	hi_Gata4	0.962252	1	5_mesoderm
Gata4_chr14_5729_mut_hi_Gata4	0	0	16	119	hi_Gata4	1	1	7_viscEndo
Gata4_chr14_5729_mut_hi_Gata4	0	0.0153235	9	29	hi_Gata4	1	0.927859	6_blood_progenitor
Gata4_chr14_5729_mut_hi_Sox17	0.185059	0.112315	237	967	hi_Sox17	0.8596	1	0_pluri
Gata4_chr14_5729_mut_hi_Sox17	15.8178	0	68	281	hi_Sox17	0	1	8_ParEndo
Gata4_chr14_5729_mut_hi_Sox17	0	0.0156376	45	177	hi_Sox17	1	0.927859	3_neuro_ectoderm
Gata4_chr14_5729_mut_hi_Sox17	0.0413882	0.0585988	42	202	hi_Sox17	1	0.927859	1_epiblast
Gata4_chr14_5729_mut_hi_Sox17	0	0.00340995	24	123	hi_Sox17	1	0.927859	4_surf_ecto
Gata4_chr14_5729_mut_hi_Sox17	0	0.00428404	27	126	hi_Sox17	1	0.927859	5_mesoderm
Gata4_chr14_5729_mut_hi_Sox17	0.0522966	0	32	119	hi_Sox17	0.555927	1	7_viscEndo
Gata4_chr14_5729_mut_hi_Sox17	0.0401924	0.0153235	11	29	hi_Sox17	1	1	6_blood_progenitor
Gata4_chr14_5729_mut_hi_Sox17_Gata4	0.0298314	0.113112	297	967	hi_Sox17_Gata4	1	0.237368	0_pluri
Gata4_chr14_5729_mut_hi_Sox17_Gata4	0.864552	0	64	281	hi_Sox17_Gata4	0.127008	1	8_ParEndo
Gata4_chr14_5729_mut_hi_Sox17_Gata4	0.0691462	0.0156376	74	177	hi_Sox17_Gata4	0.57288	1	3_neuro_ectoderm
Gata4_chr14_5729_mut_hi_Sox17_Gata4	0	0.058513	42	202	hi_Sox17_Gata4	1	0.00258462	1_epiblast
Gata4_chr14_5729_mut_hi_Sox17_Gata4	0	0.00340995	54	123	hi_Sox17_Gata4	1	0.927859	4_surf_ecto
Gata4_chr14_5729_mut_hi_Sox17_Gata4	0	0.00428404	40	126	hi_Sox17_Gata4	1	0.927859	5_mesoderm
Gata4_chr14_5729_mut_hi_Sox17_Gata4	0	0	36	119	hi_Sox17_Gata4	1	1	7_viscEndo
Gata4_chr14_5729_mut_hi_Sox17_Gata4	0	0.0153235	11	29	hi_Sox17_Gata4	1	0.927859	6_blood_progenitor
Gata4_chr14_5729_mut_lo_Gata4	0.012993	0.11302	237	967	lo_Gata4	1	0	0_pluri
Gata4_chr14_5729_mut_lo_Gata4	0	0	88	281	lo_Gata4	1	1	8_ParEndo
Gata4_chr14_5729_mut_lo_Gata4	0.013976	0.0156376	44	177	lo_Gata4	1	1	3_neuro_ectoderm
Gata4_chr14_5729_mut_lo_Gata4	0.126964	0.0582974	58	202	lo_Gata4	0.41323	1	1_epiblast
Gata4_chr14_5729_mut_lo_Gata4	0	0.00340995	32	123	lo_Gata4	1	0.927859	4_surf_ecto
Gata4_chr14_5729_mut_lo_Gata4	0	0.00428404	21	126	lo_Gata4	1	0.927859	5_mesoderm
Gata4_chr14_5729_mut_lo_Gata4	0.0284168	0	29	119	lo_Gata4	0.962252	1	7_viscEndo
Gata4_chr14_5729_mut_lo_Gata4	0.279675	0.0153235	6	29	lo_Gata4	0.962252	1	6_blood_progenitor
Gata4_chr14_5729_mut_lo_Sox17	0.0109734	0.112774	297	967	lo_Sox17	1	0	0_pluri
Gata4_chr14_5729_mut_lo_Sox17	0	0	95	281	lo_Sox17	1	1	8_ParEndo
Gata4_chr14_5729_mut_lo_Sox17	0	0.0156376	54	177	lo_Sox17	1	0.927859	3_neuro_ectoderm
Gata4_chr14_5729_mut_lo_Sox17	0.00951134	0.0583483	46	202	lo_Sox17	1	0.43512	1_epiblast
Gata4_chr14_5729_mut_lo_Sox17	0.009484	0.00340995	40	123	lo_Sox17	1	1	4_surf_ecto
Gata4_chr14_5729_mut_lo_Sox17	0	0.00428404	46	126	lo_Sox17	1	0.927859	5_mesoderm
Gata4_chr14_5729_mut_lo_Sox17	0	0	34	119	lo_Sox17	1	1	7_viscEndo
Gata4_chr14_5729_mut_lo_Sox17	0	0.0153235	15	29	lo_Sox17	1	0.927859	6_blood_progenitor
Gata4_chr14_5729_mut_lo_Sox17_Gata4	0.035889	0.112846	333	967	lo_Sox17_Gata4	1	0.2128	0_pluri
Gata4_chr14_5729_mut_lo_Sox17_Gata4	0	0	111	281	lo_Sox17_Gata4	1	1	8_ParEndo
Gata4_chr14_5729_mut_lo_Sox17_Gata4	0.00764112	0.0156376	62	177	lo_Sox17_Gata4	1	1	3_neuro_ectoderm
Gata4_chr14_5729_mut_lo_Sox17_Gata4	0	0.0584645	59	202	lo_Sox17_Gata4	1	0.0042	1_epiblast
Gata4_chr14_5729_mut_lo_Sox17_Gata4	0	0.00340995	63	123	lo_Sox17_Gata4	1	0.927859	4_surf_ecto
Gata4_chr14_5729_mut_lo_Sox17_Gata4	0	0.00428404	60	126	lo_Sox17_Gata4	1	0.927859	5_mesoderm
Gata4_chr14_5729_mut_lo_Sox17_Gata4	0.00739267	0	49	119	lo_Sox17_Gata4	0.962252	1	7_viscEndo
Gata4_chr14_5729_mut_lo_Sox17_Gata4	0	0.0153235	7	29	lo_Sox17_Gata4	1	0.927859	6_blood_progenitor
Gata4_chr14_5729_mut_WT	0.0243838	0.112698	280	967	WT	1	0	0_pluri
Gata4_chr14_5729_mut_WT	0.683597	0	51	281	WT	0	1	8_ParEndo
Gata4_chr14_5729_mut_WT	0	0.0156376	69	177	WT	1	0.927859	3_neuro_ectoderm
Gata4_chr14_5729_mut_WT	0	0.0589006	58	202	WT	1	0	1_epiblast
Gata4_chr14_5729_mut_WT	0	0.00340995	30	123	WT	1	0.927859	4_surf_ecto
Gata4_chr14_5729_mut_WT	0	0.00428404	31	126	WT	1	0.927859	5_mesoderm
Gata4_chr14_5729_mut_WT	0.0303249	0	30	119	WT	0.962252	1	7_viscEndo
Gata4_chr14_5729_mut_WT	0	0.0153235	5	29	WT	1	0.927859	6_blood_progenitor
Lama1_chr17_7784_mut_hi_Gata4	0.0629033	0.112684	371	967	hi_Gata4	1	0.625898	0_pluri
Lama1_chr17_7784_mut_hi_Gata4	0.0851381	0	77	281	hi_Gata4	0.307052	1	8_ParEndo
Lama1_chr17_7784_mut_hi_Gata4	0.00484945	0.0156376	78	177	hi_Gata4	1	1	3_neuro_ectoderm
Lama1_chr17_7784_mut_hi_Gata4	0.06499	0.0587844	65	202	hi_Gata4	1	1	1_epiblast
Lama1_chr17_7784_mut_hi_Gata4	0.0143371	0.00340995	56	123	hi_Gata4	1	1	4_surf_ecto
Lama1_chr17_7784_mut_hi_Gata4	0	0.00428404	57	126	hi_Gata4	1	0.927859	5_mesoderm
Lama1_chr17_7784_mut_hi_Gata4	0.0202914	0	78	119	hi_Gata4	0.598578	1	7_viscEndo
Lama1_chr17_7784_mut_hi_Gata4	0	0.0153235	9	29	hi_Gata4	1	0.927859	6_blood_progenitor
Lama1_chr17_7784_mut_hi_Sox17	0.14732	0.112595	483	967	hi_Sox17	0.962252	1	0_pluri
Lama1_chr17_7784_mut_hi_Sox17	10.6611	0	109	281	hi_Sox17	0	1	8_ParEndo
Lama1_chr17_7784_mut_hi_Sox17	0.0198173	0.0156376	89	177	hi_Sox17	1	1	3_neuro_ectoderm
Lama1_chr17_7784_mut_hi_Sox17	0.0325358	0.0590156	94	202	hi_Sox17	1	0.927859	1_epiblast
Lama1_chr17_7784_mut_hi_Sox17	0	0.00340995	53	123	hi_Sox17	1	0.927859	4_surf_ecto
Lama1_chr17_7784_mut_hi_Sox17	0.0105016	0.00428404	55	126	hi_Sox17	1	1	5_mesoderm
Lama1_chr17_7784_mut_hi_Sox17	0	0	46	119	hi_Sox17	1	1	7_viscEndo
Lama1_chr17_7784_mut_hi_Sox17	0	0.0153235	21	29	hi_Sox17	1	0.927859	6_blood_progenitor
Lama1_chr17_7784_mut_hi_Sox17_Gata4	0.0505737	0.11268	452	967	hi_Sox17_Gata4	1	0.305365	0_pluri
Lama1_chr17_7784_mut_hi_Sox17_Gata4	0	0	84	281	hi_Sox17_Gata4	1	1	8_ParEndo
Lama1_chr17_7784_mut_hi_Sox17_Gata4	0.000852891	0.0156376	91	177	hi_Sox17_Gata4	1	0.927859	3_neuro_ectoderm
Lama1_chr17_7784_mut_hi_Sox17_Gata4	0.0370986	0.0587348	93	202	hi_Sox17_Gata4	1	0.927859	1_epiblast
Lama1_chr17_7784_mut_hi_Sox17_Gata4	0.0182204	0.00340995	55	123	hi_Sox17_Gata4	1	1	4_surf_ecto
Lama1_chr17_7784_mut_hi_Sox17_Gata4	0	0.00428404	62	126	hi_Sox17_Gata4	1	0.927859	5_mesoderm
Lama1_chr17_7784_mut_hi_Sox17_Gata4	0.0340135	0	49	119	hi_Sox17_Gata4	0.560431	1	7_viscEndo
Lama1_chr17_7784_mut_hi_Sox17_Gata4	0	0.0153235	14	29	hi_Sox17_Gata4	1	0.927859	6_blood_progenitor
Lama1_chr17_7784_mut_lo_Gata4	0.126596	0.112648	385	967	lo_Gata4	0.962252	1	0_pluri
Lama1_chr17_7784_mut_lo_Gata4	0.00326469	0	74	281	lo_Gata4	1	1	8_ParEndo
Lama1_chr17_7784_mut_lo_Gata4	0.00966706	0.0156376	78	177	lo_Gata4	1	1	3_neuro_ectoderm
Lama1_chr17_7784_mut_lo_Gata4	0	0.0586455	71	202	lo_Gata4	1	0.00258462	1_epiblast
Lama1_chr17_7784_mut_lo_Gata4	0.0337834	0.00340995	64	123	lo_Gata4	0.869097	1	4_surf_ecto
Lama1_chr17_7784_mut_lo_Gata4	0.0449588	0.00428404	78	126	lo_Gata4	0.778338	1	5_mesoderm
Lama1_chr17_7784_mut_lo_Gata4	0	0	69	119	lo_Gata4	1	1	7_viscEndo
Lama1_chr17_7784_mut_lo_Gata4	0	0.0153235	12	29	lo_Gata4	1	0.927859	6_blood_progenitor
Lama1_chr17_7784_mut_lo_Sox17	0.0310536	0.112985	834	967	lo_Sox17	1	0.0123789	0_pluri
Lama1_chr17_7784_mut_lo_Sox17	0.885692	0	213	281	lo_Sox17	0.00112	1	8_ParEndo
Lama1_chr17_7784_mut_lo_Sox17	0	0.0156376	173	177	lo_Sox17	1	0.927859	3_neuro_ectoderm
Lama1_chr17_7784_mut_lo_Sox17	0.0120794	0.0586564	166	202	lo_Sox17	1	0.401333	1_epiblast
Lama1_chr17_7784_mut_lo_Sox17	0.00667331	0.00340995	128	123	lo_Sox17	1	1	4_surf_ecto
Lama1_chr17_7784_mut_lo_Sox17	0.0254742	0.00428404	114	126	lo_Sox17	1	1	5_mesoderm
Lama1_chr17_7784_mut_lo_Sox17	0.000479407	0	94	119	lo_Sox17	1	1	7_viscEndo
Lama1_chr17_7784_mut_lo_Sox17	0	0.0153235	34	29	lo_Sox17	1	0.927859	6_blood_progenitor
Lama1_chr17_7784_mut_lo_Sox17_Gata4	0.0586774	0.11265	486	967	lo_Sox17_Gata4	1	0.43512	0_pluri
Lama1_chr17_7784_mut_lo_Sox17_Gata4	0.00146111	0	93	281	lo_Sox17_Gata4	1	1	8_ParEndo
Lama1_chr17_7784_mut_lo_Sox17_Gata4	0	0.0156376	109	177	lo_Sox17_Gata4	1	0.927859	3_neuro_ectoderm
Lama1_chr17_7784_mut_lo_Sox17_Gata4	0.0159937	0.0583392	108	202	lo_Sox17_Gata4	1	0.33216	1_epiblast
Lama1_chr17_7784_mut_lo_Sox17_Gata4	0.0173236	0.00340995	63	123	lo_Sox17_Gata4	1	1	4_surf_ecto
Lama1_chr17_7784_mut_lo_Sox17_Gata4	0.0727337	0.00428404	71	126	lo_Sox17_Gata4	0.2548	1	5_mesoderm
Lama1_chr17_7784_mut_lo_Sox17_Gata4	0	0	64	119	lo_Sox17_Gata4	1	1	7_viscEndo
Lama1_chr17_7784_mut_lo_Sox17_Gata4	0	0.0153235	14	29	lo_Sox17_Gata4	1	0.927859	6_blood_progenitor
Lama1_chr17_7784_mut_WT	0.0364106	0.112826	447	967	WT	1	0.069888	0_pluri
Lama1_chr17_7784_mut_WT	3.46314	0	119	281	WT	0	1	8_ParEndo
Lama1_chr17_7784_mut_WT	0	0.0156376	96	177	WT	1	0.927859	3_neuro_ectoderm
Lama1_chr17_7784_mut_WT	0.0186748	0.0591111	105	202	WT	1	0.4792	1_epiblast
Lama1_chr17_7784_mut_WT	0.00496055	0.00340995	67	123	WT	1	1	4_surf_ecto
Lama1_chr17_7784_mut_WT	0.0579614	0.00428404	80	126	WT	0.816877	1	5_mesoderm
Lama1_chr17_7784_mut_WT	0	0	72	119	WT	1	1	7_viscEndo
Lama1_chr17_7784_mut_WT	0	0.0153235	15	29	WT	1	0.927859	6_blood_progenitor
Lamc1_chr1_12189_mut_hi_Gata4	0.0843526	0.11321	214	967	hi_Gata4	1	0.927859	0_pluri
Lamc1_chr1_12189_mut_hi_Gata4	0.459156	0	43	281	hi_Gata4	0.1155	1	8_ParEndo
Lamc1_chr1_12189_mut_hi_Gata4	0.0555009	0.0156376	58	177	hi_Gata4	0.962252	1	3_neuro_ectoderm
Lamc1_chr1_12189_mut_hi_Gata4	0.14372	0.0586461	44	202	hi_Gata4	0.962252	1	1_epiblast
Lamc1_chr1_12189_mut_hi_Gata4	0.00522816	0.00340995	39	123	hi_Gata4	1	1	4_surf_ecto
Lamc1_chr1_12189_mut_hi_Gata4	0	0.00428404	32	126	hi_Gata4	1	0.927859	5_mesoderm
Lamc1_chr1_12189_mut_hi_Gata4	0.640728	0	26	119	hi_Gata4	0.555927	1	7_viscEndo
Lamc1_chr1_12189_mut_hi_Gata4	0	0.0153235	9	29	hi_Gata4	1	0.927859	6_blood_progenitor
Lamc1_chr1_12189_mut_hi_Sox17	0.298377	0.112665	166	967	hi_Sox17	0.01632	1	0_pluri
Lamc1_chr1_12189_mut_hi_Sox17	53.3339	0	34	281	hi_Sox17	0	1	8_ParEndo
Lamc1_chr1_12189_mut_hi_Sox17	0.0150759	0.0156376	45	177	hi_Sox17	1	1	3_neuro_ectoderm
Lamc1_chr1_12189_mut_hi_Sox17	0.0794673	0.0585322	29	202	hi_Sox17	0.976436	1	1_epiblast
Lamc1_chr1_12189_mut_hi_Sox17	0.0337978	0.00340995	25	123	hi_Sox17	0.985768	1	4_surf_ecto
Lamc1_chr1_12189_mut_hi_Sox17	0	0.00428404	33	126	hi_Sox17	1	0.927859	5_mesoderm
Lamc1_chr1_12189_mut_hi_Sox17	0.0653876	0	31	119	hi_Sox17	0.247579	1	7_viscEndo
Lamc1_chr1_12189_mut_hi_Sox17	0	0.0153235	11	29	hi_Sox17	1	0.927859	6_blood_progenitor
Lamc1_chr1_12189_mut_hi_Sox17_Gata4	0.140663	0.112259	160	967	hi_Sox17_Gata4	0.962252	1	0_pluri
Lamc1_chr1_12189_mut_hi_Sox17_Gata4	0.110075	0	46	281	hi_Sox17_Gata4	0.296439	1	8_ParEndo
Lamc1_chr1_12189_mut_hi_Sox17_Gata4	0.0824779	0.0156376	23	177	hi_Sox17_Gata4	0.962252	1	3_neuro_ectoderm
Lamc1_chr1_12189_mut_hi_Sox17_Gata4	0	0.0587956	32	202	hi_Sox17_Gata4	1	0.0042	1_epiblast
Lamc1_chr1_12189_mut_hi_Sox17_Gata4	0.0270298	0.00340995	30	123	hi_Sox17_Gata4	1	1	4_surf_ecto
Lamc1_chr1_12189_mut_hi_Sox17_Gata4	0.00686652	0.00428404	45	126	hi_Sox17_Gata4	1	1	5_mesoderm
Lamc1_chr1_12189_mut_hi_Sox17_Gata4	0.0471403	0	21	119	hi_Sox17_Gata4	0.962252	1	7_viscEndo
Lamc1_chr1_12189_mut_hi_Sox17_Gata4	0	0.0153235	8	29	hi_Sox17_Gata4	1	0.927859	6_blood_progenitor
Lamc1_chr1_12189_mut_lo_Gata4	0.899349	0.112636	189	967	lo_Gata4	0	1	0_pluri
Lamc1_chr1_12189_mut_lo_Gata4	0	0	33	281	lo_Gata4	1	1	8_ParEndo
Lamc1_chr1_12189_mut_lo_Gata4	0	0.0156376	47	177	lo_Gata4	1	0.927859	3_neuro_ectoderm
Lamc1_chr1_12189_mut_lo_Gata4	0.0600558	0.0587199	47	202	lo_Gata4	1	1	1_epiblast
Lamc1_chr1_12189_mut_lo_Gata4	0.15475	0.00340995	32	123	lo_Gata4	0.303975	1	4_surf_ecto
Lamc1_chr1_12189_mut_lo_Gata4	0	0.00428404	32	126	lo_Gata4	1	0.927859	5_mesoderm
Lamc1_chr1_12189_mut_lo_Gata4	0	0	34	119	lo_Gata4	1	1	7_viscEndo
Lamc1_chr1_12189_mut_lo_Gata4	0	0.0153235	7	29	lo_Gata4	1	0.927859	6_blood_progenitor
Lamc1_chr1_12189_mut_lo_Sox17	0.214378	0.112929	118	967	lo_Sox17	0.173169	1	0_pluri
Lamc1_chr1_12189_mut_lo_Sox17	24.5105	0	56	281	lo_Sox17	0	1	8_ParEndo
Lamc1_chr1_12189_mut_lo_Sox17	0.408284	0.0156376	28	177	lo_Sox17	0.962252	1	3_neuro_ectoderm
Lamc1_chr1_12189_mut_lo_Sox17	0.0324416	0.058458	14	202	lo_Sox17	1	0.927859	1_epiblast
Lamc1_chr1_12189_mut_lo_Sox17	0.0637877	0.00340995	21	123	lo_Sox17	0.962252	1	4_surf_ecto
Lamc1_chr1_12189_mut_lo_Sox17	0.0526528	0.00428404	22	126	lo_Sox17	0.962252	1	5_mesoderm
Lamc1_chr1_12189_mut_lo_Sox17	0.0196497	0	17	119	lo_Sox17	0.962252	1	7_viscEndo
Lamc1_chr1_12189_mut_lo_Sox17	0	0.0153235	6	29	lo_Sox17	1	0.927859	6_blood_progenitor
Lamc1_chr1_12189_mut_lo_Sox17_Gata4	1.28484	0.11381	264	967	lo_Sox17_Gata4	0	1	0_pluri
Lamc1_chr1_12189_mut_lo_Sox17_Gata4	0.00493228	0	62	281	lo_Sox17_Gata4	1	1	8_ParEndo
Lamc1_chr1_12189_mut_lo_Sox17_Gata4	0.112843	0.0156376	43	177	lo_Sox17_Gata4	0.962252	1	3_neuro_ectoderm
Lamc1_chr1_12189_mut_lo_Sox17_Gata4	0.0564178	0.0585603	47	202	lo_Sox17_Gata4	1	1	1_epiblast
Lamc1_chr1_12189_mut_lo_Sox17_Gata4	0	0.00340995	39	123	lo_Sox17_Gata4	1	0.927859	4_surf_ecto
Lamc1_chr1_12189_mut_lo_Sox17_Gata4	0.0204849	0.00428404	36	126	lo_Sox17_Gata4	0.962252	1	5_mesoderm
Lamc1_chr1_12189_mut_lo_Sox17_Gata4	0.0267509	0	30	119	lo_Sox17_Gata4	0.555927	1	7_viscEndo
Lamc1_chr1_12189_mut_lo_Sox17_Gata4	0	0.0153235	6	29	lo_Sox17_Gata4	1	0.927859	6_blood_progenitor
Lamc1_chr1_12189_mut_WT	0.323236	0.112568	138	967	WT	0.05376	1	0_pluri
Lamc1_chr1_12189_mut_WT	88.3911	0	28	281	WT	0	1	8_ParEndo
Lamc1_chr1_12189_mut_WT	0	0.0156376	35	177	WT	1	0.927859	3_neuro_ectoderm
Lamc1_chr1_12189_mut_WT	0	0.0588336	18	202	WT	1	0.00258462	1_epiblast
Lamc1_chr1_12189_mut_WT	0	0.00340995	13	123	WT	1	0.927859	4_surf_ecto
Lamc1_chr1_12189_mut_WT	0.0404008	0.00428404	27	126	WT	0.962252	1	5_mesoderm
Lamc1_chr1_12189_mut_WT	0.161564	0	25	119	WT	0.0931636	1	7_viscEndo
Lamc1_chr1_12189_mut_WT	0	0.0153235	5	29	WT	1	0.927859	6_blood_progenitor
Sparc_chr11_7211_mut_hi_Gata4	0.0568542	0.112963	389	967	hi_Gata4	1	0.68544	0_pluri
Sparc_chr11_7211_mut_hi_Gata4	1.15265	0	73	281	hi_Gata4	0	1	8_ParEndo
Sparc_chr11_7211_mut_hi_Gata4	0.0353892	0.0156376	90	177	hi_Gata4	0.811878	1	3_neuro_ectoderm
Sparc_chr11_7211_mut_hi_Gata4	0.0229119	0.0587623	73	202	hi_Gata4	1	0.927859	1_epiblast
Sparc_chr11_7211_mut_hi_Gata4	0.119745	0.00340995	81	123	hi_Gata4	0.50208	1	4_surf_ecto
Sparc_chr11_7211_mut_hi_Gata4	0.126338	0.00428404	71	126	hi_Gata4	0.06	1	5_mesoderm
Sparc_chr11_7211_mut_hi_Gata4	0.215798	0	74	119	hi_Gata4	0.112953	1	7_viscEndo
Sparc_chr11_7211_mut_hi_Gata4	0.106192	0.0153235	9	29	hi_Gata4	0.962252	1	6_blood_progenitor
Sparc_chr11_7211_mut_hi_Sox17	0.052487	0.112839	731	967	hi_Sox17	1	0.104533	0_pluri
Sparc_chr11_7211_mut_hi_Sox17	78.3724	0	168	281	hi_Sox17	0	1	8_ParEndo
Sparc_chr11_7211_mut_hi_Sox17	0.0714003	0.0156376	116	177	hi_Sox17	0.22848	1	3_neuro_ectoderm
Sparc_chr11_7211_mut_hi_Sox17	0.031665	0.0585523	130	202	hi_Sox17	1	0.927859	1_epiblast
Sparc_chr11_7211_mut_hi_Sox17	0	0.00340995	105	123	hi_Sox17	1	1	4_surf_ecto
Sparc_chr11_7211_mut_hi_Sox17	0.330606	0.00428404	97	126	hi_Sox17	0.0042	1	5_mesoderm
Sparc_chr11_7211_mut_hi_Sox17	3.80506	0	82	119	hi_Sox17	0	1	7_viscEndo
Sparc_chr11_7211_mut_hi_Sox17	0.134272	0.0153235	35	29	hi_Sox17	0.184178	1	6_blood_progenitor
Sparc_chr11_7211_mut_hi_Sox17_Gata4	0.0618991	0.113079	235	967	hi_Sox17_Gata4	1	0.27825	0_pluri
Sparc_chr11_7211_mut_hi_Sox17_Gata4	0.103015	0	49	281	hi_Sox17_Gata4	0.277062	1	8_ParEndo
Sparc_chr11_7211_mut_hi_Sox17_Gata4	0.00566718	0.0156376	71	177	hi_Sox17_Gata4	1	1	3_neuro_ectoderm
Sparc_chr11_7211_mut_hi_Sox17_Gata4	0.0122969	0.058256	44	202	hi_Sox17_Gata4	1	0.70417	1_epiblast
Sparc_chr11_7211_mut_hi_Sox17_Gata4	0.0971676	0.00340995	37	123	hi_Sox17_Gata4	0.962252	1	4_surf_ecto
Sparc_chr11_7211_mut_hi_Sox17_Gata4	0.0379363	0.00428404	27	126	hi_Sox17_Gata4	0.962252	1	5_mesoderm
Sparc_chr11_7211_mut_hi_Sox17_Gata4	0	0	27	119	hi_Sox17_Gata4	1	1	7_viscEndo
Sparc_chr11_7211_mut_hi_Sox17_Gata4	0.244568	0.0153235	10	29	hi_Sox17_Gata4	0.962252	1	6_blood_progenitor
Sparc_chr11_7211_mut_lo_Gata4	0.0883623	0.113158	554	967	lo_Gata4	1	0.927859	0_pluri
Sparc_chr11_7211_mut_lo_Gata4	0.10935	0	154	281	lo_Gata4	0.00216774	1	8_ParEndo
Sparc_chr11_7211_mut_lo_Gata4	0.107563	0.0156376	132	177	lo_Gata4	0.0540878	1	3_neuro_ectoderm
Sparc_chr11_7211_mut_lo_Gata4	0.0127292	0.0584451	122	202	lo_Gata4	1	0.281018	1_epiblast
Sparc_chr11_7211_mut_lo_Gata4	0.0568594	0.00340995	78	123	lo_Gata4	0.634052	1	4_surf_ecto
Sparc_chr11_7211_mut_lo_Gata4	0.386672	0.00428404	73	126	lo_Gata4	0	1	5_mesoderm
Sparc_chr11_7211_mut_lo_Gata4	0.0542646	0	85	119	lo_Gata4	0.173169	1	7_viscEndo
Sparc_chr11_7211_mut_lo_Gata4	0.207087	0.0153235	27	29	lo_Gata4	0.095687	1	6_blood_progenitor
Sparc_chr11_7211_mut_lo_Sox17	0.0357682	0.113138	626	967	lo_Sox17	1	0.0229091	0_pluri
Sparc_chr11_7211_mut_lo_Sox17	10.2371	0	123	281	lo_Sox17	0	1	8_ParEndo
Sparc_chr11_7211_mut_lo_Sox17	0.0384739	0.0156376	122	177	lo_Sox17	0.947314	1	3_neuro_ectoderm
Sparc_chr11_7211_mut_lo_Sox17	0.0242355	0.0585387	132	202	lo_Sox17	1	0.68544	1_epiblast
Sparc_chr11_7211_mut_lo_Sox17	0.0398423	0.00340995	88	123	lo_Sox17	0.652465	1	4_surf_ecto
Sparc_chr11_7211_mut_lo_Sox17	0.0420151	0.00428404	109	126	lo_Sox17	0.727119	1	5_mesoderm
Sparc_chr11_7211_mut_lo_Sox17	2.19644	0	84	119	lo_Sox17	0	1	7_viscEndo
Sparc_chr11_7211_mut_lo_Sox17	0.150236	0.0153235	16	29	lo_Sox17	0.634052	1	6_blood_progenitor
Sparc_chr11_7211_mut_lo_Sox17_Gata4	0.0866304	0.113622	557	967	lo_Sox17_Gata4	1	0.927859	0_pluri
Sparc_chr11_7211_mut_lo_Sox17_Gata4	0.17054	0	161	281	lo_Sox17_Gata4	0.00509091	1	8_ParEndo
Sparc_chr11_7211_mut_lo_Sox17_Gata4	0.031901	0.0156376	132	177	lo_Sox17_Gata4	0.8596	1	3_neuro_ectoderm
Sparc_chr11_7211_mut_lo_Sox17_Gata4	0.0233499	0.0584429	118	202	lo_Sox17_Gata4	1	0.927859	1_epiblast
Sparc_chr11_7211_mut_lo_Sox17_Gata4	0.00770394	0.00340995	77	123	lo_Sox17_Gata4	1	1	4_surf_ecto
Sparc_chr11_7211_mut_lo_Sox17_Gata4	0.104865	0.00428404	61	126	lo_Sox17_Gata4	0.183215	1	5_mesoderm
Sparc_chr11_7211_mut_lo_Sox17_Gata4	0.0245003	0	74	119	lo_Sox17_Gata4	0.2992	1	7_viscEndo
Sparc_chr11_7211_mut_lo_Sox17_Gata4	0	0.0153235	8	29	lo_Sox17_Gata4	1	0.927859	6_blood_progenitor
Sparc_chr11_7211_mut_WT	0.175717	0.11276	502	967	WT	0.309018	1	0_pluri
Sparc_chr11_7211_mut_WT	7.8631	0	109	281	WT	0	1	8_ParEndo
Sparc_chr11_7211_mut_WT	0.152166	0.0156376	109	177	WT	0.0525538	1	3_neuro_ectoderm
Sparc_chr11_7211_mut_WT	0.122195	0.0584325	75	202	WT	0.691473	1	1_epiblast
Sparc_chr11_7211_mut_WT	0	0.00340995	57	123	WT	1	0.927859	4_surf_ecto
Sparc_chr11_7211_mut_WT	0.0611175	0.00428404	69	126	WT	0.456278	1	5_mesoderm
Sparc_chr11_7211_mut_WT	0.0798178	0	41	119	WT	0.2548	1	7_viscEndo
Sparc_chr11_7211_mut_WT	0.361482	0.0153235	18	29	WT	0.555927	1	6_blood_progenitor

## Sheet: EDF10e_bootstrap_vs_WT_CRE
CRE_id	median_boot_act	median_boot_act_WT	n_cells_test	n_cells_ctl	p_boot_hi	p_boot_lo	mut_class	original_CRE	p_boot_lo_adj	p_boot_hi_adj	cluster_id_plot
Bend5_chr4_8201_mut_hi_Gata4	0.0378502	0.040332	272	277	0.4381	0.5619	hi_Gata4	Bend5_chr4_8201	1	1	0_pluri
Bend5_chr4_8201_mut_hi_Gata4	0.947744	1.20449	67	84	0.3435	0.6565	hi_Gata4	Bend5_chr4_8201	1	0.990505	8_ParEndo
Bend5_chr4_8201_mut_hi_Gata4	0	0.00402649	49	68	0.3635	1	hi_Gata4	Bend5_chr4_8201	1	0.990505	3_neuro_ectoderm
Bend5_chr4_8201_mut_hi_Gata4	0	0.0282533	55	47	0.0441	1	hi_Gata4	Bend5_chr4_8201	1	0.292582	1_epiblast
Bend5_chr4_8201_mut_hi_Gata4	0	0	36	31	1	1	hi_Gata4	Bend5_chr4_8201	1	1	4_surf_ecto
Bend5_chr4_8201_mut_hi_Gata4	0.00908823	0	38	46	1	0.354	hi_Gata4	Bend5_chr4_8201	1	1	5_mesoderm
Bend5_chr4_8201_mut_hi_Gata4	0.0219879	0.414187	24	38	0.0297	0.9748	hi_Gata4	Bend5_chr4_8201	1	0.244389	7_viscEndo
Bend5_chr4_8201_mut_hi_Gata4	0	0	14	16	1	1	hi_Gata4	Bend5_chr4_8201	1	1	6_blood_progenitor
Bend5_chr4_8201_mut_hi_Sox17	0.0103695	0.0407302	301	277	0.0705	0.9295	hi_Sox17	Bend5_chr4_8201	1	0.395049	0_pluri
Bend5_chr4_8201_mut_hi_Sox17	1.34505	1.2003	61	84	0.5853	0.4147	hi_Sox17	Bend5_chr4_8201	1	1	8_ParEndo
Bend5_chr4_8201_mut_hi_Sox17	0	0.00402649	58	68	0.3621	1	hi_Sox17	Bend5_chr4_8201	1	0.990505	3_neuro_ectoderm
Bend5_chr4_8201_mut_hi_Sox17	0.00967189	0.0282533	56	47	0.3138	0.7027	hi_Sox17	Bend5_chr4_8201	1	0.990505	1_epiblast
Bend5_chr4_8201_mut_hi_Sox17	0	0	35	31	1	1	hi_Sox17	Bend5_chr4_8201	1	1	4_surf_ecto
Bend5_chr4_8201_mut_hi_Sox17	0.0668643	0	31	46	1	0.361	hi_Sox17	Bend5_chr4_8201	1	1	5_mesoderm
Bend5_chr4_8201_mut_hi_Sox17	0.971587	0.414187	21	38	0.6854	0.3164	hi_Sox17	Bend5_chr4_8201	1	1	7_viscEndo
Bend5_chr4_8201_mut_hi_Sox17	0	0	11	16	1	1	hi_Sox17	Bend5_chr4_8201	1	1	6_blood_progenitor
Bend5_chr4_8201_mut_hi_Sox17_Gata4	0.0201825	0.0403159	225	277	0.1608	0.8392	hi_Sox17_Gata4	Bend5_chr4_8201	1	0.634389	0_pluri
Bend5_chr4_8201_mut_hi_Sox17_Gata4	0.577815	1.20063	51	84	0.08	0.92	hi_Sox17_Gata4	Bend5_chr4_8201	1	0.404211	8_ParEndo
Bend5_chr4_8201_mut_hi_Sox17_Gata4	0	0.00402649	44	68	0.3603	1	hi_Sox17_Gata4	Bend5_chr4_8201	1	0.990505	3_neuro_ectoderm
Bend5_chr4_8201_mut_hi_Sox17_Gata4	0	0.0282533	57	47	0.0427	1	hi_Sox17_Gata4	Bend5_chr4_8201	1	0.292582	1_epiblast
Bend5_chr4_8201_mut_hi_Sox17_Gata4	0.525062	0	30	31	1	0.3593	hi_Sox17_Gata4	Bend5_chr4_8201	1	1	4_surf_ecto
Bend5_chr4_8201_mut_hi_Sox17_Gata4	0.155573	0	26	46	1	0.1198	hi_Sox17_Gata4	Bend5_chr4_8201	1	1	5_mesoderm
Bend5_chr4_8201_mut_hi_Sox17_Gata4	0.445311	0.419186	36	38	0.5336	0.4664	hi_Sox17_Gata4	Bend5_chr4_8201	1	1	7_viscEndo
Bend5_chr4_8201_mut_hi_Sox17_Gata4	0.165965	0	9	16	1	0.3504	hi_Sox17_Gata4	Bend5_chr4_8201	1	1	6_blood_progenitor
Bend5_chr4_8201_mut_lo_Gata4	0.262962	0.0406442	445	277	0.9665	0.0335	lo_Gata4	Bend5_chr4_8201	0.6432	1	0_pluri
Bend5_chr4_8201_mut_lo_Gata4	0.0178606	1.21161	112	84	0	1	lo_Gata4	Bend5_chr4_8201	1	0	8_ParEndo
Bend5_chr4_8201_mut_lo_Gata4	0.000506784	0.00402649	95	68	0.4771	0.6613	lo_Gata4	Bend5_chr4_8201	1	1	3_neuro_ectoderm
Bend5_chr4_8201_mut_lo_Gata4	0.0193651	0.0282533	76	47	0.4471	0.5544	lo_Gata4	Bend5_chr4_8201	1	1	1_epiblast
Bend5_chr4_8201_mut_lo_Gata4	0	0	65	31	1	1	lo_Gata4	Bend5_chr4_8201	1	1	4_surf_ecto
Bend5_chr4_8201_mut_lo_Gata4	0	0	44	46	1	1	lo_Gata4	Bend5_chr4_8201	1	1	5_mesoderm
Bend5_chr4_8201_mut_lo_Gata4	0	0.414187	46	38	0.0155	1	lo_Gata4	Bend5_chr4_8201	1	0.1431	7_viscEndo
Bend5_chr4_8201_mut_lo_Gata4	0	0	7	16	1	1	lo_Gata4	Bend5_chr4_8201	1	1	6_blood_progenitor
Bend5_chr4_8201_mut_lo_Sox17	0.0370364	0.0403521	520	277	0.4221	0.5779	lo_Sox17	Bend5_chr4_8201	1	1	0_pluri
Bend5_chr4_8201_mut_lo_Sox17	0.605847	1.20274	137	84	0.0695	0.9305	lo_Sox17	Bend5_chr4_8201	1	0.395049	8_ParEndo
Bend5_chr4_8201_mut_lo_Sox17	0	0.00402649	113	68	0.5282	0.7382	lo_Sox17	Bend5_chr4_8201	1	1	3_neuro_ectoderm
Bend5_chr4_8201_mut_lo_Sox17	0	0.0282533	97	47	0.0427	1	lo_Sox17	Bend5_chr4_8201	1	0.292582	1_epiblast
Bend5_chr4_8201_mut_lo_Sox17	0	0	82	31	1	1	lo_Sox17	Bend5_chr4_8201	1	1	4_surf_ecto
Bend5_chr4_8201_mut_lo_Sox17	0	0	79	46	1	1	lo_Sox17	Bend5_chr4_8201	1	1	5_mesoderm
Bend5_chr4_8201_mut_lo_Sox17	0.0850989	0.419186	62	38	0.066	0.934	lo_Sox17	Bend5_chr4_8201	1	0.387918	7_viscEndo
Bend5_chr4_8201_mut_lo_Sox17	0	0	20	16	1	1	lo_Sox17	Bend5_chr4_8201	1	1	6_blood_progenitor
Bend5_chr4_8201_mut_lo_Sox17_Gata4	0.0275399	0.0405506	378	277	0.2559	0.7441	lo_Sox17_Gata4	Bend5_chr4_8201	1	0.92124	0_pluri
Bend5_chr4_8201_mut_lo_Sox17_Gata4	0.0382314	1.20257	132	84	0	1	lo_Sox17_Gata4	Bend5_chr4_8201	1	0	8_ParEndo
Bend5_chr4_8201_mut_lo_Sox17_Gata4	0	0.00402649	76	68	0.3728	1	lo_Sox17_Gata4	Bend5_chr4_8201	1	0.991618	3_neuro_ectoderm
Bend5_chr4_8201_mut_lo_Sox17_Gata4	0.0176962	0.0282533	67	47	0.3384	0.6664	lo_Sox17_Gata4	Bend5_chr4_8201	1	0.990505	1_epiblast
Bend5_chr4_8201_mut_lo_Sox17_Gata4	0	0	52	31	1	1	lo_Sox17_Gata4	Bend5_chr4_8201	1	1	4_surf_ecto
Bend5_chr4_8201_mut_lo_Sox17_Gata4	0.00664121	0	61	46	1	0.3586	lo_Sox17_Gata4	Bend5_chr4_8201	1	1	5_mesoderm
Bend5_chr4_8201_mut_lo_Sox17_Gata4	0	0.419186	55	38	0.0159	1	lo_Sox17_Gata4	Bend5_chr4_8201	1	0.1431	7_viscEndo
Bend5_chr4_8201_mut_lo_Sox17_Gata4	0	0	14	16	1	1	lo_Sox17_Gata4	Bend5_chr4_8201	1	1	6_blood_progenitor
Epas1_chr17_10063_mut_hi_Gata4	0.0377712	0.0798266	276	518	0.0715	0.9285	hi_Gata4	Epas1_chr17_10063	1	0.395049	0_pluri
Epas1_chr17_10063_mut_hi_Gata4	7.74942	7.24294	67	125	0.5601	0.4399	hi_Gata4	Epas1_chr17_10063	1	1	8_ParEndo
Epas1_chr17_10063_mut_hi_Gata4	0.0583933	0.00132711	70	88	0.9291	0.0862	hi_Gata4	Epas1_chr17_10063	0.993024	1	3_neuro_ectoderm
Epas1_chr17_10063_mut_hi_Gata4	0.0403505	0.0224914	66	89	0.5494	0.4689	hi_Gata4	Epas1_chr17_10063	1	1	1_epiblast
Epas1_chr17_10063_mut_hi_Gata4	0.294234	0.0339775	45	77	0.8306	0.1743	hi_Gata4	Epas1_chr17_10063	1	1	4_surf_ecto
Epas1_chr17_10063_mut_hi_Gata4	0.0171207	0.0276824	42	72	0.4076	0.6424	hi_Gata4	Epas1_chr17_10063	1	1	5_mesoderm
Epas1_chr17_10063_mut_hi_Gata4	0.99319	0.249651	25	63	0.9289	0.0711	hi_Gata4	Epas1_chr17_10063	0.930764	1	7_viscEndo
Epas1_chr17_10063_mut_hi_Gata4	0	0	7	16	1	1	hi_Gata4	Epas1_chr17_10063	1	1	6_blood_progenitor
Epas1_chr17_10063_mut_hi_Sox17	0.0283726	0.0791423	177	518	0.0568	0.9432	hi_Sox17	Epas1_chr17_10063	1	0.3408	0_pluri
Epas1_chr17_10063_mut_hi_Sox17	0.612308	7.27927	38	125	0	1	hi_Sox17	Epas1_chr17_10063	1	0	8_ParEndo
Epas1_chr17_10063_mut_hi_Sox17	0	0.00132711	50	88	0.3624	1	hi_Sox17	Epas1_chr17_10063	1	0.990505	3_neuro_ectoderm
Epas1_chr17_10063_mut_hi_Sox17	0.0110751	0.0224914	37	89	0.3967	0.6544	hi_Sox17	Epas1_chr17_10063	1	1	1_epiblast
Epas1_chr17_10063_mut_hi_Sox17	0.0997646	0.0339775	31	77	0.6446	0.4022	hi_Sox17	Epas1_chr17_10063	1	1	4_surf_ecto
Epas1_chr17_10063_mut_hi_Sox17	0.481436	0.0276824	16	72	0.6915	0.3571	hi_Sox17	Epas1_chr17_10063	1	1	5_mesoderm
Epas1_chr17_10063_mut_hi_Sox17	0.355373	0.250449	29	63	0.6358	0.3642	hi_Sox17	Epas1_chr17_10063	1	1	7_viscEndo
Epas1_chr17_10063_mut_hi_Sox17	0	0	12	16	1	1	hi_Sox17	Epas1_chr17_10063	1	1	6_blood_progenitor
Epas1_chr17_10063_mut_hi_Sox17_Gata4	0.0267466	0.0795472	208	518	0.0727	0.9273	hi_Sox17_Gata4	Epas1_chr17_10063	1	0.395049	0_pluri
Epas1_chr17_10063_mut_hi_Sox17_Gata4	7.64656	7.21182	49	125	0.5275	0.4725	hi_Sox17_Gata4	Epas1_chr17_10063	1	1	8_ParEndo
Epas1_chr17_10063_mut_hi_Sox17_Gata4	0.0456774	0.00132711	56	88	0.849	0.1976	hi_Sox17_Gata4	Epas1_chr17_10063	1	1	3_neuro_ectoderm
Epas1_chr17_10063_mut_hi_Sox17_Gata4	0	0.0224914	29	89	0.1336	1	hi_Sox17_Gata4	Epas1_chr17_10063	1	0.581082	1_epiblast
Epas1_chr17_10063_mut_hi_Sox17_Gata4	0	0.0339775	25	77	0.3627	1	hi_Sox17_Gata4	Epas1_chr17_10063	1	0.990505	4_surf_ecto
Epas1_chr17_10063_mut_hi_Sox17_Gata4	0	0.0276824	24	72	0.13	1	hi_Sox17_Gata4	Epas1_chr17_10063	1	0.581082	5_mesoderm
Epas1_chr17_10063_mut_hi_Sox17_Gata4	0.337036	0.251743	22	63	0.6669	0.3331	hi_Sox17_Gata4	Epas1_chr17_10063	1	1	7_viscEndo
Epas1_chr17_10063_mut_hi_Sox17_Gata4	0	0	5	16	1	1	hi_Sox17_Gata4	Epas1_chr17_10063	1	1	6_blood_progenitor
Epas1_chr17_10063_mut_lo_Gata4	0.0982772	0.0791927	270	518	0.6663	0.3337	lo_Gata4	Epas1_chr17_10063	1	1	0_pluri
Epas1_chr17_10063_mut_lo_Gata4	0.232479	7.24874	91	125	0	1	lo_Gata4	Epas1_chr17_10063	1	0	8_ParEndo
Epas1_chr17_10063_mut_lo_Gata4	0.0838146	0.00132711	55	88	0.9358	0.082	lo_Gata4	Epas1_chr17_10063	0.993024	1	3_neuro_ectoderm
Epas1_chr17_10063_mut_lo_Gata4	0.102595	0.0224914	42	89	0.7474	0.2585	lo_Gata4	Epas1_chr17_10063	1	1	1_epiblast
Epas1_chr17_10063_mut_lo_Gata4	0	0.0339775	31	77	0.3659	1	lo_Gata4	Epas1_chr17_10063	1	0.990505	4_surf_ecto
Epas1_chr17_10063_mut_lo_Gata4	0.0274575	0.0276824	43	72	0.4776	0.5705	lo_Gata4	Epas1_chr17_10063	1	1	5_mesoderm
Epas1_chr17_10063_mut_lo_Gata4	0.0697713	0.25005	33	63	0.0322	0.9678	lo_Gata4	Epas1_chr17_10063	1	0.250638	7_viscEndo
Epas1_chr17_10063_mut_lo_Gata4	0	0	9	16	1	1	lo_Gata4	Epas1_chr17_10063	1	1	6_blood_progenitor
Epas1_chr17_10063_mut_lo_Sox17	0.0527975	0.0784556	394	518	0.2154	0.7846	lo_Sox17	Epas1_chr17_10063	1	0.795323	0_pluri
Epas1_chr17_10063_mut_lo_Sox17	2.22229	7.26701	85	125	0.0165	0.9835	lo_Sox17	Epas1_chr17_10063	1	0.144	8_ParEndo
Epas1_chr17_10063_mut_lo_Sox17	0	0.00132711	87	88	0.3648	1	lo_Sox17	Epas1_chr17_10063	1	0.990505	3_neuro_ectoderm
Epas1_chr17_10063_mut_lo_Sox17	0.0279878	0.0224914	80	89	0.5078	0.5117	lo_Sox17	Epas1_chr17_10063	1	1	1_epiblast
Epas1_chr17_10063_mut_lo_Sox17	0.0687936	0.0339775	50	77	0.5985	0.4496	lo_Sox17	Epas1_chr17_10063	1	1	4_surf_ecto
Epas1_chr17_10063_mut_lo_Sox17	0.0504513	0.0276824	51	72	0.6206	0.3961	lo_Sox17	Epas1_chr17_10063	1	1	5_mesoderm
Epas1_chr17_10063_mut_lo_Sox17	0.298295	0.250688	44	63	0.6108	0.3892	lo_Sox17	Epas1_chr17_10063	1	1	7_viscEndo
Epas1_chr17_10063_mut_lo_Sox17	0	0	15	16	1	1	lo_Sox17	Epas1_chr17_10063	1	1	6_blood_progenitor
Epas1_chr17_10063_mut_lo_Sox17_Gata4	0.0383288	0.0787682	228	518	0.0888	0.9112	lo_Sox17_Gata4	Epas1_chr17_10063	1	0.433464	0_pluri
Epas1_chr17_10063_mut_lo_Sox17_Gata4	0.481911	7.23825	77	125	0	1	lo_Sox17_Gata4	Epas1_chr17_10063	1	0	8_ParEndo
Epas1_chr17_10063_mut_lo_Sox17_Gata4	0	0.00132711	43	88	0.3678	1	lo_Sox17_Gata4	Epas1_chr17_10063	1	0.990505	3_neuro_ectoderm
Epas1_chr17_10063_mut_lo_Sox17_Gata4	0.0620761	0.0224914	30	89	0.6072	0.4094	lo_Sox17_Gata4	Epas1_chr17_10063	1	1	1_epiblast
Epas1_chr17_10063_mut_lo_Sox17_Gata4	0.0155634	0.0339775	28	77	0.4726	0.6674	lo_Sox17_Gata4	Epas1_chr17_10063	1	1	4_surf_ecto
Epas1_chr17_10063_mut_lo_Sox17_Gata4	0.0107092	0.0276824	30	72	0.368	0.6785	lo_Sox17_Gata4	Epas1_chr17_10063	1	0.990505	5_mesoderm
Epas1_chr17_10063_mut_lo_Sox17_Gata4	0	0.251094	22	63	0	1	lo_Sox17_Gata4	Epas1_chr17_10063	1	0	7_viscEndo
Epas1_chr17_10063_mut_lo_Sox17_Gata4	0	0	5	16	1	1	lo_Sox17_Gata4	Epas1_chr17_10063	1	1	6_blood_progenitor
Gata4_chr14_5729_mut_hi_Gata4	0.0158965	0.0246614	177	280	0.2868	0.7134	hi_Gata4	Gata4_chr14_5729	1	0.990505	0_pluri
Gata4_chr14_5729_mut_hi_Gata4	0	0.684792	25	51	0.0002	1	hi_Gata4	Gata4_chr14_5729	1	0.00274286	8_ParEndo
Gata4_chr14_5729_mut_hi_Gata4	0	0	39	69	1	1	hi_Gata4	Gata4_chr14_5729	1	1	3_neuro_ectoderm
Gata4_chr14_5729_mut_hi_Gata4	0	0	35	58	1	1	hi_Gata4	Gata4_chr14_5729	1	1	1_epiblast
Gata4_chr14_5729_mut_hi_Gata4	0.0337755	0	35	30	1	0.3658	hi_Gata4	Gata4_chr14_5729	1	1	4_surf_ecto
Gata4_chr14_5729_mut_hi_Gata4	0.0888822	0	21	31	1	0.3503	hi_Gata4	Gata4_chr14_5729	1	1	5_mesoderm
Gata4_chr14_5729_mut_hi_Gata4	0	0.0303249	16	30	0.3555	1	hi_Gata4	Gata4_chr14_5729	1	0.990505	7_viscEndo
Gata4_chr14_5729_mut_hi_Gata4	0	0	9	5	1	1	hi_Gata4	Gata4_chr14_5729	1	1	6_blood_progenitor
Gata4_chr14_5729_mut_hi_Sox17	0.189057	0.0243049	237	280	0.9941	0.0059	hi_Sox17	Gata4_chr14_5729	0.167564	1	0_pluri
Gata4_chr14_5729_mut_hi_Sox17	15.7701	0.691489	68	51	1	0	hi_Sox17	Gata4_chr14_5729	0	1	8_ParEndo
Gata4_chr14_5729_mut_hi_Sox17	0	0	45	69	1	1	hi_Sox17	Gata4_chr14_5729	1	1	3_neuro_ectoderm
Gata4_chr14_5729_mut_hi_Sox17	0.0413882	0	42	58	1	0.126	hi_Sox17	Gata4_chr14_5729	1	1	1_epiblast
Gata4_chr14_5729_mut_hi_Sox17	0	0	24	30	1	1	hi_Sox17	Gata4_chr14_5729	1	1	4_surf_ecto
Gata4_chr14_5729_mut_hi_Sox17	0	0	27	31	1	1	hi_Sox17	Gata4_chr14_5729	1	1	5_mesoderm
Gata4_chr14_5729_mut_hi_Sox17	0.0522966	0.0303249	32	30	0.6744	0.3723	hi_Sox17	Gata4_chr14_5729	1	1	7_viscEndo
Gata4_chr14_5729_mut_hi_Sox17	0.0401924	0	11	5	1	0.3522	hi_Sox17	Gata4_chr14_5729	1	1	6_blood_progenitor
Gata4_chr14_5729_mut_hi_Sox17_Gata4	0.0299923	0.0243802	297	280	0.5838	0.4162	hi_Sox17_Gata4	Gata4_chr14_5729	1	1	0_pluri
Gata4_chr14_5729_mut_hi_Sox17_Gata4	0.859252	0.69276	64	51	0.5395	0.4605	hi_Sox17_Gata4	Gata4_chr14_5729	1	1	8_ParEndo
Gata4_chr14_5729_mut_hi_Sox17_Gata4	0.0691462	0	74	69	1	0.0483	hi_Sox17_Gata4	Gata4_chr14_5729	0.663771	1	3_neuro_ectoderm
Gata4_chr14_5729_mut_hi_Sox17_Gata4	0	0	42	58	1	1	hi_Sox17_Gata4	Gata4_chr14_5729	1	1	1_epiblast
Gata4_chr14_5729_mut_hi_Sox17_Gata4	0	0	54	30	1	1	hi_Sox17_Gata4	Gata4_chr14_5729	1	1	4_surf_ecto
Gata4_chr14_5729_mut_hi_Sox17_Gata4	0	0	40	31	1	1	hi_Sox17_Gata4	Gata4_chr14_5729	1	1	5_mesoderm
Gata4_chr14_5729_mut_hi_Sox17_Gata4	0	0.0303249	36	30	0.3552	1	hi_Sox17_Gata4	Gata4_chr14_5729	1	0.990505	7_viscEndo
Gata4_chr14_5729_mut_hi_Sox17_Gata4	0	0	11	5	1	1	hi_Sox17_Gata4	Gata4_chr14_5729	1	1	6_blood_progenitor
Gata4_chr14_5729_mut_lo_Gata4	0.0127858	0.0244085	237	280	0.1533	0.8474	lo_Gata4	Gata4_chr14_5729	1	0.616	0_pluri
Gata4_chr14_5729_mut_lo_Gata4	0	0.682968	88	51	0.0002	1	lo_Gata4	Gata4_chr14_5729	1	0.00274286	8_ParEndo
Gata4_chr14_5729_mut_lo_Gata4	0.013976	0	44	69	1	0.366	lo_Gata4	Gata4_chr14_5729	1	1	3_neuro_ectoderm
Gata4_chr14_5729_mut_lo_Gata4	0.12588	0	58	58	1	0.0005	lo_Gata4	Gata4_chr14_5729	0.036	1	1_epiblast
Gata4_chr14_5729_mut_lo_Gata4	0	0	32	30	1	1	lo_Gata4	Gata4_chr14_5729	1	1	4_surf_ecto
Gata4_chr14_5729_mut_lo_Gata4	0	0	21	31	1	1	lo_Gata4	Gata4_chr14_5729	1	1	5_mesoderm
Gata4_chr14_5729_mut_lo_Gata4	0.0284168	0.0303249	29	30	0.4771	0.651	lo_Gata4	Gata4_chr14_5729	1	1	7_viscEndo
Gata4_chr14_5729_mut_lo_Gata4	0.279675	0	6	5	1	0.3393	lo_Gata4	Gata4_chr14_5729	1	1	6_blood_progenitor
Gata4_chr14_5729_mut_lo_Sox17	0.0110526	0.0242442	297	280	0.1372	0.8631	lo_Sox17	Gata4_chr14_5729	1	0.581082	0_pluri
Gata4_chr14_5729_mut_lo_Sox17	0	0.674456	95	51	0	1	lo_Sox17	Gata4_chr14_5729	1	0	8_ParEndo
Gata4_chr14_5729_mut_lo_Sox17	0	0	54	69	1	1	lo_Sox17	Gata4_chr14_5729	1	1	3_neuro_ectoderm
Gata4_chr14_5729_mut_lo_Sox17	0.00951134	0	46	58	1	0.3706	lo_Sox17	Gata4_chr14_5729	1	1	1_epiblast
Gata4_chr14_5729_mut_lo_Sox17	0.009484	0	40	30	1	0.368	lo_Sox17	Gata4_chr14_5729	1	1	4_surf_ecto
Gata4_chr14_5729_mut_lo_Sox17	0	0	46	31	1	1	lo_Sox17	Gata4_chr14_5729	1	1	5_mesoderm
Gata4_chr14_5729_mut_lo_Sox17	0	0.0303249	34	30	0.363	1	lo_Sox17	Gata4_chr14_5729	1	0.990505	7_viscEndo
Gata4_chr14_5729_mut_lo_Sox17	0	0	15	5	1	1	lo_Sox17	Gata4_chr14_5729	1	1	6_blood_progenitor
Gata4_chr14_5729_mut_lo_Sox17_Gata4	0.0358021	0.0244735	333	280	0.7298	0.2702	lo_Sox17_Gata4	Gata4_chr14_5729	1	1	0_pluri
Gata4_chr14_5729_mut_lo_Sox17_Gata4	0	0.687087	111	51	0.0001	1	lo_Sox17_Gata4	Gata4_chr14_5729	1	0.00151579	8_ParEndo
Gata4_chr14_5729_mut_lo_Sox17_Gata4	0.00764112	0	62	69	1	0.3708	lo_Sox17_Gata4	Gata4_chr14_5729	1	1	3_neuro_ectoderm
Gata4_chr14_5729_mut_lo_Sox17_Gata4	0	0	59	58	1	1	lo_Sox17_Gata4	Gata4_chr14_5729	1	1	1_epiblast
Gata4_chr14_5729_mut_lo_Sox17_Gata4	0	0	63	30	1	1	lo_Sox17_Gata4	Gata4_chr14_5729	1	1	4_surf_ecto
Gata4_chr14_5729_mut_lo_Sox17_Gata4	0	0	60	31	1	1	lo_Sox17_Gata4	Gata4_chr14_5729	1	1	5_mesoderm
Gata4_chr14_5729_mut_lo_Sox17_Gata4	0.00739267	0.0303249	49	30	0.3879	0.7463	lo_Sox17_Gata4	Gata4_chr14_5729	1	1	7_viscEndo
Gata4_chr14_5729_mut_lo_Sox17_Gata4	0	0	7	5	1	1	lo_Sox17_Gata4	Gata4_chr14_5729	1	1	6_blood_progenitor
Lama1_chr17_7784_mut_hi_Gata4	0.0629971	0.0362478	371	447	0.8714	0.1286	hi_Gata4	Lama1_chr17_7784	1	1	0_pluri
Lama1_chr17_7784_mut_hi_Gata4	0.0787779	3.43137	77	119	0	1	hi_Gata4	Lama1_chr17_7784	1	0	8_ParEndo
Lama1_chr17_7784_mut_hi_Gata4	0.00484945	0	78	96	1	0.3737	hi_Gata4	Lama1_chr17_7784	1	1	3_neuro_ectoderm
Lama1_chr17_7784_mut_hi_Gata4	0.0649984	0.0186748	65	105	0.9157	0.0851	hi_Gata4	Lama1_chr17_7784	0.993024	1	1_epiblast
Lama1_chr17_7784_mut_hi_Gata4	0.0143371	0.00496055	56	67	0.6693	0.4636	hi_Gata4	Lama1_chr17_7784	1	1	4_surf_ecto
Lama1_chr17_7784_mut_hi_Gata4	0	0.0579614	57	80	0.1347	1	hi_Gata4	Lama1_chr17_7784	1	0.581082	5_mesoderm
Lama1_chr17_7784_mut_hi_Gata4	0.0202914	0	78	72	1	0.141	hi_Gata4	Lama1_chr17_7784	1	1	7_viscEndo
Lama1_chr17_7784_mut_hi_Gata4	0	0	9	15	1	1	hi_Gata4	Lama1_chr17_7784	1	1	6_blood_progenitor
Lama1_chr17_7784_mut_hi_Sox17	0.147223	0.03631	483	447	0.9964	0.0036	hi_Sox17	Lama1_chr17_7784	0.1296	1	0_pluri
Lama1_chr17_7784_mut_hi_Sox17	10.5999	3.44707	109	119	0.8188	0.1812	hi_Sox17	Lama1_chr17_7784	1	1	8_ParEndo
Lama1_chr17_7784_mut_hi_Sox17	0.0198173	0	89	96	1	0.1329	hi_Sox17	Lama1_chr17_7784	1	1	3_neuro_ectoderm
Lama1_chr17_7784_mut_hi_Sox17	0.0323647	0.0186748	94	105	0.728	0.2753	hi_Sox17	Lama1_chr17_7784	1	1	1_epiblast
Lama1_chr17_7784_mut_hi_Sox17	0	0.00496055	53	67	0.3651	1	hi_Sox17	Lama1_chr17_7784	1	0.990505	4_surf_ecto
Lama1_chr17_7784_mut_hi_Sox17	0.0105016	0.0579614	55	80	0.3259	0.7241	hi_Sox17	Lama1_chr17_7784	1	0.990505	5_mesoderm
Lama1_chr17_7784_mut_hi_Sox17	0	0	46	72	1	1	hi_Sox17	Lama1_chr17_7784	1	1	7_viscEndo
Lama1_chr17_7784_mut_hi_Sox17	0	0	21	15	1	1	hi_Sox17	Lama1_chr17_7784	1	1	6_blood_progenitor
Lama1_chr17_7784_mut_hi_Sox17_Gata4	0.0504869	0.0363727	452	447	0.7417	0.2583	hi_Sox17_Gata4	Lama1_chr17_7784	1	1	0_pluri
Lama1_chr17_7784_mut_hi_Sox17_Gata4	0	3.47671	84	119	0	1	hi_Sox17_Gata4	Lama1_chr17_7784	1	0	8_ParEndo
Lama1_chr17_7784_mut_hi_Sox17_Gata4	0.000852891	0	91	96	1	0.3607	hi_Sox17_Gata4	Lama1_chr17_7784	1	1	3_neuro_ectoderm
Lama1_chr17_7784_mut_hi_Sox17_Gata4	0.0368603	0.0186748	93	105	0.759	0.2433	hi_Sox17_Gata4	Lama1_chr17_7784	1	1	1_epiblast
Lama1_chr17_7784_mut_hi_Sox17_Gata4	0.0182204	0.00496055	55	67	0.6758	0.4597	hi_Sox17_Gata4	Lama1_chr17_7784	1	1	4_surf_ecto
Lama1_chr17_7784_mut_hi_Sox17_Gata4	0	0.0579614	62	80	0.129	1	hi_Sox17_Gata4	Lama1_chr17_7784	1	0.581082	5_mesoderm
Lama1_chr17_7784_mut_hi_Sox17_Gata4	0.0340135	0	49	72	1	0.1234	hi_Sox17_Gata4	Lama1_chr17_7784	1	1	7_viscEndo
Lama1_chr17_7784_mut_hi_Sox17_Gata4	0	0	14	15	1	1	hi_Sox17_Gata4	Lama1_chr17_7784	1	1	6_blood_progenitor
Lama1_chr17_7784_mut_lo_Gata4	0.125779	0.0364502	385	447	0.9972	0.0028	lo_Gata4	Lama1_chr17_7784	0.1152	1	0_pluri
Lama1_chr17_7784_mut_lo_Gata4	0.00326469	3.4034	74	119	0	1	lo_Gata4	Lama1_chr17_7784	1	0	8_ParEndo
Lama1_chr17_7784_mut_lo_Gata4	0.00966706	0	78	96	1	0.3663	lo_Gata4	Lama1_chr17_7784	1	1	3_neuro_ectoderm
Lama1_chr17_7784_mut_lo_Gata4	0	0.0186748	71	105	0.1972	1	lo_Gata4	Lama1_chr17_7784	1	0.747284	1_epiblast
Lama1_chr17_7784_mut_lo_Gata4	0.0337834	0.00496055	64	67	0.7704	0.2801	lo_Gata4	Lama1_chr17_7784	1	1	4_surf_ecto
Lama1_chr17_7784_mut_lo_Gata4	0.0449588	0.0579614	78	80	0.4824	0.5334	lo_Gata4	Lama1_chr17_7784	1	1	5_mesoderm
Lama1_chr17_7784_mut_lo_Gata4	0	0	69	72	1	1	lo_Gata4	Lama1_chr17_7784	1	1	7_viscEndo
Lama1_chr17_7784_mut_lo_Gata4	0	0	12	15	1	1	lo_Gata4	Lama1_chr17_7784	1	1	6_blood_progenitor
Lama1_chr17_7784_mut_lo_Sox17	0.0310006	0.0362401	834	447	0.4508	0.5492	lo_Sox17	Lama1_chr17_7784	1	1	0_pluri
Lama1_chr17_7784_mut_lo_Sox17	0.873508	3.46557	213	119	0.1787	0.8213	lo_Sox17	Lama1_chr17_7784	1	0.695481	8_ParEndo
Lama1_chr17_7784_mut_lo_Sox17	0	0	173	96	1	0.7365	lo_Sox17	Lama1_chr17_7784	1	1	3_neuro_ectoderm
Lama1_chr17_7784_mut_lo_Sox17	0.0120794	0.0186748	166	105	0.4151	0.6223	lo_Sox17	Lama1_chr17_7784	1	1	1_epiblast
Lama1_chr17_7784_mut_lo_Sox17	0.00667331	0.00496055	128	67	0.6498	0.4981	lo_Sox17	Lama1_chr17_7784	1	1	4_surf_ecto
Lama1_chr17_7784_mut_lo_Sox17	0.0254742	0.0579614	114	80	0.4004	0.6528	lo_Sox17	Lama1_chr17_7784	1	1	5_mesoderm
Lama1_chr17_7784_mut_lo_Sox17	0.000479407	0	94	72	1	0.3631	lo_Sox17	Lama1_chr17_7784	1	1	7_viscEndo
Lama1_chr17_7784_mut_lo_Sox17	0	0	34	15	1	1	lo_Sox17	Lama1_chr17_7784	1	1	6_blood_progenitor
Lama1_chr17_7784_mut_lo_Sox17_Gata4	0.0591539	0.0363898	486	447	0.8499	0.1501	lo_Sox17_Gata4	Lama1_chr17_7784	1	1	0_pluri
Lama1_chr17_7784_mut_lo_Sox17_Gata4	0.00146111	3.43623	93	119	0	1	lo_Sox17_Gata4	Lama1_chr17_7784	1	0	8_ParEndo
Lama1_chr17_7784_mut_lo_Sox17_Gata4	0	0	109	96	1	0.7375	lo_Sox17_Gata4	Lama1_chr17_7784	1	1	3_neuro_ectoderm
Lama1_chr17_7784_mut_lo_Sox17_Gata4	0.0159937	0.0186748	108	105	0.4537	0.5846	lo_Sox17_Gata4	Lama1_chr17_7784	1	1	1_epiblast
Lama1_chr17_7784_mut_lo_Sox17_Gata4	0.0173236	0.00496055	63	67	0.6714	0.4642	lo_Sox17_Gata4	Lama1_chr17_7784	1	1	4_surf_ecto
Lama1_chr17_7784_mut_lo_Sox17_Gata4	0.0725903	0.0579614	71	80	0.6313	0.3715	lo_Sox17_Gata4	Lama1_chr17_7784	1	1	5_mesoderm
Lama1_chr17_7784_mut_lo_Sox17_Gata4	0	0	64	72	1	1	lo_Sox17_Gata4	Lama1_chr17_7784	1	1	7_viscEndo
Lama1_chr17_7784_mut_lo_Sox17_Gata4	0	0	14	15	1	1	lo_Sox17_Gata4	Lama1_chr17_7784	1	1	6_blood_progenitor
Lamc1_chr1_12189_mut_hi_Gata4	0.0822273	0.32126	214	138	0.0098	0.9902	hi_Gata4	Lamc1_chr1_12189	1	0.1008	0_pluri
Lamc1_chr1_12189_mut_hi_Gata4	0.459156	90.1076	43	28	0.0038	0.9962	hi_Gata4	Lamc1_chr1_12189	1	0.043776	8_ParEndo
Lamc1_chr1_12189_mut_hi_Gata4	0.0555009	0	58	35	1	0.3727	hi_Gata4	Lamc1_chr1_12189	1	1	3_neuro_ectoderm
Lamc1_chr1_12189_mut_hi_Gata4	0.14372	0	44	18	1	0.1319	hi_Gata4	Lamc1_chr1_12189	1	1	1_epiblast
Lamc1_chr1_12189_mut_hi_Gata4	0.00522816	0	39	13	1	0.3686	hi_Gata4	Lamc1_chr1_12189	1	1	4_surf_ecto
Lamc1_chr1_12189_mut_hi_Gata4	0	0.0404008	32	27	0.3538	1	hi_Gata4	Lamc1_chr1_12189	1	0.990505	5_mesoderm
Lamc1_chr1_12189_mut_hi_Gata4	0.640728	0.160846	26	25	0.6467	0.3551	hi_Gata4	Lamc1_chr1_12189	1	1	7_viscEndo
Lamc1_chr1_12189_mut_hi_Gata4	0	0	9	5	1	1	hi_Gata4	Lamc1_chr1_12189	1	1	6_blood_progenitor
Lamc1_chr1_12189_mut_hi_Sox17	0.29737	0.323106	166	138	0.414	0.586	hi_Sox17	Lamc1_chr1_12189	1	1	0_pluri
Lamc1_chr1_12189_mut_hi_Sox17	53.4454	90.2585	34	28	0.2951	0.7049	hi_Sox17	Lamc1_chr1_12189	1	0.990505	8_ParEndo
Lamc1_chr1_12189_mut_hi_Sox17	0.0150759	0	45	35	1	0.3711	hi_Sox17	Lamc1_chr1_12189	1	1	3_neuro_ectoderm
Lamc1_chr1_12189_mut_hi_Sox17	0.0794673	0	29	18	1	0.0405	hi_Sox17	Lamc1_chr1_12189	0.663771	1	1_epiblast
Lamc1_chr1_12189_mut_hi_Sox17	0.0337978	0	25	13	1	0.3631	hi_Sox17	Lamc1_chr1_12189	1	1	4_surf_ecto
Lamc1_chr1_12189_mut_hi_Sox17	0	0.0404008	33	27	0.3517	1	hi_Sox17	Lamc1_chr1_12189	1	0.990505	5_mesoderm
Lamc1_chr1_12189_mut_hi_Sox17	0.0653876	0.162161	31	25	0.1411	0.8595	hi_Sox17	Lamc1_chr1_12189	1	0.588939	7_viscEndo
Lamc1_chr1_12189_mut_hi_Sox17	0	0	11	5	1	1	hi_Sox17	Lamc1_chr1_12189	1	1	6_blood_progenitor
Lamc1_chr1_12189_mut_hi_Sox17_Gata4	0.140282	0.323103	160	138	0.0775	0.9225	hi_Sox17_Gata4	Lamc1_chr1_12189	1	0.398571	0_pluri
Lamc1_chr1_12189_mut_hi_Sox17_Gata4	0.110075	90.2539	46	28	0.0007	0.9993	hi_Sox17_Gata4	Lamc1_chr1_12189	1	0.0084	8_ParEndo
Lamc1_chr1_12189_mut_hi_Sox17_Gata4	0.0824779	0	23	35	1	0.3634	hi_Sox17_Gata4	Lamc1_chr1_12189	1	1	3_neuro_ectoderm
Lamc1_chr1_12189_mut_hi_Sox17_Gata4	0	0	32	18	1	1	hi_Sox17_Gata4	Lamc1_chr1_12189	1	1	1_epiblast
Lamc1_chr1_12189_mut_hi_Sox17_Gata4	0.0270298	0	30	13	1	0.3621	hi_Sox17_Gata4	Lamc1_chr1_12189	1	1	4_surf_ecto
Lamc1_chr1_12189_mut_hi_Sox17_Gata4	0.00686652	0.0404008	45	27	0.3658	0.7628	hi_Sox17_Gata4	Lamc1_chr1_12189	1	0.990505	5_mesoderm
Lamc1_chr1_12189_mut_hi_Sox17_Gata4	0.0471403	0.162161	21	25	0.1239	0.8797	hi_Sox17_Gata4	Lamc1_chr1_12189	1	0.575535	7_viscEndo
Lamc1_chr1_12189_mut_hi_Sox17_Gata4	0	0	8	5	1	1	hi_Sox17_Gata4	Lamc1_chr1_12189	1	1	6_blood_progenitor
Lamc1_chr1_12189_mut_lo_Gata4	0.897742	0.323642	189	138	0.9947	0.0053	lo_Gata4	Lamc1_chr1_12189	0.167564	1	0_pluri
Lamc1_chr1_12189_mut_lo_Gata4	0	91.0364	33	28	0	1	lo_Gata4	Lamc1_chr1_12189	1	0	8_ParEndo
Lamc1_chr1_12189_mut_lo_Gata4	0	0	47	35	1	1	lo_Gata4	Lamc1_chr1_12189	1	1	3_neuro_ectoderm
Lamc1_chr1_12189_mut_lo_Gata4	0.0573616	0	47	18	1	0.0162	lo_Gata4	Lamc1_chr1_12189	0.381046	1	1_epiblast
Lamc1_chr1_12189_mut_lo_Gata4	0.15475	0	32	13	1	0.04	lo_Gata4	Lamc1_chr1_12189	0.663771	1	4_surf_ecto
Lamc1_chr1_12189_mut_lo_Gata4	0	0.0404008	32	27	0.3582	1	lo_Gata4	Lamc1_chr1_12189	1	0.990505	5_mesoderm
Lamc1_chr1_12189_mut_lo_Gata4	0	0.162161	34	25	0.0138	1	lo_Gata4	Lamc1_chr1_12189	1	0.13248	7_viscEndo
Lamc1_chr1_12189_mut_lo_Gata4	0	0	7	5	1	1	lo_Gata4	Lamc1_chr1_12189	1	1	6_blood_progenitor
Lamc1_chr1_12189_mut_lo_Sox17	0.215727	0.326168	118	138	0.154	0.846	lo_Sox17	Lamc1_chr1_12189	1	0.616	0_pluri
Lamc1_chr1_12189_mut_lo_Sox17	24.2921	90.7636	56	28	0.137	0.863	lo_Sox17	Lamc1_chr1_12189	1	0.581082	8_ParEndo
Lamc1_chr1_12189_mut_lo_Sox17	0.408284	0	28	35	1	0.3609	lo_Sox17	Lamc1_chr1_12189	1	1	3_neuro_ectoderm
Lamc1_chr1_12189_mut_lo_Sox17	0.0324416	0	14	18	1	0.3572	lo_Sox17	Lamc1_chr1_12189	1	1	1_epiblast
Lamc1_chr1_12189_mut_lo_Sox17	0.0637877	0	21	13	1	0.356	lo_Sox17	Lamc1_chr1_12189	1	1	4_surf_ecto
Lamc1_chr1_12189_mut_lo_Sox17	0.0526528	0.0404008	22	27	0.6569	0.471	lo_Sox17	Lamc1_chr1_12189	1	1	5_mesoderm
Lamc1_chr1_12189_mut_lo_Sox17	0.0196497	0.162161	17	25	0.0313	0.9727	lo_Sox17	Lamc1_chr1_12189	1	0.2504	7_viscEndo
Lamc1_chr1_12189_mut_lo_Sox17	0	0	6	5	1	1	lo_Sox17	Lamc1_chr1_12189	1	1	6_blood_progenitor
Lamc1_chr1_12189_mut_lo_Sox17_Gata4	1.28342	0.32477	264	138	0.9991	0.0009	lo_Sox17_Gata4	Lamc1_chr1_12189	0.0432	1	0_pluri
Lamc1_chr1_12189_mut_lo_Sox17_Gata4	0.00493228	90.4377	62	28	0	1	lo_Sox17_Gata4	Lamc1_chr1_12189	1	0	8_ParEndo
Lamc1_chr1_12189_mut_lo_Sox17_Gata4	0.112843	0	43	35	1	0.3649	lo_Sox17_Gata4	Lamc1_chr1_12189	1	1	3_neuro_ectoderm
Lamc1_chr1_12189_mut_lo_Sox17_Gata4	0.05679	0	47	18	1	0.0172	lo_Sox17_Gata4	Lamc1_chr1_12189	0.381046	1	1_epiblast
Lamc1_chr1_12189_mut_lo_Sox17_Gata4	0	0	39	13	1	1	lo_Sox17_Gata4	Lamc1_chr1_12189	1	1	4_surf_ecto
Lamc1_chr1_12189_mut_lo_Sox17_Gata4	0.0204849	0.0404008	36	27	0.4688	0.6695	lo_Sox17_Gata4	Lamc1_chr1_12189	1	1	5_mesoderm
Lamc1_chr1_12189_mut_lo_Sox17_Gata4	0.0267509	0.162161	30	25	0.0417	0.9601	lo_Sox17_Gata4	Lamc1_chr1_12189	1	0.292582	7_viscEndo
Lamc1_chr1_12189_mut_lo_Sox17_Gata4	0	0	6	5	1	1	lo_Sox17_Gata4	Lamc1_chr1_12189	1	1	6_blood_progenitor
Sparc_chr11_7211_mut_hi_Gata4	0.056863	0.176055	389	502	0.0096	0.9904	hi_Gata4	Sparc_chr11_7211	1	0.1008	0_pluri
Sparc_chr11_7211_mut_hi_Gata4	1.15596	7.89955	73	109	0.0001	0.9999	hi_Gata4	Sparc_chr11_7211	1	0.00151579	8_ParEndo
Sparc_chr11_7211_mut_hi_Gata4	0.0353892	0.154593	90	109	0.0817	0.9184	hi_Gata4	Sparc_chr11_7211	1	0.405683	3_neuro_ectoderm
Sparc_chr11_7211_mut_hi_Gata4	0.0229119	0.122328	73	75	0.1011	0.8989	hi_Gata4	Sparc_chr11_7211	1	0.48528	1_epiblast
Sparc_chr11_7211_mut_hi_Gata4	0.119745	0	81	57	1	0.0484	hi_Gata4	Sparc_chr11_7211	0.663771	1	4_surf_ecto
Sparc_chr11_7211_mut_hi_Gata4	0.125384	0.0611175	71	69	0.8071	0.1931	hi_Gata4	Sparc_chr11_7211	1	1	5_mesoderm
Sparc_chr11_7211_mut_hi_Gata4	0.218542	0.0765906	74	41	0.7982	0.2025	hi_Gata4	Sparc_chr11_7211	1	1	7_viscEndo
Sparc_chr11_7211_mut_hi_Gata4	0.106192	0.361482	9	18	0.2048	0.8372	hi_Gata4	Sparc_chr11_7211	1	0.766005	6_blood_progenitor
Sparc_chr11_7211_mut_hi_Sox17	0.0525335	0.176027	731	502	0.0004	0.9996	hi_Sox17	Sparc_chr11_7211	1	0.00523636	0_pluri
Sparc_chr11_7211_mut_hi_Sox17	78.4449	7.90542	168	109	1	0	hi_Sox17	Sparc_chr11_7211	0	1	8_ParEndo
Sparc_chr11_7211_mut_hi_Sox17	0.071812	0.151938	116	109	0.1538	0.8462	hi_Sox17	Sparc_chr11_7211	1	0.616	3_neuro_ectoderm
Sparc_chr11_7211_mut_hi_Sox17	0.031665	0.123387	130	75	0.0761	0.9239	hi_Sox17	Sparc_chr11_7211	1	0.398487	1_epiblast
Sparc_chr11_7211_mut_hi_Sox17	0	0	105	57	1	0.7426	hi_Sox17	Sparc_chr11_7211	1	1	4_surf_ecto
Sparc_chr11_7211_mut_hi_Sox17	0.333978	0.0611175	97	69	0.9706	0.0294	hi_Sox17	Sparc_chr11_7211	0.6048	1	5_mesoderm
Sparc_chr11_7211_mut_hi_Sox17	3.84046	0.0798178	82	41	1	0	hi_Sox17	Sparc_chr11_7211	0	1	7_viscEndo
Sparc_chr11_7211_mut_hi_Sox17	0.135483	0.361482	35	18	0.2289	0.7715	hi_Sox17	Sparc_chr11_7211	1	0.834471	6_blood_progenitor
Sparc_chr11_7211_mut_hi_Sox17_Gata4	0.0622585	0.176338	235	502	0.0006	0.9994	hi_Sox17_Gata4	Sparc_chr11_7211	1	0.00751304	0_pluri
Sparc_chr11_7211_mut_hi_Sox17_Gata4	0.103015	7.8817	49	109	0	1	hi_Sox17_Gata4	Sparc_chr11_7211	1	0	8_ParEndo
Sparc_chr11_7211_mut_hi_Sox17_Gata4	0.00566718	0.153505	71	109	0.0123	0.9886	hi_Sox17_Gata4	Sparc_chr11_7211	1	0.122152	3_neuro_ectoderm
Sparc_chr11_7211_mut_hi_Sox17_Gata4	0.0122969	0.124735	44	75	0.0467	0.9544	hi_Sox17_Gata4	Sparc_chr11_7211	1	0.29888	1_epiblast
Sparc_chr11_7211_mut_hi_Sox17_Gata4	0.0971676	0	37	57	1	0.3607	hi_Sox17_Gata4	Sparc_chr11_7211	1	1	4_surf_ecto
Sparc_chr11_7211_mut_hi_Sox17_Gata4	0.0379363	0.0611175	27	69	0.3316	0.6842	hi_Sox17_Gata4	Sparc_chr11_7211	1	0.990505	5_mesoderm
Sparc_chr11_7211_mut_hi_Sox17_Gata4	0	0.0798178	27	41	0.0447	1	hi_Sox17_Gata4	Sparc_chr11_7211	1	0.292582	7_viscEndo
Sparc_chr11_7211_mut_hi_Sox17_Gata4	0.244568	0.361482	10	18	0.4094	0.6322	hi_Sox17_Gata4	Sparc_chr11_7211	1	1	6_blood_progenitor
Sparc_chr11_7211_mut_lo_Gata4	0.0884468	0.175546	554	502	0.0389	0.9611	lo_Gata4	Sparc_chr11_7211	1	0.292582	0_pluri
Sparc_chr11_7211_mut_lo_Gata4	0.108688	7.86105	154	109	0	1	lo_Gata4	Sparc_chr11_7211	1	0	8_ParEndo
Sparc_chr11_7211_mut_lo_Gata4	0.106958	0.152069	132	109	0.2923	0.7077	lo_Gata4	Sparc_chr11_7211	1	0.990505	3_neuro_ectoderm
Sparc_chr11_7211_mut_lo_Gata4	0.0127292	0.123123	122	75	0.0248	0.9758	lo_Gata4	Sparc_chr11_7211	1	0.210071	1_epiblast
Sparc_chr11_7211_mut_lo_Gata4	0.0495345	0	78	57	1	0.0463	lo_Gata4	Sparc_chr11_7211	0.663771	1	4_surf_ecto
Sparc_chr11_7211_mut_lo_Gata4	0.390645	0.0611175	73	69	0.9936	0.0064	lo_Gata4	Sparc_chr11_7211	0.167564	1	5_mesoderm
Sparc_chr11_7211_mut_lo_Gata4	0.0544552	0.0765906	85	41	0.3753	0.6256	lo_Gata4	Sparc_chr11_7211	1	0.991618	7_viscEndo
Sparc_chr11_7211_mut_lo_Gata4	0.206553	0.361482	27	18	0.3344	0.6657	lo_Gata4	Sparc_chr11_7211	1	0.990505	6_blood_progenitor
Sparc_chr11_7211_mut_lo_Sox17	0.0357963	0.176488	626	502	0	1	lo_Sox17	Sparc_chr11_7211	1	0	0_pluri
Sparc_chr11_7211_mut_lo_Sox17	10.217	7.86282	123	109	0.808	0.192	lo_Sox17	Sparc_chr11_7211	1	1	8_ParEndo
Sparc_chr11_7211_mut_lo_Sox17	0.0384739	0.152785	122	109	0.0429	0.9571	lo_Sox17	Sparc_chr11_7211	1	0.292582	3_neuro_ectoderm
Sparc_chr11_7211_mut_lo_Sox17	0.0242355	0.122884	132	75	0.0559	0.9445	lo_Sox17	Sparc_chr11_7211	1	0.3408	1_epiblast
Sparc_chr11_7211_mut_lo_Sox17	0.0398423	0	88	57	1	0.0466	lo_Sox17	Sparc_chr11_7211	0.663771	1	4_surf_ecto
Sparc_chr11_7211_mut_lo_Sox17	0.0420151	0.0611175	109	69	0.38	0.6283	lo_Sox17	Sparc_chr11_7211	1	0.994909	5_mesoderm
Sparc_chr11_7211_mut_lo_Sox17	2.1538	0.0798178	84	41	0.9993	0.0007	lo_Sox17	Sparc_chr11_7211	0.04032	1	7_viscEndo
Sparc_chr11_7211_mut_lo_Sox17	0.150236	0.361482	16	18	0.2594	0.7531	lo_Sox17	Sparc_chr11_7211	1	0.922311	6_blood_progenitor
Sparc_chr11_7211_mut_lo_Sox17_Gata4	0.0867538	0.176537	557	502	0.0068	0.9932	lo_Sox17_Gata4	Sparc_chr11_7211	1	0.0753231	0_pluri
Sparc_chr11_7211_mut_lo_Sox17_Gata4	0.169517	7.87464	161	109	0	1	lo_Sox17_Gata4	Sparc_chr11_7211	1	0	8_ParEndo
Sparc_chr11_7211_mut_lo_Sox17_Gata4	0.031901	0.152228	132	109	0.0504	0.9496	lo_Sox17_Gata4	Sparc_chr11_7211	1	0.315548	3_neuro_ectoderm
Sparc_chr11_7211_mut_lo_Sox17_Gata4	0.0233499	0.122119	118	75	0.0743	0.9259	lo_Sox17_Gata4	Sparc_chr11_7211	1	0.396267	1_epiblast
Sparc_chr11_7211_mut_lo_Sox17_Gata4	0.00770394	0	77	57	1	0.36	lo_Sox17_Gata4	Sparc_chr11_7211	1	1	4_surf_ecto
Sparc_chr11_7211_mut_lo_Sox17_Gata4	0.104981	0.0611175	61	69	0.7197	0.2811	lo_Sox17_Gata4	Sparc_chr11_7211	1	1	5_mesoderm
Sparc_chr11_7211_mut_lo_Sox17_Gata4	0.0245003	0.0765906	74	41	0.1899	0.8118	lo_Sox17_Gata4	Sparc_chr11_7211	1	0.729216	7_viscEndo
Sparc_chr11_7211_mut_lo_Sox17_Gata4	0	0.361482	8	18	0.1223	1	lo_Sox17_Gata4	Sparc_chr11_7211	1	0.575535	6_blood_progenitor
